# Supplementary material for: A scoring matrix approach to detecting miRNA target sites
Source: Algorithms Mol Biol. 2008 Mar 31;3:3. doi: 10.1186/1748-7188-3-3 (PMC2365947; doi:10.1186/1748-7188-3-3)
Supplement: Additional file 3 — Raw result files. Raw SBM results files, alignments of miRNA targets used in the analysis and a list of overlapping targets predicted by both SBM and miRanda. [file 1748-7188-3-3-S3.zip]

Archive with 67 entries (64 files):
- FullResults/
- FullResults/ath-miR-163.aln
- FullResults/ath-miR-172.aln
- FullResults/cel_let-7.aln
- FullResults/cel_miR-273.aln
- FullResults/cel_miR-84.aln
- FullResults/dm_miR-11.aln
- FullResults/dm_miR-2.aln
- FullResults/dm_miR-4.aln
- FullResults/dm_miR-7.aln
- FullResults/hsa-miR-122.aln
- FullResults/hsa-miR-1.aln
- FullResults/mmu-miR-124.aln
- FullResults/mmu-miR-206.aln
- FullResults/ath-miR-163.sbm
- FullResults/ath-miR-172.sbm
- FullResults/cel_let-7.sbm
- FullResults/cel_miR-273.sbm
- FullResults/cel_miR-84.sbm
- FullResults/dm_miR-11.sbm
- FullResults/dm_miR-2.sbm
- FullResults/dm_miR-4.sbm
- FullResults/dm_miR-7.sbm
- FullResults/hsa-miR-122.sbm
- FullResults/hsa-miR-1.sbm
- FullResults/mmu-miR-124.sbm
- FullResults/mmu-miR-206.sbm
- FullResults/ath-miR-163.output
- FullResults/ath-miR-172.output
- FullResults/cel_let-7.output
- FullResults/cel_miR-273.output
- FullResults/cel_miR-84.output
- FullResults/dm_miR-11.output
- FullResults/dm_miR-2.output
- FullResults/dm_miR-4.output
- FullResults/dm_miR-7.output
- FullResults/hsa-miR-122.output
- FullResults/hsa-miR-1.output
- FullResults/mmu-miR-124.output
- FullResults/mmu-miR-206.output
- FullResults/ath-miR-390.aln
- FullResults/ath-miR390.sbm
- FullResults/ath-miR390.output
- FullResults/ath-miR-398.aln
- FullResults/ath-miR-398.sbm
- FullResults/ath-miR-398.output
- FullResults/Overlapping_predictions/
- FullResults/Overlapping_predictions/cel-let-7.overlaps
- FullResults/Overlapping_predictions/dme-miR-7.overlaps
- FullResults/Overlapping_predictions/dm_miR-2.overlaps
- FullResults/Overlapping_predictions/hsa-miR-122.overlaps
- FullResults/Overlapping_predictions/mmu-miR-206.overlaps
- FullResults/Overlapping_predictions/miRanda_default_parameters/
- FullResults/Overlapping_predictions/miRanda_default_parameters/cel-let-7.output
- FullResults/Overlapping_predictions/miRanda_default_parameters/cel-miR-273.output
- FullResults/Overlapping_predictions/miRanda_default_parameters/cel-miR-84.output
- FullResults/Overlapping_predictions/miRanda_default_parameters/dme-miR-11.output
- FullResults/Overlapping_predictions/miRanda_default_parameters/dme-miR-2.output
- FullResults/Overlapping_predictions/miRanda_default_parameters/dme-miR-4.output
- FullResults/Overlapping_predictions/miRanda_default_parameters/dme-miR-7.output
- FullResults/Overlapping_predictions/miRanda_default_parameters/hsa-miR-122.output
- FullResults/Overlapping_predictions/miRanda_default_parameters/hsa-miR-1.output
- FullResults/Overlapping_predictions/miRanda_default_parameters/mmu-miR-124.output
- FullResults/Overlapping_predictions/miRanda_default_parameters/mmu-miR-206.output
- FullResults/ath-miR-408.aln
- FullResults/ath-miR-408.output
- FullResults/ath-miR-408.sbm
