# Supplementary material for: A scoring matrix approach to detecting miRNA target sites
Source: Algorithms Mol Biol. 2008 Mar 31;3:3. doi: 10.1186/1748-7188-3-3 (PMC2365947; doi:10.1186/1748-7188-3-3)
Supplement: Additional file 3 — Raw result files. Raw SBM results files, alignments of miRNA targets used in the analysis and a list of overlapping targets predicted by both SBM and miRanda. [file 1748-7188-3-3-S3.zip › FullResults/ath-miR-163.aln]

>AT3G44860/317-339
AUCGA-GUUCCAAGUUUUCUUCAA
>AT3G44870/252-274
AUCGA-GUUCCAAGUUUUCUUCAA
>AT1G66690/328-350
AUCGA-GUUCCAAGUCCUCUUCAA
>AT1G66700/332-354
AUCGA-GUUCCAAGUCCUCUUCAA
>AT1G66720/332-354
AUCGA-GUUCCAGGUCCUCUUCAA
>ath-miR163/1-24
ATCGAAGTTCCAAGTCCTCTTCAA
