# Supplementary material for: A scoring matrix approach to detecting miRNA target sites
Source: Algorithms Mol Biol. 2008 Mar 31;3:3. doi: 10.1186/1748-7188-3-3 (PMC2365947; doi:10.1186/1748-7188-3-3)
Supplement: Additional file 3 — Raw result files. Raw SBM results files, alignments of miRNA targets used in the analysis and a list of overlapping targets predicted by both SBM and miRanda. [file 1748-7188-3-3-S3.zip › FullResults/ath-miR-172.aln]

>AT2G28550/1556-1576
CAGCAGCAUCAUCAGGAUUCU
>AT4G36920/1328-1348
CUGCAGCAUCAUCAGGAUUCU
>AT2G39250/1043-1063
UUGUAGCAUCAUCAGGAUUCC
>AT3G54990/964-984
UUGCAGCAUCAUCAGGAUUCC
>AT5G67180/1067-1087
UGGCAGCAUCAUCAGGAUUCU
>AT5G60120/1646-1666
AUGCAGCAUCAUCAGGAUUCU
>ath-MIR172/1-21
ATGCAGCATCATCAAGATTCT
