# Supplementary material for: A scoring matrix approach to detecting miRNA target sites
Source: Algorithms Mol Biol. 2008 Mar 31;3:3. doi: 10.1186/1748-7188-3-3 (PMC2365947; doi:10.1186/1748-7188-3-3)
Supplement: Additional file 3 — Raw result files. Raw SBM results files, alignments of miRNA targets used in the analysis and a list of overlapping targets predicted by both SBM and miRanda. [file 1748-7188-3-3-S3.zip › FullResults/cel_let-7.aln]

>ZK792.6/247-264
CCTTCATTCTAATT-CCTC
>F38A6.1a/271-288
AATTGATTTTTATT-CCTC
>C18D1.1.1/526-542
AGGTTATTTT-ATA-CCTC
>ZK792.6/666-683
GAAAGTTTTTGCTC-CCTC
>ZK792.6/458-475
GCTTTATTCCCCTT-CCTC
>F38A6.1a/133-150
GCGTGCTTGTGTCA-CCTC
>C01G8.9a/21-38
CATTTCTAATCATA-CCTC
>ZK792.6/132-148
CGATCCTCTTC-CG-CCTC
>C01G8.9a/159-175
G--TGAGCTCATTTGCCTC
>ZK792.6/190-207
GATTGAACTTGTTC-TCTC
>C12C8.3a/693-709
ACAACCGTTCTACA--CTC
>cel-let-7/7-21
ACAACC-TACTA---CCTC
>C12C8.3a/742-757
ACAACCATTCTG---CCTC
>ZK792.6/484-499
ACAAAT-TATTGG--CCTC
>F11A1.3a/1007-1021
GCAAC---ACCACA-CCTC
>ZK792.6/343-361
GCATCCGAACCCCCTCCTC
