# Supplementary material for: A scoring matrix approach to detecting miRNA target sites
Source: Algorithms Mol Biol. 2008 Mar 31;3:3. doi: 10.1186/1748-7188-3-3 (PMC2365947; doi:10.1186/1748-7188-3-3)
Supplement: Additional file 3 — Raw result files. Raw SBM results files, alignments of miRNA targets used in the analysis and a list of overlapping targets predicted by both SBM and miRanda. [file 1748-7188-3-3-S3.zip › FullResults/cel_miR-84.aln]

>ZK792.6.1/126-148
TGTGATCGATCCTCTTCCGCCTC
>ZK792.6.1/342-361
TGCA-TC--CGAACCCCCTCCTC
>cel-miR-84/1-21
TACAATA--TTACATACTACCTC
>ZK792.6.1/187-207
ATCGATT--GAACTTGTTCTCTC
>ZK792.6.1/665-683
TGAAAGT----TTTTGCTCCCTC
>ZK792.6.1/460-475
TTTATTC-------CCCTTCCTC
>ZK792.6.1/479-499
TTCATAC--AAATTATTGGCCTC
>ZK792.6.1/249-264
TTCATTC-------TAATTCCTC
