# Supplementary material for: A scoring matrix approach to detecting miRNA target sites
Source: Algorithms Mol Biol. 2008 Mar 31;3:3. doi: 10.1186/1748-7188-3-3 (PMC2365947; doi:10.1186/1748-7188-3-3)
Supplement: Additional file 3 — Raw result files. Raw SBM results files, alignments of miRNA targets used in the analysis and a list of overlapping targets predicted by both SBM and miRanda. [file 1748-7188-3-3-S3.zip › FullResults/dm_miR-11.aln]

>CG12487.3/77-97
CTTTAATATCCAACTGTGATG
>dme-miR-11/2-21
CAAGAAC-TCAGACTGTGATG
>CG12487.3/20-40
CTCCATCGAGTATCTGTGATG
>CG8328.3/138-158
TGATGTGATGTTCCTGTGATA
>CG8328.3/128-147
TGATTTGATATGA-TGTGATG
