# Supplementary material for: A scoring matrix approach to detecting miRNA target sites
Source: Algorithms Mol Biol. 2008 Mar 31;3:3. doi: 10.1186/1748-7188-3-3 (PMC2365947; doi:10.1186/1748-7188-3-3)
Supplement: Additional file 3 — Raw result files. Raw SBM results files, alignments of miRNA targets used in the analysis and a list of overlapping targets predicted by both SBM and miRanda. [file 1748-7188-3-3-S3.zip › FullResults/dm_miR-2.aln]

>CG4319.3/182-201
CTCA-TCAAAGC-GATTGTGAT
>dme-miR-2a/2-22
CTCA-TCAAAGCTGGCTGTGAT
>CG4345.3/64-85
CTCAATCAAAGCGCATTGTGAT
>CG8328.3/126-146
GTTGATTTGATATGA-TGTGAT
>CG8328.3/136-157
TATGATGTGATGTTCCTGTGAT
