# Supplementary material for: A scoring matrix approach to detecting miRNA target sites
Source: Algorithms Mol Biol. 2008 Mar 31;3:3. doi: 10.1186/1748-7188-3-3 (PMC2365947; doi:10.1186/1748-7188-3-3)
Supplement: Additional file 3 — Raw result files. Raw SBM results files, alignments of miRNA targets used in the analysis and a list of overlapping targets predicted by both SBM and miRanda. [file 1748-7188-3-3-S3.zip › FullResults/dm_miR-4.aln]

>CG6096.3/135-154
CAATGTGATAACA-GCTTTAC
>CG8328.3/27-45
TTA-ACATTGATA-GCTTTAC
>CG3096.3/33-52
CACTTTCCAATCA-GCTTTAA
>CG3096.3/138-157
GCACAAATATCCA-GCTTTAA
>CG5185.3/46-65
ACTCCAATTGGCA-GCTTTAA
>CG12487.3/188-208
ATGTCTTCAATTATGCTTTAA
>CG12487.3/62-82
AAATCGGCACTCCGGCTTTAA
>CG6096.3/210-230
AGAACAACACAACAGCTTTAA
>dme-miR-4/1-21
TCAATGGTTGTCTAGCTTTAT
