# Supplementary material for: A scoring matrix approach to detecting miRNA target sites
Source: Algorithms Mol Biol. 2008 Mar 31;3:3. doi: 10.1186/1748-7188-3-3 (PMC2365947; doi:10.1186/1748-7188-3-3)
Supplement: Additional file 3 — Raw result files. Raw SBM results files, alignments of miRNA targets used in the analysis and a list of overlapping targets predicted by both SBM and miRanda. [file 1748-7188-3-3-S3.zip › FullResults/dm_miR-7.aln]

>CG12487.3/223-241
GTATTATCATTGTCTTCCA
>CG5185.3/279-297
GCCGAATCATTGTCTTCCA
>CG3096.3/152-170
CTTTAATCATTGTCTTCCA
>CG12487.3/250-268
AGAAAATCATTGTCTTCCA
>CG3166.3/1100-1118
AGAAAAACATTGGCTTCCA
>CG6096.3/103-121
CAACGAATCATGTCTTCCA
>CG8346.3/78-96
CAAGATCCGTTGTCTTCCA
>CG5185.3/334-352
TAAGAATCATTGTCTTCCA
>CG6494.3/447-465
AATCAGCAAAAGTCTTCCA
>dme-miR-7/7-23
AA--ATCACTAGTCTTCCA
>CG6096.3/24-42
CATCGAATCCAGTCTTCCA
>CG6096.3/68-86
CATTGAATCCTGTCTTCCA
>CG8328.3/63-81
AAACAATCCAAGTTTTCCA
>CG3166.3/1586-1602
CAATACCTGT-T-CTTCCA
>CG3166.3/29-46
CACTACATCCAT-CTTCCA
>CG3166.3/1294-1312
TCTTACCACCACACTTCCA
