# Supplementary material for: A scoring matrix approach to detecting miRNA target sites
Source: Algorithms Mol Biol. 2008 Mar 31;3:3. doi: 10.1186/1748-7188-3-3 (PMC2365947; doi:10.1186/1748-7188-3-3)
Supplement: Additional file 3 — Raw result files. Raw SBM results files, alignments of miRNA targets used in the analysis and a list of overlapping targets predicted by both SBM and miRanda. [file 1748-7188-3-3-S3.zip › FullResults/hsa-miR-122.aln]

>ENSG00000139514/1346-1371
GCCAGCACCATTTCACACACACTCCT
>hsa-miR-122a/1-23
ACAAACACCATTGT---CACACTCCA
>ENSG00000139514/1076-1098
GTCCATGAAATTGTG---ACACTCCA
>ENSG00000139514/1130-1152
GAAATGGCCATGTCA---TCACCCCT
