# Supplementary material for: A scoring matrix approach to detecting miRNA target sites
Source: Algorithms Mol Biol. 2008 Mar 31;3:3. doi: 10.1186/1748-7188-3-3 (PMC2365947; doi:10.1186/1748-7188-3-3)
Supplement: Additional file 3 — Raw result files. Raw SBM results files, alignments of miRNA targets used in the analysis and a list of overlapping targets predicted by both SBM and miRanda. [file 1748-7188-3-3-S3.zip › FullResults/hsa-miR-1.aln]

>ENSG00000205542/19-36
TATGCA-CTGTACATTCCA
>hsa-miR-1/3-21
CATACTTCTTTACATTCCA
>ENSG00000123700/1065-1083
TTTCCTTTTGCACATTCCA
>ENSG00000152661/1599-1616
AATTTGTTTG-ACATTCCA
>ENSG00000152661/467-485
TCCCTGCTAAAACATTCCA
