# Supplementary material for: A scoring matrix approach to detecting miRNA target sites
Source: Algorithms Mol Biol. 2008 Mar 31;3:3. doi: 10.1186/1748-7188-3-3 (PMC2365947; doi:10.1186/1748-7188-3-3)
Supplement: Additional file 3 — Raw result files. Raw SBM results files, alignments of miRNA targets used in the analysis and a list of overlapping targets predicted by both SBM and miRanda. [file 1748-7188-3-3-S3.zip › FullResults/mmu-miR-124.aln]

>ENSMUSG00000026176/1014-1033
CCCAGATGTCACGTGCCTTC
>ENSMUSG00000026176/169-187
CCCCTGTGTCA-GTGCCTTC
>ENSMUSG00000026176/1335-1354
CTTCCCAATTAAGTGCCTTC
>mmu-miR-124a/1-20
GGCATTCACCGCGTGCCTTA
