# Supplementary material for: A scoring matrix approach to detecting miRNA target sites
Source: Algorithms Mol Biol. 2008 Mar 31;3:3. doi: 10.1186/1748-7188-3-3 (PMC2365947; doi:10.1186/1748-7188-3-3)
Supplement: Additional file 3 — Raw result files. Raw SBM results files, alignments of miRNA targets used in the analysis and a list of overlapping targets predicted by both SBM and miRanda. [file 1748-7188-3-3-S3.zip › FullResults/mmu-miR-206.aln]

>ENSMUSG00000050953/1586-1607
AAACTAATTTGTT-TGACATTCC
>ENSMUSG00000006678/650-672
TAAATACTTTGTCCTAACATTTC
>mmu-miR-206/2-21
CACACACTTCCTT---ACATTCC
>ENSMUSG00000006678/567-587
CAGATGTTTCACT--CACATTCC
