# Supplementary material for: A scoring matrix approach to detecting miRNA target sites
Source: Algorithms Mol Biol. 2008 Mar 31;3:3. doi: 10.1186/1748-7188-3-3 (PMC2365947; doi:10.1186/1748-7188-3-3)
Supplement: Additional file 3 — Raw result files. Raw SBM results files, alignments of miRNA targets used in the analysis and a list of overlapping targets predicted by both SBM and miRanda. [file 1748-7188-3-3-S3.zip › FullResults/ath-miR-163.sbm]

stackbm.StackBMSet 0.1
alignment:
stackbm.Alignment 0.1

6
> AT3G44860/317-339	
atcga-gttccaagttttcttcaa
> AT3G44870/252-274	
atcga-gttccaagttttcttcaa
> AT1G66690/328-350	
atcga-gttccaagtcctcttcaa
> AT1G66700/332-354	
atcga-gttccaagtcctcttcaa
> AT1G66720/332-354	
atcga-gttccaggtcctcttcaa
> ath-miR163/1-24	
atcgaagttccaagtcctcttcaa
2 gap filled alignments with stackbms:
stackbm.Alignment 0.1
xxxxx-xxxxxxxxxxxxxxxxxx
6
> AT3G44860/317-339	pattern xxxxx-xxxxxxxxxxxxxxxxxx
atcgagttccaagttttcttcaa
> AT3G44870/252-274	pattern xxxxx-xxxxxxxxxxxxxxxxxx
atcgagttccaagttttcttcaa
> AT1G66690/328-350	pattern xxxxx-xxxxxxxxxxxxxxxxxx
atcgagttccaagtcctcttcaa
> AT1G66700/332-354	pattern xxxxx-xxxxxxxxxxxxxxxxxx
atcgagttccaagtcctcttcaa
> AT1G66720/332-354	pattern xxxxx-xxxxxxxxxxxxxxxxxx
atcgagttccaggtcctcttcaa
> ath-miR163/1-24	pattern xxxxx-xxxxxxxxxxxxxxxxxx
atcgagttccaagtcctcttcaa
stackbm "ath-miR-163.sbm_xxxxx-xxxxxxxxxxxxxxxxxx": 16 x 22
aa: 0.0 0.0 0.0 0.0 0.0 0.0 0.0 0.0 0.0 0.0 0.025641025641 0.0 0.0 0.0 0.0 0.0 0.0 0.0 0.0 0.0 0.0 0.0512820512821
ac: 0.0 0.0 0.0 0.0 0.0 0.0 0.0 0.0 0.0 0.0 0.0 0.0 0.0 0.0 0.0 0.0 0.0 0.0 0.0 0.0 0.0 0.0
ag: 0.0 0.0 0.0 0.0 0.0512820512821 0.0 0.0 0.0 0.0 0.0 0.025641025641 0.025641025641 0.0 0.0 0.0 0.0 0.0 0.0 0.0 0.0 0.0 0.0
at: 0.0512820512821 0.0 0.0 0.0 0.0 0.0 0.0 0.0 0.0 0.0 0.0 0.0 0.0 0.0 0.0 0.0 0.0 0.0 0.0 0.0 0.0 0.0
ca: 0.0 0.0 0.0 0.0 0.0 0.0 0.0 0.0 0.0 0.0512820512821 0.0 0.0 0.0 0.0 0.0 0.0 0.0 0.0 0.0 0.0 0.0512820512821 0.0
cc: 0.0 0.0 0.0 0.0 0.0 0.0 0.0 0.0 0.0512820512821 0.0 0.0 0.0 0.0 0.0 0.025641025641 0.0 0.0 0.0 0.0 0.0 0.0 0.0
cg: 0.0 0.0 0.0512820512821 0.0 0.0 0.0 0.0 0.0 0.0 0.0 0.0 0.0 0.0 0.0 0.0 0.0 0.0 0.0 0.0 0.0 0.0 0.0
ct: 0.0 0.0 0.0 0.0 0.0 0.0 0.0 0.0 0.0 0.0 0.0 0.0 0.0 0.0 0.0 0.025641025641 0.0 0.0512820512821 0.0 0.0 0.0 0.0
ga: 0.0 0.0 0.0 0.0512820512821 0.0 0.0 0.0 0.0 0.0 0.0 0.0 0.0 0.0 0.0 0.0 0.0 0.0 0.0 0.0 0.0 0.0 0.0
gc: 0.0 0.0 0.0 0.0 0.0 0.0 0.0 0.0 0.0 0.0 0.0 0.0 0.0 0.0 0.0 0.0 0.0 0.0 0.0 0.0 0.0 0.0
gg: 0.0 0.0 0.0 0.0 0.0 0.0 0.0 0.0 0.0 0.0 0.0 0.025641025641 0.0 0.0 0.0 0.0 0.0 0.0 0.0 0.0 0.0 0.0
gt: 0.0 0.0 0.0 0.0 0.0 0.0512820512821 0.0 0.0 0.0 0.0 0.0 0.0 0.0512820512821 0.0 0.0 0.0 0.0 0.0 0.0 0.0 0.0 0.0
ta: 0.0 0.0 0.0 0.0 0.0 0.0 0.0 0.0 0.0 0.0 0.0 0.0 0.0 0.0 0.0 0.0 0.0 0.0 0.0 0.0 0.0 0.0
tc: 0.0 0.0512820512821 0.0 0.0 0.0 0.0 0.0 0.0512820512821 0.0 0.0 0.0 0.0 0.0 0.025641025641 0.0 0.0 0.0512820512821 0.0 0.0 0.0512820512821 0.0 0.0
tg: 0.0 0.0 0.0 0.0 0.0 0.0 0.0 0.0 0.0 0.0 0.0 0.0 0.0 0.0 0.0 0.0 0.0 0.0 0.0 0.0 0.0 0.0
tt: 0.0 0.0 0.0 0.0 0.0 0.0 0.0512820512821 0.0 0.0 0.0 0.0 0.0 0.0 0.025641025641 0.025641025641 0.025641025641 0.0 0.0 0.0512820512821 0.0 0.0 0.0

stackbm.Alignment 0.1
xxxxxxxxxxxxxxxxxxxxxxxx
21
> AT3G44860/317-339a	pattern xxxxxxxxxxxxxxxxxxxxxxxx
atcgaagttccaagttttcttcaa
> AT3G44860/317-339c	pattern xxxxxxxxxxxxxxxxxxxxxxxx
atcgacgttccaagttttcttcaa
> AT3G44860/317-339g	pattern xxxxxxxxxxxxxxxxxxxxxxxx
atcgaggttccaagttttcttcaa
> AT3G44860/317-339t	pattern xxxxxxxxxxxxxxxxxxxxxxxx
atcgatgttccaagttttcttcaa
> AT3G44870/252-274a	pattern xxxxxxxxxxxxxxxxxxxxxxxx
atcgaagttccaagttttcttcaa
> AT3G44870/252-274c	pattern xxxxxxxxxxxxxxxxxxxxxxxx
atcgacgttccaagttttcttcaa
> AT3G44870/252-274g	pattern xxxxxxxxxxxxxxxxxxxxxxxx
atcgaggttccaagttttcttcaa
> AT3G44870/252-274t	pattern xxxxxxxxxxxxxxxxxxxxxxxx
atcgatgttccaagttttcttcaa
> AT1G66690/328-350a	pattern xxxxxxxxxxxxxxxxxxxxxxxx
atcgaagttccaagtcctcttcaa
> AT1G66690/328-350c	pattern xxxxxxxxxxxxxxxxxxxxxxxx
atcgacgttccaagtcctcttcaa
> AT1G66690/328-350g	pattern xxxxxxxxxxxxxxxxxxxxxxxx
atcgaggttccaagtcctcttcaa
> AT1G66690/328-350t	pattern xxxxxxxxxxxxxxxxxxxxxxxx
atcgatgttccaagtcctcttcaa
> AT1G66700/332-354a	pattern xxxxxxxxxxxxxxxxxxxxxxxx
atcgaagttccaagtcctcttcaa
> AT1G66700/332-354c	pattern xxxxxxxxxxxxxxxxxxxxxxxx
atcgacgttccaagtcctcttcaa
> AT1G66700/332-354g	pattern xxxxxxxxxxxxxxxxxxxxxxxx
atcgaggttccaagtcctcttcaa
> AT1G66700/332-354t	pattern xxxxxxxxxxxxxxxxxxxxxxxx
atcgatgttccaagtcctcttcaa
> AT1G66720/332-354a	pattern xxxxxxxxxxxxxxxxxxxxxxxx
atcgaagttccaggtcctcttcaa
> AT1G66720/332-354c	pattern xxxxxxxxxxxxxxxxxxxxxxxx
atcgacgttccaggtcctcttcaa
> AT1G66720/332-354g	pattern xxxxxxxxxxxxxxxxxxxxxxxx
atcgaggttccaggtcctcttcaa
> AT1G66720/332-354t	pattern xxxxxxxxxxxxxxxxxxxxxxxx
atcgatgttccaggtcctcttcaa
> ath-miR163/1-24	pattern xxxxxxxxxxxxxxxxxxxxxxxx
atcgaagttccaagtcctcttcaa
stackbm "ath-miR-163.sbm_xxxxxxxxxxxxxxxxxxxxxxxx": 16 x 23
aa: 0.0 0.0 0.0 0.0 0.0131578947368 0.0 0.0 0.0 0.0 0.0 0.0 0.0263157894737 0.0 0.0 0.0 0.0 0.0 0.0 0.0 0.0 0.0 0.0 0.0526315789474
ac: 0.0 0.0 0.0 0.0 0.0131578947368 0.0 0.0 0.0 0.0 0.0 0.0 0.0 0.0 0.0 0.0 0.0 0.0 0.0 0.0 0.0 0.0 0.0 0.0
ag: 0.0 0.0 0.0 0.0 0.0131578947368 0.0131578947368 0.0 0.0 0.0 0.0 0.0 0.0263157894737 0.0263157894737 0.0 0.0 0.0 0.0 0.0 0.0 0.0 0.0 0.0 0.0
at: 0.0526315789474 0.0 0.0 0.0 0.0131578947368 0.0 0.0 0.0 0.0 0.0 0.0 0.0 0.0 0.0 0.0 0.0 0.0 0.0 0.0 0.0 0.0 0.0 0.0
ca: 0.0 0.0 0.0 0.0 0.0 0.0 0.0 0.0 0.0 0.0 0.0526315789474 0.0 0.0 0.0 0.0 0.0 0.0 0.0 0.0 0.0 0.0 0.0526315789474 0.0
cc: 0.0 0.0 0.0 0.0 0.0 0.0 0.0 0.0 0.0 0.0526315789474 0.0 0.0 0.0 0.0 0.0 0.0263157894737 0.0 0.0 0.0 0.0 0.0 0.0 0.0
cg: 0.0 0.0 0.0526315789474 0.0 0.0 0.0131578947368 0.0 0.0 0.0 0.0 0.0 0.0 0.0 0.0 0.0 0.0 0.0 0.0 0.0 0.0 0.0 0.0 0.0
ct: 0.0 0.0 0.0 0.0 0.0 0.0 0.0 0.0 0.0 0.0 0.0 0.0 0.0 0.0 0.0 0.0 0.0263157894737 0.0 0.0526315789474 0.0 0.0 0.0 0.0
ga: 0.0 0.0 0.0 0.0526315789474 0.0 0.0 0.0 0.0 0.0 0.0 0.0 0.0 0.0 0.0 0.0 0.0 0.0 0.0 0.0 0.0 0.0 0.0 0.0
gc: 0.0 0.0 0.0 0.0 0.0 0.0 0.0 0.0 0.0 0.0 0.0 0.0 0.0 0.0 0.0 0.0 0.0 0.0 0.0 0.0 0.0 0.0 0.0
gg: 0.0 0.0 0.0 0.0 0.0 0.0131578947368 0.0 0.0 0.0 0.0 0.0 0.0 0.0263157894737 0.0 0.0 0.0 0.0 0.0 0.0 0.0 0.0 0.0 0.0
gt: 0.0 0.0 0.0 0.0 0.0 0.0 0.0526315789474 0.0 0.0 0.0 0.0 0.0 0.0 0.0526315789474 0.0 0.0 0.0 0.0 0.0 0.0 0.0 0.0 0.0
ta: 0.0 0.0 0.0 0.0 0.0 0.0 0.0 0.0 0.0 0.0 0.0 0.0 0.0 0.0 0.0 0.0 0.0 0.0 0.0 0.0 0.0 0.0 0.0
tc: 0.0 0.0526315789474 0.0 0.0 0.0 0.0 0.0 0.0 0.0526315789474 0.0 0.0 0.0 0.0 0.0 0.0263157894737 0.0 0.0 0.0526315789474 0.0 0.0 0.0526315789474 0.0 0.0
tg: 0.0 0.0 0.0 0.0 0.0 0.0131578947368 0.0 0.0 0.0 0.0 0.0 0.0 0.0 0.0 0.0 0.0 0.0 0.0 0.0 0.0 0.0 0.0 0.0
tt: 0.0 0.0 0.0 0.0 0.0 0.0 0.0 0.0526315789474 0.0 0.0 0.0 0.0 0.0 0.0 0.0263157894737 0.0263157894737 0.0263157894737 0.0 0.0 0.0526315789474 0.0 0.0 0.0
