# Supplementary material for: A scoring matrix approach to detecting miRNA target sites
Source: Algorithms Mol Biol. 2008 Mar 31;3:3. doi: 10.1186/1748-7188-3-3 (PMC2365947; doi:10.1186/1748-7188-3-3)
Supplement: Additional file 3 — Raw result files. Raw SBM results files, alignments of miRNA targets used in the analysis and a list of overlapping targets predicted by both SBM and miRanda. [file 1748-7188-3-3-S3.zip › FullResults/ath-miR-172.sbm]

stackbm.StackBMSet 0.1
alignment:
stackbm.Alignment 0.1

7
> AT2G28550/1556-1576	
cagcagcatcatcaggattct
> AT4G36920/1328-1348	
ctgcagcatcatcaggattct
> AT2G39250/1043-1063	
ttgtagcatcatcaggattcc
> AT3G54990/964-984	
ttgcagcatcatcaggattcc
> AT5G67180/1067-1087	
tggcagcatcatcaggattct
> AT5G60120/1646-1666	
atgcagcatcatcaggattct
> ath-MIR172/1-21	
atgcagcatcatcaagattct
1 gap filled alignments with stackbms:
stackbm.Alignment 0.1
xxxxxxxxxxxxxxxxxxxxx
7
> AT2G28550/1556-1576	pattern xxxxxxxxxxxxxxxxxxxxx
cagcagcatcatcaggattct
> AT4G36920/1328-1348	pattern xxxxxxxxxxxxxxxxxxxxx
ctgcagcatcatcaggattct
> AT2G39250/1043-1063	pattern xxxxxxxxxxxxxxxxxxxxx
ttgtagcatcatcaggattcc
> AT3G54990/964-984	pattern xxxxxxxxxxxxxxxxxxxxx
ttgcagcatcatcaggattcc
> AT5G67180/1067-1087	pattern xxxxxxxxxxxxxxxxxxxxx
tggcagcatcatcaggattct
> AT5G60120/1646-1666	pattern xxxxxxxxxxxxxxxxxxxxx
atgcagcatcatcaggattct
> ath-MIR172/1-21	pattern xxxxxxxxxxxxxxxxxxxxx
atgcagcatcatcaagattct
stackbm "ath-miR-172.sbm_xxxxxxxxxxxxxxxxxxxxx": 16 x 20
aa: 0.0 0.0 0.0 0.0 0.0 0.0 0.0 0.0 0.0 0.0 0.0 0.0 0.0 0.0194672131148 0.0 0.0 0.0 0.0 0.0 0.0
ac: 0.0 0.0 0.0 0.0 0.0 0.0 0.0 0.0 0.0 0.0 0.0 0.0 0.0 0.0 0.0 0.0 0.0 0.0 0.0 0.0
ag: 0.0 0.00922131147541 0.0 0.0 0.0604508196721 0.0 0.0 0.0 0.0 0.0 0.0 0.0 0.0 0.0409836065574 0.0194672131148 0.0 0.0 0.0 0.0 0.0
at: 0.0194672131148 0.0 0.0 0.0 0.0 0.0 0.0 0.0604508196721 0.0 0.0 0.0604508196721 0.0 0.0 0.0 0.0 0.0 0.0604508196721 0.0 0.0 0.0
ca: 0.00922131147541 0.0 0.0 0.0379098360656 0.0 0.0 0.0604508196721 0.0 0.0 0.0604508196721 0.0 0.0 0.0604508196721 0.0 0.0 0.0 0.0 0.0 0.0 0.0
cc: 0.0 0.0 0.0 0.0 0.0 0.0 0.0 0.0 0.0 0.0 0.0 0.0 0.0 0.0 0.0 0.0 0.0 0.0 0.0 0.0225409836066
cg: 0.0 0.0 0.0 0.0 0.0 0.0 0.0 0.0 0.0 0.0 0.0 0.0 0.0 0.0 0.0 0.0 0.0 0.0 0.0 0.0
ct: 0.0 0.0 0.0 0.0 0.0 0.0 0.0 0.0 0.0 0.0 0.0 0.0 0.0 0.0 0.0 0.0 0.0 0.0 0.0 0.0379098360656
ga: 0.0 0.0 0.0 0.0 0.0 0.0 0.0 0.0 0.0 0.0 0.0 0.0 0.0 0.0 0.0 0.0604508196721 0.0 0.0 0.0 0.0
gc: 0.0 0.0 0.0379098360656 0.0 0.0 0.0604508196721 0.0 0.0 0.0 0.0 0.0 0.0 0.0 0.0 0.0 0.0 0.0 0.0 0.0 0.0
gg: 0.0 0.00922131147541 0.0 0.0 0.0 0.0 0.0 0.0 0.0 0.0 0.0 0.0 0.0 0.0 0.0409836065574 0.0 0.0 0.0 0.0 0.0
gt: 0.0 0.0 0.0225409836066 0.0 0.0 0.0 0.0 0.0 0.0 0.0 0.0 0.0 0.0 0.0 0.0 0.0 0.0 0.0 0.0 0.0
ta: 0.0 0.0 0.0 0.0225409836066 0.0 0.0 0.0 0.0 0.0 0.0 0.0 0.0 0.0 0.0 0.0 0.0 0.0 0.0 0.0 0.0
tc: 0.0 0.0 0.0 0.0 0.0 0.0 0.0 0.0 0.0604508196721 0.0 0.0 0.0604508196721 0.0 0.0 0.0 0.0 0.0 0.0 0.0604508196721 0.0
tg: 0.00922131147541 0.0420081967213 0.0 0.0 0.0 0.0 0.0 0.0 0.0 0.0 0.0 0.0 0.0 0.0 0.0 0.0 0.0 0.0 0.0 0.0
tt: 0.0225409836066 0.0 0.0 0.0 0.0 0.0 0.0 0.0 0.0 0.0 0.0 0.0 0.0 0.0 0.0 0.0 0.0 0.0604508196721 0.0 0.0
