# Supplementary material for: A scoring matrix approach to detecting miRNA target sites
Source: Algorithms Mol Biol. 2008 Mar 31;3:3. doi: 10.1186/1748-7188-3-3 (PMC2365947; doi:10.1186/1748-7188-3-3)
Supplement: Additional file 3 — Raw result files. Raw SBM results files, alignments of miRNA targets used in the analysis and a list of overlapping targets predicted by both SBM and miRanda. [file 1748-7188-3-3-S3.zip › FullResults/cel_let-7.sbm]

stackbm.StackBMSet 0.1
alignment:
stackbm.Alignment 0.1

16
> ZK792.6/247-264	
ccttcattctaatt-cctc
> F38A6.1a/271-288	
aattgatttttatt-cctc
> C18D1.1.1/526-542	
aggttatttt-ata-cctc
> ZK792.6/666-683	
gaaagtttttgctc-cctc
> ZK792.6/458-475	
gctttattcccctt-cctc
> F38A6.1a/133-150	
gcgtgcttgtgtca-cctc
> C01G8.9a/21-38	
catttctaatcata-cctc
> ZK792.6/132-148	
cgatcctcttc-cg-cctc
> C01G8.9a/159-175	
g--tgagctcatttgcctc
> ZK792.6/190-207	
gattgaacttgttc-tctc
> C12C8.3a/693-709	
acaaccgttctaca--ctc
> cel-let-7/7-21	
acaacc-tacta---cctc
> C12C8.3a/742-757	
acaaccattctg---cctc
> ZK792.6/484-499	
acaaat-tattgg--cctc
> F11A1.3a/1007-1021	
gcaac---accaca-cctc
> ZK792.6/343-361	
gcatccgaaccccctcctc
10 gap filled alignments with stackbms:
stackbm.Alignment 0.1
xxxxxxxxxxxxxx-xxxx
196
> ZK792.6/247-264	pattern xxxxxxxxxxxxxx-xxxx
ccttcattctaattcctc
> F38A6.1a/271-288	pattern xxxxxxxxxxxxxx-xxxx
aattgatttttattcctc
> C18D1.1.1/526-542a	pattern xxxxxxxxxxxxxx-xxxx
aggttattttaatacctc
> C18D1.1.1/526-542c	pattern xxxxxxxxxxxxxx-xxxx
aggttattttcatacctc
> C18D1.1.1/526-542g	pattern xxxxxxxxxxxxxx-xxxx
aggttattttgatacctc
> C18D1.1.1/526-542t	pattern xxxxxxxxxxxxxx-xxxx
aggttatttttatacctc
> ZK792.6/666-683	pattern xxxxxxxxxxxxxx-xxxx
gaaagtttttgctccctc
> ZK792.6/458-475	pattern xxxxxxxxxxxxxx-xxxx
gctttattccccttcctc
> F38A6.1a/133-150	pattern xxxxxxxxxxxxxx-xxxx
gcgtgcttgtgtcacctc
> C01G8.9a/21-38	pattern xxxxxxxxxxxxxx-xxxx
catttctaatcatacctc
> ZK792.6/132-148a	pattern xxxxxxxxxxxxxx-xxxx
cgatcctcttcacgcctc
> ZK792.6/132-148c	pattern xxxxxxxxxxxxxx-xxxx
cgatcctcttcccgcctc
> ZK792.6/132-148g	pattern xxxxxxxxxxxxxx-xxxx
cgatcctcttcgcgcctc
> ZK792.6/132-148t	pattern xxxxxxxxxxxxxx-xxxx
cgatcctcttctcgcctc
> C01G8.9a/159-175aa	pattern xxxxxxxxxxxxxx-xxxx
gaatgagctcatttcctc
> C01G8.9a/159-175ac	pattern xxxxxxxxxxxxxx-xxxx
gactgagctcatttcctc
> C01G8.9a/159-175ag	pattern xxxxxxxxxxxxxx-xxxx
gagtgagctcatttcctc
> C01G8.9a/159-175at	pattern xxxxxxxxxxxxxx-xxxx
gattgagctcatttcctc
> C01G8.9a/159-175ca	pattern xxxxxxxxxxxxxx-xxxx
gcatgagctcatttcctc
> C01G8.9a/159-175cc	pattern xxxxxxxxxxxxxx-xxxx
gcctgagctcatttcctc
> C01G8.9a/159-175cg	pattern xxxxxxxxxxxxxx-xxxx
gcgtgagctcatttcctc
> C01G8.9a/159-175ct	pattern xxxxxxxxxxxxxx-xxxx
gcttgagctcatttcctc
> C01G8.9a/159-175ga	pattern xxxxxxxxxxxxxx-xxxx
ggatgagctcatttcctc
> C01G8.9a/159-175gc	pattern xxxxxxxxxxxxxx-xxxx
ggctgagctcatttcctc
> C01G8.9a/159-175gg	pattern xxxxxxxxxxxxxx-xxxx
gggtgagctcatttcctc
> C01G8.9a/159-175gt	pattern xxxxxxxxxxxxxx-xxxx
ggttgagctcatttcctc
> C01G8.9a/159-175ta	pattern xxxxxxxxxxxxxx-xxxx
gtatgagctcatttcctc
> C01G8.9a/159-175tc	pattern xxxxxxxxxxxxxx-xxxx
gtctgagctcatttcctc
> C01G8.9a/159-175tg	pattern xxxxxxxxxxxxxx-xxxx
gtgtgagctcatttcctc
> C01G8.9a/159-175tt	pattern xxxxxxxxxxxxxx-xxxx
gtttgagctcatttcctc
> ZK792.6/190-207	pattern xxxxxxxxxxxxxx-xxxx
gattgaacttgttctctc
> C12C8.3a/693-709a	pattern xxxxxxxxxxxxxx-xxxx
acaaccgttctacaactc
> C12C8.3a/693-709c	pattern xxxxxxxxxxxxxx-xxxx
acaaccgttctacacctc
> C12C8.3a/693-709g	pattern xxxxxxxxxxxxxx-xxxx
acaaccgttctacagctc
> C12C8.3a/693-709t	pattern xxxxxxxxxxxxxx-xxxx
acaaccgttctacatctc
> cel-let-7/7-21aaa	pattern xxxxxxxxxxxxxx-xxxx
acaaccatactaaacctc
> cel-let-7/7-21aac	pattern xxxxxxxxxxxxxx-xxxx
acaaccatactaaccctc
> cel-let-7/7-21aag	pattern xxxxxxxxxxxxxx-xxxx
acaaccatactaagcctc
> cel-let-7/7-21aat	pattern xxxxxxxxxxxxxx-xxxx
acaaccatactaatcctc
> cel-let-7/7-21aca	pattern xxxxxxxxxxxxxx-xxxx
acaaccatactacacctc
> cel-let-7/7-21acc	pattern xxxxxxxxxxxxxx-xxxx
acaaccatactacccctc
> cel-let-7/7-21acg	pattern xxxxxxxxxxxxxx-xxxx
acaaccatactacgcctc
> cel-let-7/7-21act	pattern xxxxxxxxxxxxxx-xxxx
acaaccatactactcctc
> cel-let-7/7-21aga	pattern xxxxxxxxxxxxxx-xxxx
acaaccatactagacctc
> cel-let-7/7-21agc	pattern xxxxxxxxxxxxxx-xxxx
acaaccatactagccctc
> cel-let-7/7-21agg	pattern xxxxxxxxxxxxxx-xxxx
acaaccatactaggcctc
> cel-let-7/7-21agt	pattern xxxxxxxxxxxxxx-xxxx
acaaccatactagtcctc
> cel-let-7/7-21ata	pattern xxxxxxxxxxxxxx-xxxx
acaaccatactatacctc
> cel-let-7/7-21atc	pattern xxxxxxxxxxxxxx-xxxx
acaaccatactatccctc
> cel-let-7/7-21atg	pattern xxxxxxxxxxxxxx-xxxx
acaaccatactatgcctc
> cel-let-7/7-21att	pattern xxxxxxxxxxxxxx-xxxx
acaaccatactattcctc
> cel-let-7/7-21caa	pattern xxxxxxxxxxxxxx-xxxx
acaaccctactaaacctc
> cel-let-7/7-21cac	pattern xxxxxxxxxxxxxx-xxxx
acaaccctactaaccctc
> cel-let-7/7-21cag	pattern xxxxxxxxxxxxxx-xxxx
acaaccctactaagcctc
> cel-let-7/7-21cat	pattern xxxxxxxxxxxxxx-xxxx
acaaccctactaatcctc
> cel-let-7/7-21cca	pattern xxxxxxxxxxxxxx-xxxx
acaaccctactacacctc
> cel-let-7/7-21ccc	pattern xxxxxxxxxxxxxx-xxxx
acaaccctactacccctc
> cel-let-7/7-21ccg	pattern xxxxxxxxxxxxxx-xxxx
acaaccctactacgcctc
> cel-let-7/7-21cct	pattern xxxxxxxxxxxxxx-xxxx
acaaccctactactcctc
> cel-let-7/7-21cga	pattern xxxxxxxxxxxxxx-xxxx
acaaccctactagacctc
> cel-let-7/7-21cgc	pattern xxxxxxxxxxxxxx-xxxx
acaaccctactagccctc
> cel-let-7/7-21cgg	pattern xxxxxxxxxxxxxx-xxxx
acaaccctactaggcctc
> cel-let-7/7-21cgt	pattern xxxxxxxxxxxxxx-xxxx
acaaccctactagtcctc
> cel-let-7/7-21cta	pattern xxxxxxxxxxxxxx-xxxx
acaaccctactatacctc
> cel-let-7/7-21ctc	pattern xxxxxxxxxxxxxx-xxxx
acaaccctactatccctc
> cel-let-7/7-21ctg	pattern xxxxxxxxxxxxxx-xxxx
acaaccctactatgcctc
> cel-let-7/7-21ctt	pattern xxxxxxxxxxxxxx-xxxx
acaaccctactattcctc
> cel-let-7/7-21gaa	pattern xxxxxxxxxxxxxx-xxxx
acaaccgtactaaacctc
> cel-let-7/7-21gac	pattern xxxxxxxxxxxxxx-xxxx
acaaccgtactaaccctc
> cel-let-7/7-21gag	pattern xxxxxxxxxxxxxx-xxxx
acaaccgtactaagcctc
> cel-let-7/7-21gat	pattern xxxxxxxxxxxxxx-xxxx
acaaccgtactaatcctc
> cel-let-7/7-21gca	pattern xxxxxxxxxxxxxx-xxxx
acaaccgtactacacctc
> cel-let-7/7-21gcc	pattern xxxxxxxxxxxxxx-xxxx
acaaccgtactacccctc
> cel-let-7/7-21gcg	pattern xxxxxxxxxxxxxx-xxxx
acaaccgtactacgcctc
> cel-let-7/7-21gct	pattern xxxxxxxxxxxxxx-xxxx
acaaccgtactactcctc
> cel-let-7/7-21gga	pattern xxxxxxxxxxxxxx-xxxx
acaaccgtactagacctc
> cel-let-7/7-21ggc	pattern xxxxxxxxxxxxxx-xxxx
acaaccgtactagccctc
> cel-let-7/7-21ggg	pattern xxxxxxxxxxxxxx-xxxx
acaaccgtactaggcctc
> cel-let-7/7-21ggt	pattern xxxxxxxxxxxxxx-xxxx
acaaccgtactagtcctc
> cel-let-7/7-21gta	pattern xxxxxxxxxxxxxx-xxxx
acaaccgtactatacctc
> cel-let-7/7-21gtc	pattern xxxxxxxxxxxxxx-xxxx
acaaccgtactatccctc
> cel-let-7/7-21gtg	pattern xxxxxxxxxxxxxx-xxxx
acaaccgtactatgcctc
> cel-let-7/7-21gtt	pattern xxxxxxxxxxxxxx-xxxx
acaaccgtactattcctc
> cel-let-7/7-21taa	pattern xxxxxxxxxxxxxx-xxxx
acaaccttactaaacctc
> cel-let-7/7-21tac	pattern xxxxxxxxxxxxxx-xxxx
acaaccttactaaccctc
> cel-let-7/7-21tag	pattern xxxxxxxxxxxxxx-xxxx
acaaccttactaagcctc
> cel-let-7/7-21tat	pattern xxxxxxxxxxxxxx-xxxx
acaaccttactaatcctc
> cel-let-7/7-21tca	pattern xxxxxxxxxxxxxx-xxxx
acaaccttactacacctc
> cel-let-7/7-21tcc	pattern xxxxxxxxxxxxxx-xxxx
acaaccttactacccctc
> cel-let-7/7-21tcg	pattern xxxxxxxxxxxxxx-xxxx
acaaccttactacgcctc
> cel-let-7/7-21tct	pattern xxxxxxxxxxxxxx-xxxx
acaaccttactactcctc
> cel-let-7/7-21tga	pattern xxxxxxxxxxxxxx-xxxx
acaaccttactagacctc
> cel-let-7/7-21tgc	pattern xxxxxxxxxxxxxx-xxxx
acaaccttactagccctc
> cel-let-7/7-21tgg	pattern xxxxxxxxxxxxxx-xxxx
acaaccttactaggcctc
> cel-let-7/7-21tgt	pattern xxxxxxxxxxxxxx-xxxx
acaaccttactagtcctc
> cel-let-7/7-21tta	pattern xxxxxxxxxxxxxx-xxxx
acaaccttactatacctc
> cel-let-7/7-21ttc	pattern xxxxxxxxxxxxxx-xxxx
acaaccttactatccctc
> cel-let-7/7-21ttg	pattern xxxxxxxxxxxxxx-xxxx
acaaccttactatgcctc
> cel-let-7/7-21ttt	pattern xxxxxxxxxxxxxx-xxxx
acaaccttactattcctc
> C12C8.3a/742-757aa	pattern xxxxxxxxxxxxxx-xxxx
acaaccattctgaacctc
> C12C8.3a/742-757ac	pattern xxxxxxxxxxxxxx-xxxx
acaaccattctgaccctc
> C12C8.3a/742-757ag	pattern xxxxxxxxxxxxxx-xxxx
acaaccattctgagcctc
> C12C8.3a/742-757at	pattern xxxxxxxxxxxxxx-xxxx
acaaccattctgatcctc
> C12C8.3a/742-757ca	pattern xxxxxxxxxxxxxx-xxxx
acaaccattctgcacctc
> C12C8.3a/742-757cc	pattern xxxxxxxxxxxxxx-xxxx
acaaccattctgcccctc
> C12C8.3a/742-757cg	pattern xxxxxxxxxxxxxx-xxxx
acaaccattctgcgcctc
> C12C8.3a/742-757ct	pattern xxxxxxxxxxxxxx-xxxx
acaaccattctgctcctc
> C12C8.3a/742-757ga	pattern xxxxxxxxxxxxxx-xxxx
acaaccattctggacctc
> C12C8.3a/742-757gc	pattern xxxxxxxxxxxxxx-xxxx
acaaccattctggccctc
> C12C8.3a/742-757gg	pattern xxxxxxxxxxxxxx-xxxx
acaaccattctgggcctc
> C12C8.3a/742-757gt	pattern xxxxxxxxxxxxxx-xxxx
acaaccattctggtcctc
> C12C8.3a/742-757ta	pattern xxxxxxxxxxxxxx-xxxx
acaaccattctgtacctc
> C12C8.3a/742-757tc	pattern xxxxxxxxxxxxxx-xxxx
acaaccattctgtccctc
> C12C8.3a/742-757tg	pattern xxxxxxxxxxxxxx-xxxx
acaaccattctgtgcctc
> C12C8.3a/742-757tt	pattern xxxxxxxxxxxxxx-xxxx
acaaccattctgttcctc
> ZK792.6/484-499aa	pattern xxxxxxxxxxxxxx-xxxx
acaaatatattggacctc
> ZK792.6/484-499ac	pattern xxxxxxxxxxxxxx-xxxx
acaaatatattggccctc
> ZK792.6/484-499ag	pattern xxxxxxxxxxxxxx-xxxx
acaaatatattgggcctc
> ZK792.6/484-499at	pattern xxxxxxxxxxxxxx-xxxx
acaaatatattggtcctc
> ZK792.6/484-499ca	pattern xxxxxxxxxxxxxx-xxxx
acaaatctattggacctc
> ZK792.6/484-499cc	pattern xxxxxxxxxxxxxx-xxxx
acaaatctattggccctc
> ZK792.6/484-499cg	pattern xxxxxxxxxxxxxx-xxxx
acaaatctattgggcctc
> ZK792.6/484-499ct	pattern xxxxxxxxxxxxxx-xxxx
acaaatctattggtcctc
> ZK792.6/484-499ga	pattern xxxxxxxxxxxxxx-xxxx
acaaatgtattggacctc
> ZK792.6/484-499gc	pattern xxxxxxxxxxxxxx-xxxx
acaaatgtattggccctc
> ZK792.6/484-499gg	pattern xxxxxxxxxxxxxx-xxxx
acaaatgtattgggcctc
> ZK792.6/484-499gt	pattern xxxxxxxxxxxxxx-xxxx
acaaatgtattggtcctc
> ZK792.6/484-499ta	pattern xxxxxxxxxxxxxx-xxxx
acaaatttattggacctc
> ZK792.6/484-499tc	pattern xxxxxxxxxxxxxx-xxxx
acaaatttattggccctc
> ZK792.6/484-499tg	pattern xxxxxxxxxxxxxx-xxxx
acaaatttattgggcctc
> ZK792.6/484-499tt	pattern xxxxxxxxxxxxxx-xxxx
acaaatttattggtcctc
> F11A1.3a/1007-1021aaa	pattern xxxxxxxxxxxxxx-xxxx
gcaacaaaaccacacctc
> F11A1.3a/1007-1021aac	pattern xxxxxxxxxxxxxx-xxxx
gcaacaacaccacacctc
> F11A1.3a/1007-1021aag	pattern xxxxxxxxxxxxxx-xxxx
gcaacaagaccacacctc
> F11A1.3a/1007-1021aat	pattern xxxxxxxxxxxxxx-xxxx
gcaacaataccacacctc
> F11A1.3a/1007-1021aca	pattern xxxxxxxxxxxxxx-xxxx
gcaacacaaccacacctc
> F11A1.3a/1007-1021acc	pattern xxxxxxxxxxxxxx-xxxx
gcaacaccaccacacctc
> F11A1.3a/1007-1021acg	pattern xxxxxxxxxxxxxx-xxxx
gcaacacgaccacacctc
> F11A1.3a/1007-1021act	pattern xxxxxxxxxxxxxx-xxxx
gcaacactaccacacctc
> F11A1.3a/1007-1021aga	pattern xxxxxxxxxxxxxx-xxxx
gcaacagaaccacacctc
> F11A1.3a/1007-1021agc	pattern xxxxxxxxxxxxxx-xxxx
gcaacagcaccacacctc
> F11A1.3a/1007-1021agg	pattern xxxxxxxxxxxxxx-xxxx
gcaacaggaccacacctc
> F11A1.3a/1007-1021agt	pattern xxxxxxxxxxxxxx-xxxx
gcaacagtaccacacctc
> F11A1.3a/1007-1021ata	pattern xxxxxxxxxxxxxx-xxxx
gcaacataaccacacctc
> F11A1.3a/1007-1021atc	pattern xxxxxxxxxxxxxx-xxxx
gcaacatcaccacacctc
> F11A1.3a/1007-1021atg	pattern xxxxxxxxxxxxxx-xxxx
gcaacatgaccacacctc
> F11A1.3a/1007-1021att	pattern xxxxxxxxxxxxxx-xxxx
gcaacattaccacacctc
> F11A1.3a/1007-1021caa	pattern xxxxxxxxxxxxxx-xxxx
gcaaccaaaccacacctc
> F11A1.3a/1007-1021cac	pattern xxxxxxxxxxxxxx-xxxx
gcaaccacaccacacctc
> F11A1.3a/1007-1021cag	pattern xxxxxxxxxxxxxx-xxxx
gcaaccagaccacacctc
> F11A1.3a/1007-1021cat	pattern xxxxxxxxxxxxxx-xxxx
gcaaccataccacacctc
> F11A1.3a/1007-1021cca	pattern xxxxxxxxxxxxxx-xxxx
gcaacccaaccacacctc
> F11A1.3a/1007-1021ccc	pattern xxxxxxxxxxxxxx-xxxx
gcaaccccaccacacctc
> F11A1.3a/1007-1021ccg	pattern xxxxxxxxxxxxxx-xxxx
gcaacccgaccacacctc
> F11A1.3a/1007-1021cct	pattern xxxxxxxxxxxxxx-xxxx
gcaaccctaccacacctc
> F11A1.3a/1007-1021cga	pattern xxxxxxxxxxxxxx-xxxx
gcaaccgaaccacacctc
> F11A1.3a/1007-1021cgc	pattern xxxxxxxxxxxxxx-xxxx
gcaaccgcaccacacctc
> F11A1.3a/1007-1021cgg	pattern xxxxxxxxxxxxxx-xxxx
gcaaccggaccacacctc
> F11A1.3a/1007-1021cgt	pattern xxxxxxxxxxxxxx-xxxx
gcaaccgtaccacacctc
> F11A1.3a/1007-1021cta	pattern xxxxxxxxxxxxxx-xxxx
gcaacctaaccacacctc
> F11A1.3a/1007-1021ctc	pattern xxxxxxxxxxxxxx-xxxx
gcaacctcaccacacctc
> F11A1.3a/1007-1021ctg	pattern xxxxxxxxxxxxxx-xxxx
gcaacctgaccacacctc
> F11A1.3a/1007-1021ctt	pattern xxxxxxxxxxxxxx-xxxx
gcaaccttaccacacctc
> F11A1.3a/1007-1021gaa	pattern xxxxxxxxxxxxxx-xxxx
gcaacgaaaccacacctc
> F11A1.3a/1007-1021gac	pattern xxxxxxxxxxxxxx-xxxx
gcaacgacaccacacctc
> F11A1.3a/1007-1021gag	pattern xxxxxxxxxxxxxx-xxxx
gcaacgagaccacacctc
> F11A1.3a/1007-1021gat	pattern xxxxxxxxxxxxxx-xxxx
gcaacgataccacacctc
> F11A1.3a/1007-1021gca	pattern xxxxxxxxxxxxxx-xxxx
gcaacgcaaccacacctc
> F11A1.3a/1007-1021gcc	pattern xxxxxxxxxxxxxx-xxxx
gcaacgccaccacacctc
> F11A1.3a/1007-1021gcg	pattern xxxxxxxxxxxxxx-xxxx
gcaacgcgaccacacctc
> F11A1.3a/1007-1021gct	pattern xxxxxxxxxxxxxx-xxxx
gcaacgctaccacacctc
> F11A1.3a/1007-1021gga	pattern xxxxxxxxxxxxxx-xxxx
gcaacggaaccacacctc
> F11A1.3a/1007-1021ggc	pattern xxxxxxxxxxxxxx-xxxx
gcaacggcaccacacctc
> F11A1.3a/1007-1021ggg	pattern xxxxxxxxxxxxxx-xxxx
gcaacgggaccacacctc
> F11A1.3a/1007-1021ggt	pattern xxxxxxxxxxxxxx-xxxx
gcaacggtaccacacctc
> F11A1.3a/1007-1021gta	pattern xxxxxxxxxxxxxx-xxxx
gcaacgtaaccacacctc
> F11A1.3a/1007-1021gtc	pattern xxxxxxxxxxxxxx-xxxx
gcaacgtcaccacacctc
> F11A1.3a/1007-1021gtg	pattern xxxxxxxxxxxxxx-xxxx
gcaacgtgaccacacctc
> F11A1.3a/1007-1021gtt	pattern xxxxxxxxxxxxxx-xxxx
gcaacgttaccacacctc
> F11A1.3a/1007-1021taa	pattern xxxxxxxxxxxxxx-xxxx
gcaactaaaccacacctc
> F11A1.3a/1007-1021tac	pattern xxxxxxxxxxxxxx-xxxx
gcaactacaccacacctc
> F11A1.3a/1007-1021tag	pattern xxxxxxxxxxxxxx-xxxx
gcaactagaccacacctc
> F11A1.3a/1007-1021tat	pattern xxxxxxxxxxxxxx-xxxx
gcaactataccacacctc
> F11A1.3a/1007-1021tca	pattern xxxxxxxxxxxxxx-xxxx
gcaactcaaccacacctc
> F11A1.3a/1007-1021tcc	pattern xxxxxxxxxxxxxx-xxxx
gcaactccaccacacctc
> F11A1.3a/1007-1021tcg	pattern xxxxxxxxxxxxxx-xxxx
gcaactcgaccacacctc
> F11A1.3a/1007-1021tct	pattern xxxxxxxxxxxxxx-xxxx
gcaactctaccacacctc
> F11A1.3a/1007-1021tga	pattern xxxxxxxxxxxxxx-xxxx
gcaactgaaccacacctc
> F11A1.3a/1007-1021tgc	pattern xxxxxxxxxxxxxx-xxxx
gcaactgcaccacacctc
> F11A1.3a/1007-1021tgg	pattern xxxxxxxxxxxxxx-xxxx
gcaactggaccacacctc
> F11A1.3a/1007-1021tgt	pattern xxxxxxxxxxxxxx-xxxx
gcaactgtaccacacctc
> F11A1.3a/1007-1021tta	pattern xxxxxxxxxxxxxx-xxxx
gcaacttaaccacacctc
> F11A1.3a/1007-1021ttc	pattern xxxxxxxxxxxxxx-xxxx
gcaacttcaccacacctc
> F11A1.3a/1007-1021ttg	pattern xxxxxxxxxxxxxx-xxxx
gcaacttgaccacacctc
> F11A1.3a/1007-1021ttt	pattern xxxxxxxxxxxxxx-xxxx
gcaactttaccacacctc
> ZK792.6/343-361	pattern xxxxxxxxxxxxxx-xxxx
gcatccgaaccccccctc
stackbm "cel_let-7.sbm_xxxxxxxxxxxxxx-xxxx": 16 x 17
aa: 0.0 0.0104161945015 0.0720845533374 0.0240280429427 0.0 0.0232778524084 0.0 0.0253233982879 0.0 0.0 0.0222051202979 0.00330006806632 0.0 0.0119382170938 0.0 0.0 0.0
ac: 0.0515121616283 0.0 0.0 0.0376403158933 0.0 0.0 0.0232778524084 0.0 0.0250782774474 0.0 0.0 0.034340247827 0.000190292388092 0.0521304203602 0.0119382170938 0.0 0.0
ag: 0.0101314047997 0.0 0.0 0.0104161945015 0.0 0.0200309967448 0.0074763578286 0.0 0.0 0.0 0.0 0.0 0.00310977567823 0.0119382170938 0.0 0.0 0.0
at: 0.0 0.0369792385228 0.0301014831223 0.0 0.0240280429427 0.0327510148977 0.0141753803883 0.0 0.0377294290571 0.0 0.0200309967448 0.0380747098487 0.0 0.000307616431758 0.0 0.0 0.0
ca: 0.0137013861144 0.0732903710094 0.0 0.0 0.0142419189346 0.00310977567823 0.0 0.00178577751756 0.0 0.0200309967448 0.0245550178514 0.0 0.0444734927081 0.0 0.0 0.0 0.0
cc: 0.0142419189346 0.0 0.0 0.0 0.0564834860256 0.000190292388092 0.00178577751756 0.0 0.00837769116341 0.0301559005445 0.0199997033369 0.0116220121735 0.0116220121735 0.0298915050691 0.153516512696 0.0 0.0
cg: 0.0173773551664 0.0101332448812 0.0 0.0 0.00926213534616 0.0358060627928 0.0 0.0 0.0 0.0 0.010183855197 0.0 0.0173773551664 0.0 0.0 0.0 0.0
ct: 0.0 0.022619610098 0.0160833501206 0.0 0.000894061861449 0.0412119861621 0.0127156727531 0.0606862043196 0.0142419189346 0.0274841186857 0.00719349996947 0.0187938856649 0.0 0.0232778524084 0.0 0.200978415724 0.0
ga: 0.0336940469099 0.0184794709488 0.0 0.0 0.0433088491531 0.0074763578286 0.0116220121735 0.00837041969005 0.0 0.0 0.001470768907 0.0 0.00800818735722 0.0 0.0 0.0 0.0
gc: 0.0402891454257 0.00847758501793 0.0 0.0 0.0101332448812 0.00178577751756 0.0200309967448 0.0 0.0 0.0 0.0104161945015 0.010183855197 0.00766300600601 0.0288439804241 0.0119382170938 0.0 0.0
gg: 0.00957970080031 0.0101314047997 0.0 0.0 0.0 0.0 0.000894061861449 0.0 0.0 0.0 0.0 0.0240280429427 0.00835684957942 0.0 0.0 0.0 0.0
gt: 0.0104512959444 0.0 0.0231101805227 0.0 0.0104161945015 0.0 0.0246211084869 0.0 0.0101332448812 0.0 0.0334110972895 0.0 0.0 0.0 0.0 0.0 0.0
ta: 0.0 0.0 0.0 0.0 0.0185090959631 0.0110656047101 0.0137013861144 0.027328111009 0.0 0.0222051202979 0.0274841186857 0.0 0.0238327909142 0.0 0.0 0.0 0.0
tc: 0.0 0.00760576510262 0.0 0.0432412862745 0.0137013861144 0.012525380365 0.0173773551664 0.022619610098 0.0442150473641 0.0317761758103 0.0 0.0173267448506 0.0336940469099 0.0426506068427 0.0235854688401 0.0 0.200978415724
tg: 0.0 0.00284553084183 0.0 0.0534420940343 0.0 0.00133111972901 0.0 0.0101332448812 0.0 0.0452980606981 0.0240280429427 0.0 0.0 0.0 0.0 0.0 0.0
tt: 0.0 0.0 0.0595988486208 0.0322104820776 0.0 0.0104161945015 0.0533004542804 0.0447316499206 0.061202806876 0.0240280429427 0.0 0.0433088491531 0.0426506068427 0.0 0.0 0.0 0.0

stackbm.Alignment 0.1
xxxxxxxxxx-xxx-xxxx
193
> ZK792.6/247-264	pattern xxxxxxxxxx-xxx-xxxx
ccttcattctattcctc
> F38A6.1a/271-288	pattern xxxxxxxxxx-xxx-xxxx
aattgattttattcctc
> C18D1.1.1/526-542	pattern xxxxxxxxxx-xxx-xxxx
aggttattttatacctc
> ZK792.6/666-683	pattern xxxxxxxxxx-xxx-xxxx
gaaagtttttctccctc
> ZK792.6/458-475	pattern xxxxxxxxxx-xxx-xxxx
gctttattcccttcctc
> F38A6.1a/133-150	pattern xxxxxxxxxx-xxx-xxxx
gcgtgcttgttcacctc
> C01G8.9a/21-38	pattern xxxxxxxxxx-xxx-xxxx
catttctaatatacctc
> ZK792.6/132-148a	pattern xxxxxxxxxx-xxx-xxxx
cgatcctcttacgcctc
> ZK792.6/132-148c	pattern xxxxxxxxxx-xxx-xxxx
cgatcctcttccgcctc
> ZK792.6/132-148g	pattern xxxxxxxxxx-xxx-xxxx
cgatcctcttgcgcctc
> ZK792.6/132-148t	pattern xxxxxxxxxx-xxx-xxxx
cgatcctctttcgcctc
> C01G8.9a/159-175aa	pattern xxxxxxxxxx-xxx-xxxx
gaatgagctctttcctc
> C01G8.9a/159-175ac	pattern xxxxxxxxxx-xxx-xxxx
gactgagctctttcctc
> C01G8.9a/159-175ag	pattern xxxxxxxxxx-xxx-xxxx
gagtgagctctttcctc
> C01G8.9a/159-175at	pattern xxxxxxxxxx-xxx-xxxx
gattgagctctttcctc
> C01G8.9a/159-175ca	pattern xxxxxxxxxx-xxx-xxxx
gcatgagctctttcctc
> C01G8.9a/159-175cc	pattern xxxxxxxxxx-xxx-xxxx
gcctgagctctttcctc
> C01G8.9a/159-175cg	pattern xxxxxxxxxx-xxx-xxxx
gcgtgagctctttcctc
> C01G8.9a/159-175ct	pattern xxxxxxxxxx-xxx-xxxx
gcttgagctctttcctc
> C01G8.9a/159-175ga	pattern xxxxxxxxxx-xxx-xxxx
ggatgagctctttcctc
> C01G8.9a/159-175gc	pattern xxxxxxxxxx-xxx-xxxx
ggctgagctctttcctc
> C01G8.9a/159-175gg	pattern xxxxxxxxxx-xxx-xxxx
gggtgagctctttcctc
> C01G8.9a/159-175gt	pattern xxxxxxxxxx-xxx-xxxx
ggttgagctctttcctc
> C01G8.9a/159-175ta	pattern xxxxxxxxxx-xxx-xxxx
gtatgagctctttcctc
> C01G8.9a/159-175tc	pattern xxxxxxxxxx-xxx-xxxx
gtctgagctctttcctc
> C01G8.9a/159-175tg	pattern xxxxxxxxxx-xxx-xxxx
gtgtgagctctttcctc
> C01G8.9a/159-175tt	pattern xxxxxxxxxx-xxx-xxxx
gtttgagctctttcctc
> ZK792.6/190-207	pattern xxxxxxxxxx-xxx-xxxx
gattgaacttttctctc
> C12C8.3a/693-709a	pattern xxxxxxxxxx-xxx-xxxx
acaaccgttcacaactc
> C12C8.3a/693-709c	pattern xxxxxxxxxx-xxx-xxxx
acaaccgttcacacctc
> C12C8.3a/693-709g	pattern xxxxxxxxxx-xxx-xxxx
acaaccgttcacagctc
> C12C8.3a/693-709t	pattern xxxxxxxxxx-xxx-xxxx
acaaccgttcacatctc
> cel-let-7/7-21aaa	pattern xxxxxxxxxx-xxx-xxxx
acaaccatacaaacctc
> cel-let-7/7-21aac	pattern xxxxxxxxxx-xxx-xxxx
acaaccatacaaccctc
> cel-let-7/7-21aag	pattern xxxxxxxxxx-xxx-xxxx
acaaccatacaagcctc
> cel-let-7/7-21aat	pattern xxxxxxxxxx-xxx-xxxx
acaaccatacaatcctc
> cel-let-7/7-21aca	pattern xxxxxxxxxx-xxx-xxxx
acaaccatacacacctc
> cel-let-7/7-21acc	pattern xxxxxxxxxx-xxx-xxxx
acaaccatacacccctc
> cel-let-7/7-21acg	pattern xxxxxxxxxx-xxx-xxxx
acaaccatacacgcctc
> cel-let-7/7-21act	pattern xxxxxxxxxx-xxx-xxxx
acaaccatacactcctc
> cel-let-7/7-21aga	pattern xxxxxxxxxx-xxx-xxxx
acaaccatacagacctc
> cel-let-7/7-21agc	pattern xxxxxxxxxx-xxx-xxxx
acaaccatacagccctc
> cel-let-7/7-21agg	pattern xxxxxxxxxx-xxx-xxxx
acaaccatacaggcctc
> cel-let-7/7-21agt	pattern xxxxxxxxxx-xxx-xxxx
acaaccatacagtcctc
> cel-let-7/7-21ata	pattern xxxxxxxxxx-xxx-xxxx
acaaccatacatacctc
> cel-let-7/7-21atc	pattern xxxxxxxxxx-xxx-xxxx
acaaccatacatccctc
> cel-let-7/7-21atg	pattern xxxxxxxxxx-xxx-xxxx
acaaccatacatgcctc
> cel-let-7/7-21att	pattern xxxxxxxxxx-xxx-xxxx
acaaccatacattcctc
> cel-let-7/7-21caa	pattern xxxxxxxxxx-xxx-xxxx
acaaccctacaaacctc
> cel-let-7/7-21cac	pattern xxxxxxxxxx-xxx-xxxx
acaaccctacaaccctc
> cel-let-7/7-21cag	pattern xxxxxxxxxx-xxx-xxxx
acaaccctacaagcctc
> cel-let-7/7-21cat	pattern xxxxxxxxxx-xxx-xxxx
acaaccctacaatcctc
> cel-let-7/7-21cca	pattern xxxxxxxxxx-xxx-xxxx
acaaccctacacacctc
> cel-let-7/7-21ccc	pattern xxxxxxxxxx-xxx-xxxx
acaaccctacacccctc
> cel-let-7/7-21ccg	pattern xxxxxxxxxx-xxx-xxxx
acaaccctacacgcctc
> cel-let-7/7-21cct	pattern xxxxxxxxxx-xxx-xxxx
acaaccctacactcctc
> cel-let-7/7-21cga	pattern xxxxxxxxxx-xxx-xxxx
acaaccctacagacctc
> cel-let-7/7-21cgc	pattern xxxxxxxxxx-xxx-xxxx
acaaccctacagccctc
> cel-let-7/7-21cgg	pattern xxxxxxxxxx-xxx-xxxx
acaaccctacaggcctc
> cel-let-7/7-21cgt	pattern xxxxxxxxxx-xxx-xxxx
acaaccctacagtcctc
> cel-let-7/7-21cta	pattern xxxxxxxxxx-xxx-xxxx
acaaccctacatacctc
> cel-let-7/7-21ctc	pattern xxxxxxxxxx-xxx-xxxx
acaaccctacatccctc
> cel-let-7/7-21ctg	pattern xxxxxxxxxx-xxx-xxxx
acaaccctacatgcctc
> cel-let-7/7-21ctt	pattern xxxxxxxxxx-xxx-xxxx
acaaccctacattcctc
> cel-let-7/7-21gaa	pattern xxxxxxxxxx-xxx-xxxx
acaaccgtacaaacctc
> cel-let-7/7-21gac	pattern xxxxxxxxxx-xxx-xxxx
acaaccgtacaaccctc
> cel-let-7/7-21gag	pattern xxxxxxxxxx-xxx-xxxx
acaaccgtacaagcctc
> cel-let-7/7-21gat	pattern xxxxxxxxxx-xxx-xxxx
acaaccgtacaatcctc
> cel-let-7/7-21gca	pattern xxxxxxxxxx-xxx-xxxx
acaaccgtacacacctc
> cel-let-7/7-21gcc	pattern xxxxxxxxxx-xxx-xxxx
acaaccgtacacccctc
> cel-let-7/7-21gcg	pattern xxxxxxxxxx-xxx-xxxx
acaaccgtacacgcctc
> cel-let-7/7-21gct	pattern xxxxxxxxxx-xxx-xxxx
acaaccgtacactcctc
> cel-let-7/7-21gga	pattern xxxxxxxxxx-xxx-xxxx
acaaccgtacagacctc
> cel-let-7/7-21ggc	pattern xxxxxxxxxx-xxx-xxxx
acaaccgtacagccctc
> cel-let-7/7-21ggg	pattern xxxxxxxxxx-xxx-xxxx
acaaccgtacaggcctc
> cel-let-7/7-21ggt	pattern xxxxxxxxxx-xxx-xxxx
acaaccgtacagtcctc
> cel-let-7/7-21gta	pattern xxxxxxxxxx-xxx-xxxx
acaaccgtacatacctc
> cel-let-7/7-21gtc	pattern xxxxxxxxxx-xxx-xxxx
acaaccgtacatccctc
> cel-let-7/7-21gtg	pattern xxxxxxxxxx-xxx-xxxx
acaaccgtacatgcctc
> cel-let-7/7-21gtt	pattern xxxxxxxxxx-xxx-xxxx
acaaccgtacattcctc
> cel-let-7/7-21taa	pattern xxxxxxxxxx-xxx-xxxx
acaaccttacaaacctc
> cel-let-7/7-21tac	pattern xxxxxxxxxx-xxx-xxxx
acaaccttacaaccctc
> cel-let-7/7-21tag	pattern xxxxxxxxxx-xxx-xxxx
acaaccttacaagcctc
> cel-let-7/7-21tat	pattern xxxxxxxxxx-xxx-xxxx
acaaccttacaatcctc
> cel-let-7/7-21tca	pattern xxxxxxxxxx-xxx-xxxx
acaaccttacacacctc
> cel-let-7/7-21tcc	pattern xxxxxxxxxx-xxx-xxxx
acaaccttacacccctc
> cel-let-7/7-21tcg	pattern xxxxxxxxxx-xxx-xxxx
acaaccttacacgcctc
> cel-let-7/7-21tct	pattern xxxxxxxxxx-xxx-xxxx
acaaccttacactcctc
> cel-let-7/7-21tga	pattern xxxxxxxxxx-xxx-xxxx
acaaccttacagacctc
> cel-let-7/7-21tgc	pattern xxxxxxxxxx-xxx-xxxx
acaaccttacagccctc
> cel-let-7/7-21tgg	pattern xxxxxxxxxx-xxx-xxxx
acaaccttacaggcctc
> cel-let-7/7-21tgt	pattern xxxxxxxxxx-xxx-xxxx
acaaccttacagtcctc
> cel-let-7/7-21tta	pattern xxxxxxxxxx-xxx-xxxx
acaaccttacatacctc
> cel-let-7/7-21ttc	pattern xxxxxxxxxx-xxx-xxxx
acaaccttacatccctc
> cel-let-7/7-21ttg	pattern xxxxxxxxxx-xxx-xxxx
acaaccttacatgcctc
> cel-let-7/7-21ttt	pattern xxxxxxxxxx-xxx-xxxx
acaaccttacattcctc
> C12C8.3a/742-757aa	pattern xxxxxxxxxx-xxx-xxxx
acaaccattcgaacctc
> C12C8.3a/742-757ac	pattern xxxxxxxxxx-xxx-xxxx
acaaccattcgaccctc
> C12C8.3a/742-757ag	pattern xxxxxxxxxx-xxx-xxxx
acaaccattcgagcctc
> C12C8.3a/742-757at	pattern xxxxxxxxxx-xxx-xxxx
acaaccattcgatcctc
> C12C8.3a/742-757ca	pattern xxxxxxxxxx-xxx-xxxx
acaaccattcgcacctc
> C12C8.3a/742-757cc	pattern xxxxxxxxxx-xxx-xxxx
acaaccattcgcccctc
> C12C8.3a/742-757cg	pattern xxxxxxxxxx-xxx-xxxx
acaaccattcgcgcctc
> C12C8.3a/742-757ct	pattern xxxxxxxxxx-xxx-xxxx
acaaccattcgctcctc
> C12C8.3a/742-757ga	pattern xxxxxxxxxx-xxx-xxxx
acaaccattcggacctc
> C12C8.3a/742-757gc	pattern xxxxxxxxxx-xxx-xxxx
acaaccattcggccctc
> C12C8.3a/742-757gg	pattern xxxxxxxxxx-xxx-xxxx
acaaccattcgggcctc
> C12C8.3a/742-757gt	pattern xxxxxxxxxx-xxx-xxxx
acaaccattcggtcctc
> C12C8.3a/742-757ta	pattern xxxxxxxxxx-xxx-xxxx
acaaccattcgtacctc
> C12C8.3a/742-757tc	pattern xxxxxxxxxx-xxx-xxxx
acaaccattcgtccctc
> C12C8.3a/742-757tg	pattern xxxxxxxxxx-xxx-xxxx
acaaccattcgtgcctc
> C12C8.3a/742-757tt	pattern xxxxxxxxxx-xxx-xxxx
acaaccattcgttcctc
> ZK792.6/484-499aa	pattern xxxxxxxxxx-xxx-xxxx
acaaatatatggacctc
> ZK792.6/484-499ac	pattern xxxxxxxxxx-xxx-xxxx
acaaatatatggccctc
> ZK792.6/484-499ag	pattern xxxxxxxxxx-xxx-xxxx
acaaatatatgggcctc
> ZK792.6/484-499at	pattern xxxxxxxxxx-xxx-xxxx
acaaatatatggtcctc
> ZK792.6/484-499ca	pattern xxxxxxxxxx-xxx-xxxx
acaaatctatggacctc
> ZK792.6/484-499cc	pattern xxxxxxxxxx-xxx-xxxx
acaaatctatggccctc
> ZK792.6/484-499cg	pattern xxxxxxxxxx-xxx-xxxx
acaaatctatgggcctc
> ZK792.6/484-499ct	pattern xxxxxxxxxx-xxx-xxxx
acaaatctatggtcctc
> ZK792.6/484-499ga	pattern xxxxxxxxxx-xxx-xxxx
acaaatgtatggacctc
> ZK792.6/484-499gc	pattern xxxxxxxxxx-xxx-xxxx
acaaatgtatggccctc
> ZK792.6/484-499gg	pattern xxxxxxxxxx-xxx-xxxx
acaaatgtatgggcctc
> ZK792.6/484-499gt	pattern xxxxxxxxxx-xxx-xxxx
acaaatgtatggtcctc
> ZK792.6/484-499ta	pattern xxxxxxxxxx-xxx-xxxx
acaaatttatggacctc
> ZK792.6/484-499tc	pattern xxxxxxxxxx-xxx-xxxx
acaaatttatggccctc
> ZK792.6/484-499tg	pattern xxxxxxxxxx-xxx-xxxx
acaaatttatgggcctc
> ZK792.6/484-499tt	pattern xxxxxxxxxx-xxx-xxxx
acaaatttatggtcctc
> F11A1.3a/1007-1021aaa	pattern xxxxxxxxxx-xxx-xxxx
gcaacaaaacacacctc
> F11A1.3a/1007-1021aac	pattern xxxxxxxxxx-xxx-xxxx
gcaacaacacacacctc
> F11A1.3a/1007-1021aag	pattern xxxxxxxxxx-xxx-xxxx
gcaacaagacacacctc
> F11A1.3a/1007-1021aat	pattern xxxxxxxxxx-xxx-xxxx
gcaacaatacacacctc
> F11A1.3a/1007-1021aca	pattern xxxxxxxxxx-xxx-xxxx
gcaacacaacacacctc
> F11A1.3a/1007-1021acc	pattern xxxxxxxxxx-xxx-xxxx
gcaacaccacacacctc
> F11A1.3a/1007-1021acg	pattern xxxxxxxxxx-xxx-xxxx
gcaacacgacacacctc
> F11A1.3a/1007-1021act	pattern xxxxxxxxxx-xxx-xxxx
gcaacactacacacctc
> F11A1.3a/1007-1021aga	pattern xxxxxxxxxx-xxx-xxxx
gcaacagaacacacctc
> F11A1.3a/1007-1021agc	pattern xxxxxxxxxx-xxx-xxxx
gcaacagcacacacctc
> F11A1.3a/1007-1021agg	pattern xxxxxxxxxx-xxx-xxxx
gcaacaggacacacctc
> F11A1.3a/1007-1021agt	pattern xxxxxxxxxx-xxx-xxxx
gcaacagtacacacctc
> F11A1.3a/1007-1021ata	pattern xxxxxxxxxx-xxx-xxxx
gcaacataacacacctc
> F11A1.3a/1007-1021atc	pattern xxxxxxxxxx-xxx-xxxx
gcaacatcacacacctc
> F11A1.3a/1007-1021atg	pattern xxxxxxxxxx-xxx-xxxx
gcaacatgacacacctc
> F11A1.3a/1007-1021att	pattern xxxxxxxxxx-xxx-xxxx
gcaacattacacacctc
> F11A1.3a/1007-1021caa	pattern xxxxxxxxxx-xxx-xxxx
gcaaccaaacacacctc
> F11A1.3a/1007-1021cac	pattern xxxxxxxxxx-xxx-xxxx
gcaaccacacacacctc
> F11A1.3a/1007-1021cag	pattern xxxxxxxxxx-xxx-xxxx
gcaaccagacacacctc
> F11A1.3a/1007-1021cat	pattern xxxxxxxxxx-xxx-xxxx
gcaaccatacacacctc
> F11A1.3a/1007-1021cca	pattern xxxxxxxxxx-xxx-xxxx
gcaacccaacacacctc
> F11A1.3a/1007-1021ccc	pattern xxxxxxxxxx-xxx-xxxx
gcaaccccacacacctc
> F11A1.3a/1007-1021ccg	pattern xxxxxxxxxx-xxx-xxxx
gcaacccgacacacctc
> F11A1.3a/1007-1021cct	pattern xxxxxxxxxx-xxx-xxxx
gcaaccctacacacctc
> F11A1.3a/1007-1021cga	pattern xxxxxxxxxx-xxx-xxxx
gcaaccgaacacacctc
> F11A1.3a/1007-1021cgc	pattern xxxxxxxxxx-xxx-xxxx
gcaaccgcacacacctc
> F11A1.3a/1007-1021cgg	pattern xxxxxxxxxx-xxx-xxxx
gcaaccggacacacctc
> F11A1.3a/1007-1021cgt	pattern xxxxxxxxxx-xxx-xxxx
gcaaccgtacacacctc
> F11A1.3a/1007-1021cta	pattern xxxxxxxxxx-xxx-xxxx
gcaacctaacacacctc
> F11A1.3a/1007-1021ctc	pattern xxxxxxxxxx-xxx-xxxx
gcaacctcacacacctc
> F11A1.3a/1007-1021ctg	pattern xxxxxxxxxx-xxx-xxxx
gcaacctgacacacctc
> F11A1.3a/1007-1021ctt	pattern xxxxxxxxxx-xxx-xxxx
gcaaccttacacacctc
> F11A1.3a/1007-1021gaa	pattern xxxxxxxxxx-xxx-xxxx
gcaacgaaacacacctc
> F11A1.3a/1007-1021gac	pattern xxxxxxxxxx-xxx-xxxx
gcaacgacacacacctc
> F11A1.3a/1007-1021gag	pattern xxxxxxxxxx-xxx-xxxx
gcaacgagacacacctc
> F11A1.3a/1007-1021gat	pattern xxxxxxxxxx-xxx-xxxx
gcaacgatacacacctc
> F11A1.3a/1007-1021gca	pattern xxxxxxxxxx-xxx-xxxx
gcaacgcaacacacctc
> F11A1.3a/1007-1021gcc	pattern xxxxxxxxxx-xxx-xxxx
gcaacgccacacacctc
> F11A1.3a/1007-1021gcg	pattern xxxxxxxxxx-xxx-xxxx
gcaacgcgacacacctc
> F11A1.3a/1007-1021gct	pattern xxxxxxxxxx-xxx-xxxx
gcaacgctacacacctc
> F11A1.3a/1007-1021gga	pattern xxxxxxxxxx-xxx-xxxx
gcaacggaacacacctc
> F11A1.3a/1007-1021ggc	pattern xxxxxxxxxx-xxx-xxxx
gcaacggcacacacctc
> F11A1.3a/1007-1021ggg	pattern xxxxxxxxxx-xxx-xxxx
gcaacgggacacacctc
> F11A1.3a/1007-1021ggt	pattern xxxxxxxxxx-xxx-xxxx
gcaacggtacacacctc
> F11A1.3a/1007-1021gta	pattern xxxxxxxxxx-xxx-xxxx
gcaacgtaacacacctc
> F11A1.3a/1007-1021gtc	pattern xxxxxxxxxx-xxx-xxxx
gcaacgtcacacacctc
> F11A1.3a/1007-1021gtg	pattern xxxxxxxxxx-xxx-xxxx
gcaacgtgacacacctc
> F11A1.3a/1007-1021gtt	pattern xxxxxxxxxx-xxx-xxxx
gcaacgttacacacctc
> F11A1.3a/1007-1021taa	pattern xxxxxxxxxx-xxx-xxxx
gcaactaaacacacctc
> F11A1.3a/1007-1021tac	pattern xxxxxxxxxx-xxx-xxxx
gcaactacacacacctc
> F11A1.3a/1007-1021tag	pattern xxxxxxxxxx-xxx-xxxx
gcaactagacacacctc
> F11A1.3a/1007-1021tat	pattern xxxxxxxxxx-xxx-xxxx
gcaactatacacacctc
> F11A1.3a/1007-1021tca	pattern xxxxxxxxxx-xxx-xxxx
gcaactcaacacacctc
> F11A1.3a/1007-1021tcc	pattern xxxxxxxxxx-xxx-xxxx
gcaactccacacacctc
> F11A1.3a/1007-1021tcg	pattern xxxxxxxxxx-xxx-xxxx
gcaactcgacacacctc
> F11A1.3a/1007-1021tct	pattern xxxxxxxxxx-xxx-xxxx
gcaactctacacacctc
> F11A1.3a/1007-1021tga	pattern xxxxxxxxxx-xxx-xxxx
gcaactgaacacacctc
> F11A1.3a/1007-1021tgc	pattern xxxxxxxxxx-xxx-xxxx
gcaactgcacacacctc
> F11A1.3a/1007-1021tgg	pattern xxxxxxxxxx-xxx-xxxx
gcaactggacacacctc
> F11A1.3a/1007-1021tgt	pattern xxxxxxxxxx-xxx-xxxx
gcaactgtacacacctc
> F11A1.3a/1007-1021tta	pattern xxxxxxxxxx-xxx-xxxx
gcaacttaacacacctc
> F11A1.3a/1007-1021ttc	pattern xxxxxxxxxx-xxx-xxxx
gcaacttcacacacctc
> F11A1.3a/1007-1021ttg	pattern xxxxxxxxxx-xxx-xxxx
gcaacttgacacacctc
> F11A1.3a/1007-1021ttt	pattern xxxxxxxxxx-xxx-xxxx
gcaactttacacacctc
> ZK792.6/343-361	pattern xxxxxxxxxx-xxx-xxxx
gcatccgaacccccctc
stackbm "cel_let-7.sbm_xxxxxxxxxx-xxx-xxxx": 16 x 16
aa: 0.0 0.0118149567609 0.073867746812 0.0236816440713 0.0 0.0248057847111 0.0 0.0261014768908 0.0 0.0 0.00517723989626 0.0 0.0122049698025 0.0 0.0 0.0
ac: 0.0531101773919 0.0 0.0 0.0383711459798 0.0 0.0 0.0248057847111 0.0 0.0256333435047 0.0 0.0331939060835 0.00517723989626 0.0509562738434 0.0122049698025 0.0 0.0
ag: 0.00801697842013 0.0 0.0 0.0118149567609 0.0 0.0203010959587 0.00668798407797 0.0 0.0 0.0 0.0 0.0 0.0120463236218 0.0 0.0 0.0
at: 0.0 0.0393937706527 0.0290169382777 0.0 0.0236816440713 0.0311041226034 0.0146476796018 0.0 0.0382696300129 0.0 0.0351815415698 0.0 0.0 0.0 0.0 0.0
ca: 0.0145879859416 0.0735662810003 0.0 0.0 0.0125765772081 0.00517723989626 0.0 0.00150678475864 0.0 0.0383711459798 0.0 0.0454101608468 0.0 0.0 0.0 0.0
cc: 0.0125765772081 0.0 0.0 0.0 0.0584454715983 0.0 0.00150678475864 0.0 0.0105105669752 0.0220240579244 0.0188831436959 0.0115134909492 0.0341183709354 0.156842850932 0.0 0.0
cg: 0.0175034473285 0.0122162547633 0.0 0.0 0.00819476883661 0.0357647843735 0.0 0.0 0.0 0.0 0.0 0.0175034473285 0.0 0.0 0.0 0.0
ct: 0.0 0.0230871441833 0.0126966753749 0.0 0.000747843822624 0.0443076880334 0.0130914412234 0.0626103279983 0.0125765772081 0.0203010959587 0.0223255237361 0.0 0.0248057847111 0.0 0.205899929068 0.0
ga: 0.036620741472 0.0175034473285 0.0 0.0 0.0451068806698 0.00668798407797 0.0115134909492 0.00743582790059 0.0 0.0 0.0 0.00719244205918 0.0 0.0 0.0 0.0
gc: 0.0431829253469 0.00814061662165 0.0 0.0 0.0122162547633 0.00150678475864 0.0203010959587 0.0 0.0 0.0 0.00558339146038 0.00561268332906 0.0283799660116 0.0120463236218 0.0 0.0
gg: 0.00814061662165 0.00801697842013 0.0 0.0 0.0 0.0 0.000747843822624 0.0 0.0 0.0 0.0236816440713 0.0108765186831 0.0 0.0 0.0 0.0
gt: 0.012160479337 0.0 0.0278376537672 0.0 0.0118149567609 0.0 0.0253710565667 0.0 0.0122162547633 0.0 0.0 0.0 0.0 0.0 0.0 0.0
ta: 0.0 0.0 0.0 0.0 0.0185275453953 0.00947043970554 0.0145879859416 0.0288588839676 0.0 0.0351815415698 0.0 0.0226049643617 0.0 0.0 0.0 0.0
tc: 0.0 0.00455605875329 0.0 0.0415935154859 0.0145879859416 0.0130914412234 0.0175034473285 0.0230871441833 0.044552389383 0.0191846095076 0.0167666578848 0.036620741472 0.043388240142 0.0248057847111 0.0 0.205899929068
tg: 0.0 0.00760442058373 0.0 0.0573231354331 0.0 0.001867606965 0.0 0.0122162547633 0.0 0.0292650355317 0.0 0.0 0.0 0.0 0.0 0.0
tt: 0.0 0.0 0.062480914836 0.0331155313369 0.0 0.0118149567609 0.0551353341276 0.0440832286053 0.0621411672207 0.0415724425959 0.0451068806698 0.043388240142 0.0 0.0 0.0 0.0

stackbm.Alignment 0.1
xxxxxxxxxxx-xx-xxxx
193
> ZK792.6/247-264	pattern xxxxxxxxxxx-xx-xxxx
ccttcattctattcctc
> F38A6.1a/271-288	pattern xxxxxxxxxxx-xx-xxxx
aattgatttttttcctc
> C18D1.1.1/526-542a	pattern xxxxxxxxxxx-xx-xxxx
aggttattttatacctc
> C18D1.1.1/526-542c	pattern xxxxxxxxxxx-xx-xxxx
aggttattttctacctc
> C18D1.1.1/526-542g	pattern xxxxxxxxxxx-xx-xxxx
aggttattttgtacctc
> C18D1.1.1/526-542t	pattern xxxxxxxxxxx-xx-xxxx
aggttattttttacctc
> ZK792.6/666-683	pattern xxxxxxxxxxx-xx-xxxx
gaaagtttttgtccctc
> ZK792.6/458-475	pattern xxxxxxxxxxx-xx-xxxx
gctttattcccttcctc
> F38A6.1a/133-150	pattern xxxxxxxxxxx-xx-xxxx
gcgtgcttgtgcacctc
> C01G8.9a/21-38	pattern xxxxxxxxxxx-xx-xxxx
catttctaatctacctc
> ZK792.6/132-148	pattern xxxxxxxxxxx-xx-xxxx
cgatcctcttccgcctc
> C01G8.9a/159-175aa	pattern xxxxxxxxxxx-xx-xxxx
gaatgagctcattcctc
> C01G8.9a/159-175ac	pattern xxxxxxxxxxx-xx-xxxx
gactgagctcattcctc
> C01G8.9a/159-175ag	pattern xxxxxxxxxxx-xx-xxxx
gagtgagctcattcctc
> C01G8.9a/159-175at	pattern xxxxxxxxxxx-xx-xxxx
gattgagctcattcctc
> C01G8.9a/159-175ca	pattern xxxxxxxxxxx-xx-xxxx
gcatgagctcattcctc
> C01G8.9a/159-175cc	pattern xxxxxxxxxxx-xx-xxxx
gcctgagctcattcctc
> C01G8.9a/159-175cg	pattern xxxxxxxxxxx-xx-xxxx
gcgtgagctcattcctc
> C01G8.9a/159-175ct	pattern xxxxxxxxxxx-xx-xxxx
gcttgagctcattcctc
> C01G8.9a/159-175ga	pattern xxxxxxxxxxx-xx-xxxx
ggatgagctcattcctc
> C01G8.9a/159-175gc	pattern xxxxxxxxxxx-xx-xxxx
ggctgagctcattcctc
> C01G8.9a/159-175gg	pattern xxxxxxxxxxx-xx-xxxx
gggtgagctcattcctc
> C01G8.9a/159-175gt	pattern xxxxxxxxxxx-xx-xxxx
ggttgagctcattcctc
> C01G8.9a/159-175ta	pattern xxxxxxxxxxx-xx-xxxx
gtatgagctcattcctc
> C01G8.9a/159-175tc	pattern xxxxxxxxxxx-xx-xxxx
gtctgagctcattcctc
> C01G8.9a/159-175tg	pattern xxxxxxxxxxx-xx-xxxx
gtgtgagctcattcctc
> C01G8.9a/159-175tt	pattern xxxxxxxxxxx-xx-xxxx
gtttgagctcattcctc
> ZK792.6/190-207	pattern xxxxxxxxxxx-xx-xxxx
gattgaacttgtctctc
> C12C8.3a/693-709a	pattern xxxxxxxxxxx-xx-xxxx
acaaccgttctcaactc
> C12C8.3a/693-709c	pattern xxxxxxxxxxx-xx-xxxx
acaaccgttctcacctc
> C12C8.3a/693-709g	pattern xxxxxxxxxxx-xx-xxxx
acaaccgttctcagctc
> C12C8.3a/693-709t	pattern xxxxxxxxxxx-xx-xxxx
acaaccgttctcatctc
> cel-let-7/7-21aaa	pattern xxxxxxxxxxx-xx-xxxx
acaaccatactaacctc
> cel-let-7/7-21aac	pattern xxxxxxxxxxx-xx-xxxx
acaaccatactaccctc
> cel-let-7/7-21aag	pattern xxxxxxxxxxx-xx-xxxx
acaaccatactagcctc
> cel-let-7/7-21aat	pattern xxxxxxxxxxx-xx-xxxx
acaaccatactatcctc
> cel-let-7/7-21aca	pattern xxxxxxxxxxx-xx-xxxx
acaaccatactcacctc
> cel-let-7/7-21acc	pattern xxxxxxxxxxx-xx-xxxx
acaaccatactcccctc
> cel-let-7/7-21acg	pattern xxxxxxxxxxx-xx-xxxx
acaaccatactcgcctc
> cel-let-7/7-21act	pattern xxxxxxxxxxx-xx-xxxx
acaaccatactctcctc
> cel-let-7/7-21aga	pattern xxxxxxxxxxx-xx-xxxx
acaaccatactgacctc
> cel-let-7/7-21agc	pattern xxxxxxxxxxx-xx-xxxx
acaaccatactgccctc
> cel-let-7/7-21agg	pattern xxxxxxxxxxx-xx-xxxx
acaaccatactggcctc
> cel-let-7/7-21agt	pattern xxxxxxxxxxx-xx-xxxx
acaaccatactgtcctc
> cel-let-7/7-21ata	pattern xxxxxxxxxxx-xx-xxxx
acaaccatacttacctc
> cel-let-7/7-21atc	pattern xxxxxxxxxxx-xx-xxxx
acaaccatacttccctc
> cel-let-7/7-21atg	pattern xxxxxxxxxxx-xx-xxxx
acaaccatacttgcctc
> cel-let-7/7-21att	pattern xxxxxxxxxxx-xx-xxxx
acaaccatactttcctc
> cel-let-7/7-21caa	pattern xxxxxxxxxxx-xx-xxxx
acaaccctactaacctc
> cel-let-7/7-21cac	pattern xxxxxxxxxxx-xx-xxxx
acaaccctactaccctc
> cel-let-7/7-21cag	pattern xxxxxxxxxxx-xx-xxxx
acaaccctactagcctc
> cel-let-7/7-21cat	pattern xxxxxxxxxxx-xx-xxxx
acaaccctactatcctc
> cel-let-7/7-21cca	pattern xxxxxxxxxxx-xx-xxxx
acaaccctactcacctc
> cel-let-7/7-21ccc	pattern xxxxxxxxxxx-xx-xxxx
acaaccctactcccctc
> cel-let-7/7-21ccg	pattern xxxxxxxxxxx-xx-xxxx
acaaccctactcgcctc
> cel-let-7/7-21cct	pattern xxxxxxxxxxx-xx-xxxx
acaaccctactctcctc
> cel-let-7/7-21cga	pattern xxxxxxxxxxx-xx-xxxx
acaaccctactgacctc
> cel-let-7/7-21cgc	pattern xxxxxxxxxxx-xx-xxxx
acaaccctactgccctc
> cel-let-7/7-21cgg	pattern xxxxxxxxxxx-xx-xxxx
acaaccctactggcctc
> cel-let-7/7-21cgt	pattern xxxxxxxxxxx-xx-xxxx
acaaccctactgtcctc
> cel-let-7/7-21cta	pattern xxxxxxxxxxx-xx-xxxx
acaaccctacttacctc
> cel-let-7/7-21ctc	pattern xxxxxxxxxxx-xx-xxxx
acaaccctacttccctc
> cel-let-7/7-21ctg	pattern xxxxxxxxxxx-xx-xxxx
acaaccctacttgcctc
> cel-let-7/7-21ctt	pattern xxxxxxxxxxx-xx-xxxx
acaaccctactttcctc
> cel-let-7/7-21gaa	pattern xxxxxxxxxxx-xx-xxxx
acaaccgtactaacctc
> cel-let-7/7-21gac	pattern xxxxxxxxxxx-xx-xxxx
acaaccgtactaccctc
> cel-let-7/7-21gag	pattern xxxxxxxxxxx-xx-xxxx
acaaccgtactagcctc
> cel-let-7/7-21gat	pattern xxxxxxxxxxx-xx-xxxx
acaaccgtactatcctc
> cel-let-7/7-21gca	pattern xxxxxxxxxxx-xx-xxxx
acaaccgtactcacctc
> cel-let-7/7-21gcc	pattern xxxxxxxxxxx-xx-xxxx
acaaccgtactcccctc
> cel-let-7/7-21gcg	pattern xxxxxxxxxxx-xx-xxxx
acaaccgtactcgcctc
> cel-let-7/7-21gct	pattern xxxxxxxxxxx-xx-xxxx
acaaccgtactctcctc
> cel-let-7/7-21gga	pattern xxxxxxxxxxx-xx-xxxx
acaaccgtactgacctc
> cel-let-7/7-21ggc	pattern xxxxxxxxxxx-xx-xxxx
acaaccgtactgccctc
> cel-let-7/7-21ggg	pattern xxxxxxxxxxx-xx-xxxx
acaaccgtactggcctc
> cel-let-7/7-21ggt	pattern xxxxxxxxxxx-xx-xxxx
acaaccgtactgtcctc
> cel-let-7/7-21gta	pattern xxxxxxxxxxx-xx-xxxx
acaaccgtacttacctc
> cel-let-7/7-21gtc	pattern xxxxxxxxxxx-xx-xxxx
acaaccgtacttccctc
> cel-let-7/7-21gtg	pattern xxxxxxxxxxx-xx-xxxx
acaaccgtacttgcctc
> cel-let-7/7-21gtt	pattern xxxxxxxxxxx-xx-xxxx
acaaccgtactttcctc
> cel-let-7/7-21taa	pattern xxxxxxxxxxx-xx-xxxx
acaaccttactaacctc
> cel-let-7/7-21tac	pattern xxxxxxxxxxx-xx-xxxx
acaaccttactaccctc
> cel-let-7/7-21tag	pattern xxxxxxxxxxx-xx-xxxx
acaaccttactagcctc
> cel-let-7/7-21tat	pattern xxxxxxxxxxx-xx-xxxx
acaaccttactatcctc
> cel-let-7/7-21tca	pattern xxxxxxxxxxx-xx-xxxx
acaaccttactcacctc
> cel-let-7/7-21tcc	pattern xxxxxxxxxxx-xx-xxxx
acaaccttactcccctc
> cel-let-7/7-21tcg	pattern xxxxxxxxxxx-xx-xxxx
acaaccttactcgcctc
> cel-let-7/7-21tct	pattern xxxxxxxxxxx-xx-xxxx
acaaccttactctcctc
> cel-let-7/7-21tga	pattern xxxxxxxxxxx-xx-xxxx
acaaccttactgacctc
> cel-let-7/7-21tgc	pattern xxxxxxxxxxx-xx-xxxx
acaaccttactgccctc
> cel-let-7/7-21tgg	pattern xxxxxxxxxxx-xx-xxxx
acaaccttactggcctc
> cel-let-7/7-21tgt	pattern xxxxxxxxxxx-xx-xxxx
acaaccttactgtcctc
> cel-let-7/7-21tta	pattern xxxxxxxxxxx-xx-xxxx
acaaccttacttacctc
> cel-let-7/7-21ttc	pattern xxxxxxxxxxx-xx-xxxx
acaaccttacttccctc
> cel-let-7/7-21ttg	pattern xxxxxxxxxxx-xx-xxxx
acaaccttacttgcctc
> cel-let-7/7-21ttt	pattern xxxxxxxxxxx-xx-xxxx
acaaccttactttcctc
> C12C8.3a/742-757aa	pattern xxxxxxxxxxx-xx-xxxx
acaaccattctaacctc
> C12C8.3a/742-757ac	pattern xxxxxxxxxxx-xx-xxxx
acaaccattctaccctc
> C12C8.3a/742-757ag	pattern xxxxxxxxxxx-xx-xxxx
acaaccattctagcctc
> C12C8.3a/742-757at	pattern xxxxxxxxxxx-xx-xxxx
acaaccattctatcctc
> C12C8.3a/742-757ca	pattern xxxxxxxxxxx-xx-xxxx
acaaccattctcacctc
> C12C8.3a/742-757cc	pattern xxxxxxxxxxx-xx-xxxx
acaaccattctcccctc
> C12C8.3a/742-757cg	pattern xxxxxxxxxxx-xx-xxxx
acaaccattctcgcctc
> C12C8.3a/742-757ct	pattern xxxxxxxxxxx-xx-xxxx
acaaccattctctcctc
> C12C8.3a/742-757ga	pattern xxxxxxxxxxx-xx-xxxx
acaaccattctgacctc
> C12C8.3a/742-757gc	pattern xxxxxxxxxxx-xx-xxxx
acaaccattctgccctc
> C12C8.3a/742-757gg	pattern xxxxxxxxxxx-xx-xxxx
acaaccattctggcctc
> C12C8.3a/742-757gt	pattern xxxxxxxxxxx-xx-xxxx
acaaccattctgtcctc
> C12C8.3a/742-757ta	pattern xxxxxxxxxxx-xx-xxxx
acaaccattcttacctc
> C12C8.3a/742-757tc	pattern xxxxxxxxxxx-xx-xxxx
acaaccattcttccctc
> C12C8.3a/742-757tg	pattern xxxxxxxxxxx-xx-xxxx
acaaccattcttgcctc
> C12C8.3a/742-757tt	pattern xxxxxxxxxxx-xx-xxxx
acaaccattctttcctc
> ZK792.6/484-499aa	pattern xxxxxxxxxxx-xx-xxxx
acaaatatattgacctc
> ZK792.6/484-499ac	pattern xxxxxxxxxxx-xx-xxxx
acaaatatattgccctc
> ZK792.6/484-499ag	pattern xxxxxxxxxxx-xx-xxxx
acaaatatattggcctc
> ZK792.6/484-499at	pattern xxxxxxxxxxx-xx-xxxx
acaaatatattgtcctc
> ZK792.6/484-499ca	pattern xxxxxxxxxxx-xx-xxxx
acaaatctattgacctc
> ZK792.6/484-499cc	pattern xxxxxxxxxxx-xx-xxxx
acaaatctattgccctc
> ZK792.6/484-499cg	pattern xxxxxxxxxxx-xx-xxxx
acaaatctattggcctc
> ZK792.6/484-499ct	pattern xxxxxxxxxxx-xx-xxxx
acaaatctattgtcctc
> ZK792.6/484-499ga	pattern xxxxxxxxxxx-xx-xxxx
acaaatgtattgacctc
> ZK792.6/484-499gc	pattern xxxxxxxxxxx-xx-xxxx
acaaatgtattgccctc
> ZK792.6/484-499gg	pattern xxxxxxxxxxx-xx-xxxx
acaaatgtattggcctc
> ZK792.6/484-499gt	pattern xxxxxxxxxxx-xx-xxxx
acaaatgtattgtcctc
> ZK792.6/484-499ta	pattern xxxxxxxxxxx-xx-xxxx
acaaatttattgacctc
> ZK792.6/484-499tc	pattern xxxxxxxxxxx-xx-xxxx
acaaatttattgccctc
> ZK792.6/484-499tg	pattern xxxxxxxxxxx-xx-xxxx
acaaatttattggcctc
> ZK792.6/484-499tt	pattern xxxxxxxxxxx-xx-xxxx
acaaatttattgtcctc
> F11A1.3a/1007-1021aaa	pattern xxxxxxxxxxx-xx-xxxx
gcaacaaaacccacctc
> F11A1.3a/1007-1021aac	pattern xxxxxxxxxxx-xx-xxxx
gcaacaacacccacctc
> F11A1.3a/1007-1021aag	pattern xxxxxxxxxxx-xx-xxxx
gcaacaagacccacctc
> F11A1.3a/1007-1021aat	pattern xxxxxxxxxxx-xx-xxxx
gcaacaatacccacctc
> F11A1.3a/1007-1021aca	pattern xxxxxxxxxxx-xx-xxxx
gcaacacaacccacctc
> F11A1.3a/1007-1021acc	pattern xxxxxxxxxxx-xx-xxxx
gcaacaccacccacctc
> F11A1.3a/1007-1021acg	pattern xxxxxxxxxxx-xx-xxxx
gcaacacgacccacctc
> F11A1.3a/1007-1021act	pattern xxxxxxxxxxx-xx-xxxx
gcaacactacccacctc
> F11A1.3a/1007-1021aga	pattern xxxxxxxxxxx-xx-xxxx
gcaacagaacccacctc
> F11A1.3a/1007-1021agc	pattern xxxxxxxxxxx-xx-xxxx
gcaacagcacccacctc
> F11A1.3a/1007-1021agg	pattern xxxxxxxxxxx-xx-xxxx
gcaacaggacccacctc
> F11A1.3a/1007-1021agt	pattern xxxxxxxxxxx-xx-xxxx
gcaacagtacccacctc
> F11A1.3a/1007-1021ata	pattern xxxxxxxxxxx-xx-xxxx
gcaacataacccacctc
> F11A1.3a/1007-1021atc	pattern xxxxxxxxxxx-xx-xxxx
gcaacatcacccacctc
> F11A1.3a/1007-1021atg	pattern xxxxxxxxxxx-xx-xxxx
gcaacatgacccacctc
> F11A1.3a/1007-1021att	pattern xxxxxxxxxxx-xx-xxxx
gcaacattacccacctc
> F11A1.3a/1007-1021caa	pattern xxxxxxxxxxx-xx-xxxx
gcaaccaaacccacctc
> F11A1.3a/1007-1021cac	pattern xxxxxxxxxxx-xx-xxxx
gcaaccacacccacctc
> F11A1.3a/1007-1021cag	pattern xxxxxxxxxxx-xx-xxxx
gcaaccagacccacctc
> F11A1.3a/1007-1021cat	pattern xxxxxxxxxxx-xx-xxxx
gcaaccatacccacctc
> F11A1.3a/1007-1021cca	pattern xxxxxxxxxxx-xx-xxxx
gcaacccaacccacctc
> F11A1.3a/1007-1021ccc	pattern xxxxxxxxxxx-xx-xxxx
gcaaccccacccacctc
> F11A1.3a/1007-1021ccg	pattern xxxxxxxxxxx-xx-xxxx
gcaacccgacccacctc
> F11A1.3a/1007-1021cct	pattern xxxxxxxxxxx-xx-xxxx
gcaaccctacccacctc
> F11A1.3a/1007-1021cga	pattern xxxxxxxxxxx-xx-xxxx
gcaaccgaacccacctc
> F11A1.3a/1007-1021cgc	pattern xxxxxxxxxxx-xx-xxxx
gcaaccgcacccacctc
> F11A1.3a/1007-1021cgg	pattern xxxxxxxxxxx-xx-xxxx
gcaaccggacccacctc
> F11A1.3a/1007-1021cgt	pattern xxxxxxxxxxx-xx-xxxx
gcaaccgtacccacctc
> F11A1.3a/1007-1021cta	pattern xxxxxxxxxxx-xx-xxxx
gcaacctaacccacctc
> F11A1.3a/1007-1021ctc	pattern xxxxxxxxxxx-xx-xxxx
gcaacctcacccacctc
> F11A1.3a/1007-1021ctg	pattern xxxxxxxxxxx-xx-xxxx
gcaacctgacccacctc
> F11A1.3a/1007-1021ctt	pattern xxxxxxxxxxx-xx-xxxx
gcaaccttacccacctc
> F11A1.3a/1007-1021gaa	pattern xxxxxxxxxxx-xx-xxxx
gcaacgaaacccacctc
> F11A1.3a/1007-1021gac	pattern xxxxxxxxxxx-xx-xxxx
gcaacgacacccacctc
> F11A1.3a/1007-1021gag	pattern xxxxxxxxxxx-xx-xxxx
gcaacgagacccacctc
> F11A1.3a/1007-1021gat	pattern xxxxxxxxxxx-xx-xxxx
gcaacgatacccacctc
> F11A1.3a/1007-1021gca	pattern xxxxxxxxxxx-xx-xxxx
gcaacgcaacccacctc
> F11A1.3a/1007-1021gcc	pattern xxxxxxxxxxx-xx-xxxx
gcaacgccacccacctc
> F11A1.3a/1007-1021gcg	pattern xxxxxxxxxxx-xx-xxxx
gcaacgcgacccacctc
> F11A1.3a/1007-1021gct	pattern xxxxxxxxxxx-xx-xxxx
gcaacgctacccacctc
> F11A1.3a/1007-1021gga	pattern xxxxxxxxxxx-xx-xxxx
gcaacggaacccacctc
> F11A1.3a/1007-1021ggc	pattern xxxxxxxxxxx-xx-xxxx
gcaacggcacccacctc
> F11A1.3a/1007-1021ggg	pattern xxxxxxxxxxx-xx-xxxx
gcaacgggacccacctc
> F11A1.3a/1007-1021ggt	pattern xxxxxxxxxxx-xx-xxxx
gcaacggtacccacctc
> F11A1.3a/1007-1021gta	pattern xxxxxxxxxxx-xx-xxxx
gcaacgtaacccacctc
> F11A1.3a/1007-1021gtc	pattern xxxxxxxxxxx-xx-xxxx
gcaacgtcacccacctc
> F11A1.3a/1007-1021gtg	pattern xxxxxxxxxxx-xx-xxxx
gcaacgtgacccacctc
> F11A1.3a/1007-1021gtt	pattern xxxxxxxxxxx-xx-xxxx
gcaacgttacccacctc
> F11A1.3a/1007-1021taa	pattern xxxxxxxxxxx-xx-xxxx
gcaactaaacccacctc
> F11A1.3a/1007-1021tac	pattern xxxxxxxxxxx-xx-xxxx
gcaactacacccacctc
> F11A1.3a/1007-1021tag	pattern xxxxxxxxxxx-xx-xxxx
gcaactagacccacctc
> F11A1.3a/1007-1021tat	pattern xxxxxxxxxxx-xx-xxxx
gcaactatacccacctc
> F11A1.3a/1007-1021tca	pattern xxxxxxxxxxx-xx-xxxx
gcaactcaacccacctc
> F11A1.3a/1007-1021tcc	pattern xxxxxxxxxxx-xx-xxxx
gcaactccacccacctc
> F11A1.3a/1007-1021tcg	pattern xxxxxxxxxxx-xx-xxxx
gcaactcgacccacctc
> F11A1.3a/1007-1021tct	pattern xxxxxxxxxxx-xx-xxxx
gcaactctacccacctc
> F11A1.3a/1007-1021tga	pattern xxxxxxxxxxx-xx-xxxx
gcaactgaacccacctc
> F11A1.3a/1007-1021tgc	pattern xxxxxxxxxxx-xx-xxxx
gcaactgcacccacctc
> F11A1.3a/1007-1021tgg	pattern xxxxxxxxxxx-xx-xxxx
gcaactggacccacctc
> F11A1.3a/1007-1021tgt	pattern xxxxxxxxxxx-xx-xxxx
gcaactgtacccacctc
> F11A1.3a/1007-1021tta	pattern xxxxxxxxxxx-xx-xxxx
gcaacttaacccacctc
> F11A1.3a/1007-1021ttc	pattern xxxxxxxxxxx-xx-xxxx
gcaacttcacccacctc
> F11A1.3a/1007-1021ttg	pattern xxxxxxxxxxx-xx-xxxx
gcaacttgacccacctc
> F11A1.3a/1007-1021ttt	pattern xxxxxxxxxxx-xx-xxxx
gcaactttacccacctc
> ZK792.6/343-361	pattern xxxxxxxxxxx-xx-xxxx
gcatccgaacccccctc
stackbm "cel_let-7.sbm_xxxxxxxxxxx-xx-xxxx": 16 x 16
aa: 0.0 0.00633451666019 0.0716230427128 0.0221846988365 0.0 0.0266660535983 0.0 0.0249334045272 0.0 0.0 0.0 0.0 0.0131044021565 0.0 0.0 0.0
ac: 0.054520604367 0.0 0.0 0.0431038272161 0.0 0.0 0.0266660535983 0.0 0.0260330287089 0.0 0.0 0.00557492019773 0.0518536423661 0.0131044021565 0.0 0.0
ag: 0.0127565892026 0.0 0.0 0.00633451666019 0.0 0.0199373250081 0.00532923055925 0.0 0.0 0.0 0.0 0.000552181019617 0.0131044021565 0.0 0.0 0.0
at: 0.0 0.0424614523196 0.0254770317989 0.0 0.0221846988365 0.036638579561 0.0154348515613 0.0 0.0379800975578 0.0 0.0363623910629 0.0 0.0 0.0 0.0 0.0
ca: 0.0157953987213 0.0744265318585 0.0 0.0 0.015707986344 0.00557492019773 0.0 0.00319737115159 0.0 0.0199373250081 0.0 0.0494991293121 0.0 0.0 0.0 0.0
cc: 0.015707986344 0.0 0.0 0.0 0.0557926338929 0.000552181019617 0.00319737115159 0.0 0.00817400401443 0.028079931506 0.0342246500481 0.00913800580592 0.0305991804823 0.153764673366 0.0 0.0
cg: 0.0143187225565 0.0125224033134 0.0 0.0 0.00852660171084 0.035346810119 0.0 0.0 0.0 0.0 0.0 0.0143187225565 0.0 0.0 0.0 0.0
ct: 0.0 0.0238819903584 0.0175876526906 0.0 0.0022413199748 0.0426365245912 0.0128769484926 0.0609221011629 0.015707986344 0.0323359055304 0.0239694027357 0.0 0.0266660535983 0.0 0.206639531277 0.0
ga: 0.0330005702585 0.0143187225565 0.0 0.0 0.0466033786064 0.00532923055925 0.00913800580592 0.00757055053405 0.0 0.0 0.0 1.13294432193e-05 0.0 0.0 0.0 0.0
gc: 0.0406023348194 0.00937911177923 0.0 0.0 0.0125224033134 0.00319737115159 0.0199373250081 0.0 0.0 0.0 0.0125224033134 0.00955173781846 0.027492535151 0.0131044021565 0.0 0.0
gg: 0.00937911177923 0.0127565892026 0.0 0.0 0.0 0.0 0.0022413199748 0.0 0.0 0.0 0.0 0.0126216315749 0.0 0.0 0.0 0.0
gt: 0.0105582132288 0.0 0.025608361397 0.0 0.00633451666019 0.0 0.0262088043131 0.0 0.0125224033134 0.0 0.0330005702585 0.0 0.0 0.0 0.0 0.0
ta: 0.0 0.0020203034364 0.0 0.0 0.020930593217 0.00985993136355 0.0157953987213 0.0283118000539 0.0 0.0164250660549 0.00612710121735 0.0285519879239 0.0 0.0 0.0 0.0
tc: 0.0 0.00820854091141 0.0 0.0391647147064 0.0157953987213 0.012324767473 0.0143187225565 0.0238819903584 0.0461461293212 0.0301141212778 0.0262088043131 0.0330005702585 0.0438193153664 0.0266660535983 0.0 0.206639531277
tg: 0.0 0.000329368881015 0.0 0.0591257819198 0.0 0.0022413199748 0.0 0.0125224033134 0.0 0.0455229735719 0.0221846988365 0.0 0.0 0.0 0.0 0.0
tt: 0.0 0.0 0.066343442678 0.0367259919383 0.0 0.00633451666019 0.0554954995346 0.0452999101759 0.0600758820177 0.0342242083282 0.0120395094917 0.0438193153664 0.0 0.0 0.0 0.0

stackbm.Alignment 0.1
x--xxxxxxxxxxxxxxxx
718
> ZK792.6/247-264a	pattern x--xxxxxxxxxxxxxxxx
ctcattctaattacctc
> ZK792.6/247-264c	pattern x--xxxxxxxxxxxxxxxx
ctcattctaattccctc
> ZK792.6/247-264g	pattern x--xxxxxxxxxxxxxxxx
ctcattctaattgcctc
> ZK792.6/247-264t	pattern x--xxxxxxxxxxxxxxxx
ctcattctaatttcctc
> F38A6.1a/271-288a	pattern x--xxxxxxxxxxxxxxxx
atgatttttattacctc
> F38A6.1a/271-288c	pattern x--xxxxxxxxxxxxxxxx
atgatttttattccctc
> F38A6.1a/271-288g	pattern x--xxxxxxxxxxxxxxxx
atgatttttattgcctc
> F38A6.1a/271-288t	pattern x--xxxxxxxxxxxxxxxx
atgatttttatttcctc
> C18D1.1.1/526-542aa	pattern x--xxxxxxxxxxxxxxxx
attattttaataacctc
> C18D1.1.1/526-542ac	pattern x--xxxxxxxxxxxxxxxx
attattttaataccctc
> C18D1.1.1/526-542ag	pattern x--xxxxxxxxxxxxxxxx
attattttaatagcctc
> C18D1.1.1/526-542at	pattern x--xxxxxxxxxxxxxxxx
attattttaatatcctc
> C18D1.1.1/526-542ca	pattern x--xxxxxxxxxxxxxxxx
attattttcataacctc
> C18D1.1.1/526-542cc	pattern x--xxxxxxxxxxxxxxxx
attattttcataccctc
> C18D1.1.1/526-542cg	pattern x--xxxxxxxxxxxxxxxx
attattttcatagcctc
> C18D1.1.1/526-542ct	pattern x--xxxxxxxxxxxxxxxx
attattttcatatcctc
> C18D1.1.1/526-542ga	pattern x--xxxxxxxxxxxxxxxx
attattttgataacctc
> C18D1.1.1/526-542gc	pattern x--xxxxxxxxxxxxxxxx
attattttgataccctc
> C18D1.1.1/526-542gg	pattern x--xxxxxxxxxxxxxxxx
attattttgatagcctc
> C18D1.1.1/526-542gt	pattern x--xxxxxxxxxxxxxxxx
attattttgatatcctc
> C18D1.1.1/526-542ta	pattern x--xxxxxxxxxxxxxxxx
attatttttataacctc
> C18D1.1.1/526-542tc	pattern x--xxxxxxxxxxxxxxxx
attatttttataccctc
> C18D1.1.1/526-542tg	pattern x--xxxxxxxxxxxxxxxx
attatttttatagcctc
> C18D1.1.1/526-542tt	pattern x--xxxxxxxxxxxxxxxx
attatttttatatcctc
> ZK792.6/666-683a	pattern x--xxxxxxxxxxxxxxxx
gagtttttgctcacctc
> ZK792.6/666-683c	pattern x--xxxxxxxxxxxxxxxx
gagtttttgctcccctc
> ZK792.6/666-683g	pattern x--xxxxxxxxxxxxxxxx
gagtttttgctcgcctc
> ZK792.6/666-683t	pattern x--xxxxxxxxxxxxxxxx
gagtttttgctctcctc
> ZK792.6/458-475a	pattern x--xxxxxxxxxxxxxxxx
gttattccccttacctc
> ZK792.6/458-475c	pattern x--xxxxxxxxxxxxxxxx
gttattccccttccctc
> ZK792.6/458-475g	pattern x--xxxxxxxxxxxxxxxx
gttattccccttgcctc
> ZK792.6/458-475t	pattern x--xxxxxxxxxxxxxxxx
gttattcccctttcctc
> F38A6.1a/133-150a	pattern x--xxxxxxxxxxxxxxxx
gtgcttgtgtcaacctc
> F38A6.1a/133-150c	pattern x--xxxxxxxxxxxxxxxx
gtgcttgtgtcaccctc
> F38A6.1a/133-150g	pattern x--xxxxxxxxxxxxxxxx
gtgcttgtgtcagcctc
> F38A6.1a/133-150t	pattern x--xxxxxxxxxxxxxxxx
gtgcttgtgtcatcctc
> C01G8.9a/21-38a	pattern x--xxxxxxxxxxxxxxxx
cttctaatcataacctc
> C01G8.9a/21-38c	pattern x--xxxxxxxxxxxxxxxx
cttctaatcataccctc
> C01G8.9a/21-38g	pattern x--xxxxxxxxxxxxxxxx
cttctaatcatagcctc
> C01G8.9a/21-38t	pattern x--xxxxxxxxxxxxxxxx
cttctaatcatatcctc
> ZK792.6/132-148aa	pattern x--xxxxxxxxxxxxxxxx
ctcctcttcacgacctc
> ZK792.6/132-148ac	pattern x--xxxxxxxxxxxxxxxx
ctcctcttcacgccctc
> ZK792.6/132-148ag	pattern x--xxxxxxxxxxxxxxxx
ctcctcttcacggcctc
> ZK792.6/132-148at	pattern x--xxxxxxxxxxxxxxxx
ctcctcttcacgtcctc
> ZK792.6/132-148ca	pattern x--xxxxxxxxxxxxxxxx
ctcctcttcccgacctc
> ZK792.6/132-148cc	pattern x--xxxxxxxxxxxxxxxx
ctcctcttcccgccctc
> ZK792.6/132-148cg	pattern x--xxxxxxxxxxxxxxxx
ctcctcttcccggcctc
> ZK792.6/132-148ct	pattern x--xxxxxxxxxxxxxxxx
ctcctcttcccgtcctc
> ZK792.6/132-148ga	pattern x--xxxxxxxxxxxxxxxx
ctcctcttcgcgacctc
> ZK792.6/132-148gc	pattern x--xxxxxxxxxxxxxxxx
ctcctcttcgcgccctc
> ZK792.6/132-148gg	pattern x--xxxxxxxxxxxxxxxx
ctcctcttcgcggcctc
> ZK792.6/132-148gt	pattern x--xxxxxxxxxxxxxxxx
ctcctcttcgcgtcctc
> ZK792.6/132-148ta	pattern x--xxxxxxxxxxxxxxxx
ctcctcttctcgacctc
> ZK792.6/132-148tc	pattern x--xxxxxxxxxxxxxxxx
ctcctcttctcgccctc
> ZK792.6/132-148tg	pattern x--xxxxxxxxxxxxxxxx
ctcctcttctcggcctc
> ZK792.6/132-148tt	pattern x--xxxxxxxxxxxxxxxx
ctcctcttctcgtcctc
> C01G8.9a/159-175	pattern x--xxxxxxxxxxxxxxxx
gtgagctcatttgcctc
> ZK792.6/190-207a	pattern x--xxxxxxxxxxxxxxxx
gtgaacttgttcatctc
> ZK792.6/190-207c	pattern x--xxxxxxxxxxxxxxxx
gtgaacttgttcctctc
> ZK792.6/190-207g	pattern x--xxxxxxxxxxxxxxxx
gtgaacttgttcgtctc
> ZK792.6/190-207t	pattern x--xxxxxxxxxxxxxxxx
gtgaacttgttcttctc
> C12C8.3a/693-709aa	pattern x--xxxxxxxxxxxxxxxx
aaccgttctacaaactc
> C12C8.3a/693-709ac	pattern x--xxxxxxxxxxxxxxxx
aaccgttctacaacctc
> C12C8.3a/693-709ag	pattern x--xxxxxxxxxxxxxxxx
aaccgttctacaagctc
> C12C8.3a/693-709at	pattern x--xxxxxxxxxxxxxxxx
aaccgttctacaatctc
> C12C8.3a/693-709ca	pattern x--xxxxxxxxxxxxxxxx
aaccgttctacacactc
> C12C8.3a/693-709cc	pattern x--xxxxxxxxxxxxxxxx
aaccgttctacaccctc
> C12C8.3a/693-709cg	pattern x--xxxxxxxxxxxxxxxx
aaccgttctacacgctc
> C12C8.3a/693-709ct	pattern x--xxxxxxxxxxxxxxxx
aaccgttctacactctc
> C12C8.3a/693-709ga	pattern x--xxxxxxxxxxxxxxxx
aaccgttctacagactc
> C12C8.3a/693-709gc	pattern x--xxxxxxxxxxxxxxxx
aaccgttctacagcctc
> C12C8.3a/693-709gg	pattern x--xxxxxxxxxxxxxxxx
aaccgttctacaggctc
> C12C8.3a/693-709gt	pattern x--xxxxxxxxxxxxxxxx
aaccgttctacagtctc
> C12C8.3a/693-709ta	pattern x--xxxxxxxxxxxxxxxx
aaccgttctacatactc
> C12C8.3a/693-709tc	pattern x--xxxxxxxxxxxxxxxx
aaccgttctacatcctc
> C12C8.3a/693-709tg	pattern x--xxxxxxxxxxxxxxxx
aaccgttctacatgctc
> C12C8.3a/693-709tt	pattern x--xxxxxxxxxxxxxxxx
aaccgttctacattctc
> cel-let-7/7-21aaaa	pattern x--xxxxxxxxxxxxxxxx
aaccatactaaaacctc
> cel-let-7/7-21aaac	pattern x--xxxxxxxxxxxxxxxx
aaccatactaaaccctc
> cel-let-7/7-21aaag	pattern x--xxxxxxxxxxxxxxxx
aaccatactaaagcctc
> cel-let-7/7-21aaat	pattern x--xxxxxxxxxxxxxxxx
aaccatactaaatcctc
> cel-let-7/7-21aaca	pattern x--xxxxxxxxxxxxxxxx
aaccatactaacacctc
> cel-let-7/7-21aacc	pattern x--xxxxxxxxxxxxxxxx
aaccatactaacccctc
> cel-let-7/7-21aacg	pattern x--xxxxxxxxxxxxxxxx
aaccatactaacgcctc
> cel-let-7/7-21aact	pattern x--xxxxxxxxxxxxxxxx
aaccatactaactcctc
> cel-let-7/7-21aaga	pattern x--xxxxxxxxxxxxxxxx
aaccatactaagacctc
> cel-let-7/7-21aagc	pattern x--xxxxxxxxxxxxxxxx
aaccatactaagccctc
> cel-let-7/7-21aagg	pattern x--xxxxxxxxxxxxxxxx
aaccatactaaggcctc
> cel-let-7/7-21aagt	pattern x--xxxxxxxxxxxxxxxx
aaccatactaagtcctc
> cel-let-7/7-21aata	pattern x--xxxxxxxxxxxxxxxx
aaccatactaatacctc
> cel-let-7/7-21aatc	pattern x--xxxxxxxxxxxxxxxx
aaccatactaatccctc
> cel-let-7/7-21aatg	pattern x--xxxxxxxxxxxxxxxx
aaccatactaatgcctc
> cel-let-7/7-21aatt	pattern x--xxxxxxxxxxxxxxxx
aaccatactaattcctc
> cel-let-7/7-21acaa	pattern x--xxxxxxxxxxxxxxxx
aaccatactacaacctc
> cel-let-7/7-21acac	pattern x--xxxxxxxxxxxxxxxx
aaccatactacaccctc
> cel-let-7/7-21acag	pattern x--xxxxxxxxxxxxxxxx
aaccatactacagcctc
> cel-let-7/7-21acat	pattern x--xxxxxxxxxxxxxxxx
aaccatactacatcctc
> cel-let-7/7-21acca	pattern x--xxxxxxxxxxxxxxxx
aaccatactaccacctc
> cel-let-7/7-21accc	pattern x--xxxxxxxxxxxxxxxx
aaccatactaccccctc
> cel-let-7/7-21accg	pattern x--xxxxxxxxxxxxxxxx
aaccatactaccgcctc
> cel-let-7/7-21acct	pattern x--xxxxxxxxxxxxxxxx
aaccatactacctcctc
> cel-let-7/7-21acga	pattern x--xxxxxxxxxxxxxxxx
aaccatactacgacctc
> cel-let-7/7-21acgc	pattern x--xxxxxxxxxxxxxxxx
aaccatactacgccctc
> cel-let-7/7-21acgg	pattern x--xxxxxxxxxxxxxxxx
aaccatactacggcctc
> cel-let-7/7-21acgt	pattern x--xxxxxxxxxxxxxxxx
aaccatactacgtcctc
> cel-let-7/7-21acta	pattern x--xxxxxxxxxxxxxxxx
aaccatactactacctc
> cel-let-7/7-21actc	pattern x--xxxxxxxxxxxxxxxx
aaccatactactccctc
> cel-let-7/7-21actg	pattern x--xxxxxxxxxxxxxxxx
aaccatactactgcctc
> cel-let-7/7-21actt	pattern x--xxxxxxxxxxxxxxxx
aaccatactacttcctc
> cel-let-7/7-21agaa	pattern x--xxxxxxxxxxxxxxxx
aaccatactagaacctc
> cel-let-7/7-21agac	pattern x--xxxxxxxxxxxxxxxx
aaccatactagaccctc
> cel-let-7/7-21agag	pattern x--xxxxxxxxxxxxxxxx
aaccatactagagcctc
> cel-let-7/7-21agat	pattern x--xxxxxxxxxxxxxxxx
aaccatactagatcctc
> cel-let-7/7-21agca	pattern x--xxxxxxxxxxxxxxxx
aaccatactagcacctc
> cel-let-7/7-21agcc	pattern x--xxxxxxxxxxxxxxxx
aaccatactagcccctc
> cel-let-7/7-21agcg	pattern x--xxxxxxxxxxxxxxxx
aaccatactagcgcctc
> cel-let-7/7-21agct	pattern x--xxxxxxxxxxxxxxxx
aaccatactagctcctc
> cel-let-7/7-21agga	pattern x--xxxxxxxxxxxxxxxx
aaccatactaggacctc
> cel-let-7/7-21aggc	pattern x--xxxxxxxxxxxxxxxx
aaccatactaggccctc
> cel-let-7/7-21aggg	pattern x--xxxxxxxxxxxxxxxx
aaccatactagggcctc
> cel-let-7/7-21aggt	pattern x--xxxxxxxxxxxxxxxx
aaccatactaggtcctc
> cel-let-7/7-21agta	pattern x--xxxxxxxxxxxxxxxx
aaccatactagtacctc
> cel-let-7/7-21agtc	pattern x--xxxxxxxxxxxxxxxx
aaccatactagtccctc
> cel-let-7/7-21agtg	pattern x--xxxxxxxxxxxxxxxx
aaccatactagtgcctc
> cel-let-7/7-21agtt	pattern x--xxxxxxxxxxxxxxxx
aaccatactagttcctc
> cel-let-7/7-21ataa	pattern x--xxxxxxxxxxxxxxxx
aaccatactataacctc
> cel-let-7/7-21atac	pattern x--xxxxxxxxxxxxxxxx
aaccatactataccctc
> cel-let-7/7-21atag	pattern x--xxxxxxxxxxxxxxxx
aaccatactatagcctc
> cel-let-7/7-21atat	pattern x--xxxxxxxxxxxxxxxx
aaccatactatatcctc
> cel-let-7/7-21atca	pattern x--xxxxxxxxxxxxxxxx
aaccatactatcacctc
> cel-let-7/7-21atcc	pattern x--xxxxxxxxxxxxxxxx
aaccatactatcccctc
> cel-let-7/7-21atcg	pattern x--xxxxxxxxxxxxxxxx
aaccatactatcgcctc
> cel-let-7/7-21atct	pattern x--xxxxxxxxxxxxxxxx
aaccatactatctcctc
> cel-let-7/7-21atga	pattern x--xxxxxxxxxxxxxxxx
aaccatactatgacctc
> cel-let-7/7-21atgc	pattern x--xxxxxxxxxxxxxxxx
aaccatactatgccctc
> cel-let-7/7-21atgg	pattern x--xxxxxxxxxxxxxxxx
aaccatactatggcctc
> cel-let-7/7-21atgt	pattern x--xxxxxxxxxxxxxxxx
aaccatactatgtcctc
> cel-let-7/7-21atta	pattern x--xxxxxxxxxxxxxxxx
aaccatactattacctc
> cel-let-7/7-21attc	pattern x--xxxxxxxxxxxxxxxx
aaccatactattccctc
> cel-let-7/7-21attg	pattern x--xxxxxxxxxxxxxxxx
aaccatactattgcctc
> cel-let-7/7-21attt	pattern x--xxxxxxxxxxxxxxxx
aaccatactatttcctc
> cel-let-7/7-21caaa	pattern x--xxxxxxxxxxxxxxxx
aaccctactaaaacctc
> cel-let-7/7-21caac	pattern x--xxxxxxxxxxxxxxxx
aaccctactaaaccctc
> cel-let-7/7-21caag	pattern x--xxxxxxxxxxxxxxxx
aaccctactaaagcctc
> cel-let-7/7-21caat	pattern x--xxxxxxxxxxxxxxxx
aaccctactaaatcctc
> cel-let-7/7-21caca	pattern x--xxxxxxxxxxxxxxxx
aaccctactaacacctc
> cel-let-7/7-21cacc	pattern x--xxxxxxxxxxxxxxxx
aaccctactaacccctc
> cel-let-7/7-21cacg	pattern x--xxxxxxxxxxxxxxxx
aaccctactaacgcctc
> cel-let-7/7-21cact	pattern x--xxxxxxxxxxxxxxxx
aaccctactaactcctc
> cel-let-7/7-21caga	pattern x--xxxxxxxxxxxxxxxx
aaccctactaagacctc
> cel-let-7/7-21cagc	pattern x--xxxxxxxxxxxxxxxx
aaccctactaagccctc
> cel-let-7/7-21cagg	pattern x--xxxxxxxxxxxxxxxx
aaccctactaaggcctc
> cel-let-7/7-21cagt	pattern x--xxxxxxxxxxxxxxxx
aaccctactaagtcctc
> cel-let-7/7-21cata	pattern x--xxxxxxxxxxxxxxxx
aaccctactaatacctc
> cel-let-7/7-21catc	pattern x--xxxxxxxxxxxxxxxx
aaccctactaatccctc
> cel-let-7/7-21catg	pattern x--xxxxxxxxxxxxxxxx
aaccctactaatgcctc
> cel-let-7/7-21catt	pattern x--xxxxxxxxxxxxxxxx
aaccctactaattcctc
> cel-let-7/7-21ccaa	pattern x--xxxxxxxxxxxxxxxx
aaccctactacaacctc
> cel-let-7/7-21ccac	pattern x--xxxxxxxxxxxxxxxx
aaccctactacaccctc
> cel-let-7/7-21ccag	pattern x--xxxxxxxxxxxxxxxx
aaccctactacagcctc
> cel-let-7/7-21ccat	pattern x--xxxxxxxxxxxxxxxx
aaccctactacatcctc
> cel-let-7/7-21ccca	pattern x--xxxxxxxxxxxxxxxx
aaccctactaccacctc
> cel-let-7/7-21cccc	pattern x--xxxxxxxxxxxxxxxx
aaccctactaccccctc
> cel-let-7/7-21cccg	pattern x--xxxxxxxxxxxxxxxx
aaccctactaccgcctc
> cel-let-7/7-21ccct	pattern x--xxxxxxxxxxxxxxxx
aaccctactacctcctc
> cel-let-7/7-21ccga	pattern x--xxxxxxxxxxxxxxxx
aaccctactacgacctc
> cel-let-7/7-21ccgc	pattern x--xxxxxxxxxxxxxxxx
aaccctactacgccctc
> cel-let-7/7-21ccgg	pattern x--xxxxxxxxxxxxxxxx
aaccctactacggcctc
> cel-let-7/7-21ccgt	pattern x--xxxxxxxxxxxxxxxx
aaccctactacgtcctc
> cel-let-7/7-21ccta	pattern x--xxxxxxxxxxxxxxxx
aaccctactactacctc
> cel-let-7/7-21cctc	pattern x--xxxxxxxxxxxxxxxx
aaccctactactccctc
> cel-let-7/7-21cctg	pattern x--xxxxxxxxxxxxxxxx
aaccctactactgcctc
> cel-let-7/7-21cctt	pattern x--xxxxxxxxxxxxxxxx
aaccctactacttcctc
> cel-let-7/7-21cgaa	pattern x--xxxxxxxxxxxxxxxx
aaccctactagaacctc
> cel-let-7/7-21cgac	pattern x--xxxxxxxxxxxxxxxx
aaccctactagaccctc
> cel-let-7/7-21cgag	pattern x--xxxxxxxxxxxxxxxx
aaccctactagagcctc
> cel-let-7/7-21cgat	pattern x--xxxxxxxxxxxxxxxx
aaccctactagatcctc
> cel-let-7/7-21cgca	pattern x--xxxxxxxxxxxxxxxx
aaccctactagcacctc
> cel-let-7/7-21cgcc	pattern x--xxxxxxxxxxxxxxxx
aaccctactagcccctc
> cel-let-7/7-21cgcg	pattern x--xxxxxxxxxxxxxxxx
aaccctactagcgcctc
> cel-let-7/7-21cgct	pattern x--xxxxxxxxxxxxxxxx
aaccctactagctcctc
> cel-let-7/7-21cgga	pattern x--xxxxxxxxxxxxxxxx
aaccctactaggacctc
> cel-let-7/7-21cggc	pattern x--xxxxxxxxxxxxxxxx
aaccctactaggccctc
> cel-let-7/7-21cggg	pattern x--xxxxxxxxxxxxxxxx
aaccctactagggcctc
> cel-let-7/7-21cggt	pattern x--xxxxxxxxxxxxxxxx
aaccctactaggtcctc
> cel-let-7/7-21cgta	pattern x--xxxxxxxxxxxxxxxx
aaccctactagtacctc
> cel-let-7/7-21cgtc	pattern x--xxxxxxxxxxxxxxxx
aaccctactagtccctc
> cel-let-7/7-21cgtg	pattern x--xxxxxxxxxxxxxxxx
aaccctactagtgcctc
> cel-let-7/7-21cgtt	pattern x--xxxxxxxxxxxxxxxx
aaccctactagttcctc
> cel-let-7/7-21ctaa	pattern x--xxxxxxxxxxxxxxxx
aaccctactataacctc
> cel-let-7/7-21ctac	pattern x--xxxxxxxxxxxxxxxx
aaccctactataccctc
> cel-let-7/7-21ctag	pattern x--xxxxxxxxxxxxxxxx
aaccctactatagcctc
> cel-let-7/7-21ctat	pattern x--xxxxxxxxxxxxxxxx
aaccctactatatcctc
> cel-let-7/7-21ctca	pattern x--xxxxxxxxxxxxxxxx
aaccctactatcacctc
> cel-let-7/7-21ctcc	pattern x--xxxxxxxxxxxxxxxx
aaccctactatcccctc
> cel-let-7/7-21ctcg	pattern x--xxxxxxxxxxxxxxxx
aaccctactatcgcctc
> cel-let-7/7-21ctct	pattern x--xxxxxxxxxxxxxxxx
aaccctactatctcctc
> cel-let-7/7-21ctga	pattern x--xxxxxxxxxxxxxxxx
aaccctactatgacctc
> cel-let-7/7-21ctgc	pattern x--xxxxxxxxxxxxxxxx
aaccctactatgccctc
> cel-let-7/7-21ctgg	pattern x--xxxxxxxxxxxxxxxx
aaccctactatggcctc
> cel-let-7/7-21ctgt	pattern x--xxxxxxxxxxxxxxxx
aaccctactatgtcctc
> cel-let-7/7-21ctta	pattern x--xxxxxxxxxxxxxxxx
aaccctactattacctc
> cel-let-7/7-21cttc	pattern x--xxxxxxxxxxxxxxxx
aaccctactattccctc
> cel-let-7/7-21cttg	pattern x--xxxxxxxxxxxxxxxx
aaccctactattgcctc
> cel-let-7/7-21cttt	pattern x--xxxxxxxxxxxxxxxx
aaccctactatttcctc
> cel-let-7/7-21gaaa	pattern x--xxxxxxxxxxxxxxxx
aaccgtactaaaacctc
> cel-let-7/7-21gaac	pattern x--xxxxxxxxxxxxxxxx
aaccgtactaaaccctc
> cel-let-7/7-21gaag	pattern x--xxxxxxxxxxxxxxxx
aaccgtactaaagcctc
> cel-let-7/7-21gaat	pattern x--xxxxxxxxxxxxxxxx
aaccgtactaaatcctc
> cel-let-7/7-21gaca	pattern x--xxxxxxxxxxxxxxxx
aaccgtactaacacctc
> cel-let-7/7-21gacc	pattern x--xxxxxxxxxxxxxxxx
aaccgtactaacccctc
> cel-let-7/7-21gacg	pattern x--xxxxxxxxxxxxxxxx
aaccgtactaacgcctc
> cel-let-7/7-21gact	pattern x--xxxxxxxxxxxxxxxx
aaccgtactaactcctc
> cel-let-7/7-21gaga	pattern x--xxxxxxxxxxxxxxxx
aaccgtactaagacctc
> cel-let-7/7-21gagc	pattern x--xxxxxxxxxxxxxxxx
aaccgtactaagccctc
> cel-let-7/7-21gagg	pattern x--xxxxxxxxxxxxxxxx
aaccgtactaaggcctc
> cel-let-7/7-21gagt	pattern x--xxxxxxxxxxxxxxxx
aaccgtactaagtcctc
> cel-let-7/7-21gata	pattern x--xxxxxxxxxxxxxxxx
aaccgtactaatacctc
> cel-let-7/7-21gatc	pattern x--xxxxxxxxxxxxxxxx
aaccgtactaatccctc
> cel-let-7/7-21gatg	pattern x--xxxxxxxxxxxxxxxx
aaccgtactaatgcctc
> cel-let-7/7-21gatt	pattern x--xxxxxxxxxxxxxxxx
aaccgtactaattcctc
> cel-let-7/7-21gcaa	pattern x--xxxxxxxxxxxxxxxx
aaccgtactacaacctc
> cel-let-7/7-21gcac	pattern x--xxxxxxxxxxxxxxxx
aaccgtactacaccctc
> cel-let-7/7-21gcag	pattern x--xxxxxxxxxxxxxxxx
aaccgtactacagcctc
> cel-let-7/7-21gcat	pattern x--xxxxxxxxxxxxxxxx
aaccgtactacatcctc
> cel-let-7/7-21gcca	pattern x--xxxxxxxxxxxxxxxx
aaccgtactaccacctc
> cel-let-7/7-21gccc	pattern x--xxxxxxxxxxxxxxxx
aaccgtactaccccctc
> cel-let-7/7-21gccg	pattern x--xxxxxxxxxxxxxxxx
aaccgtactaccgcctc
> cel-let-7/7-21gcct	pattern x--xxxxxxxxxxxxxxxx
aaccgtactacctcctc
> cel-let-7/7-21gcga	pattern x--xxxxxxxxxxxxxxxx
aaccgtactacgacctc
> cel-let-7/7-21gcgc	pattern x--xxxxxxxxxxxxxxxx
aaccgtactacgccctc
> cel-let-7/7-21gcgg	pattern x--xxxxxxxxxxxxxxxx
aaccgtactacggcctc
> cel-let-7/7-21gcgt	pattern x--xxxxxxxxxxxxxxxx
aaccgtactacgtcctc
> cel-let-7/7-21gcta	pattern x--xxxxxxxxxxxxxxxx
aaccgtactactacctc
> cel-let-7/7-21gctc	pattern x--xxxxxxxxxxxxxxxx
aaccgtactactccctc
> cel-let-7/7-21gctg	pattern x--xxxxxxxxxxxxxxxx
aaccgtactactgcctc
> cel-let-7/7-21gctt	pattern x--xxxxxxxxxxxxxxxx
aaccgtactacttcctc
> cel-let-7/7-21ggaa	pattern x--xxxxxxxxxxxxxxxx
aaccgtactagaacctc
> cel-let-7/7-21ggac	pattern x--xxxxxxxxxxxxxxxx
aaccgtactagaccctc
> cel-let-7/7-21ggag	pattern x--xxxxxxxxxxxxxxxx
aaccgtactagagcctc
> cel-let-7/7-21ggat	pattern x--xxxxxxxxxxxxxxxx
aaccgtactagatcctc
> cel-let-7/7-21ggca	pattern x--xxxxxxxxxxxxxxxx
aaccgtactagcacctc
> cel-let-7/7-21ggcc	pattern x--xxxxxxxxxxxxxxxx
aaccgtactagcccctc
> cel-let-7/7-21ggcg	pattern x--xxxxxxxxxxxxxxxx
aaccgtactagcgcctc
> cel-let-7/7-21ggct	pattern x--xxxxxxxxxxxxxxxx
aaccgtactagctcctc
> cel-let-7/7-21ggga	pattern x--xxxxxxxxxxxxxxxx
aaccgtactaggacctc
> cel-let-7/7-21gggc	pattern x--xxxxxxxxxxxxxxxx
aaccgtactaggccctc
> cel-let-7/7-21gggg	pattern x--xxxxxxxxxxxxxxxx
aaccgtactagggcctc
> cel-let-7/7-21gggt	pattern x--xxxxxxxxxxxxxxxx
aaccgtactaggtcctc
> cel-let-7/7-21ggta	pattern x--xxxxxxxxxxxxxxxx
aaccgtactagtacctc
> cel-let-7/7-21ggtc	pattern x--xxxxxxxxxxxxxxxx
aaccgtactagtccctc
> cel-let-7/7-21ggtg	pattern x--xxxxxxxxxxxxxxxx
aaccgtactagtgcctc
> cel-let-7/7-21ggtt	pattern x--xxxxxxxxxxxxxxxx
aaccgtactagttcctc
> cel-let-7/7-21gtaa	pattern x--xxxxxxxxxxxxxxxx
aaccgtactataacctc
> cel-let-7/7-21gtac	pattern x--xxxxxxxxxxxxxxxx
aaccgtactataccctc
> cel-let-7/7-21gtag	pattern x--xxxxxxxxxxxxxxxx
aaccgtactatagcctc
> cel-let-7/7-21gtat	pattern x--xxxxxxxxxxxxxxxx
aaccgtactatatcctc
> cel-let-7/7-21gtca	pattern x--xxxxxxxxxxxxxxxx
aaccgtactatcacctc
> cel-let-7/7-21gtcc	pattern x--xxxxxxxxxxxxxxxx
aaccgtactatcccctc
> cel-let-7/7-21gtcg	pattern x--xxxxxxxxxxxxxxxx
aaccgtactatcgcctc
> cel-let-7/7-21gtct	pattern x--xxxxxxxxxxxxxxxx
aaccgtactatctcctc
> cel-let-7/7-21gtga	pattern x--xxxxxxxxxxxxxxxx
aaccgtactatgacctc
> cel-let-7/7-21gtgc	pattern x--xxxxxxxxxxxxxxxx
aaccgtactatgccctc
> cel-let-7/7-21gtgg	pattern x--xxxxxxxxxxxxxxxx
aaccgtactatggcctc
> cel-let-7/7-21gtgt	pattern x--xxxxxxxxxxxxxxxx
aaccgtactatgtcctc
> cel-let-7/7-21gtta	pattern x--xxxxxxxxxxxxxxxx
aaccgtactattacctc
> cel-let-7/7-21gttc	pattern x--xxxxxxxxxxxxxxxx
aaccgtactattccctc
> cel-let-7/7-21gttg	pattern x--xxxxxxxxxxxxxxxx
aaccgtactattgcctc
> cel-let-7/7-21gttt	pattern x--xxxxxxxxxxxxxxxx
aaccgtactatttcctc
> cel-let-7/7-21taaa	pattern x--xxxxxxxxxxxxxxxx
aaccttactaaaacctc
> cel-let-7/7-21taac	pattern x--xxxxxxxxxxxxxxxx
aaccttactaaaccctc
> cel-let-7/7-21taag	pattern x--xxxxxxxxxxxxxxxx
aaccttactaaagcctc
> cel-let-7/7-21taat	pattern x--xxxxxxxxxxxxxxxx
aaccttactaaatcctc
> cel-let-7/7-21taca	pattern x--xxxxxxxxxxxxxxxx
aaccttactaacacctc
> cel-let-7/7-21tacc	pattern x--xxxxxxxxxxxxxxxx
aaccttactaacccctc
> cel-let-7/7-21tacg	pattern x--xxxxxxxxxxxxxxxx
aaccttactaacgcctc
> cel-let-7/7-21tact	pattern x--xxxxxxxxxxxxxxxx
aaccttactaactcctc
> cel-let-7/7-21taga	pattern x--xxxxxxxxxxxxxxxx
aaccttactaagacctc
> cel-let-7/7-21tagc	pattern x--xxxxxxxxxxxxxxxx
aaccttactaagccctc
> cel-let-7/7-21tagg	pattern x--xxxxxxxxxxxxxxxx
aaccttactaaggcctc
> cel-let-7/7-21tagt	pattern x--xxxxxxxxxxxxxxxx
aaccttactaagtcctc
> cel-let-7/7-21tata	pattern x--xxxxxxxxxxxxxxxx
aaccttactaatacctc
> cel-let-7/7-21tatc	pattern x--xxxxxxxxxxxxxxxx
aaccttactaatccctc
> cel-let-7/7-21tatg	pattern x--xxxxxxxxxxxxxxxx
aaccttactaatgcctc
> cel-let-7/7-21tatt	pattern x--xxxxxxxxxxxxxxxx
aaccttactaattcctc
> cel-let-7/7-21tcaa	pattern x--xxxxxxxxxxxxxxxx
aaccttactacaacctc
> cel-let-7/7-21tcac	pattern x--xxxxxxxxxxxxxxxx
aaccttactacaccctc
> cel-let-7/7-21tcag	pattern x--xxxxxxxxxxxxxxxx
aaccttactacagcctc
> cel-let-7/7-21tcat	pattern x--xxxxxxxxxxxxxxxx
aaccttactacatcctc
> cel-let-7/7-21tcca	pattern x--xxxxxxxxxxxxxxxx
aaccttactaccacctc
> cel-let-7/7-21tccc	pattern x--xxxxxxxxxxxxxxxx
aaccttactaccccctc
> cel-let-7/7-21tccg	pattern x--xxxxxxxxxxxxxxxx
aaccttactaccgcctc
> cel-let-7/7-21tcct	pattern x--xxxxxxxxxxxxxxxx
aaccttactacctcctc
> cel-let-7/7-21tcga	pattern x--xxxxxxxxxxxxxxxx
aaccttactacgacctc
> cel-let-7/7-21tcgc	pattern x--xxxxxxxxxxxxxxxx
aaccttactacgccctc
> cel-let-7/7-21tcgg	pattern x--xxxxxxxxxxxxxxxx
aaccttactacggcctc
> cel-let-7/7-21tcgt	pattern x--xxxxxxxxxxxxxxxx
aaccttactacgtcctc
> cel-let-7/7-21tcta	pattern x--xxxxxxxxxxxxxxxx
aaccttactactacctc
> cel-let-7/7-21tctc	pattern x--xxxxxxxxxxxxxxxx
aaccttactactccctc
> cel-let-7/7-21tctg	pattern x--xxxxxxxxxxxxxxxx
aaccttactactgcctc
> cel-let-7/7-21tctt	pattern x--xxxxxxxxxxxxxxxx
aaccttactacttcctc
> cel-let-7/7-21tgaa	pattern x--xxxxxxxxxxxxxxxx
aaccttactagaacctc
> cel-let-7/7-21tgac	pattern x--xxxxxxxxxxxxxxxx
aaccttactagaccctc
> cel-let-7/7-21tgag	pattern x--xxxxxxxxxxxxxxxx
aaccttactagagcctc
> cel-let-7/7-21tgat	pattern x--xxxxxxxxxxxxxxxx
aaccttactagatcctc
> cel-let-7/7-21tgca	pattern x--xxxxxxxxxxxxxxxx
aaccttactagcacctc
> cel-let-7/7-21tgcc	pattern x--xxxxxxxxxxxxxxxx
aaccttactagcccctc
> cel-let-7/7-21tgcg	pattern x--xxxxxxxxxxxxxxxx
aaccttactagcgcctc
> cel-let-7/7-21tgct	pattern x--xxxxxxxxxxxxxxxx
aaccttactagctcctc
> cel-let-7/7-21tgga	pattern x--xxxxxxxxxxxxxxxx
aaccttactaggacctc
> cel-let-7/7-21tggc	pattern x--xxxxxxxxxxxxxxxx
aaccttactaggccctc
> cel-let-7/7-21tggg	pattern x--xxxxxxxxxxxxxxxx
aaccttactagggcctc
> cel-let-7/7-21tggt	pattern x--xxxxxxxxxxxxxxxx
aaccttactaggtcctc
> cel-let-7/7-21tgta	pattern x--xxxxxxxxxxxxxxxx
aaccttactagtacctc
> cel-let-7/7-21tgtc	pattern x--xxxxxxxxxxxxxxxx
aaccttactagtccctc
> cel-let-7/7-21tgtg	pattern x--xxxxxxxxxxxxxxxx
aaccttactagtgcctc
> cel-let-7/7-21tgtt	pattern x--xxxxxxxxxxxxxxxx
aaccttactagttcctc
> cel-let-7/7-21ttaa	pattern x--xxxxxxxxxxxxxxxx
aaccttactataacctc
> cel-let-7/7-21ttac	pattern x--xxxxxxxxxxxxxxxx
aaccttactataccctc
> cel-let-7/7-21ttag	pattern x--xxxxxxxxxxxxxxxx
aaccttactatagcctc
> cel-let-7/7-21ttat	pattern x--xxxxxxxxxxxxxxxx
aaccttactatatcctc
> cel-let-7/7-21ttca	pattern x--xxxxxxxxxxxxxxxx
aaccttactatcacctc
> cel-let-7/7-21ttcc	pattern x--xxxxxxxxxxxxxxxx
aaccttactatcccctc
> cel-let-7/7-21ttcg	pattern x--xxxxxxxxxxxxxxxx
aaccttactatcgcctc
> cel-let-7/7-21ttct	pattern x--xxxxxxxxxxxxxxxx
aaccttactatctcctc
> cel-let-7/7-21ttga	pattern x--xxxxxxxxxxxxxxxx
aaccttactatgacctc
> cel-let-7/7-21ttgc	pattern x--xxxxxxxxxxxxxxxx
aaccttactatgccctc
> cel-let-7/7-21ttgg	pattern x--xxxxxxxxxxxxxxxx
aaccttactatggcctc
> cel-let-7/7-21ttgt	pattern x--xxxxxxxxxxxxxxxx
aaccttactatgtcctc
> cel-let-7/7-21ttta	pattern x--xxxxxxxxxxxxxxxx
aaccttactattacctc
> cel-let-7/7-21tttc	pattern x--xxxxxxxxxxxxxxxx
aaccttactattccctc
> cel-let-7/7-21tttg	pattern x--xxxxxxxxxxxxxxxx
aaccttactattgcctc
> cel-let-7/7-21tttt	pattern x--xxxxxxxxxxxxxxxx
aaccttactatttcctc
> C12C8.3a/742-757aaa	pattern x--xxxxxxxxxxxxxxxx
aaccattctgaaacctc
> C12C8.3a/742-757aac	pattern x--xxxxxxxxxxxxxxxx
aaccattctgaaccctc
> C12C8.3a/742-757aag	pattern x--xxxxxxxxxxxxxxxx
aaccattctgaagcctc
> C12C8.3a/742-757aat	pattern x--xxxxxxxxxxxxxxxx
aaccattctgaatcctc
> C12C8.3a/742-757aca	pattern x--xxxxxxxxxxxxxxxx
aaccattctgacacctc
> C12C8.3a/742-757acc	pattern x--xxxxxxxxxxxxxxxx
aaccattctgacccctc
> C12C8.3a/742-757acg	pattern x--xxxxxxxxxxxxxxxx
aaccattctgacgcctc
> C12C8.3a/742-757act	pattern x--xxxxxxxxxxxxxxxx
aaccattctgactcctc
> C12C8.3a/742-757aga	pattern x--xxxxxxxxxxxxxxxx
aaccattctgagacctc
> C12C8.3a/742-757agc	pattern x--xxxxxxxxxxxxxxxx
aaccattctgagccctc
> C12C8.3a/742-757agg	pattern x--xxxxxxxxxxxxxxxx
aaccattctgaggcctc
> C12C8.3a/742-757agt	pattern x--xxxxxxxxxxxxxxxx
aaccattctgagtcctc
> C12C8.3a/742-757ata	pattern x--xxxxxxxxxxxxxxxx
aaccattctgatacctc
> C12C8.3a/742-757atc	pattern x--xxxxxxxxxxxxxxxx
aaccattctgatccctc
> C12C8.3a/742-757atg	pattern x--xxxxxxxxxxxxxxxx
aaccattctgatgcctc
> C12C8.3a/742-757att	pattern x--xxxxxxxxxxxxxxxx
aaccattctgattcctc
> C12C8.3a/742-757caa	pattern x--xxxxxxxxxxxxxxxx
aaccattctgcaacctc
> C12C8.3a/742-757cac	pattern x--xxxxxxxxxxxxxxxx
aaccattctgcaccctc
> C12C8.3a/742-757cag	pattern x--xxxxxxxxxxxxxxxx
aaccattctgcagcctc
> C12C8.3a/742-757cat	pattern x--xxxxxxxxxxxxxxxx
aaccattctgcatcctc
> C12C8.3a/742-757cca	pattern x--xxxxxxxxxxxxxxxx
aaccattctgccacctc
> C12C8.3a/742-757ccc	pattern x--xxxxxxxxxxxxxxxx
aaccattctgccccctc
> C12C8.3a/742-757ccg	pattern x--xxxxxxxxxxxxxxxx
aaccattctgccgcctc
> C12C8.3a/742-757cct	pattern x--xxxxxxxxxxxxxxxx
aaccattctgcctcctc
> C12C8.3a/742-757cga	pattern x--xxxxxxxxxxxxxxxx
aaccattctgcgacctc
> C12C8.3a/742-757cgc	pattern x--xxxxxxxxxxxxxxxx
aaccattctgcgccctc
> C12C8.3a/742-757cgg	pattern x--xxxxxxxxxxxxxxxx
aaccattctgcggcctc
> C12C8.3a/742-757cgt	pattern x--xxxxxxxxxxxxxxxx
aaccattctgcgtcctc
> C12C8.3a/742-757cta	pattern x--xxxxxxxxxxxxxxxx
aaccattctgctacctc
> C12C8.3a/742-757ctc	pattern x--xxxxxxxxxxxxxxxx
aaccattctgctccctc
> C12C8.3a/742-757ctg	pattern x--xxxxxxxxxxxxxxxx
aaccattctgctgcctc
> C12C8.3a/742-757ctt	pattern x--xxxxxxxxxxxxxxxx
aaccattctgcttcctc
> C12C8.3a/742-757gaa	pattern x--xxxxxxxxxxxxxxxx
aaccattctggaacctc
> C12C8.3a/742-757gac	pattern x--xxxxxxxxxxxxxxxx
aaccattctggaccctc
> C12C8.3a/742-757gag	pattern x--xxxxxxxxxxxxxxxx
aaccattctggagcctc
> C12C8.3a/742-757gat	pattern x--xxxxxxxxxxxxxxxx
aaccattctggatcctc
> C12C8.3a/742-757gca	pattern x--xxxxxxxxxxxxxxxx
aaccattctggcacctc
> C12C8.3a/742-757gcc	pattern x--xxxxxxxxxxxxxxxx
aaccattctggcccctc
> C12C8.3a/742-757gcg	pattern x--xxxxxxxxxxxxxxxx
aaccattctggcgcctc
> C12C8.3a/742-757gct	pattern x--xxxxxxxxxxxxxxxx
aaccattctggctcctc
> C12C8.3a/742-757gga	pattern x--xxxxxxxxxxxxxxxx
aaccattctgggacctc
> C12C8.3a/742-757ggc	pattern x--xxxxxxxxxxxxxxxx
aaccattctgggccctc
> C12C8.3a/742-757ggg	pattern x--xxxxxxxxxxxxxxxx
aaccattctggggcctc
> C12C8.3a/742-757ggt	pattern x--xxxxxxxxxxxxxxxx
aaccattctgggtcctc
> C12C8.3a/742-757gta	pattern x--xxxxxxxxxxxxxxxx
aaccattctggtacctc
> C12C8.3a/742-757gtc	pattern x--xxxxxxxxxxxxxxxx
aaccattctggtccctc
> C12C8.3a/742-757gtg	pattern x--xxxxxxxxxxxxxxxx
aaccattctggtgcctc
> C12C8.3a/742-757gtt	pattern x--xxxxxxxxxxxxxxxx
aaccattctggttcctc
> C12C8.3a/742-757taa	pattern x--xxxxxxxxxxxxxxxx
aaccattctgtaacctc
> C12C8.3a/742-757tac	pattern x--xxxxxxxxxxxxxxxx
aaccattctgtaccctc
> C12C8.3a/742-757tag	pattern x--xxxxxxxxxxxxxxxx
aaccattctgtagcctc
> C12C8.3a/742-757tat	pattern x--xxxxxxxxxxxxxxxx
aaccattctgtatcctc
> C12C8.3a/742-757tca	pattern x--xxxxxxxxxxxxxxxx
aaccattctgtcacctc
> C12C8.3a/742-757tcc	pattern x--xxxxxxxxxxxxxxxx
aaccattctgtcccctc
> C12C8.3a/742-757tcg	pattern x--xxxxxxxxxxxxxxxx
aaccattctgtcgcctc
> C12C8.3a/742-757tct	pattern x--xxxxxxxxxxxxxxxx
aaccattctgtctcctc
> C12C8.3a/742-757tga	pattern x--xxxxxxxxxxxxxxxx
aaccattctgtgacctc
> C12C8.3a/742-757tgc	pattern x--xxxxxxxxxxxxxxxx
aaccattctgtgccctc
> C12C8.3a/742-757tgg	pattern x--xxxxxxxxxxxxxxxx
aaccattctgtggcctc
> C12C8.3a/742-757tgt	pattern x--xxxxxxxxxxxxxxxx
aaccattctgtgtcctc
> C12C8.3a/742-757tta	pattern x--xxxxxxxxxxxxxxxx
aaccattctgttacctc
> C12C8.3a/742-757ttc	pattern x--xxxxxxxxxxxxxxxx
aaccattctgttccctc
> C12C8.3a/742-757ttg	pattern x--xxxxxxxxxxxxxxxx
aaccattctgttgcctc
> C12C8.3a/742-757ttt	pattern x--xxxxxxxxxxxxxxxx
aaccattctgtttcctc
> ZK792.6/484-499aaa	pattern x--xxxxxxxxxxxxxxxx
aaatatattggaacctc
> ZK792.6/484-499aac	pattern x--xxxxxxxxxxxxxxxx
aaatatattggaccctc
> ZK792.6/484-499aag	pattern x--xxxxxxxxxxxxxxxx
aaatatattggagcctc
> ZK792.6/484-499aat	pattern x--xxxxxxxxxxxxxxxx
aaatatattggatcctc
> ZK792.6/484-499aca	pattern x--xxxxxxxxxxxxxxxx
aaatatattggcacctc
> ZK792.6/484-499acc	pattern x--xxxxxxxxxxxxxxxx
aaatatattggcccctc
> ZK792.6/484-499acg	pattern x--xxxxxxxxxxxxxxxx
aaatatattggcgcctc
> ZK792.6/484-499act	pattern x--xxxxxxxxxxxxxxxx
aaatatattggctcctc
> ZK792.6/484-499aga	pattern x--xxxxxxxxxxxxxxxx
aaatatattgggacctc
> ZK792.6/484-499agc	pattern x--xxxxxxxxxxxxxxxx
aaatatattgggccctc
> ZK792.6/484-499agg	pattern x--xxxxxxxxxxxxxxxx
aaatatattggggcctc
> ZK792.6/484-499agt	pattern x--xxxxxxxxxxxxxxxx
aaatatattgggtcctc
> ZK792.6/484-499ata	pattern x--xxxxxxxxxxxxxxxx
aaatatattggtacctc
> ZK792.6/484-499atc	pattern x--xxxxxxxxxxxxxxxx
aaatatattggtccctc
> ZK792.6/484-499atg	pattern x--xxxxxxxxxxxxxxxx
aaatatattggtgcctc
> ZK792.6/484-499att	pattern x--xxxxxxxxxxxxxxxx
aaatatattggttcctc
> ZK792.6/484-499caa	pattern x--xxxxxxxxxxxxxxxx
aaatctattggaacctc
> ZK792.6/484-499cac	pattern x--xxxxxxxxxxxxxxxx
aaatctattggaccctc
> ZK792.6/484-499cag	pattern x--xxxxxxxxxxxxxxxx
aaatctattggagcctc
> ZK792.6/484-499cat	pattern x--xxxxxxxxxxxxxxxx
aaatctattggatcctc
> ZK792.6/484-499cca	pattern x--xxxxxxxxxxxxxxxx
aaatctattggcacctc
> ZK792.6/484-499ccc	pattern x--xxxxxxxxxxxxxxxx
aaatctattggcccctc
> ZK792.6/484-499ccg	pattern x--xxxxxxxxxxxxxxxx
aaatctattggcgcctc
> ZK792.6/484-499cct	pattern x--xxxxxxxxxxxxxxxx
aaatctattggctcctc
> ZK792.6/484-499cga	pattern x--xxxxxxxxxxxxxxxx
aaatctattgggacctc
> ZK792.6/484-499cgc	pattern x--xxxxxxxxxxxxxxxx
aaatctattgggccctc
> ZK792.6/484-499cgg	pattern x--xxxxxxxxxxxxxxxx
aaatctattggggcctc
> ZK792.6/484-499cgt	pattern x--xxxxxxxxxxxxxxxx
aaatctattgggtcctc
> ZK792.6/484-499cta	pattern x--xxxxxxxxxxxxxxxx
aaatctattggtacctc
> ZK792.6/484-499ctc	pattern x--xxxxxxxxxxxxxxxx
aaatctattggtccctc
> ZK792.6/484-499ctg	pattern x--xxxxxxxxxxxxxxxx
aaatctattggtgcctc
> ZK792.6/484-499ctt	pattern x--xxxxxxxxxxxxxxxx
aaatctattggttcctc
> ZK792.6/484-499gaa	pattern x--xxxxxxxxxxxxxxxx
aaatgtattggaacctc
> ZK792.6/484-499gac	pattern x--xxxxxxxxxxxxxxxx
aaatgtattggaccctc
> ZK792.6/484-499gag	pattern x--xxxxxxxxxxxxxxxx
aaatgtattggagcctc
> ZK792.6/484-499gat	pattern x--xxxxxxxxxxxxxxxx
aaatgtattggatcctc
> ZK792.6/484-499gca	pattern x--xxxxxxxxxxxxxxxx
aaatgtattggcacctc
> ZK792.6/484-499gcc	pattern x--xxxxxxxxxxxxxxxx
aaatgtattggcccctc
> ZK792.6/484-499gcg	pattern x--xxxxxxxxxxxxxxxx
aaatgtattggcgcctc
> ZK792.6/484-499gct	pattern x--xxxxxxxxxxxxxxxx
aaatgtattggctcctc
> ZK792.6/484-499gga	pattern x--xxxxxxxxxxxxxxxx
aaatgtattgggacctc
> ZK792.6/484-499ggc	pattern x--xxxxxxxxxxxxxxxx
aaatgtattgggccctc
> ZK792.6/484-499ggg	pattern x--xxxxxxxxxxxxxxxx
aaatgtattggggcctc
> ZK792.6/484-499ggt	pattern x--xxxxxxxxxxxxxxxx
aaatgtattgggtcctc
> ZK792.6/484-499gta	pattern x--xxxxxxxxxxxxxxxx
aaatgtattggtacctc
> ZK792.6/484-499gtc	pattern x--xxxxxxxxxxxxxxxx
aaatgtattggtccctc
> ZK792.6/484-499gtg	pattern x--xxxxxxxxxxxxxxxx
aaatgtattggtgcctc
> ZK792.6/484-499gtt	pattern x--xxxxxxxxxxxxxxxx
aaatgtattggttcctc
> ZK792.6/484-499taa	pattern x--xxxxxxxxxxxxxxxx
aaatttattggaacctc
> ZK792.6/484-499tac	pattern x--xxxxxxxxxxxxxxxx
aaatttattggaccctc
> ZK792.6/484-499tag	pattern x--xxxxxxxxxxxxxxxx
aaatttattggagcctc
> ZK792.6/484-499tat	pattern x--xxxxxxxxxxxxxxxx
aaatttattggatcctc
> ZK792.6/484-499tca	pattern x--xxxxxxxxxxxxxxxx
aaatttattggcacctc
> ZK792.6/484-499tcc	pattern x--xxxxxxxxxxxxxxxx
aaatttattggcccctc
> ZK792.6/484-499tcg	pattern x--xxxxxxxxxxxxxxxx
aaatttattggcgcctc
> ZK792.6/484-499tct	pattern x--xxxxxxxxxxxxxxxx
aaatttattggctcctc
> ZK792.6/484-499tga	pattern x--xxxxxxxxxxxxxxxx
aaatttattgggacctc
> ZK792.6/484-499tgc	pattern x--xxxxxxxxxxxxxxxx
aaatttattgggccctc
> ZK792.6/484-499tgg	pattern x--xxxxxxxxxxxxxxxx
aaatttattggggcctc
> ZK792.6/484-499tgt	pattern x--xxxxxxxxxxxxxxxx
aaatttattgggtcctc
> ZK792.6/484-499tta	pattern x--xxxxxxxxxxxxxxxx
aaatttattggtacctc
> ZK792.6/484-499ttc	pattern x--xxxxxxxxxxxxxxxx
aaatttattggtccctc
> ZK792.6/484-499ttg	pattern x--xxxxxxxxxxxxxxxx
aaatttattggtgcctc
> ZK792.6/484-499ttt	pattern x--xxxxxxxxxxxxxxxx
aaatttattggttcctc
> F11A1.3a/1007-1021aaaa	pattern x--xxxxxxxxxxxxxxxx
gacaaaaccacaacctc
> F11A1.3a/1007-1021aaac	pattern x--xxxxxxxxxxxxxxxx
gacaaaaccacaccctc
> F11A1.3a/1007-1021aaag	pattern x--xxxxxxxxxxxxxxxx
gacaaaaccacagcctc
> F11A1.3a/1007-1021aaat	pattern x--xxxxxxxxxxxxxxxx
gacaaaaccacatcctc
> F11A1.3a/1007-1021aaca	pattern x--xxxxxxxxxxxxxxxx
gacaacaccacaacctc
> F11A1.3a/1007-1021aacc	pattern x--xxxxxxxxxxxxxxxx
gacaacaccacaccctc
> F11A1.3a/1007-1021aacg	pattern x--xxxxxxxxxxxxxxxx
gacaacaccacagcctc
> F11A1.3a/1007-1021aact	pattern x--xxxxxxxxxxxxxxxx
gacaacaccacatcctc
> F11A1.3a/1007-1021aaga	pattern x--xxxxxxxxxxxxxxxx
gacaagaccacaacctc
> F11A1.3a/1007-1021aagc	pattern x--xxxxxxxxxxxxxxxx
gacaagaccacaccctc
> F11A1.3a/1007-1021aagg	pattern x--xxxxxxxxxxxxxxxx
gacaagaccacagcctc
> F11A1.3a/1007-1021aagt	pattern x--xxxxxxxxxxxxxxxx
gacaagaccacatcctc
> F11A1.3a/1007-1021aata	pattern x--xxxxxxxxxxxxxxxx
gacaataccacaacctc
> F11A1.3a/1007-1021aatc	pattern x--xxxxxxxxxxxxxxxx
gacaataccacaccctc
> F11A1.3a/1007-1021aatg	pattern x--xxxxxxxxxxxxxxxx
gacaataccacagcctc
> F11A1.3a/1007-1021aatt	pattern x--xxxxxxxxxxxxxxxx
gacaataccacatcctc
> F11A1.3a/1007-1021acaa	pattern x--xxxxxxxxxxxxxxxx
gacacaaccacaacctc
> F11A1.3a/1007-1021acac	pattern x--xxxxxxxxxxxxxxxx
gacacaaccacaccctc
> F11A1.3a/1007-1021acag	pattern x--xxxxxxxxxxxxxxxx
gacacaaccacagcctc
> F11A1.3a/1007-1021acat	pattern x--xxxxxxxxxxxxxxxx
gacacaaccacatcctc
> F11A1.3a/1007-1021acca	pattern x--xxxxxxxxxxxxxxxx
gacaccaccacaacctc
> F11A1.3a/1007-1021accc	pattern x--xxxxxxxxxxxxxxxx
gacaccaccacaccctc
> F11A1.3a/1007-1021accg	pattern x--xxxxxxxxxxxxxxxx
gacaccaccacagcctc
> F11A1.3a/1007-1021acct	pattern x--xxxxxxxxxxxxxxxx
gacaccaccacatcctc
> F11A1.3a/1007-1021acga	pattern x--xxxxxxxxxxxxxxxx
gacacgaccacaacctc
> F11A1.3a/1007-1021acgc	pattern x--xxxxxxxxxxxxxxxx
gacacgaccacaccctc
> F11A1.3a/1007-1021acgg	pattern x--xxxxxxxxxxxxxxxx
gacacgaccacagcctc
> F11A1.3a/1007-1021acgt	pattern x--xxxxxxxxxxxxxxxx
gacacgaccacatcctc
> F11A1.3a/1007-1021acta	pattern x--xxxxxxxxxxxxxxxx
gacactaccacaacctc
> F11A1.3a/1007-1021actc	pattern x--xxxxxxxxxxxxxxxx
gacactaccacaccctc
> F11A1.3a/1007-1021actg	pattern x--xxxxxxxxxxxxxxxx
gacactaccacagcctc
> F11A1.3a/1007-1021actt	pattern x--xxxxxxxxxxxxxxxx
gacactaccacatcctc
> F11A1.3a/1007-1021agaa	pattern x--xxxxxxxxxxxxxxxx
gacagaaccacaacctc
> F11A1.3a/1007-1021agac	pattern x--xxxxxxxxxxxxxxxx
gacagaaccacaccctc
> F11A1.3a/1007-1021agag	pattern x--xxxxxxxxxxxxxxxx
gacagaaccacagcctc
> F11A1.3a/1007-1021agat	pattern x--xxxxxxxxxxxxxxxx
gacagaaccacatcctc
> F11A1.3a/1007-1021agca	pattern x--xxxxxxxxxxxxxxxx
gacagcaccacaacctc
> F11A1.3a/1007-1021agcc	pattern x--xxxxxxxxxxxxxxxx
gacagcaccacaccctc
> F11A1.3a/1007-1021agcg	pattern x--xxxxxxxxxxxxxxxx
gacagcaccacagcctc
> F11A1.3a/1007-1021agct	pattern x--xxxxxxxxxxxxxxxx
gacagcaccacatcctc
> F11A1.3a/1007-1021agga	pattern x--xxxxxxxxxxxxxxxx
gacaggaccacaacctc
> F11A1.3a/1007-1021aggc	pattern x--xxxxxxxxxxxxxxxx
gacaggaccacaccctc
> F11A1.3a/1007-1021aggg	pattern x--xxxxxxxxxxxxxxxx
gacaggaccacagcctc
> F11A1.3a/1007-1021aggt	pattern x--xxxxxxxxxxxxxxxx
gacaggaccacatcctc
> F11A1.3a/1007-1021agta	pattern x--xxxxxxxxxxxxxxxx
gacagtaccacaacctc
> F11A1.3a/1007-1021agtc	pattern x--xxxxxxxxxxxxxxxx
gacagtaccacaccctc
> F11A1.3a/1007-1021agtg	pattern x--xxxxxxxxxxxxxxxx
gacagtaccacagcctc
> F11A1.3a/1007-1021agtt	pattern x--xxxxxxxxxxxxxxxx
gacagtaccacatcctc
> F11A1.3a/1007-1021ataa	pattern x--xxxxxxxxxxxxxxxx
gacataaccacaacctc
> F11A1.3a/1007-1021atac	pattern x--xxxxxxxxxxxxxxxx
gacataaccacaccctc
> F11A1.3a/1007-1021atag	pattern x--xxxxxxxxxxxxxxxx
gacataaccacagcctc
> F11A1.3a/1007-1021atat	pattern x--xxxxxxxxxxxxxxxx
gacataaccacatcctc
> F11A1.3a/1007-1021atca	pattern x--xxxxxxxxxxxxxxxx
gacatcaccacaacctc
> F11A1.3a/1007-1021atcc	pattern x--xxxxxxxxxxxxxxxx
gacatcaccacaccctc
> F11A1.3a/1007-1021atcg	pattern x--xxxxxxxxxxxxxxxx
gacatcaccacagcctc
> F11A1.3a/1007-1021atct	pattern x--xxxxxxxxxxxxxxxx
gacatcaccacatcctc
> F11A1.3a/1007-1021atga	pattern x--xxxxxxxxxxxxxxxx
gacatgaccacaacctc
> F11A1.3a/1007-1021atgc	pattern x--xxxxxxxxxxxxxxxx
gacatgaccacaccctc
> F11A1.3a/1007-1021atgg	pattern x--xxxxxxxxxxxxxxxx
gacatgaccacagcctc
> F11A1.3a/1007-1021atgt	pattern x--xxxxxxxxxxxxxxxx
gacatgaccacatcctc
> F11A1.3a/1007-1021atta	pattern x--xxxxxxxxxxxxxxxx
gacattaccacaacctc
> F11A1.3a/1007-1021attc	pattern x--xxxxxxxxxxxxxxxx
gacattaccacaccctc
> F11A1.3a/1007-1021attg	pattern x--xxxxxxxxxxxxxxxx
gacattaccacagcctc
> F11A1.3a/1007-1021attt	pattern x--xxxxxxxxxxxxxxxx
gacattaccacatcctc
> F11A1.3a/1007-1021caaa	pattern x--xxxxxxxxxxxxxxxx
gaccaaaccacaacctc
> F11A1.3a/1007-1021caac	pattern x--xxxxxxxxxxxxxxxx
gaccaaaccacaccctc
> F11A1.3a/1007-1021caag	pattern x--xxxxxxxxxxxxxxxx
gaccaaaccacagcctc
> F11A1.3a/1007-1021caat	pattern x--xxxxxxxxxxxxxxxx
gaccaaaccacatcctc
> F11A1.3a/1007-1021caca	pattern x--xxxxxxxxxxxxxxxx
gaccacaccacaacctc
> F11A1.3a/1007-1021cacc	pattern x--xxxxxxxxxxxxxxxx
gaccacaccacaccctc
> F11A1.3a/1007-1021cacg	pattern x--xxxxxxxxxxxxxxxx
gaccacaccacagcctc
> F11A1.3a/1007-1021cact	pattern x--xxxxxxxxxxxxxxxx
gaccacaccacatcctc
> F11A1.3a/1007-1021caga	pattern x--xxxxxxxxxxxxxxxx
gaccagaccacaacctc
> F11A1.3a/1007-1021cagc	pattern x--xxxxxxxxxxxxxxxx
gaccagaccacaccctc
> F11A1.3a/1007-1021cagg	pattern x--xxxxxxxxxxxxxxxx
gaccagaccacagcctc
> F11A1.3a/1007-1021cagt	pattern x--xxxxxxxxxxxxxxxx
gaccagaccacatcctc
> F11A1.3a/1007-1021cata	pattern x--xxxxxxxxxxxxxxxx
gaccataccacaacctc
> F11A1.3a/1007-1021catc	pattern x--xxxxxxxxxxxxxxxx
gaccataccacaccctc
> F11A1.3a/1007-1021catg	pattern x--xxxxxxxxxxxxxxxx
gaccataccacagcctc
> F11A1.3a/1007-1021catt	pattern x--xxxxxxxxxxxxxxxx
gaccataccacatcctc
> F11A1.3a/1007-1021ccaa	pattern x--xxxxxxxxxxxxxxxx
gacccaaccacaacctc
> F11A1.3a/1007-1021ccac	pattern x--xxxxxxxxxxxxxxxx
gacccaaccacaccctc
> F11A1.3a/1007-1021ccag	pattern x--xxxxxxxxxxxxxxxx
gacccaaccacagcctc
> F11A1.3a/1007-1021ccat	pattern x--xxxxxxxxxxxxxxxx
gacccaaccacatcctc
> F11A1.3a/1007-1021ccca	pattern x--xxxxxxxxxxxxxxxx
gaccccaccacaacctc
> F11A1.3a/1007-1021cccc	pattern x--xxxxxxxxxxxxxxxx
gaccccaccacaccctc
> F11A1.3a/1007-1021cccg	pattern x--xxxxxxxxxxxxxxxx
gaccccaccacagcctc
> F11A1.3a/1007-1021ccct	pattern x--xxxxxxxxxxxxxxxx
gaccccaccacatcctc
> F11A1.3a/1007-1021ccga	pattern x--xxxxxxxxxxxxxxxx
gacccgaccacaacctc
> F11A1.3a/1007-1021ccgc	pattern x--xxxxxxxxxxxxxxxx
gacccgaccacaccctc
> F11A1.3a/1007-1021ccgg	pattern x--xxxxxxxxxxxxxxxx
gacccgaccacagcctc
> F11A1.3a/1007-1021ccgt	pattern x--xxxxxxxxxxxxxxxx
gacccgaccacatcctc
> F11A1.3a/1007-1021ccta	pattern x--xxxxxxxxxxxxxxxx
gaccctaccacaacctc
> F11A1.3a/1007-1021cctc	pattern x--xxxxxxxxxxxxxxxx
gaccctaccacaccctc
> F11A1.3a/1007-1021cctg	pattern x--xxxxxxxxxxxxxxxx
gaccctaccacagcctc
> F11A1.3a/1007-1021cctt	pattern x--xxxxxxxxxxxxxxxx
gaccctaccacatcctc
> F11A1.3a/1007-1021cgaa	pattern x--xxxxxxxxxxxxxxxx
gaccgaaccacaacctc
> F11A1.3a/1007-1021cgac	pattern x--xxxxxxxxxxxxxxxx
gaccgaaccacaccctc
> F11A1.3a/1007-1021cgag	pattern x--xxxxxxxxxxxxxxxx
gaccgaaccacagcctc
> F11A1.3a/1007-1021cgat	pattern x--xxxxxxxxxxxxxxxx
gaccgaaccacatcctc
> F11A1.3a/1007-1021cgca	pattern x--xxxxxxxxxxxxxxxx
gaccgcaccacaacctc
> F11A1.3a/1007-1021cgcc	pattern x--xxxxxxxxxxxxxxxx
gaccgcaccacaccctc
> F11A1.3a/1007-1021cgcg	pattern x--xxxxxxxxxxxxxxxx
gaccgcaccacagcctc
> F11A1.3a/1007-1021cgct	pattern x--xxxxxxxxxxxxxxxx
gaccgcaccacatcctc
> F11A1.3a/1007-1021cgga	pattern x--xxxxxxxxxxxxxxxx
gaccggaccacaacctc
> F11A1.3a/1007-1021cggc	pattern x--xxxxxxxxxxxxxxxx
gaccggaccacaccctc
> F11A1.3a/1007-1021cggg	pattern x--xxxxxxxxxxxxxxxx
gaccggaccacagcctc
> F11A1.3a/1007-1021cggt	pattern x--xxxxxxxxxxxxxxxx
gaccggaccacatcctc
> F11A1.3a/1007-1021cgta	pattern x--xxxxxxxxxxxxxxxx
gaccgtaccacaacctc
> F11A1.3a/1007-1021cgtc	pattern x--xxxxxxxxxxxxxxxx
gaccgtaccacaccctc
> F11A1.3a/1007-1021cgtg	pattern x--xxxxxxxxxxxxxxxx
gaccgtaccacagcctc
> F11A1.3a/1007-1021cgtt	pattern x--xxxxxxxxxxxxxxxx
gaccgtaccacatcctc
> F11A1.3a/1007-1021ctaa	pattern x--xxxxxxxxxxxxxxxx
gacctaaccacaacctc
> F11A1.3a/1007-1021ctac	pattern x--xxxxxxxxxxxxxxxx
gacctaaccacaccctc
> F11A1.3a/1007-1021ctag	pattern x--xxxxxxxxxxxxxxxx
gacctaaccacagcctc
> F11A1.3a/1007-1021ctat	pattern x--xxxxxxxxxxxxxxxx
gacctaaccacatcctc
> F11A1.3a/1007-1021ctca	pattern x--xxxxxxxxxxxxxxxx
gacctcaccacaacctc
> F11A1.3a/1007-1021ctcc	pattern x--xxxxxxxxxxxxxxxx
gacctcaccacaccctc
> F11A1.3a/1007-1021ctcg	pattern x--xxxxxxxxxxxxxxxx
gacctcaccacagcctc
> F11A1.3a/1007-1021ctct	pattern x--xxxxxxxxxxxxxxxx
gacctcaccacatcctc
> F11A1.3a/1007-1021ctga	pattern x--xxxxxxxxxxxxxxxx
gacctgaccacaacctc
> F11A1.3a/1007-1021ctgc	pattern x--xxxxxxxxxxxxxxxx
gacctgaccacaccctc
> F11A1.3a/1007-1021ctgg	pattern x--xxxxxxxxxxxxxxxx
gacctgaccacagcctc
> F11A1.3a/1007-1021ctgt	pattern x--xxxxxxxxxxxxxxxx
gacctgaccacatcctc
> F11A1.3a/1007-1021ctta	pattern x--xxxxxxxxxxxxxxxx
gaccttaccacaacctc
> F11A1.3a/1007-1021cttc	pattern x--xxxxxxxxxxxxxxxx
gaccttaccacaccctc
> F11A1.3a/1007-1021cttg	pattern x--xxxxxxxxxxxxxxxx
gaccttaccacagcctc
> F11A1.3a/1007-1021cttt	pattern x--xxxxxxxxxxxxxxxx
gaccttaccacatcctc
> F11A1.3a/1007-1021gaaa	pattern x--xxxxxxxxxxxxxxxx
gacgaaaccacaacctc
> F11A1.3a/1007-1021gaac	pattern x--xxxxxxxxxxxxxxxx
gacgaaaccacaccctc
> F11A1.3a/1007-1021gaag	pattern x--xxxxxxxxxxxxxxxx
gacgaaaccacagcctc
> F11A1.3a/1007-1021gaat	pattern x--xxxxxxxxxxxxxxxx
gacgaaaccacatcctc
> F11A1.3a/1007-1021gaca	pattern x--xxxxxxxxxxxxxxxx
gacgacaccacaacctc
> F11A1.3a/1007-1021gacc	pattern x--xxxxxxxxxxxxxxxx
gacgacaccacaccctc
> F11A1.3a/1007-1021gacg	pattern x--xxxxxxxxxxxxxxxx
gacgacaccacagcctc
> F11A1.3a/1007-1021gact	pattern x--xxxxxxxxxxxxxxxx
gacgacaccacatcctc
> F11A1.3a/1007-1021gaga	pattern x--xxxxxxxxxxxxxxxx
gacgagaccacaacctc
> F11A1.3a/1007-1021gagc	pattern x--xxxxxxxxxxxxxxxx
gacgagaccacaccctc
> F11A1.3a/1007-1021gagg	pattern x--xxxxxxxxxxxxxxxx
gacgagaccacagcctc
> F11A1.3a/1007-1021gagt	pattern x--xxxxxxxxxxxxxxxx
gacgagaccacatcctc
> F11A1.3a/1007-1021gata	pattern x--xxxxxxxxxxxxxxxx
gacgataccacaacctc
> F11A1.3a/1007-1021gatc	pattern x--xxxxxxxxxxxxxxxx
gacgataccacaccctc
> F11A1.3a/1007-1021gatg	pattern x--xxxxxxxxxxxxxxxx
gacgataccacagcctc
> F11A1.3a/1007-1021gatt	pattern x--xxxxxxxxxxxxxxxx
gacgataccacatcctc
> F11A1.3a/1007-1021gcaa	pattern x--xxxxxxxxxxxxxxxx
gacgcaaccacaacctc
> F11A1.3a/1007-1021gcac	pattern x--xxxxxxxxxxxxxxxx
gacgcaaccacaccctc
> F11A1.3a/1007-1021gcag	pattern x--xxxxxxxxxxxxxxxx
gacgcaaccacagcctc
> F11A1.3a/1007-1021gcat	pattern x--xxxxxxxxxxxxxxxx
gacgcaaccacatcctc
> F11A1.3a/1007-1021gcca	pattern x--xxxxxxxxxxxxxxxx
gacgccaccacaacctc
> F11A1.3a/1007-1021gccc	pattern x--xxxxxxxxxxxxxxxx
gacgccaccacaccctc
> F11A1.3a/1007-1021gccg	pattern x--xxxxxxxxxxxxxxxx
gacgccaccacagcctc
> F11A1.3a/1007-1021gcct	pattern x--xxxxxxxxxxxxxxxx
gacgccaccacatcctc
> F11A1.3a/1007-1021gcga	pattern x--xxxxxxxxxxxxxxxx
gacgcgaccacaacctc
> F11A1.3a/1007-1021gcgc	pattern x--xxxxxxxxxxxxxxxx
gacgcgaccacaccctc
> F11A1.3a/1007-1021gcgg	pattern x--xxxxxxxxxxxxxxxx
gacgcgaccacagcctc
> F11A1.3a/1007-1021gcgt	pattern x--xxxxxxxxxxxxxxxx
gacgcgaccacatcctc
> F11A1.3a/1007-1021gcta	pattern x--xxxxxxxxxxxxxxxx
gacgctaccacaacctc
> F11A1.3a/1007-1021gctc	pattern x--xxxxxxxxxxxxxxxx
gacgctaccacaccctc
> F11A1.3a/1007-1021gctg	pattern x--xxxxxxxxxxxxxxxx
gacgctaccacagcctc
> F11A1.3a/1007-1021gctt	pattern x--xxxxxxxxxxxxxxxx
gacgctaccacatcctc
> F11A1.3a/1007-1021ggaa	pattern x--xxxxxxxxxxxxxxxx
gacggaaccacaacctc
> F11A1.3a/1007-1021ggac	pattern x--xxxxxxxxxxxxxxxx
gacggaaccacaccctc
> F11A1.3a/1007-1021ggag	pattern x--xxxxxxxxxxxxxxxx
gacggaaccacagcctc
> F11A1.3a/1007-1021ggat	pattern x--xxxxxxxxxxxxxxxx
gacggaaccacatcctc
> F11A1.3a/1007-1021ggca	pattern x--xxxxxxxxxxxxxxxx
gacggcaccacaacctc
> F11A1.3a/1007-1021ggcc	pattern x--xxxxxxxxxxxxxxxx
gacggcaccacaccctc
> F11A1.3a/1007-1021ggcg	pattern x--xxxxxxxxxxxxxxxx
gacggcaccacagcctc
> F11A1.3a/1007-1021ggct	pattern x--xxxxxxxxxxxxxxxx
gacggcaccacatcctc
> F11A1.3a/1007-1021ggga	pattern x--xxxxxxxxxxxxxxxx
gacgggaccacaacctc
> F11A1.3a/1007-1021gggc	pattern x--xxxxxxxxxxxxxxxx
gacgggaccacaccctc
> F11A1.3a/1007-1021gggg	pattern x--xxxxxxxxxxxxxxxx
gacgggaccacagcctc
> F11A1.3a/1007-1021gggt	pattern x--xxxxxxxxxxxxxxxx
gacgggaccacatcctc
> F11A1.3a/1007-1021ggta	pattern x--xxxxxxxxxxxxxxxx
gacggtaccacaacctc
> F11A1.3a/1007-1021ggtc	pattern x--xxxxxxxxxxxxxxxx
gacggtaccacaccctc
> F11A1.3a/1007-1021ggtg	pattern x--xxxxxxxxxxxxxxxx
gacggtaccacagcctc
> F11A1.3a/1007-1021ggtt	pattern x--xxxxxxxxxxxxxxxx
gacggtaccacatcctc
> F11A1.3a/1007-1021gtaa	pattern x--xxxxxxxxxxxxxxxx
gacgtaaccacaacctc
> F11A1.3a/1007-1021gtac	pattern x--xxxxxxxxxxxxxxxx
gacgtaaccacaccctc
> F11A1.3a/1007-1021gtag	pattern x--xxxxxxxxxxxxxxxx
gacgtaaccacagcctc
> F11A1.3a/1007-1021gtat	pattern x--xxxxxxxxxxxxxxxx
gacgtaaccacatcctc
> F11A1.3a/1007-1021gtca	pattern x--xxxxxxxxxxxxxxxx
gacgtcaccacaacctc
> F11A1.3a/1007-1021gtcc	pattern x--xxxxxxxxxxxxxxxx
gacgtcaccacaccctc
> F11A1.3a/1007-1021gtcg	pattern x--xxxxxxxxxxxxxxxx
gacgtcaccacagcctc
> F11A1.3a/1007-1021gtct	pattern x--xxxxxxxxxxxxxxxx
gacgtcaccacatcctc
> F11A1.3a/1007-1021gtga	pattern x--xxxxxxxxxxxxxxxx
gacgtgaccacaacctc
> F11A1.3a/1007-1021gtgc	pattern x--xxxxxxxxxxxxxxxx
gacgtgaccacaccctc
> F11A1.3a/1007-1021gtgg	pattern x--xxxxxxxxxxxxxxxx
gacgtgaccacagcctc
> F11A1.3a/1007-1021gtgt	pattern x--xxxxxxxxxxxxxxxx
gacgtgaccacatcctc
> F11A1.3a/1007-1021gtta	pattern x--xxxxxxxxxxxxxxxx
gacgttaccacaacctc
> F11A1.3a/1007-1021gttc	pattern x--xxxxxxxxxxxxxxxx
gacgttaccacaccctc
> F11A1.3a/1007-1021gttg	pattern x--xxxxxxxxxxxxxxxx
gacgttaccacagcctc
> F11A1.3a/1007-1021gttt	pattern x--xxxxxxxxxxxxxxxx
gacgttaccacatcctc
> F11A1.3a/1007-1021taaa	pattern x--xxxxxxxxxxxxxxxx
gactaaaccacaacctc
> F11A1.3a/1007-1021taac	pattern x--xxxxxxxxxxxxxxxx
gactaaaccacaccctc
> F11A1.3a/1007-1021taag	pattern x--xxxxxxxxxxxxxxxx
gactaaaccacagcctc
> F11A1.3a/1007-1021taat	pattern x--xxxxxxxxxxxxxxxx
gactaaaccacatcctc
> F11A1.3a/1007-1021taca	pattern x--xxxxxxxxxxxxxxxx
gactacaccacaacctc
> F11A1.3a/1007-1021tacc	pattern x--xxxxxxxxxxxxxxxx
gactacaccacaccctc
> F11A1.3a/1007-1021tacg	pattern x--xxxxxxxxxxxxxxxx
gactacaccacagcctc
> F11A1.3a/1007-1021tact	pattern x--xxxxxxxxxxxxxxxx
gactacaccacatcctc
> F11A1.3a/1007-1021taga	pattern x--xxxxxxxxxxxxxxxx
gactagaccacaacctc
> F11A1.3a/1007-1021tagc	pattern x--xxxxxxxxxxxxxxxx
gactagaccacaccctc
> F11A1.3a/1007-1021tagg	pattern x--xxxxxxxxxxxxxxxx
gactagaccacagcctc
> F11A1.3a/1007-1021tagt	pattern x--xxxxxxxxxxxxxxxx
gactagaccacatcctc
> F11A1.3a/1007-1021tata	pattern x--xxxxxxxxxxxxxxxx
gactataccacaacctc
> F11A1.3a/1007-1021tatc	pattern x--xxxxxxxxxxxxxxxx
gactataccacaccctc
> F11A1.3a/1007-1021tatg	pattern x--xxxxxxxxxxxxxxxx
gactataccacagcctc
> F11A1.3a/1007-1021tatt	pattern x--xxxxxxxxxxxxxxxx
gactataccacatcctc
> F11A1.3a/1007-1021tcaa	pattern x--xxxxxxxxxxxxxxxx
gactcaaccacaacctc
> F11A1.3a/1007-1021tcac	pattern x--xxxxxxxxxxxxxxxx
gactcaaccacaccctc
> F11A1.3a/1007-1021tcag	pattern x--xxxxxxxxxxxxxxxx
gactcaaccacagcctc
> F11A1.3a/1007-1021tcat	pattern x--xxxxxxxxxxxxxxxx
gactcaaccacatcctc
> F11A1.3a/1007-1021tcca	pattern x--xxxxxxxxxxxxxxxx
gactccaccacaacctc
> F11A1.3a/1007-1021tccc	pattern x--xxxxxxxxxxxxxxxx
gactccaccacaccctc
> F11A1.3a/1007-1021tccg	pattern x--xxxxxxxxxxxxxxxx
gactccaccacagcctc
> F11A1.3a/1007-1021tcct	pattern x--xxxxxxxxxxxxxxxx
gactccaccacatcctc
> F11A1.3a/1007-1021tcga	pattern x--xxxxxxxxxxxxxxxx
gactcgaccacaacctc
> F11A1.3a/1007-1021tcgc	pattern x--xxxxxxxxxxxxxxxx
gactcgaccacaccctc
> F11A1.3a/1007-1021tcgg	pattern x--xxxxxxxxxxxxxxxx
gactcgaccacagcctc
> F11A1.3a/1007-1021tcgt	pattern x--xxxxxxxxxxxxxxxx
gactcgaccacatcctc
> F11A1.3a/1007-1021tcta	pattern x--xxxxxxxxxxxxxxxx
gactctaccacaacctc
> F11A1.3a/1007-1021tctc	pattern x--xxxxxxxxxxxxxxxx
gactctaccacaccctc
> F11A1.3a/1007-1021tctg	pattern x--xxxxxxxxxxxxxxxx
gactctaccacagcctc
> F11A1.3a/1007-1021tctt	pattern x--xxxxxxxxxxxxxxxx
gactctaccacatcctc
> F11A1.3a/1007-1021tgaa	pattern x--xxxxxxxxxxxxxxxx
gactgaaccacaacctc
> F11A1.3a/1007-1021tgac	pattern x--xxxxxxxxxxxxxxxx
gactgaaccacaccctc
> F11A1.3a/1007-1021tgag	pattern x--xxxxxxxxxxxxxxxx
gactgaaccacagcctc
> F11A1.3a/1007-1021tgat	pattern x--xxxxxxxxxxxxxxxx
gactgaaccacatcctc
> F11A1.3a/1007-1021tgca	pattern x--xxxxxxxxxxxxxxxx
gactgcaccacaacctc
> F11A1.3a/1007-1021tgcc	pattern x--xxxxxxxxxxxxxxxx
gactgcaccacaccctc
> F11A1.3a/1007-1021tgcg	pattern x--xxxxxxxxxxxxxxxx
gactgcaccacagcctc
> F11A1.3a/1007-1021tgct	pattern x--xxxxxxxxxxxxxxxx
gactgcaccacatcctc
> F11A1.3a/1007-1021tgga	pattern x--xxxxxxxxxxxxxxxx
gactggaccacaacctc
> F11A1.3a/1007-1021tggc	pattern x--xxxxxxxxxxxxxxxx
gactggaccacaccctc
> F11A1.3a/1007-1021tggg	pattern x--xxxxxxxxxxxxxxxx
gactggaccacagcctc
> F11A1.3a/1007-1021tggt	pattern x--xxxxxxxxxxxxxxxx
gactggaccacatcctc
> F11A1.3a/1007-1021tgta	pattern x--xxxxxxxxxxxxxxxx
gactgtaccacaacctc
> F11A1.3a/1007-1021tgtc	pattern x--xxxxxxxxxxxxxxxx
gactgtaccacaccctc
> F11A1.3a/1007-1021tgtg	pattern x--xxxxxxxxxxxxxxxx
gactgtaccacagcctc
> F11A1.3a/1007-1021tgtt	pattern x--xxxxxxxxxxxxxxxx
gactgtaccacatcctc
> F11A1.3a/1007-1021ttaa	pattern x--xxxxxxxxxxxxxxxx
gacttaaccacaacctc
> F11A1.3a/1007-1021ttac	pattern x--xxxxxxxxxxxxxxxx
gacttaaccacaccctc
> F11A1.3a/1007-1021ttag	pattern x--xxxxxxxxxxxxxxxx
gacttaaccacagcctc
> F11A1.3a/1007-1021ttat	pattern x--xxxxxxxxxxxxxxxx
gacttaaccacatcctc
> F11A1.3a/1007-1021ttca	pattern x--xxxxxxxxxxxxxxxx
gacttcaccacaacctc
> F11A1.3a/1007-1021ttcc	pattern x--xxxxxxxxxxxxxxxx
gacttcaccacaccctc
> F11A1.3a/1007-1021ttcg	pattern x--xxxxxxxxxxxxxxxx
gacttcaccacagcctc
> F11A1.3a/1007-1021ttct	pattern x--xxxxxxxxxxxxxxxx
gacttcaccacatcctc
> F11A1.3a/1007-1021ttga	pattern x--xxxxxxxxxxxxxxxx
gacttgaccacaacctc
> F11A1.3a/1007-1021ttgc	pattern x--xxxxxxxxxxxxxxxx
gacttgaccacaccctc
> F11A1.3a/1007-1021ttgg	pattern x--xxxxxxxxxxxxxxxx
gacttgaccacagcctc
> F11A1.3a/1007-1021ttgt	pattern x--xxxxxxxxxxxxxxxx
gacttgaccacatcctc
> F11A1.3a/1007-1021ttta	pattern x--xxxxxxxxxxxxxxxx
gactttaccacaacctc
> F11A1.3a/1007-1021tttc	pattern x--xxxxxxxxxxxxxxxx
gactttaccacaccctc
> F11A1.3a/1007-1021tttg	pattern x--xxxxxxxxxxxxxxxx
gactttaccacagcctc
> F11A1.3a/1007-1021tttt	pattern x--xxxxxxxxxxxxxxxx
gactttaccacatcctc
> ZK792.6/343-361	pattern x--xxxxxxxxxxxxxxxx
gtccgaaccccctcctc
stackbm "cel_let-7.sbm_x--xxxxxxxxxxxxxxxx": 16 x 16
aa: 0.0693765376076 0.0311288101458 0.0 0.0329719860228 0.0 0.0242497977812 0.0 0.0 0.0234887703941 0.00826093230563 0.000104481469783 0.0206592658177 0.000824878517523 0.0 0.0 0.0
ac: 0.0 0.0601191629259 0.0 0.000665230643781 0.0329719860228 0.0 0.0379356770079 0.0 0.0 0.0518582306202 0.0 0.0198199615915 0.037865968346 0.0141608982651 0.0 0.0
ag: 0.0 0.0112341088799 0.0 0.00784786258012 0.00320157710013 0.0 0.0 0.0 0.0 0.0 0.00815645083585 0.0198251216255 0.00842635322604 0.0 0.0 0.0
at: 0.0059154230473 0.0 0.0311288101458 0.034381597301 0.0217601043021 0.0 0.0475752986889 0.0 0.00784786258012 0.0399352589372 0.0 0.0201157601595 0.00885618840182 0.0 0.0 0.0
ca: 0.0 0.0 0.0182385779906 0.00826093230563 0.0 0.00886643186099 0.0 0.00784786258012 0.0383179240072 0.0 0.0569783252038 0.0145109156726 0.00484567449906 0.0 0.0 0.0
cc: 0.0 0.0 0.058258198236 0.0 0.000768567579737 0.0 0.0108928269069 0.0405675716092 0.018696136145 0.00780330923815 0.00780330923815 0.0141781811428 0.0381147755618 0.156301800578 0.0 0.0
cg: 0.0 0.0 0.0131083405391 0.0377901043942 0.00551318612244 0.0 0.0 0.0 0.00764713143919 0.0 0.0122071615361 0.0131159010178 0.000314995854261 0.0 0.0 0.0
ct: 0.046226997426 0.0 0.00809786428125 0.0337737446628 0.0176296381494 0.0530270101391 0.0175733473468 0.0382477274617 0.00456003009695 0.0221269357868 0.0 0.0198877964178 0.0101495183035 0.0 0.219260581756 0.0
ga: 0.033105544344 0.0 0.0408198486029 0.00320157710013 0.00780330923815 0.0130050036031 0.0 0.0 0.0 0.0 0.000975390930223 0.00992528920021 0.0071219610728 0.0 0.0 0.0
gc: 0.0 0.0 0.00512009458356 0.00561652305839 0.0159457268614 0.0 0.0 0.0 0.0112341088799 0.00764713143919 0.00968339011009 0.00868011866633 0.0381591275185 0.015825896891 0.0 0.0
gg: 0.0 0.0 0.0 0.00283585564516 0.00283585564516 0.0 0.0 0.0 0.0 0.0311288101458 0.0112616665229 0.00851133656822 0.00194822223062 0.0 0.0 0.0
gt: 0.0646360793315 0.0 0.0112341088799 0.00145438473541 0.0299867951561 0.0 0.00512009458356 0.0 0.0380920806064 0.0 0.00920836258265 0.00450853446009 0.0104830230493 0.0 0.0 0.0
ta: 0.0 0.0 0.0168082499542 0.0134991719965 0.0164464885431 0.0393897424515 0.0 0.0234887703941 0.0382477274617 0.0 0.0223619115904 0.0108779178008 0.00136838417576 0.0 0.0 0.0
tc: 0.0 0.0375838181211 0.0164464885431 0.0176296381494 0.0122071615361 0.0284661742537 0.0378346577362 0.0286536500792 0.0 0.00968012468051 0.0442060949027 0.0107467028181 0.0421619291512 0.0329719860228 0.0 0.219260581756
tg: 0.0 0.0459399431865 0.0 0.00809786428125 0.00145438473541 0.00512009458356 0.0 0.0493261894863 0.0311288101458 0.0 0.0 0.0162599746598 0.00513632558004 0.0 0.0 0.0
tt: 0.0 0.0332547384973 0.0 0.0112341088799 0.0507358007645 0.0471363270833 0.0623286794861 0.0311288101458 0.0 0.0408198486029 0.0363140368338 0.00763780413782 0.00348325626824 0.0 0.0 0.0

stackbm.Alignment 0.1
xxxxxxxxxxxxxx--xxx
193
> ZK792.6/247-264	pattern xxxxxxxxxxxxxx--xxx
ccttcattctaattctc
> F38A6.1a/271-288	pattern xxxxxxxxxxxxxx--xxx
aattgatttttattctc
> C18D1.1.1/526-542a	pattern xxxxxxxxxxxxxx--xxx
aggttattttaatactc
> C18D1.1.1/526-542c	pattern xxxxxxxxxxxxxx--xxx
aggttattttcatactc
> C18D1.1.1/526-542g	pattern xxxxxxxxxxxxxx--xxx
aggttattttgatactc
> C18D1.1.1/526-542t	pattern xxxxxxxxxxxxxx--xxx
aggttatttttatactc
> ZK792.6/666-683	pattern xxxxxxxxxxxxxx--xxx
gaaagtttttgctcctc
> ZK792.6/458-475	pattern xxxxxxxxxxxxxx--xxx
gctttattccccttctc
> F38A6.1a/133-150	pattern xxxxxxxxxxxxxx--xxx
gcgtgcttgtgtcactc
> C01G8.9a/21-38	pattern xxxxxxxxxxxxxx--xxx
catttctaatcatactc
> ZK792.6/132-148a	pattern xxxxxxxxxxxxxx--xxx
cgatcctcttcacgctc
> ZK792.6/132-148c	pattern xxxxxxxxxxxxxx--xxx
cgatcctcttcccgctc
> ZK792.6/132-148g	pattern xxxxxxxxxxxxxx--xxx
cgatcctcttcgcgctc
> ZK792.6/132-148t	pattern xxxxxxxxxxxxxx--xxx
cgatcctcttctcgctc
> C01G8.9a/159-175aa	pattern xxxxxxxxxxxxxx--xxx
gaatgagctcatttctc
> C01G8.9a/159-175ac	pattern xxxxxxxxxxxxxx--xxx
gactgagctcatttctc
> C01G8.9a/159-175ag	pattern xxxxxxxxxxxxxx--xxx
gagtgagctcatttctc
> C01G8.9a/159-175at	pattern xxxxxxxxxxxxxx--xxx
gattgagctcatttctc
> C01G8.9a/159-175ca	pattern xxxxxxxxxxxxxx--xxx
gcatgagctcatttctc
> C01G8.9a/159-175cc	pattern xxxxxxxxxxxxxx--xxx
gcctgagctcatttctc
> C01G8.9a/159-175cg	pattern xxxxxxxxxxxxxx--xxx
gcgtgagctcatttctc
> C01G8.9a/159-175ct	pattern xxxxxxxxxxxxxx--xxx
gcttgagctcatttctc
> C01G8.9a/159-175ga	pattern xxxxxxxxxxxxxx--xxx
ggatgagctcatttctc
> C01G8.9a/159-175gc	pattern xxxxxxxxxxxxxx--xxx
ggctgagctcatttctc
> C01G8.9a/159-175gg	pattern xxxxxxxxxxxxxx--xxx
gggtgagctcatttctc
> C01G8.9a/159-175gt	pattern xxxxxxxxxxxxxx--xxx
ggttgagctcatttctc
> C01G8.9a/159-175ta	pattern xxxxxxxxxxxxxx--xxx
gtatgagctcatttctc
> C01G8.9a/159-175tc	pattern xxxxxxxxxxxxxx--xxx
gtctgagctcatttctc
> C01G8.9a/159-175tg	pattern xxxxxxxxxxxxxx--xxx
gtgtgagctcatttctc
> C01G8.9a/159-175tt	pattern xxxxxxxxxxxxxx--xxx
gtttgagctcatttctc
> ZK792.6/190-207	pattern xxxxxxxxxxxxxx--xxx
gattgaacttgttcctc
> C12C8.3a/693-709	pattern xxxxxxxxxxxxxx--xxx
acaaccgttctacactc
> cel-let-7/7-21aaa	pattern xxxxxxxxxxxxxx--xxx
acaaccatactaaactc
> cel-let-7/7-21aac	pattern xxxxxxxxxxxxxx--xxx
acaaccatactaacctc
> cel-let-7/7-21aag	pattern xxxxxxxxxxxxxx--xxx
acaaccatactaagctc
> cel-let-7/7-21aat	pattern xxxxxxxxxxxxxx--xxx
acaaccatactaatctc
> cel-let-7/7-21aca	pattern xxxxxxxxxxxxxx--xxx
acaaccatactacactc
> cel-let-7/7-21acc	pattern xxxxxxxxxxxxxx--xxx
acaaccatactaccctc
> cel-let-7/7-21acg	pattern xxxxxxxxxxxxxx--xxx
acaaccatactacgctc
> cel-let-7/7-21act	pattern xxxxxxxxxxxxxx--xxx
acaaccatactactctc
> cel-let-7/7-21aga	pattern xxxxxxxxxxxxxx--xxx
acaaccatactagactc
> cel-let-7/7-21agc	pattern xxxxxxxxxxxxxx--xxx
acaaccatactagcctc
> cel-let-7/7-21agg	pattern xxxxxxxxxxxxxx--xxx
acaaccatactaggctc
> cel-let-7/7-21agt	pattern xxxxxxxxxxxxxx--xxx
acaaccatactagtctc
> cel-let-7/7-21ata	pattern xxxxxxxxxxxxxx--xxx
acaaccatactatactc
> cel-let-7/7-21atc	pattern xxxxxxxxxxxxxx--xxx
acaaccatactatcctc
> cel-let-7/7-21atg	pattern xxxxxxxxxxxxxx--xxx
acaaccatactatgctc
> cel-let-7/7-21att	pattern xxxxxxxxxxxxxx--xxx
acaaccatactattctc
> cel-let-7/7-21caa	pattern xxxxxxxxxxxxxx--xxx
acaaccctactaaactc
> cel-let-7/7-21cac	pattern xxxxxxxxxxxxxx--xxx
acaaccctactaacctc
> cel-let-7/7-21cag	pattern xxxxxxxxxxxxxx--xxx
acaaccctactaagctc
> cel-let-7/7-21cat	pattern xxxxxxxxxxxxxx--xxx
acaaccctactaatctc
> cel-let-7/7-21cca	pattern xxxxxxxxxxxxxx--xxx
acaaccctactacactc
> cel-let-7/7-21ccc	pattern xxxxxxxxxxxxxx--xxx
acaaccctactaccctc
> cel-let-7/7-21ccg	pattern xxxxxxxxxxxxxx--xxx
acaaccctactacgctc
> cel-let-7/7-21cct	pattern xxxxxxxxxxxxxx--xxx
acaaccctactactctc
> cel-let-7/7-21cga	pattern xxxxxxxxxxxxxx--xxx
acaaccctactagactc
> cel-let-7/7-21cgc	pattern xxxxxxxxxxxxxx--xxx
acaaccctactagcctc
> cel-let-7/7-21cgg	pattern xxxxxxxxxxxxxx--xxx
acaaccctactaggctc
> cel-let-7/7-21cgt	pattern xxxxxxxxxxxxxx--xxx
acaaccctactagtctc
> cel-let-7/7-21cta	pattern xxxxxxxxxxxxxx--xxx
acaaccctactatactc
> cel-let-7/7-21ctc	pattern xxxxxxxxxxxxxx--xxx
acaaccctactatcctc
> cel-let-7/7-21ctg	pattern xxxxxxxxxxxxxx--xxx
acaaccctactatgctc
> cel-let-7/7-21ctt	pattern xxxxxxxxxxxxxx--xxx
acaaccctactattctc
> cel-let-7/7-21gaa	pattern xxxxxxxxxxxxxx--xxx
acaaccgtactaaactc
> cel-let-7/7-21gac	pattern xxxxxxxxxxxxxx--xxx
acaaccgtactaacctc
> cel-let-7/7-21gag	pattern xxxxxxxxxxxxxx--xxx
acaaccgtactaagctc
> cel-let-7/7-21gat	pattern xxxxxxxxxxxxxx--xxx
acaaccgtactaatctc
> cel-let-7/7-21gca	pattern xxxxxxxxxxxxxx--xxx
acaaccgtactacactc
> cel-let-7/7-21gcc	pattern xxxxxxxxxxxxxx--xxx
acaaccgtactaccctc
> cel-let-7/7-21gcg	pattern xxxxxxxxxxxxxx--xxx
acaaccgtactacgctc
> cel-let-7/7-21gct	pattern xxxxxxxxxxxxxx--xxx
acaaccgtactactctc
> cel-let-7/7-21gga	pattern xxxxxxxxxxxxxx--xxx
acaaccgtactagactc
> cel-let-7/7-21ggc	pattern xxxxxxxxxxxxxx--xxx
acaaccgtactagcctc
> cel-let-7/7-21ggg	pattern xxxxxxxxxxxxxx--xxx
acaaccgtactaggctc
> cel-let-7/7-21ggt	pattern xxxxxxxxxxxxxx--xxx
acaaccgtactagtctc
> cel-let-7/7-21gta	pattern xxxxxxxxxxxxxx--xxx
acaaccgtactatactc
> cel-let-7/7-21gtc	pattern xxxxxxxxxxxxxx--xxx
acaaccgtactatcctc
> cel-let-7/7-21gtg	pattern xxxxxxxxxxxxxx--xxx
acaaccgtactatgctc
> cel-let-7/7-21gtt	pattern xxxxxxxxxxxxxx--xxx
acaaccgtactattctc
> cel-let-7/7-21taa	pattern xxxxxxxxxxxxxx--xxx
acaaccttactaaactc
> cel-let-7/7-21tac	pattern xxxxxxxxxxxxxx--xxx
acaaccttactaacctc
> cel-let-7/7-21tag	pattern xxxxxxxxxxxxxx--xxx
acaaccttactaagctc
> cel-let-7/7-21tat	pattern xxxxxxxxxxxxxx--xxx
acaaccttactaatctc
> cel-let-7/7-21tca	pattern xxxxxxxxxxxxxx--xxx
acaaccttactacactc
> cel-let-7/7-21tcc	pattern xxxxxxxxxxxxxx--xxx
acaaccttactaccctc
> cel-let-7/7-21tcg	pattern xxxxxxxxxxxxxx--xxx
acaaccttactacgctc
> cel-let-7/7-21tct	pattern xxxxxxxxxxxxxx--xxx
acaaccttactactctc
> cel-let-7/7-21tga	pattern xxxxxxxxxxxxxx--xxx
acaaccttactagactc
> cel-let-7/7-21tgc	pattern xxxxxxxxxxxxxx--xxx
acaaccttactagcctc
> cel-let-7/7-21tgg	pattern xxxxxxxxxxxxxx--xxx
acaaccttactaggctc
> cel-let-7/7-21tgt	pattern xxxxxxxxxxxxxx--xxx
acaaccttactagtctc
> cel-let-7/7-21tta	pattern xxxxxxxxxxxxxx--xxx
acaaccttactatactc
> cel-let-7/7-21ttc	pattern xxxxxxxxxxxxxx--xxx
acaaccttactatcctc
> cel-let-7/7-21ttg	pattern xxxxxxxxxxxxxx--xxx
acaaccttactatgctc
> cel-let-7/7-21ttt	pattern xxxxxxxxxxxxxx--xxx
acaaccttactattctc
> C12C8.3a/742-757aa	pattern xxxxxxxxxxxxxx--xxx
acaaccattctgaactc
> C12C8.3a/742-757ac	pattern xxxxxxxxxxxxxx--xxx
acaaccattctgacctc
> C12C8.3a/742-757ag	pattern xxxxxxxxxxxxxx--xxx
acaaccattctgagctc
> C12C8.3a/742-757at	pattern xxxxxxxxxxxxxx--xxx
acaaccattctgatctc
> C12C8.3a/742-757ca	pattern xxxxxxxxxxxxxx--xxx
acaaccattctgcactc
> C12C8.3a/742-757cc	pattern xxxxxxxxxxxxxx--xxx
acaaccattctgccctc
> C12C8.3a/742-757cg	pattern xxxxxxxxxxxxxx--xxx
acaaccattctgcgctc
> C12C8.3a/742-757ct	pattern xxxxxxxxxxxxxx--xxx
acaaccattctgctctc
> C12C8.3a/742-757ga	pattern xxxxxxxxxxxxxx--xxx
acaaccattctggactc
> C12C8.3a/742-757gc	pattern xxxxxxxxxxxxxx--xxx
acaaccattctggcctc
> C12C8.3a/742-757gg	pattern xxxxxxxxxxxxxx--xxx
acaaccattctgggctc
> C12C8.3a/742-757gt	pattern xxxxxxxxxxxxxx--xxx
acaaccattctggtctc
> C12C8.3a/742-757ta	pattern xxxxxxxxxxxxxx--xxx
acaaccattctgtactc
> C12C8.3a/742-757tc	pattern xxxxxxxxxxxxxx--xxx
acaaccattctgtcctc
> C12C8.3a/742-757tg	pattern xxxxxxxxxxxxxx--xxx
acaaccattctgtgctc
> C12C8.3a/742-757tt	pattern xxxxxxxxxxxxxx--xxx
acaaccattctgttctc
> ZK792.6/484-499aa	pattern xxxxxxxxxxxxxx--xxx
acaaatatattggactc
> ZK792.6/484-499ac	pattern xxxxxxxxxxxxxx--xxx
acaaatatattggcctc
> ZK792.6/484-499ag	pattern xxxxxxxxxxxxxx--xxx
acaaatatattgggctc
> ZK792.6/484-499at	pattern xxxxxxxxxxxxxx--xxx
acaaatatattggtctc
> ZK792.6/484-499ca	pattern xxxxxxxxxxxxxx--xxx
acaaatctattggactc
> ZK792.6/484-499cc	pattern xxxxxxxxxxxxxx--xxx
acaaatctattggcctc
> ZK792.6/484-499cg	pattern xxxxxxxxxxxxxx--xxx
acaaatctattgggctc
> ZK792.6/484-499ct	pattern xxxxxxxxxxxxxx--xxx
acaaatctattggtctc
> ZK792.6/484-499ga	pattern xxxxxxxxxxxxxx--xxx
acaaatgtattggactc
> ZK792.6/484-499gc	pattern xxxxxxxxxxxxxx--xxx
acaaatgtattggcctc
> ZK792.6/484-499gg	pattern xxxxxxxxxxxxxx--xxx
acaaatgtattgggctc
> ZK792.6/484-499gt	pattern xxxxxxxxxxxxxx--xxx
acaaatgtattggtctc
> ZK792.6/484-499ta	pattern xxxxxxxxxxxxxx--xxx
acaaatttattggactc
> ZK792.6/484-499tc	pattern xxxxxxxxxxxxxx--xxx
acaaatttattggcctc
> ZK792.6/484-499tg	pattern xxxxxxxxxxxxxx--xxx
acaaatttattgggctc
> ZK792.6/484-499tt	pattern xxxxxxxxxxxxxx--xxx
acaaatttattggtctc
> F11A1.3a/1007-1021aaa	pattern xxxxxxxxxxxxxx--xxx
gcaacaaaaccacactc
> F11A1.3a/1007-1021aac	pattern xxxxxxxxxxxxxx--xxx
gcaacaacaccacactc
> F11A1.3a/1007-1021aag	pattern xxxxxxxxxxxxxx--xxx
gcaacaagaccacactc
> F11A1.3a/1007-1021aat	pattern xxxxxxxxxxxxxx--xxx
gcaacaataccacactc
> F11A1.3a/1007-1021aca	pattern xxxxxxxxxxxxxx--xxx
gcaacacaaccacactc
> F11A1.3a/1007-1021acc	pattern xxxxxxxxxxxxxx--xxx
gcaacaccaccacactc
> F11A1.3a/1007-1021acg	pattern xxxxxxxxxxxxxx--xxx
gcaacacgaccacactc
> F11A1.3a/1007-1021act	pattern xxxxxxxxxxxxxx--xxx
gcaacactaccacactc
> F11A1.3a/1007-1021aga	pattern xxxxxxxxxxxxxx--xxx
gcaacagaaccacactc
> F11A1.3a/1007-1021agc	pattern xxxxxxxxxxxxxx--xxx
gcaacagcaccacactc
> F11A1.3a/1007-1021agg	pattern xxxxxxxxxxxxxx--xxx
gcaacaggaccacactc
> F11A1.3a/1007-1021agt	pattern xxxxxxxxxxxxxx--xxx
gcaacagtaccacactc
> F11A1.3a/1007-1021ata	pattern xxxxxxxxxxxxxx--xxx
gcaacataaccacactc
> F11A1.3a/1007-1021atc	pattern xxxxxxxxxxxxxx--xxx
gcaacatcaccacactc
> F11A1.3a/1007-1021atg	pattern xxxxxxxxxxxxxx--xxx
gcaacatgaccacactc
> F11A1.3a/1007-1021att	pattern xxxxxxxxxxxxxx--xxx
gcaacattaccacactc
> F11A1.3a/1007-1021caa	pattern xxxxxxxxxxxxxx--xxx
gcaaccaaaccacactc
> F11A1.3a/1007-1021cac	pattern xxxxxxxxxxxxxx--xxx
gcaaccacaccacactc
> F11A1.3a/1007-1021cag	pattern xxxxxxxxxxxxxx--xxx
gcaaccagaccacactc
> F11A1.3a/1007-1021cat	pattern xxxxxxxxxxxxxx--xxx
gcaaccataccacactc
> F11A1.3a/1007-1021cca	pattern xxxxxxxxxxxxxx--xxx
gcaacccaaccacactc
> F11A1.3a/1007-1021ccc	pattern xxxxxxxxxxxxxx--xxx
gcaaccccaccacactc
> F11A1.3a/1007-1021ccg	pattern xxxxxxxxxxxxxx--xxx
gcaacccgaccacactc
> F11A1.3a/1007-1021cct	pattern xxxxxxxxxxxxxx--xxx
gcaaccctaccacactc
> F11A1.3a/1007-1021cga	pattern xxxxxxxxxxxxxx--xxx
gcaaccgaaccacactc
> F11A1.3a/1007-1021cgc	pattern xxxxxxxxxxxxxx--xxx
gcaaccgcaccacactc
> F11A1.3a/1007-1021cgg	pattern xxxxxxxxxxxxxx--xxx
gcaaccggaccacactc
> F11A1.3a/1007-1021cgt	pattern xxxxxxxxxxxxxx--xxx
gcaaccgtaccacactc
> F11A1.3a/1007-1021cta	pattern xxxxxxxxxxxxxx--xxx
gcaacctaaccacactc
> F11A1.3a/1007-1021ctc	pattern xxxxxxxxxxxxxx--xxx
gcaacctcaccacactc
> F11A1.3a/1007-1021ctg	pattern xxxxxxxxxxxxxx--xxx
gcaacctgaccacactc
> F11A1.3a/1007-1021ctt	pattern xxxxxxxxxxxxxx--xxx
gcaaccttaccacactc
> F11A1.3a/1007-1021gaa	pattern xxxxxxxxxxxxxx--xxx
gcaacgaaaccacactc
> F11A1.3a/1007-1021gac	pattern xxxxxxxxxxxxxx--xxx
gcaacgacaccacactc
> F11A1.3a/1007-1021gag	pattern xxxxxxxxxxxxxx--xxx
gcaacgagaccacactc
> F11A1.3a/1007-1021gat	pattern xxxxxxxxxxxxxx--xxx
gcaacgataccacactc
> F11A1.3a/1007-1021gca	pattern xxxxxxxxxxxxxx--xxx
gcaacgcaaccacactc
> F11A1.3a/1007-1021gcc	pattern xxxxxxxxxxxxxx--xxx
gcaacgccaccacactc
> F11A1.3a/1007-1021gcg	pattern xxxxxxxxxxxxxx--xxx
gcaacgcgaccacactc
> F11A1.3a/1007-1021gct	pattern xxxxxxxxxxxxxx--xxx
gcaacgctaccacactc
> F11A1.3a/1007-1021gga	pattern xxxxxxxxxxxxxx--xxx
gcaacggaaccacactc
> F11A1.3a/1007-1021ggc	pattern xxxxxxxxxxxxxx--xxx
gcaacggcaccacactc
> F11A1.3a/1007-1021ggg	pattern xxxxxxxxxxxxxx--xxx
gcaacgggaccacactc
> F11A1.3a/1007-1021ggt	pattern xxxxxxxxxxxxxx--xxx
gcaacggtaccacactc
> F11A1.3a/1007-1021gta	pattern xxxxxxxxxxxxxx--xxx
gcaacgtaaccacactc
> F11A1.3a/1007-1021gtc	pattern xxxxxxxxxxxxxx--xxx
gcaacgtcaccacactc
> F11A1.3a/1007-1021gtg	pattern xxxxxxxxxxxxxx--xxx
gcaacgtgaccacactc
> F11A1.3a/1007-1021gtt	pattern xxxxxxxxxxxxxx--xxx
gcaacgttaccacactc
> F11A1.3a/1007-1021taa	pattern xxxxxxxxxxxxxx--xxx
gcaactaaaccacactc
> F11A1.3a/1007-1021tac	pattern xxxxxxxxxxxxxx--xxx
gcaactacaccacactc
> F11A1.3a/1007-1021tag	pattern xxxxxxxxxxxxxx--xxx
gcaactagaccacactc
> F11A1.3a/1007-1021tat	pattern xxxxxxxxxxxxxx--xxx
gcaactataccacactc
> F11A1.3a/1007-1021tca	pattern xxxxxxxxxxxxxx--xxx
gcaactcaaccacactc
> F11A1.3a/1007-1021tcc	pattern xxxxxxxxxxxxxx--xxx
gcaactccaccacactc
> F11A1.3a/1007-1021tcg	pattern xxxxxxxxxxxxxx--xxx
gcaactcgaccacactc
> F11A1.3a/1007-1021tct	pattern xxxxxxxxxxxxxx--xxx
gcaactctaccacactc
> F11A1.3a/1007-1021tga	pattern xxxxxxxxxxxxxx--xxx
gcaactgaaccacactc
> F11A1.3a/1007-1021tgc	pattern xxxxxxxxxxxxxx--xxx
gcaactgcaccacactc
> F11A1.3a/1007-1021tgg	pattern xxxxxxxxxxxxxx--xxx
gcaactggaccacactc
> F11A1.3a/1007-1021tgt	pattern xxxxxxxxxxxxxx--xxx
gcaactgtaccacactc
> F11A1.3a/1007-1021tta	pattern xxxxxxxxxxxxxx--xxx
gcaacttaaccacactc
> F11A1.3a/1007-1021ttc	pattern xxxxxxxxxxxxxx--xxx
gcaacttcaccacactc
> F11A1.3a/1007-1021ttg	pattern xxxxxxxxxxxxxx--xxx
gcaacttgaccacactc
> F11A1.3a/1007-1021ttt	pattern xxxxxxxxxxxxxx--xxx
gcaactttaccacactc
> ZK792.6/343-361	pattern xxxxxxxxxxxxxx--xxx
gcatccgaacccccctc
stackbm "cel_let-7.sbm_xxxxxxxxxxxxxx--xxx": 16 x 16
aa: 0.0 0.0181570076814 0.0860296778114 0.0258194344535 0.0 0.00930694343093 0.0 0.030847956451 0.0 0.0 0.0250742785956 0.00652114030124 0.0 0.0 0.0 0.0
ac: 0.0495339859199 0.0 0.0 0.0420532356766 0.0 0.0 0.00930694343093 0.0 0.0465139962985 0.0 0.0 0.0183388345685 0.00146634007845 0.0664323894871 0.0 0.0
ag: 0.0139155592862 0.0 0.0 0.0181570076814 0.0 0.0307879006434 0.00863582589264 0.0 0.0 0.0 0.0 0.00917263244155 0.0102223851381 0.0 0.0 0.0
at: 0.0 0.0276733605363 0.0357348521027 0.0 0.0258194344535 0.0390714944702 0.0169599802185 0.0 0.0441858515588 0.0 0.0307879006434 0.0481493919041 0.0 0.0 0.0 0.0
ca: 0.0183664171054 0.0803542094756 0.0 0.0 0.0158674155125 0.00802062836526 0.0 0.0067419124867 0.0 0.0307879006434 0.0367476770671 0.0 0.0341504130955 0.0 0.0 0.0
cc: 0.0158674155125 0.000111422438154 0.0 0.0 0.0581671563989 0.00652114030124 0.0067419124867 0.0 0.00928851967146 0.0401087432272 0.021770059017 0.0124815393456 0.0124815393456 0.0533990883681 0.0 0.0
cg: 0.0219710655869 0.015811578527 0.0 0.0 0.0153777383793 0.0216543221455 0.000674835739614 0.0 0.0 0.0 0.0139737281678 0.0 0.0219710655869 0.0 0.0 0.0
ct: 0.0 0.025155935184 0.0240454180528 0.0 0.00296094583077 0.0561490612192 0.0161996317524 0.0620659096612 0.0158674155125 0.0237145514664 0.00799733741906 0.0274455273529 0.0 0.0 0.233826616921 0.0
ga: 0.0274639511123 0.0232533127571 0.0 0.0 0.0400948440743 0.00863582589264 0.0124815393456 0.0115967717234 0.0 0.0 0.0 0.00516758491534 0.0 0.0 0.0 0.0
gc: 0.0560317441923 0.0130114948698 0.0 0.0 0.015811578527 0.0067419124867 0.0307879006434 0.0 0.0 0.0 0.0181570076814 0.0139737281678 0.0119872578318 0.0490651660491 0.0 0.0
gg: 0.0142937420401 0.0139155592862 0.0 0.0 0.0 0.0 0.00228611009116 0.0 0.0 0.0 0.0 0.0258194344535 0.0140186718742 0.0 0.0 0.0
gt: 0.0163827361651 0.0 0.0351873732335 0.0 0.0181570076814 0.0 0.016374373949 0.0 0.015811578527 0.0 0.0251185219579 0.00285304344992 0.00898613718909 0.0 0.0 0.0
ta: 0.0 0.0 0.0 0.0 0.0232040789577 0.00893935185325 0.0183664171054 0.0415132071963 0.0 0.0250742785956 0.0203600435526 0.0 0.0322819763916 0.0 0.0 0.0
tc: 0.0 0.0109225007448 0.0 0.0503200204449 0.0183664171054 0.0103533271908 0.0219710655869 0.025155935184 0.0388086793671 0.0403800584439 0.0 0.023808915946 0.0274639511123 0.0649299730165 0.0 0.233826616921
tg: 0.0 0.00546023542033 0.0 0.0559064226013 0.0 0.00948770124023 0.0 0.015811578527 0.0 0.0432755296393 0.0338400628187 0.0 0.00285304344992 0.0 0.0 0.0
tt: 0.0 0.0 0.0528292957203 0.041570496063 0.0 0.0181570076814 0.0730400806785 0.0400933456913 0.0633505759854 0.0304855549049 0.0 0.0400948440743 0.0559438358274 0.0 0.0 0.0

stackbm.Alignment 0.1
xxxxxx-xxxxx---xxxx
55
> ZK792.6/247-264	pattern xxxxxx-xxxxx---xxxx
ccttcatctaacctc
> F38A6.1a/271-288	pattern xxxxxx-xxxxx---xxxx
aattgattttacctc
> C18D1.1.1/526-542a	pattern xxxxxx-xxxxx---xxxx
aggttatttaacctc
> C18D1.1.1/526-542c	pattern xxxxxx-xxxxx---xxxx
aggttatttcacctc
> C18D1.1.1/526-542g	pattern xxxxxx-xxxxx---xxxx
aggttatttgacctc
> C18D1.1.1/526-542t	pattern xxxxxx-xxxxx---xxxx
aggttattttacctc
> ZK792.6/666-683	pattern xxxxxx-xxxxx---xxxx
gaaagttttgccctc
> ZK792.6/458-475	pattern xxxxxx-xxxxx---xxxx
gctttatcccccctc
> F38A6.1a/133-150	pattern xxxxxx-xxxxx---xxxx
gcgtgctgtgtcctc
> C01G8.9a/21-38	pattern xxxxxx-xxxxx---xxxx
catttcaatcacctc
> ZK792.6/132-148a	pattern xxxxxx-xxxxx---xxxx
cgatcccttcacctc
> ZK792.6/132-148c	pattern xxxxxx-xxxxx---xxxx
cgatcccttcccctc
> ZK792.6/132-148g	pattern xxxxxx-xxxxx---xxxx
cgatcccttcgcctc
> ZK792.6/132-148t	pattern xxxxxx-xxxxx---xxxx
cgatcccttctcctc
> C01G8.9a/159-175aa	pattern xxxxxx-xxxxx---xxxx
gaatgactcatcctc
> C01G8.9a/159-175ac	pattern xxxxxx-xxxxx---xxxx
gactgactcatcctc
> C01G8.9a/159-175ag	pattern xxxxxx-xxxxx---xxxx
gagtgactcatcctc
> C01G8.9a/159-175at	pattern xxxxxx-xxxxx---xxxx
gattgactcatcctc
> C01G8.9a/159-175ca	pattern xxxxxx-xxxxx---xxxx
gcatgactcatcctc
> C01G8.9a/159-175cc	pattern xxxxxx-xxxxx---xxxx
gcctgactcatcctc
> C01G8.9a/159-175cg	pattern xxxxxx-xxxxx---xxxx
gcgtgactcatcctc
> C01G8.9a/159-175ct	pattern xxxxxx-xxxxx---xxxx
gcttgactcatcctc
> C01G8.9a/159-175ga	pattern xxxxxx-xxxxx---xxxx
ggatgactcatcctc
> C01G8.9a/159-175gc	pattern xxxxxx-xxxxx---xxxx
ggctgactcatcctc
> C01G8.9a/159-175gg	pattern xxxxxx-xxxxx---xxxx
gggtgactcatcctc
> C01G8.9a/159-175gt	pattern xxxxxx-xxxxx---xxxx
ggttgactcatcctc
> C01G8.9a/159-175ta	pattern xxxxxx-xxxxx---xxxx
gtatgactcatcctc
> C01G8.9a/159-175tc	pattern xxxxxx-xxxxx---xxxx
gtctgactcatcctc
> C01G8.9a/159-175tg	pattern xxxxxx-xxxxx---xxxx
gtgtgactcatcctc
> C01G8.9a/159-175tt	pattern xxxxxx-xxxxx---xxxx
gtttgactcatcctc
> ZK792.6/190-207	pattern xxxxxx-xxxxx---xxxx
gattgacttgttctc
> C12C8.3a/693-709a	pattern xxxxxx-xxxxx---xxxx
acaaccttctaactc
> C12C8.3a/693-709c	pattern xxxxxx-xxxxx---xxxx
acaaccttctacctc
> C12C8.3a/693-709g	pattern xxxxxx-xxxxx---xxxx
acaaccttctagctc
> C12C8.3a/693-709t	pattern xxxxxx-xxxxx---xxxx
acaaccttctatctc
> cel-let-7/7-21	pattern xxxxxx-xxxxx---xxxx
acaacctactacctc
> C12C8.3a/742-757	pattern xxxxxx-xxxxx---xxxx
acaaccttctgcctc
> ZK792.6/484-499	pattern xxxxxx-xxxxx---xxxx
acaaattattgcctc
> F11A1.3a/1007-1021aa	pattern xxxxxx-xxxxx---xxxx
gcaacaaaccacctc
> F11A1.3a/1007-1021ac	pattern xxxxxx-xxxxx---xxxx
gcaacacaccacctc
> F11A1.3a/1007-1021ag	pattern xxxxxx-xxxxx---xxxx
gcaacagaccacctc
> F11A1.3a/1007-1021at	pattern xxxxxx-xxxxx---xxxx
gcaacataccacctc
> F11A1.3a/1007-1021ca	pattern xxxxxx-xxxxx---xxxx
gcaaccaaccacctc
> F11A1.3a/1007-1021cc	pattern xxxxxx-xxxxx---xxxx
gcaacccaccacctc
> F11A1.3a/1007-1021cg	pattern xxxxxx-xxxxx---xxxx
gcaaccgaccacctc
> F11A1.3a/1007-1021ct	pattern xxxxxx-xxxxx---xxxx
gcaacctaccacctc
> F11A1.3a/1007-1021ga	pattern xxxxxx-xxxxx---xxxx
gcaacgaaccacctc
> F11A1.3a/1007-1021gc	pattern xxxxxx-xxxxx---xxxx
gcaacgcaccacctc
> F11A1.3a/1007-1021gg	pattern xxxxxx-xxxxx---xxxx
gcaacggaccacctc
> F11A1.3a/1007-1021gt	pattern xxxxxx-xxxxx---xxxx
gcaacgtaccacctc
> F11A1.3a/1007-1021ta	pattern xxxxxx-xxxxx---xxxx
gcaactaaccacctc
> F11A1.3a/1007-1021tc	pattern xxxxxx-xxxxx---xxxx
gcaactcaccacctc
> F11A1.3a/1007-1021tg	pattern xxxxxx-xxxxx---xxxx
gcaactgaccacctc
> F11A1.3a/1007-1021tt	pattern xxxxxx-xxxxx---xxxx
gcaacttaccacctc
> ZK792.6/343-361	pattern xxxxxx-xxxxx---xxxx
gcatccaaccccctc
stackbm "cel_let-7.sbm_xxxxxx-xxxxx---xxxx": 16 x 14
aa: 0.0 0.0110939156099 0.0768203796759 0.0191647247002 0.0 0.0 0.020571948846 0.0 0.0 0.0263275014698 0.0139631465925 0.0 0.0 0.0
ac: 0.0522594270068 0.0 0.0 0.0465617393658 0.0 0.0436968189592 0.0 0.0174442861112 0.0 0.0 0.060616196161 0.0139631465925 0.0 0.0
ag: 0.0112638947312 0.0 0.0 0.0110939156099 0.0 0.0 0.0 0.0 0.0 0.0 0.0139631465925 0.0 0.0 0.0
at: 0.0 0.0383808471387 0.0261284499553 0.0 0.0191647247002 0.043088030996 0.0 0.0357594244943 0.0 0.0219106716146 0.00516840912151 0.0 0.0 0.0
ca: 0.0165946997941 0.069703713118 0.0 0.0 0.0192905645764 0.020571948846 0.00868239435293 0.0 0.0219106716146 0.0325660578776 0.0 0.0 0.0 0.0
cc: 0.0192905645764 0.00010546738398 0.0 0.0 0.0566120635227 0.0195401121642 0.0 0.0125335716884 0.0299778577996 0.0242301124914 0.0353240281013 0.166448731715 0.0 0.0
cg: 0.0195401121642 0.0176122907251 0.0 0.0 0.00868239435293 0.0 0.0 0.0 0.0 0.0109992355661 0.0 0.0 0.0 0.0
ct: 0.0 0.0318241362648 0.0192995828755 0.0 0.00478464270635 0.0507069930316 0.0632369311234 0.0192905645764 0.0330947023065 0.00082158484701 0.0 0.0 0.221329581367 0.0
ga: 0.0328800629545 0.0195401121642 0.0 0.0 0.0436968189592 0.0 0.00478464270635 0.0 0.0 0.00161969963442 0.0 0.0 0.0 0.0
gc: 0.0476956159086 0.0102588700547 0.0 0.0 0.0176122907251 0.00868239435293 0.0 0.0 0.0 0.0110939156099 0.0301639602663 0.0139631465925 0.0 0.0
gg: 0.0102588700547 0.0112638947312 0.0 0.0 0.0 0.0 0.0 0.0 0.0 0.0 0.0 0.0 0.0 0.0
gt: 0.0115463341759 0.0 0.0288761854563 0.0 0.0110939156099 0.0 0.0 0.0176122907251 0.0 0.0393984380697 0.0 0.0 0.0 0.0
ta: 0.0 0.00261108873914 0.0 0.0 0.0237974664196 0.0 0.0191647247002 0.0 0.0263275014698 0.0331976394857 0.0 0.0 0.0 0.0
tc: 0.0 0.00893524543678 0.0 0.0428079257926 0.0165946997941 0.0 0.0318241362648 0.0550053739212 0.0386391329825 0.0 0.0403445471867 0.0269545564661 0.0 0.221329581367
tg: 0.0 0.0 0.0 0.0613091096843 0.0 0.00478464270635 0.0176122907251 0.0 0.052112053314 0.0191647247002 0.0 0.0 0.0 0.0
tt: 0.0 0.0 0.0702049834035 0.0403921662137 0.0 0.0302586403101 0.0554525126477 0.0636840698499 0.0192676618794 0.0 0.0217861473446 0.0 0.0 0.0

stackbm.Alignment 0.1
xxxxxxxxxxxx---xxxx
109
> ZK792.6/247-264	pattern xxxxxxxxxxxx---xxxx
ccttcattctaacctc
> F38A6.1a/271-288	pattern xxxxxxxxxxxx---xxxx
aattgatttttacctc
> C18D1.1.1/526-542a	pattern xxxxxxxxxxxx---xxxx
aggttattttaacctc
> C18D1.1.1/526-542c	pattern xxxxxxxxxxxx---xxxx
aggttattttcacctc
> C18D1.1.1/526-542g	pattern xxxxxxxxxxxx---xxxx
aggttattttgacctc
> C18D1.1.1/526-542t	pattern xxxxxxxxxxxx---xxxx
aggttatttttacctc
> ZK792.6/666-683	pattern xxxxxxxxxxxx---xxxx
gaaagtttttgccctc
> ZK792.6/458-475	pattern xxxxxxxxxxxx---xxxx
gctttattcccccctc
> F38A6.1a/133-150	pattern xxxxxxxxxxxx---xxxx
gcgtgcttgtgtcctc
> C01G8.9a/21-38	pattern xxxxxxxxxxxx---xxxx
catttctaatcacctc
> ZK792.6/132-148a	pattern xxxxxxxxxxxx---xxxx
cgatcctcttcacctc
> ZK792.6/132-148c	pattern xxxxxxxxxxxx---xxxx
cgatcctcttcccctc
> ZK792.6/132-148g	pattern xxxxxxxxxxxx---xxxx
cgatcctcttcgcctc
> ZK792.6/132-148t	pattern xxxxxxxxxxxx---xxxx
cgatcctcttctcctc
> C01G8.9a/159-175aa	pattern xxxxxxxxxxxx---xxxx
gaatgagctcatcctc
> C01G8.9a/159-175ac	pattern xxxxxxxxxxxx---xxxx
gactgagctcatcctc
> C01G8.9a/159-175ag	pattern xxxxxxxxxxxx---xxxx
gagtgagctcatcctc
> C01G8.9a/159-175at	pattern xxxxxxxxxxxx---xxxx
gattgagctcatcctc
> C01G8.9a/159-175ca	pattern xxxxxxxxxxxx---xxxx
gcatgagctcatcctc
> C01G8.9a/159-175cc	pattern xxxxxxxxxxxx---xxxx
gcctgagctcatcctc
> C01G8.9a/159-175cg	pattern xxxxxxxxxxxx---xxxx
gcgtgagctcatcctc
> C01G8.9a/159-175ct	pattern xxxxxxxxxxxx---xxxx
gcttgagctcatcctc
> C01G8.9a/159-175ga	pattern xxxxxxxxxxxx---xxxx
ggatgagctcatcctc
> C01G8.9a/159-175gc	pattern xxxxxxxxxxxx---xxxx
ggctgagctcatcctc
> C01G8.9a/159-175gg	pattern xxxxxxxxxxxx---xxxx
gggtgagctcatcctc
> C01G8.9a/159-175gt	pattern xxxxxxxxxxxx---xxxx
ggttgagctcatcctc
> C01G8.9a/159-175ta	pattern xxxxxxxxxxxx---xxxx
gtatgagctcatcctc
> C01G8.9a/159-175tc	pattern xxxxxxxxxxxx---xxxx
gtctgagctcatcctc
> C01G8.9a/159-175tg	pattern xxxxxxxxxxxx---xxxx
gtgtgagctcatcctc
> C01G8.9a/159-175tt	pattern xxxxxxxxxxxx---xxxx
gtttgagctcatcctc
> ZK792.6/190-207	pattern xxxxxxxxxxxx---xxxx
gattgaacttgttctc
> C12C8.3a/693-709a	pattern xxxxxxxxxxxx---xxxx
acaaccgttctaactc
> C12C8.3a/693-709c	pattern xxxxxxxxxxxx---xxxx
acaaccgttctacctc
> C12C8.3a/693-709g	pattern xxxxxxxxxxxx---xxxx
acaaccgttctagctc
> C12C8.3a/693-709t	pattern xxxxxxxxxxxx---xxxx
acaaccgttctatctc
> cel-let-7/7-21a	pattern xxxxxxxxxxxx---xxxx
acaaccatactacctc
> cel-let-7/7-21c	pattern xxxxxxxxxxxx---xxxx
acaaccctactacctc
> cel-let-7/7-21g	pattern xxxxxxxxxxxx---xxxx
acaaccgtactacctc
> cel-let-7/7-21t	pattern xxxxxxxxxxxx---xxxx
acaaccttactacctc
> C12C8.3a/742-757	pattern xxxxxxxxxxxx---xxxx
acaaccattctgcctc
> ZK792.6/484-499a	pattern xxxxxxxxxxxx---xxxx
acaaatatattgcctc
> ZK792.6/484-499c	pattern xxxxxxxxxxxx---xxxx
acaaatctattgcctc
> ZK792.6/484-499g	pattern xxxxxxxxxxxx---xxxx
acaaatgtattgcctc
> ZK792.6/484-499t	pattern xxxxxxxxxxxx---xxxx
acaaatttattgcctc
> F11A1.3a/1007-1021aaa	pattern xxxxxxxxxxxx---xxxx
gcaacaaaaccacctc
> F11A1.3a/1007-1021aac	pattern xxxxxxxxxxxx---xxxx
gcaacaacaccacctc
> F11A1.3a/1007-1021aag	pattern xxxxxxxxxxxx---xxxx
gcaacaagaccacctc
> F11A1.3a/1007-1021aat	pattern xxxxxxxxxxxx---xxxx
gcaacaataccacctc
> F11A1.3a/1007-1021aca	pattern xxxxxxxxxxxx---xxxx
gcaacacaaccacctc
> F11A1.3a/1007-1021acc	pattern xxxxxxxxxxxx---xxxx
gcaacaccaccacctc
> F11A1.3a/1007-1021acg	pattern xxxxxxxxxxxx---xxxx
gcaacacgaccacctc
> F11A1.3a/1007-1021act	pattern xxxxxxxxxxxx---xxxx
gcaacactaccacctc
> F11A1.3a/1007-1021aga	pattern xxxxxxxxxxxx---xxxx
gcaacagaaccacctc
> F11A1.3a/1007-1021agc	pattern xxxxxxxxxxxx---xxxx
gcaacagcaccacctc
> F11A1.3a/1007-1021agg	pattern xxxxxxxxxxxx---xxxx
gcaacaggaccacctc
> F11A1.3a/1007-1021agt	pattern xxxxxxxxxxxx---xxxx
gcaacagtaccacctc
> F11A1.3a/1007-1021ata	pattern xxxxxxxxxxxx---xxxx
gcaacataaccacctc
> F11A1.3a/1007-1021atc	pattern xxxxxxxxxxxx---xxxx
gcaacatcaccacctc
> F11A1.3a/1007-1021atg	pattern xxxxxxxxxxxx---xxxx
gcaacatgaccacctc
> F11A1.3a/1007-1021att	pattern xxxxxxxxxxxx---xxxx
gcaacattaccacctc
> F11A1.3a/1007-1021caa	pattern xxxxxxxxxxxx---xxxx
gcaaccaaaccacctc
> F11A1.3a/1007-1021cac	pattern xxxxxxxxxxxx---xxxx
gcaaccacaccacctc
> F11A1.3a/1007-1021cag	pattern xxxxxxxxxxxx---xxxx
gcaaccagaccacctc
> F11A1.3a/1007-1021cat	pattern xxxxxxxxxxxx---xxxx
gcaaccataccacctc
> F11A1.3a/1007-1021cca	pattern xxxxxxxxxxxx---xxxx
gcaacccaaccacctc
> F11A1.3a/1007-1021ccc	pattern xxxxxxxxxxxx---xxxx
gcaaccccaccacctc
> F11A1.3a/1007-1021ccg	pattern xxxxxxxxxxxx---xxxx
gcaacccgaccacctc
> F11A1.3a/1007-1021cct	pattern xxxxxxxxxxxx---xxxx
gcaaccctaccacctc
> F11A1.3a/1007-1021cga	pattern xxxxxxxxxxxx---xxxx
gcaaccgaaccacctc
> F11A1.3a/1007-1021cgc	pattern xxxxxxxxxxxx---xxxx
gcaaccgcaccacctc
> F11A1.3a/1007-1021cgg	pattern xxxxxxxxxxxx---xxxx
gcaaccggaccacctc
> F11A1.3a/1007-1021cgt	pattern xxxxxxxxxxxx---xxxx
gcaaccgtaccacctc
> F11A1.3a/1007-1021cta	pattern xxxxxxxxxxxx---xxxx
gcaacctaaccacctc
> F11A1.3a/1007-1021ctc	pattern xxxxxxxxxxxx---xxxx
gcaacctcaccacctc
> F11A1.3a/1007-1021ctg	pattern xxxxxxxxxxxx---xxxx
gcaacctgaccacctc
> F11A1.3a/1007-1021ctt	pattern xxxxxxxxxxxx---xxxx
gcaaccttaccacctc
> F11A1.3a/1007-1021gaa	pattern xxxxxxxxxxxx---xxxx
gcaacgaaaccacctc
> F11A1.3a/1007-1021gac	pattern xxxxxxxxxxxx---xxxx
gcaacgacaccacctc
> F11A1.3a/1007-1021gag	pattern xxxxxxxxxxxx---xxxx
gcaacgagaccacctc
> F11A1.3a/1007-1021gat	pattern xxxxxxxxxxxx---xxxx
gcaacgataccacctc
> F11A1.3a/1007-1021gca	pattern xxxxxxxxxxxx---xxxx
gcaacgcaaccacctc
> F11A1.3a/1007-1021gcc	pattern xxxxxxxxxxxx---xxxx
gcaacgccaccacctc
> F11A1.3a/1007-1021gcg	pattern xxxxxxxxxxxx---xxxx
gcaacgcgaccacctc
> F11A1.3a/1007-1021gct	pattern xxxxxxxxxxxx---xxxx
gcaacgctaccacctc
> F11A1.3a/1007-1021gga	pattern xxxxxxxxxxxx---xxxx
gcaacggaaccacctc
> F11A1.3a/1007-1021ggc	pattern xxxxxxxxxxxx---xxxx
gcaacggcaccacctc
> F11A1.3a/1007-1021ggg	pattern xxxxxxxxxxxx---xxxx
gcaacgggaccacctc
> F11A1.3a/1007-1021ggt	pattern xxxxxxxxxxxx---xxxx
gcaacggtaccacctc
> F11A1.3a/1007-1021gta	pattern xxxxxxxxxxxx---xxxx
gcaacgtaaccacctc
> F11A1.3a/1007-1021gtc	pattern xxxxxxxxxxxx---xxxx
gcaacgtcaccacctc
> F11A1.3a/1007-1021gtg	pattern xxxxxxxxxxxx---xxxx
gcaacgtgaccacctc
> F11A1.3a/1007-1021gtt	pattern xxxxxxxxxxxx---xxxx
gcaacgttaccacctc
> F11A1.3a/1007-1021taa	pattern xxxxxxxxxxxx---xxxx
gcaactaaaccacctc
> F11A1.3a/1007-1021tac	pattern xxxxxxxxxxxx---xxxx
gcaactacaccacctc
> F11A1.3a/1007-1021tag	pattern xxxxxxxxxxxx---xxxx
gcaactagaccacctc
> F11A1.3a/1007-1021tat	pattern xxxxxxxxxxxx---xxxx
gcaactataccacctc
> F11A1.3a/1007-1021tca	pattern xxxxxxxxxxxx---xxxx
gcaactcaaccacctc
> F11A1.3a/1007-1021tcc	pattern xxxxxxxxxxxx---xxxx
gcaactccaccacctc
> F11A1.3a/1007-1021tcg	pattern xxxxxxxxxxxx---xxxx
gcaactcgaccacctc
> F11A1.3a/1007-1021tct	pattern xxxxxxxxxxxx---xxxx
gcaactctaccacctc
> F11A1.3a/1007-1021tga	pattern xxxxxxxxxxxx---xxxx
gcaactgaaccacctc
> F11A1.3a/1007-1021tgc	pattern xxxxxxxxxxxx---xxxx
gcaactgcaccacctc
> F11A1.3a/1007-1021tgg	pattern xxxxxxxxxxxx---xxxx
gcaactggaccacctc
> F11A1.3a/1007-1021tgt	pattern xxxxxxxxxxxx---xxxx
gcaactgtaccacctc
> F11A1.3a/1007-1021tta	pattern xxxxxxxxxxxx---xxxx
gcaacttaaccacctc
> F11A1.3a/1007-1021ttc	pattern xxxxxxxxxxxx---xxxx
gcaacttcaccacctc
> F11A1.3a/1007-1021ttg	pattern xxxxxxxxxxxx---xxxx
gcaacttgaccacctc
> F11A1.3a/1007-1021ttt	pattern xxxxxxxxxxxx---xxxx
gcaactttaccacctc
> ZK792.6/343-361	pattern xxxxxxxxxxxx---xxxx
gcatccgaaccccctc
stackbm "cel_let-7.sbm_xxxxxxxxxxxx---xxxx": 16 x 15
aa: 0.0 0.00958953338104 0.0778785025251 0.0227257318754 0.0 0.0256352779485 0.00239434693829 0.023437846778 0.0 0.0 0.021438503494 0.0144086293393 0.0 0.0 0.0
ac: 0.0531393436686 0.0 0.0 0.0455632372687 0.0 0.0 0.0256352779485 0.0 0.0226506428504 0.0 0.0 0.0571142822309 0.0144086293393 0.0 0.0
ag: 0.0112755172677 0.0 0.0 0.00958953338104 0.0 0.024330829383 0.0 0.0 0.0 0.0 0.0 0.0144086293393 0.0 0.0 0.0
at: 0.0 0.0391777604133 0.0249859532762 0.0 0.0227257318754 0.038408170156 0.0112919240206 0.0 0.0362682143402 0.0 0.024330829383 0.00159635311471 0.0 0.0 0.0
ca: 0.0135424824648 0.075789986519 0.0 0.0 0.0171466570229 0.0 0.0 0.00540784544169 0.0 0.024330829383 0.0356757787369 0.0 0.0 0.0 0.0
cc: 0.0171466570229 0.000102485137915 0.0 0.0 0.0534907821055 0.0 0.00540784544169 0.0 0.00998599586541 0.0326366387158 0.0192197796656 0.0288093130467 0.159022270793 0.0 0.0
cg: 0.0155761529374 0.0121987277446 0.0 0.0 0.00894848823191 0.0379146291681 0.0 0.0 0.0 0.0 0.00882112179259 0.0 0.0 0.0 0.0
ct: 0.0 0.0271326528883 0.0192816419881 0.0 0.00620113724361 0.0413173631468 0.0114338078548 0.0655422602689 0.0171466570229 0.0304136117932 0.0050222647195 0.0 0.0 0.215071160534 0.0
ga: 0.0352248113295 0.0155761529374 0.0 0.0 0.0499661073314 0.00239434693829 0.0075010173749 0.00734743309554 0.0 0.0 0.0 0.0 0.0 0.0 0.0
gc: 0.0449378515984 0.011573259088 0.0 0.0 0.0121987277446 0.00540784544169 0.024330829383 0.0 0.0 0.0 0.00958953338104 0.0315468536679 0.0144086293393 0.0 0.0
gg: 0.011573259088 0.0112755172677 0.0 0.0 0.0 0.0 0.00620113724361 0.0 0.0 0.0 0.0 0.0 0.0 0.0 0.0
gt: 0.012655085157 0.0 0.0266146494432 0.0 0.00958953338104 0.00114629585193 0.0304136117932 0.0 0.0121987277446 0.0 0.0378340056931 0.0 0.0 0.0 0.0
ta: 0.0 0.00190878296395 0.0 0.0 0.0212615131331 0.0112919240206 0.0135424824648 0.0227257318754 0.0 0.021438503494 0.0304136117932 0.0 0.0 0.0 0.0
tc: 0.0 0.00760589776222 0.0 0.0402238273352 0.0135424824648 0.0114338078548 0.0155761529374 0.0271326528883 0.0547444411762 0.0361023061988 0.0 0.0415518218471 0.0272316310632 0.0 0.215071160534
tg: 0.0 0.00314040443088 0.0 0.0621648350761 0.0 0.00620113724361 0.00114629585193 0.0121987277446 0.0 0.0474235390741 0.0227257318754 0.0 0.0 0.0 0.0
tt: 0.0 0.0 0.0663104133016 0.0348039955979 0.0 0.00958953338104 0.0601964312816 0.0512786624419 0.0620764815346 0.0227257318754 0.0 0.0256352779485 0.0 0.0 0.0

stackbm.Alignment 0.1
xxxxxx-xxxxxx--xxxx
61
> ZK792.6/247-264	pattern xxxxxx-xxxxxx--xxxx
ccttcatctaatcctc
> F38A6.1a/271-288	pattern xxxxxx-xxxxxx--xxxx
aattgattttatcctc
> C18D1.1.1/526-542a	pattern xxxxxx-xxxxxx--xxxx
aggttatttaatcctc
> C18D1.1.1/526-542c	pattern xxxxxx-xxxxxx--xxxx
aggttatttcatcctc
> C18D1.1.1/526-542g	pattern xxxxxx-xxxxxx--xxxx
aggttatttgatcctc
> C18D1.1.1/526-542t	pattern xxxxxx-xxxxxx--xxxx
aggttattttatcctc
> ZK792.6/666-683	pattern xxxxxx-xxxxxx--xxxx
gaaagttttgctcctc
> ZK792.6/458-475	pattern xxxxxx-xxxxxx--xxxx
gctttatcccctcctc
> F38A6.1a/133-150	pattern xxxxxx-xxxxxx--xxxx
gcgtgctgtgtccctc
> C01G8.9a/21-38	pattern xxxxxx-xxxxxx--xxxx
catttcaatcatcctc
> ZK792.6/132-148a	pattern xxxxxx-xxxxxx--xxxx
cgatcccttcaccctc
> ZK792.6/132-148c	pattern xxxxxx-xxxxxx--xxxx
cgatcccttccccctc
> ZK792.6/132-148g	pattern xxxxxx-xxxxxx--xxxx
cgatcccttcgccctc
> ZK792.6/132-148t	pattern xxxxxx-xxxxxx--xxxx
cgatcccttctccctc
> C01G8.9a/159-175aa	pattern xxxxxx-xxxxxx--xxxx
gaatgactcattcctc
> C01G8.9a/159-175ac	pattern xxxxxx-xxxxxx--xxxx
gactgactcattcctc
> C01G8.9a/159-175ag	pattern xxxxxx-xxxxxx--xxxx
gagtgactcattcctc
> C01G8.9a/159-175at	pattern xxxxxx-xxxxxx--xxxx
gattgactcattcctc
> C01G8.9a/159-175ca	pattern xxxxxx-xxxxxx--xxxx
gcatgactcattcctc
> C01G8.9a/159-175cc	pattern xxxxxx-xxxxxx--xxxx
gcctgactcattcctc
> C01G8.9a/159-175cg	pattern xxxxxx-xxxxxx--xxxx
gcgtgactcattcctc
> C01G8.9a/159-175ct	pattern xxxxxx-xxxxxx--xxxx
gcttgactcattcctc
> C01G8.9a/159-175ga	pattern xxxxxx-xxxxxx--xxxx
ggatgactcattcctc
> C01G8.9a/159-175gc	pattern xxxxxx-xxxxxx--xxxx
ggctgactcattcctc
> C01G8.9a/159-175gg	pattern xxxxxx-xxxxxx--xxxx
gggtgactcattcctc
> C01G8.9a/159-175gt	pattern xxxxxx-xxxxxx--xxxx
ggttgactcattcctc
> C01G8.9a/159-175ta	pattern xxxxxx-xxxxxx--xxxx
gtatgactcattcctc
> C01G8.9a/159-175tc	pattern xxxxxx-xxxxxx--xxxx
gtctgactcattcctc
> C01G8.9a/159-175tg	pattern xxxxxx-xxxxxx--xxxx
gtgtgactcattcctc
> C01G8.9a/159-175tt	pattern xxxxxx-xxxxxx--xxxx
gtttgactcattcctc
> ZK792.6/190-207	pattern xxxxxx-xxxxxx--xxxx
gattgacttgtttctc
> C12C8.3a/693-709a	pattern xxxxxx-xxxxxx--xxxx
acaaccttctacactc
> C12C8.3a/693-709c	pattern xxxxxx-xxxxxx--xxxx
acaaccttctaccctc
> C12C8.3a/693-709g	pattern xxxxxx-xxxxxx--xxxx
acaaccttctacgctc
> C12C8.3a/693-709t	pattern xxxxxx-xxxxxx--xxxx
acaaccttctactctc
> cel-let-7/7-21a	pattern xxxxxx-xxxxxx--xxxx
acaacctactaacctc
> cel-let-7/7-21c	pattern xxxxxx-xxxxxx--xxxx
acaacctactaccctc
> cel-let-7/7-21g	pattern xxxxxx-xxxxxx--xxxx
acaacctactagcctc
> cel-let-7/7-21t	pattern xxxxxx-xxxxxx--xxxx
acaacctactatcctc
> C12C8.3a/742-757a	pattern xxxxxx-xxxxxx--xxxx
acaaccttctgacctc
> C12C8.3a/742-757c	pattern xxxxxx-xxxxxx--xxxx
acaaccttctgccctc
> C12C8.3a/742-757g	pattern xxxxxx-xxxxxx--xxxx
acaaccttctggcctc
> C12C8.3a/742-757t	pattern xxxxxx-xxxxxx--xxxx
acaaccttctgtcctc
> ZK792.6/484-499	pattern xxxxxx-xxxxxx--xxxx
acaaattattggcctc
> F11A1.3a/1007-1021aa	pattern xxxxxx-xxxxxx--xxxx
gcaacaaaccaccctc
> F11A1.3a/1007-1021ac	pattern xxxxxx-xxxxxx--xxxx
gcaacacaccaccctc
> F11A1.3a/1007-1021ag	pattern xxxxxx-xxxxxx--xxxx
gcaacagaccaccctc
> F11A1.3a/1007-1021at	pattern xxxxxx-xxxxxx--xxxx
gcaacataccaccctc
> F11A1.3a/1007-1021ca	pattern xxxxxx-xxxxxx--xxxx
gcaaccaaccaccctc
> F11A1.3a/1007-1021cc	pattern xxxxxx-xxxxxx--xxxx
gcaacccaccaccctc
> F11A1.3a/1007-1021cg	pattern xxxxxx-xxxxxx--xxxx
gcaaccgaccaccctc
> F11A1.3a/1007-1021ct	pattern xxxxxx-xxxxxx--xxxx
gcaacctaccaccctc
> F11A1.3a/1007-1021ga	pattern xxxxxx-xxxxxx--xxxx
gcaacgaaccaccctc
> F11A1.3a/1007-1021gc	pattern xxxxxx-xxxxxx--xxxx
gcaacgcaccaccctc
> F11A1.3a/1007-1021gg	pattern xxxxxx-xxxxxx--xxxx
gcaacggaccaccctc
> F11A1.3a/1007-1021gt	pattern xxxxxx-xxxxxx--xxxx
gcaacgtaccaccctc
> F11A1.3a/1007-1021ta	pattern xxxxxx-xxxxxx--xxxx
gcaactaaccaccctc
> F11A1.3a/1007-1021tc	pattern xxxxxx-xxxxxx--xxxx
gcaactcaccaccctc
> F11A1.3a/1007-1021tg	pattern xxxxxx-xxxxxx--xxxx
gcaactgaccaccctc
> F11A1.3a/1007-1021tt	pattern xxxxxx-xxxxxx--xxxx
gcaacttaccaccctc
> ZK792.6/343-361	pattern xxxxxx-xxxxxx--xxxx
gcatccaacccccctc
stackbm "cel_let-7.sbm_xxxxxx-xxxxxx--xxxx": 16 x 15
aa: 0.0 0.00807540760874 0.07326472238 0.0224298110609 0.0 0.0 0.0216359572389 0.0 0.0 0.0253586977518 0.0 0.0 0.0 0.0 0.0
ac: 0.0534218608275 0.0 0.0 0.0427595037103 0.0 0.0398637604372 0.0 0.0194014962674 0.0 0.0 0.0427595037103 0.0 0.0141348512543 0.0 0.0
ag: 0.0104800719845 0.0 0.0 0.00807540760874 0.0 0.0 0.0 0.0 0.0 0.0 0.0 0.0 0.0 0.0 0.0
at: 0.0 0.0379187011303 0.0274776911564 0.0 0.0224298110609 0.0380762785217 0.0 0.0364317259761 0.0 0.0159469742221 0.0416608497564 0.0 0.0 0.0 0.0
ca: 0.0140019149152 0.072823357095 0.0 0.0 0.0171788628567 0.0216359572389 0.00686448005874 0.0 0.0159469742221 0.0258076944041 0.0 0.0141348512543 0.0 0.0 0.0
cc: 0.0171788628567 0.0 0.0 0.0 0.058469740923 0.0198436488326 0.0 0.0104173436805 0.0298188399479 0.0264268096074 0.016009465927 0.0570452022253 0.155575588554 0.0 0.0
cg: 0.0198436488326 0.0178000571253 0.0 0.0 0.00718780660344 0.0 0.0 0.0 0.0 0.0101841071775 0.0 0.0141348512543 0.0 0.0 0.0
ct: 0.0 0.0275962065372 0.0159469742221 0.0 0.00457964734024 0.0487921068919 0.0597074092699 0.0171788628567 0.0309920497666 0.00128411805187 0.0184927512892 0.00272234725803 0.0 0.210484424536 0.0
ga: 0.0319921938238 0.0198436488326 0.0 0.0 0.0398637604372 0.0 0.00490297388493 0.0 0.0 0.00226191154416 0.0 0.0 0.0 0.0 0.0
gc: 0.0476188970731 0.00806100775314 0.0 0.0 0.0178000571253 0.00615224368945 0.0 0.0 0.0 0.00807540760874 0.0101841071775 0.0224298110609 0.0141348512543 0.0 0.0
gg: 0.00806100775314 0.0104800719845 0.0 0.0 0.0 0.00103556291399 0.0 0.0 0.0 0.0 0.0224298110609 0.0 0.0 0.0 0.0
gt: 0.00788596646899 0.0 0.0282801291098 0.0 0.00807540760874 0.0 0.0 0.0178000571253 0.0 0.0417168433404 0.0 0.0 0.0 0.0 0.0
ta: 0.0 0.0 0.0 0.0 0.020897415665 0.0 0.0224298110609 0.0 0.0253586977518 0.0309920497666 0.0 0.0 0.0 0.0 0.0
tc: 0.0 0.00788596646899 0.0 0.0446565540131 0.0140019149152 0.000712236369296 0.0275962065372 0.0469390239888 0.033883889293 0.0 0.0190841751771 0.0761005752678 0.0266391334731 0.0 0.210484424536
tg: 0.0 0.0 0.0 0.0576638175625 0.0 0.00386741097094 0.0178000571253 0.0 0.0520541624933 0.0224298110609 0.0 0.0 0.0 0.0 0.0
tt: 0.0 0.0 0.0655149076675 0.0348993305802 0.0 0.0305052186696 0.0495475293599 0.062315914641 0.0224298110609 0.0 0.0398637604372 0.0239167862151 0.0 0.0 0.0

stackbm.Alignment 0.1
xxxxx---xxxxxx-xxxx
73
> ZK792.6/247-264	pattern xxxxx---xxxxxx-xxxx
ccttcctaattcctc
> F38A6.1a/271-288	pattern xxxxx---xxxxxx-xxxx
aattgtttattcctc
> C18D1.1.1/526-542a	pattern xxxxx---xxxxxx-xxxx
aggttttaatacctc
> C18D1.1.1/526-542c	pattern xxxxx---xxxxxx-xxxx
aggttttcatacctc
> C18D1.1.1/526-542g	pattern xxxxx---xxxxxx-xxxx
aggttttgatacctc
> C18D1.1.1/526-542t	pattern xxxxx---xxxxxx-xxxx
aggtttttatacctc
> ZK792.6/666-683	pattern xxxxx---xxxxxx-xxxx
gaaagttgctccctc
> ZK792.6/458-475	pattern xxxxx---xxxxxx-xxxx
gctttccccttcctc
> F38A6.1a/133-150	pattern xxxxx---xxxxxx-xxxx
gcgtggtgtcacctc
> C01G8.9a/21-38	pattern xxxxx---xxxxxx-xxxx
catttatcatacctc
> ZK792.6/132-148a	pattern xxxxx---xxxxxx-xxxx
cgatcttcacgcctc
> ZK792.6/132-148c	pattern xxxxx---xxxxxx-xxxx
cgatcttcccgcctc
> ZK792.6/132-148g	pattern xxxxx---xxxxxx-xxxx
cgatcttcgcgcctc
> ZK792.6/132-148t	pattern xxxxx---xxxxxx-xxxx
cgatcttctcgcctc
> C01G8.9a/159-175aa	pattern xxxxx---xxxxxx-xxxx
gaatgtcatttcctc
> C01G8.9a/159-175ac	pattern xxxxx---xxxxxx-xxxx
gactgtcatttcctc
> C01G8.9a/159-175ag	pattern xxxxx---xxxxxx-xxxx
gagtgtcatttcctc
> C01G8.9a/159-175at	pattern xxxxx---xxxxxx-xxxx
gattgtcatttcctc
> C01G8.9a/159-175ca	pattern xxxxx---xxxxxx-xxxx
gcatgtcatttcctc
> C01G8.9a/159-175cc	pattern xxxxx---xxxxxx-xxxx
gcctgtcatttcctc
> C01G8.9a/159-175cg	pattern xxxxx---xxxxxx-xxxx
gcgtgtcatttcctc
> C01G8.9a/159-175ct	pattern xxxxx---xxxxxx-xxxx
gcttgtcatttcctc
> C01G8.9a/159-175ga	pattern xxxxx---xxxxxx-xxxx
ggatgtcatttcctc
> C01G8.9a/159-175gc	pattern xxxxx---xxxxxx-xxxx
ggctgtcatttcctc
> C01G8.9a/159-175gg	pattern xxxxx---xxxxxx-xxxx
gggtgtcatttcctc
> C01G8.9a/159-175gt	pattern xxxxx---xxxxxx-xxxx
ggttgtcatttcctc
> C01G8.9a/159-175ta	pattern xxxxx---xxxxxx-xxxx
gtatgtcatttcctc
> C01G8.9a/159-175tc	pattern xxxxx---xxxxxx-xxxx
gtctgtcatttcctc
> C01G8.9a/159-175tg	pattern xxxxx---xxxxxx-xxxx
gtgtgtcatttcctc
> C01G8.9a/159-175tt	pattern xxxxx---xxxxxx-xxxx
gtttgtcatttcctc
> ZK792.6/190-207	pattern xxxxx---xxxxxx-xxxx
gattgttgttctctc
> C12C8.3a/693-709a	pattern xxxxx---xxxxxx-xxxx
acaactctacaactc
> C12C8.3a/693-709c	pattern xxxxx---xxxxxx-xxxx
acaactctacacctc
> C12C8.3a/693-709g	pattern xxxxx---xxxxxx-xxxx
acaactctacagctc
> C12C8.3a/693-709t	pattern xxxxx---xxxxxx-xxxx
acaactctacatctc
> cel-let-7/7-21aa	pattern xxxxx---xxxxxx-xxxx
acaacactaaacctc
> cel-let-7/7-21ac	pattern xxxxx---xxxxxx-xxxx
acaacactaaccctc
> cel-let-7/7-21ag	pattern xxxxx---xxxxxx-xxxx
acaacactaagcctc
> cel-let-7/7-21at	pattern xxxxx---xxxxxx-xxxx
acaacactaatcctc
> cel-let-7/7-21ca	pattern xxxxx---xxxxxx-xxxx
acaacactacacctc
> cel-let-7/7-21cc	pattern xxxxx---xxxxxx-xxxx
acaacactacccctc
> cel-let-7/7-21cg	pattern xxxxx---xxxxxx-xxxx
acaacactacgcctc
> cel-let-7/7-21ct	pattern xxxxx---xxxxxx-xxxx
acaacactactcctc
> cel-let-7/7-21ga	pattern xxxxx---xxxxxx-xxxx
acaacactagacctc
> cel-let-7/7-21gc	pattern xxxxx---xxxxxx-xxxx
acaacactagccctc
> cel-let-7/7-21gg	pattern xxxxx---xxxxxx-xxxx
acaacactaggcctc
> cel-let-7/7-21gt	pattern xxxxx---xxxxxx-xxxx
acaacactagtcctc
> cel-let-7/7-21ta	pattern xxxxx---xxxxxx-xxxx
acaacactatacctc
> cel-let-7/7-21tc	pattern xxxxx---xxxxxx-xxxx
acaacactatccctc
> cel-let-7/7-21tg	pattern xxxxx---xxxxxx-xxxx
acaacactatgcctc
> cel-let-7/7-21tt	pattern xxxxx---xxxxxx-xxxx
acaacactattcctc
> C12C8.3a/742-757aa	pattern xxxxx---xxxxxx-xxxx
acaactctgaacctc
> C12C8.3a/742-757ac	pattern xxxxx---xxxxxx-xxxx
acaactctgaccctc
> C12C8.3a/742-757ag	pattern xxxxx---xxxxxx-xxxx
acaactctgagcctc
> C12C8.3a/742-757at	pattern xxxxx---xxxxxx-xxxx
acaactctgatcctc
> C12C8.3a/742-757ca	pattern xxxxx---xxxxxx-xxxx
acaactctgcacctc
> C12C8.3a/742-757cc	pattern xxxxx---xxxxxx-xxxx
acaactctgcccctc
> C12C8.3a/742-757cg	pattern xxxxx---xxxxxx-xxxx
acaactctgcgcctc
> C12C8.3a/742-757ct	pattern xxxxx---xxxxxx-xxxx
acaactctgctcctc
> C12C8.3a/742-757ga	pattern xxxxx---xxxxxx-xxxx
acaactctggacctc
> C12C8.3a/742-757gc	pattern xxxxx---xxxxxx-xxxx
acaactctggccctc
> C12C8.3a/742-757gg	pattern xxxxx---xxxxxx-xxxx
acaactctgggcctc
> C12C8.3a/742-757gt	pattern xxxxx---xxxxxx-xxxx
acaactctggtcctc
> C12C8.3a/742-757ta	pattern xxxxx---xxxxxx-xxxx
acaactctgtacctc
> C12C8.3a/742-757tc	pattern xxxxx---xxxxxx-xxxx
acaactctgtccctc
> C12C8.3a/742-757tg	pattern xxxxx---xxxxxx-xxxx
acaactctgtgcctc
> C12C8.3a/742-757tt	pattern xxxxx---xxxxxx-xxxx
acaactctgttcctc
> ZK792.6/484-499a	pattern xxxxx---xxxxxx-xxxx
acaaaattggacctc
> ZK792.6/484-499c	pattern xxxxx---xxxxxx-xxxx
acaaaattggccctc
> ZK792.6/484-499g	pattern xxxxx---xxxxxx-xxxx
acaaaattgggcctc
> ZK792.6/484-499t	pattern xxxxx---xxxxxx-xxxx
acaaaattggtcctc
> F11A1.3a/1007-1021	pattern xxxxx---xxxxxx-xxxx
gcaacaccacacctc
> ZK792.6/343-361	pattern xxxxx---xxxxxx-xxxx
gcatcaccccccctc
stackbm "cel_let-7.sbm_xxxxx---xxxxxx-xxxx": 16 x 14
aa: 0.0 0.00769696695619 0.0667066365151 0.0212995655191 0.0212995655191 0.0 0.0 0.0263940502315 0.000666350261058 0.0 0.0154861450913 0.0 0.0 0.0
ac: 0.0590096695589 0.0 0.0 0.0377101040398 0.0 0.0189053238238 0.0 0.0 0.0370437537788 0.0 0.0458582748754 0.0154861450913 0.0 0.0
ag: 0.0192985315171 0.0 0.0 0.00769696695619 0.0 0.0 0.0 0.0 0.0 0.000666350261058 0.0154861450913 0.0 0.0 0.0
at: 0.0 0.0383606040074 0.0394733874617 0.0 0.0 0.0341065525231 0.0 0.0196815274432 0.0469643362607 0.0 0.0060714635962 0.0 0.0 0.0
ca: 0.012806987004 0.0772486431217 0.0 0.0 0.0189053238238 0.0 0.0196815274432 0.0160794195012 0.0 0.0507965101331 0.0 0.0 0.0 0.0
cc: 0.0148588177397 0.0 0.0 0.0 0.0148588177397 0.0129121068067 0.0311510803695 0.0311510803695 0.0182389735628 0.0182389735628 0.0349154392256 0.162446997063 0.0 0.0
cg: 0.021234413899 0.0137527563543 0.0 0.0 0.0 0.0 0.0 0.0131795357301 0.0 0.021234413899 0.0 0.0 0.0 0.0
ct: 0.0 0.0277709245464 0.0196815274432 0.0 0.0582781676777 0.0148588177397 0.0377101040398 0.00805487816885 0.0206090737629 0.0 0.0255536170034 0.0 0.225044367845 0.0
ga: 0.0332505839596 0.021234413899 0.0 0.0 0.0 0.0 0.0 0.00449086652802 0.0 0.0 0.0 0.0 0.0 0.0
gc: 0.0449038367238 0.00981717153264 0.0 0.0 0.0 0.0 0.0 0.00769696695619 0.0131795357301 0.0089794987066 0.0342208309725 0.0154861450913 0.0 0.0
gg: 0.00981717153264 0.0192985315171 0.0 0.0 0.0137527563543 0.0 0.0 0.0 0.0212995655191 0.0123200668125 0.0 0.0 0.0 0.0
gt: 0.00986435591055 0.0 0.0330512878714 0.0 0.0529321114028 0.0137527563543 0.0 0.0393063733578 0.0 0.0 0.0 0.0 0.0 0.0
ta: 0.0 0.0 0.0 0.0 0.012806987004 0.0 0.0263940502315 0.0377101040398 0.0 0.0321055185211 0.0 0.0 0.0 0.0
tc: 0.0 0.00986435591055 0.0 0.0543322052014 0.0129121068067 0.056725281222 0.0373138334002 0.0 0.0218076345232 0.0332505839596 0.0474524519896 0.0316250805996 0.0 0.225044367845
tg: 0.0 0.0 0.0 0.058987900801 0.0 0.0 0.051494206842 0.0212995655191 0.0 0.0 0.0 0.0 0.0 0.0
tt: 0.0 0.0 0.0661315285538 0.0450176253278 0.0192985315171 0.0737835293757 0.0212995655191 0.0 0.0452351444466 0.0474524519896 0.0 0.0 0.0 0.0

stackbm.Alignment 0.1
xxxxxxxxxxxxxxxxxxx
733
> ZK792.6/247-264a	pattern xxxxxxxxxxxxxxxxxxx
ccttcattctaattacctc
> ZK792.6/247-264c	pattern xxxxxxxxxxxxxxxxxxx
ccttcattctaattccctc
> ZK792.6/247-264g	pattern xxxxxxxxxxxxxxxxxxx
ccttcattctaattgcctc
> ZK792.6/247-264t	pattern xxxxxxxxxxxxxxxxxxx
ccttcattctaatttcctc
> F38A6.1a/271-288a	pattern xxxxxxxxxxxxxxxxxxx
aattgatttttattacctc
> F38A6.1a/271-288c	pattern xxxxxxxxxxxxxxxxxxx
aattgatttttattccctc
> F38A6.1a/271-288g	pattern xxxxxxxxxxxxxxxxxxx
aattgatttttattgcctc
> F38A6.1a/271-288t	pattern xxxxxxxxxxxxxxxxxxx
aattgatttttatttcctc
> C18D1.1.1/526-542aa	pattern xxxxxxxxxxxxxxxxxxx
aggttattttaataacctc
> C18D1.1.1/526-542ac	pattern xxxxxxxxxxxxxxxxxxx
aggttattttaataccctc
> C18D1.1.1/526-542ag	pattern xxxxxxxxxxxxxxxxxxx
aggttattttaatagcctc
> C18D1.1.1/526-542at	pattern xxxxxxxxxxxxxxxxxxx
aggttattttaatatcctc
> C18D1.1.1/526-542ca	pattern xxxxxxxxxxxxxxxxxxx
aggttattttcataacctc
> C18D1.1.1/526-542cc	pattern xxxxxxxxxxxxxxxxxxx
aggttattttcataccctc
> C18D1.1.1/526-542cg	pattern xxxxxxxxxxxxxxxxxxx
aggttattttcatagcctc
> C18D1.1.1/526-542ct	pattern xxxxxxxxxxxxxxxxxxx
aggttattttcatatcctc
> C18D1.1.1/526-542ga	pattern xxxxxxxxxxxxxxxxxxx
aggttattttgataacctc
> C18D1.1.1/526-542gc	pattern xxxxxxxxxxxxxxxxxxx
aggttattttgataccctc
> C18D1.1.1/526-542gg	pattern xxxxxxxxxxxxxxxxxxx
aggttattttgatagcctc
> C18D1.1.1/526-542gt	pattern xxxxxxxxxxxxxxxxxxx
aggttattttgatatcctc
> C18D1.1.1/526-542ta	pattern xxxxxxxxxxxxxxxxxxx
aggttatttttataacctc
> C18D1.1.1/526-542tc	pattern xxxxxxxxxxxxxxxxxxx
aggttatttttataccctc
> C18D1.1.1/526-542tg	pattern xxxxxxxxxxxxxxxxxxx
aggttatttttatagcctc
> C18D1.1.1/526-542tt	pattern xxxxxxxxxxxxxxxxxxx
aggttatttttatatcctc
> ZK792.6/666-683a	pattern xxxxxxxxxxxxxxxxxxx
gaaagtttttgctcacctc
> ZK792.6/666-683c	pattern xxxxxxxxxxxxxxxxxxx
gaaagtttttgctcccctc
> ZK792.6/666-683g	pattern xxxxxxxxxxxxxxxxxxx
gaaagtttttgctcgcctc
> ZK792.6/666-683t	pattern xxxxxxxxxxxxxxxxxxx
gaaagtttttgctctcctc
> ZK792.6/458-475a	pattern xxxxxxxxxxxxxxxxxxx
gctttattccccttacctc
> ZK792.6/458-475c	pattern xxxxxxxxxxxxxxxxxxx
gctttattccccttccctc
> ZK792.6/458-475g	pattern xxxxxxxxxxxxxxxxxxx
gctttattccccttgcctc
> ZK792.6/458-475t	pattern xxxxxxxxxxxxxxxxxxx
gctttattcccctttcctc
> F38A6.1a/133-150a	pattern xxxxxxxxxxxxxxxxxxx
gcgtgcttgtgtcaacctc
> F38A6.1a/133-150c	pattern xxxxxxxxxxxxxxxxxxx
gcgtgcttgtgtcaccctc
> F38A6.1a/133-150g	pattern xxxxxxxxxxxxxxxxxxx
gcgtgcttgtgtcagcctc
> F38A6.1a/133-150t	pattern xxxxxxxxxxxxxxxxxxx
gcgtgcttgtgtcatcctc
> C01G8.9a/21-38a	pattern xxxxxxxxxxxxxxxxxxx
catttctaatcataacctc
> C01G8.9a/21-38c	pattern xxxxxxxxxxxxxxxxxxx
catttctaatcataccctc
> C01G8.9a/21-38g	pattern xxxxxxxxxxxxxxxxxxx
catttctaatcatagcctc
> C01G8.9a/21-38t	pattern xxxxxxxxxxxxxxxxxxx
catttctaatcatatcctc
> ZK792.6/132-148aa	pattern xxxxxxxxxxxxxxxxxxx
cgatcctcttcacgacctc
> ZK792.6/132-148ac	pattern xxxxxxxxxxxxxxxxxxx
cgatcctcttcacgccctc
> ZK792.6/132-148ag	pattern xxxxxxxxxxxxxxxxxxx
cgatcctcttcacggcctc
> ZK792.6/132-148at	pattern xxxxxxxxxxxxxxxxxxx
cgatcctcttcacgtcctc
> ZK792.6/132-148ca	pattern xxxxxxxxxxxxxxxxxxx
cgatcctcttcccgacctc
> ZK792.6/132-148cc	pattern xxxxxxxxxxxxxxxxxxx
cgatcctcttcccgccctc
> ZK792.6/132-148cg	pattern xxxxxxxxxxxxxxxxxxx
cgatcctcttcccggcctc
> ZK792.6/132-148ct	pattern xxxxxxxxxxxxxxxxxxx
cgatcctcttcccgtcctc
> ZK792.6/132-148ga	pattern xxxxxxxxxxxxxxxxxxx
cgatcctcttcgcgacctc
> ZK792.6/132-148gc	pattern xxxxxxxxxxxxxxxxxxx
cgatcctcttcgcgccctc
> ZK792.6/132-148gg	pattern xxxxxxxxxxxxxxxxxxx
cgatcctcttcgcggcctc
> ZK792.6/132-148gt	pattern xxxxxxxxxxxxxxxxxxx
cgatcctcttcgcgtcctc
> ZK792.6/132-148ta	pattern xxxxxxxxxxxxxxxxxxx
cgatcctcttctcgacctc
> ZK792.6/132-148tc	pattern xxxxxxxxxxxxxxxxxxx
cgatcctcttctcgccctc
> ZK792.6/132-148tg	pattern xxxxxxxxxxxxxxxxxxx
cgatcctcttctcggcctc
> ZK792.6/132-148tt	pattern xxxxxxxxxxxxxxxxxxx
cgatcctcttctcgtcctc
> C01G8.9a/159-175aa	pattern xxxxxxxxxxxxxxxxxxx
gaatgagctcatttgcctc
> C01G8.9a/159-175ac	pattern xxxxxxxxxxxxxxxxxxx
gactgagctcatttgcctc
> C01G8.9a/159-175ag	pattern xxxxxxxxxxxxxxxxxxx
gagtgagctcatttgcctc
> C01G8.9a/159-175at	pattern xxxxxxxxxxxxxxxxxxx
gattgagctcatttgcctc
> C01G8.9a/159-175ca	pattern xxxxxxxxxxxxxxxxxxx
gcatgagctcatttgcctc
> C01G8.9a/159-175cc	pattern xxxxxxxxxxxxxxxxxxx
gcctgagctcatttgcctc
> C01G8.9a/159-175cg	pattern xxxxxxxxxxxxxxxxxxx
gcgtgagctcatttgcctc
> C01G8.9a/159-175ct	pattern xxxxxxxxxxxxxxxxxxx
gcttgagctcatttgcctc
> C01G8.9a/159-175ga	pattern xxxxxxxxxxxxxxxxxxx
ggatgagctcatttgcctc
> C01G8.9a/159-175gc	pattern xxxxxxxxxxxxxxxxxxx
ggctgagctcatttgcctc
> C01G8.9a/159-175gg	pattern xxxxxxxxxxxxxxxxxxx
gggtgagctcatttgcctc
> C01G8.9a/159-175gt	pattern xxxxxxxxxxxxxxxxxxx
ggttgagctcatttgcctc
> C01G8.9a/159-175ta	pattern xxxxxxxxxxxxxxxxxxx
gtatgagctcatttgcctc
> C01G8.9a/159-175tc	pattern xxxxxxxxxxxxxxxxxxx
gtctgagctcatttgcctc
> C01G8.9a/159-175tg	pattern xxxxxxxxxxxxxxxxxxx
gtgtgagctcatttgcctc
> C01G8.9a/159-175tt	pattern xxxxxxxxxxxxxxxxxxx
gtttgagctcatttgcctc
> ZK792.6/190-207a	pattern xxxxxxxxxxxxxxxxxxx
gattgaacttgttcatctc
> ZK792.6/190-207c	pattern xxxxxxxxxxxxxxxxxxx
gattgaacttgttcctctc
> ZK792.6/190-207g	pattern xxxxxxxxxxxxxxxxxxx
gattgaacttgttcgtctc
> ZK792.6/190-207t	pattern xxxxxxxxxxxxxxxxxxx
gattgaacttgttcttctc
> C12C8.3a/693-709aa	pattern xxxxxxxxxxxxxxxxxxx
acaaccgttctacaaactc
> C12C8.3a/693-709ac	pattern xxxxxxxxxxxxxxxxxxx
acaaccgttctacaacctc
> C12C8.3a/693-709ag	pattern xxxxxxxxxxxxxxxxxxx
acaaccgttctacaagctc
> C12C8.3a/693-709at	pattern xxxxxxxxxxxxxxxxxxx
acaaccgttctacaatctc
> C12C8.3a/693-709ca	pattern xxxxxxxxxxxxxxxxxxx
acaaccgttctacacactc
> C12C8.3a/693-709cc	pattern xxxxxxxxxxxxxxxxxxx
acaaccgttctacaccctc
> C12C8.3a/693-709cg	pattern xxxxxxxxxxxxxxxxxxx
acaaccgttctacacgctc
> C12C8.3a/693-709ct	pattern xxxxxxxxxxxxxxxxxxx
acaaccgttctacactctc
> C12C8.3a/693-709ga	pattern xxxxxxxxxxxxxxxxxxx
acaaccgttctacagactc
> C12C8.3a/693-709gc	pattern xxxxxxxxxxxxxxxxxxx
acaaccgttctacagcctc
> C12C8.3a/693-709gg	pattern xxxxxxxxxxxxxxxxxxx
acaaccgttctacaggctc
> C12C8.3a/693-709gt	pattern xxxxxxxxxxxxxxxxxxx
acaaccgttctacagtctc
> C12C8.3a/693-709ta	pattern xxxxxxxxxxxxxxxxxxx
acaaccgttctacatactc
> C12C8.3a/693-709tc	pattern xxxxxxxxxxxxxxxxxxx
acaaccgttctacatcctc
> C12C8.3a/693-709tg	pattern xxxxxxxxxxxxxxxxxxx
acaaccgttctacatgctc
> C12C8.3a/693-709tt	pattern xxxxxxxxxxxxxxxxxxx
acaaccgttctacattctc
> cel-let-7/7-21aaaa	pattern xxxxxxxxxxxxxxxxxxx
acaaccatactaaaacctc
> cel-let-7/7-21aaac	pattern xxxxxxxxxxxxxxxxxxx
acaaccatactaaaccctc
> cel-let-7/7-21aaag	pattern xxxxxxxxxxxxxxxxxxx
acaaccatactaaagcctc
> cel-let-7/7-21aaat	pattern xxxxxxxxxxxxxxxxxxx
acaaccatactaaatcctc
> cel-let-7/7-21aaca	pattern xxxxxxxxxxxxxxxxxxx
acaaccatactaacacctc
> cel-let-7/7-21aacc	pattern xxxxxxxxxxxxxxxxxxx
acaaccatactaacccctc
> cel-let-7/7-21aacg	pattern xxxxxxxxxxxxxxxxxxx
acaaccatactaacgcctc
> cel-let-7/7-21aact	pattern xxxxxxxxxxxxxxxxxxx
acaaccatactaactcctc
> cel-let-7/7-21aaga	pattern xxxxxxxxxxxxxxxxxxx
acaaccatactaagacctc
> cel-let-7/7-21aagc	pattern xxxxxxxxxxxxxxxxxxx
acaaccatactaagccctc
> cel-let-7/7-21aagg	pattern xxxxxxxxxxxxxxxxxxx
acaaccatactaaggcctc
> cel-let-7/7-21aagt	pattern xxxxxxxxxxxxxxxxxxx
acaaccatactaagtcctc
> cel-let-7/7-21aata	pattern xxxxxxxxxxxxxxxxxxx
acaaccatactaatacctc
> cel-let-7/7-21aatc	pattern xxxxxxxxxxxxxxxxxxx
acaaccatactaatccctc
> cel-let-7/7-21aatg	pattern xxxxxxxxxxxxxxxxxxx
acaaccatactaatgcctc
> cel-let-7/7-21aatt	pattern xxxxxxxxxxxxxxxxxxx
acaaccatactaattcctc
> cel-let-7/7-21acaa	pattern xxxxxxxxxxxxxxxxxxx
acaaccatactacaacctc
> cel-let-7/7-21acac	pattern xxxxxxxxxxxxxxxxxxx
acaaccatactacaccctc
> cel-let-7/7-21acag	pattern xxxxxxxxxxxxxxxxxxx
acaaccatactacagcctc
> cel-let-7/7-21acat	pattern xxxxxxxxxxxxxxxxxxx
acaaccatactacatcctc
> cel-let-7/7-21acca	pattern xxxxxxxxxxxxxxxxxxx
acaaccatactaccacctc
> cel-let-7/7-21accc	pattern xxxxxxxxxxxxxxxxxxx
acaaccatactaccccctc
> cel-let-7/7-21accg	pattern xxxxxxxxxxxxxxxxxxx
acaaccatactaccgcctc
> cel-let-7/7-21acct	pattern xxxxxxxxxxxxxxxxxxx
acaaccatactacctcctc
> cel-let-7/7-21acga	pattern xxxxxxxxxxxxxxxxxxx
acaaccatactacgacctc
> cel-let-7/7-21acgc	pattern xxxxxxxxxxxxxxxxxxx
acaaccatactacgccctc
> cel-let-7/7-21acgg	pattern xxxxxxxxxxxxxxxxxxx
acaaccatactacggcctc
> cel-let-7/7-21acgt	pattern xxxxxxxxxxxxxxxxxxx
acaaccatactacgtcctc
> cel-let-7/7-21acta	pattern xxxxxxxxxxxxxxxxxxx
acaaccatactactacctc
> cel-let-7/7-21actc	pattern xxxxxxxxxxxxxxxxxxx
acaaccatactactccctc
> cel-let-7/7-21actg	pattern xxxxxxxxxxxxxxxxxxx
acaaccatactactgcctc
> cel-let-7/7-21actt	pattern xxxxxxxxxxxxxxxxxxx
acaaccatactacttcctc
> cel-let-7/7-21agaa	pattern xxxxxxxxxxxxxxxxxxx
acaaccatactagaacctc
> cel-let-7/7-21agac	pattern xxxxxxxxxxxxxxxxxxx
acaaccatactagaccctc
> cel-let-7/7-21agag	pattern xxxxxxxxxxxxxxxxxxx
acaaccatactagagcctc
> cel-let-7/7-21agat	pattern xxxxxxxxxxxxxxxxxxx
acaaccatactagatcctc
> cel-let-7/7-21agca	pattern xxxxxxxxxxxxxxxxxxx
acaaccatactagcacctc
> cel-let-7/7-21agcc	pattern xxxxxxxxxxxxxxxxxxx
acaaccatactagcccctc
> cel-let-7/7-21agcg	pattern xxxxxxxxxxxxxxxxxxx
acaaccatactagcgcctc
> cel-let-7/7-21agct	pattern xxxxxxxxxxxxxxxxxxx
acaaccatactagctcctc
> cel-let-7/7-21agga	pattern xxxxxxxxxxxxxxxxxxx
acaaccatactaggacctc
> cel-let-7/7-21aggc	pattern xxxxxxxxxxxxxxxxxxx
acaaccatactaggccctc
> cel-let-7/7-21aggg	pattern xxxxxxxxxxxxxxxxxxx
acaaccatactagggcctc
> cel-let-7/7-21aggt	pattern xxxxxxxxxxxxxxxxxxx
acaaccatactaggtcctc
> cel-let-7/7-21agta	pattern xxxxxxxxxxxxxxxxxxx
acaaccatactagtacctc
> cel-let-7/7-21agtc	pattern xxxxxxxxxxxxxxxxxxx
acaaccatactagtccctc
> cel-let-7/7-21agtg	pattern xxxxxxxxxxxxxxxxxxx
acaaccatactagtgcctc
> cel-let-7/7-21agtt	pattern xxxxxxxxxxxxxxxxxxx
acaaccatactagttcctc
> cel-let-7/7-21ataa	pattern xxxxxxxxxxxxxxxxxxx
acaaccatactataacctc
> cel-let-7/7-21atac	pattern xxxxxxxxxxxxxxxxxxx
acaaccatactataccctc
> cel-let-7/7-21atag	pattern xxxxxxxxxxxxxxxxxxx
acaaccatactatagcctc
> cel-let-7/7-21atat	pattern xxxxxxxxxxxxxxxxxxx
acaaccatactatatcctc
> cel-let-7/7-21atca	pattern xxxxxxxxxxxxxxxxxxx
acaaccatactatcacctc
> cel-let-7/7-21atcc	pattern xxxxxxxxxxxxxxxxxxx
acaaccatactatcccctc
> cel-let-7/7-21atcg	pattern xxxxxxxxxxxxxxxxxxx
acaaccatactatcgcctc
> cel-let-7/7-21atct	pattern xxxxxxxxxxxxxxxxxxx
acaaccatactatctcctc
> cel-let-7/7-21atga	pattern xxxxxxxxxxxxxxxxxxx
acaaccatactatgacctc
> cel-let-7/7-21atgc	pattern xxxxxxxxxxxxxxxxxxx
acaaccatactatgccctc
> cel-let-7/7-21atgg	pattern xxxxxxxxxxxxxxxxxxx
acaaccatactatggcctc
> cel-let-7/7-21atgt	pattern xxxxxxxxxxxxxxxxxxx
acaaccatactatgtcctc
> cel-let-7/7-21atta	pattern xxxxxxxxxxxxxxxxxxx
acaaccatactattacctc
> cel-let-7/7-21attc	pattern xxxxxxxxxxxxxxxxxxx
acaaccatactattccctc
> cel-let-7/7-21attg	pattern xxxxxxxxxxxxxxxxxxx
acaaccatactattgcctc
> cel-let-7/7-21attt	pattern xxxxxxxxxxxxxxxxxxx
acaaccatactatttcctc
> cel-let-7/7-21caaa	pattern xxxxxxxxxxxxxxxxxxx
acaaccctactaaaacctc
> cel-let-7/7-21caac	pattern xxxxxxxxxxxxxxxxxxx
acaaccctactaaaccctc
> cel-let-7/7-21caag	pattern xxxxxxxxxxxxxxxxxxx
acaaccctactaaagcctc
> cel-let-7/7-21caat	pattern xxxxxxxxxxxxxxxxxxx
acaaccctactaaatcctc
> cel-let-7/7-21caca	pattern xxxxxxxxxxxxxxxxxxx
acaaccctactaacacctc
> cel-let-7/7-21cacc	pattern xxxxxxxxxxxxxxxxxxx
acaaccctactaacccctc
> cel-let-7/7-21cacg	pattern xxxxxxxxxxxxxxxxxxx
acaaccctactaacgcctc
> cel-let-7/7-21cact	pattern xxxxxxxxxxxxxxxxxxx
acaaccctactaactcctc
> cel-let-7/7-21caga	pattern xxxxxxxxxxxxxxxxxxx
acaaccctactaagacctc
> cel-let-7/7-21cagc	pattern xxxxxxxxxxxxxxxxxxx
acaaccctactaagccctc
> cel-let-7/7-21cagg	pattern xxxxxxxxxxxxxxxxxxx
acaaccctactaaggcctc
> cel-let-7/7-21cagt	pattern xxxxxxxxxxxxxxxxxxx
acaaccctactaagtcctc
> cel-let-7/7-21cata	pattern xxxxxxxxxxxxxxxxxxx
acaaccctactaatacctc
> cel-let-7/7-21catc	pattern xxxxxxxxxxxxxxxxxxx
acaaccctactaatccctc
> cel-let-7/7-21catg	pattern xxxxxxxxxxxxxxxxxxx
acaaccctactaatgcctc
> cel-let-7/7-21catt	pattern xxxxxxxxxxxxxxxxxxx
acaaccctactaattcctc
> cel-let-7/7-21ccaa	pattern xxxxxxxxxxxxxxxxxxx
acaaccctactacaacctc
> cel-let-7/7-21ccac	pattern xxxxxxxxxxxxxxxxxxx
acaaccctactacaccctc
> cel-let-7/7-21ccag	pattern xxxxxxxxxxxxxxxxxxx
acaaccctactacagcctc
> cel-let-7/7-21ccat	pattern xxxxxxxxxxxxxxxxxxx
acaaccctactacatcctc
> cel-let-7/7-21ccca	pattern xxxxxxxxxxxxxxxxxxx
acaaccctactaccacctc
> cel-let-7/7-21cccc	pattern xxxxxxxxxxxxxxxxxxx
acaaccctactaccccctc
> cel-let-7/7-21cccg	pattern xxxxxxxxxxxxxxxxxxx
acaaccctactaccgcctc
> cel-let-7/7-21ccct	pattern xxxxxxxxxxxxxxxxxxx
acaaccctactacctcctc
> cel-let-7/7-21ccga	pattern xxxxxxxxxxxxxxxxxxx
acaaccctactacgacctc
> cel-let-7/7-21ccgc	pattern xxxxxxxxxxxxxxxxxxx
acaaccctactacgccctc
> cel-let-7/7-21ccgg	pattern xxxxxxxxxxxxxxxxxxx
acaaccctactacggcctc
> cel-let-7/7-21ccgt	pattern xxxxxxxxxxxxxxxxxxx
acaaccctactacgtcctc
> cel-let-7/7-21ccta	pattern xxxxxxxxxxxxxxxxxxx
acaaccctactactacctc
> cel-let-7/7-21cctc	pattern xxxxxxxxxxxxxxxxxxx
acaaccctactactccctc
> cel-let-7/7-21cctg	pattern xxxxxxxxxxxxxxxxxxx
acaaccctactactgcctc
> cel-let-7/7-21cctt	pattern xxxxxxxxxxxxxxxxxxx
acaaccctactacttcctc
> cel-let-7/7-21cgaa	pattern xxxxxxxxxxxxxxxxxxx
acaaccctactagaacctc
> cel-let-7/7-21cgac	pattern xxxxxxxxxxxxxxxxxxx
acaaccctactagaccctc
> cel-let-7/7-21cgag	pattern xxxxxxxxxxxxxxxxxxx
acaaccctactagagcctc
> cel-let-7/7-21cgat	pattern xxxxxxxxxxxxxxxxxxx
acaaccctactagatcctc
> cel-let-7/7-21cgca	pattern xxxxxxxxxxxxxxxxxxx
acaaccctactagcacctc
> cel-let-7/7-21cgcc	pattern xxxxxxxxxxxxxxxxxxx
acaaccctactagcccctc
> cel-let-7/7-21cgcg	pattern xxxxxxxxxxxxxxxxxxx
acaaccctactagcgcctc
> cel-let-7/7-21cgct	pattern xxxxxxxxxxxxxxxxxxx
acaaccctactagctcctc
> cel-let-7/7-21cgga	pattern xxxxxxxxxxxxxxxxxxx
acaaccctactaggacctc
> cel-let-7/7-21cggc	pattern xxxxxxxxxxxxxxxxxxx
acaaccctactaggccctc
> cel-let-7/7-21cggg	pattern xxxxxxxxxxxxxxxxxxx
acaaccctactagggcctc
> cel-let-7/7-21cggt	pattern xxxxxxxxxxxxxxxxxxx
acaaccctactaggtcctc
> cel-let-7/7-21cgta	pattern xxxxxxxxxxxxxxxxxxx
acaaccctactagtacctc
> cel-let-7/7-21cgtc	pattern xxxxxxxxxxxxxxxxxxx
acaaccctactagtccctc
> cel-let-7/7-21cgtg	pattern xxxxxxxxxxxxxxxxxxx
acaaccctactagtgcctc
> cel-let-7/7-21cgtt	pattern xxxxxxxxxxxxxxxxxxx
acaaccctactagttcctc
> cel-let-7/7-21ctaa	pattern xxxxxxxxxxxxxxxxxxx
acaaccctactataacctc
> cel-let-7/7-21ctac	pattern xxxxxxxxxxxxxxxxxxx
acaaccctactataccctc
> cel-let-7/7-21ctag	pattern xxxxxxxxxxxxxxxxxxx
acaaccctactatagcctc
> cel-let-7/7-21ctat	pattern xxxxxxxxxxxxxxxxxxx
acaaccctactatatcctc
> cel-let-7/7-21ctca	pattern xxxxxxxxxxxxxxxxxxx
acaaccctactatcacctc
> cel-let-7/7-21ctcc	pattern xxxxxxxxxxxxxxxxxxx
acaaccctactatcccctc
> cel-let-7/7-21ctcg	pattern xxxxxxxxxxxxxxxxxxx
acaaccctactatcgcctc
> cel-let-7/7-21ctct	pattern xxxxxxxxxxxxxxxxxxx
acaaccctactatctcctc
> cel-let-7/7-21ctga	pattern xxxxxxxxxxxxxxxxxxx
acaaccctactatgacctc
> cel-let-7/7-21ctgc	pattern xxxxxxxxxxxxxxxxxxx
acaaccctactatgccctc
> cel-let-7/7-21ctgg	pattern xxxxxxxxxxxxxxxxxxx
acaaccctactatggcctc
> cel-let-7/7-21ctgt	pattern xxxxxxxxxxxxxxxxxxx
acaaccctactatgtcctc
> cel-let-7/7-21ctta	pattern xxxxxxxxxxxxxxxxxxx
acaaccctactattacctc
> cel-let-7/7-21cttc	pattern xxxxxxxxxxxxxxxxxxx
acaaccctactattccctc
> cel-let-7/7-21cttg	pattern xxxxxxxxxxxxxxxxxxx
acaaccctactattgcctc
> cel-let-7/7-21cttt	pattern xxxxxxxxxxxxxxxxxxx
acaaccctactatttcctc
> cel-let-7/7-21gaaa	pattern xxxxxxxxxxxxxxxxxxx
acaaccgtactaaaacctc
> cel-let-7/7-21gaac	pattern xxxxxxxxxxxxxxxxxxx
acaaccgtactaaaccctc
> cel-let-7/7-21gaag	pattern xxxxxxxxxxxxxxxxxxx
acaaccgtactaaagcctc
> cel-let-7/7-21gaat	pattern xxxxxxxxxxxxxxxxxxx
acaaccgtactaaatcctc
> cel-let-7/7-21gaca	pattern xxxxxxxxxxxxxxxxxxx
acaaccgtactaacacctc
> cel-let-7/7-21gacc	pattern xxxxxxxxxxxxxxxxxxx
acaaccgtactaacccctc
> cel-let-7/7-21gacg	pattern xxxxxxxxxxxxxxxxxxx
acaaccgtactaacgcctc
> cel-let-7/7-21gact	pattern xxxxxxxxxxxxxxxxxxx
acaaccgtactaactcctc
> cel-let-7/7-21gaga	pattern xxxxxxxxxxxxxxxxxxx
acaaccgtactaagacctc
> cel-let-7/7-21gagc	pattern xxxxxxxxxxxxxxxxxxx
acaaccgtactaagccctc
> cel-let-7/7-21gagg	pattern xxxxxxxxxxxxxxxxxxx
acaaccgtactaaggcctc
> cel-let-7/7-21gagt	pattern xxxxxxxxxxxxxxxxxxx
acaaccgtactaagtcctc
> cel-let-7/7-21gata	pattern xxxxxxxxxxxxxxxxxxx
acaaccgtactaatacctc
> cel-let-7/7-21gatc	pattern xxxxxxxxxxxxxxxxxxx
acaaccgtactaatccctc
> cel-let-7/7-21gatg	pattern xxxxxxxxxxxxxxxxxxx
acaaccgtactaatgcctc
> cel-let-7/7-21gatt	pattern xxxxxxxxxxxxxxxxxxx
acaaccgtactaattcctc
> cel-let-7/7-21gcaa	pattern xxxxxxxxxxxxxxxxxxx
acaaccgtactacaacctc
> cel-let-7/7-21gcac	pattern xxxxxxxxxxxxxxxxxxx
acaaccgtactacaccctc
> cel-let-7/7-21gcag	pattern xxxxxxxxxxxxxxxxxxx
acaaccgtactacagcctc
> cel-let-7/7-21gcat	pattern xxxxxxxxxxxxxxxxxxx
acaaccgtactacatcctc
> cel-let-7/7-21gcca	pattern xxxxxxxxxxxxxxxxxxx
acaaccgtactaccacctc
> cel-let-7/7-21gccc	pattern xxxxxxxxxxxxxxxxxxx
acaaccgtactaccccctc
> cel-let-7/7-21gccg	pattern xxxxxxxxxxxxxxxxxxx
acaaccgtactaccgcctc
> cel-let-7/7-21gcct	pattern xxxxxxxxxxxxxxxxxxx
acaaccgtactacctcctc
> cel-let-7/7-21gcga	pattern xxxxxxxxxxxxxxxxxxx
acaaccgtactacgacctc
> cel-let-7/7-21gcgc	pattern xxxxxxxxxxxxxxxxxxx
acaaccgtactacgccctc
> cel-let-7/7-21gcgg	pattern xxxxxxxxxxxxxxxxxxx
acaaccgtactacggcctc
> cel-let-7/7-21gcgt	pattern xxxxxxxxxxxxxxxxxxx
acaaccgtactacgtcctc
> cel-let-7/7-21gcta	pattern xxxxxxxxxxxxxxxxxxx
acaaccgtactactacctc
> cel-let-7/7-21gctc	pattern xxxxxxxxxxxxxxxxxxx
acaaccgtactactccctc
> cel-let-7/7-21gctg	pattern xxxxxxxxxxxxxxxxxxx
acaaccgtactactgcctc
> cel-let-7/7-21gctt	pattern xxxxxxxxxxxxxxxxxxx
acaaccgtactacttcctc
> cel-let-7/7-21ggaa	pattern xxxxxxxxxxxxxxxxxxx
acaaccgtactagaacctc
> cel-let-7/7-21ggac	pattern xxxxxxxxxxxxxxxxxxx
acaaccgtactagaccctc
> cel-let-7/7-21ggag	pattern xxxxxxxxxxxxxxxxxxx
acaaccgtactagagcctc
> cel-let-7/7-21ggat	pattern xxxxxxxxxxxxxxxxxxx
acaaccgtactagatcctc
> cel-let-7/7-21ggca	pattern xxxxxxxxxxxxxxxxxxx
acaaccgtactagcacctc
> cel-let-7/7-21ggcc	pattern xxxxxxxxxxxxxxxxxxx
acaaccgtactagcccctc
> cel-let-7/7-21ggcg	pattern xxxxxxxxxxxxxxxxxxx
acaaccgtactagcgcctc
> cel-let-7/7-21ggct	pattern xxxxxxxxxxxxxxxxxxx
acaaccgtactagctcctc
> cel-let-7/7-21ggga	pattern xxxxxxxxxxxxxxxxxxx
acaaccgtactaggacctc
> cel-let-7/7-21gggc	pattern xxxxxxxxxxxxxxxxxxx
acaaccgtactaggccctc
> cel-let-7/7-21gggg	pattern xxxxxxxxxxxxxxxxxxx
acaaccgtactagggcctc
> cel-let-7/7-21gggt	pattern xxxxxxxxxxxxxxxxxxx
acaaccgtactaggtcctc
> cel-let-7/7-21ggta	pattern xxxxxxxxxxxxxxxxxxx
acaaccgtactagtacctc
> cel-let-7/7-21ggtc	pattern xxxxxxxxxxxxxxxxxxx
acaaccgtactagtccctc
> cel-let-7/7-21ggtg	pattern xxxxxxxxxxxxxxxxxxx
acaaccgtactagtgcctc
> cel-let-7/7-21ggtt	pattern xxxxxxxxxxxxxxxxxxx
acaaccgtactagttcctc
> cel-let-7/7-21gtaa	pattern xxxxxxxxxxxxxxxxxxx
acaaccgtactataacctc
> cel-let-7/7-21gtac	pattern xxxxxxxxxxxxxxxxxxx
acaaccgtactataccctc
> cel-let-7/7-21gtag	pattern xxxxxxxxxxxxxxxxxxx
acaaccgtactatagcctc
> cel-let-7/7-21gtat	pattern xxxxxxxxxxxxxxxxxxx
acaaccgtactatatcctc
> cel-let-7/7-21gtca	pattern xxxxxxxxxxxxxxxxxxx
acaaccgtactatcacctc
> cel-let-7/7-21gtcc	pattern xxxxxxxxxxxxxxxxxxx
acaaccgtactatcccctc
> cel-let-7/7-21gtcg	pattern xxxxxxxxxxxxxxxxxxx
acaaccgtactatcgcctc
> cel-let-7/7-21gtct	pattern xxxxxxxxxxxxxxxxxxx
acaaccgtactatctcctc
> cel-let-7/7-21gtga	pattern xxxxxxxxxxxxxxxxxxx
acaaccgtactatgacctc
> cel-let-7/7-21gtgc	pattern xxxxxxxxxxxxxxxxxxx
acaaccgtactatgccctc
> cel-let-7/7-21gtgg	pattern xxxxxxxxxxxxxxxxxxx
acaaccgtactatggcctc
> cel-let-7/7-21gtgt	pattern xxxxxxxxxxxxxxxxxxx
acaaccgtactatgtcctc
> cel-let-7/7-21gtta	pattern xxxxxxxxxxxxxxxxxxx
acaaccgtactattacctc
> cel-let-7/7-21gttc	pattern xxxxxxxxxxxxxxxxxxx
acaaccgtactattccctc
> cel-let-7/7-21gttg	pattern xxxxxxxxxxxxxxxxxxx
acaaccgtactattgcctc
> cel-let-7/7-21gttt	pattern xxxxxxxxxxxxxxxxxxx
acaaccgtactatttcctc
> cel-let-7/7-21taaa	pattern xxxxxxxxxxxxxxxxxxx
acaaccttactaaaacctc
> cel-let-7/7-21taac	pattern xxxxxxxxxxxxxxxxxxx
acaaccttactaaaccctc
> cel-let-7/7-21taag	pattern xxxxxxxxxxxxxxxxxxx
acaaccttactaaagcctc
> cel-let-7/7-21taat	pattern xxxxxxxxxxxxxxxxxxx
acaaccttactaaatcctc
> cel-let-7/7-21taca	pattern xxxxxxxxxxxxxxxxxxx
acaaccttactaacacctc
> cel-let-7/7-21tacc	pattern xxxxxxxxxxxxxxxxxxx
acaaccttactaacccctc
> cel-let-7/7-21tacg	pattern xxxxxxxxxxxxxxxxxxx
acaaccttactaacgcctc
> cel-let-7/7-21tact	pattern xxxxxxxxxxxxxxxxxxx
acaaccttactaactcctc
> cel-let-7/7-21taga	pattern xxxxxxxxxxxxxxxxxxx
acaaccttactaagacctc
> cel-let-7/7-21tagc	pattern xxxxxxxxxxxxxxxxxxx
acaaccttactaagccctc
> cel-let-7/7-21tagg	pattern xxxxxxxxxxxxxxxxxxx
acaaccttactaaggcctc
> cel-let-7/7-21tagt	pattern xxxxxxxxxxxxxxxxxxx
acaaccttactaagtcctc
> cel-let-7/7-21tata	pattern xxxxxxxxxxxxxxxxxxx
acaaccttactaatacctc
> cel-let-7/7-21tatc	pattern xxxxxxxxxxxxxxxxxxx
acaaccttactaatccctc
> cel-let-7/7-21tatg	pattern xxxxxxxxxxxxxxxxxxx
acaaccttactaatgcctc
> cel-let-7/7-21tatt	pattern xxxxxxxxxxxxxxxxxxx
acaaccttactaattcctc
> cel-let-7/7-21tcaa	pattern xxxxxxxxxxxxxxxxxxx
acaaccttactacaacctc
> cel-let-7/7-21tcac	pattern xxxxxxxxxxxxxxxxxxx
acaaccttactacaccctc
> cel-let-7/7-21tcag	pattern xxxxxxxxxxxxxxxxxxx
acaaccttactacagcctc
> cel-let-7/7-21tcat	pattern xxxxxxxxxxxxxxxxxxx
acaaccttactacatcctc
> cel-let-7/7-21tcca	pattern xxxxxxxxxxxxxxxxxxx
acaaccttactaccacctc
> cel-let-7/7-21tccc	pattern xxxxxxxxxxxxxxxxxxx
acaaccttactaccccctc
> cel-let-7/7-21tccg	pattern xxxxxxxxxxxxxxxxxxx
acaaccttactaccgcctc
> cel-let-7/7-21tcct	pattern xxxxxxxxxxxxxxxxxxx
acaaccttactacctcctc
> cel-let-7/7-21tcga	pattern xxxxxxxxxxxxxxxxxxx
acaaccttactacgacctc
> cel-let-7/7-21tcgc	pattern xxxxxxxxxxxxxxxxxxx
acaaccttactacgccctc
> cel-let-7/7-21tcgg	pattern xxxxxxxxxxxxxxxxxxx
acaaccttactacggcctc
> cel-let-7/7-21tcgt	pattern xxxxxxxxxxxxxxxxxxx
acaaccttactacgtcctc
> cel-let-7/7-21tcta	pattern xxxxxxxxxxxxxxxxxxx
acaaccttactactacctc
> cel-let-7/7-21tctc	pattern xxxxxxxxxxxxxxxxxxx
acaaccttactactccctc
> cel-let-7/7-21tctg	pattern xxxxxxxxxxxxxxxxxxx
acaaccttactactgcctc
> cel-let-7/7-21tctt	pattern xxxxxxxxxxxxxxxxxxx
acaaccttactacttcctc
> cel-let-7/7-21tgaa	pattern xxxxxxxxxxxxxxxxxxx
acaaccttactagaacctc
> cel-let-7/7-21tgac	pattern xxxxxxxxxxxxxxxxxxx
acaaccttactagaccctc
> cel-let-7/7-21tgag	pattern xxxxxxxxxxxxxxxxxxx
acaaccttactagagcctc
> cel-let-7/7-21tgat	pattern xxxxxxxxxxxxxxxxxxx
acaaccttactagatcctc
> cel-let-7/7-21tgca	pattern xxxxxxxxxxxxxxxxxxx
acaaccttactagcacctc
> cel-let-7/7-21tgcc	pattern xxxxxxxxxxxxxxxxxxx
acaaccttactagcccctc
> cel-let-7/7-21tgcg	pattern xxxxxxxxxxxxxxxxxxx
acaaccttactagcgcctc
> cel-let-7/7-21tgct	pattern xxxxxxxxxxxxxxxxxxx
acaaccttactagctcctc
> cel-let-7/7-21tgga	pattern xxxxxxxxxxxxxxxxxxx
acaaccttactaggacctc
> cel-let-7/7-21tggc	pattern xxxxxxxxxxxxxxxxxxx
acaaccttactaggccctc
> cel-let-7/7-21tggg	pattern xxxxxxxxxxxxxxxxxxx
acaaccttactagggcctc
> cel-let-7/7-21tggt	pattern xxxxxxxxxxxxxxxxxxx
acaaccttactaggtcctc
> cel-let-7/7-21tgta	pattern xxxxxxxxxxxxxxxxxxx
acaaccttactagtacctc
> cel-let-7/7-21tgtc	pattern xxxxxxxxxxxxxxxxxxx
acaaccttactagtccctc
> cel-let-7/7-21tgtg	pattern xxxxxxxxxxxxxxxxxxx
acaaccttactagtgcctc
> cel-let-7/7-21tgtt	pattern xxxxxxxxxxxxxxxxxxx
acaaccttactagttcctc
> cel-let-7/7-21ttaa	pattern xxxxxxxxxxxxxxxxxxx
acaaccttactataacctc
> cel-let-7/7-21ttac	pattern xxxxxxxxxxxxxxxxxxx
acaaccttactataccctc
> cel-let-7/7-21ttag	pattern xxxxxxxxxxxxxxxxxxx
acaaccttactatagcctc
> cel-let-7/7-21ttat	pattern xxxxxxxxxxxxxxxxxxx
acaaccttactatatcctc
> cel-let-7/7-21ttca	pattern xxxxxxxxxxxxxxxxxxx
acaaccttactatcacctc
> cel-let-7/7-21ttcc	pattern xxxxxxxxxxxxxxxxxxx
acaaccttactatcccctc
> cel-let-7/7-21ttcg	pattern xxxxxxxxxxxxxxxxxxx
acaaccttactatcgcctc
> cel-let-7/7-21ttct	pattern xxxxxxxxxxxxxxxxxxx
acaaccttactatctcctc
> cel-let-7/7-21ttga	pattern xxxxxxxxxxxxxxxxxxx
acaaccttactatgacctc
> cel-let-7/7-21ttgc	pattern xxxxxxxxxxxxxxxxxxx
acaaccttactatgccctc
> cel-let-7/7-21ttgg	pattern xxxxxxxxxxxxxxxxxxx
acaaccttactatggcctc
> cel-let-7/7-21ttgt	pattern xxxxxxxxxxxxxxxxxxx
acaaccttactatgtcctc
> cel-let-7/7-21ttta	pattern xxxxxxxxxxxxxxxxxxx
acaaccttactattacctc
> cel-let-7/7-21tttc	pattern xxxxxxxxxxxxxxxxxxx
acaaccttactattccctc
> cel-let-7/7-21tttg	pattern xxxxxxxxxxxxxxxxxxx
acaaccttactattgcctc
> cel-let-7/7-21tttt	pattern xxxxxxxxxxxxxxxxxxx
acaaccttactatttcctc
> C12C8.3a/742-757aaa	pattern xxxxxxxxxxxxxxxxxxx
acaaccattctgaaacctc
> C12C8.3a/742-757aac	pattern xxxxxxxxxxxxxxxxxxx
acaaccattctgaaccctc
> C12C8.3a/742-757aag	pattern xxxxxxxxxxxxxxxxxxx
acaaccattctgaagcctc
> C12C8.3a/742-757aat	pattern xxxxxxxxxxxxxxxxxxx
acaaccattctgaatcctc
> C12C8.3a/742-757aca	pattern xxxxxxxxxxxxxxxxxxx
acaaccattctgacacctc
> C12C8.3a/742-757acc	pattern xxxxxxxxxxxxxxxxxxx
acaaccattctgacccctc
> C12C8.3a/742-757acg	pattern xxxxxxxxxxxxxxxxxxx
acaaccattctgacgcctc
> C12C8.3a/742-757act	pattern xxxxxxxxxxxxxxxxxxx
acaaccattctgactcctc
> C12C8.3a/742-757aga	pattern xxxxxxxxxxxxxxxxxxx
acaaccattctgagacctc
> C12C8.3a/742-757agc	pattern xxxxxxxxxxxxxxxxxxx
acaaccattctgagccctc
> C12C8.3a/742-757agg	pattern xxxxxxxxxxxxxxxxxxx
acaaccattctgaggcctc
> C12C8.3a/742-757agt	pattern xxxxxxxxxxxxxxxxxxx
acaaccattctgagtcctc
> C12C8.3a/742-757ata	pattern xxxxxxxxxxxxxxxxxxx
acaaccattctgatacctc
> C12C8.3a/742-757atc	pattern xxxxxxxxxxxxxxxxxxx
acaaccattctgatccctc
> C12C8.3a/742-757atg	pattern xxxxxxxxxxxxxxxxxxx
acaaccattctgatgcctc
> C12C8.3a/742-757att	pattern xxxxxxxxxxxxxxxxxxx
acaaccattctgattcctc
> C12C8.3a/742-757caa	pattern xxxxxxxxxxxxxxxxxxx
acaaccattctgcaacctc
> C12C8.3a/742-757cac	pattern xxxxxxxxxxxxxxxxxxx
acaaccattctgcaccctc
> C12C8.3a/742-757cag	pattern xxxxxxxxxxxxxxxxxxx
acaaccattctgcagcctc
> C12C8.3a/742-757cat	pattern xxxxxxxxxxxxxxxxxxx
acaaccattctgcatcctc
> C12C8.3a/742-757cca	pattern xxxxxxxxxxxxxxxxxxx
acaaccattctgccacctc
> C12C8.3a/742-757ccc	pattern xxxxxxxxxxxxxxxxxxx
acaaccattctgccccctc
> C12C8.3a/742-757ccg	pattern xxxxxxxxxxxxxxxxxxx
acaaccattctgccgcctc
> C12C8.3a/742-757cct	pattern xxxxxxxxxxxxxxxxxxx
acaaccattctgcctcctc
> C12C8.3a/742-757cga	pattern xxxxxxxxxxxxxxxxxxx
acaaccattctgcgacctc
> C12C8.3a/742-757cgc	pattern xxxxxxxxxxxxxxxxxxx
acaaccattctgcgccctc
> C12C8.3a/742-757cgg	pattern xxxxxxxxxxxxxxxxxxx
acaaccattctgcggcctc
> C12C8.3a/742-757cgt	pattern xxxxxxxxxxxxxxxxxxx
acaaccattctgcgtcctc
> C12C8.3a/742-757cta	pattern xxxxxxxxxxxxxxxxxxx
acaaccattctgctacctc
> C12C8.3a/742-757ctc	pattern xxxxxxxxxxxxxxxxxxx
acaaccattctgctccctc
> C12C8.3a/742-757ctg	pattern xxxxxxxxxxxxxxxxxxx
acaaccattctgctgcctc
> C12C8.3a/742-757ctt	pattern xxxxxxxxxxxxxxxxxxx
acaaccattctgcttcctc
> C12C8.3a/742-757gaa	pattern xxxxxxxxxxxxxxxxxxx
acaaccattctggaacctc
> C12C8.3a/742-757gac	pattern xxxxxxxxxxxxxxxxxxx
acaaccattctggaccctc
> C12C8.3a/742-757gag	pattern xxxxxxxxxxxxxxxxxxx
acaaccattctggagcctc
> C12C8.3a/742-757gat	pattern xxxxxxxxxxxxxxxxxxx
acaaccattctggatcctc
> C12C8.3a/742-757gca	pattern xxxxxxxxxxxxxxxxxxx
acaaccattctggcacctc
> C12C8.3a/742-757gcc	pattern xxxxxxxxxxxxxxxxxxx
acaaccattctggcccctc
> C12C8.3a/742-757gcg	pattern xxxxxxxxxxxxxxxxxxx
acaaccattctggcgcctc
> C12C8.3a/742-757gct	pattern xxxxxxxxxxxxxxxxxxx
acaaccattctggctcctc
> C12C8.3a/742-757gga	pattern xxxxxxxxxxxxxxxxxxx
acaaccattctgggacctc
> C12C8.3a/742-757ggc	pattern xxxxxxxxxxxxxxxxxxx
acaaccattctgggccctc
> C12C8.3a/742-757ggg	pattern xxxxxxxxxxxxxxxxxxx
acaaccattctggggcctc
> C12C8.3a/742-757ggt	pattern xxxxxxxxxxxxxxxxxxx
acaaccattctgggtcctc
> C12C8.3a/742-757gta	pattern xxxxxxxxxxxxxxxxxxx
acaaccattctggtacctc
> C12C8.3a/742-757gtc	pattern xxxxxxxxxxxxxxxxxxx
acaaccattctggtccctc
> C12C8.3a/742-757gtg	pattern xxxxxxxxxxxxxxxxxxx
acaaccattctggtgcctc
> C12C8.3a/742-757gtt	pattern xxxxxxxxxxxxxxxxxxx
acaaccattctggttcctc
> C12C8.3a/742-757taa	pattern xxxxxxxxxxxxxxxxxxx
acaaccattctgtaacctc
> C12C8.3a/742-757tac	pattern xxxxxxxxxxxxxxxxxxx
acaaccattctgtaccctc
> C12C8.3a/742-757tag	pattern xxxxxxxxxxxxxxxxxxx
acaaccattctgtagcctc
> C12C8.3a/742-757tat	pattern xxxxxxxxxxxxxxxxxxx
acaaccattctgtatcctc
> C12C8.3a/742-757tca	pattern xxxxxxxxxxxxxxxxxxx
acaaccattctgtcacctc
> C12C8.3a/742-757tcc	pattern xxxxxxxxxxxxxxxxxxx
acaaccattctgtcccctc
> C12C8.3a/742-757tcg	pattern xxxxxxxxxxxxxxxxxxx
acaaccattctgtcgcctc
> C12C8.3a/742-757tct	pattern xxxxxxxxxxxxxxxxxxx
acaaccattctgtctcctc
> C12C8.3a/742-757tga	pattern xxxxxxxxxxxxxxxxxxx
acaaccattctgtgacctc
> C12C8.3a/742-757tgc	pattern xxxxxxxxxxxxxxxxxxx
acaaccattctgtgccctc
> C12C8.3a/742-757tgg	pattern xxxxxxxxxxxxxxxxxxx
acaaccattctgtggcctc
> C12C8.3a/742-757tgt	pattern xxxxxxxxxxxxxxxxxxx
acaaccattctgtgtcctc
> C12C8.3a/742-757tta	pattern xxxxxxxxxxxxxxxxxxx
acaaccattctgttacctc
> C12C8.3a/742-757ttc	pattern xxxxxxxxxxxxxxxxxxx
acaaccattctgttccctc
> C12C8.3a/742-757ttg	pattern xxxxxxxxxxxxxxxxxxx
acaaccattctgttgcctc
> C12C8.3a/742-757ttt	pattern xxxxxxxxxxxxxxxxxxx
acaaccattctgtttcctc
> ZK792.6/484-499aaa	pattern xxxxxxxxxxxxxxxxxxx
acaaatatattggaacctc
> ZK792.6/484-499aac	pattern xxxxxxxxxxxxxxxxxxx
acaaatatattggaccctc
> ZK792.6/484-499aag	pattern xxxxxxxxxxxxxxxxxxx
acaaatatattggagcctc
> ZK792.6/484-499aat	pattern xxxxxxxxxxxxxxxxxxx
acaaatatattggatcctc
> ZK792.6/484-499aca	pattern xxxxxxxxxxxxxxxxxxx
acaaatatattggcacctc
> ZK792.6/484-499acc	pattern xxxxxxxxxxxxxxxxxxx
acaaatatattggcccctc
> ZK792.6/484-499acg	pattern xxxxxxxxxxxxxxxxxxx
acaaatatattggcgcctc
> ZK792.6/484-499act	pattern xxxxxxxxxxxxxxxxxxx
acaaatatattggctcctc
> ZK792.6/484-499aga	pattern xxxxxxxxxxxxxxxxxxx
acaaatatattgggacctc
> ZK792.6/484-499agc	pattern xxxxxxxxxxxxxxxxxxx
acaaatatattgggccctc
> ZK792.6/484-499agg	pattern xxxxxxxxxxxxxxxxxxx
acaaatatattggggcctc
> ZK792.6/484-499agt	pattern xxxxxxxxxxxxxxxxxxx
acaaatatattgggtcctc
> ZK792.6/484-499ata	pattern xxxxxxxxxxxxxxxxxxx
acaaatatattggtacctc
> ZK792.6/484-499atc	pattern xxxxxxxxxxxxxxxxxxx
acaaatatattggtccctc
> ZK792.6/484-499atg	pattern xxxxxxxxxxxxxxxxxxx
acaaatatattggtgcctc
> ZK792.6/484-499att	pattern xxxxxxxxxxxxxxxxxxx
acaaatatattggttcctc
> ZK792.6/484-499caa	pattern xxxxxxxxxxxxxxxxxxx
acaaatctattggaacctc
> ZK792.6/484-499cac	pattern xxxxxxxxxxxxxxxxxxx
acaaatctattggaccctc
> ZK792.6/484-499cag	pattern xxxxxxxxxxxxxxxxxxx
acaaatctattggagcctc
> ZK792.6/484-499cat	pattern xxxxxxxxxxxxxxxxxxx
acaaatctattggatcctc
> ZK792.6/484-499cca	pattern xxxxxxxxxxxxxxxxxxx
acaaatctattggcacctc
> ZK792.6/484-499ccc	pattern xxxxxxxxxxxxxxxxxxx
acaaatctattggcccctc
> ZK792.6/484-499ccg	pattern xxxxxxxxxxxxxxxxxxx
acaaatctattggcgcctc
> ZK792.6/484-499cct	pattern xxxxxxxxxxxxxxxxxxx
acaaatctattggctcctc
> ZK792.6/484-499cga	pattern xxxxxxxxxxxxxxxxxxx
acaaatctattgggacctc
> ZK792.6/484-499cgc	pattern xxxxxxxxxxxxxxxxxxx
acaaatctattgggccctc
> ZK792.6/484-499cgg	pattern xxxxxxxxxxxxxxxxxxx
acaaatctattggggcctc
> ZK792.6/484-499cgt	pattern xxxxxxxxxxxxxxxxxxx
acaaatctattgggtcctc
> ZK792.6/484-499cta	pattern xxxxxxxxxxxxxxxxxxx
acaaatctattggtacctc
> ZK792.6/484-499ctc	pattern xxxxxxxxxxxxxxxxxxx
acaaatctattggtccctc
> ZK792.6/484-499ctg	pattern xxxxxxxxxxxxxxxxxxx
acaaatctattggtgcctc
> ZK792.6/484-499ctt	pattern xxxxxxxxxxxxxxxxxxx
acaaatctattggttcctc
> ZK792.6/484-499gaa	pattern xxxxxxxxxxxxxxxxxxx
acaaatgtattggaacctc
> ZK792.6/484-499gac	pattern xxxxxxxxxxxxxxxxxxx
acaaatgtattggaccctc
> ZK792.6/484-499gag	pattern xxxxxxxxxxxxxxxxxxx
acaaatgtattggagcctc
> ZK792.6/484-499gat	pattern xxxxxxxxxxxxxxxxxxx
acaaatgtattggatcctc
> ZK792.6/484-499gca	pattern xxxxxxxxxxxxxxxxxxx
acaaatgtattggcacctc
> ZK792.6/484-499gcc	pattern xxxxxxxxxxxxxxxxxxx
acaaatgtattggcccctc
> ZK792.6/484-499gcg	pattern xxxxxxxxxxxxxxxxxxx
acaaatgtattggcgcctc
> ZK792.6/484-499gct	pattern xxxxxxxxxxxxxxxxxxx
acaaatgtattggctcctc
> ZK792.6/484-499gga	pattern xxxxxxxxxxxxxxxxxxx
acaaatgtattgggacctc
> ZK792.6/484-499ggc	pattern xxxxxxxxxxxxxxxxxxx
acaaatgtattgggccctc
> ZK792.6/484-499ggg	pattern xxxxxxxxxxxxxxxxxxx
acaaatgtattggggcctc
> ZK792.6/484-499ggt	pattern xxxxxxxxxxxxxxxxxxx
acaaatgtattgggtcctc
> ZK792.6/484-499gta	pattern xxxxxxxxxxxxxxxxxxx
acaaatgtattggtacctc
> ZK792.6/484-499gtc	pattern xxxxxxxxxxxxxxxxxxx
acaaatgtattggtccctc
> ZK792.6/484-499gtg	pattern xxxxxxxxxxxxxxxxxxx
acaaatgtattggtgcctc
> ZK792.6/484-499gtt	pattern xxxxxxxxxxxxxxxxxxx
acaaatgtattggttcctc
> ZK792.6/484-499taa	pattern xxxxxxxxxxxxxxxxxxx
acaaatttattggaacctc
> ZK792.6/484-499tac	pattern xxxxxxxxxxxxxxxxxxx
acaaatttattggaccctc
> ZK792.6/484-499tag	pattern xxxxxxxxxxxxxxxxxxx
acaaatttattggagcctc
> ZK792.6/484-499tat	pattern xxxxxxxxxxxxxxxxxxx
acaaatttattggatcctc
> ZK792.6/484-499tca	pattern xxxxxxxxxxxxxxxxxxx
acaaatttattggcacctc
> ZK792.6/484-499tcc	pattern xxxxxxxxxxxxxxxxxxx
acaaatttattggcccctc
> ZK792.6/484-499tcg	pattern xxxxxxxxxxxxxxxxxxx
acaaatttattggcgcctc
> ZK792.6/484-499tct	pattern xxxxxxxxxxxxxxxxxxx
acaaatttattggctcctc
> ZK792.6/484-499tga	pattern xxxxxxxxxxxxxxxxxxx
acaaatttattgggacctc
> ZK792.6/484-499tgc	pattern xxxxxxxxxxxxxxxxxxx
acaaatttattgggccctc
> ZK792.6/484-499tgg	pattern xxxxxxxxxxxxxxxxxxx
acaaatttattggggcctc
> ZK792.6/484-499tgt	pattern xxxxxxxxxxxxxxxxxxx
acaaatttattgggtcctc
> ZK792.6/484-499tta	pattern xxxxxxxxxxxxxxxxxxx
acaaatttattggtacctc
> ZK792.6/484-499ttc	pattern xxxxxxxxxxxxxxxxxxx
acaaatttattggtccctc
> ZK792.6/484-499ttg	pattern xxxxxxxxxxxxxxxxxxx
acaaatttattggtgcctc
> ZK792.6/484-499ttt	pattern xxxxxxxxxxxxxxxxxxx
acaaatttattggttcctc
> F11A1.3a/1007-1021aaaa	pattern xxxxxxxxxxxxxxxxxxx
gcaacaaaaccacaacctc
> F11A1.3a/1007-1021aaac	pattern xxxxxxxxxxxxxxxxxxx
gcaacaaaaccacaccctc
> F11A1.3a/1007-1021aaag	pattern xxxxxxxxxxxxxxxxxxx
gcaacaaaaccacagcctc
> F11A1.3a/1007-1021aaat	pattern xxxxxxxxxxxxxxxxxxx
gcaacaaaaccacatcctc
> F11A1.3a/1007-1021aaca	pattern xxxxxxxxxxxxxxxxxxx
gcaacaacaccacaacctc
> F11A1.3a/1007-1021aacc	pattern xxxxxxxxxxxxxxxxxxx
gcaacaacaccacaccctc
> F11A1.3a/1007-1021aacg	pattern xxxxxxxxxxxxxxxxxxx
gcaacaacaccacagcctc
> F11A1.3a/1007-1021aact	pattern xxxxxxxxxxxxxxxxxxx
gcaacaacaccacatcctc
> F11A1.3a/1007-1021aaga	pattern xxxxxxxxxxxxxxxxxxx
gcaacaagaccacaacctc
> F11A1.3a/1007-1021aagc	pattern xxxxxxxxxxxxxxxxxxx
gcaacaagaccacaccctc
> F11A1.3a/1007-1021aagg	pattern xxxxxxxxxxxxxxxxxxx
gcaacaagaccacagcctc
> F11A1.3a/1007-1021aagt	pattern xxxxxxxxxxxxxxxxxxx
gcaacaagaccacatcctc
> F11A1.3a/1007-1021aata	pattern xxxxxxxxxxxxxxxxxxx
gcaacaataccacaacctc
> F11A1.3a/1007-1021aatc	pattern xxxxxxxxxxxxxxxxxxx
gcaacaataccacaccctc
> F11A1.3a/1007-1021aatg	pattern xxxxxxxxxxxxxxxxxxx
gcaacaataccacagcctc
> F11A1.3a/1007-1021aatt	pattern xxxxxxxxxxxxxxxxxxx
gcaacaataccacatcctc
> F11A1.3a/1007-1021acaa	pattern xxxxxxxxxxxxxxxxxxx
gcaacacaaccacaacctc
> F11A1.3a/1007-1021acac	pattern xxxxxxxxxxxxxxxxxxx
gcaacacaaccacaccctc
> F11A1.3a/1007-1021acag	pattern xxxxxxxxxxxxxxxxxxx
gcaacacaaccacagcctc
> F11A1.3a/1007-1021acat	pattern xxxxxxxxxxxxxxxxxxx
gcaacacaaccacatcctc
> F11A1.3a/1007-1021acca	pattern xxxxxxxxxxxxxxxxxxx
gcaacaccaccacaacctc
> F11A1.3a/1007-1021accc	pattern xxxxxxxxxxxxxxxxxxx
gcaacaccaccacaccctc
> F11A1.3a/1007-1021accg	pattern xxxxxxxxxxxxxxxxxxx
gcaacaccaccacagcctc
> F11A1.3a/1007-1021acct	pattern xxxxxxxxxxxxxxxxxxx
gcaacaccaccacatcctc
> F11A1.3a/1007-1021acga	pattern xxxxxxxxxxxxxxxxxxx
gcaacacgaccacaacctc
> F11A1.3a/1007-1021acgc	pattern xxxxxxxxxxxxxxxxxxx
gcaacacgaccacaccctc
> F11A1.3a/1007-1021acgg	pattern xxxxxxxxxxxxxxxxxxx
gcaacacgaccacagcctc
> F11A1.3a/1007-1021acgt	pattern xxxxxxxxxxxxxxxxxxx
gcaacacgaccacatcctc
> F11A1.3a/1007-1021acta	pattern xxxxxxxxxxxxxxxxxxx
gcaacactaccacaacctc
> F11A1.3a/1007-1021actc	pattern xxxxxxxxxxxxxxxxxxx
gcaacactaccacaccctc
> F11A1.3a/1007-1021actg	pattern xxxxxxxxxxxxxxxxxxx
gcaacactaccacagcctc
> F11A1.3a/1007-1021actt	pattern xxxxxxxxxxxxxxxxxxx
gcaacactaccacatcctc
> F11A1.3a/1007-1021agaa	pattern xxxxxxxxxxxxxxxxxxx
gcaacagaaccacaacctc
> F11A1.3a/1007-1021agac	pattern xxxxxxxxxxxxxxxxxxx
gcaacagaaccacaccctc
> F11A1.3a/1007-1021agag	pattern xxxxxxxxxxxxxxxxxxx
gcaacagaaccacagcctc
> F11A1.3a/1007-1021agat	pattern xxxxxxxxxxxxxxxxxxx
gcaacagaaccacatcctc
> F11A1.3a/1007-1021agca	pattern xxxxxxxxxxxxxxxxxxx
gcaacagcaccacaacctc
> F11A1.3a/1007-1021agcc	pattern xxxxxxxxxxxxxxxxxxx
gcaacagcaccacaccctc
> F11A1.3a/1007-1021agcg	pattern xxxxxxxxxxxxxxxxxxx
gcaacagcaccacagcctc
> F11A1.3a/1007-1021agct	pattern xxxxxxxxxxxxxxxxxxx
gcaacagcaccacatcctc
> F11A1.3a/1007-1021agga	pattern xxxxxxxxxxxxxxxxxxx
gcaacaggaccacaacctc
> F11A1.3a/1007-1021aggc	pattern xxxxxxxxxxxxxxxxxxx
gcaacaggaccacaccctc
> F11A1.3a/1007-1021aggg	pattern xxxxxxxxxxxxxxxxxxx
gcaacaggaccacagcctc
> F11A1.3a/1007-1021aggt	pattern xxxxxxxxxxxxxxxxxxx
gcaacaggaccacatcctc
> F11A1.3a/1007-1021agta	pattern xxxxxxxxxxxxxxxxxxx
gcaacagtaccacaacctc
> F11A1.3a/1007-1021agtc	pattern xxxxxxxxxxxxxxxxxxx
gcaacagtaccacaccctc
> F11A1.3a/1007-1021agtg	pattern xxxxxxxxxxxxxxxxxxx
gcaacagtaccacagcctc
> F11A1.3a/1007-1021agtt	pattern xxxxxxxxxxxxxxxxxxx
gcaacagtaccacatcctc
> F11A1.3a/1007-1021ataa	pattern xxxxxxxxxxxxxxxxxxx
gcaacataaccacaacctc
> F11A1.3a/1007-1021atac	pattern xxxxxxxxxxxxxxxxxxx
gcaacataaccacaccctc
> F11A1.3a/1007-1021atag	pattern xxxxxxxxxxxxxxxxxxx
gcaacataaccacagcctc
> F11A1.3a/1007-1021atat	pattern xxxxxxxxxxxxxxxxxxx
gcaacataaccacatcctc
> F11A1.3a/1007-1021atca	pattern xxxxxxxxxxxxxxxxxxx
gcaacatcaccacaacctc
> F11A1.3a/1007-1021atcc	pattern xxxxxxxxxxxxxxxxxxx
gcaacatcaccacaccctc
> F11A1.3a/1007-1021atcg	pattern xxxxxxxxxxxxxxxxxxx
gcaacatcaccacagcctc
> F11A1.3a/1007-1021atct	pattern xxxxxxxxxxxxxxxxxxx
gcaacatcaccacatcctc
> F11A1.3a/1007-1021atga	pattern xxxxxxxxxxxxxxxxxxx
gcaacatgaccacaacctc
> F11A1.3a/1007-1021atgc	pattern xxxxxxxxxxxxxxxxxxx
gcaacatgaccacaccctc
> F11A1.3a/1007-1021atgg	pattern xxxxxxxxxxxxxxxxxxx
gcaacatgaccacagcctc
> F11A1.3a/1007-1021atgt	pattern xxxxxxxxxxxxxxxxxxx
gcaacatgaccacatcctc
> F11A1.3a/1007-1021atta	pattern xxxxxxxxxxxxxxxxxxx
gcaacattaccacaacctc
> F11A1.3a/1007-1021attc	pattern xxxxxxxxxxxxxxxxxxx
gcaacattaccacaccctc
> F11A1.3a/1007-1021attg	pattern xxxxxxxxxxxxxxxxxxx
gcaacattaccacagcctc
> F11A1.3a/1007-1021attt	pattern xxxxxxxxxxxxxxxxxxx
gcaacattaccacatcctc
> F11A1.3a/1007-1021caaa	pattern xxxxxxxxxxxxxxxxxxx
gcaaccaaaccacaacctc
> F11A1.3a/1007-1021caac	pattern xxxxxxxxxxxxxxxxxxx
gcaaccaaaccacaccctc
> F11A1.3a/1007-1021caag	pattern xxxxxxxxxxxxxxxxxxx
gcaaccaaaccacagcctc
> F11A1.3a/1007-1021caat	pattern xxxxxxxxxxxxxxxxxxx
gcaaccaaaccacatcctc
> F11A1.3a/1007-1021caca	pattern xxxxxxxxxxxxxxxxxxx
gcaaccacaccacaacctc
> F11A1.3a/1007-1021cacc	pattern xxxxxxxxxxxxxxxxxxx
gcaaccacaccacaccctc
> F11A1.3a/1007-1021cacg	pattern xxxxxxxxxxxxxxxxxxx
gcaaccacaccacagcctc
> F11A1.3a/1007-1021cact	pattern xxxxxxxxxxxxxxxxxxx
gcaaccacaccacatcctc
> F11A1.3a/1007-1021caga	pattern xxxxxxxxxxxxxxxxxxx
gcaaccagaccacaacctc
> F11A1.3a/1007-1021cagc	pattern xxxxxxxxxxxxxxxxxxx
gcaaccagaccacaccctc
> F11A1.3a/1007-1021cagg	pattern xxxxxxxxxxxxxxxxxxx
gcaaccagaccacagcctc
> F11A1.3a/1007-1021cagt	pattern xxxxxxxxxxxxxxxxxxx
gcaaccagaccacatcctc
> F11A1.3a/1007-1021cata	pattern xxxxxxxxxxxxxxxxxxx
gcaaccataccacaacctc
> F11A1.3a/1007-1021catc	pattern xxxxxxxxxxxxxxxxxxx
gcaaccataccacaccctc
> F11A1.3a/1007-1021catg	pattern xxxxxxxxxxxxxxxxxxx
gcaaccataccacagcctc
> F11A1.3a/1007-1021catt	pattern xxxxxxxxxxxxxxxxxxx
gcaaccataccacatcctc
> F11A1.3a/1007-1021ccaa	pattern xxxxxxxxxxxxxxxxxxx
gcaacccaaccacaacctc
> F11A1.3a/1007-1021ccac	pattern xxxxxxxxxxxxxxxxxxx
gcaacccaaccacaccctc
> F11A1.3a/1007-1021ccag	pattern xxxxxxxxxxxxxxxxxxx
gcaacccaaccacagcctc
> F11A1.3a/1007-1021ccat	pattern xxxxxxxxxxxxxxxxxxx
gcaacccaaccacatcctc
> F11A1.3a/1007-1021ccca	pattern xxxxxxxxxxxxxxxxxxx
gcaaccccaccacaacctc
> F11A1.3a/1007-1021cccc	pattern xxxxxxxxxxxxxxxxxxx
gcaaccccaccacaccctc
> F11A1.3a/1007-1021cccg	pattern xxxxxxxxxxxxxxxxxxx
gcaaccccaccacagcctc
> F11A1.3a/1007-1021ccct	pattern xxxxxxxxxxxxxxxxxxx
gcaaccccaccacatcctc
> F11A1.3a/1007-1021ccga	pattern xxxxxxxxxxxxxxxxxxx
gcaacccgaccacaacctc
> F11A1.3a/1007-1021ccgc	pattern xxxxxxxxxxxxxxxxxxx
gcaacccgaccacaccctc
> F11A1.3a/1007-1021ccgg	pattern xxxxxxxxxxxxxxxxxxx
gcaacccgaccacagcctc
> F11A1.3a/1007-1021ccgt	pattern xxxxxxxxxxxxxxxxxxx
gcaacccgaccacatcctc
> F11A1.3a/1007-1021ccta	pattern xxxxxxxxxxxxxxxxxxx
gcaaccctaccacaacctc
> F11A1.3a/1007-1021cctc	pattern xxxxxxxxxxxxxxxxxxx
gcaaccctaccacaccctc
> F11A1.3a/1007-1021cctg	pattern xxxxxxxxxxxxxxxxxxx
gcaaccctaccacagcctc
> F11A1.3a/1007-1021cctt	pattern xxxxxxxxxxxxxxxxxxx
gcaaccctaccacatcctc
> F11A1.3a/1007-1021cgaa	pattern xxxxxxxxxxxxxxxxxxx
gcaaccgaaccacaacctc
> F11A1.3a/1007-1021cgac	pattern xxxxxxxxxxxxxxxxxxx
gcaaccgaaccacaccctc
> F11A1.3a/1007-1021cgag	pattern xxxxxxxxxxxxxxxxxxx
gcaaccgaaccacagcctc
> F11A1.3a/1007-1021cgat	pattern xxxxxxxxxxxxxxxxxxx
gcaaccgaaccacatcctc
> F11A1.3a/1007-1021cgca	pattern xxxxxxxxxxxxxxxxxxx
gcaaccgcaccacaacctc
> F11A1.3a/1007-1021cgcc	pattern xxxxxxxxxxxxxxxxxxx
gcaaccgcaccacaccctc
> F11A1.3a/1007-1021cgcg	pattern xxxxxxxxxxxxxxxxxxx
gcaaccgcaccacagcctc
> F11A1.3a/1007-1021cgct	pattern xxxxxxxxxxxxxxxxxxx
gcaaccgcaccacatcctc
> F11A1.3a/1007-1021cgga	pattern xxxxxxxxxxxxxxxxxxx
gcaaccggaccacaacctc
> F11A1.3a/1007-1021cggc	pattern xxxxxxxxxxxxxxxxxxx
gcaaccggaccacaccctc
> F11A1.3a/1007-1021cggg	pattern xxxxxxxxxxxxxxxxxxx
gcaaccggaccacagcctc
> F11A1.3a/1007-1021cggt	pattern xxxxxxxxxxxxxxxxxxx
gcaaccggaccacatcctc
> F11A1.3a/1007-1021cgta	pattern xxxxxxxxxxxxxxxxxxx
gcaaccgtaccacaacctc
> F11A1.3a/1007-1021cgtc	pattern xxxxxxxxxxxxxxxxxxx
gcaaccgtaccacaccctc
> F11A1.3a/1007-1021cgtg	pattern xxxxxxxxxxxxxxxxxxx
gcaaccgtaccacagcctc
> F11A1.3a/1007-1021cgtt	pattern xxxxxxxxxxxxxxxxxxx
gcaaccgtaccacatcctc
> F11A1.3a/1007-1021ctaa	pattern xxxxxxxxxxxxxxxxxxx
gcaacctaaccacaacctc
> F11A1.3a/1007-1021ctac	pattern xxxxxxxxxxxxxxxxxxx
gcaacctaaccacaccctc
> F11A1.3a/1007-1021ctag	pattern xxxxxxxxxxxxxxxxxxx
gcaacctaaccacagcctc
> F11A1.3a/1007-1021ctat	pattern xxxxxxxxxxxxxxxxxxx
gcaacctaaccacatcctc
> F11A1.3a/1007-1021ctca	pattern xxxxxxxxxxxxxxxxxxx
gcaacctcaccacaacctc
> F11A1.3a/1007-1021ctcc	pattern xxxxxxxxxxxxxxxxxxx
gcaacctcaccacaccctc
> F11A1.3a/1007-1021ctcg	pattern xxxxxxxxxxxxxxxxxxx
gcaacctcaccacagcctc
> F11A1.3a/1007-1021ctct	pattern xxxxxxxxxxxxxxxxxxx
gcaacctcaccacatcctc
> F11A1.3a/1007-1021ctga	pattern xxxxxxxxxxxxxxxxxxx
gcaacctgaccacaacctc
> F11A1.3a/1007-1021ctgc	pattern xxxxxxxxxxxxxxxxxxx
gcaacctgaccacaccctc
> F11A1.3a/1007-1021ctgg	pattern xxxxxxxxxxxxxxxxxxx
gcaacctgaccacagcctc
> F11A1.3a/1007-1021ctgt	pattern xxxxxxxxxxxxxxxxxxx
gcaacctgaccacatcctc
> F11A1.3a/1007-1021ctta	pattern xxxxxxxxxxxxxxxxxxx
gcaaccttaccacaacctc
> F11A1.3a/1007-1021cttc	pattern xxxxxxxxxxxxxxxxxxx
gcaaccttaccacaccctc
> F11A1.3a/1007-1021cttg	pattern xxxxxxxxxxxxxxxxxxx
gcaaccttaccacagcctc
> F11A1.3a/1007-1021cttt	pattern xxxxxxxxxxxxxxxxxxx
gcaaccttaccacatcctc
> F11A1.3a/1007-1021gaaa	pattern xxxxxxxxxxxxxxxxxxx
gcaacgaaaccacaacctc
> F11A1.3a/1007-1021gaac	pattern xxxxxxxxxxxxxxxxxxx
gcaacgaaaccacaccctc
> F11A1.3a/1007-1021gaag	pattern xxxxxxxxxxxxxxxxxxx
gcaacgaaaccacagcctc
> F11A1.3a/1007-1021gaat	pattern xxxxxxxxxxxxxxxxxxx
gcaacgaaaccacatcctc
> F11A1.3a/1007-1021gaca	pattern xxxxxxxxxxxxxxxxxxx
gcaacgacaccacaacctc
> F11A1.3a/1007-1021gacc	pattern xxxxxxxxxxxxxxxxxxx
gcaacgacaccacaccctc
> F11A1.3a/1007-1021gacg	pattern xxxxxxxxxxxxxxxxxxx
gcaacgacaccacagcctc
> F11A1.3a/1007-1021gact	pattern xxxxxxxxxxxxxxxxxxx
gcaacgacaccacatcctc
> F11A1.3a/1007-1021gaga	pattern xxxxxxxxxxxxxxxxxxx
gcaacgagaccacaacctc
> F11A1.3a/1007-1021gagc	pattern xxxxxxxxxxxxxxxxxxx
gcaacgagaccacaccctc
> F11A1.3a/1007-1021gagg	pattern xxxxxxxxxxxxxxxxxxx
gcaacgagaccacagcctc
> F11A1.3a/1007-1021gagt	pattern xxxxxxxxxxxxxxxxxxx
gcaacgagaccacatcctc
> F11A1.3a/1007-1021gata	pattern xxxxxxxxxxxxxxxxxxx
gcaacgataccacaacctc
> F11A1.3a/1007-1021gatc	pattern xxxxxxxxxxxxxxxxxxx
gcaacgataccacaccctc
> F11A1.3a/1007-1021gatg	pattern xxxxxxxxxxxxxxxxxxx
gcaacgataccacagcctc
> F11A1.3a/1007-1021gatt	pattern xxxxxxxxxxxxxxxxxxx
gcaacgataccacatcctc
> F11A1.3a/1007-1021gcaa	pattern xxxxxxxxxxxxxxxxxxx
gcaacgcaaccacaacctc
> F11A1.3a/1007-1021gcac	pattern xxxxxxxxxxxxxxxxxxx
gcaacgcaaccacaccctc
> F11A1.3a/1007-1021gcag	pattern xxxxxxxxxxxxxxxxxxx
gcaacgcaaccacagcctc
> F11A1.3a/1007-1021gcat	pattern xxxxxxxxxxxxxxxxxxx
gcaacgcaaccacatcctc
> F11A1.3a/1007-1021gcca	pattern xxxxxxxxxxxxxxxxxxx
gcaacgccaccacaacctc
> F11A1.3a/1007-1021gccc	pattern xxxxxxxxxxxxxxxxxxx
gcaacgccaccacaccctc
> F11A1.3a/1007-1021gccg	pattern xxxxxxxxxxxxxxxxxxx
gcaacgccaccacagcctc
> F11A1.3a/1007-1021gcct	pattern xxxxxxxxxxxxxxxxxxx
gcaacgccaccacatcctc
> F11A1.3a/1007-1021gcga	pattern xxxxxxxxxxxxxxxxxxx
gcaacgcgaccacaacctc
> F11A1.3a/1007-1021gcgc	pattern xxxxxxxxxxxxxxxxxxx
gcaacgcgaccacaccctc
> F11A1.3a/1007-1021gcgg	pattern xxxxxxxxxxxxxxxxxxx
gcaacgcgaccacagcctc
> F11A1.3a/1007-1021gcgt	pattern xxxxxxxxxxxxxxxxxxx
gcaacgcgaccacatcctc
> F11A1.3a/1007-1021gcta	pattern xxxxxxxxxxxxxxxxxxx
gcaacgctaccacaacctc
> F11A1.3a/1007-1021gctc	pattern xxxxxxxxxxxxxxxxxxx
gcaacgctaccacaccctc
> F11A1.3a/1007-1021gctg	pattern xxxxxxxxxxxxxxxxxxx
gcaacgctaccacagcctc
> F11A1.3a/1007-1021gctt	pattern xxxxxxxxxxxxxxxxxxx
gcaacgctaccacatcctc
> F11A1.3a/1007-1021ggaa	pattern xxxxxxxxxxxxxxxxxxx
gcaacggaaccacaacctc
> F11A1.3a/1007-1021ggac	pattern xxxxxxxxxxxxxxxxxxx
gcaacggaaccacaccctc
> F11A1.3a/1007-1021ggag	pattern xxxxxxxxxxxxxxxxxxx
gcaacggaaccacagcctc
> F11A1.3a/1007-1021ggat	pattern xxxxxxxxxxxxxxxxxxx
gcaacggaaccacatcctc
> F11A1.3a/1007-1021ggca	pattern xxxxxxxxxxxxxxxxxxx
gcaacggcaccacaacctc
> F11A1.3a/1007-1021ggcc	pattern xxxxxxxxxxxxxxxxxxx
gcaacggcaccacaccctc
> F11A1.3a/1007-1021ggcg	pattern xxxxxxxxxxxxxxxxxxx
gcaacggcaccacagcctc
> F11A1.3a/1007-1021ggct	pattern xxxxxxxxxxxxxxxxxxx
gcaacggcaccacatcctc
> F11A1.3a/1007-1021ggga	pattern xxxxxxxxxxxxxxxxxxx
gcaacgggaccacaacctc
> F11A1.3a/1007-1021gggc	pattern xxxxxxxxxxxxxxxxxxx
gcaacgggaccacaccctc
> F11A1.3a/1007-1021gggg	pattern xxxxxxxxxxxxxxxxxxx
gcaacgggaccacagcctc
> F11A1.3a/1007-1021gggt	pattern xxxxxxxxxxxxxxxxxxx
gcaacgggaccacatcctc
> F11A1.3a/1007-1021ggta	pattern xxxxxxxxxxxxxxxxxxx
gcaacggtaccacaacctc
> F11A1.3a/1007-1021ggtc	pattern xxxxxxxxxxxxxxxxxxx
gcaacggtaccacaccctc
> F11A1.3a/1007-1021ggtg	pattern xxxxxxxxxxxxxxxxxxx
gcaacggtaccacagcctc
> F11A1.3a/1007-1021ggtt	pattern xxxxxxxxxxxxxxxxxxx
gcaacggtaccacatcctc
> F11A1.3a/1007-1021gtaa	pattern xxxxxxxxxxxxxxxxxxx
gcaacgtaaccacaacctc
> F11A1.3a/1007-1021gtac	pattern xxxxxxxxxxxxxxxxxxx
gcaacgtaaccacaccctc
> F11A1.3a/1007-1021gtag	pattern xxxxxxxxxxxxxxxxxxx
gcaacgtaaccacagcctc
> F11A1.3a/1007-1021gtat	pattern xxxxxxxxxxxxxxxxxxx
gcaacgtaaccacatcctc
> F11A1.3a/1007-1021gtca	pattern xxxxxxxxxxxxxxxxxxx
gcaacgtcaccacaacctc
> F11A1.3a/1007-1021gtcc	pattern xxxxxxxxxxxxxxxxxxx
gcaacgtcaccacaccctc
> F11A1.3a/1007-1021gtcg	pattern xxxxxxxxxxxxxxxxxxx
gcaacgtcaccacagcctc
> F11A1.3a/1007-1021gtct	pattern xxxxxxxxxxxxxxxxxxx
gcaacgtcaccacatcctc
> F11A1.3a/1007-1021gtga	pattern xxxxxxxxxxxxxxxxxxx
gcaacgtgaccacaacctc
> F11A1.3a/1007-1021gtgc	pattern xxxxxxxxxxxxxxxxxxx
gcaacgtgaccacaccctc
> F11A1.3a/1007-1021gtgg	pattern xxxxxxxxxxxxxxxxxxx
gcaacgtgaccacagcctc
> F11A1.3a/1007-1021gtgt	pattern xxxxxxxxxxxxxxxxxxx
gcaacgtgaccacatcctc
> F11A1.3a/1007-1021gtta	pattern xxxxxxxxxxxxxxxxxxx
gcaacgttaccacaacctc
> F11A1.3a/1007-1021gttc	pattern xxxxxxxxxxxxxxxxxxx
gcaacgttaccacaccctc
> F11A1.3a/1007-1021gttg	pattern xxxxxxxxxxxxxxxxxxx
gcaacgttaccacagcctc
> F11A1.3a/1007-1021gttt	pattern xxxxxxxxxxxxxxxxxxx
gcaacgttaccacatcctc
> F11A1.3a/1007-1021taaa	pattern xxxxxxxxxxxxxxxxxxx
gcaactaaaccacaacctc
> F11A1.3a/1007-1021taac	pattern xxxxxxxxxxxxxxxxxxx
gcaactaaaccacaccctc
> F11A1.3a/1007-1021taag	pattern xxxxxxxxxxxxxxxxxxx
gcaactaaaccacagcctc
> F11A1.3a/1007-1021taat	pattern xxxxxxxxxxxxxxxxxxx
gcaactaaaccacatcctc
> F11A1.3a/1007-1021taca	pattern xxxxxxxxxxxxxxxxxxx
gcaactacaccacaacctc
> F11A1.3a/1007-1021tacc	pattern xxxxxxxxxxxxxxxxxxx
gcaactacaccacaccctc
> F11A1.3a/1007-1021tacg	pattern xxxxxxxxxxxxxxxxxxx
gcaactacaccacagcctc
> F11A1.3a/1007-1021tact	pattern xxxxxxxxxxxxxxxxxxx
gcaactacaccacatcctc
> F11A1.3a/1007-1021taga	pattern xxxxxxxxxxxxxxxxxxx
gcaactagaccacaacctc
> F11A1.3a/1007-1021tagc	pattern xxxxxxxxxxxxxxxxxxx
gcaactagaccacaccctc
> F11A1.3a/1007-1021tagg	pattern xxxxxxxxxxxxxxxxxxx
gcaactagaccacagcctc
> F11A1.3a/1007-1021tagt	pattern xxxxxxxxxxxxxxxxxxx
gcaactagaccacatcctc
> F11A1.3a/1007-1021tata	pattern xxxxxxxxxxxxxxxxxxx
gcaactataccacaacctc
> F11A1.3a/1007-1021tatc	pattern xxxxxxxxxxxxxxxxxxx
gcaactataccacaccctc
> F11A1.3a/1007-1021tatg	pattern xxxxxxxxxxxxxxxxxxx
gcaactataccacagcctc
> F11A1.3a/1007-1021tatt	pattern xxxxxxxxxxxxxxxxxxx
gcaactataccacatcctc
> F11A1.3a/1007-1021tcaa	pattern xxxxxxxxxxxxxxxxxxx
gcaactcaaccacaacctc
> F11A1.3a/1007-1021tcac	pattern xxxxxxxxxxxxxxxxxxx
gcaactcaaccacaccctc
> F11A1.3a/1007-1021tcag	pattern xxxxxxxxxxxxxxxxxxx
gcaactcaaccacagcctc
> F11A1.3a/1007-1021tcat	pattern xxxxxxxxxxxxxxxxxxx
gcaactcaaccacatcctc
> F11A1.3a/1007-1021tcca	pattern xxxxxxxxxxxxxxxxxxx
gcaactccaccacaacctc
> F11A1.3a/1007-1021tccc	pattern xxxxxxxxxxxxxxxxxxx
gcaactccaccacaccctc
> F11A1.3a/1007-1021tccg	pattern xxxxxxxxxxxxxxxxxxx
gcaactccaccacagcctc
> F11A1.3a/1007-1021tcct	pattern xxxxxxxxxxxxxxxxxxx
gcaactccaccacatcctc
> F11A1.3a/1007-1021tcga	pattern xxxxxxxxxxxxxxxxxxx
gcaactcgaccacaacctc
> F11A1.3a/1007-1021tcgc	pattern xxxxxxxxxxxxxxxxxxx
gcaactcgaccacaccctc
> F11A1.3a/1007-1021tcgg	pattern xxxxxxxxxxxxxxxxxxx
gcaactcgaccacagcctc
> F11A1.3a/1007-1021tcgt	pattern xxxxxxxxxxxxxxxxxxx
gcaactcgaccacatcctc
> F11A1.3a/1007-1021tcta	pattern xxxxxxxxxxxxxxxxxxx
gcaactctaccacaacctc
> F11A1.3a/1007-1021tctc	pattern xxxxxxxxxxxxxxxxxxx
gcaactctaccacaccctc
> F11A1.3a/1007-1021tctg	pattern xxxxxxxxxxxxxxxxxxx
gcaactctaccacagcctc
> F11A1.3a/1007-1021tctt	pattern xxxxxxxxxxxxxxxxxxx
gcaactctaccacatcctc
> F11A1.3a/1007-1021tgaa	pattern xxxxxxxxxxxxxxxxxxx
gcaactgaaccacaacctc
> F11A1.3a/1007-1021tgac	pattern xxxxxxxxxxxxxxxxxxx
gcaactgaaccacaccctc
> F11A1.3a/1007-1021tgag	pattern xxxxxxxxxxxxxxxxxxx
gcaactgaaccacagcctc
> F11A1.3a/1007-1021tgat	pattern xxxxxxxxxxxxxxxxxxx
gcaactgaaccacatcctc
> F11A1.3a/1007-1021tgca	pattern xxxxxxxxxxxxxxxxxxx
gcaactgcaccacaacctc
> F11A1.3a/1007-1021tgcc	pattern xxxxxxxxxxxxxxxxxxx
gcaactgcaccacaccctc
> F11A1.3a/1007-1021tgcg	pattern xxxxxxxxxxxxxxxxxxx
gcaactgcaccacagcctc
> F11A1.3a/1007-1021tgct	pattern xxxxxxxxxxxxxxxxxxx
gcaactgcaccacatcctc
> F11A1.3a/1007-1021tgga	pattern xxxxxxxxxxxxxxxxxxx
gcaactggaccacaacctc
> F11A1.3a/1007-1021tggc	pattern xxxxxxxxxxxxxxxxxxx
gcaactggaccacaccctc
> F11A1.3a/1007-1021tggg	pattern xxxxxxxxxxxxxxxxxxx
gcaactggaccacagcctc
> F11A1.3a/1007-1021tggt	pattern xxxxxxxxxxxxxxxxxxx
gcaactggaccacatcctc
> F11A1.3a/1007-1021tgta	pattern xxxxxxxxxxxxxxxxxxx
gcaactgtaccacaacctc
> F11A1.3a/1007-1021tgtc	pattern xxxxxxxxxxxxxxxxxxx
gcaactgtaccacaccctc
> F11A1.3a/1007-1021tgtg	pattern xxxxxxxxxxxxxxxxxxx
gcaactgtaccacagcctc
> F11A1.3a/1007-1021tgtt	pattern xxxxxxxxxxxxxxxxxxx
gcaactgtaccacatcctc
> F11A1.3a/1007-1021ttaa	pattern xxxxxxxxxxxxxxxxxxx
gcaacttaaccacaacctc
> F11A1.3a/1007-1021ttac	pattern xxxxxxxxxxxxxxxxxxx
gcaacttaaccacaccctc
> F11A1.3a/1007-1021ttag	pattern xxxxxxxxxxxxxxxxxxx
gcaacttaaccacagcctc
> F11A1.3a/1007-1021ttat	pattern xxxxxxxxxxxxxxxxxxx
gcaacttaaccacatcctc
> F11A1.3a/1007-1021ttca	pattern xxxxxxxxxxxxxxxxxxx
gcaacttcaccacaacctc
> F11A1.3a/1007-1021ttcc	pattern xxxxxxxxxxxxxxxxxxx
gcaacttcaccacaccctc
> F11A1.3a/1007-1021ttcg	pattern xxxxxxxxxxxxxxxxxxx
gcaacttcaccacagcctc
> F11A1.3a/1007-1021ttct	pattern xxxxxxxxxxxxxxxxxxx
gcaacttcaccacatcctc
> F11A1.3a/1007-1021ttga	pattern xxxxxxxxxxxxxxxxxxx
gcaacttgaccacaacctc
> F11A1.3a/1007-1021ttgc	pattern xxxxxxxxxxxxxxxxxxx
gcaacttgaccacaccctc
> F11A1.3a/1007-1021ttgg	pattern xxxxxxxxxxxxxxxxxxx
gcaacttgaccacagcctc
> F11A1.3a/1007-1021ttgt	pattern xxxxxxxxxxxxxxxxxxx
gcaacttgaccacatcctc
> F11A1.3a/1007-1021ttta	pattern xxxxxxxxxxxxxxxxxxx
gcaactttaccacaacctc
> F11A1.3a/1007-1021tttc	pattern xxxxxxxxxxxxxxxxxxx
gcaactttaccacaccctc
> F11A1.3a/1007-1021tttg	pattern xxxxxxxxxxxxxxxxxxx
gcaactttaccacagcctc
> F11A1.3a/1007-1021tttt	pattern xxxxxxxxxxxxxxxxxxx
gcaactttaccacatcctc
> ZK792.6/343-361	pattern xxxxxxxxxxxxxxxxxxx
gcatccgaaccccctcctc
stackbm "cel_let-7.sbm_xxxxxxxxxxxxxxxxxxx": 16 x 18
aa: 0.0 0.00870762126941 0.0711862319181 0.0232561802348 0.0 0.0251723309911 0.0 0.0232375147372 0.0 0.0 0.0229780253592 0.00366442559736 0.0 0.0180007530289 0.00582946456971 0.0 0.0 0.0
ac: 0.0511419532313 0.0 0.0 0.0392224304139 0.0 0.0 0.0251723309911 0.0 0.0248974352773 0.0 0.0 0.0355580048165 0.0 0.019036231696 0.0366028181198 0.0125811970568 0.0 0.0
ag: 0.0110874767122 0.0 0.0 0.00870762126941 0.0 0.0183274528032 0.00792242445563 0.0 0.0 0.0 0.0 0.0 0.00366442559736 0.0161728376486 0.000480826058133 0.0 0.0 0.0
at: 0.0 0.0385134934658 0.027023086218 0.0 0.0232561802348 0.0339696139028 0.0128677653847 0.0 0.0365973427095 0.0 0.0183274528032 0.038575795632 0.0 0.0172047928752 0.00377471751579 0.0 0.0 0.0
ca: 0.0133411624747 0.0723749629112 0.0 0.0 0.0141471564452 0.0 0.0 0.00282370567312 0.0 0.0183274528032 0.0269344276903 0.0 0.0459750415171 0.0110514013018 0.0 0.0 0.0 0.0
cc: 0.0141471564452 0.0 0.0 0.0 0.0549088592144 0.00366442559736 0.00282370567312 0.0 0.00873498074546 0.0299679904254 0.0186313330079 0.00989635226246 0.00989635226246 0.0126070526403 0.0355673128755 0.150043236618 0.0 0.0
cg: 0.0171267339555 0.0104170367005 0.0 0.0 0.0107461301288 0.0341176996615 0.0 0.0 0.0 0.0 0.0099884079972 0.0 0.0171267339555 0.00790189113744 0.0076515608434 0.0 0.0 0.0
ct: 0.0 0.0228821371906 0.0167185376771 0.0 0.000590527288698 0.0408849331308 0.0140528404475 0.0606265177498 0.0141471564452 0.0278857729964 0.00713832595832 0.0174426020149 0.0 0.0167174931751 0.00806164074697 0.0 0.199436915008 0.0
ga: 0.0338799522605 0.0171267339555 0.0 0.0 0.0434997837943 0.00792242445563 0.00989635226246 0.00851295174433 0.0 0.0 0.0 0.0 1.09345447623e-05 0.00656405729616 0.00137113140475 0.0 0.0 0.0
gc: 0.0403850271259 0.00876551414986 0.0 0.0 0.0104170367005 0.00282370567312 0.0183274528032 0.0 0.0 0.0 0.00870762126941 0.0099884079972 0.00450153373165 0.00759956254045 0.0399108734623 0.0116401503422 0.0 0.0
gg: 0.00876551414986 0.0110874767122 0.0 0.0 0.0 0.0 0.000590527288698 0.0 0.0 0.0 0.0 0.0232561802348 0.00897280487502 0.00766451442712 0.00226985933365 0.0 0.0 0.0
gt: 0.00956193865333 0.0 0.0231134285387 0.0 0.00870762126941 0.0 0.0242213473991 0.0 0.0104170367005 0.0 0.0355893676916 0.0 0.00977090708339 0.00793583016418 0.00651483181569 0.0 0.0 0.0
ta: 0.0 0.0 0.0 0.0 0.0198224574576 0.0128677653847 0.0133411624747 0.0269206058322 0.0 0.0229780253592 0.0278857729964 0.0 0.0244286391869 0.0110716146367 0.00538060108238 0.0 0.0 0.0
tc: 0.0 0.00795302352727 0.0 0.0411702426631 0.0133411624747 0.0103884148501 0.0171267339555 0.0228821371906 0.0425488002023 0.0327245042283 0.0 0.0175553626589 0.0338799522605 0.0120376675891 0.0379622321607 0.0251723309911 0.0 0.199436915008
tg: 0.0 0.00160891512606 0.0 0.0539168204948 0.0 0.000590527288698 0.0 0.0104170367005 0.0 0.044296988961 0.0232561802348 0.0 0.0 0.0183274528032 0.00123790410705 0.0 0.0 0.0
tt: 0.0 0.0 0.0613956306564 0.0331636199323 0.0 0.00870762126941 0.0530942718727 0.0440164453806 0.0620941629282 0.0232561802348 0.0 0.0434997837943 0.0412095899938 0.00954376204828 0.00682114091262 0.0 0.0 0.0
