# Supplementary material for: A scoring matrix approach to detecting miRNA target sites
Source: Algorithms Mol Biol. 2008 Mar 31;3:3. doi: 10.1186/1748-7188-3-3 (PMC2365947; doi:10.1186/1748-7188-3-3)
Supplement: Additional file 3 — Raw result files. Raw SBM results files, alignments of miRNA targets used in the analysis and a list of overlapping targets predicted by both SBM and miRanda. [file 1748-7188-3-3-S3.zip › FullResults/cel_miR-273.sbm]

stackbm.StackBMSet 0.1
alignment:
stackbm.Alignment 0.1

3
> C18D1.1.1/61-78	
caatc--tgttgtatgggta
> cel-miR-273/1-20	
cagccgacacagtacgggca
> C18D1.1.1/273-292	
ctcccagttagcaacgggcc
2 gap filled alignments with stackbms:
stackbm.Alignment 0.1
xxxxx--xxxxxxxxxxxxx
3
> C18D1.1.1/61-78	pattern xxxxx--xxxxxxxxxxxxx
caatctgttgtatgggta
> cel-miR-273/1-20	pattern xxxxx--xxxxxxxxxxxxx
cagcccacagtacgggca
> C18D1.1.1/273-292	pattern xxxxx--xxxxxxxxxxxxx
ctcccttagcaacgggcc
stackbm "cel_miR-273.aln_xxxxx--xxxxxxxxxxxxx": 16 x 17
aa: 0.0 0.0422751729439 0.0 0.0 0.0 0.0 0.0 0.0 0.0 0.0 0.0399692544197 0.0 0.0 0.0 0.0 0.0 0.0
ac: 0.0 0.0 0.0 0.0 0.0 0.0 0.032282859339 0.0 0.0 0.0 0.0 0.0722521137586 0.0 0.0 0.0 0.0 0.0
ag: 0.0 0.032282859339 0.0 0.0 0.0 0.0 0.0 0.0399692544197 0.032282859339 0.0 0.0 0.0 0.0 0.0 0.0 0.0 0.0
at: 0.0 0.0 0.0422751729439 0.0 0.0 0.0 0.0 0.0 0.0 0.0 0.0 0.0422751729439 0.0 0.0 0.0 0.0 0.0
ca: 0.0745580322829 0.0 0.0 0.0 0.0 0.032282859339 0.0 0.032282859339 0.0 0.0399692544197 0.0 0.0 0.0 0.0 0.0 0.0 0.032282859339
cc: 0.0 0.0 0.0399692544197 0.0722521137586 0.032282859339 0.0 0.0 0.0 0.0 0.0 0.0 0.0 0.0 0.0 0.0 0.0 0.0399692544197
cg: 0.0 0.0 0.0 0.0 0.0 0.0 0.0 0.0 0.0 0.0 0.0 0.0 0.0722521137586 0.0 0.0 0.0 0.0
ct: 0.0399692544197 0.0 0.0 0.0 0.0822444273636 0.0 0.0 0.0 0.0 0.0 0.0 0.0 0.0 0.0 0.0 0.0 0.0
ga: 0.0 0.0 0.0 0.0 0.0 0.0 0.0 0.0 0.0 0.0 0.0 0.0 0.0 0.0 0.0 0.0 0.0
gc: 0.0 0.0 0.032282859339 0.0 0.0 0.0 0.0 0.0 0.0399692544197 0.0 0.0 0.0 0.0 0.0 0.0 0.0722521137586 0.0
gg: 0.0 0.0 0.0 0.0 0.0 0.0 0.0 0.0 0.0 0.0 0.0 0.0 0.0 0.114527286703 0.114527286703 0.0 0.0
gt: 0.0 0.0 0.0 0.0 0.0 0.0 0.0422751729439 0.0 0.0 0.0745580322829 0.0 0.0 0.0 0.0 0.0 0.0422751729439 0.0
ta: 0.0 0.0 0.0 0.0 0.0 0.0 0.0399692544197 0.0 0.0 0.0 0.0745580322829 0.0 0.0 0.0 0.0 0.0 0.0422751729439
tc: 0.0 0.0399692544197 0.0 0.0422751729439 0.0 0.0 0.0 0.0 0.0 0.0 0.0 0.0 0.0 0.0 0.0 0.0 0.0
tg: 0.0 0.0 0.0 0.0 0.0 0.0422751729439 0.0 0.0 0.0422751729439 0.0 0.0 0.0 0.0422751729439 0.0 0.0 0.0 0.0
tt: 0.0 0.0 0.0 0.0 0.0 0.0399692544197 0.0 0.0422751729439 0.0 0.0 0.0 0.0 0.0 0.0 0.0 0.0 0.0

stackbm.Alignment 0.1
xxxxxxxxxxxxxxxxxxxx
18
> C18D1.1.1/61-78aa	pattern xxxxxxxxxxxxxxxxxxxx
caatcaatgttgtatgggta
> C18D1.1.1/61-78ac	pattern xxxxxxxxxxxxxxxxxxxx
caatcactgttgtatgggta
> C18D1.1.1/61-78ag	pattern xxxxxxxxxxxxxxxxxxxx
caatcagtgttgtatgggta
> C18D1.1.1/61-78at	pattern xxxxxxxxxxxxxxxxxxxx
caatcattgttgtatgggta
> C18D1.1.1/61-78ca	pattern xxxxxxxxxxxxxxxxxxxx
caatccatgttgtatgggta
> C18D1.1.1/61-78cc	pattern xxxxxxxxxxxxxxxxxxxx
caatccctgttgtatgggta
> C18D1.1.1/61-78cg	pattern xxxxxxxxxxxxxxxxxxxx
caatccgtgttgtatgggta
> C18D1.1.1/61-78ct	pattern xxxxxxxxxxxxxxxxxxxx
caatccttgttgtatgggta
> C18D1.1.1/61-78ga	pattern xxxxxxxxxxxxxxxxxxxx
caatcgatgttgtatgggta
> C18D1.1.1/61-78gc	pattern xxxxxxxxxxxxxxxxxxxx
caatcgctgttgtatgggta
> C18D1.1.1/61-78gg	pattern xxxxxxxxxxxxxxxxxxxx
caatcggtgttgtatgggta
> C18D1.1.1/61-78gt	pattern xxxxxxxxxxxxxxxxxxxx
caatcgttgttgtatgggta
> C18D1.1.1/61-78ta	pattern xxxxxxxxxxxxxxxxxxxx
caatctatgttgtatgggta
> C18D1.1.1/61-78tc	pattern xxxxxxxxxxxxxxxxxxxx
caatctctgttgtatgggta
> C18D1.1.1/61-78tg	pattern xxxxxxxxxxxxxxxxxxxx
caatctgtgttgtatgggta
> C18D1.1.1/61-78tt	pattern xxxxxxxxxxxxxxxxxxxx
caatctttgttgtatgggta
> cel-miR-273/1-20	pattern xxxxxxxxxxxxxxxxxxxx
cagccgacacagtacgggca
> C18D1.1.1/273-292	pattern xxxxxxxxxxxxxxxxxxxx
ctcccagttagcaacgggcc
stackbm "cel_miR-273.aln_xxxxxxxxxxxxxxxxxxxx": 16 x 19
aa: 0.0 0.0460550588385 0.0 0.0 0.0 0.0 0.0 0.0 0.0 0.0 0.0 0.0 0.0389026190136 0.0 0.0 0.0 0.0 0.0 0.0
ac: 0.0 0.0 0.0 0.0 0.0 0.0 0.0281233535107 0.0 0.0281233535107 0.0 0.0 0.0 0.0 0.0670259725243 0.0 0.0 0.0 0.0 0.0
ag: 0.0 0.0281233535107 0.0 0.0 0.0 0.0389026190136 0.0 0.0 0.0 0.0389026190136 0.0281233535107 0.0 0.0 0.0 0.0 0.0 0.0 0.0 0.0
at: 0.0 0.0 0.0460550588385 0.0 0.0 0.0 0.0151964571709 0.0 0.0 0.0 0.0 0.0 0.0 0.0460550588385 0.0 0.0 0.0 0.0 0.0
ca: 0.0741784123492 0.0 0.0 0.0 0.0389026190136 0.0074910993895 0.0 0.0281233535107 0.0 0.0281233535107 0.0 0.0389026190136 0.0 0.0 0.0 0.0 0.0 0.0 0.0281233535107
cc: 0.0 0.0 0.0389026190136 0.0670259725243 0.0220094964426 0.00733734570014 0.0 0.0 0.0 0.0 0.0 0.0 0.0 0.0 0.0 0.0 0.0 0.0 0.0389026190136
cg: 0.0 0.0 0.0 0.0 0.0300886285333 0.0 0.0 0.0 0.0 0.0 0.0 0.0 0.0 0.0 0.0670259725243 0.0 0.0 0.0 0.0
ct: 0.0389026190136 0.0 0.0 0.0 0.0220802873733 0.00718105135299 0.0153520964601 0.0 0.0 0.0 0.0 0.0 0.0 0.0 0.0 0.0 0.0 0.0 0.0
ga: 0.0 0.0 0.0 0.0 0.0 0.0281233535107 0.0 0.0 0.0 0.0 0.0 0.0 0.0 0.0 0.0 0.0 0.0 0.0 0.0
gc: 0.0 0.0 0.0281233535107 0.0 0.0 0.000750081590411 0.0 0.0 0.0 0.0 0.0389026190136 0.0 0.0 0.0 0.0 0.0 0.0 0.0670259725243 0.0
gg: 0.0 0.0 0.0 0.0 0.0 0.0 0.0 0.0 0.0 0.0 0.0 0.0 0.0 0.0 0.0 0.113081031363 0.113081031363 0.0 0.0
gt: 0.0 0.0 0.0 0.0 0.0 0.00121519343215 0.0389026190136 0.0 0.0460550588385 0.0 0.0 0.0741784123492 0.0 0.0 0.0 0.0 0.0 0.0460550588385 0.0
ta: 0.0 0.0 0.0 0.0 0.0 0.00770535778143 0.0 0.0 0.0389026190136 0.0 0.0 0.0 0.0741784123492 0.0 0.0 0.0 0.0 0.0 0.0460550588385
tc: 0.0 0.0389026190136 0.0 0.0460550588385 0.0 0.00726466916959 0.0 0.0 0.0 0.0 0.0 0.0 0.0 0.0 0.0 0.0 0.0 0.0 0.0
tg: 0.0 0.0 0.0 0.0 0.0 0.0 0.0 0.0460550588385 0.0 0.0 0.0460550588385 0.0 0.0 0.0 0.0460550588385 0.0 0.0 0.0 0.0
tt: 0.0 0.0 0.0 0.0 0.0 0.0071102604223 0.0155065052074 0.0389026190136 0.0 0.0460550588385 0.0 0.0 0.0 0.0 0.0 0.0 0.0 0.0 0.0
