# Supplementary material for: A scoring matrix approach to detecting miRNA target sites
Source: Algorithms Mol Biol. 2008 Mar 31;3:3. doi: 10.1186/1748-7188-3-3 (PMC2365947; doi:10.1186/1748-7188-3-3)
Supplement: Additional file 3 — Raw result files. Raw SBM results files, alignments of miRNA targets used in the analysis and a list of overlapping targets predicted by both SBM and miRanda. [file 1748-7188-3-3-S3.zip › FullResults/cel_miR-84.sbm]

stackbm.StackBMSet 0.1
alignment:
stackbm.Alignment 0.1

8
> ZK792.6.1/126-148	
tgtgatcgatcctcttccgcctc
> ZK792.6.1/342-361	
tgca-tc--cgaaccccctcctc
> cel-miR-84/1-21	
tacaata--ttacatactacctc
> ZK792.6.1/187-207	
atcgatt--gaacttgttctctc
> ZK792.6.1/665-683	
tgaaagt----ttttgctccctc
> ZK792.6.1/460-475	
tttattc-------cccttcctc
> ZK792.6.1/479-499	
ttcatac--aaattattggcctc
> ZK792.6.1/249-264	
ttcattc-------taattcctc
5 gap filled alignments with stackbms:
stackbm.Alignment 0.1
xxxxxxxxxxxxxxxxxxxxxxx
33137
> ZK792.6.1/126-148	pattern xxxxxxxxxxxxxxxxxxxxxxx
tgtgatcgatcctcttccgcctc
> ZK792.6.1/342-361aaa	pattern xxxxxxxxxxxxxxxxxxxxxxx
tgcaatcaacgaaccccctcctc
> ZK792.6.1/342-361aac	pattern xxxxxxxxxxxxxxxxxxxxxxx
tgcaatcaccgaaccccctcctc
> ZK792.6.1/342-361aag	pattern xxxxxxxxxxxxxxxxxxxxxxx
tgcaatcagcgaaccccctcctc
> ZK792.6.1/342-361aat	pattern xxxxxxxxxxxxxxxxxxxxxxx
tgcaatcatcgaaccccctcctc
> ZK792.6.1/342-361aca	pattern xxxxxxxxxxxxxxxxxxxxxxx
tgcaatccacgaaccccctcctc
> ZK792.6.1/342-361acc	pattern xxxxxxxxxxxxxxxxxxxxxxx
tgcaatccccgaaccccctcctc
> ZK792.6.1/342-361acg	pattern xxxxxxxxxxxxxxxxxxxxxxx
tgcaatccgcgaaccccctcctc
> ZK792.6.1/342-361act	pattern xxxxxxxxxxxxxxxxxxxxxxx
tgcaatcctcgaaccccctcctc
> ZK792.6.1/342-361aga	pattern xxxxxxxxxxxxxxxxxxxxxxx
tgcaatcgacgaaccccctcctc
> ZK792.6.1/342-361agc	pattern xxxxxxxxxxxxxxxxxxxxxxx
tgcaatcgccgaaccccctcctc
> ZK792.6.1/342-361agg	pattern xxxxxxxxxxxxxxxxxxxxxxx
tgcaatcggcgaaccccctcctc
> ZK792.6.1/342-361agt	pattern xxxxxxxxxxxxxxxxxxxxxxx
tgcaatcgtcgaaccccctcctc
> ZK792.6.1/342-361ata	pattern xxxxxxxxxxxxxxxxxxxxxxx
tgcaatctacgaaccccctcctc
> ZK792.6.1/342-361atc	pattern xxxxxxxxxxxxxxxxxxxxxxx
tgcaatctccgaaccccctcctc
> ZK792.6.1/342-361atg	pattern xxxxxxxxxxxxxxxxxxxxxxx
tgcaatctgcgaaccccctcctc
> ZK792.6.1/342-361att	pattern xxxxxxxxxxxxxxxxxxxxxxx
tgcaatcttcgaaccccctcctc
> ZK792.6.1/342-361caa	pattern xxxxxxxxxxxxxxxxxxxxxxx
tgcactcaacgaaccccctcctc
> ZK792.6.1/342-361cac	pattern xxxxxxxxxxxxxxxxxxxxxxx
tgcactcaccgaaccccctcctc
> ZK792.6.1/342-361cag	pattern xxxxxxxxxxxxxxxxxxxxxxx
tgcactcagcgaaccccctcctc
> ZK792.6.1/342-361cat	pattern xxxxxxxxxxxxxxxxxxxxxxx
tgcactcatcgaaccccctcctc
> ZK792.6.1/342-361cca	pattern xxxxxxxxxxxxxxxxxxxxxxx
tgcactccacgaaccccctcctc
> ZK792.6.1/342-361ccc	pattern xxxxxxxxxxxxxxxxxxxxxxx
tgcactccccgaaccccctcctc
> ZK792.6.1/342-361ccg	pattern xxxxxxxxxxxxxxxxxxxxxxx
tgcactccgcgaaccccctcctc
> ZK792.6.1/342-361cct	pattern xxxxxxxxxxxxxxxxxxxxxxx
tgcactcctcgaaccccctcctc
> ZK792.6.1/342-361cga	pattern xxxxxxxxxxxxxxxxxxxxxxx
tgcactcgacgaaccccctcctc
> ZK792.6.1/342-361cgc	pattern xxxxxxxxxxxxxxxxxxxxxxx
tgcactcgccgaaccccctcctc
> ZK792.6.1/342-361cgg	pattern xxxxxxxxxxxxxxxxxxxxxxx
tgcactcggcgaaccccctcctc
> ZK792.6.1/342-361cgt	pattern xxxxxxxxxxxxxxxxxxxxxxx
tgcactcgtcgaaccccctcctc
> ZK792.6.1/342-361cta	pattern xxxxxxxxxxxxxxxxxxxxxxx
tgcactctacgaaccccctcctc
> ZK792.6.1/342-361ctc	pattern xxxxxxxxxxxxxxxxxxxxxxx
tgcactctccgaaccccctcctc
> ZK792.6.1/342-361ctg	pattern xxxxxxxxxxxxxxxxxxxxxxx
tgcactctgcgaaccccctcctc
> ZK792.6.1/342-361ctt	pattern xxxxxxxxxxxxxxxxxxxxxxx
tgcactcttcgaaccccctcctc
> ZK792.6.1/342-361gaa	pattern xxxxxxxxxxxxxxxxxxxxxxx
tgcagtcaacgaaccccctcctc
> ZK792.6.1/342-361gac	pattern xxxxxxxxxxxxxxxxxxxxxxx
tgcagtcaccgaaccccctcctc
> ZK792.6.1/342-361gag	pattern xxxxxxxxxxxxxxxxxxxxxxx
tgcagtcagcgaaccccctcctc
> ZK792.6.1/342-361gat	pattern xxxxxxxxxxxxxxxxxxxxxxx
tgcagtcatcgaaccccctcctc
> ZK792.6.1/342-361gca	pattern xxxxxxxxxxxxxxxxxxxxxxx
tgcagtccacgaaccccctcctc
> ZK792.6.1/342-361gcc	pattern xxxxxxxxxxxxxxxxxxxxxxx
tgcagtccccgaaccccctcctc
> ZK792.6.1/342-361gcg	pattern xxxxxxxxxxxxxxxxxxxxxxx
tgcagtccgcgaaccccctcctc
> ZK792.6.1/342-361gct	pattern xxxxxxxxxxxxxxxxxxxxxxx
tgcagtcctcgaaccccctcctc
> ZK792.6.1/342-361gga	pattern xxxxxxxxxxxxxxxxxxxxxxx
tgcagtcgacgaaccccctcctc
> ZK792.6.1/342-361ggc	pattern xxxxxxxxxxxxxxxxxxxxxxx
tgcagtcgccgaaccccctcctc
> ZK792.6.1/342-361ggg	pattern xxxxxxxxxxxxxxxxxxxxxxx
tgcagtcggcgaaccccctcctc
> ZK792.6.1/342-361ggt	pattern xxxxxxxxxxxxxxxxxxxxxxx
tgcagtcgtcgaaccccctcctc
> ZK792.6.1/342-361gta	pattern xxxxxxxxxxxxxxxxxxxxxxx
tgcagtctacgaaccccctcctc
> ZK792.6.1/342-361gtc	pattern xxxxxxxxxxxxxxxxxxxxxxx
tgcagtctccgaaccccctcctc
> ZK792.6.1/342-361gtg	pattern xxxxxxxxxxxxxxxxxxxxxxx
tgcagtctgcgaaccccctcctc
> ZK792.6.1/342-361gtt	pattern xxxxxxxxxxxxxxxxxxxxxxx
tgcagtcttcgaaccccctcctc
> ZK792.6.1/342-361taa	pattern xxxxxxxxxxxxxxxxxxxxxxx
tgcattcaacgaaccccctcctc
> ZK792.6.1/342-361tac	pattern xxxxxxxxxxxxxxxxxxxxxxx
tgcattcaccgaaccccctcctc
> ZK792.6.1/342-361tag	pattern xxxxxxxxxxxxxxxxxxxxxxx
tgcattcagcgaaccccctcctc
> ZK792.6.1/342-361tat	pattern xxxxxxxxxxxxxxxxxxxxxxx
tgcattcatcgaaccccctcctc
> ZK792.6.1/342-361tca	pattern xxxxxxxxxxxxxxxxxxxxxxx
tgcattccacgaaccccctcctc
> ZK792.6.1/342-361tcc	pattern xxxxxxxxxxxxxxxxxxxxxxx
tgcattccccgaaccccctcctc
> ZK792.6.1/342-361tcg	pattern xxxxxxxxxxxxxxxxxxxxxxx
tgcattccgcgaaccccctcctc
> ZK792.6.1/342-361tct	pattern xxxxxxxxxxxxxxxxxxxxxxx
tgcattcctcgaaccccctcctc
> ZK792.6.1/342-361tga	pattern xxxxxxxxxxxxxxxxxxxxxxx
tgcattcgacgaaccccctcctc
> ZK792.6.1/342-361tgc	pattern xxxxxxxxxxxxxxxxxxxxxxx
tgcattcgccgaaccccctcctc
> ZK792.6.1/342-361tgg	pattern xxxxxxxxxxxxxxxxxxxxxxx
tgcattcggcgaaccccctcctc
> ZK792.6.1/342-361tgt	pattern xxxxxxxxxxxxxxxxxxxxxxx
tgcattcgtcgaaccccctcctc
> ZK792.6.1/342-361tta	pattern xxxxxxxxxxxxxxxxxxxxxxx
tgcattctacgaaccccctcctc
> ZK792.6.1/342-361ttc	pattern xxxxxxxxxxxxxxxxxxxxxxx
tgcattctccgaaccccctcctc
> ZK792.6.1/342-361ttg	pattern xxxxxxxxxxxxxxxxxxxxxxx
tgcattctgcgaaccccctcctc
> ZK792.6.1/342-361ttt	pattern xxxxxxxxxxxxxxxxxxxxxxx
tgcattcttcgaaccccctcctc
> cel-miR-84/1-21aa	pattern xxxxxxxxxxxxxxxxxxxxxxx
tacaataaattacatactacctc
> cel-miR-84/1-21ac	pattern xxxxxxxxxxxxxxxxxxxxxxx
tacaataacttacatactacctc
> cel-miR-84/1-21ag	pattern xxxxxxxxxxxxxxxxxxxxxxx
tacaataagttacatactacctc
> cel-miR-84/1-21at	pattern xxxxxxxxxxxxxxxxxxxxxxx
tacaataatttacatactacctc
> cel-miR-84/1-21ca	pattern xxxxxxxxxxxxxxxxxxxxxxx
tacaatacattacatactacctc
> cel-miR-84/1-21cc	pattern xxxxxxxxxxxxxxxxxxxxxxx
tacaataccttacatactacctc
> cel-miR-84/1-21cg	pattern xxxxxxxxxxxxxxxxxxxxxxx
tacaatacgttacatactacctc
> cel-miR-84/1-21ct	pattern xxxxxxxxxxxxxxxxxxxxxxx
tacaatactttacatactacctc
> cel-miR-84/1-21ga	pattern xxxxxxxxxxxxxxxxxxxxxxx
tacaatagattacatactacctc
> cel-miR-84/1-21gc	pattern xxxxxxxxxxxxxxxxxxxxxxx
tacaatagcttacatactacctc
> cel-miR-84/1-21gg	pattern xxxxxxxxxxxxxxxxxxxxxxx
tacaataggttacatactacctc
> cel-miR-84/1-21gt	pattern xxxxxxxxxxxxxxxxxxxxxxx
tacaatagtttacatactacctc
> cel-miR-84/1-21ta	pattern xxxxxxxxxxxxxxxxxxxxxxx
tacaatatattacatactacctc
> cel-miR-84/1-21tc	pattern xxxxxxxxxxxxxxxxxxxxxxx
tacaatatcttacatactacctc
> cel-miR-84/1-21tg	pattern xxxxxxxxxxxxxxxxxxxxxxx
tacaatatgttacatactacctc
> cel-miR-84/1-21tt	pattern xxxxxxxxxxxxxxxxxxxxxxx
tacaatattttacatactacctc
> ZK792.6.1/187-207aa	pattern xxxxxxxxxxxxxxxxxxxxxxx
atcgattaagaacttgttctctc
> ZK792.6.1/187-207ac	pattern xxxxxxxxxxxxxxxxxxxxxxx
atcgattacgaacttgttctctc
> ZK792.6.1/187-207ag	pattern xxxxxxxxxxxxxxxxxxxxxxx
atcgattaggaacttgttctctc
> ZK792.6.1/187-207at	pattern xxxxxxxxxxxxxxxxxxxxxxx
atcgattatgaacttgttctctc
> ZK792.6.1/187-207ca	pattern xxxxxxxxxxxxxxxxxxxxxxx
atcgattcagaacttgttctctc
> ZK792.6.1/187-207cc	pattern xxxxxxxxxxxxxxxxxxxxxxx
atcgattccgaacttgttctctc
> ZK792.6.1/187-207cg	pattern xxxxxxxxxxxxxxxxxxxxxxx
atcgattcggaacttgttctctc
> ZK792.6.1/187-207ct	pattern xxxxxxxxxxxxxxxxxxxxxxx
atcgattctgaacttgttctctc
> ZK792.6.1/187-207ga	pattern xxxxxxxxxxxxxxxxxxxxxxx
atcgattgagaacttgttctctc
> ZK792.6.1/187-207gc	pattern xxxxxxxxxxxxxxxxxxxxxxx
atcgattgcgaacttgttctctc
> ZK792.6.1/187-207gg	pattern xxxxxxxxxxxxxxxxxxxxxxx
atcgattgggaacttgttctctc
> ZK792.6.1/187-207gt	pattern xxxxxxxxxxxxxxxxxxxxxxx
atcgattgtgaacttgttctctc
> ZK792.6.1/187-207ta	pattern xxxxxxxxxxxxxxxxxxxxxxx
atcgatttagaacttgttctctc
> ZK792.6.1/187-207tc	pattern xxxxxxxxxxxxxxxxxxxxxxx
atcgatttcgaacttgttctctc
> ZK792.6.1/187-207tg	pattern xxxxxxxxxxxxxxxxxxxxxxx
atcgatttggaacttgttctctc
> ZK792.6.1/187-207tt	pattern xxxxxxxxxxxxxxxxxxxxxxx
atcgattttgaacttgttctctc
> ZK792.6.1/665-683aaaa	pattern xxxxxxxxxxxxxxxxxxxxxxx
tgaaagtaaaattttgctccctc
> ZK792.6.1/665-683aaac	pattern xxxxxxxxxxxxxxxxxxxxxxx
tgaaagtaaacttttgctccctc
> ZK792.6.1/665-683aaag	pattern xxxxxxxxxxxxxxxxxxxxxxx
tgaaagtaaagttttgctccctc
> ZK792.6.1/665-683aaat	pattern xxxxxxxxxxxxxxxxxxxxxxx
tgaaagtaaatttttgctccctc
> ZK792.6.1/665-683aaca	pattern xxxxxxxxxxxxxxxxxxxxxxx
tgaaagtaacattttgctccctc
> ZK792.6.1/665-683aacc	pattern xxxxxxxxxxxxxxxxxxxxxxx
tgaaagtaaccttttgctccctc
> ZK792.6.1/665-683aacg	pattern xxxxxxxxxxxxxxxxxxxxxxx
tgaaagtaacgttttgctccctc
> ZK792.6.1/665-683aact	pattern xxxxxxxxxxxxxxxxxxxxxxx
tgaaagtaactttttgctccctc
> ZK792.6.1/665-683aaga	pattern xxxxxxxxxxxxxxxxxxxxxxx
tgaaagtaagattttgctccctc
> ZK792.6.1/665-683aagc	pattern xxxxxxxxxxxxxxxxxxxxxxx
tgaaagtaagcttttgctccctc
> ZK792.6.1/665-683aagg	pattern xxxxxxxxxxxxxxxxxxxxxxx
tgaaagtaaggttttgctccctc
> ZK792.6.1/665-683aagt	pattern xxxxxxxxxxxxxxxxxxxxxxx
tgaaagtaagtttttgctccctc
> ZK792.6.1/665-683aata	pattern xxxxxxxxxxxxxxxxxxxxxxx
tgaaagtaatattttgctccctc
> ZK792.6.1/665-683aatc	pattern xxxxxxxxxxxxxxxxxxxxxxx
tgaaagtaatcttttgctccctc
> ZK792.6.1/665-683aatg	pattern xxxxxxxxxxxxxxxxxxxxxxx
tgaaagtaatgttttgctccctc
> ZK792.6.1/665-683aatt	pattern xxxxxxxxxxxxxxxxxxxxxxx
tgaaagtaattttttgctccctc
> ZK792.6.1/665-683acaa	pattern xxxxxxxxxxxxxxxxxxxxxxx
tgaaagtacaattttgctccctc
> ZK792.6.1/665-683acac	pattern xxxxxxxxxxxxxxxxxxxxxxx
tgaaagtacacttttgctccctc
> ZK792.6.1/665-683acag	pattern xxxxxxxxxxxxxxxxxxxxxxx
tgaaagtacagttttgctccctc
> ZK792.6.1/665-683acat	pattern xxxxxxxxxxxxxxxxxxxxxxx
tgaaagtacatttttgctccctc
> ZK792.6.1/665-683acca	pattern xxxxxxxxxxxxxxxxxxxxxxx
tgaaagtaccattttgctccctc
> ZK792.6.1/665-683accc	pattern xxxxxxxxxxxxxxxxxxxxxxx
tgaaagtacccttttgctccctc
> ZK792.6.1/665-683accg	pattern xxxxxxxxxxxxxxxxxxxxxxx
tgaaagtaccgttttgctccctc
> ZK792.6.1/665-683acct	pattern xxxxxxxxxxxxxxxxxxxxxxx
tgaaagtacctttttgctccctc
> ZK792.6.1/665-683acga	pattern xxxxxxxxxxxxxxxxxxxxxxx
tgaaagtacgattttgctccctc
> ZK792.6.1/665-683acgc	pattern xxxxxxxxxxxxxxxxxxxxxxx
tgaaagtacgcttttgctccctc
> ZK792.6.1/665-683acgg	pattern xxxxxxxxxxxxxxxxxxxxxxx
tgaaagtacggttttgctccctc
> ZK792.6.1/665-683acgt	pattern xxxxxxxxxxxxxxxxxxxxxxx
tgaaagtacgtttttgctccctc
> ZK792.6.1/665-683acta	pattern xxxxxxxxxxxxxxxxxxxxxxx
tgaaagtactattttgctccctc
> ZK792.6.1/665-683actc	pattern xxxxxxxxxxxxxxxxxxxxxxx
tgaaagtactcttttgctccctc
> ZK792.6.1/665-683actg	pattern xxxxxxxxxxxxxxxxxxxxxxx
tgaaagtactgttttgctccctc
> ZK792.6.1/665-683actt	pattern xxxxxxxxxxxxxxxxxxxxxxx
tgaaagtacttttttgctccctc
> ZK792.6.1/665-683agaa	pattern xxxxxxxxxxxxxxxxxxxxxxx
tgaaagtagaattttgctccctc
> ZK792.6.1/665-683agac	pattern xxxxxxxxxxxxxxxxxxxxxxx
tgaaagtagacttttgctccctc
> ZK792.6.1/665-683agag	pattern xxxxxxxxxxxxxxxxxxxxxxx
tgaaagtagagttttgctccctc
> ZK792.6.1/665-683agat	pattern xxxxxxxxxxxxxxxxxxxxxxx
tgaaagtagatttttgctccctc
> ZK792.6.1/665-683agca	pattern xxxxxxxxxxxxxxxxxxxxxxx
tgaaagtagcattttgctccctc
> ZK792.6.1/665-683agcc	pattern xxxxxxxxxxxxxxxxxxxxxxx
tgaaagtagccttttgctccctc
> ZK792.6.1/665-683agcg	pattern xxxxxxxxxxxxxxxxxxxxxxx
tgaaagtagcgttttgctccctc
> ZK792.6.1/665-683agct	pattern xxxxxxxxxxxxxxxxxxxxxxx
tgaaagtagctttttgctccctc
> ZK792.6.1/665-683agga	pattern xxxxxxxxxxxxxxxxxxxxxxx
tgaaagtaggattttgctccctc
> ZK792.6.1/665-683aggc	pattern xxxxxxxxxxxxxxxxxxxxxxx
tgaaagtaggcttttgctccctc
> ZK792.6.1/665-683aggg	pattern xxxxxxxxxxxxxxxxxxxxxxx
tgaaagtagggttttgctccctc
> ZK792.6.1/665-683aggt	pattern xxxxxxxxxxxxxxxxxxxxxxx
tgaaagtaggtttttgctccctc
> ZK792.6.1/665-683agta	pattern xxxxxxxxxxxxxxxxxxxxxxx
tgaaagtagtattttgctccctc
> ZK792.6.1/665-683agtc	pattern xxxxxxxxxxxxxxxxxxxxxxx
tgaaagtagtcttttgctccctc
> ZK792.6.1/665-683agtg	pattern xxxxxxxxxxxxxxxxxxxxxxx
tgaaagtagtgttttgctccctc
> ZK792.6.1/665-683agtt	pattern xxxxxxxxxxxxxxxxxxxxxxx
tgaaagtagttttttgctccctc
> ZK792.6.1/665-683ataa	pattern xxxxxxxxxxxxxxxxxxxxxxx
tgaaagtataattttgctccctc
> ZK792.6.1/665-683atac	pattern xxxxxxxxxxxxxxxxxxxxxxx
tgaaagtatacttttgctccctc
> ZK792.6.1/665-683atag	pattern xxxxxxxxxxxxxxxxxxxxxxx
tgaaagtatagttttgctccctc
> ZK792.6.1/665-683atat	pattern xxxxxxxxxxxxxxxxxxxxxxx
tgaaagtatatttttgctccctc
> ZK792.6.1/665-683atca	pattern xxxxxxxxxxxxxxxxxxxxxxx
tgaaagtatcattttgctccctc
> ZK792.6.1/665-683atcc	pattern xxxxxxxxxxxxxxxxxxxxxxx
tgaaagtatccttttgctccctc
> ZK792.6.1/665-683atcg	pattern xxxxxxxxxxxxxxxxxxxxxxx
tgaaagtatcgttttgctccctc
> ZK792.6.1/665-683atct	pattern xxxxxxxxxxxxxxxxxxxxxxx
tgaaagtatctttttgctccctc
> ZK792.6.1/665-683atga	pattern xxxxxxxxxxxxxxxxxxxxxxx
tgaaagtatgattttgctccctc
> ZK792.6.1/665-683atgc	pattern xxxxxxxxxxxxxxxxxxxxxxx
tgaaagtatgcttttgctccctc
> ZK792.6.1/665-683atgg	pattern xxxxxxxxxxxxxxxxxxxxxxx
tgaaagtatggttttgctccctc
> ZK792.6.1/665-683atgt	pattern xxxxxxxxxxxxxxxxxxxxxxx
tgaaagtatgtttttgctccctc
> ZK792.6.1/665-683atta	pattern xxxxxxxxxxxxxxxxxxxxxxx
tgaaagtattattttgctccctc
> ZK792.6.1/665-683attc	pattern xxxxxxxxxxxxxxxxxxxxxxx
tgaaagtattcttttgctccctc
> ZK792.6.1/665-683attg	pattern xxxxxxxxxxxxxxxxxxxxxxx
tgaaagtattgttttgctccctc
> ZK792.6.1/665-683attt	pattern xxxxxxxxxxxxxxxxxxxxxxx
tgaaagtatttttttgctccctc
> ZK792.6.1/665-683caaa	pattern xxxxxxxxxxxxxxxxxxxxxxx
tgaaagtcaaattttgctccctc
> ZK792.6.1/665-683caac	pattern xxxxxxxxxxxxxxxxxxxxxxx
tgaaagtcaacttttgctccctc
> ZK792.6.1/665-683caag	pattern xxxxxxxxxxxxxxxxxxxxxxx
tgaaagtcaagttttgctccctc
> ZK792.6.1/665-683caat	pattern xxxxxxxxxxxxxxxxxxxxxxx
tgaaagtcaatttttgctccctc
> ZK792.6.1/665-683caca	pattern xxxxxxxxxxxxxxxxxxxxxxx
tgaaagtcacattttgctccctc
> ZK792.6.1/665-683cacc	pattern xxxxxxxxxxxxxxxxxxxxxxx
tgaaagtcaccttttgctccctc
> ZK792.6.1/665-683cacg	pattern xxxxxxxxxxxxxxxxxxxxxxx
tgaaagtcacgttttgctccctc
> ZK792.6.1/665-683cact	pattern xxxxxxxxxxxxxxxxxxxxxxx
tgaaagtcactttttgctccctc
> ZK792.6.1/665-683caga	pattern xxxxxxxxxxxxxxxxxxxxxxx
tgaaagtcagattttgctccctc
> ZK792.6.1/665-683cagc	pattern xxxxxxxxxxxxxxxxxxxxxxx
tgaaagtcagcttttgctccctc
> ZK792.6.1/665-683cagg	pattern xxxxxxxxxxxxxxxxxxxxxxx
tgaaagtcaggttttgctccctc
> ZK792.6.1/665-683cagt	pattern xxxxxxxxxxxxxxxxxxxxxxx
tgaaagtcagtttttgctccctc
> ZK792.6.1/665-683cata	pattern xxxxxxxxxxxxxxxxxxxxxxx
tgaaagtcatattttgctccctc
> ZK792.6.1/665-683catc	pattern xxxxxxxxxxxxxxxxxxxxxxx
tgaaagtcatcttttgctccctc
> ZK792.6.1/665-683catg	pattern xxxxxxxxxxxxxxxxxxxxxxx
tgaaagtcatgttttgctccctc
> ZK792.6.1/665-683catt	pattern xxxxxxxxxxxxxxxxxxxxxxx
tgaaagtcattttttgctccctc
> ZK792.6.1/665-683ccaa	pattern xxxxxxxxxxxxxxxxxxxxxxx
tgaaagtccaattttgctccctc
> ZK792.6.1/665-683ccac	pattern xxxxxxxxxxxxxxxxxxxxxxx
tgaaagtccacttttgctccctc
> ZK792.6.1/665-683ccag	pattern xxxxxxxxxxxxxxxxxxxxxxx
tgaaagtccagttttgctccctc
> ZK792.6.1/665-683ccat	pattern xxxxxxxxxxxxxxxxxxxxxxx
tgaaagtccatttttgctccctc
> ZK792.6.1/665-683ccca	pattern xxxxxxxxxxxxxxxxxxxxxxx
tgaaagtcccattttgctccctc
> ZK792.6.1/665-683cccc	pattern xxxxxxxxxxxxxxxxxxxxxxx
tgaaagtccccttttgctccctc
> ZK792.6.1/665-683cccg	pattern xxxxxxxxxxxxxxxxxxxxxxx
tgaaagtcccgttttgctccctc
> ZK792.6.1/665-683ccct	pattern xxxxxxxxxxxxxxxxxxxxxxx
tgaaagtccctttttgctccctc
> ZK792.6.1/665-683ccga	pattern xxxxxxxxxxxxxxxxxxxxxxx
tgaaagtccgattttgctccctc
> ZK792.6.1/665-683ccgc	pattern xxxxxxxxxxxxxxxxxxxxxxx
tgaaagtccgcttttgctccctc
> ZK792.6.1/665-683ccgg	pattern xxxxxxxxxxxxxxxxxxxxxxx
tgaaagtccggttttgctccctc
> ZK792.6.1/665-683ccgt	pattern xxxxxxxxxxxxxxxxxxxxxxx
tgaaagtccgtttttgctccctc
> ZK792.6.1/665-683ccta	pattern xxxxxxxxxxxxxxxxxxxxxxx
tgaaagtcctattttgctccctc
> ZK792.6.1/665-683cctc	pattern xxxxxxxxxxxxxxxxxxxxxxx
tgaaagtcctcttttgctccctc
> ZK792.6.1/665-683cctg	pattern xxxxxxxxxxxxxxxxxxxxxxx
tgaaagtcctgttttgctccctc
> ZK792.6.1/665-683cctt	pattern xxxxxxxxxxxxxxxxxxxxxxx
tgaaagtccttttttgctccctc
> ZK792.6.1/665-683cgaa	pattern xxxxxxxxxxxxxxxxxxxxxxx
tgaaagtcgaattttgctccctc
> ZK792.6.1/665-683cgac	pattern xxxxxxxxxxxxxxxxxxxxxxx
tgaaagtcgacttttgctccctc
> ZK792.6.1/665-683cgag	pattern xxxxxxxxxxxxxxxxxxxxxxx
tgaaagtcgagttttgctccctc
> ZK792.6.1/665-683cgat	pattern xxxxxxxxxxxxxxxxxxxxxxx
tgaaagtcgatttttgctccctc
> ZK792.6.1/665-683cgca	pattern xxxxxxxxxxxxxxxxxxxxxxx
tgaaagtcgcattttgctccctc
> ZK792.6.1/665-683cgcc	pattern xxxxxxxxxxxxxxxxxxxxxxx
tgaaagtcgccttttgctccctc
> ZK792.6.1/665-683cgcg	pattern xxxxxxxxxxxxxxxxxxxxxxx
tgaaagtcgcgttttgctccctc
> ZK792.6.1/665-683cgct	pattern xxxxxxxxxxxxxxxxxxxxxxx
tgaaagtcgctttttgctccctc
> ZK792.6.1/665-683cgga	pattern xxxxxxxxxxxxxxxxxxxxxxx
tgaaagtcggattttgctccctc
> ZK792.6.1/665-683cggc	pattern xxxxxxxxxxxxxxxxxxxxxxx
tgaaagtcggcttttgctccctc
> ZK792.6.1/665-683cggg	pattern xxxxxxxxxxxxxxxxxxxxxxx
tgaaagtcgggttttgctccctc
> ZK792.6.1/665-683cggt	pattern xxxxxxxxxxxxxxxxxxxxxxx
tgaaagtcggtttttgctccctc
> ZK792.6.1/665-683cgta	pattern xxxxxxxxxxxxxxxxxxxxxxx
tgaaagtcgtattttgctccctc
> ZK792.6.1/665-683cgtc	pattern xxxxxxxxxxxxxxxxxxxxxxx
tgaaagtcgtcttttgctccctc
> ZK792.6.1/665-683cgtg	pattern xxxxxxxxxxxxxxxxxxxxxxx
tgaaagtcgtgttttgctccctc
> ZK792.6.1/665-683cgtt	pattern xxxxxxxxxxxxxxxxxxxxxxx
tgaaagtcgttttttgctccctc
> ZK792.6.1/665-683ctaa	pattern xxxxxxxxxxxxxxxxxxxxxxx
tgaaagtctaattttgctccctc
> ZK792.6.1/665-683ctac	pattern xxxxxxxxxxxxxxxxxxxxxxx
tgaaagtctacttttgctccctc
> ZK792.6.1/665-683ctag	pattern xxxxxxxxxxxxxxxxxxxxxxx
tgaaagtctagttttgctccctc
> ZK792.6.1/665-683ctat	pattern xxxxxxxxxxxxxxxxxxxxxxx
tgaaagtctatttttgctccctc
> ZK792.6.1/665-683ctca	pattern xxxxxxxxxxxxxxxxxxxxxxx
tgaaagtctcattttgctccctc
> ZK792.6.1/665-683ctcc	pattern xxxxxxxxxxxxxxxxxxxxxxx
tgaaagtctccttttgctccctc
> ZK792.6.1/665-683ctcg	pattern xxxxxxxxxxxxxxxxxxxxxxx
tgaaagtctcgttttgctccctc
> ZK792.6.1/665-683ctct	pattern xxxxxxxxxxxxxxxxxxxxxxx
tgaaagtctctttttgctccctc
> ZK792.6.1/665-683ctga	pattern xxxxxxxxxxxxxxxxxxxxxxx
tgaaagtctgattttgctccctc
> ZK792.6.1/665-683ctgc	pattern xxxxxxxxxxxxxxxxxxxxxxx
tgaaagtctgcttttgctccctc
> ZK792.6.1/665-683ctgg	pattern xxxxxxxxxxxxxxxxxxxxxxx
tgaaagtctggttttgctccctc
> ZK792.6.1/665-683ctgt	pattern xxxxxxxxxxxxxxxxxxxxxxx
tgaaagtctgtttttgctccctc
> ZK792.6.1/665-683ctta	pattern xxxxxxxxxxxxxxxxxxxxxxx
tgaaagtcttattttgctccctc
> ZK792.6.1/665-683cttc	pattern xxxxxxxxxxxxxxxxxxxxxxx
tgaaagtcttcttttgctccctc
> ZK792.6.1/665-683cttg	pattern xxxxxxxxxxxxxxxxxxxxxxx
tgaaagtcttgttttgctccctc
> ZK792.6.1/665-683cttt	pattern xxxxxxxxxxxxxxxxxxxxxxx
tgaaagtctttttttgctccctc
> ZK792.6.1/665-683gaaa	pattern xxxxxxxxxxxxxxxxxxxxxxx
tgaaagtgaaattttgctccctc
> ZK792.6.1/665-683gaac	pattern xxxxxxxxxxxxxxxxxxxxxxx
tgaaagtgaacttttgctccctc
> ZK792.6.1/665-683gaag	pattern xxxxxxxxxxxxxxxxxxxxxxx
tgaaagtgaagttttgctccctc
> ZK792.6.1/665-683gaat	pattern xxxxxxxxxxxxxxxxxxxxxxx
tgaaagtgaatttttgctccctc
> ZK792.6.1/665-683gaca	pattern xxxxxxxxxxxxxxxxxxxxxxx
tgaaagtgacattttgctccctc
> ZK792.6.1/665-683gacc	pattern xxxxxxxxxxxxxxxxxxxxxxx
tgaaagtgaccttttgctccctc
> ZK792.6.1/665-683gacg	pattern xxxxxxxxxxxxxxxxxxxxxxx
tgaaagtgacgttttgctccctc
> ZK792.6.1/665-683gact	pattern xxxxxxxxxxxxxxxxxxxxxxx
tgaaagtgactttttgctccctc
> ZK792.6.1/665-683gaga	pattern xxxxxxxxxxxxxxxxxxxxxxx
tgaaagtgagattttgctccctc
> ZK792.6.1/665-683gagc	pattern xxxxxxxxxxxxxxxxxxxxxxx
tgaaagtgagcttttgctccctc
> ZK792.6.1/665-683gagg	pattern xxxxxxxxxxxxxxxxxxxxxxx
tgaaagtgaggttttgctccctc
> ZK792.6.1/665-683gagt	pattern xxxxxxxxxxxxxxxxxxxxxxx
tgaaagtgagtttttgctccctc
> ZK792.6.1/665-683gata	pattern xxxxxxxxxxxxxxxxxxxxxxx
tgaaagtgatattttgctccctc
> ZK792.6.1/665-683gatc	pattern xxxxxxxxxxxxxxxxxxxxxxx
tgaaagtgatcttttgctccctc
> ZK792.6.1/665-683gatg	pattern xxxxxxxxxxxxxxxxxxxxxxx
tgaaagtgatgttttgctccctc
> ZK792.6.1/665-683gatt	pattern xxxxxxxxxxxxxxxxxxxxxxx
tgaaagtgattttttgctccctc
> ZK792.6.1/665-683gcaa	pattern xxxxxxxxxxxxxxxxxxxxxxx
tgaaagtgcaattttgctccctc
> ZK792.6.1/665-683gcac	pattern xxxxxxxxxxxxxxxxxxxxxxx
tgaaagtgcacttttgctccctc
> ZK792.6.1/665-683gcag	pattern xxxxxxxxxxxxxxxxxxxxxxx
tgaaagtgcagttttgctccctc
> ZK792.6.1/665-683gcat	pattern xxxxxxxxxxxxxxxxxxxxxxx
tgaaagtgcatttttgctccctc
> ZK792.6.1/665-683gcca	pattern xxxxxxxxxxxxxxxxxxxxxxx
tgaaagtgccattttgctccctc
> ZK792.6.1/665-683gccc	pattern xxxxxxxxxxxxxxxxxxxxxxx
tgaaagtgcccttttgctccctc
> ZK792.6.1/665-683gccg	pattern xxxxxxxxxxxxxxxxxxxxxxx
tgaaagtgccgttttgctccctc
> ZK792.6.1/665-683gcct	pattern xxxxxxxxxxxxxxxxxxxxxxx
tgaaagtgcctttttgctccctc
> ZK792.6.1/665-683gcga	pattern xxxxxxxxxxxxxxxxxxxxxxx
tgaaagtgcgattttgctccctc
> ZK792.6.1/665-683gcgc	pattern xxxxxxxxxxxxxxxxxxxxxxx
tgaaagtgcgcttttgctccctc
> ZK792.6.1/665-683gcgg	pattern xxxxxxxxxxxxxxxxxxxxxxx
tgaaagtgcggttttgctccctc
> ZK792.6.1/665-683gcgt	pattern xxxxxxxxxxxxxxxxxxxxxxx
tgaaagtgcgtttttgctccctc
> ZK792.6.1/665-683gcta	pattern xxxxxxxxxxxxxxxxxxxxxxx
tgaaagtgctattttgctccctc
> ZK792.6.1/665-683gctc	pattern xxxxxxxxxxxxxxxxxxxxxxx
tgaaagtgctcttttgctccctc
> ZK792.6.1/665-683gctg	pattern xxxxxxxxxxxxxxxxxxxxxxx
tgaaagtgctgttttgctccctc
> ZK792.6.1/665-683gctt	pattern xxxxxxxxxxxxxxxxxxxxxxx
tgaaagtgcttttttgctccctc
> ZK792.6.1/665-683ggaa	pattern xxxxxxxxxxxxxxxxxxxxxxx
tgaaagtggaattttgctccctc
> ZK792.6.1/665-683ggac	pattern xxxxxxxxxxxxxxxxxxxxxxx
tgaaagtggacttttgctccctc
> ZK792.6.1/665-683ggag	pattern xxxxxxxxxxxxxxxxxxxxxxx
tgaaagtggagttttgctccctc
> ZK792.6.1/665-683ggat	pattern xxxxxxxxxxxxxxxxxxxxxxx
tgaaagtggatttttgctccctc
> ZK792.6.1/665-683ggca	pattern xxxxxxxxxxxxxxxxxxxxxxx
tgaaagtggcattttgctccctc
> ZK792.6.1/665-683ggcc	pattern xxxxxxxxxxxxxxxxxxxxxxx
tgaaagtggccttttgctccctc
> ZK792.6.1/665-683ggcg	pattern xxxxxxxxxxxxxxxxxxxxxxx
tgaaagtggcgttttgctccctc
> ZK792.6.1/665-683ggct	pattern xxxxxxxxxxxxxxxxxxxxxxx
tgaaagtggctttttgctccctc
> ZK792.6.1/665-683ggga	pattern xxxxxxxxxxxxxxxxxxxxxxx
tgaaagtgggattttgctccctc
> ZK792.6.1/665-683gggc	pattern xxxxxxxxxxxxxxxxxxxxxxx
tgaaagtgggcttttgctccctc
> ZK792.6.1/665-683gggg	pattern xxxxxxxxxxxxxxxxxxxxxxx
tgaaagtggggttttgctccctc
> ZK792.6.1/665-683gggt	pattern xxxxxxxxxxxxxxxxxxxxxxx
tgaaagtgggtttttgctccctc
> ZK792.6.1/665-683ggta	pattern xxxxxxxxxxxxxxxxxxxxxxx
tgaaagtggtattttgctccctc
> ZK792.6.1/665-683ggtc	pattern xxxxxxxxxxxxxxxxxxxxxxx
tgaaagtggtcttttgctccctc
> ZK792.6.1/665-683ggtg	pattern xxxxxxxxxxxxxxxxxxxxxxx
tgaaagtggtgttttgctccctc
> ZK792.6.1/665-683ggtt	pattern xxxxxxxxxxxxxxxxxxxxxxx
tgaaagtggttttttgctccctc
> ZK792.6.1/665-683gtaa	pattern xxxxxxxxxxxxxxxxxxxxxxx
tgaaagtgtaattttgctccctc
> ZK792.6.1/665-683gtac	pattern xxxxxxxxxxxxxxxxxxxxxxx
tgaaagtgtacttttgctccctc
> ZK792.6.1/665-683gtag	pattern xxxxxxxxxxxxxxxxxxxxxxx
tgaaagtgtagttttgctccctc
> ZK792.6.1/665-683gtat	pattern xxxxxxxxxxxxxxxxxxxxxxx
tgaaagtgtatttttgctccctc
> ZK792.6.1/665-683gtca	pattern xxxxxxxxxxxxxxxxxxxxxxx
tgaaagtgtcattttgctccctc
> ZK792.6.1/665-683gtcc	pattern xxxxxxxxxxxxxxxxxxxxxxx
tgaaagtgtccttttgctccctc
> ZK792.6.1/665-683gtcg	pattern xxxxxxxxxxxxxxxxxxxxxxx
tgaaagtgtcgttttgctccctc
> ZK792.6.1/665-683gtct	pattern xxxxxxxxxxxxxxxxxxxxxxx
tgaaagtgtctttttgctccctc
> ZK792.6.1/665-683gtga	pattern xxxxxxxxxxxxxxxxxxxxxxx
tgaaagtgtgattttgctccctc
> ZK792.6.1/665-683gtgc	pattern xxxxxxxxxxxxxxxxxxxxxxx
tgaaagtgtgcttttgctccctc
> ZK792.6.1/665-683gtgg	pattern xxxxxxxxxxxxxxxxxxxxxxx
tgaaagtgtggttttgctccctc
> ZK792.6.1/665-683gtgt	pattern xxxxxxxxxxxxxxxxxxxxxxx
tgaaagtgtgtttttgctccctc
> ZK792.6.1/665-683gtta	pattern xxxxxxxxxxxxxxxxxxxxxxx
tgaaagtgttattttgctccctc
> ZK792.6.1/665-683gttc	pattern xxxxxxxxxxxxxxxxxxxxxxx
tgaaagtgttcttttgctccctc
> ZK792.6.1/665-683gttg	pattern xxxxxxxxxxxxxxxxxxxxxxx
tgaaagtgttgttttgctccctc
> ZK792.6.1/665-683gttt	pattern xxxxxxxxxxxxxxxxxxxxxxx
tgaaagtgtttttttgctccctc
> ZK792.6.1/665-683taaa	pattern xxxxxxxxxxxxxxxxxxxxxxx
tgaaagttaaattttgctccctc
> ZK792.6.1/665-683taac	pattern xxxxxxxxxxxxxxxxxxxxxxx
tgaaagttaacttttgctccctc
> ZK792.6.1/665-683taag	pattern xxxxxxxxxxxxxxxxxxxxxxx
tgaaagttaagttttgctccctc
> ZK792.6.1/665-683taat	pattern xxxxxxxxxxxxxxxxxxxxxxx
tgaaagttaatttttgctccctc
> ZK792.6.1/665-683taca	pattern xxxxxxxxxxxxxxxxxxxxxxx
tgaaagttacattttgctccctc
> ZK792.6.1/665-683tacc	pattern xxxxxxxxxxxxxxxxxxxxxxx
tgaaagttaccttttgctccctc
> ZK792.6.1/665-683tacg	pattern xxxxxxxxxxxxxxxxxxxxxxx
tgaaagttacgttttgctccctc
> ZK792.6.1/665-683tact	pattern xxxxxxxxxxxxxxxxxxxxxxx
tgaaagttactttttgctccctc
> ZK792.6.1/665-683taga	pattern xxxxxxxxxxxxxxxxxxxxxxx
tgaaagttagattttgctccctc
> ZK792.6.1/665-683tagc	pattern xxxxxxxxxxxxxxxxxxxxxxx
tgaaagttagcttttgctccctc
> ZK792.6.1/665-683tagg	pattern xxxxxxxxxxxxxxxxxxxxxxx
tgaaagttaggttttgctccctc
> ZK792.6.1/665-683tagt	pattern xxxxxxxxxxxxxxxxxxxxxxx
tgaaagttagtttttgctccctc
> ZK792.6.1/665-683tata	pattern xxxxxxxxxxxxxxxxxxxxxxx
tgaaagttatattttgctccctc
> ZK792.6.1/665-683tatc	pattern xxxxxxxxxxxxxxxxxxxxxxx
tgaaagttatcttttgctccctc
> ZK792.6.1/665-683tatg	pattern xxxxxxxxxxxxxxxxxxxxxxx
tgaaagttatgttttgctccctc
> ZK792.6.1/665-683tatt	pattern xxxxxxxxxxxxxxxxxxxxxxx
tgaaagttattttttgctccctc
> ZK792.6.1/665-683tcaa	pattern xxxxxxxxxxxxxxxxxxxxxxx
tgaaagttcaattttgctccctc
> ZK792.6.1/665-683tcac	pattern xxxxxxxxxxxxxxxxxxxxxxx
tgaaagttcacttttgctccctc
> ZK792.6.1/665-683tcag	pattern xxxxxxxxxxxxxxxxxxxxxxx
tgaaagttcagttttgctccctc
> ZK792.6.1/665-683tcat	pattern xxxxxxxxxxxxxxxxxxxxxxx
tgaaagttcatttttgctccctc
> ZK792.6.1/665-683tcca	pattern xxxxxxxxxxxxxxxxxxxxxxx
tgaaagttccattttgctccctc
> ZK792.6.1/665-683tccc	pattern xxxxxxxxxxxxxxxxxxxxxxx
tgaaagttcccttttgctccctc
> ZK792.6.1/665-683tccg	pattern xxxxxxxxxxxxxxxxxxxxxxx
tgaaagttccgttttgctccctc
> ZK792.6.1/665-683tcct	pattern xxxxxxxxxxxxxxxxxxxxxxx
tgaaagttcctttttgctccctc
> ZK792.6.1/665-683tcga	pattern xxxxxxxxxxxxxxxxxxxxxxx
tgaaagttcgattttgctccctc
> ZK792.6.1/665-683tcgc	pattern xxxxxxxxxxxxxxxxxxxxxxx
tgaaagttcgcttttgctccctc
> ZK792.6.1/665-683tcgg	pattern xxxxxxxxxxxxxxxxxxxxxxx
tgaaagttcggttttgctccctc
> ZK792.6.1/665-683tcgt	pattern xxxxxxxxxxxxxxxxxxxxxxx
tgaaagttcgtttttgctccctc
> ZK792.6.1/665-683tcta	pattern xxxxxxxxxxxxxxxxxxxxxxx
tgaaagttctattttgctccctc
> ZK792.6.1/665-683tctc	pattern xxxxxxxxxxxxxxxxxxxxxxx
tgaaagttctcttttgctccctc
> ZK792.6.1/665-683tctg	pattern xxxxxxxxxxxxxxxxxxxxxxx
tgaaagttctgttttgctccctc
> ZK792.6.1/665-683tctt	pattern xxxxxxxxxxxxxxxxxxxxxxx
tgaaagttcttttttgctccctc
> ZK792.6.1/665-683tgaa	pattern xxxxxxxxxxxxxxxxxxxxxxx
tgaaagttgaattttgctccctc
> ZK792.6.1/665-683tgac	pattern xxxxxxxxxxxxxxxxxxxxxxx
tgaaagttgacttttgctccctc
> ZK792.6.1/665-683tgag	pattern xxxxxxxxxxxxxxxxxxxxxxx
tgaaagttgagttttgctccctc
> ZK792.6.1/665-683tgat	pattern xxxxxxxxxxxxxxxxxxxxxxx
tgaaagttgatttttgctccctc
> ZK792.6.1/665-683tgca	pattern xxxxxxxxxxxxxxxxxxxxxxx
tgaaagttgcattttgctccctc
> ZK792.6.1/665-683tgcc	pattern xxxxxxxxxxxxxxxxxxxxxxx
tgaaagttgccttttgctccctc
> ZK792.6.1/665-683tgcg	pattern xxxxxxxxxxxxxxxxxxxxxxx
tgaaagttgcgttttgctccctc
> ZK792.6.1/665-683tgct	pattern xxxxxxxxxxxxxxxxxxxxxxx
tgaaagttgctttttgctccctc
> ZK792.6.1/665-683tgga	pattern xxxxxxxxxxxxxxxxxxxxxxx
tgaaagttggattttgctccctc
> ZK792.6.1/665-683tggc	pattern xxxxxxxxxxxxxxxxxxxxxxx
tgaaagttggcttttgctccctc
> ZK792.6.1/665-683tggg	pattern xxxxxxxxxxxxxxxxxxxxxxx
tgaaagttgggttttgctccctc
> ZK792.6.1/665-683tggt	pattern xxxxxxxxxxxxxxxxxxxxxxx
tgaaagttggtttttgctccctc
> ZK792.6.1/665-683tgta	pattern xxxxxxxxxxxxxxxxxxxxxxx
tgaaagttgtattttgctccctc
> ZK792.6.1/665-683tgtc	pattern xxxxxxxxxxxxxxxxxxxxxxx
tgaaagttgtcttttgctccctc
> ZK792.6.1/665-683tgtg	pattern xxxxxxxxxxxxxxxxxxxxxxx
tgaaagttgtgttttgctccctc
> ZK792.6.1/665-683tgtt	pattern xxxxxxxxxxxxxxxxxxxxxxx
tgaaagttgttttttgctccctc
> ZK792.6.1/665-683ttaa	pattern xxxxxxxxxxxxxxxxxxxxxxx
tgaaagtttaattttgctccctc
> ZK792.6.1/665-683ttac	pattern xxxxxxxxxxxxxxxxxxxxxxx
tgaaagtttacttttgctccctc
> ZK792.6.1/665-683ttag	pattern xxxxxxxxxxxxxxxxxxxxxxx
tgaaagtttagttttgctccctc
> ZK792.6.1/665-683ttat	pattern xxxxxxxxxxxxxxxxxxxxxxx
tgaaagtttatttttgctccctc
> ZK792.6.1/665-683ttca	pattern xxxxxxxxxxxxxxxxxxxxxxx
tgaaagtttcattttgctccctc
> ZK792.6.1/665-683ttcc	pattern xxxxxxxxxxxxxxxxxxxxxxx
tgaaagtttccttttgctccctc
> ZK792.6.1/665-683ttcg	pattern xxxxxxxxxxxxxxxxxxxxxxx
tgaaagtttcgttttgctccctc
> ZK792.6.1/665-683ttct	pattern xxxxxxxxxxxxxxxxxxxxxxx
tgaaagtttctttttgctccctc
> ZK792.6.1/665-683ttga	pattern xxxxxxxxxxxxxxxxxxxxxxx
tgaaagtttgattttgctccctc
> ZK792.6.1/665-683ttgc	pattern xxxxxxxxxxxxxxxxxxxxxxx
tgaaagtttgcttttgctccctc
> ZK792.6.1/665-683ttgg	pattern xxxxxxxxxxxxxxxxxxxxxxx
tgaaagtttggttttgctccctc
> ZK792.6.1/665-683ttgt	pattern xxxxxxxxxxxxxxxxxxxxxxx
tgaaagtttgtttttgctccctc
> ZK792.6.1/665-683ttta	pattern xxxxxxxxxxxxxxxxxxxxxxx
tgaaagttttattttgctccctc
> ZK792.6.1/665-683tttc	pattern xxxxxxxxxxxxxxxxxxxxxxx
tgaaagttttcttttgctccctc
> ZK792.6.1/665-683tttg	pattern xxxxxxxxxxxxxxxxxxxxxxx
tgaaagttttgttttgctccctc
> ZK792.6.1/665-683tttt	pattern xxxxxxxxxxxxxxxxxxxxxxx
tgaaagtttttttttgctccctc
> ZK792.6.1/460-475aaaaaaa	pattern xxxxxxxxxxxxxxxxxxxxxxx
tttattcaaaaaaacccttcctc
> ZK792.6.1/460-475aaaaaac	pattern xxxxxxxxxxxxxxxxxxxxxxx
tttattcaaaaaaccccttcctc
> ZK792.6.1/460-475aaaaaag	pattern xxxxxxxxxxxxxxxxxxxxxxx
tttattcaaaaaagcccttcctc
> ZK792.6.1/460-475aaaaaat	pattern xxxxxxxxxxxxxxxxxxxxxxx
tttattcaaaaaatcccttcctc
> ZK792.6.1/460-475aaaaaca	pattern xxxxxxxxxxxxxxxxxxxxxxx
tttattcaaaaacacccttcctc
> ZK792.6.1/460-475aaaaacc	pattern xxxxxxxxxxxxxxxxxxxxxxx
tttattcaaaaacccccttcctc
> ZK792.6.1/460-475aaaaacg	pattern xxxxxxxxxxxxxxxxxxxxxxx
tttattcaaaaacgcccttcctc
> ZK792.6.1/460-475aaaaact	pattern xxxxxxxxxxxxxxxxxxxxxxx
tttattcaaaaactcccttcctc
> ZK792.6.1/460-475aaaaaga	pattern xxxxxxxxxxxxxxxxxxxxxxx
tttattcaaaaagacccttcctc
> ZK792.6.1/460-475aaaaagc	pattern xxxxxxxxxxxxxxxxxxxxxxx
tttattcaaaaagccccttcctc
> ZK792.6.1/460-475aaaaagg	pattern xxxxxxxxxxxxxxxxxxxxxxx
tttattcaaaaaggcccttcctc
> ZK792.6.1/460-475aaaaagt	pattern xxxxxxxxxxxxxxxxxxxxxxx
tttattcaaaaagtcccttcctc
> ZK792.6.1/460-475aaaaata	pattern xxxxxxxxxxxxxxxxxxxxxxx
tttattcaaaaatacccttcctc
> ZK792.6.1/460-475aaaaatc	pattern xxxxxxxxxxxxxxxxxxxxxxx
tttattcaaaaatccccttcctc
> ZK792.6.1/460-475aaaaatg	pattern xxxxxxxxxxxxxxxxxxxxxxx
tttattcaaaaatgcccttcctc
> ZK792.6.1/460-475aaaaatt	pattern xxxxxxxxxxxxxxxxxxxxxxx
tttattcaaaaattcccttcctc
> ZK792.6.1/460-475aaaacaa	pattern xxxxxxxxxxxxxxxxxxxxxxx
tttattcaaaacaacccttcctc
> ZK792.6.1/460-475aaaacac	pattern xxxxxxxxxxxxxxxxxxxxxxx
tttattcaaaacaccccttcctc
> ZK792.6.1/460-475aaaacag	pattern xxxxxxxxxxxxxxxxxxxxxxx
tttattcaaaacagcccttcctc
> ZK792.6.1/460-475aaaacat	pattern xxxxxxxxxxxxxxxxxxxxxxx
tttattcaaaacatcccttcctc
> ZK792.6.1/460-475aaaacca	pattern xxxxxxxxxxxxxxxxxxxxxxx
tttattcaaaaccacccttcctc
> ZK792.6.1/460-475aaaaccc	pattern xxxxxxxxxxxxxxxxxxxxxxx
tttattcaaaaccccccttcctc
> ZK792.6.1/460-475aaaaccg	pattern xxxxxxxxxxxxxxxxxxxxxxx
tttattcaaaaccgcccttcctc
> ZK792.6.1/460-475aaaacct	pattern xxxxxxxxxxxxxxxxxxxxxxx
tttattcaaaacctcccttcctc
> ZK792.6.1/460-475aaaacga	pattern xxxxxxxxxxxxxxxxxxxxxxx
tttattcaaaacgacccttcctc
> ZK792.6.1/460-475aaaacgc	pattern xxxxxxxxxxxxxxxxxxxxxxx
tttattcaaaacgccccttcctc
> ZK792.6.1/460-475aaaacgg	pattern xxxxxxxxxxxxxxxxxxxxxxx
tttattcaaaacggcccttcctc
> ZK792.6.1/460-475aaaacgt	pattern xxxxxxxxxxxxxxxxxxxxxxx
tttattcaaaacgtcccttcctc
> ZK792.6.1/460-475aaaacta	pattern xxxxxxxxxxxxxxxxxxxxxxx
tttattcaaaactacccttcctc
> ZK792.6.1/460-475aaaactc	pattern xxxxxxxxxxxxxxxxxxxxxxx
tttattcaaaactccccttcctc
> ZK792.6.1/460-475aaaactg	pattern xxxxxxxxxxxxxxxxxxxxxxx
tttattcaaaactgcccttcctc
> ZK792.6.1/460-475aaaactt	pattern xxxxxxxxxxxxxxxxxxxxxxx
tttattcaaaacttcccttcctc
> ZK792.6.1/460-475aaaagaa	pattern xxxxxxxxxxxxxxxxxxxxxxx
tttattcaaaagaacccttcctc
> ZK792.6.1/460-475aaaagac	pattern xxxxxxxxxxxxxxxxxxxxxxx
tttattcaaaagaccccttcctc
> ZK792.6.1/460-475aaaagag	pattern xxxxxxxxxxxxxxxxxxxxxxx
tttattcaaaagagcccttcctc
> ZK792.6.1/460-475aaaagat	pattern xxxxxxxxxxxxxxxxxxxxxxx
tttattcaaaagatcccttcctc
> ZK792.6.1/460-475aaaagca	pattern xxxxxxxxxxxxxxxxxxxxxxx
tttattcaaaagcacccttcctc
> ZK792.6.1/460-475aaaagcc	pattern xxxxxxxxxxxxxxxxxxxxxxx
tttattcaaaagcccccttcctc
> ZK792.6.1/460-475aaaagcg	pattern xxxxxxxxxxxxxxxxxxxxxxx
tttattcaaaagcgcccttcctc
> ZK792.6.1/460-475aaaagct	pattern xxxxxxxxxxxxxxxxxxxxxxx
tttattcaaaagctcccttcctc
> ZK792.6.1/460-475aaaagga	pattern xxxxxxxxxxxxxxxxxxxxxxx
tttattcaaaaggacccttcctc
> ZK792.6.1/460-475aaaaggc	pattern xxxxxxxxxxxxxxxxxxxxxxx
tttattcaaaaggccccttcctc
> ZK792.6.1/460-475aaaaggg	pattern xxxxxxxxxxxxxxxxxxxxxxx
tttattcaaaagggcccttcctc
> ZK792.6.1/460-475aaaaggt	pattern xxxxxxxxxxxxxxxxxxxxxxx
tttattcaaaaggtcccttcctc
> ZK792.6.1/460-475aaaagta	pattern xxxxxxxxxxxxxxxxxxxxxxx
tttattcaaaagtacccttcctc
> ZK792.6.1/460-475aaaagtc	pattern xxxxxxxxxxxxxxxxxxxxxxx
tttattcaaaagtccccttcctc
> ZK792.6.1/460-475aaaagtg	pattern xxxxxxxxxxxxxxxxxxxxxxx
tttattcaaaagtgcccttcctc
> ZK792.6.1/460-475aaaagtt	pattern xxxxxxxxxxxxxxxxxxxxxxx
tttattcaaaagttcccttcctc
> ZK792.6.1/460-475aaaataa	pattern xxxxxxxxxxxxxxxxxxxxxxx
tttattcaaaataacccttcctc
> ZK792.6.1/460-475aaaatac	pattern xxxxxxxxxxxxxxxxxxxxxxx
tttattcaaaataccccttcctc
> ZK792.6.1/460-475aaaatag	pattern xxxxxxxxxxxxxxxxxxxxxxx
tttattcaaaatagcccttcctc
> ZK792.6.1/460-475aaaatat	pattern xxxxxxxxxxxxxxxxxxxxxxx
tttattcaaaatatcccttcctc
> ZK792.6.1/460-475aaaatca	pattern xxxxxxxxxxxxxxxxxxxxxxx
tttattcaaaatcacccttcctc
> ZK792.6.1/460-475aaaatcc	pattern xxxxxxxxxxxxxxxxxxxxxxx
tttattcaaaatcccccttcctc
> ZK792.6.1/460-475aaaatcg	pattern xxxxxxxxxxxxxxxxxxxxxxx
tttattcaaaatcgcccttcctc
> ZK792.6.1/460-475aaaatct	pattern xxxxxxxxxxxxxxxxxxxxxxx
tttattcaaaatctcccttcctc
> ZK792.6.1/460-475aaaatga	pattern xxxxxxxxxxxxxxxxxxxxxxx
tttattcaaaatgacccttcctc
> ZK792.6.1/460-475aaaatgc	pattern xxxxxxxxxxxxxxxxxxxxxxx
tttattcaaaatgccccttcctc
> ZK792.6.1/460-475aaaatgg	pattern xxxxxxxxxxxxxxxxxxxxxxx
tttattcaaaatggcccttcctc
> ZK792.6.1/460-475aaaatgt	pattern xxxxxxxxxxxxxxxxxxxxxxx
tttattcaaaatgtcccttcctc
> ZK792.6.1/460-475aaaatta	pattern xxxxxxxxxxxxxxxxxxxxxxx
tttattcaaaattacccttcctc
> ZK792.6.1/460-475aaaattc	pattern xxxxxxxxxxxxxxxxxxxxxxx
tttattcaaaattccccttcctc
> ZK792.6.1/460-475aaaattg	pattern xxxxxxxxxxxxxxxxxxxxxxx
tttattcaaaattgcccttcctc
> ZK792.6.1/460-475aaaattt	pattern xxxxxxxxxxxxxxxxxxxxxxx
tttattcaaaatttcccttcctc
> ZK792.6.1/460-475aaacaaa	pattern xxxxxxxxxxxxxxxxxxxxxxx
tttattcaaacaaacccttcctc
> ZK792.6.1/460-475aaacaac	pattern xxxxxxxxxxxxxxxxxxxxxxx
tttattcaaacaaccccttcctc
> ZK792.6.1/460-475aaacaag	pattern xxxxxxxxxxxxxxxxxxxxxxx
tttattcaaacaagcccttcctc
> ZK792.6.1/460-475aaacaat	pattern xxxxxxxxxxxxxxxxxxxxxxx
tttattcaaacaatcccttcctc
> ZK792.6.1/460-475aaacaca	pattern xxxxxxxxxxxxxxxxxxxxxxx
tttattcaaacacacccttcctc
> ZK792.6.1/460-475aaacacc	pattern xxxxxxxxxxxxxxxxxxxxxxx
tttattcaaacacccccttcctc
> ZK792.6.1/460-475aaacacg	pattern xxxxxxxxxxxxxxxxxxxxxxx
tttattcaaacacgcccttcctc
> ZK792.6.1/460-475aaacact	pattern xxxxxxxxxxxxxxxxxxxxxxx
tttattcaaacactcccttcctc
> ZK792.6.1/460-475aaacaga	pattern xxxxxxxxxxxxxxxxxxxxxxx
tttattcaaacagacccttcctc
> ZK792.6.1/460-475aaacagc	pattern xxxxxxxxxxxxxxxxxxxxxxx
tttattcaaacagccccttcctc
> ZK792.6.1/460-475aaacagg	pattern xxxxxxxxxxxxxxxxxxxxxxx
tttattcaaacaggcccttcctc
> ZK792.6.1/460-475aaacagt	pattern xxxxxxxxxxxxxxxxxxxxxxx
tttattcaaacagtcccttcctc
> ZK792.6.1/460-475aaacata	pattern xxxxxxxxxxxxxxxxxxxxxxx
tttattcaaacatacccttcctc
> ZK792.6.1/460-475aaacatc	pattern xxxxxxxxxxxxxxxxxxxxxxx
tttattcaaacatccccttcctc
> ZK792.6.1/460-475aaacatg	pattern xxxxxxxxxxxxxxxxxxxxxxx
tttattcaaacatgcccttcctc
> ZK792.6.1/460-475aaacatt	pattern xxxxxxxxxxxxxxxxxxxxxxx
tttattcaaacattcccttcctc
> ZK792.6.1/460-475aaaccaa	pattern xxxxxxxxxxxxxxxxxxxxxxx
tttattcaaaccaacccttcctc
> ZK792.6.1/460-475aaaccac	pattern xxxxxxxxxxxxxxxxxxxxxxx
tttattcaaaccaccccttcctc
> ZK792.6.1/460-475aaaccag	pattern xxxxxxxxxxxxxxxxxxxxxxx
tttattcaaaccagcccttcctc
> ZK792.6.1/460-475aaaccat	pattern xxxxxxxxxxxxxxxxxxxxxxx
tttattcaaaccatcccttcctc
> ZK792.6.1/460-475aaaccca	pattern xxxxxxxxxxxxxxxxxxxxxxx
tttattcaaacccacccttcctc
> ZK792.6.1/460-475aaacccc	pattern xxxxxxxxxxxxxxxxxxxxxxx
tttattcaaacccccccttcctc
> ZK792.6.1/460-475aaacccg	pattern xxxxxxxxxxxxxxxxxxxxxxx
tttattcaaacccgcccttcctc
> ZK792.6.1/460-475aaaccct	pattern xxxxxxxxxxxxxxxxxxxxxxx
tttattcaaaccctcccttcctc
> ZK792.6.1/460-475aaaccga	pattern xxxxxxxxxxxxxxxxxxxxxxx
tttattcaaaccgacccttcctc
> ZK792.6.1/460-475aaaccgc	pattern xxxxxxxxxxxxxxxxxxxxxxx
tttattcaaaccgccccttcctc
> ZK792.6.1/460-475aaaccgg	pattern xxxxxxxxxxxxxxxxxxxxxxx
tttattcaaaccggcccttcctc
> ZK792.6.1/460-475aaaccgt	pattern xxxxxxxxxxxxxxxxxxxxxxx
tttattcaaaccgtcccttcctc
> ZK792.6.1/460-475aaaccta	pattern xxxxxxxxxxxxxxxxxxxxxxx
tttattcaaacctacccttcctc
> ZK792.6.1/460-475aaacctc	pattern xxxxxxxxxxxxxxxxxxxxxxx
tttattcaaacctccccttcctc
> ZK792.6.1/460-475aaacctg	pattern xxxxxxxxxxxxxxxxxxxxxxx
tttattcaaacctgcccttcctc
> ZK792.6.1/460-475aaacctt	pattern xxxxxxxxxxxxxxxxxxxxxxx
tttattcaaaccttcccttcctc
> ZK792.6.1/460-475aaacgaa	pattern xxxxxxxxxxxxxxxxxxxxxxx
tttattcaaacgaacccttcctc
> ZK792.6.1/460-475aaacgac	pattern xxxxxxxxxxxxxxxxxxxxxxx
tttattcaaacgaccccttcctc
> ZK792.6.1/460-475aaacgag	pattern xxxxxxxxxxxxxxxxxxxxxxx
tttattcaaacgagcccttcctc
> ZK792.6.1/460-475aaacgat	pattern xxxxxxxxxxxxxxxxxxxxxxx
tttattcaaacgatcccttcctc
> ZK792.6.1/460-475aaacgca	pattern xxxxxxxxxxxxxxxxxxxxxxx
tttattcaaacgcacccttcctc
> ZK792.6.1/460-475aaacgcc	pattern xxxxxxxxxxxxxxxxxxxxxxx
tttattcaaacgcccccttcctc
> ZK792.6.1/460-475aaacgcg	pattern xxxxxxxxxxxxxxxxxxxxxxx
tttattcaaacgcgcccttcctc
> ZK792.6.1/460-475aaacgct	pattern xxxxxxxxxxxxxxxxxxxxxxx
tttattcaaacgctcccttcctc
> ZK792.6.1/460-475aaacgga	pattern xxxxxxxxxxxxxxxxxxxxxxx
tttattcaaacggacccttcctc
> ZK792.6.1/460-475aaacggc	pattern xxxxxxxxxxxxxxxxxxxxxxx
tttattcaaacggccccttcctc
> ZK792.6.1/460-475aaacggg	pattern xxxxxxxxxxxxxxxxxxxxxxx
tttattcaaacgggcccttcctc
> ZK792.6.1/460-475aaacggt	pattern xxxxxxxxxxxxxxxxxxxxxxx
tttattcaaacggtcccttcctc
> ZK792.6.1/460-475aaacgta	pattern xxxxxxxxxxxxxxxxxxxxxxx
tttattcaaacgtacccttcctc
> ZK792.6.1/460-475aaacgtc	pattern xxxxxxxxxxxxxxxxxxxxxxx
tttattcaaacgtccccttcctc
> ZK792.6.1/460-475aaacgtg	pattern xxxxxxxxxxxxxxxxxxxxxxx
tttattcaaacgtgcccttcctc
> ZK792.6.1/460-475aaacgtt	pattern xxxxxxxxxxxxxxxxxxxxxxx
tttattcaaacgttcccttcctc
> ZK792.6.1/460-475aaactaa	pattern xxxxxxxxxxxxxxxxxxxxxxx
tttattcaaactaacccttcctc
> ZK792.6.1/460-475aaactac	pattern xxxxxxxxxxxxxxxxxxxxxxx
tttattcaaactaccccttcctc
> ZK792.6.1/460-475aaactag	pattern xxxxxxxxxxxxxxxxxxxxxxx
tttattcaaactagcccttcctc
> ZK792.6.1/460-475aaactat	pattern xxxxxxxxxxxxxxxxxxxxxxx
tttattcaaactatcccttcctc
> ZK792.6.1/460-475aaactca	pattern xxxxxxxxxxxxxxxxxxxxxxx
tttattcaaactcacccttcctc
> ZK792.6.1/460-475aaactcc	pattern xxxxxxxxxxxxxxxxxxxxxxx
tttattcaaactcccccttcctc
> ZK792.6.1/460-475aaactcg	pattern xxxxxxxxxxxxxxxxxxxxxxx
tttattcaaactcgcccttcctc
> ZK792.6.1/460-475aaactct	pattern xxxxxxxxxxxxxxxxxxxxxxx
tttattcaaactctcccttcctc
> ZK792.6.1/460-475aaactga	pattern xxxxxxxxxxxxxxxxxxxxxxx
tttattcaaactgacccttcctc
> ZK792.6.1/460-475aaactgc	pattern xxxxxxxxxxxxxxxxxxxxxxx
tttattcaaactgccccttcctc
> ZK792.6.1/460-475aaactgg	pattern xxxxxxxxxxxxxxxxxxxxxxx
tttattcaaactggcccttcctc
> ZK792.6.1/460-475aaactgt	pattern xxxxxxxxxxxxxxxxxxxxxxx
tttattcaaactgtcccttcctc
> ZK792.6.1/460-475aaactta	pattern xxxxxxxxxxxxxxxxxxxxxxx
tttattcaaacttacccttcctc
> ZK792.6.1/460-475aaacttc	pattern xxxxxxxxxxxxxxxxxxxxxxx
tttattcaaacttccccttcctc
> ZK792.6.1/460-475aaacttg	pattern xxxxxxxxxxxxxxxxxxxxxxx
tttattcaaacttgcccttcctc
> ZK792.6.1/460-475aaacttt	pattern xxxxxxxxxxxxxxxxxxxxxxx
tttattcaaactttcccttcctc
> ZK792.6.1/460-475aaagaaa	pattern xxxxxxxxxxxxxxxxxxxxxxx
tttattcaaagaaacccttcctc
> ZK792.6.1/460-475aaagaac	pattern xxxxxxxxxxxxxxxxxxxxxxx
tttattcaaagaaccccttcctc
> ZK792.6.1/460-475aaagaag	pattern xxxxxxxxxxxxxxxxxxxxxxx
tttattcaaagaagcccttcctc
> ZK792.6.1/460-475aaagaat	pattern xxxxxxxxxxxxxxxxxxxxxxx
tttattcaaagaatcccttcctc
> ZK792.6.1/460-475aaagaca	pattern xxxxxxxxxxxxxxxxxxxxxxx
tttattcaaagacacccttcctc
> ZK792.6.1/460-475aaagacc	pattern xxxxxxxxxxxxxxxxxxxxxxx
tttattcaaagacccccttcctc
> ZK792.6.1/460-475aaagacg	pattern xxxxxxxxxxxxxxxxxxxxxxx
tttattcaaagacgcccttcctc
> ZK792.6.1/460-475aaagact	pattern xxxxxxxxxxxxxxxxxxxxxxx
tttattcaaagactcccttcctc
> ZK792.6.1/460-475aaagaga	pattern xxxxxxxxxxxxxxxxxxxxxxx
tttattcaaagagacccttcctc
> ZK792.6.1/460-475aaagagc	pattern xxxxxxxxxxxxxxxxxxxxxxx
tttattcaaagagccccttcctc
> ZK792.6.1/460-475aaagagg	pattern xxxxxxxxxxxxxxxxxxxxxxx
tttattcaaagaggcccttcctc
> ZK792.6.1/460-475aaagagt	pattern xxxxxxxxxxxxxxxxxxxxxxx
tttattcaaagagtcccttcctc
> ZK792.6.1/460-475aaagata	pattern xxxxxxxxxxxxxxxxxxxxxxx
tttattcaaagatacccttcctc
> ZK792.6.1/460-475aaagatc	pattern xxxxxxxxxxxxxxxxxxxxxxx
tttattcaaagatccccttcctc
> ZK792.6.1/460-475aaagatg	pattern xxxxxxxxxxxxxxxxxxxxxxx
tttattcaaagatgcccttcctc
> ZK792.6.1/460-475aaagatt	pattern xxxxxxxxxxxxxxxxxxxxxxx
tttattcaaagattcccttcctc
> ZK792.6.1/460-475aaagcaa	pattern xxxxxxxxxxxxxxxxxxxxxxx
tttattcaaagcaacccttcctc
> ZK792.6.1/460-475aaagcac	pattern xxxxxxxxxxxxxxxxxxxxxxx
tttattcaaagcaccccttcctc
> ZK792.6.1/460-475aaagcag	pattern xxxxxxxxxxxxxxxxxxxxxxx
tttattcaaagcagcccttcctc
> ZK792.6.1/460-475aaagcat	pattern xxxxxxxxxxxxxxxxxxxxxxx
tttattcaaagcatcccttcctc
> ZK792.6.1/460-475aaagcca	pattern xxxxxxxxxxxxxxxxxxxxxxx
tttattcaaagccacccttcctc
> ZK792.6.1/460-475aaagccc	pattern xxxxxxxxxxxxxxxxxxxxxxx
tttattcaaagccccccttcctc
> ZK792.6.1/460-475aaagccg	pattern xxxxxxxxxxxxxxxxxxxxxxx
tttattcaaagccgcccttcctc
> ZK792.6.1/460-475aaagcct	pattern xxxxxxxxxxxxxxxxxxxxxxx
tttattcaaagcctcccttcctc
> ZK792.6.1/460-475aaagcga	pattern xxxxxxxxxxxxxxxxxxxxxxx
tttattcaaagcgacccttcctc
> ZK792.6.1/460-475aaagcgc	pattern xxxxxxxxxxxxxxxxxxxxxxx
tttattcaaagcgccccttcctc
> ZK792.6.1/460-475aaagcgg	pattern xxxxxxxxxxxxxxxxxxxxxxx
tttattcaaagcggcccttcctc
> ZK792.6.1/460-475aaagcgt	pattern xxxxxxxxxxxxxxxxxxxxxxx
tttattcaaagcgtcccttcctc
> ZK792.6.1/460-475aaagcta	pattern xxxxxxxxxxxxxxxxxxxxxxx
tttattcaaagctacccttcctc
> ZK792.6.1/460-475aaagctc	pattern xxxxxxxxxxxxxxxxxxxxxxx
tttattcaaagctccccttcctc
> ZK792.6.1/460-475aaagctg	pattern xxxxxxxxxxxxxxxxxxxxxxx
tttattcaaagctgcccttcctc
> ZK792.6.1/460-475aaagctt	pattern xxxxxxxxxxxxxxxxxxxxxxx
tttattcaaagcttcccttcctc
> ZK792.6.1/460-475aaaggaa	pattern xxxxxxxxxxxxxxxxxxxxxxx
tttattcaaaggaacccttcctc
> ZK792.6.1/460-475aaaggac	pattern xxxxxxxxxxxxxxxxxxxxxxx
tttattcaaaggaccccttcctc
> ZK792.6.1/460-475aaaggag	pattern xxxxxxxxxxxxxxxxxxxxxxx
tttattcaaaggagcccttcctc
> ZK792.6.1/460-475aaaggat	pattern xxxxxxxxxxxxxxxxxxxxxxx
tttattcaaaggatcccttcctc
> ZK792.6.1/460-475aaaggca	pattern xxxxxxxxxxxxxxxxxxxxxxx
tttattcaaaggcacccttcctc
> ZK792.6.1/460-475aaaggcc	pattern xxxxxxxxxxxxxxxxxxxxxxx
tttattcaaaggcccccttcctc
> ZK792.6.1/460-475aaaggcg	pattern xxxxxxxxxxxxxxxxxxxxxxx
tttattcaaaggcgcccttcctc
> ZK792.6.1/460-475aaaggct	pattern xxxxxxxxxxxxxxxxxxxxxxx
tttattcaaaggctcccttcctc
> ZK792.6.1/460-475aaaggga	pattern xxxxxxxxxxxxxxxxxxxxxxx
tttattcaaagggacccttcctc
> ZK792.6.1/460-475aaagggc	pattern xxxxxxxxxxxxxxxxxxxxxxx
tttattcaaagggccccttcctc
> ZK792.6.1/460-475aaagggg	pattern xxxxxxxxxxxxxxxxxxxxxxx
tttattcaaaggggcccttcctc
> ZK792.6.1/460-475aaagggt	pattern xxxxxxxxxxxxxxxxxxxxxxx
tttattcaaagggtcccttcctc
> ZK792.6.1/460-475aaaggta	pattern xxxxxxxxxxxxxxxxxxxxxxx
tttattcaaaggtacccttcctc
> ZK792.6.1/460-475aaaggtc	pattern xxxxxxxxxxxxxxxxxxxxxxx
tttattcaaaggtccccttcctc
> ZK792.6.1/460-475aaaggtg	pattern xxxxxxxxxxxxxxxxxxxxxxx
tttattcaaaggtgcccttcctc
> ZK792.6.1/460-475aaaggtt	pattern xxxxxxxxxxxxxxxxxxxxxxx
tttattcaaaggttcccttcctc
> ZK792.6.1/460-475aaagtaa	pattern xxxxxxxxxxxxxxxxxxxxxxx
tttattcaaagtaacccttcctc
> ZK792.6.1/460-475aaagtac	pattern xxxxxxxxxxxxxxxxxxxxxxx
tttattcaaagtaccccttcctc
> ZK792.6.1/460-475aaagtag	pattern xxxxxxxxxxxxxxxxxxxxxxx
tttattcaaagtagcccttcctc
> ZK792.6.1/460-475aaagtat	pattern xxxxxxxxxxxxxxxxxxxxxxx
tttattcaaagtatcccttcctc
> ZK792.6.1/460-475aaagtca	pattern xxxxxxxxxxxxxxxxxxxxxxx
tttattcaaagtcacccttcctc
> ZK792.6.1/460-475aaagtcc	pattern xxxxxxxxxxxxxxxxxxxxxxx
tttattcaaagtcccccttcctc
> ZK792.6.1/460-475aaagtcg	pattern xxxxxxxxxxxxxxxxxxxxxxx
tttattcaaagtcgcccttcctc
> ZK792.6.1/460-475aaagtct	pattern xxxxxxxxxxxxxxxxxxxxxxx
tttattcaaagtctcccttcctc
> ZK792.6.1/460-475aaagtga	pattern xxxxxxxxxxxxxxxxxxxxxxx
tttattcaaagtgacccttcctc
> ZK792.6.1/460-475aaagtgc	pattern xxxxxxxxxxxxxxxxxxxxxxx
tttattcaaagtgccccttcctc
> ZK792.6.1/460-475aaagtgg	pattern xxxxxxxxxxxxxxxxxxxxxxx
tttattcaaagtggcccttcctc
> ZK792.6.1/460-475aaagtgt	pattern xxxxxxxxxxxxxxxxxxxxxxx
tttattcaaagtgtcccttcctc
> ZK792.6.1/460-475aaagtta	pattern xxxxxxxxxxxxxxxxxxxxxxx
tttattcaaagttacccttcctc
> ZK792.6.1/460-475aaagttc	pattern xxxxxxxxxxxxxxxxxxxxxxx
tttattcaaagttccccttcctc
> ZK792.6.1/460-475aaagttg	pattern xxxxxxxxxxxxxxxxxxxxxxx
tttattcaaagttgcccttcctc
> ZK792.6.1/460-475aaagttt	pattern xxxxxxxxxxxxxxxxxxxxxxx
tttattcaaagtttcccttcctc
> ZK792.6.1/460-475aaataaa	pattern xxxxxxxxxxxxxxxxxxxxxxx
tttattcaaataaacccttcctc
> ZK792.6.1/460-475aaataac	pattern xxxxxxxxxxxxxxxxxxxxxxx
tttattcaaataaccccttcctc
> ZK792.6.1/460-475aaataag	pattern xxxxxxxxxxxxxxxxxxxxxxx
tttattcaaataagcccttcctc
> ZK792.6.1/460-475aaataat	pattern xxxxxxxxxxxxxxxxxxxxxxx
tttattcaaataatcccttcctc
> ZK792.6.1/460-475aaataca	pattern xxxxxxxxxxxxxxxxxxxxxxx
tttattcaaatacacccttcctc
> ZK792.6.1/460-475aaatacc	pattern xxxxxxxxxxxxxxxxxxxxxxx
tttattcaaatacccccttcctc
> ZK792.6.1/460-475aaatacg	pattern xxxxxxxxxxxxxxxxxxxxxxx
tttattcaaatacgcccttcctc
> ZK792.6.1/460-475aaatact	pattern xxxxxxxxxxxxxxxxxxxxxxx
tttattcaaatactcccttcctc
> ZK792.6.1/460-475aaataga	pattern xxxxxxxxxxxxxxxxxxxxxxx
tttattcaaatagacccttcctc
> ZK792.6.1/460-475aaatagc	pattern xxxxxxxxxxxxxxxxxxxxxxx
tttattcaaatagccccttcctc
> ZK792.6.1/460-475aaatagg	pattern xxxxxxxxxxxxxxxxxxxxxxx
tttattcaaataggcccttcctc
> ZK792.6.1/460-475aaatagt	pattern xxxxxxxxxxxxxxxxxxxxxxx
tttattcaaatagtcccttcctc
> ZK792.6.1/460-475aaatata	pattern xxxxxxxxxxxxxxxxxxxxxxx
tttattcaaatatacccttcctc
> ZK792.6.1/460-475aaatatc	pattern xxxxxxxxxxxxxxxxxxxxxxx
tttattcaaatatccccttcctc
> ZK792.6.1/460-475aaatatg	pattern xxxxxxxxxxxxxxxxxxxxxxx
tttattcaaatatgcccttcctc
> ZK792.6.1/460-475aaatatt	pattern xxxxxxxxxxxxxxxxxxxxxxx
tttattcaaatattcccttcctc
> ZK792.6.1/460-475aaatcaa	pattern xxxxxxxxxxxxxxxxxxxxxxx
tttattcaaatcaacccttcctc
> ZK792.6.1/460-475aaatcac	pattern xxxxxxxxxxxxxxxxxxxxxxx
tttattcaaatcaccccttcctc
> ZK792.6.1/460-475aaatcag	pattern xxxxxxxxxxxxxxxxxxxxxxx
tttattcaaatcagcccttcctc
> ZK792.6.1/460-475aaatcat	pattern xxxxxxxxxxxxxxxxxxxxxxx
tttattcaaatcatcccttcctc
> ZK792.6.1/460-475aaatcca	pattern xxxxxxxxxxxxxxxxxxxxxxx
tttattcaaatccacccttcctc
> ZK792.6.1/460-475aaatccc	pattern xxxxxxxxxxxxxxxxxxxxxxx
tttattcaaatccccccttcctc
> ZK792.6.1/460-475aaatccg	pattern xxxxxxxxxxxxxxxxxxxxxxx
tttattcaaatccgcccttcctc
> ZK792.6.1/460-475aaatcct	pattern xxxxxxxxxxxxxxxxxxxxxxx
tttattcaaatcctcccttcctc
> ZK792.6.1/460-475aaatcga	pattern xxxxxxxxxxxxxxxxxxxxxxx
tttattcaaatcgacccttcctc
> ZK792.6.1/460-475aaatcgc	pattern xxxxxxxxxxxxxxxxxxxxxxx
tttattcaaatcgccccttcctc
> ZK792.6.1/460-475aaatcgg	pattern xxxxxxxxxxxxxxxxxxxxxxx
tttattcaaatcggcccttcctc
> ZK792.6.1/460-475aaatcgt	pattern xxxxxxxxxxxxxxxxxxxxxxx
tttattcaaatcgtcccttcctc
> ZK792.6.1/460-475aaatcta	pattern xxxxxxxxxxxxxxxxxxxxxxx
tttattcaaatctacccttcctc
> ZK792.6.1/460-475aaatctc	pattern xxxxxxxxxxxxxxxxxxxxxxx
tttattcaaatctccccttcctc
> ZK792.6.1/460-475aaatctg	pattern xxxxxxxxxxxxxxxxxxxxxxx
tttattcaaatctgcccttcctc
> ZK792.6.1/460-475aaatctt	pattern xxxxxxxxxxxxxxxxxxxxxxx
tttattcaaatcttcccttcctc
> ZK792.6.1/460-475aaatgaa	pattern xxxxxxxxxxxxxxxxxxxxxxx
tttattcaaatgaacccttcctc
> ZK792.6.1/460-475aaatgac	pattern xxxxxxxxxxxxxxxxxxxxxxx
tttattcaaatgaccccttcctc
> ZK792.6.1/460-475aaatgag	pattern xxxxxxxxxxxxxxxxxxxxxxx
tttattcaaatgagcccttcctc
> ZK792.6.1/460-475aaatgat	pattern xxxxxxxxxxxxxxxxxxxxxxx
tttattcaaatgatcccttcctc
> ZK792.6.1/460-475aaatgca	pattern xxxxxxxxxxxxxxxxxxxxxxx
tttattcaaatgcacccttcctc
> ZK792.6.1/460-475aaatgcc	pattern xxxxxxxxxxxxxxxxxxxxxxx
tttattcaaatgcccccttcctc
> ZK792.6.1/460-475aaatgcg	pattern xxxxxxxxxxxxxxxxxxxxxxx
tttattcaaatgcgcccttcctc
> ZK792.6.1/460-475aaatgct	pattern xxxxxxxxxxxxxxxxxxxxxxx
tttattcaaatgctcccttcctc
> ZK792.6.1/460-475aaatgga	pattern xxxxxxxxxxxxxxxxxxxxxxx
tttattcaaatggacccttcctc
> ZK792.6.1/460-475aaatggc	pattern xxxxxxxxxxxxxxxxxxxxxxx
tttattcaaatggccccttcctc
> ZK792.6.1/460-475aaatggg	pattern xxxxxxxxxxxxxxxxxxxxxxx
tttattcaaatgggcccttcctc
> ZK792.6.1/460-475aaatggt	pattern xxxxxxxxxxxxxxxxxxxxxxx
tttattcaaatggtcccttcctc
> ZK792.6.1/460-475aaatgta	pattern xxxxxxxxxxxxxxxxxxxxxxx
tttattcaaatgtacccttcctc
> ZK792.6.1/460-475aaatgtc	pattern xxxxxxxxxxxxxxxxxxxxxxx
tttattcaaatgtccccttcctc
> ZK792.6.1/460-475aaatgtg	pattern xxxxxxxxxxxxxxxxxxxxxxx
tttattcaaatgtgcccttcctc
> ZK792.6.1/460-475aaatgtt	pattern xxxxxxxxxxxxxxxxxxxxxxx
tttattcaaatgttcccttcctc
> ZK792.6.1/460-475aaattaa	pattern xxxxxxxxxxxxxxxxxxxxxxx
tttattcaaattaacccttcctc
> ZK792.6.1/460-475aaattac	pattern xxxxxxxxxxxxxxxxxxxxxxx
tttattcaaattaccccttcctc
> ZK792.6.1/460-475aaattag	pattern xxxxxxxxxxxxxxxxxxxxxxx
tttattcaaattagcccttcctc
> ZK792.6.1/460-475aaattat	pattern xxxxxxxxxxxxxxxxxxxxxxx
tttattcaaattatcccttcctc
> ZK792.6.1/460-475aaattca	pattern xxxxxxxxxxxxxxxxxxxxxxx
tttattcaaattcacccttcctc
> ZK792.6.1/460-475aaattcc	pattern xxxxxxxxxxxxxxxxxxxxxxx
tttattcaaattcccccttcctc
> ZK792.6.1/460-475aaattcg	pattern xxxxxxxxxxxxxxxxxxxxxxx
tttattcaaattcgcccttcctc
> ZK792.6.1/460-475aaattct	pattern xxxxxxxxxxxxxxxxxxxxxxx
tttattcaaattctcccttcctc
> ZK792.6.1/460-475aaattga	pattern xxxxxxxxxxxxxxxxxxxxxxx
tttattcaaattgacccttcctc
> ZK792.6.1/460-475aaattgc	pattern xxxxxxxxxxxxxxxxxxxxxxx
tttattcaaattgccccttcctc
> ZK792.6.1/460-475aaattgg	pattern xxxxxxxxxxxxxxxxxxxxxxx
tttattcaaattggcccttcctc
> ZK792.6.1/460-475aaattgt	pattern xxxxxxxxxxxxxxxxxxxxxxx
tttattcaaattgtcccttcctc
> ZK792.6.1/460-475aaattta	pattern xxxxxxxxxxxxxxxxxxxxxxx
tttattcaaatttacccttcctc
> ZK792.6.1/460-475aaatttc	pattern xxxxxxxxxxxxxxxxxxxxxxx
tttattcaaatttccccttcctc
> ZK792.6.1/460-475aaatttg	pattern xxxxxxxxxxxxxxxxxxxxxxx
tttattcaaatttgcccttcctc
> ZK792.6.1/460-475aaatttt	pattern xxxxxxxxxxxxxxxxxxxxxxx
tttattcaaattttcccttcctc
> ZK792.6.1/460-475aacaaaa	pattern xxxxxxxxxxxxxxxxxxxxxxx
tttattcaacaaaacccttcctc
> ZK792.6.1/460-475aacaaac	pattern xxxxxxxxxxxxxxxxxxxxxxx
tttattcaacaaaccccttcctc
> ZK792.6.1/460-475aacaaag	pattern xxxxxxxxxxxxxxxxxxxxxxx
tttattcaacaaagcccttcctc
> ZK792.6.1/460-475aacaaat	pattern xxxxxxxxxxxxxxxxxxxxxxx
tttattcaacaaatcccttcctc
> ZK792.6.1/460-475aacaaca	pattern xxxxxxxxxxxxxxxxxxxxxxx
tttattcaacaacacccttcctc
> ZK792.6.1/460-475aacaacc	pattern xxxxxxxxxxxxxxxxxxxxxxx
tttattcaacaacccccttcctc
> ZK792.6.1/460-475aacaacg	pattern xxxxxxxxxxxxxxxxxxxxxxx
tttattcaacaacgcccttcctc
> ZK792.6.1/460-475aacaact	pattern xxxxxxxxxxxxxxxxxxxxxxx
tttattcaacaactcccttcctc
> ZK792.6.1/460-475aacaaga	pattern xxxxxxxxxxxxxxxxxxxxxxx
tttattcaacaagacccttcctc
> ZK792.6.1/460-475aacaagc	pattern xxxxxxxxxxxxxxxxxxxxxxx
tttattcaacaagccccttcctc
> ZK792.6.1/460-475aacaagg	pattern xxxxxxxxxxxxxxxxxxxxxxx
tttattcaacaaggcccttcctc
> ZK792.6.1/460-475aacaagt	pattern xxxxxxxxxxxxxxxxxxxxxxx
tttattcaacaagtcccttcctc
> ZK792.6.1/460-475aacaata	pattern xxxxxxxxxxxxxxxxxxxxxxx
tttattcaacaatacccttcctc
> ZK792.6.1/460-475aacaatc	pattern xxxxxxxxxxxxxxxxxxxxxxx
tttattcaacaatccccttcctc
> ZK792.6.1/460-475aacaatg	pattern xxxxxxxxxxxxxxxxxxxxxxx
tttattcaacaatgcccttcctc
> ZK792.6.1/460-475aacaatt	pattern xxxxxxxxxxxxxxxxxxxxxxx
tttattcaacaattcccttcctc
> ZK792.6.1/460-475aacacaa	pattern xxxxxxxxxxxxxxxxxxxxxxx
tttattcaacacaacccttcctc
> ZK792.6.1/460-475aacacac	pattern xxxxxxxxxxxxxxxxxxxxxxx
tttattcaacacaccccttcctc
> ZK792.6.1/460-475aacacag	pattern xxxxxxxxxxxxxxxxxxxxxxx
tttattcaacacagcccttcctc
> ZK792.6.1/460-475aacacat	pattern xxxxxxxxxxxxxxxxxxxxxxx
tttattcaacacatcccttcctc
> ZK792.6.1/460-475aacacca	pattern xxxxxxxxxxxxxxxxxxxxxxx
tttattcaacaccacccttcctc
> ZK792.6.1/460-475aacaccc	pattern xxxxxxxxxxxxxxxxxxxxxxx
tttattcaacaccccccttcctc
> ZK792.6.1/460-475aacaccg	pattern xxxxxxxxxxxxxxxxxxxxxxx
tttattcaacaccgcccttcctc
> ZK792.6.1/460-475aacacct	pattern xxxxxxxxxxxxxxxxxxxxxxx
tttattcaacacctcccttcctc
> ZK792.6.1/460-475aacacga	pattern xxxxxxxxxxxxxxxxxxxxxxx
tttattcaacacgacccttcctc
> ZK792.6.1/460-475aacacgc	pattern xxxxxxxxxxxxxxxxxxxxxxx
tttattcaacacgccccttcctc
> ZK792.6.1/460-475aacacgg	pattern xxxxxxxxxxxxxxxxxxxxxxx
tttattcaacacggcccttcctc
> ZK792.6.1/460-475aacacgt	pattern xxxxxxxxxxxxxxxxxxxxxxx
tttattcaacacgtcccttcctc
> ZK792.6.1/460-475aacacta	pattern xxxxxxxxxxxxxxxxxxxxxxx
tttattcaacactacccttcctc
> ZK792.6.1/460-475aacactc	pattern xxxxxxxxxxxxxxxxxxxxxxx
tttattcaacactccccttcctc
> ZK792.6.1/460-475aacactg	pattern xxxxxxxxxxxxxxxxxxxxxxx
tttattcaacactgcccttcctc
> ZK792.6.1/460-475aacactt	pattern xxxxxxxxxxxxxxxxxxxxxxx
tttattcaacacttcccttcctc
> ZK792.6.1/460-475aacagaa	pattern xxxxxxxxxxxxxxxxxxxxxxx
tttattcaacagaacccttcctc
> ZK792.6.1/460-475aacagac	pattern xxxxxxxxxxxxxxxxxxxxxxx
tttattcaacagaccccttcctc
> ZK792.6.1/460-475aacagag	pattern xxxxxxxxxxxxxxxxxxxxxxx
tttattcaacagagcccttcctc
> ZK792.6.1/460-475aacagat	pattern xxxxxxxxxxxxxxxxxxxxxxx
tttattcaacagatcccttcctc
> ZK792.6.1/460-475aacagca	pattern xxxxxxxxxxxxxxxxxxxxxxx
tttattcaacagcacccttcctc
> ZK792.6.1/460-475aacagcc	pattern xxxxxxxxxxxxxxxxxxxxxxx
tttattcaacagcccccttcctc
> ZK792.6.1/460-475aacagcg	pattern xxxxxxxxxxxxxxxxxxxxxxx
tttattcaacagcgcccttcctc
> ZK792.6.1/460-475aacagct	pattern xxxxxxxxxxxxxxxxxxxxxxx
tttattcaacagctcccttcctc
> ZK792.6.1/460-475aacagga	pattern xxxxxxxxxxxxxxxxxxxxxxx
tttattcaacaggacccttcctc
> ZK792.6.1/460-475aacaggc	pattern xxxxxxxxxxxxxxxxxxxxxxx
tttattcaacaggccccttcctc
> ZK792.6.1/460-475aacaggg	pattern xxxxxxxxxxxxxxxxxxxxxxx
tttattcaacagggcccttcctc
> ZK792.6.1/460-475aacaggt	pattern xxxxxxxxxxxxxxxxxxxxxxx
tttattcaacaggtcccttcctc
> ZK792.6.1/460-475aacagta	pattern xxxxxxxxxxxxxxxxxxxxxxx
tttattcaacagtacccttcctc
> ZK792.6.1/460-475aacagtc	pattern xxxxxxxxxxxxxxxxxxxxxxx
tttattcaacagtccccttcctc
> ZK792.6.1/460-475aacagtg	pattern xxxxxxxxxxxxxxxxxxxxxxx
tttattcaacagtgcccttcctc
> ZK792.6.1/460-475aacagtt	pattern xxxxxxxxxxxxxxxxxxxxxxx
tttattcaacagttcccttcctc
> ZK792.6.1/460-475aacataa	pattern xxxxxxxxxxxxxxxxxxxxxxx
tttattcaacataacccttcctc
> ZK792.6.1/460-475aacatac	pattern xxxxxxxxxxxxxxxxxxxxxxx
tttattcaacataccccttcctc
> ZK792.6.1/460-475aacatag	pattern xxxxxxxxxxxxxxxxxxxxxxx
tttattcaacatagcccttcctc
> ZK792.6.1/460-475aacatat	pattern xxxxxxxxxxxxxxxxxxxxxxx
tttattcaacatatcccttcctc
> ZK792.6.1/460-475aacatca	pattern xxxxxxxxxxxxxxxxxxxxxxx
tttattcaacatcacccttcctc
> ZK792.6.1/460-475aacatcc	pattern xxxxxxxxxxxxxxxxxxxxxxx
tttattcaacatcccccttcctc
> ZK792.6.1/460-475aacatcg	pattern xxxxxxxxxxxxxxxxxxxxxxx
tttattcaacatcgcccttcctc
> ZK792.6.1/460-475aacatct	pattern xxxxxxxxxxxxxxxxxxxxxxx
tttattcaacatctcccttcctc
> ZK792.6.1/460-475aacatga	pattern xxxxxxxxxxxxxxxxxxxxxxx
tttattcaacatgacccttcctc
> ZK792.6.1/460-475aacatgc	pattern xxxxxxxxxxxxxxxxxxxxxxx
tttattcaacatgccccttcctc
> ZK792.6.1/460-475aacatgg	pattern xxxxxxxxxxxxxxxxxxxxxxx
tttattcaacatggcccttcctc
> ZK792.6.1/460-475aacatgt	pattern xxxxxxxxxxxxxxxxxxxxxxx
tttattcaacatgtcccttcctc
> ZK792.6.1/460-475aacatta	pattern xxxxxxxxxxxxxxxxxxxxxxx
tttattcaacattacccttcctc
> ZK792.6.1/460-475aacattc	pattern xxxxxxxxxxxxxxxxxxxxxxx
tttattcaacattccccttcctc
> ZK792.6.1/460-475aacattg	pattern xxxxxxxxxxxxxxxxxxxxxxx
tttattcaacattgcccttcctc
> ZK792.6.1/460-475aacattt	pattern xxxxxxxxxxxxxxxxxxxxxxx
tttattcaacatttcccttcctc
> ZK792.6.1/460-475aaccaaa	pattern xxxxxxxxxxxxxxxxxxxxxxx
tttattcaaccaaacccttcctc
> ZK792.6.1/460-475aaccaac	pattern xxxxxxxxxxxxxxxxxxxxxxx
tttattcaaccaaccccttcctc
> ZK792.6.1/460-475aaccaag	pattern xxxxxxxxxxxxxxxxxxxxxxx
tttattcaaccaagcccttcctc
> ZK792.6.1/460-475aaccaat	pattern xxxxxxxxxxxxxxxxxxxxxxx
tttattcaaccaatcccttcctc
> ZK792.6.1/460-475aaccaca	pattern xxxxxxxxxxxxxxxxxxxxxxx
tttattcaaccacacccttcctc
> ZK792.6.1/460-475aaccacc	pattern xxxxxxxxxxxxxxxxxxxxxxx
tttattcaaccacccccttcctc
> ZK792.6.1/460-475aaccacg	pattern xxxxxxxxxxxxxxxxxxxxxxx
tttattcaaccacgcccttcctc
> ZK792.6.1/460-475aaccact	pattern xxxxxxxxxxxxxxxxxxxxxxx
tttattcaaccactcccttcctc
> ZK792.6.1/460-475aaccaga	pattern xxxxxxxxxxxxxxxxxxxxxxx
tttattcaaccagacccttcctc
> ZK792.6.1/460-475aaccagc	pattern xxxxxxxxxxxxxxxxxxxxxxx
tttattcaaccagccccttcctc
> ZK792.6.1/460-475aaccagg	pattern xxxxxxxxxxxxxxxxxxxxxxx
tttattcaaccaggcccttcctc
> ZK792.6.1/460-475aaccagt	pattern xxxxxxxxxxxxxxxxxxxxxxx
tttattcaaccagtcccttcctc
> ZK792.6.1/460-475aaccata	pattern xxxxxxxxxxxxxxxxxxxxxxx
tttattcaaccatacccttcctc
> ZK792.6.1/460-475aaccatc	pattern xxxxxxxxxxxxxxxxxxxxxxx
tttattcaaccatccccttcctc
> ZK792.6.1/460-475aaccatg	pattern xxxxxxxxxxxxxxxxxxxxxxx
tttattcaaccatgcccttcctc
> ZK792.6.1/460-475aaccatt	pattern xxxxxxxxxxxxxxxxxxxxxxx
tttattcaaccattcccttcctc
> ZK792.6.1/460-475aacccaa	pattern xxxxxxxxxxxxxxxxxxxxxxx
tttattcaacccaacccttcctc
> ZK792.6.1/460-475aacccac	pattern xxxxxxxxxxxxxxxxxxxxxxx
tttattcaacccaccccttcctc
> ZK792.6.1/460-475aacccag	pattern xxxxxxxxxxxxxxxxxxxxxxx
tttattcaacccagcccttcctc
> ZK792.6.1/460-475aacccat	pattern xxxxxxxxxxxxxxxxxxxxxxx
tttattcaacccatcccttcctc
> ZK792.6.1/460-475aacccca	pattern xxxxxxxxxxxxxxxxxxxxxxx
tttattcaaccccacccttcctc
> ZK792.6.1/460-475aaccccc	pattern xxxxxxxxxxxxxxxxxxxxxxx
tttattcaaccccccccttcctc
> ZK792.6.1/460-475aaccccg	pattern xxxxxxxxxxxxxxxxxxxxxxx
tttattcaaccccgcccttcctc
> ZK792.6.1/460-475aacccct	pattern xxxxxxxxxxxxxxxxxxxxxxx
tttattcaacccctcccttcctc
> ZK792.6.1/460-475aacccga	pattern xxxxxxxxxxxxxxxxxxxxxxx
tttattcaacccgacccttcctc
> ZK792.6.1/460-475aacccgc	pattern xxxxxxxxxxxxxxxxxxxxxxx
tttattcaacccgccccttcctc
> ZK792.6.1/460-475aacccgg	pattern xxxxxxxxxxxxxxxxxxxxxxx
tttattcaacccggcccttcctc
> ZK792.6.1/460-475aacccgt	pattern xxxxxxxxxxxxxxxxxxxxxxx
tttattcaacccgtcccttcctc
> ZK792.6.1/460-475aacccta	pattern xxxxxxxxxxxxxxxxxxxxxxx
tttattcaaccctacccttcctc
> ZK792.6.1/460-475aaccctc	pattern xxxxxxxxxxxxxxxxxxxxxxx
tttattcaaccctccccttcctc
> ZK792.6.1/460-475aaccctg	pattern xxxxxxxxxxxxxxxxxxxxxxx
tttattcaaccctgcccttcctc
> ZK792.6.1/460-475aaccctt	pattern xxxxxxxxxxxxxxxxxxxxxxx
tttattcaacccttcccttcctc
> ZK792.6.1/460-475aaccgaa	pattern xxxxxxxxxxxxxxxxxxxxxxx
tttattcaaccgaacccttcctc
> ZK792.6.1/460-475aaccgac	pattern xxxxxxxxxxxxxxxxxxxxxxx
tttattcaaccgaccccttcctc
> ZK792.6.1/460-475aaccgag	pattern xxxxxxxxxxxxxxxxxxxxxxx
tttattcaaccgagcccttcctc
> ZK792.6.1/460-475aaccgat	pattern xxxxxxxxxxxxxxxxxxxxxxx
tttattcaaccgatcccttcctc
> ZK792.6.1/460-475aaccgca	pattern xxxxxxxxxxxxxxxxxxxxxxx
tttattcaaccgcacccttcctc
> ZK792.6.1/460-475aaccgcc	pattern xxxxxxxxxxxxxxxxxxxxxxx
tttattcaaccgcccccttcctc
> ZK792.6.1/460-475aaccgcg	pattern xxxxxxxxxxxxxxxxxxxxxxx
tttattcaaccgcgcccttcctc
> ZK792.6.1/460-475aaccgct	pattern xxxxxxxxxxxxxxxxxxxxxxx
tttattcaaccgctcccttcctc
> ZK792.6.1/460-475aaccgga	pattern xxxxxxxxxxxxxxxxxxxxxxx
tttattcaaccggacccttcctc
> ZK792.6.1/460-475aaccggc	pattern xxxxxxxxxxxxxxxxxxxxxxx
tttattcaaccggccccttcctc
> ZK792.6.1/460-475aaccggg	pattern xxxxxxxxxxxxxxxxxxxxxxx
tttattcaaccgggcccttcctc
> ZK792.6.1/460-475aaccggt	pattern xxxxxxxxxxxxxxxxxxxxxxx
tttattcaaccggtcccttcctc
> ZK792.6.1/460-475aaccgta	pattern xxxxxxxxxxxxxxxxxxxxxxx
tttattcaaccgtacccttcctc
> ZK792.6.1/460-475aaccgtc	pattern xxxxxxxxxxxxxxxxxxxxxxx
tttattcaaccgtccccttcctc
> ZK792.6.1/460-475aaccgtg	pattern xxxxxxxxxxxxxxxxxxxxxxx
tttattcaaccgtgcccttcctc
> ZK792.6.1/460-475aaccgtt	pattern xxxxxxxxxxxxxxxxxxxxxxx
tttattcaaccgttcccttcctc
> ZK792.6.1/460-475aacctaa	pattern xxxxxxxxxxxxxxxxxxxxxxx
tttattcaacctaacccttcctc
> ZK792.6.1/460-475aacctac	pattern xxxxxxxxxxxxxxxxxxxxxxx
tttattcaacctaccccttcctc
> ZK792.6.1/460-475aacctag	pattern xxxxxxxxxxxxxxxxxxxxxxx
tttattcaacctagcccttcctc
> ZK792.6.1/460-475aacctat	pattern xxxxxxxxxxxxxxxxxxxxxxx
tttattcaacctatcccttcctc
> ZK792.6.1/460-475aacctca	pattern xxxxxxxxxxxxxxxxxxxxxxx
tttattcaacctcacccttcctc
> ZK792.6.1/460-475aacctcc	pattern xxxxxxxxxxxxxxxxxxxxxxx
tttattcaacctcccccttcctc
> ZK792.6.1/460-475aacctcg	pattern xxxxxxxxxxxxxxxxxxxxxxx
tttattcaacctcgcccttcctc
> ZK792.6.1/460-475aacctct	pattern xxxxxxxxxxxxxxxxxxxxxxx
tttattcaacctctcccttcctc
> ZK792.6.1/460-475aacctga	pattern xxxxxxxxxxxxxxxxxxxxxxx
tttattcaacctgacccttcctc
> ZK792.6.1/460-475aacctgc	pattern xxxxxxxxxxxxxxxxxxxxxxx
tttattcaacctgccccttcctc
> ZK792.6.1/460-475aacctgg	pattern xxxxxxxxxxxxxxxxxxxxxxx
tttattcaacctggcccttcctc
> ZK792.6.1/460-475aacctgt	pattern xxxxxxxxxxxxxxxxxxxxxxx
tttattcaacctgtcccttcctc
> ZK792.6.1/460-475aacctta	pattern xxxxxxxxxxxxxxxxxxxxxxx
tttattcaaccttacccttcctc
> ZK792.6.1/460-475aaccttc	pattern xxxxxxxxxxxxxxxxxxxxxxx
tttattcaaccttccccttcctc
> ZK792.6.1/460-475aaccttg	pattern xxxxxxxxxxxxxxxxxxxxxxx
tttattcaaccttgcccttcctc
> ZK792.6.1/460-475aaccttt	pattern xxxxxxxxxxxxxxxxxxxxxxx
tttattcaacctttcccttcctc
> ZK792.6.1/460-475aacgaaa	pattern xxxxxxxxxxxxxxxxxxxxxxx
tttattcaacgaaacccttcctc
> ZK792.6.1/460-475aacgaac	pattern xxxxxxxxxxxxxxxxxxxxxxx
tttattcaacgaaccccttcctc
> ZK792.6.1/460-475aacgaag	pattern xxxxxxxxxxxxxxxxxxxxxxx
tttattcaacgaagcccttcctc
> ZK792.6.1/460-475aacgaat	pattern xxxxxxxxxxxxxxxxxxxxxxx
tttattcaacgaatcccttcctc
> ZK792.6.1/460-475aacgaca	pattern xxxxxxxxxxxxxxxxxxxxxxx
tttattcaacgacacccttcctc
> ZK792.6.1/460-475aacgacc	pattern xxxxxxxxxxxxxxxxxxxxxxx
tttattcaacgacccccttcctc
> ZK792.6.1/460-475aacgacg	pattern xxxxxxxxxxxxxxxxxxxxxxx
tttattcaacgacgcccttcctc
> ZK792.6.1/460-475aacgact	pattern xxxxxxxxxxxxxxxxxxxxxxx
tttattcaacgactcccttcctc
> ZK792.6.1/460-475aacgaga	pattern xxxxxxxxxxxxxxxxxxxxxxx
tttattcaacgagacccttcctc
> ZK792.6.1/460-475aacgagc	pattern xxxxxxxxxxxxxxxxxxxxxxx
tttattcaacgagccccttcctc
> ZK792.6.1/460-475aacgagg	pattern xxxxxxxxxxxxxxxxxxxxxxx
tttattcaacgaggcccttcctc
> ZK792.6.1/460-475aacgagt	pattern xxxxxxxxxxxxxxxxxxxxxxx
tttattcaacgagtcccttcctc
> ZK792.6.1/460-475aacgata	pattern xxxxxxxxxxxxxxxxxxxxxxx
tttattcaacgatacccttcctc
> ZK792.6.1/460-475aacgatc	pattern xxxxxxxxxxxxxxxxxxxxxxx
tttattcaacgatccccttcctc
> ZK792.6.1/460-475aacgatg	pattern xxxxxxxxxxxxxxxxxxxxxxx
tttattcaacgatgcccttcctc
> ZK792.6.1/460-475aacgatt	pattern xxxxxxxxxxxxxxxxxxxxxxx
tttattcaacgattcccttcctc
> ZK792.6.1/460-475aacgcaa	pattern xxxxxxxxxxxxxxxxxxxxxxx
tttattcaacgcaacccttcctc
> ZK792.6.1/460-475aacgcac	pattern xxxxxxxxxxxxxxxxxxxxxxx
tttattcaacgcaccccttcctc
> ZK792.6.1/460-475aacgcag	pattern xxxxxxxxxxxxxxxxxxxxxxx
tttattcaacgcagcccttcctc
> ZK792.6.1/460-475aacgcat	pattern xxxxxxxxxxxxxxxxxxxxxxx
tttattcaacgcatcccttcctc
> ZK792.6.1/460-475aacgcca	pattern xxxxxxxxxxxxxxxxxxxxxxx
tttattcaacgccacccttcctc
> ZK792.6.1/460-475aacgccc	pattern xxxxxxxxxxxxxxxxxxxxxxx
tttattcaacgccccccttcctc
> ZK792.6.1/460-475aacgccg	pattern xxxxxxxxxxxxxxxxxxxxxxx
tttattcaacgccgcccttcctc
> ZK792.6.1/460-475aacgcct	pattern xxxxxxxxxxxxxxxxxxxxxxx
tttattcaacgcctcccttcctc
> ZK792.6.1/460-475aacgcga	pattern xxxxxxxxxxxxxxxxxxxxxxx
tttattcaacgcgacccttcctc
> ZK792.6.1/460-475aacgcgc	pattern xxxxxxxxxxxxxxxxxxxxxxx
tttattcaacgcgccccttcctc
> ZK792.6.1/460-475aacgcgg	pattern xxxxxxxxxxxxxxxxxxxxxxx
tttattcaacgcggcccttcctc
> ZK792.6.1/460-475aacgcgt	pattern xxxxxxxxxxxxxxxxxxxxxxx
tttattcaacgcgtcccttcctc
> ZK792.6.1/460-475aacgcta	pattern xxxxxxxxxxxxxxxxxxxxxxx
tttattcaacgctacccttcctc
> ZK792.6.1/460-475aacgctc	pattern xxxxxxxxxxxxxxxxxxxxxxx
tttattcaacgctccccttcctc
> ZK792.6.1/460-475aacgctg	pattern xxxxxxxxxxxxxxxxxxxxxxx
tttattcaacgctgcccttcctc
> ZK792.6.1/460-475aacgctt	pattern xxxxxxxxxxxxxxxxxxxxxxx
tttattcaacgcttcccttcctc
> ZK792.6.1/460-475aacggaa	pattern xxxxxxxxxxxxxxxxxxxxxxx
tttattcaacggaacccttcctc
> ZK792.6.1/460-475aacggac	pattern xxxxxxxxxxxxxxxxxxxxxxx
tttattcaacggaccccttcctc
> ZK792.6.1/460-475aacggag	pattern xxxxxxxxxxxxxxxxxxxxxxx
tttattcaacggagcccttcctc
> ZK792.6.1/460-475aacggat	pattern xxxxxxxxxxxxxxxxxxxxxxx
tttattcaacggatcccttcctc
> ZK792.6.1/460-475aacggca	pattern xxxxxxxxxxxxxxxxxxxxxxx
tttattcaacggcacccttcctc
> ZK792.6.1/460-475aacggcc	pattern xxxxxxxxxxxxxxxxxxxxxxx
tttattcaacggcccccttcctc
> ZK792.6.1/460-475aacggcg	pattern xxxxxxxxxxxxxxxxxxxxxxx
tttattcaacggcgcccttcctc
> ZK792.6.1/460-475aacggct	pattern xxxxxxxxxxxxxxxxxxxxxxx
tttattcaacggctcccttcctc
> ZK792.6.1/460-475aacggga	pattern xxxxxxxxxxxxxxxxxxxxxxx
tttattcaacgggacccttcctc
> ZK792.6.1/460-475aacgggc	pattern xxxxxxxxxxxxxxxxxxxxxxx
tttattcaacgggccccttcctc
> ZK792.6.1/460-475aacgggg	pattern xxxxxxxxxxxxxxxxxxxxxxx
tttattcaacggggcccttcctc
> ZK792.6.1/460-475aacgggt	pattern xxxxxxxxxxxxxxxxxxxxxxx
tttattcaacgggtcccttcctc
> ZK792.6.1/460-475aacggta	pattern xxxxxxxxxxxxxxxxxxxxxxx
tttattcaacggtacccttcctc
> ZK792.6.1/460-475aacggtc	pattern xxxxxxxxxxxxxxxxxxxxxxx
tttattcaacggtccccttcctc
> ZK792.6.1/460-475aacggtg	pattern xxxxxxxxxxxxxxxxxxxxxxx
tttattcaacggtgcccttcctc
> ZK792.6.1/460-475aacggtt	pattern xxxxxxxxxxxxxxxxxxxxxxx
tttattcaacggttcccttcctc
> ZK792.6.1/460-475aacgtaa	pattern xxxxxxxxxxxxxxxxxxxxxxx
tttattcaacgtaacccttcctc
> ZK792.6.1/460-475aacgtac	pattern xxxxxxxxxxxxxxxxxxxxxxx
tttattcaacgtaccccttcctc
> ZK792.6.1/460-475aacgtag	pattern xxxxxxxxxxxxxxxxxxxxxxx
tttattcaacgtagcccttcctc
> ZK792.6.1/460-475aacgtat	pattern xxxxxxxxxxxxxxxxxxxxxxx
tttattcaacgtatcccttcctc
> ZK792.6.1/460-475aacgtca	pattern xxxxxxxxxxxxxxxxxxxxxxx
tttattcaacgtcacccttcctc
> ZK792.6.1/460-475aacgtcc	pattern xxxxxxxxxxxxxxxxxxxxxxx
tttattcaacgtcccccttcctc
> ZK792.6.1/460-475aacgtcg	pattern xxxxxxxxxxxxxxxxxxxxxxx
tttattcaacgtcgcccttcctc
> ZK792.6.1/460-475aacgtct	pattern xxxxxxxxxxxxxxxxxxxxxxx
tttattcaacgtctcccttcctc
> ZK792.6.1/460-475aacgtga	pattern xxxxxxxxxxxxxxxxxxxxxxx
tttattcaacgtgacccttcctc
> ZK792.6.1/460-475aacgtgc	pattern xxxxxxxxxxxxxxxxxxxxxxx
tttattcaacgtgccccttcctc
> ZK792.6.1/460-475aacgtgg	pattern xxxxxxxxxxxxxxxxxxxxxxx
tttattcaacgtggcccttcctc
> ZK792.6.1/460-475aacgtgt	pattern xxxxxxxxxxxxxxxxxxxxxxx
tttattcaacgtgtcccttcctc
> ZK792.6.1/460-475aacgtta	pattern xxxxxxxxxxxxxxxxxxxxxxx
tttattcaacgttacccttcctc
> ZK792.6.1/460-475aacgttc	pattern xxxxxxxxxxxxxxxxxxxxxxx
tttattcaacgttccccttcctc
> ZK792.6.1/460-475aacgttg	pattern xxxxxxxxxxxxxxxxxxxxxxx
tttattcaacgttgcccttcctc
> ZK792.6.1/460-475aacgttt	pattern xxxxxxxxxxxxxxxxxxxxxxx
tttattcaacgtttcccttcctc
> ZK792.6.1/460-475aactaaa	pattern xxxxxxxxxxxxxxxxxxxxxxx
tttattcaactaaacccttcctc
> ZK792.6.1/460-475aactaac	pattern xxxxxxxxxxxxxxxxxxxxxxx
tttattcaactaaccccttcctc
> ZK792.6.1/460-475aactaag	pattern xxxxxxxxxxxxxxxxxxxxxxx
tttattcaactaagcccttcctc
> ZK792.6.1/460-475aactaat	pattern xxxxxxxxxxxxxxxxxxxxxxx
tttattcaactaatcccttcctc
> ZK792.6.1/460-475aactaca	pattern xxxxxxxxxxxxxxxxxxxxxxx
tttattcaactacacccttcctc
> ZK792.6.1/460-475aactacc	pattern xxxxxxxxxxxxxxxxxxxxxxx
tttattcaactacccccttcctc
> ZK792.6.1/460-475aactacg	pattern xxxxxxxxxxxxxxxxxxxxxxx
tttattcaactacgcccttcctc
> ZK792.6.1/460-475aactact	pattern xxxxxxxxxxxxxxxxxxxxxxx
tttattcaactactcccttcctc
> ZK792.6.1/460-475aactaga	pattern xxxxxxxxxxxxxxxxxxxxxxx
tttattcaactagacccttcctc
> ZK792.6.1/460-475aactagc	pattern xxxxxxxxxxxxxxxxxxxxxxx
tttattcaactagccccttcctc
> ZK792.6.1/460-475aactagg	pattern xxxxxxxxxxxxxxxxxxxxxxx
tttattcaactaggcccttcctc
> ZK792.6.1/460-475aactagt	pattern xxxxxxxxxxxxxxxxxxxxxxx
tttattcaactagtcccttcctc
> ZK792.6.1/460-475aactata	pattern xxxxxxxxxxxxxxxxxxxxxxx
tttattcaactatacccttcctc
> ZK792.6.1/460-475aactatc	pattern xxxxxxxxxxxxxxxxxxxxxxx
tttattcaactatccccttcctc
> ZK792.6.1/460-475aactatg	pattern xxxxxxxxxxxxxxxxxxxxxxx
tttattcaactatgcccttcctc
> ZK792.6.1/460-475aactatt	pattern xxxxxxxxxxxxxxxxxxxxxxx
tttattcaactattcccttcctc
> ZK792.6.1/460-475aactcaa	pattern xxxxxxxxxxxxxxxxxxxxxxx
tttattcaactcaacccttcctc
> ZK792.6.1/460-475aactcac	pattern xxxxxxxxxxxxxxxxxxxxxxx
tttattcaactcaccccttcctc
> ZK792.6.1/460-475aactcag	pattern xxxxxxxxxxxxxxxxxxxxxxx
tttattcaactcagcccttcctc
> ZK792.6.1/460-475aactcat	pattern xxxxxxxxxxxxxxxxxxxxxxx
tttattcaactcatcccttcctc
> ZK792.6.1/460-475aactcca	pattern xxxxxxxxxxxxxxxxxxxxxxx
tttattcaactccacccttcctc
> ZK792.6.1/460-475aactccc	pattern xxxxxxxxxxxxxxxxxxxxxxx
tttattcaactccccccttcctc
> ZK792.6.1/460-475aactccg	pattern xxxxxxxxxxxxxxxxxxxxxxx
tttattcaactccgcccttcctc
> ZK792.6.1/460-475aactcct	pattern xxxxxxxxxxxxxxxxxxxxxxx
tttattcaactcctcccttcctc
> ZK792.6.1/460-475aactcga	pattern xxxxxxxxxxxxxxxxxxxxxxx
tttattcaactcgacccttcctc
> ZK792.6.1/460-475aactcgc	pattern xxxxxxxxxxxxxxxxxxxxxxx
tttattcaactcgccccttcctc
> ZK792.6.1/460-475aactcgg	pattern xxxxxxxxxxxxxxxxxxxxxxx
tttattcaactcggcccttcctc
> ZK792.6.1/460-475aactcgt	pattern xxxxxxxxxxxxxxxxxxxxxxx
tttattcaactcgtcccttcctc
> ZK792.6.1/460-475aactcta	pattern xxxxxxxxxxxxxxxxxxxxxxx
tttattcaactctacccttcctc
> ZK792.6.1/460-475aactctc	pattern xxxxxxxxxxxxxxxxxxxxxxx
tttattcaactctccccttcctc
> ZK792.6.1/460-475aactctg	pattern xxxxxxxxxxxxxxxxxxxxxxx
tttattcaactctgcccttcctc
> ZK792.6.1/460-475aactctt	pattern xxxxxxxxxxxxxxxxxxxxxxx
tttattcaactcttcccttcctc
> ZK792.6.1/460-475aactgaa	pattern xxxxxxxxxxxxxxxxxxxxxxx
tttattcaactgaacccttcctc
> ZK792.6.1/460-475aactgac	pattern xxxxxxxxxxxxxxxxxxxxxxx
tttattcaactgaccccttcctc
> ZK792.6.1/460-475aactgag	pattern xxxxxxxxxxxxxxxxxxxxxxx
tttattcaactgagcccttcctc
> ZK792.6.1/460-475aactgat	pattern xxxxxxxxxxxxxxxxxxxxxxx
tttattcaactgatcccttcctc
> ZK792.6.1/460-475aactgca	pattern xxxxxxxxxxxxxxxxxxxxxxx
tttattcaactgcacccttcctc
> ZK792.6.1/460-475aactgcc	pattern xxxxxxxxxxxxxxxxxxxxxxx
tttattcaactgcccccttcctc
> ZK792.6.1/460-475aactgcg	pattern xxxxxxxxxxxxxxxxxxxxxxx
tttattcaactgcgcccttcctc
> ZK792.6.1/460-475aactgct	pattern xxxxxxxxxxxxxxxxxxxxxxx
tttattcaactgctcccttcctc
> ZK792.6.1/460-475aactgga	pattern xxxxxxxxxxxxxxxxxxxxxxx
tttattcaactggacccttcctc
> ZK792.6.1/460-475aactggc	pattern xxxxxxxxxxxxxxxxxxxxxxx
tttattcaactggccccttcctc
> ZK792.6.1/460-475aactggg	pattern xxxxxxxxxxxxxxxxxxxxxxx
tttattcaactgggcccttcctc
> ZK792.6.1/460-475aactggt	pattern xxxxxxxxxxxxxxxxxxxxxxx
tttattcaactggtcccttcctc
> ZK792.6.1/460-475aactgta	pattern xxxxxxxxxxxxxxxxxxxxxxx
tttattcaactgtacccttcctc
> ZK792.6.1/460-475aactgtc	pattern xxxxxxxxxxxxxxxxxxxxxxx
tttattcaactgtccccttcctc
> ZK792.6.1/460-475aactgtg	pattern xxxxxxxxxxxxxxxxxxxxxxx
tttattcaactgtgcccttcctc
> ZK792.6.1/460-475aactgtt	pattern xxxxxxxxxxxxxxxxxxxxxxx
tttattcaactgttcccttcctc
> ZK792.6.1/460-475aacttaa	pattern xxxxxxxxxxxxxxxxxxxxxxx
tttattcaacttaacccttcctc
> ZK792.6.1/460-475aacttac	pattern xxxxxxxxxxxxxxxxxxxxxxx
tttattcaacttaccccttcctc
> ZK792.6.1/460-475aacttag	pattern xxxxxxxxxxxxxxxxxxxxxxx
tttattcaacttagcccttcctc
> ZK792.6.1/460-475aacttat	pattern xxxxxxxxxxxxxxxxxxxxxxx
tttattcaacttatcccttcctc
> ZK792.6.1/460-475aacttca	pattern xxxxxxxxxxxxxxxxxxxxxxx
tttattcaacttcacccttcctc
> ZK792.6.1/460-475aacttcc	pattern xxxxxxxxxxxxxxxxxxxxxxx
tttattcaacttcccccttcctc
> ZK792.6.1/460-475aacttcg	pattern xxxxxxxxxxxxxxxxxxxxxxx
tttattcaacttcgcccttcctc
> ZK792.6.1/460-475aacttct	pattern xxxxxxxxxxxxxxxxxxxxxxx
tttattcaacttctcccttcctc
> ZK792.6.1/460-475aacttga	pattern xxxxxxxxxxxxxxxxxxxxxxx
tttattcaacttgacccttcctc
> ZK792.6.1/460-475aacttgc	pattern xxxxxxxxxxxxxxxxxxxxxxx
tttattcaacttgccccttcctc
> ZK792.6.1/460-475aacttgg	pattern xxxxxxxxxxxxxxxxxxxxxxx
tttattcaacttggcccttcctc
> ZK792.6.1/460-475aacttgt	pattern xxxxxxxxxxxxxxxxxxxxxxx
tttattcaacttgtcccttcctc
> ZK792.6.1/460-475aacttta	pattern xxxxxxxxxxxxxxxxxxxxxxx
tttattcaactttacccttcctc
> ZK792.6.1/460-475aactttc	pattern xxxxxxxxxxxxxxxxxxxxxxx
tttattcaactttccccttcctc
> ZK792.6.1/460-475aactttg	pattern xxxxxxxxxxxxxxxxxxxxxxx
tttattcaactttgcccttcctc
> ZK792.6.1/460-475aactttt	pattern xxxxxxxxxxxxxxxxxxxxxxx
tttattcaacttttcccttcctc
> ZK792.6.1/460-475aagaaaa	pattern xxxxxxxxxxxxxxxxxxxxxxx
tttattcaagaaaacccttcctc
> ZK792.6.1/460-475aagaaac	pattern xxxxxxxxxxxxxxxxxxxxxxx
tttattcaagaaaccccttcctc
> ZK792.6.1/460-475aagaaag	pattern xxxxxxxxxxxxxxxxxxxxxxx
tttattcaagaaagcccttcctc
> ZK792.6.1/460-475aagaaat	pattern xxxxxxxxxxxxxxxxxxxxxxx
tttattcaagaaatcccttcctc
> ZK792.6.1/460-475aagaaca	pattern xxxxxxxxxxxxxxxxxxxxxxx
tttattcaagaacacccttcctc
> ZK792.6.1/460-475aagaacc	pattern xxxxxxxxxxxxxxxxxxxxxxx
tttattcaagaacccccttcctc
> ZK792.6.1/460-475aagaacg	pattern xxxxxxxxxxxxxxxxxxxxxxx
tttattcaagaacgcccttcctc
> ZK792.6.1/460-475aagaact	pattern xxxxxxxxxxxxxxxxxxxxxxx
tttattcaagaactcccttcctc
> ZK792.6.1/460-475aagaaga	pattern xxxxxxxxxxxxxxxxxxxxxxx
tttattcaagaagacccttcctc
> ZK792.6.1/460-475aagaagc	pattern xxxxxxxxxxxxxxxxxxxxxxx
tttattcaagaagccccttcctc
> ZK792.6.1/460-475aagaagg	pattern xxxxxxxxxxxxxxxxxxxxxxx
tttattcaagaaggcccttcctc
> ZK792.6.1/460-475aagaagt	pattern xxxxxxxxxxxxxxxxxxxxxxx
tttattcaagaagtcccttcctc
> ZK792.6.1/460-475aagaata	pattern xxxxxxxxxxxxxxxxxxxxxxx
tttattcaagaatacccttcctc
> ZK792.6.1/460-475aagaatc	pattern xxxxxxxxxxxxxxxxxxxxxxx
tttattcaagaatccccttcctc
> ZK792.6.1/460-475aagaatg	pattern xxxxxxxxxxxxxxxxxxxxxxx
tttattcaagaatgcccttcctc
> ZK792.6.1/460-475aagaatt	pattern xxxxxxxxxxxxxxxxxxxxxxx
tttattcaagaattcccttcctc
> ZK792.6.1/460-475aagacaa	pattern xxxxxxxxxxxxxxxxxxxxxxx
tttattcaagacaacccttcctc
> ZK792.6.1/460-475aagacac	pattern xxxxxxxxxxxxxxxxxxxxxxx
tttattcaagacaccccttcctc
> ZK792.6.1/460-475aagacag	pattern xxxxxxxxxxxxxxxxxxxxxxx
tttattcaagacagcccttcctc
> ZK792.6.1/460-475aagacat	pattern xxxxxxxxxxxxxxxxxxxxxxx
tttattcaagacatcccttcctc
> ZK792.6.1/460-475aagacca	pattern xxxxxxxxxxxxxxxxxxxxxxx
tttattcaagaccacccttcctc
> ZK792.6.1/460-475aagaccc	pattern xxxxxxxxxxxxxxxxxxxxxxx
tttattcaagaccccccttcctc
> ZK792.6.1/460-475aagaccg	pattern xxxxxxxxxxxxxxxxxxxxxxx
tttattcaagaccgcccttcctc
> ZK792.6.1/460-475aagacct	pattern xxxxxxxxxxxxxxxxxxxxxxx
tttattcaagacctcccttcctc
> ZK792.6.1/460-475aagacga	pattern xxxxxxxxxxxxxxxxxxxxxxx
tttattcaagacgacccttcctc
> ZK792.6.1/460-475aagacgc	pattern xxxxxxxxxxxxxxxxxxxxxxx
tttattcaagacgccccttcctc
> ZK792.6.1/460-475aagacgg	pattern xxxxxxxxxxxxxxxxxxxxxxx
tttattcaagacggcccttcctc
> ZK792.6.1/460-475aagacgt	pattern xxxxxxxxxxxxxxxxxxxxxxx
tttattcaagacgtcccttcctc
> ZK792.6.1/460-475aagacta	pattern xxxxxxxxxxxxxxxxxxxxxxx
tttattcaagactacccttcctc
> ZK792.6.1/460-475aagactc	pattern xxxxxxxxxxxxxxxxxxxxxxx
tttattcaagactccccttcctc
> ZK792.6.1/460-475aagactg	pattern xxxxxxxxxxxxxxxxxxxxxxx
tttattcaagactgcccttcctc
> ZK792.6.1/460-475aagactt	pattern xxxxxxxxxxxxxxxxxxxxxxx
tttattcaagacttcccttcctc
> ZK792.6.1/460-475aagagaa	pattern xxxxxxxxxxxxxxxxxxxxxxx
tttattcaagagaacccttcctc
> ZK792.6.1/460-475aagagac	pattern xxxxxxxxxxxxxxxxxxxxxxx
tttattcaagagaccccttcctc
> ZK792.6.1/460-475aagagag	pattern xxxxxxxxxxxxxxxxxxxxxxx
tttattcaagagagcccttcctc
> ZK792.6.1/460-475aagagat	pattern xxxxxxxxxxxxxxxxxxxxxxx
tttattcaagagatcccttcctc
> ZK792.6.1/460-475aagagca	pattern xxxxxxxxxxxxxxxxxxxxxxx
tttattcaagagcacccttcctc
> ZK792.6.1/460-475aagagcc	pattern xxxxxxxxxxxxxxxxxxxxxxx
tttattcaagagcccccttcctc
> ZK792.6.1/460-475aagagcg	pattern xxxxxxxxxxxxxxxxxxxxxxx
tttattcaagagcgcccttcctc
> ZK792.6.1/460-475aagagct	pattern xxxxxxxxxxxxxxxxxxxxxxx
tttattcaagagctcccttcctc
> ZK792.6.1/460-475aagagga	pattern xxxxxxxxxxxxxxxxxxxxxxx
tttattcaagaggacccttcctc
> ZK792.6.1/460-475aagaggc	pattern xxxxxxxxxxxxxxxxxxxxxxx
tttattcaagaggccccttcctc
> ZK792.6.1/460-475aagaggg	pattern xxxxxxxxxxxxxxxxxxxxxxx
tttattcaagagggcccttcctc
> ZK792.6.1/460-475aagaggt	pattern xxxxxxxxxxxxxxxxxxxxxxx
tttattcaagaggtcccttcctc
> ZK792.6.1/460-475aagagta	pattern xxxxxxxxxxxxxxxxxxxxxxx
tttattcaagagtacccttcctc
> ZK792.6.1/460-475aagagtc	pattern xxxxxxxxxxxxxxxxxxxxxxx
tttattcaagagtccccttcctc
> ZK792.6.1/460-475aagagtg	pattern xxxxxxxxxxxxxxxxxxxxxxx
tttattcaagagtgcccttcctc
> ZK792.6.1/460-475aagagtt	pattern xxxxxxxxxxxxxxxxxxxxxxx
tttattcaagagttcccttcctc
> ZK792.6.1/460-475aagataa	pattern xxxxxxxxxxxxxxxxxxxxxxx
tttattcaagataacccttcctc
> ZK792.6.1/460-475aagatac	pattern xxxxxxxxxxxxxxxxxxxxxxx
tttattcaagataccccttcctc
> ZK792.6.1/460-475aagatag	pattern xxxxxxxxxxxxxxxxxxxxxxx
tttattcaagatagcccttcctc
> ZK792.6.1/460-475aagatat	pattern xxxxxxxxxxxxxxxxxxxxxxx
tttattcaagatatcccttcctc
> ZK792.6.1/460-475aagatca	pattern xxxxxxxxxxxxxxxxxxxxxxx
tttattcaagatcacccttcctc
> ZK792.6.1/460-475aagatcc	pattern xxxxxxxxxxxxxxxxxxxxxxx
tttattcaagatcccccttcctc
> ZK792.6.1/460-475aagatcg	pattern xxxxxxxxxxxxxxxxxxxxxxx
tttattcaagatcgcccttcctc
> ZK792.6.1/460-475aagatct	pattern xxxxxxxxxxxxxxxxxxxxxxx
tttattcaagatctcccttcctc
> ZK792.6.1/460-475aagatga	pattern xxxxxxxxxxxxxxxxxxxxxxx
tttattcaagatgacccttcctc
> ZK792.6.1/460-475aagatgc	pattern xxxxxxxxxxxxxxxxxxxxxxx
tttattcaagatgccccttcctc
> ZK792.6.1/460-475aagatgg	pattern xxxxxxxxxxxxxxxxxxxxxxx
tttattcaagatggcccttcctc
> ZK792.6.1/460-475aagatgt	pattern xxxxxxxxxxxxxxxxxxxxxxx
tttattcaagatgtcccttcctc
> ZK792.6.1/460-475aagatta	pattern xxxxxxxxxxxxxxxxxxxxxxx
tttattcaagattacccttcctc
> ZK792.6.1/460-475aagattc	pattern xxxxxxxxxxxxxxxxxxxxxxx
tttattcaagattccccttcctc
> ZK792.6.1/460-475aagattg	pattern xxxxxxxxxxxxxxxxxxxxxxx
tttattcaagattgcccttcctc
> ZK792.6.1/460-475aagattt	pattern xxxxxxxxxxxxxxxxxxxxxxx
tttattcaagatttcccttcctc
> ZK792.6.1/460-475aagcaaa	pattern xxxxxxxxxxxxxxxxxxxxxxx
tttattcaagcaaacccttcctc
> ZK792.6.1/460-475aagcaac	pattern xxxxxxxxxxxxxxxxxxxxxxx
tttattcaagcaaccccttcctc
> ZK792.6.1/460-475aagcaag	pattern xxxxxxxxxxxxxxxxxxxxxxx
tttattcaagcaagcccttcctc
> ZK792.6.1/460-475aagcaat	pattern xxxxxxxxxxxxxxxxxxxxxxx
tttattcaagcaatcccttcctc
> ZK792.6.1/460-475aagcaca	pattern xxxxxxxxxxxxxxxxxxxxxxx
tttattcaagcacacccttcctc
> ZK792.6.1/460-475aagcacc	pattern xxxxxxxxxxxxxxxxxxxxxxx
tttattcaagcacccccttcctc
> ZK792.6.1/460-475aagcacg	pattern xxxxxxxxxxxxxxxxxxxxxxx
tttattcaagcacgcccttcctc
> ZK792.6.1/460-475aagcact	pattern xxxxxxxxxxxxxxxxxxxxxxx
tttattcaagcactcccttcctc
> ZK792.6.1/460-475aagcaga	pattern xxxxxxxxxxxxxxxxxxxxxxx
tttattcaagcagacccttcctc
> ZK792.6.1/460-475aagcagc	pattern xxxxxxxxxxxxxxxxxxxxxxx
tttattcaagcagccccttcctc
> ZK792.6.1/460-475aagcagg	pattern xxxxxxxxxxxxxxxxxxxxxxx
tttattcaagcaggcccttcctc
> ZK792.6.1/460-475aagcagt	pattern xxxxxxxxxxxxxxxxxxxxxxx
tttattcaagcagtcccttcctc
> ZK792.6.1/460-475aagcata	pattern xxxxxxxxxxxxxxxxxxxxxxx
tttattcaagcatacccttcctc
> ZK792.6.1/460-475aagcatc	pattern xxxxxxxxxxxxxxxxxxxxxxx
tttattcaagcatccccttcctc
> ZK792.6.1/460-475aagcatg	pattern xxxxxxxxxxxxxxxxxxxxxxx
tttattcaagcatgcccttcctc
> ZK792.6.1/460-475aagcatt	pattern xxxxxxxxxxxxxxxxxxxxxxx
tttattcaagcattcccttcctc
> ZK792.6.1/460-475aagccaa	pattern xxxxxxxxxxxxxxxxxxxxxxx
tttattcaagccaacccttcctc
> ZK792.6.1/460-475aagccac	pattern xxxxxxxxxxxxxxxxxxxxxxx
tttattcaagccaccccttcctc
> ZK792.6.1/460-475aagccag	pattern xxxxxxxxxxxxxxxxxxxxxxx
tttattcaagccagcccttcctc
> ZK792.6.1/460-475aagccat	pattern xxxxxxxxxxxxxxxxxxxxxxx
tttattcaagccatcccttcctc
> ZK792.6.1/460-475aagccca	pattern xxxxxxxxxxxxxxxxxxxxxxx
tttattcaagcccacccttcctc
> ZK792.6.1/460-475aagcccc	pattern xxxxxxxxxxxxxxxxxxxxxxx
tttattcaagcccccccttcctc
> ZK792.6.1/460-475aagcccg	pattern xxxxxxxxxxxxxxxxxxxxxxx
tttattcaagcccgcccttcctc
> ZK792.6.1/460-475aagccct	pattern xxxxxxxxxxxxxxxxxxxxxxx
tttattcaagccctcccttcctc
> ZK792.6.1/460-475aagccga	pattern xxxxxxxxxxxxxxxxxxxxxxx
tttattcaagccgacccttcctc
> ZK792.6.1/460-475aagccgc	pattern xxxxxxxxxxxxxxxxxxxxxxx
tttattcaagccgccccttcctc
> ZK792.6.1/460-475aagccgg	pattern xxxxxxxxxxxxxxxxxxxxxxx
tttattcaagccggcccttcctc
> ZK792.6.1/460-475aagccgt	pattern xxxxxxxxxxxxxxxxxxxxxxx
tttattcaagccgtcccttcctc
> ZK792.6.1/460-475aagccta	pattern xxxxxxxxxxxxxxxxxxxxxxx
tttattcaagcctacccttcctc
> ZK792.6.1/460-475aagcctc	pattern xxxxxxxxxxxxxxxxxxxxxxx
tttattcaagcctccccttcctc
> ZK792.6.1/460-475aagcctg	pattern xxxxxxxxxxxxxxxxxxxxxxx
tttattcaagcctgcccttcctc
> ZK792.6.1/460-475aagcctt	pattern xxxxxxxxxxxxxxxxxxxxxxx
tttattcaagccttcccttcctc
> ZK792.6.1/460-475aagcgaa	pattern xxxxxxxxxxxxxxxxxxxxxxx
tttattcaagcgaacccttcctc
> ZK792.6.1/460-475aagcgac	pattern xxxxxxxxxxxxxxxxxxxxxxx
tttattcaagcgaccccttcctc
> ZK792.6.1/460-475aagcgag	pattern xxxxxxxxxxxxxxxxxxxxxxx
tttattcaagcgagcccttcctc
> ZK792.6.1/460-475aagcgat	pattern xxxxxxxxxxxxxxxxxxxxxxx
tttattcaagcgatcccttcctc
> ZK792.6.1/460-475aagcgca	pattern xxxxxxxxxxxxxxxxxxxxxxx
tttattcaagcgcacccttcctc
> ZK792.6.1/460-475aagcgcc	pattern xxxxxxxxxxxxxxxxxxxxxxx
tttattcaagcgcccccttcctc
> ZK792.6.1/460-475aagcgcg	pattern xxxxxxxxxxxxxxxxxxxxxxx
tttattcaagcgcgcccttcctc
> ZK792.6.1/460-475aagcgct	pattern xxxxxxxxxxxxxxxxxxxxxxx
tttattcaagcgctcccttcctc
> ZK792.6.1/460-475aagcgga	pattern xxxxxxxxxxxxxxxxxxxxxxx
tttattcaagcggacccttcctc
> ZK792.6.1/460-475aagcggc	pattern xxxxxxxxxxxxxxxxxxxxxxx
tttattcaagcggccccttcctc
> ZK792.6.1/460-475aagcggg	pattern xxxxxxxxxxxxxxxxxxxxxxx
tttattcaagcgggcccttcctc
> ZK792.6.1/460-475aagcggt	pattern xxxxxxxxxxxxxxxxxxxxxxx
tttattcaagcggtcccttcctc
> ZK792.6.1/460-475aagcgta	pattern xxxxxxxxxxxxxxxxxxxxxxx
tttattcaagcgtacccttcctc
> ZK792.6.1/460-475aagcgtc	pattern xxxxxxxxxxxxxxxxxxxxxxx
tttattcaagcgtccccttcctc
> ZK792.6.1/460-475aagcgtg	pattern xxxxxxxxxxxxxxxxxxxxxxx
tttattcaagcgtgcccttcctc
> ZK792.6.1/460-475aagcgtt	pattern xxxxxxxxxxxxxxxxxxxxxxx
tttattcaagcgttcccttcctc
> ZK792.6.1/460-475aagctaa	pattern xxxxxxxxxxxxxxxxxxxxxxx
tttattcaagctaacccttcctc
> ZK792.6.1/460-475aagctac	pattern xxxxxxxxxxxxxxxxxxxxxxx
tttattcaagctaccccttcctc
> ZK792.6.1/460-475aagctag	pattern xxxxxxxxxxxxxxxxxxxxxxx
tttattcaagctagcccttcctc
> ZK792.6.1/460-475aagctat	pattern xxxxxxxxxxxxxxxxxxxxxxx
tttattcaagctatcccttcctc
> ZK792.6.1/460-475aagctca	pattern xxxxxxxxxxxxxxxxxxxxxxx
tttattcaagctcacccttcctc
> ZK792.6.1/460-475aagctcc	pattern xxxxxxxxxxxxxxxxxxxxxxx
tttattcaagctcccccttcctc
> ZK792.6.1/460-475aagctcg	pattern xxxxxxxxxxxxxxxxxxxxxxx
tttattcaagctcgcccttcctc
> ZK792.6.1/460-475aagctct	pattern xxxxxxxxxxxxxxxxxxxxxxx
tttattcaagctctcccttcctc
> ZK792.6.1/460-475aagctga	pattern xxxxxxxxxxxxxxxxxxxxxxx
tttattcaagctgacccttcctc
> ZK792.6.1/460-475aagctgc	pattern xxxxxxxxxxxxxxxxxxxxxxx
tttattcaagctgccccttcctc
> ZK792.6.1/460-475aagctgg	pattern xxxxxxxxxxxxxxxxxxxxxxx
tttattcaagctggcccttcctc
> ZK792.6.1/460-475aagctgt	pattern xxxxxxxxxxxxxxxxxxxxxxx
tttattcaagctgtcccttcctc
> ZK792.6.1/460-475aagctta	pattern xxxxxxxxxxxxxxxxxxxxxxx
tttattcaagcttacccttcctc
> ZK792.6.1/460-475aagcttc	pattern xxxxxxxxxxxxxxxxxxxxxxx
tttattcaagcttccccttcctc
> ZK792.6.1/460-475aagcttg	pattern xxxxxxxxxxxxxxxxxxxxxxx
tttattcaagcttgcccttcctc
> ZK792.6.1/460-475aagcttt	pattern xxxxxxxxxxxxxxxxxxxxxxx
tttattcaagctttcccttcctc
> ZK792.6.1/460-475aaggaaa	pattern xxxxxxxxxxxxxxxxxxxxxxx
tttattcaaggaaacccttcctc
> ZK792.6.1/460-475aaggaac	pattern xxxxxxxxxxxxxxxxxxxxxxx
tttattcaaggaaccccttcctc
> ZK792.6.1/460-475aaggaag	pattern xxxxxxxxxxxxxxxxxxxxxxx
tttattcaaggaagcccttcctc
> ZK792.6.1/460-475aaggaat	pattern xxxxxxxxxxxxxxxxxxxxxxx
tttattcaaggaatcccttcctc
> ZK792.6.1/460-475aaggaca	pattern xxxxxxxxxxxxxxxxxxxxxxx
tttattcaaggacacccttcctc
> ZK792.6.1/460-475aaggacc	pattern xxxxxxxxxxxxxxxxxxxxxxx
tttattcaaggacccccttcctc
> ZK792.6.1/460-475aaggacg	pattern xxxxxxxxxxxxxxxxxxxxxxx
tttattcaaggacgcccttcctc
> ZK792.6.1/460-475aaggact	pattern xxxxxxxxxxxxxxxxxxxxxxx
tttattcaaggactcccttcctc
> ZK792.6.1/460-475aaggaga	pattern xxxxxxxxxxxxxxxxxxxxxxx
tttattcaaggagacccttcctc
> ZK792.6.1/460-475aaggagc	pattern xxxxxxxxxxxxxxxxxxxxxxx
tttattcaaggagccccttcctc
> ZK792.6.1/460-475aaggagg	pattern xxxxxxxxxxxxxxxxxxxxxxx
tttattcaaggaggcccttcctc
> ZK792.6.1/460-475aaggagt	pattern xxxxxxxxxxxxxxxxxxxxxxx
tttattcaaggagtcccttcctc
> ZK792.6.1/460-475aaggata	pattern xxxxxxxxxxxxxxxxxxxxxxx
tttattcaaggatacccttcctc
> ZK792.6.1/460-475aaggatc	pattern xxxxxxxxxxxxxxxxxxxxxxx
tttattcaaggatccccttcctc
> ZK792.6.1/460-475aaggatg	pattern xxxxxxxxxxxxxxxxxxxxxxx
tttattcaaggatgcccttcctc
> ZK792.6.1/460-475aaggatt	pattern xxxxxxxxxxxxxxxxxxxxxxx
tttattcaaggattcccttcctc
> ZK792.6.1/460-475aaggcaa	pattern xxxxxxxxxxxxxxxxxxxxxxx
tttattcaaggcaacccttcctc
> ZK792.6.1/460-475aaggcac	pattern xxxxxxxxxxxxxxxxxxxxxxx
tttattcaaggcaccccttcctc
> ZK792.6.1/460-475aaggcag	pattern xxxxxxxxxxxxxxxxxxxxxxx
tttattcaaggcagcccttcctc
> ZK792.6.1/460-475aaggcat	pattern xxxxxxxxxxxxxxxxxxxxxxx
tttattcaaggcatcccttcctc
> ZK792.6.1/460-475aaggcca	pattern xxxxxxxxxxxxxxxxxxxxxxx
tttattcaaggccacccttcctc
> ZK792.6.1/460-475aaggccc	pattern xxxxxxxxxxxxxxxxxxxxxxx
tttattcaaggccccccttcctc
> ZK792.6.1/460-475aaggccg	pattern xxxxxxxxxxxxxxxxxxxxxxx
tttattcaaggccgcccttcctc
> ZK792.6.1/460-475aaggcct	pattern xxxxxxxxxxxxxxxxxxxxxxx
tttattcaaggcctcccttcctc
> ZK792.6.1/460-475aaggcga	pattern xxxxxxxxxxxxxxxxxxxxxxx
tttattcaaggcgacccttcctc
> ZK792.6.1/460-475aaggcgc	pattern xxxxxxxxxxxxxxxxxxxxxxx
tttattcaaggcgccccttcctc
> ZK792.6.1/460-475aaggcgg	pattern xxxxxxxxxxxxxxxxxxxxxxx
tttattcaaggcggcccttcctc
> ZK792.6.1/460-475aaggcgt	pattern xxxxxxxxxxxxxxxxxxxxxxx
tttattcaaggcgtcccttcctc
> ZK792.6.1/460-475aaggcta	pattern xxxxxxxxxxxxxxxxxxxxxxx
tttattcaaggctacccttcctc
> ZK792.6.1/460-475aaggctc	pattern xxxxxxxxxxxxxxxxxxxxxxx
tttattcaaggctccccttcctc
> ZK792.6.1/460-475aaggctg	pattern xxxxxxxxxxxxxxxxxxxxxxx
tttattcaaggctgcccttcctc
> ZK792.6.1/460-475aaggctt	pattern xxxxxxxxxxxxxxxxxxxxxxx
tttattcaaggcttcccttcctc
> ZK792.6.1/460-475aagggaa	pattern xxxxxxxxxxxxxxxxxxxxxxx
tttattcaagggaacccttcctc
> ZK792.6.1/460-475aagggac	pattern xxxxxxxxxxxxxxxxxxxxxxx
tttattcaagggaccccttcctc
> ZK792.6.1/460-475aagggag	pattern xxxxxxxxxxxxxxxxxxxxxxx
tttattcaagggagcccttcctc
> ZK792.6.1/460-475aagggat	pattern xxxxxxxxxxxxxxxxxxxxxxx
tttattcaagggatcccttcctc
> ZK792.6.1/460-475aagggca	pattern xxxxxxxxxxxxxxxxxxxxxxx
tttattcaagggcacccttcctc
> ZK792.6.1/460-475aagggcc	pattern xxxxxxxxxxxxxxxxxxxxxxx
tttattcaagggcccccttcctc
> ZK792.6.1/460-475aagggcg	pattern xxxxxxxxxxxxxxxxxxxxxxx
tttattcaagggcgcccttcctc
> ZK792.6.1/460-475aagggct	pattern xxxxxxxxxxxxxxxxxxxxxxx
tttattcaagggctcccttcctc
> ZK792.6.1/460-475aagggga	pattern xxxxxxxxxxxxxxxxxxxxxxx
tttattcaaggggacccttcctc
> ZK792.6.1/460-475aaggggc	pattern xxxxxxxxxxxxxxxxxxxxxxx
tttattcaaggggccccttcctc
> ZK792.6.1/460-475aaggggg	pattern xxxxxxxxxxxxxxxxxxxxxxx
tttattcaagggggcccttcctc
> ZK792.6.1/460-475aaggggt	pattern xxxxxxxxxxxxxxxxxxxxxxx
tttattcaaggggtcccttcctc
> ZK792.6.1/460-475aagggta	pattern xxxxxxxxxxxxxxxxxxxxxxx
tttattcaagggtacccttcctc
> ZK792.6.1/460-475aagggtc	pattern xxxxxxxxxxxxxxxxxxxxxxx
tttattcaagggtccccttcctc
> ZK792.6.1/460-475aagggtg	pattern xxxxxxxxxxxxxxxxxxxxxxx
tttattcaagggtgcccttcctc
> ZK792.6.1/460-475aagggtt	pattern xxxxxxxxxxxxxxxxxxxxxxx
tttattcaagggttcccttcctc
> ZK792.6.1/460-475aaggtaa	pattern xxxxxxxxxxxxxxxxxxxxxxx
tttattcaaggtaacccttcctc
> ZK792.6.1/460-475aaggtac	pattern xxxxxxxxxxxxxxxxxxxxxxx
tttattcaaggtaccccttcctc
> ZK792.6.1/460-475aaggtag	pattern xxxxxxxxxxxxxxxxxxxxxxx
tttattcaaggtagcccttcctc
> ZK792.6.1/460-475aaggtat	pattern xxxxxxxxxxxxxxxxxxxxxxx
tttattcaaggtatcccttcctc
> ZK792.6.1/460-475aaggtca	pattern xxxxxxxxxxxxxxxxxxxxxxx
tttattcaaggtcacccttcctc
> ZK792.6.1/460-475aaggtcc	pattern xxxxxxxxxxxxxxxxxxxxxxx
tttattcaaggtcccccttcctc
> ZK792.6.1/460-475aaggtcg	pattern xxxxxxxxxxxxxxxxxxxxxxx
tttattcaaggtcgcccttcctc
> ZK792.6.1/460-475aaggtct	pattern xxxxxxxxxxxxxxxxxxxxxxx
tttattcaaggtctcccttcctc
> ZK792.6.1/460-475aaggtga	pattern xxxxxxxxxxxxxxxxxxxxxxx
tttattcaaggtgacccttcctc
> ZK792.6.1/460-475aaggtgc	pattern xxxxxxxxxxxxxxxxxxxxxxx
tttattcaaggtgccccttcctc
> ZK792.6.1/460-475aaggtgg	pattern xxxxxxxxxxxxxxxxxxxxxxx
tttattcaaggtggcccttcctc
> ZK792.6.1/460-475aaggtgt	pattern xxxxxxxxxxxxxxxxxxxxxxx
tttattcaaggtgtcccttcctc
> ZK792.6.1/460-475aaggtta	pattern xxxxxxxxxxxxxxxxxxxxxxx
tttattcaaggttacccttcctc
> ZK792.6.1/460-475aaggttc	pattern xxxxxxxxxxxxxxxxxxxxxxx
tttattcaaggttccccttcctc
> ZK792.6.1/460-475aaggttg	pattern xxxxxxxxxxxxxxxxxxxxxxx
tttattcaaggttgcccttcctc
> ZK792.6.1/460-475aaggttt	pattern xxxxxxxxxxxxxxxxxxxxxxx
tttattcaaggtttcccttcctc
> ZK792.6.1/460-475aagtaaa	pattern xxxxxxxxxxxxxxxxxxxxxxx
tttattcaagtaaacccttcctc
> ZK792.6.1/460-475aagtaac	pattern xxxxxxxxxxxxxxxxxxxxxxx
tttattcaagtaaccccttcctc
> ZK792.6.1/460-475aagtaag	pattern xxxxxxxxxxxxxxxxxxxxxxx
tttattcaagtaagcccttcctc
> ZK792.6.1/460-475aagtaat	pattern xxxxxxxxxxxxxxxxxxxxxxx
tttattcaagtaatcccttcctc
> ZK792.6.1/460-475aagtaca	pattern xxxxxxxxxxxxxxxxxxxxxxx
tttattcaagtacacccttcctc
> ZK792.6.1/460-475aagtacc	pattern xxxxxxxxxxxxxxxxxxxxxxx
tttattcaagtacccccttcctc
> ZK792.6.1/460-475aagtacg	pattern xxxxxxxxxxxxxxxxxxxxxxx
tttattcaagtacgcccttcctc
> ZK792.6.1/460-475aagtact	pattern xxxxxxxxxxxxxxxxxxxxxxx
tttattcaagtactcccttcctc
> ZK792.6.1/460-475aagtaga	pattern xxxxxxxxxxxxxxxxxxxxxxx
tttattcaagtagacccttcctc
> ZK792.6.1/460-475aagtagc	pattern xxxxxxxxxxxxxxxxxxxxxxx
tttattcaagtagccccttcctc
> ZK792.6.1/460-475aagtagg	pattern xxxxxxxxxxxxxxxxxxxxxxx
tttattcaagtaggcccttcctc
> ZK792.6.1/460-475aagtagt	pattern xxxxxxxxxxxxxxxxxxxxxxx
tttattcaagtagtcccttcctc
> ZK792.6.1/460-475aagtata	pattern xxxxxxxxxxxxxxxxxxxxxxx
tttattcaagtatacccttcctc
> ZK792.6.1/460-475aagtatc	pattern xxxxxxxxxxxxxxxxxxxxxxx
tttattcaagtatccccttcctc
> ZK792.6.1/460-475aagtatg	pattern xxxxxxxxxxxxxxxxxxxxxxx
tttattcaagtatgcccttcctc
> ZK792.6.1/460-475aagtatt	pattern xxxxxxxxxxxxxxxxxxxxxxx
tttattcaagtattcccttcctc
> ZK792.6.1/460-475aagtcaa	pattern xxxxxxxxxxxxxxxxxxxxxxx
tttattcaagtcaacccttcctc
> ZK792.6.1/460-475aagtcac	pattern xxxxxxxxxxxxxxxxxxxxxxx
tttattcaagtcaccccttcctc
> ZK792.6.1/460-475aagtcag	pattern xxxxxxxxxxxxxxxxxxxxxxx
tttattcaagtcagcccttcctc
> ZK792.6.1/460-475aagtcat	pattern xxxxxxxxxxxxxxxxxxxxxxx
tttattcaagtcatcccttcctc
> ZK792.6.1/460-475aagtcca	pattern xxxxxxxxxxxxxxxxxxxxxxx
tttattcaagtccacccttcctc
> ZK792.6.1/460-475aagtccc	pattern xxxxxxxxxxxxxxxxxxxxxxx
tttattcaagtccccccttcctc
> ZK792.6.1/460-475aagtccg	pattern xxxxxxxxxxxxxxxxxxxxxxx
tttattcaagtccgcccttcctc
> ZK792.6.1/460-475aagtcct	pattern xxxxxxxxxxxxxxxxxxxxxxx
tttattcaagtcctcccttcctc
> ZK792.6.1/460-475aagtcga	pattern xxxxxxxxxxxxxxxxxxxxxxx
tttattcaagtcgacccttcctc
> ZK792.6.1/460-475aagtcgc	pattern xxxxxxxxxxxxxxxxxxxxxxx
tttattcaagtcgccccttcctc
> ZK792.6.1/460-475aagtcgg	pattern xxxxxxxxxxxxxxxxxxxxxxx
tttattcaagtcggcccttcctc
> ZK792.6.1/460-475aagtcgt	pattern xxxxxxxxxxxxxxxxxxxxxxx
tttattcaagtcgtcccttcctc
> ZK792.6.1/460-475aagtcta	pattern xxxxxxxxxxxxxxxxxxxxxxx
tttattcaagtctacccttcctc
> ZK792.6.1/460-475aagtctc	pattern xxxxxxxxxxxxxxxxxxxxxxx
tttattcaagtctccccttcctc
> ZK792.6.1/460-475aagtctg	pattern xxxxxxxxxxxxxxxxxxxxxxx
tttattcaagtctgcccttcctc
> ZK792.6.1/460-475aagtctt	pattern xxxxxxxxxxxxxxxxxxxxxxx
tttattcaagtcttcccttcctc
> ZK792.6.1/460-475aagtgaa	pattern xxxxxxxxxxxxxxxxxxxxxxx
tttattcaagtgaacccttcctc
> ZK792.6.1/460-475aagtgac	pattern xxxxxxxxxxxxxxxxxxxxxxx
tttattcaagtgaccccttcctc
> ZK792.6.1/460-475aagtgag	pattern xxxxxxxxxxxxxxxxxxxxxxx
tttattcaagtgagcccttcctc
> ZK792.6.1/460-475aagtgat	pattern xxxxxxxxxxxxxxxxxxxxxxx
tttattcaagtgatcccttcctc
> ZK792.6.1/460-475aagtgca	pattern xxxxxxxxxxxxxxxxxxxxxxx
tttattcaagtgcacccttcctc
> ZK792.6.1/460-475aagtgcc	pattern xxxxxxxxxxxxxxxxxxxxxxx
tttattcaagtgcccccttcctc
> ZK792.6.1/460-475aagtgcg	pattern xxxxxxxxxxxxxxxxxxxxxxx
tttattcaagtgcgcccttcctc
> ZK792.6.1/460-475aagtgct	pattern xxxxxxxxxxxxxxxxxxxxxxx
tttattcaagtgctcccttcctc
> ZK792.6.1/460-475aagtgga	pattern xxxxxxxxxxxxxxxxxxxxxxx
tttattcaagtggacccttcctc
> ZK792.6.1/460-475aagtggc	pattern xxxxxxxxxxxxxxxxxxxxxxx
tttattcaagtggccccttcctc
> ZK792.6.1/460-475aagtggg	pattern xxxxxxxxxxxxxxxxxxxxxxx
tttattcaagtgggcccttcctc
> ZK792.6.1/460-475aagtggt	pattern xxxxxxxxxxxxxxxxxxxxxxx
tttattcaagtggtcccttcctc
> ZK792.6.1/460-475aagtgta	pattern xxxxxxxxxxxxxxxxxxxxxxx
tttattcaagtgtacccttcctc
> ZK792.6.1/460-475aagtgtc	pattern xxxxxxxxxxxxxxxxxxxxxxx
tttattcaagtgtccccttcctc
> ZK792.6.1/460-475aagtgtg	pattern xxxxxxxxxxxxxxxxxxxxxxx
tttattcaagtgtgcccttcctc
> ZK792.6.1/460-475aagtgtt	pattern xxxxxxxxxxxxxxxxxxxxxxx
tttattcaagtgttcccttcctc
> ZK792.6.1/460-475aagttaa	pattern xxxxxxxxxxxxxxxxxxxxxxx
tttattcaagttaacccttcctc
> ZK792.6.1/460-475aagttac	pattern xxxxxxxxxxxxxxxxxxxxxxx
tttattcaagttaccccttcctc
> ZK792.6.1/460-475aagttag	pattern xxxxxxxxxxxxxxxxxxxxxxx
tttattcaagttagcccttcctc
> ZK792.6.1/460-475aagttat	pattern xxxxxxxxxxxxxxxxxxxxxxx
tttattcaagttatcccttcctc
> ZK792.6.1/460-475aagttca	pattern xxxxxxxxxxxxxxxxxxxxxxx
tttattcaagttcacccttcctc
> ZK792.6.1/460-475aagttcc	pattern xxxxxxxxxxxxxxxxxxxxxxx
tttattcaagttcccccttcctc
> ZK792.6.1/460-475aagttcg	pattern xxxxxxxxxxxxxxxxxxxxxxx
tttattcaagttcgcccttcctc
> ZK792.6.1/460-475aagttct	pattern xxxxxxxxxxxxxxxxxxxxxxx
tttattcaagttctcccttcctc
> ZK792.6.1/460-475aagttga	pattern xxxxxxxxxxxxxxxxxxxxxxx
tttattcaagttgacccttcctc
> ZK792.6.1/460-475aagttgc	pattern xxxxxxxxxxxxxxxxxxxxxxx
tttattcaagttgccccttcctc
> ZK792.6.1/460-475aagttgg	pattern xxxxxxxxxxxxxxxxxxxxxxx
tttattcaagttggcccttcctc
> ZK792.6.1/460-475aagttgt	pattern xxxxxxxxxxxxxxxxxxxxxxx
tttattcaagttgtcccttcctc
> ZK792.6.1/460-475aagttta	pattern xxxxxxxxxxxxxxxxxxxxxxx
tttattcaagtttacccttcctc
> ZK792.6.1/460-475aagtttc	pattern xxxxxxxxxxxxxxxxxxxxxxx
tttattcaagtttccccttcctc
> ZK792.6.1/460-475aagtttg	pattern xxxxxxxxxxxxxxxxxxxxxxx
tttattcaagtttgcccttcctc
> ZK792.6.1/460-475aagtttt	pattern xxxxxxxxxxxxxxxxxxxxxxx
tttattcaagttttcccttcctc
> ZK792.6.1/460-475aataaaa	pattern xxxxxxxxxxxxxxxxxxxxxxx
tttattcaataaaacccttcctc
> ZK792.6.1/460-475aataaac	pattern xxxxxxxxxxxxxxxxxxxxxxx
tttattcaataaaccccttcctc
> ZK792.6.1/460-475aataaag	pattern xxxxxxxxxxxxxxxxxxxxxxx
tttattcaataaagcccttcctc
> ZK792.6.1/460-475aataaat	pattern xxxxxxxxxxxxxxxxxxxxxxx
tttattcaataaatcccttcctc
> ZK792.6.1/460-475aataaca	pattern xxxxxxxxxxxxxxxxxxxxxxx
tttattcaataacacccttcctc
> ZK792.6.1/460-475aataacc	pattern xxxxxxxxxxxxxxxxxxxxxxx
tttattcaataacccccttcctc
> ZK792.6.1/460-475aataacg	pattern xxxxxxxxxxxxxxxxxxxxxxx
tttattcaataacgcccttcctc
> ZK792.6.1/460-475aataact	pattern xxxxxxxxxxxxxxxxxxxxxxx
tttattcaataactcccttcctc
> ZK792.6.1/460-475aataaga	pattern xxxxxxxxxxxxxxxxxxxxxxx
tttattcaataagacccttcctc
> ZK792.6.1/460-475aataagc	pattern xxxxxxxxxxxxxxxxxxxxxxx
tttattcaataagccccttcctc
> ZK792.6.1/460-475aataagg	pattern xxxxxxxxxxxxxxxxxxxxxxx
tttattcaataaggcccttcctc
> ZK792.6.1/460-475aataagt	pattern xxxxxxxxxxxxxxxxxxxxxxx
tttattcaataagtcccttcctc
> ZK792.6.1/460-475aataata	pattern xxxxxxxxxxxxxxxxxxxxxxx
tttattcaataatacccttcctc
> ZK792.6.1/460-475aataatc	pattern xxxxxxxxxxxxxxxxxxxxxxx
tttattcaataatccccttcctc
> ZK792.6.1/460-475aataatg	pattern xxxxxxxxxxxxxxxxxxxxxxx
tttattcaataatgcccttcctc
> ZK792.6.1/460-475aataatt	pattern xxxxxxxxxxxxxxxxxxxxxxx
tttattcaataattcccttcctc
> ZK792.6.1/460-475aatacaa	pattern xxxxxxxxxxxxxxxxxxxxxxx
tttattcaatacaacccttcctc
> ZK792.6.1/460-475aatacac	pattern xxxxxxxxxxxxxxxxxxxxxxx
tttattcaatacaccccttcctc
> ZK792.6.1/460-475aatacag	pattern xxxxxxxxxxxxxxxxxxxxxxx
tttattcaatacagcccttcctc
> ZK792.6.1/460-475aatacat	pattern xxxxxxxxxxxxxxxxxxxxxxx
tttattcaatacatcccttcctc
> ZK792.6.1/460-475aatacca	pattern xxxxxxxxxxxxxxxxxxxxxxx
tttattcaataccacccttcctc
> ZK792.6.1/460-475aataccc	pattern xxxxxxxxxxxxxxxxxxxxxxx
tttattcaataccccccttcctc
> ZK792.6.1/460-475aataccg	pattern xxxxxxxxxxxxxxxxxxxxxxx
tttattcaataccgcccttcctc
> ZK792.6.1/460-475aatacct	pattern xxxxxxxxxxxxxxxxxxxxxxx
tttattcaatacctcccttcctc
> ZK792.6.1/460-475aatacga	pattern xxxxxxxxxxxxxxxxxxxxxxx
tttattcaatacgacccttcctc
> ZK792.6.1/460-475aatacgc	pattern xxxxxxxxxxxxxxxxxxxxxxx
tttattcaatacgccccttcctc
> ZK792.6.1/460-475aatacgg	pattern xxxxxxxxxxxxxxxxxxxxxxx
tttattcaatacggcccttcctc
> ZK792.6.1/460-475aatacgt	pattern xxxxxxxxxxxxxxxxxxxxxxx
tttattcaatacgtcccttcctc
> ZK792.6.1/460-475aatacta	pattern xxxxxxxxxxxxxxxxxxxxxxx
tttattcaatactacccttcctc
> ZK792.6.1/460-475aatactc	pattern xxxxxxxxxxxxxxxxxxxxxxx
tttattcaatactccccttcctc
> ZK792.6.1/460-475aatactg	pattern xxxxxxxxxxxxxxxxxxxxxxx
tttattcaatactgcccttcctc
> ZK792.6.1/460-475aatactt	pattern xxxxxxxxxxxxxxxxxxxxxxx
tttattcaatacttcccttcctc
> ZK792.6.1/460-475aatagaa	pattern xxxxxxxxxxxxxxxxxxxxxxx
tttattcaatagaacccttcctc
> ZK792.6.1/460-475aatagac	pattern xxxxxxxxxxxxxxxxxxxxxxx
tttattcaatagaccccttcctc
> ZK792.6.1/460-475aatagag	pattern xxxxxxxxxxxxxxxxxxxxxxx
tttattcaatagagcccttcctc
> ZK792.6.1/460-475aatagat	pattern xxxxxxxxxxxxxxxxxxxxxxx
tttattcaatagatcccttcctc
> ZK792.6.1/460-475aatagca	pattern xxxxxxxxxxxxxxxxxxxxxxx
tttattcaatagcacccttcctc
> ZK792.6.1/460-475aatagcc	pattern xxxxxxxxxxxxxxxxxxxxxxx
tttattcaatagcccccttcctc
> ZK792.6.1/460-475aatagcg	pattern xxxxxxxxxxxxxxxxxxxxxxx
tttattcaatagcgcccttcctc
> ZK792.6.1/460-475aatagct	pattern xxxxxxxxxxxxxxxxxxxxxxx
tttattcaatagctcccttcctc
> ZK792.6.1/460-475aatagga	pattern xxxxxxxxxxxxxxxxxxxxxxx
tttattcaataggacccttcctc
> ZK792.6.1/460-475aataggc	pattern xxxxxxxxxxxxxxxxxxxxxxx
tttattcaataggccccttcctc
> ZK792.6.1/460-475aataggg	pattern xxxxxxxxxxxxxxxxxxxxxxx
tttattcaatagggcccttcctc
> ZK792.6.1/460-475aataggt	pattern xxxxxxxxxxxxxxxxxxxxxxx
tttattcaataggtcccttcctc
> ZK792.6.1/460-475aatagta	pattern xxxxxxxxxxxxxxxxxxxxxxx
tttattcaatagtacccttcctc
> ZK792.6.1/460-475aatagtc	pattern xxxxxxxxxxxxxxxxxxxxxxx
tttattcaatagtccccttcctc
> ZK792.6.1/460-475aatagtg	pattern xxxxxxxxxxxxxxxxxxxxxxx
tttattcaatagtgcccttcctc
> ZK792.6.1/460-475aatagtt	pattern xxxxxxxxxxxxxxxxxxxxxxx
tttattcaatagttcccttcctc
> ZK792.6.1/460-475aatataa	pattern xxxxxxxxxxxxxxxxxxxxxxx
tttattcaatataacccttcctc
> ZK792.6.1/460-475aatatac	pattern xxxxxxxxxxxxxxxxxxxxxxx
tttattcaatataccccttcctc
> ZK792.6.1/460-475aatatag	pattern xxxxxxxxxxxxxxxxxxxxxxx
tttattcaatatagcccttcctc
> ZK792.6.1/460-475aatatat	pattern xxxxxxxxxxxxxxxxxxxxxxx
tttattcaatatatcccttcctc
> ZK792.6.1/460-475aatatca	pattern xxxxxxxxxxxxxxxxxxxxxxx
tttattcaatatcacccttcctc
> ZK792.6.1/460-475aatatcc	pattern xxxxxxxxxxxxxxxxxxxxxxx
tttattcaatatcccccttcctc
> ZK792.6.1/460-475aatatcg	pattern xxxxxxxxxxxxxxxxxxxxxxx
tttattcaatatcgcccttcctc
> ZK792.6.1/460-475aatatct	pattern xxxxxxxxxxxxxxxxxxxxxxx
tttattcaatatctcccttcctc
> ZK792.6.1/460-475aatatga	pattern xxxxxxxxxxxxxxxxxxxxxxx
tttattcaatatgacccttcctc
> ZK792.6.1/460-475aatatgc	pattern xxxxxxxxxxxxxxxxxxxxxxx
tttattcaatatgccccttcctc
> ZK792.6.1/460-475aatatgg	pattern xxxxxxxxxxxxxxxxxxxxxxx
tttattcaatatggcccttcctc
> ZK792.6.1/460-475aatatgt	pattern xxxxxxxxxxxxxxxxxxxxxxx
tttattcaatatgtcccttcctc
> ZK792.6.1/460-475aatatta	pattern xxxxxxxxxxxxxxxxxxxxxxx
tttattcaatattacccttcctc
> ZK792.6.1/460-475aatattc	pattern xxxxxxxxxxxxxxxxxxxxxxx
tttattcaatattccccttcctc
> ZK792.6.1/460-475aatattg	pattern xxxxxxxxxxxxxxxxxxxxxxx
tttattcaatattgcccttcctc
> ZK792.6.1/460-475aatattt	pattern xxxxxxxxxxxxxxxxxxxxxxx
tttattcaatatttcccttcctc
> ZK792.6.1/460-475aatcaaa	pattern xxxxxxxxxxxxxxxxxxxxxxx
tttattcaatcaaacccttcctc
> ZK792.6.1/460-475aatcaac	pattern xxxxxxxxxxxxxxxxxxxxxxx
tttattcaatcaaccccttcctc
> ZK792.6.1/460-475aatcaag	pattern xxxxxxxxxxxxxxxxxxxxxxx
tttattcaatcaagcccttcctc
> ZK792.6.1/460-475aatcaat	pattern xxxxxxxxxxxxxxxxxxxxxxx
tttattcaatcaatcccttcctc
> ZK792.6.1/460-475aatcaca	pattern xxxxxxxxxxxxxxxxxxxxxxx
tttattcaatcacacccttcctc
> ZK792.6.1/460-475aatcacc	pattern xxxxxxxxxxxxxxxxxxxxxxx
tttattcaatcacccccttcctc
> ZK792.6.1/460-475aatcacg	pattern xxxxxxxxxxxxxxxxxxxxxxx
tttattcaatcacgcccttcctc
> ZK792.6.1/460-475aatcact	pattern xxxxxxxxxxxxxxxxxxxxxxx
tttattcaatcactcccttcctc
> ZK792.6.1/460-475aatcaga	pattern xxxxxxxxxxxxxxxxxxxxxxx
tttattcaatcagacccttcctc
> ZK792.6.1/460-475aatcagc	pattern xxxxxxxxxxxxxxxxxxxxxxx
tttattcaatcagccccttcctc
> ZK792.6.1/460-475aatcagg	pattern xxxxxxxxxxxxxxxxxxxxxxx
tttattcaatcaggcccttcctc
> ZK792.6.1/460-475aatcagt	pattern xxxxxxxxxxxxxxxxxxxxxxx
tttattcaatcagtcccttcctc
> ZK792.6.1/460-475aatcata	pattern xxxxxxxxxxxxxxxxxxxxxxx
tttattcaatcatacccttcctc
> ZK792.6.1/460-475aatcatc	pattern xxxxxxxxxxxxxxxxxxxxxxx
tttattcaatcatccccttcctc
> ZK792.6.1/460-475aatcatg	pattern xxxxxxxxxxxxxxxxxxxxxxx
tttattcaatcatgcccttcctc
> ZK792.6.1/460-475aatcatt	pattern xxxxxxxxxxxxxxxxxxxxxxx
tttattcaatcattcccttcctc
> ZK792.6.1/460-475aatccaa	pattern xxxxxxxxxxxxxxxxxxxxxxx
tttattcaatccaacccttcctc
> ZK792.6.1/460-475aatccac	pattern xxxxxxxxxxxxxxxxxxxxxxx
tttattcaatccaccccttcctc
> ZK792.6.1/460-475aatccag	pattern xxxxxxxxxxxxxxxxxxxxxxx
tttattcaatccagcccttcctc
> ZK792.6.1/460-475aatccat	pattern xxxxxxxxxxxxxxxxxxxxxxx
tttattcaatccatcccttcctc
> ZK792.6.1/460-475aatccca	pattern xxxxxxxxxxxxxxxxxxxxxxx
tttattcaatcccacccttcctc
> ZK792.6.1/460-475aatcccc	pattern xxxxxxxxxxxxxxxxxxxxxxx
tttattcaatcccccccttcctc
> ZK792.6.1/460-475aatcccg	pattern xxxxxxxxxxxxxxxxxxxxxxx
tttattcaatcccgcccttcctc
> ZK792.6.1/460-475aatccct	pattern xxxxxxxxxxxxxxxxxxxxxxx
tttattcaatccctcccttcctc
> ZK792.6.1/460-475aatccga	pattern xxxxxxxxxxxxxxxxxxxxxxx
tttattcaatccgacccttcctc
> ZK792.6.1/460-475aatccgc	pattern xxxxxxxxxxxxxxxxxxxxxxx
tttattcaatccgccccttcctc
> ZK792.6.1/460-475aatccgg	pattern xxxxxxxxxxxxxxxxxxxxxxx
tttattcaatccggcccttcctc
> ZK792.6.1/460-475aatccgt	pattern xxxxxxxxxxxxxxxxxxxxxxx
tttattcaatccgtcccttcctc
> ZK792.6.1/460-475aatccta	pattern xxxxxxxxxxxxxxxxxxxxxxx
tttattcaatcctacccttcctc
> ZK792.6.1/460-475aatcctc	pattern xxxxxxxxxxxxxxxxxxxxxxx
tttattcaatcctccccttcctc
> ZK792.6.1/460-475aatcctg	pattern xxxxxxxxxxxxxxxxxxxxxxx
tttattcaatcctgcccttcctc
> ZK792.6.1/460-475aatcctt	pattern xxxxxxxxxxxxxxxxxxxxxxx
tttattcaatccttcccttcctc
> ZK792.6.1/460-475aatcgaa	pattern xxxxxxxxxxxxxxxxxxxxxxx
tttattcaatcgaacccttcctc
> ZK792.6.1/460-475aatcgac	pattern xxxxxxxxxxxxxxxxxxxxxxx
tttattcaatcgaccccttcctc
> ZK792.6.1/460-475aatcgag	pattern xxxxxxxxxxxxxxxxxxxxxxx
tttattcaatcgagcccttcctc
> ZK792.6.1/460-475aatcgat	pattern xxxxxxxxxxxxxxxxxxxxxxx
tttattcaatcgatcccttcctc
> ZK792.6.1/460-475aatcgca	pattern xxxxxxxxxxxxxxxxxxxxxxx
tttattcaatcgcacccttcctc
> ZK792.6.1/460-475aatcgcc	pattern xxxxxxxxxxxxxxxxxxxxxxx
tttattcaatcgcccccttcctc
> ZK792.6.1/460-475aatcgcg	pattern xxxxxxxxxxxxxxxxxxxxxxx
tttattcaatcgcgcccttcctc
> ZK792.6.1/460-475aatcgct	pattern xxxxxxxxxxxxxxxxxxxxxxx
tttattcaatcgctcccttcctc
> ZK792.6.1/460-475aatcgga	pattern xxxxxxxxxxxxxxxxxxxxxxx
tttattcaatcggacccttcctc
> ZK792.6.1/460-475aatcggc	pattern xxxxxxxxxxxxxxxxxxxxxxx
tttattcaatcggccccttcctc
> ZK792.6.1/460-475aatcggg	pattern xxxxxxxxxxxxxxxxxxxxxxx
tttattcaatcgggcccttcctc
> ZK792.6.1/460-475aatcggt	pattern xxxxxxxxxxxxxxxxxxxxxxx
tttattcaatcggtcccttcctc
> ZK792.6.1/460-475aatcgta	pattern xxxxxxxxxxxxxxxxxxxxxxx
tttattcaatcgtacccttcctc
> ZK792.6.1/460-475aatcgtc	pattern xxxxxxxxxxxxxxxxxxxxxxx
tttattcaatcgtccccttcctc
> ZK792.6.1/460-475aatcgtg	pattern xxxxxxxxxxxxxxxxxxxxxxx
tttattcaatcgtgcccttcctc
> ZK792.6.1/460-475aatcgtt	pattern xxxxxxxxxxxxxxxxxxxxxxx
tttattcaatcgttcccttcctc
> ZK792.6.1/460-475aatctaa	pattern xxxxxxxxxxxxxxxxxxxxxxx
tttattcaatctaacccttcctc
> ZK792.6.1/460-475aatctac	pattern xxxxxxxxxxxxxxxxxxxxxxx
tttattcaatctaccccttcctc
> ZK792.6.1/460-475aatctag	pattern xxxxxxxxxxxxxxxxxxxxxxx
tttattcaatctagcccttcctc
> ZK792.6.1/460-475aatctat	pattern xxxxxxxxxxxxxxxxxxxxxxx
tttattcaatctatcccttcctc
> ZK792.6.1/460-475aatctca	pattern xxxxxxxxxxxxxxxxxxxxxxx
tttattcaatctcacccttcctc
> ZK792.6.1/460-475aatctcc	pattern xxxxxxxxxxxxxxxxxxxxxxx
tttattcaatctcccccttcctc
> ZK792.6.1/460-475aatctcg	pattern xxxxxxxxxxxxxxxxxxxxxxx
tttattcaatctcgcccttcctc
> ZK792.6.1/460-475aatctct	pattern xxxxxxxxxxxxxxxxxxxxxxx
tttattcaatctctcccttcctc
> ZK792.6.1/460-475aatctga	pattern xxxxxxxxxxxxxxxxxxxxxxx
tttattcaatctgacccttcctc
> ZK792.6.1/460-475aatctgc	pattern xxxxxxxxxxxxxxxxxxxxxxx
tttattcaatctgccccttcctc
> ZK792.6.1/460-475aatctgg	pattern xxxxxxxxxxxxxxxxxxxxxxx
tttattcaatctggcccttcctc
> ZK792.6.1/460-475aatctgt	pattern xxxxxxxxxxxxxxxxxxxxxxx
tttattcaatctgtcccttcctc
> ZK792.6.1/460-475aatctta	pattern xxxxxxxxxxxxxxxxxxxxxxx
tttattcaatcttacccttcctc
> ZK792.6.1/460-475aatcttc	pattern xxxxxxxxxxxxxxxxxxxxxxx
tttattcaatcttccccttcctc
> ZK792.6.1/460-475aatcttg	pattern xxxxxxxxxxxxxxxxxxxxxxx
tttattcaatcttgcccttcctc
> ZK792.6.1/460-475aatcttt	pattern xxxxxxxxxxxxxxxxxxxxxxx
tttattcaatctttcccttcctc
> ZK792.6.1/460-475aatgaaa	pattern xxxxxxxxxxxxxxxxxxxxxxx
tttattcaatgaaacccttcctc
> ZK792.6.1/460-475aatgaac	pattern xxxxxxxxxxxxxxxxxxxxxxx
tttattcaatgaaccccttcctc
> ZK792.6.1/460-475aatgaag	pattern xxxxxxxxxxxxxxxxxxxxxxx
tttattcaatgaagcccttcctc
> ZK792.6.1/460-475aatgaat	pattern xxxxxxxxxxxxxxxxxxxxxxx
tttattcaatgaatcccttcctc
> ZK792.6.1/460-475aatgaca	pattern xxxxxxxxxxxxxxxxxxxxxxx
tttattcaatgacacccttcctc
> ZK792.6.1/460-475aatgacc	pattern xxxxxxxxxxxxxxxxxxxxxxx
tttattcaatgacccccttcctc
> ZK792.6.1/460-475aatgacg	pattern xxxxxxxxxxxxxxxxxxxxxxx
tttattcaatgacgcccttcctc
> ZK792.6.1/460-475aatgact	pattern xxxxxxxxxxxxxxxxxxxxxxx
tttattcaatgactcccttcctc
> ZK792.6.1/460-475aatgaga	pattern xxxxxxxxxxxxxxxxxxxxxxx
tttattcaatgagacccttcctc
> ZK792.6.1/460-475aatgagc	pattern xxxxxxxxxxxxxxxxxxxxxxx
tttattcaatgagccccttcctc
> ZK792.6.1/460-475aatgagg	pattern xxxxxxxxxxxxxxxxxxxxxxx
tttattcaatgaggcccttcctc
> ZK792.6.1/460-475aatgagt	pattern xxxxxxxxxxxxxxxxxxxxxxx
tttattcaatgagtcccttcctc
> ZK792.6.1/460-475aatgata	pattern xxxxxxxxxxxxxxxxxxxxxxx
tttattcaatgatacccttcctc
> ZK792.6.1/460-475aatgatc	pattern xxxxxxxxxxxxxxxxxxxxxxx
tttattcaatgatccccttcctc
> ZK792.6.1/460-475aatgatg	pattern xxxxxxxxxxxxxxxxxxxxxxx
tttattcaatgatgcccttcctc
> ZK792.6.1/460-475aatgatt	pattern xxxxxxxxxxxxxxxxxxxxxxx
tttattcaatgattcccttcctc
> ZK792.6.1/460-475aatgcaa	pattern xxxxxxxxxxxxxxxxxxxxxxx
tttattcaatgcaacccttcctc
> ZK792.6.1/460-475aatgcac	pattern xxxxxxxxxxxxxxxxxxxxxxx
tttattcaatgcaccccttcctc
> ZK792.6.1/460-475aatgcag	pattern xxxxxxxxxxxxxxxxxxxxxxx
tttattcaatgcagcccttcctc
> ZK792.6.1/460-475aatgcat	pattern xxxxxxxxxxxxxxxxxxxxxxx
tttattcaatgcatcccttcctc
> ZK792.6.1/460-475aatgcca	pattern xxxxxxxxxxxxxxxxxxxxxxx
tttattcaatgccacccttcctc
> ZK792.6.1/460-475aatgccc	pattern xxxxxxxxxxxxxxxxxxxxxxx
tttattcaatgccccccttcctc
> ZK792.6.1/460-475aatgccg	pattern xxxxxxxxxxxxxxxxxxxxxxx
tttattcaatgccgcccttcctc
> ZK792.6.1/460-475aatgcct	pattern xxxxxxxxxxxxxxxxxxxxxxx
tttattcaatgcctcccttcctc
> ZK792.6.1/460-475aatgcga	pattern xxxxxxxxxxxxxxxxxxxxxxx
tttattcaatgcgacccttcctc
> ZK792.6.1/460-475aatgcgc	pattern xxxxxxxxxxxxxxxxxxxxxxx
tttattcaatgcgccccttcctc
> ZK792.6.1/460-475aatgcgg	pattern xxxxxxxxxxxxxxxxxxxxxxx
tttattcaatgcggcccttcctc
> ZK792.6.1/460-475aatgcgt	pattern xxxxxxxxxxxxxxxxxxxxxxx
tttattcaatgcgtcccttcctc
> ZK792.6.1/460-475aatgcta	pattern xxxxxxxxxxxxxxxxxxxxxxx
tttattcaatgctacccttcctc
> ZK792.6.1/460-475aatgctc	pattern xxxxxxxxxxxxxxxxxxxxxxx
tttattcaatgctccccttcctc
> ZK792.6.1/460-475aatgctg	pattern xxxxxxxxxxxxxxxxxxxxxxx
tttattcaatgctgcccttcctc
> ZK792.6.1/460-475aatgctt	pattern xxxxxxxxxxxxxxxxxxxxxxx
tttattcaatgcttcccttcctc
> ZK792.6.1/460-475aatggaa	pattern xxxxxxxxxxxxxxxxxxxxxxx
tttattcaatggaacccttcctc
> ZK792.6.1/460-475aatggac	pattern xxxxxxxxxxxxxxxxxxxxxxx
tttattcaatggaccccttcctc
> ZK792.6.1/460-475aatggag	pattern xxxxxxxxxxxxxxxxxxxxxxx
tttattcaatggagcccttcctc
> ZK792.6.1/460-475aatggat	pattern xxxxxxxxxxxxxxxxxxxxxxx
tttattcaatggatcccttcctc
> ZK792.6.1/460-475aatggca	pattern xxxxxxxxxxxxxxxxxxxxxxx
tttattcaatggcacccttcctc
> ZK792.6.1/460-475aatggcc	pattern xxxxxxxxxxxxxxxxxxxxxxx
tttattcaatggcccccttcctc
> ZK792.6.1/460-475aatggcg	pattern xxxxxxxxxxxxxxxxxxxxxxx
tttattcaatggcgcccttcctc
> ZK792.6.1/460-475aatggct	pattern xxxxxxxxxxxxxxxxxxxxxxx
tttattcaatggctcccttcctc
> ZK792.6.1/460-475aatggga	pattern xxxxxxxxxxxxxxxxxxxxxxx
tttattcaatgggacccttcctc
> ZK792.6.1/460-475aatgggc	pattern xxxxxxxxxxxxxxxxxxxxxxx
tttattcaatgggccccttcctc
> ZK792.6.1/460-475aatgggg	pattern xxxxxxxxxxxxxxxxxxxxxxx
tttattcaatggggcccttcctc
> ZK792.6.1/460-475aatgggt	pattern xxxxxxxxxxxxxxxxxxxxxxx
tttattcaatgggtcccttcctc
> ZK792.6.1/460-475aatggta	pattern xxxxxxxxxxxxxxxxxxxxxxx
tttattcaatggtacccttcctc
> ZK792.6.1/460-475aatggtc	pattern xxxxxxxxxxxxxxxxxxxxxxx
tttattcaatggtccccttcctc
> ZK792.6.1/460-475aatggtg	pattern xxxxxxxxxxxxxxxxxxxxxxx
tttattcaatggtgcccttcctc
> ZK792.6.1/460-475aatggtt	pattern xxxxxxxxxxxxxxxxxxxxxxx
tttattcaatggttcccttcctc
> ZK792.6.1/460-475aatgtaa	pattern xxxxxxxxxxxxxxxxxxxxxxx
tttattcaatgtaacccttcctc
> ZK792.6.1/460-475aatgtac	pattern xxxxxxxxxxxxxxxxxxxxxxx
tttattcaatgtaccccttcctc
> ZK792.6.1/460-475aatgtag	pattern xxxxxxxxxxxxxxxxxxxxxxx
tttattcaatgtagcccttcctc
> ZK792.6.1/460-475aatgtat	pattern xxxxxxxxxxxxxxxxxxxxxxx
tttattcaatgtatcccttcctc
> ZK792.6.1/460-475aatgtca	pattern xxxxxxxxxxxxxxxxxxxxxxx
tttattcaatgtcacccttcctc
> ZK792.6.1/460-475aatgtcc	pattern xxxxxxxxxxxxxxxxxxxxxxx
tttattcaatgtcccccttcctc
> ZK792.6.1/460-475aatgtcg	pattern xxxxxxxxxxxxxxxxxxxxxxx
tttattcaatgtcgcccttcctc
> ZK792.6.1/460-475aatgtct	pattern xxxxxxxxxxxxxxxxxxxxxxx
tttattcaatgtctcccttcctc
> ZK792.6.1/460-475aatgtga	pattern xxxxxxxxxxxxxxxxxxxxxxx
tttattcaatgtgacccttcctc
> ZK792.6.1/460-475aatgtgc	pattern xxxxxxxxxxxxxxxxxxxxxxx
tttattcaatgtgccccttcctc
> ZK792.6.1/460-475aatgtgg	pattern xxxxxxxxxxxxxxxxxxxxxxx
tttattcaatgtggcccttcctc
> ZK792.6.1/460-475aatgtgt	pattern xxxxxxxxxxxxxxxxxxxxxxx
tttattcaatgtgtcccttcctc
> ZK792.6.1/460-475aatgtta	pattern xxxxxxxxxxxxxxxxxxxxxxx
tttattcaatgttacccttcctc
> ZK792.6.1/460-475aatgttc	pattern xxxxxxxxxxxxxxxxxxxxxxx
tttattcaatgttccccttcctc
> ZK792.6.1/460-475aatgttg	pattern xxxxxxxxxxxxxxxxxxxxxxx
tttattcaatgttgcccttcctc
> ZK792.6.1/460-475aatgttt	pattern xxxxxxxxxxxxxxxxxxxxxxx
tttattcaatgtttcccttcctc
> ZK792.6.1/460-475aattaaa	pattern xxxxxxxxxxxxxxxxxxxxxxx
tttattcaattaaacccttcctc
> ZK792.6.1/460-475aattaac	pattern xxxxxxxxxxxxxxxxxxxxxxx
tttattcaattaaccccttcctc
> ZK792.6.1/460-475aattaag	pattern xxxxxxxxxxxxxxxxxxxxxxx
tttattcaattaagcccttcctc
> ZK792.6.1/460-475aattaat	pattern xxxxxxxxxxxxxxxxxxxxxxx
tttattcaattaatcccttcctc
> ZK792.6.1/460-475aattaca	pattern xxxxxxxxxxxxxxxxxxxxxxx
tttattcaattacacccttcctc
> ZK792.6.1/460-475aattacc	pattern xxxxxxxxxxxxxxxxxxxxxxx
tttattcaattacccccttcctc
> ZK792.6.1/460-475aattacg	pattern xxxxxxxxxxxxxxxxxxxxxxx
tttattcaattacgcccttcctc
> ZK792.6.1/460-475aattact	pattern xxxxxxxxxxxxxxxxxxxxxxx
tttattcaattactcccttcctc
> ZK792.6.1/460-475aattaga	pattern xxxxxxxxxxxxxxxxxxxxxxx
tttattcaattagacccttcctc
> ZK792.6.1/460-475aattagc	pattern xxxxxxxxxxxxxxxxxxxxxxx
tttattcaattagccccttcctc
> ZK792.6.1/460-475aattagg	pattern xxxxxxxxxxxxxxxxxxxxxxx
tttattcaattaggcccttcctc
> ZK792.6.1/460-475aattagt	pattern xxxxxxxxxxxxxxxxxxxxxxx
tttattcaattagtcccttcctc
> ZK792.6.1/460-475aattata	pattern xxxxxxxxxxxxxxxxxxxxxxx
tttattcaattatacccttcctc
> ZK792.6.1/460-475aattatc	pattern xxxxxxxxxxxxxxxxxxxxxxx
tttattcaattatccccttcctc
> ZK792.6.1/460-475aattatg	pattern xxxxxxxxxxxxxxxxxxxxxxx
tttattcaattatgcccttcctc
> ZK792.6.1/460-475aattatt	pattern xxxxxxxxxxxxxxxxxxxxxxx
tttattcaattattcccttcctc
> ZK792.6.1/460-475aattcaa	pattern xxxxxxxxxxxxxxxxxxxxxxx
tttattcaattcaacccttcctc
> ZK792.6.1/460-475aattcac	pattern xxxxxxxxxxxxxxxxxxxxxxx
tttattcaattcaccccttcctc
> ZK792.6.1/460-475aattcag	pattern xxxxxxxxxxxxxxxxxxxxxxx
tttattcaattcagcccttcctc
> ZK792.6.1/460-475aattcat	pattern xxxxxxxxxxxxxxxxxxxxxxx
tttattcaattcatcccttcctc
> ZK792.6.1/460-475aattcca	pattern xxxxxxxxxxxxxxxxxxxxxxx
tttattcaattccacccttcctc
> ZK792.6.1/460-475aattccc	pattern xxxxxxxxxxxxxxxxxxxxxxx
tttattcaattccccccttcctc
> ZK792.6.1/460-475aattccg	pattern xxxxxxxxxxxxxxxxxxxxxxx
tttattcaattccgcccttcctc
> ZK792.6.1/460-475aattcct	pattern xxxxxxxxxxxxxxxxxxxxxxx
tttattcaattcctcccttcctc
> ZK792.6.1/460-475aattcga	pattern xxxxxxxxxxxxxxxxxxxxxxx
tttattcaattcgacccttcctc
> ZK792.6.1/460-475aattcgc	pattern xxxxxxxxxxxxxxxxxxxxxxx
tttattcaattcgccccttcctc
> ZK792.6.1/460-475aattcgg	pattern xxxxxxxxxxxxxxxxxxxxxxx
tttattcaattcggcccttcctc
> ZK792.6.1/460-475aattcgt	pattern xxxxxxxxxxxxxxxxxxxxxxx
tttattcaattcgtcccttcctc
> ZK792.6.1/460-475aattcta	pattern xxxxxxxxxxxxxxxxxxxxxxx
tttattcaattctacccttcctc
> ZK792.6.1/460-475aattctc	pattern xxxxxxxxxxxxxxxxxxxxxxx
tttattcaattctccccttcctc
> ZK792.6.1/460-475aattctg	pattern xxxxxxxxxxxxxxxxxxxxxxx
tttattcaattctgcccttcctc
> ZK792.6.1/460-475aattctt	pattern xxxxxxxxxxxxxxxxxxxxxxx
tttattcaattcttcccttcctc
> ZK792.6.1/460-475aattgaa	pattern xxxxxxxxxxxxxxxxxxxxxxx
tttattcaattgaacccttcctc
> ZK792.6.1/460-475aattgac	pattern xxxxxxxxxxxxxxxxxxxxxxx
tttattcaattgaccccttcctc
> ZK792.6.1/460-475aattgag	pattern xxxxxxxxxxxxxxxxxxxxxxx
tttattcaattgagcccttcctc
> ZK792.6.1/460-475aattgat	pattern xxxxxxxxxxxxxxxxxxxxxxx
tttattcaattgatcccttcctc
> ZK792.6.1/460-475aattgca	pattern xxxxxxxxxxxxxxxxxxxxxxx
tttattcaattgcacccttcctc
> ZK792.6.1/460-475aattgcc	pattern xxxxxxxxxxxxxxxxxxxxxxx
tttattcaattgcccccttcctc
> ZK792.6.1/460-475aattgcg	pattern xxxxxxxxxxxxxxxxxxxxxxx
tttattcaattgcgcccttcctc
> ZK792.6.1/460-475aattgct	pattern xxxxxxxxxxxxxxxxxxxxxxx
tttattcaattgctcccttcctc
> ZK792.6.1/460-475aattgga	pattern xxxxxxxxxxxxxxxxxxxxxxx
tttattcaattggacccttcctc
> ZK792.6.1/460-475aattggc	pattern xxxxxxxxxxxxxxxxxxxxxxx
tttattcaattggccccttcctc
> ZK792.6.1/460-475aattggg	pattern xxxxxxxxxxxxxxxxxxxxxxx
tttattcaattgggcccttcctc
> ZK792.6.1/460-475aattggt	pattern xxxxxxxxxxxxxxxxxxxxxxx
tttattcaattggtcccttcctc
> ZK792.6.1/460-475aattgta	pattern xxxxxxxxxxxxxxxxxxxxxxx
tttattcaattgtacccttcctc
> ZK792.6.1/460-475aattgtc	pattern xxxxxxxxxxxxxxxxxxxxxxx
tttattcaattgtccccttcctc
> ZK792.6.1/460-475aattgtg	pattern xxxxxxxxxxxxxxxxxxxxxxx
tttattcaattgtgcccttcctc
> ZK792.6.1/460-475aattgtt	pattern xxxxxxxxxxxxxxxxxxxxxxx
tttattcaattgttcccttcctc
> ZK792.6.1/460-475aatttaa	pattern xxxxxxxxxxxxxxxxxxxxxxx
tttattcaatttaacccttcctc
> ZK792.6.1/460-475aatttac	pattern xxxxxxxxxxxxxxxxxxxxxxx
tttattcaatttaccccttcctc
> ZK792.6.1/460-475aatttag	pattern xxxxxxxxxxxxxxxxxxxxxxx
tttattcaatttagcccttcctc
> ZK792.6.1/460-475aatttat	pattern xxxxxxxxxxxxxxxxxxxxxxx
tttattcaatttatcccttcctc
> ZK792.6.1/460-475aatttca	pattern xxxxxxxxxxxxxxxxxxxxxxx
tttattcaatttcacccttcctc
> ZK792.6.1/460-475aatttcc	pattern xxxxxxxxxxxxxxxxxxxxxxx
tttattcaatttcccccttcctc
> ZK792.6.1/460-475aatttcg	pattern xxxxxxxxxxxxxxxxxxxxxxx
tttattcaatttcgcccttcctc
> ZK792.6.1/460-475aatttct	pattern xxxxxxxxxxxxxxxxxxxxxxx
tttattcaatttctcccttcctc
> ZK792.6.1/460-475aatttga	pattern xxxxxxxxxxxxxxxxxxxxxxx
tttattcaatttgacccttcctc
> ZK792.6.1/460-475aatttgc	pattern xxxxxxxxxxxxxxxxxxxxxxx
tttattcaatttgccccttcctc
> ZK792.6.1/460-475aatttgg	pattern xxxxxxxxxxxxxxxxxxxxxxx
tttattcaatttggcccttcctc
> ZK792.6.1/460-475aatttgt	pattern xxxxxxxxxxxxxxxxxxxxxxx
tttattcaatttgtcccttcctc
> ZK792.6.1/460-475aatttta	pattern xxxxxxxxxxxxxxxxxxxxxxx
tttattcaattttacccttcctc
> ZK792.6.1/460-475aattttc	pattern xxxxxxxxxxxxxxxxxxxxxxx
tttattcaattttccccttcctc
> ZK792.6.1/460-475aattttg	pattern xxxxxxxxxxxxxxxxxxxxxxx
tttattcaattttgcccttcctc
> ZK792.6.1/460-475aattttt	pattern xxxxxxxxxxxxxxxxxxxxxxx
tttattcaatttttcccttcctc
> ZK792.6.1/460-475acaaaaa	pattern xxxxxxxxxxxxxxxxxxxxxxx
tttattcacaaaaacccttcctc
> ZK792.6.1/460-475acaaaac	pattern xxxxxxxxxxxxxxxxxxxxxxx
tttattcacaaaaccccttcctc
> ZK792.6.1/460-475acaaaag	pattern xxxxxxxxxxxxxxxxxxxxxxx
tttattcacaaaagcccttcctc
> ZK792.6.1/460-475acaaaat	pattern xxxxxxxxxxxxxxxxxxxxxxx
tttattcacaaaatcccttcctc
> ZK792.6.1/460-475acaaaca	pattern xxxxxxxxxxxxxxxxxxxxxxx
tttattcacaaacacccttcctc
> ZK792.6.1/460-475acaaacc	pattern xxxxxxxxxxxxxxxxxxxxxxx
tttattcacaaacccccttcctc
> ZK792.6.1/460-475acaaacg	pattern xxxxxxxxxxxxxxxxxxxxxxx
tttattcacaaacgcccttcctc
> ZK792.6.1/460-475acaaact	pattern xxxxxxxxxxxxxxxxxxxxxxx
tttattcacaaactcccttcctc
> ZK792.6.1/460-475acaaaga	pattern xxxxxxxxxxxxxxxxxxxxxxx
tttattcacaaagacccttcctc
> ZK792.6.1/460-475acaaagc	pattern xxxxxxxxxxxxxxxxxxxxxxx
tttattcacaaagccccttcctc
> ZK792.6.1/460-475acaaagg	pattern xxxxxxxxxxxxxxxxxxxxxxx
tttattcacaaaggcccttcctc
> ZK792.6.1/460-475acaaagt	pattern xxxxxxxxxxxxxxxxxxxxxxx
tttattcacaaagtcccttcctc
> ZK792.6.1/460-475acaaata	pattern xxxxxxxxxxxxxxxxxxxxxxx
tttattcacaaatacccttcctc
> ZK792.6.1/460-475acaaatc	pattern xxxxxxxxxxxxxxxxxxxxxxx
tttattcacaaatccccttcctc
> ZK792.6.1/460-475acaaatg	pattern xxxxxxxxxxxxxxxxxxxxxxx
tttattcacaaatgcccttcctc
> ZK792.6.1/460-475acaaatt	pattern xxxxxxxxxxxxxxxxxxxxxxx
tttattcacaaattcccttcctc
> ZK792.6.1/460-475acaacaa	pattern xxxxxxxxxxxxxxxxxxxxxxx
tttattcacaacaacccttcctc
> ZK792.6.1/460-475acaacac	pattern xxxxxxxxxxxxxxxxxxxxxxx
tttattcacaacaccccttcctc
> ZK792.6.1/460-475acaacag	pattern xxxxxxxxxxxxxxxxxxxxxxx
tttattcacaacagcccttcctc
> ZK792.6.1/460-475acaacat	pattern xxxxxxxxxxxxxxxxxxxxxxx
tttattcacaacatcccttcctc
> ZK792.6.1/460-475acaacca	pattern xxxxxxxxxxxxxxxxxxxxxxx
tttattcacaaccacccttcctc
> ZK792.6.1/460-475acaaccc	pattern xxxxxxxxxxxxxxxxxxxxxxx
tttattcacaaccccccttcctc
> ZK792.6.1/460-475acaaccg	pattern xxxxxxxxxxxxxxxxxxxxxxx
tttattcacaaccgcccttcctc
> ZK792.6.1/460-475acaacct	pattern xxxxxxxxxxxxxxxxxxxxxxx
tttattcacaacctcccttcctc
> ZK792.6.1/460-475acaacga	pattern xxxxxxxxxxxxxxxxxxxxxxx
tttattcacaacgacccttcctc
> ZK792.6.1/460-475acaacgc	pattern xxxxxxxxxxxxxxxxxxxxxxx
tttattcacaacgccccttcctc
> ZK792.6.1/460-475acaacgg	pattern xxxxxxxxxxxxxxxxxxxxxxx
tttattcacaacggcccttcctc
> ZK792.6.1/460-475acaacgt	pattern xxxxxxxxxxxxxxxxxxxxxxx
tttattcacaacgtcccttcctc
> ZK792.6.1/460-475acaacta	pattern xxxxxxxxxxxxxxxxxxxxxxx
tttattcacaactacccttcctc
> ZK792.6.1/460-475acaactc	pattern xxxxxxxxxxxxxxxxxxxxxxx
tttattcacaactccccttcctc
> ZK792.6.1/460-475acaactg	pattern xxxxxxxxxxxxxxxxxxxxxxx
tttattcacaactgcccttcctc
> ZK792.6.1/460-475acaactt	pattern xxxxxxxxxxxxxxxxxxxxxxx
tttattcacaacttcccttcctc
> ZK792.6.1/460-475acaagaa	pattern xxxxxxxxxxxxxxxxxxxxxxx
tttattcacaagaacccttcctc
> ZK792.6.1/460-475acaagac	pattern xxxxxxxxxxxxxxxxxxxxxxx
tttattcacaagaccccttcctc
> ZK792.6.1/460-475acaagag	pattern xxxxxxxxxxxxxxxxxxxxxxx
tttattcacaagagcccttcctc
> ZK792.6.1/460-475acaagat	pattern xxxxxxxxxxxxxxxxxxxxxxx
tttattcacaagatcccttcctc
> ZK792.6.1/460-475acaagca	pattern xxxxxxxxxxxxxxxxxxxxxxx
tttattcacaagcacccttcctc
> ZK792.6.1/460-475acaagcc	pattern xxxxxxxxxxxxxxxxxxxxxxx
tttattcacaagcccccttcctc
> ZK792.6.1/460-475acaagcg	pattern xxxxxxxxxxxxxxxxxxxxxxx
tttattcacaagcgcccttcctc
> ZK792.6.1/460-475acaagct	pattern xxxxxxxxxxxxxxxxxxxxxxx
tttattcacaagctcccttcctc
> ZK792.6.1/460-475acaagga	pattern xxxxxxxxxxxxxxxxxxxxxxx
tttattcacaaggacccttcctc
> ZK792.6.1/460-475acaaggc	pattern xxxxxxxxxxxxxxxxxxxxxxx
tttattcacaaggccccttcctc
> ZK792.6.1/460-475acaaggg	pattern xxxxxxxxxxxxxxxxxxxxxxx
tttattcacaagggcccttcctc
> ZK792.6.1/460-475acaaggt	pattern xxxxxxxxxxxxxxxxxxxxxxx
tttattcacaaggtcccttcctc
> ZK792.6.1/460-475acaagta	pattern xxxxxxxxxxxxxxxxxxxxxxx
tttattcacaagtacccttcctc
> ZK792.6.1/460-475acaagtc	pattern xxxxxxxxxxxxxxxxxxxxxxx
tttattcacaagtccccttcctc
> ZK792.6.1/460-475acaagtg	pattern xxxxxxxxxxxxxxxxxxxxxxx
tttattcacaagtgcccttcctc
> ZK792.6.1/460-475acaagtt	pattern xxxxxxxxxxxxxxxxxxxxxxx
tttattcacaagttcccttcctc
> ZK792.6.1/460-475acaataa	pattern xxxxxxxxxxxxxxxxxxxxxxx
tttattcacaataacccttcctc
> ZK792.6.1/460-475acaatac	pattern xxxxxxxxxxxxxxxxxxxxxxx
tttattcacaataccccttcctc
> ZK792.6.1/460-475acaatag	pattern xxxxxxxxxxxxxxxxxxxxxxx
tttattcacaatagcccttcctc
> ZK792.6.1/460-475acaatat	pattern xxxxxxxxxxxxxxxxxxxxxxx
tttattcacaatatcccttcctc
> ZK792.6.1/460-475acaatca	pattern xxxxxxxxxxxxxxxxxxxxxxx
tttattcacaatcacccttcctc
> ZK792.6.1/460-475acaatcc	pattern xxxxxxxxxxxxxxxxxxxxxxx
tttattcacaatcccccttcctc
> ZK792.6.1/460-475acaatcg	pattern xxxxxxxxxxxxxxxxxxxxxxx
tttattcacaatcgcccttcctc
> ZK792.6.1/460-475acaatct	pattern xxxxxxxxxxxxxxxxxxxxxxx
tttattcacaatctcccttcctc
> ZK792.6.1/460-475acaatga	pattern xxxxxxxxxxxxxxxxxxxxxxx
tttattcacaatgacccttcctc
> ZK792.6.1/460-475acaatgc	pattern xxxxxxxxxxxxxxxxxxxxxxx
tttattcacaatgccccttcctc
> ZK792.6.1/460-475acaatgg	pattern xxxxxxxxxxxxxxxxxxxxxxx
tttattcacaatggcccttcctc
> ZK792.6.1/460-475acaatgt	pattern xxxxxxxxxxxxxxxxxxxxxxx
tttattcacaatgtcccttcctc
> ZK792.6.1/460-475acaatta	pattern xxxxxxxxxxxxxxxxxxxxxxx
tttattcacaattacccttcctc
> ZK792.6.1/460-475acaattc	pattern xxxxxxxxxxxxxxxxxxxxxxx
tttattcacaattccccttcctc
> ZK792.6.1/460-475acaattg	pattern xxxxxxxxxxxxxxxxxxxxxxx
tttattcacaattgcccttcctc
> ZK792.6.1/460-475acaattt	pattern xxxxxxxxxxxxxxxxxxxxxxx
tttattcacaatttcccttcctc
> ZK792.6.1/460-475acacaaa	pattern xxxxxxxxxxxxxxxxxxxxxxx
tttattcacacaaacccttcctc
> ZK792.6.1/460-475acacaac	pattern xxxxxxxxxxxxxxxxxxxxxxx
tttattcacacaaccccttcctc
> ZK792.6.1/460-475acacaag	pattern xxxxxxxxxxxxxxxxxxxxxxx
tttattcacacaagcccttcctc
> ZK792.6.1/460-475acacaat	pattern xxxxxxxxxxxxxxxxxxxxxxx
tttattcacacaatcccttcctc
> ZK792.6.1/460-475acacaca	pattern xxxxxxxxxxxxxxxxxxxxxxx
tttattcacacacacccttcctc
> ZK792.6.1/460-475acacacc	pattern xxxxxxxxxxxxxxxxxxxxxxx
tttattcacacacccccttcctc
> ZK792.6.1/460-475acacacg	pattern xxxxxxxxxxxxxxxxxxxxxxx
tttattcacacacgcccttcctc
> ZK792.6.1/460-475acacact	pattern xxxxxxxxxxxxxxxxxxxxxxx
tttattcacacactcccttcctc
> ZK792.6.1/460-475acacaga	pattern xxxxxxxxxxxxxxxxxxxxxxx
tttattcacacagacccttcctc
> ZK792.6.1/460-475acacagc	pattern xxxxxxxxxxxxxxxxxxxxxxx
tttattcacacagccccttcctc
> ZK792.6.1/460-475acacagg	pattern xxxxxxxxxxxxxxxxxxxxxxx
tttattcacacaggcccttcctc
> ZK792.6.1/460-475acacagt	pattern xxxxxxxxxxxxxxxxxxxxxxx
tttattcacacagtcccttcctc
> ZK792.6.1/460-475acacata	pattern xxxxxxxxxxxxxxxxxxxxxxx
tttattcacacatacccttcctc
> ZK792.6.1/460-475acacatc	pattern xxxxxxxxxxxxxxxxxxxxxxx
tttattcacacatccccttcctc
> ZK792.6.1/460-475acacatg	pattern xxxxxxxxxxxxxxxxxxxxxxx
tttattcacacatgcccttcctc
> ZK792.6.1/460-475acacatt	pattern xxxxxxxxxxxxxxxxxxxxxxx
tttattcacacattcccttcctc
> ZK792.6.1/460-475acaccaa	pattern xxxxxxxxxxxxxxxxxxxxxxx
tttattcacaccaacccttcctc
> ZK792.6.1/460-475acaccac	pattern xxxxxxxxxxxxxxxxxxxxxxx
tttattcacaccaccccttcctc
> ZK792.6.1/460-475acaccag	pattern xxxxxxxxxxxxxxxxxxxxxxx
tttattcacaccagcccttcctc
> ZK792.6.1/460-475acaccat	pattern xxxxxxxxxxxxxxxxxxxxxxx
tttattcacaccatcccttcctc
> ZK792.6.1/460-475acaccca	pattern xxxxxxxxxxxxxxxxxxxxxxx
tttattcacacccacccttcctc
> ZK792.6.1/460-475acacccc	pattern xxxxxxxxxxxxxxxxxxxxxxx
tttattcacacccccccttcctc
> ZK792.6.1/460-475acacccg	pattern xxxxxxxxxxxxxxxxxxxxxxx
tttattcacacccgcccttcctc
> ZK792.6.1/460-475acaccct	pattern xxxxxxxxxxxxxxxxxxxxxxx
tttattcacaccctcccttcctc
> ZK792.6.1/460-475acaccga	pattern xxxxxxxxxxxxxxxxxxxxxxx
tttattcacaccgacccttcctc
> ZK792.6.1/460-475acaccgc	pattern xxxxxxxxxxxxxxxxxxxxxxx
tttattcacaccgccccttcctc
> ZK792.6.1/460-475acaccgg	pattern xxxxxxxxxxxxxxxxxxxxxxx
tttattcacaccggcccttcctc
> ZK792.6.1/460-475acaccgt	pattern xxxxxxxxxxxxxxxxxxxxxxx
tttattcacaccgtcccttcctc
> ZK792.6.1/460-475acaccta	pattern xxxxxxxxxxxxxxxxxxxxxxx
tttattcacacctacccttcctc
> ZK792.6.1/460-475acacctc	pattern xxxxxxxxxxxxxxxxxxxxxxx
tttattcacacctccccttcctc
> ZK792.6.1/460-475acacctg	pattern xxxxxxxxxxxxxxxxxxxxxxx
tttattcacacctgcccttcctc
> ZK792.6.1/460-475acacctt	pattern xxxxxxxxxxxxxxxxxxxxxxx
tttattcacaccttcccttcctc
> ZK792.6.1/460-475acacgaa	pattern xxxxxxxxxxxxxxxxxxxxxxx
tttattcacacgaacccttcctc
> ZK792.6.1/460-475acacgac	pattern xxxxxxxxxxxxxxxxxxxxxxx
tttattcacacgaccccttcctc
> ZK792.6.1/460-475acacgag	pattern xxxxxxxxxxxxxxxxxxxxxxx
tttattcacacgagcccttcctc
> ZK792.6.1/460-475acacgat	pattern xxxxxxxxxxxxxxxxxxxxxxx
tttattcacacgatcccttcctc
> ZK792.6.1/460-475acacgca	pattern xxxxxxxxxxxxxxxxxxxxxxx
tttattcacacgcacccttcctc
> ZK792.6.1/460-475acacgcc	pattern xxxxxxxxxxxxxxxxxxxxxxx
tttattcacacgcccccttcctc
> ZK792.6.1/460-475acacgcg	pattern xxxxxxxxxxxxxxxxxxxxxxx
tttattcacacgcgcccttcctc
> ZK792.6.1/460-475acacgct	pattern xxxxxxxxxxxxxxxxxxxxxxx
tttattcacacgctcccttcctc
> ZK792.6.1/460-475acacgga	pattern xxxxxxxxxxxxxxxxxxxxxxx
tttattcacacggacccttcctc
> ZK792.6.1/460-475acacggc	pattern xxxxxxxxxxxxxxxxxxxxxxx
tttattcacacggccccttcctc
> ZK792.6.1/460-475acacggg	pattern xxxxxxxxxxxxxxxxxxxxxxx
tttattcacacgggcccttcctc
> ZK792.6.1/460-475acacggt	pattern xxxxxxxxxxxxxxxxxxxxxxx
tttattcacacggtcccttcctc
> ZK792.6.1/460-475acacgta	pattern xxxxxxxxxxxxxxxxxxxxxxx
tttattcacacgtacccttcctc
> ZK792.6.1/460-475acacgtc	pattern xxxxxxxxxxxxxxxxxxxxxxx
tttattcacacgtccccttcctc
> ZK792.6.1/460-475acacgtg	pattern xxxxxxxxxxxxxxxxxxxxxxx
tttattcacacgtgcccttcctc
> ZK792.6.1/460-475acacgtt	pattern xxxxxxxxxxxxxxxxxxxxxxx
tttattcacacgttcccttcctc
> ZK792.6.1/460-475acactaa	pattern xxxxxxxxxxxxxxxxxxxxxxx
tttattcacactaacccttcctc
> ZK792.6.1/460-475acactac	pattern xxxxxxxxxxxxxxxxxxxxxxx
tttattcacactaccccttcctc
> ZK792.6.1/460-475acactag	pattern xxxxxxxxxxxxxxxxxxxxxxx
tttattcacactagcccttcctc
> ZK792.6.1/460-475acactat	pattern xxxxxxxxxxxxxxxxxxxxxxx
tttattcacactatcccttcctc
> ZK792.6.1/460-475acactca	pattern xxxxxxxxxxxxxxxxxxxxxxx
tttattcacactcacccttcctc
> ZK792.6.1/460-475acactcc	pattern xxxxxxxxxxxxxxxxxxxxxxx
tttattcacactcccccttcctc
> ZK792.6.1/460-475acactcg	pattern xxxxxxxxxxxxxxxxxxxxxxx
tttattcacactcgcccttcctc
> ZK792.6.1/460-475acactct	pattern xxxxxxxxxxxxxxxxxxxxxxx
tttattcacactctcccttcctc
> ZK792.6.1/460-475acactga	pattern xxxxxxxxxxxxxxxxxxxxxxx
tttattcacactgacccttcctc
> ZK792.6.1/460-475acactgc	pattern xxxxxxxxxxxxxxxxxxxxxxx
tttattcacactgccccttcctc
> ZK792.6.1/460-475acactgg	pattern xxxxxxxxxxxxxxxxxxxxxxx
tttattcacactggcccttcctc
> ZK792.6.1/460-475acactgt	pattern xxxxxxxxxxxxxxxxxxxxxxx
tttattcacactgtcccttcctc
> ZK792.6.1/460-475acactta	pattern xxxxxxxxxxxxxxxxxxxxxxx
tttattcacacttacccttcctc
> ZK792.6.1/460-475acacttc	pattern xxxxxxxxxxxxxxxxxxxxxxx
tttattcacacttccccttcctc
> ZK792.6.1/460-475acacttg	pattern xxxxxxxxxxxxxxxxxxxxxxx
tttattcacacttgcccttcctc
> ZK792.6.1/460-475acacttt	pattern xxxxxxxxxxxxxxxxxxxxxxx
tttattcacactttcccttcctc
> ZK792.6.1/460-475acagaaa	pattern xxxxxxxxxxxxxxxxxxxxxxx
tttattcacagaaacccttcctc
> ZK792.6.1/460-475acagaac	pattern xxxxxxxxxxxxxxxxxxxxxxx
tttattcacagaaccccttcctc
> ZK792.6.1/460-475acagaag	pattern xxxxxxxxxxxxxxxxxxxxxxx
tttattcacagaagcccttcctc
> ZK792.6.1/460-475acagaat	pattern xxxxxxxxxxxxxxxxxxxxxxx
tttattcacagaatcccttcctc
> ZK792.6.1/460-475acagaca	pattern xxxxxxxxxxxxxxxxxxxxxxx
tttattcacagacacccttcctc
> ZK792.6.1/460-475acagacc	pattern xxxxxxxxxxxxxxxxxxxxxxx
tttattcacagacccccttcctc
> ZK792.6.1/460-475acagacg	pattern xxxxxxxxxxxxxxxxxxxxxxx
tttattcacagacgcccttcctc
> ZK792.6.1/460-475acagact	pattern xxxxxxxxxxxxxxxxxxxxxxx
tttattcacagactcccttcctc
> ZK792.6.1/460-475acagaga	pattern xxxxxxxxxxxxxxxxxxxxxxx
tttattcacagagacccttcctc
> ZK792.6.1/460-475acagagc	pattern xxxxxxxxxxxxxxxxxxxxxxx
tttattcacagagccccttcctc
> ZK792.6.1/460-475acagagg	pattern xxxxxxxxxxxxxxxxxxxxxxx
tttattcacagaggcccttcctc
> ZK792.6.1/460-475acagagt	pattern xxxxxxxxxxxxxxxxxxxxxxx
tttattcacagagtcccttcctc
> ZK792.6.1/460-475acagata	pattern xxxxxxxxxxxxxxxxxxxxxxx
tttattcacagatacccttcctc
> ZK792.6.1/460-475acagatc	pattern xxxxxxxxxxxxxxxxxxxxxxx
tttattcacagatccccttcctc
> ZK792.6.1/460-475acagatg	pattern xxxxxxxxxxxxxxxxxxxxxxx
tttattcacagatgcccttcctc
> ZK792.6.1/460-475acagatt	pattern xxxxxxxxxxxxxxxxxxxxxxx
tttattcacagattcccttcctc
> ZK792.6.1/460-475acagcaa	pattern xxxxxxxxxxxxxxxxxxxxxxx
tttattcacagcaacccttcctc
> ZK792.6.1/460-475acagcac	pattern xxxxxxxxxxxxxxxxxxxxxxx
tttattcacagcaccccttcctc
> ZK792.6.1/460-475acagcag	pattern xxxxxxxxxxxxxxxxxxxxxxx
tttattcacagcagcccttcctc
> ZK792.6.1/460-475acagcat	pattern xxxxxxxxxxxxxxxxxxxxxxx
tttattcacagcatcccttcctc
> ZK792.6.1/460-475acagcca	pattern xxxxxxxxxxxxxxxxxxxxxxx
tttattcacagccacccttcctc
> ZK792.6.1/460-475acagccc	pattern xxxxxxxxxxxxxxxxxxxxxxx
tttattcacagccccccttcctc
> ZK792.6.1/460-475acagccg	pattern xxxxxxxxxxxxxxxxxxxxxxx
tttattcacagccgcccttcctc
> ZK792.6.1/460-475acagcct	pattern xxxxxxxxxxxxxxxxxxxxxxx
tttattcacagcctcccttcctc
> ZK792.6.1/460-475acagcga	pattern xxxxxxxxxxxxxxxxxxxxxxx
tttattcacagcgacccttcctc
> ZK792.6.1/460-475acagcgc	pattern xxxxxxxxxxxxxxxxxxxxxxx
tttattcacagcgccccttcctc
> ZK792.6.1/460-475acagcgg	pattern xxxxxxxxxxxxxxxxxxxxxxx
tttattcacagcggcccttcctc
> ZK792.6.1/460-475acagcgt	pattern xxxxxxxxxxxxxxxxxxxxxxx
tttattcacagcgtcccttcctc
> ZK792.6.1/460-475acagcta	pattern xxxxxxxxxxxxxxxxxxxxxxx
tttattcacagctacccttcctc
> ZK792.6.1/460-475acagctc	pattern xxxxxxxxxxxxxxxxxxxxxxx
tttattcacagctccccttcctc
> ZK792.6.1/460-475acagctg	pattern xxxxxxxxxxxxxxxxxxxxxxx
tttattcacagctgcccttcctc
> ZK792.6.1/460-475acagctt	pattern xxxxxxxxxxxxxxxxxxxxxxx
tttattcacagcttcccttcctc
> ZK792.6.1/460-475acaggaa	pattern xxxxxxxxxxxxxxxxxxxxxxx
tttattcacaggaacccttcctc
> ZK792.6.1/460-475acaggac	pattern xxxxxxxxxxxxxxxxxxxxxxx
tttattcacaggaccccttcctc
> ZK792.6.1/460-475acaggag	pattern xxxxxxxxxxxxxxxxxxxxxxx
tttattcacaggagcccttcctc
> ZK792.6.1/460-475acaggat	pattern xxxxxxxxxxxxxxxxxxxxxxx
tttattcacaggatcccttcctc
> ZK792.6.1/460-475acaggca	pattern xxxxxxxxxxxxxxxxxxxxxxx
tttattcacaggcacccttcctc
> ZK792.6.1/460-475acaggcc	pattern xxxxxxxxxxxxxxxxxxxxxxx
tttattcacaggcccccttcctc
> ZK792.6.1/460-475acaggcg	pattern xxxxxxxxxxxxxxxxxxxxxxx
tttattcacaggcgcccttcctc
> ZK792.6.1/460-475acaggct	pattern xxxxxxxxxxxxxxxxxxxxxxx
tttattcacaggctcccttcctc
> ZK792.6.1/460-475acaggga	pattern xxxxxxxxxxxxxxxxxxxxxxx
tttattcacagggacccttcctc
> ZK792.6.1/460-475acagggc	pattern xxxxxxxxxxxxxxxxxxxxxxx
tttattcacagggccccttcctc
> ZK792.6.1/460-475acagggg	pattern xxxxxxxxxxxxxxxxxxxxxxx
tttattcacaggggcccttcctc
> ZK792.6.1/460-475acagggt	pattern xxxxxxxxxxxxxxxxxxxxxxx
tttattcacagggtcccttcctc
> ZK792.6.1/460-475acaggta	pattern xxxxxxxxxxxxxxxxxxxxxxx
tttattcacaggtacccttcctc
> ZK792.6.1/460-475acaggtc	pattern xxxxxxxxxxxxxxxxxxxxxxx
tttattcacaggtccccttcctc
> ZK792.6.1/460-475acaggtg	pattern xxxxxxxxxxxxxxxxxxxxxxx
tttattcacaggtgcccttcctc
> ZK792.6.1/460-475acaggtt	pattern xxxxxxxxxxxxxxxxxxxxxxx
tttattcacaggttcccttcctc
> ZK792.6.1/460-475acagtaa	pattern xxxxxxxxxxxxxxxxxxxxxxx
tttattcacagtaacccttcctc
> ZK792.6.1/460-475acagtac	pattern xxxxxxxxxxxxxxxxxxxxxxx
tttattcacagtaccccttcctc
> ZK792.6.1/460-475acagtag	pattern xxxxxxxxxxxxxxxxxxxxxxx
tttattcacagtagcccttcctc
> ZK792.6.1/460-475acagtat	pattern xxxxxxxxxxxxxxxxxxxxxxx
tttattcacagtatcccttcctc
> ZK792.6.1/460-475acagtca	pattern xxxxxxxxxxxxxxxxxxxxxxx
tttattcacagtcacccttcctc
> ZK792.6.1/460-475acagtcc	pattern xxxxxxxxxxxxxxxxxxxxxxx
tttattcacagtcccccttcctc
> ZK792.6.1/460-475acagtcg	pattern xxxxxxxxxxxxxxxxxxxxxxx
tttattcacagtcgcccttcctc
> ZK792.6.1/460-475acagtct	pattern xxxxxxxxxxxxxxxxxxxxxxx
tttattcacagtctcccttcctc
> ZK792.6.1/460-475acagtga	pattern xxxxxxxxxxxxxxxxxxxxxxx
tttattcacagtgacccttcctc
> ZK792.6.1/460-475acagtgc	pattern xxxxxxxxxxxxxxxxxxxxxxx
tttattcacagtgccccttcctc
> ZK792.6.1/460-475acagtgg	pattern xxxxxxxxxxxxxxxxxxxxxxx
tttattcacagtggcccttcctc
> ZK792.6.1/460-475acagtgt	pattern xxxxxxxxxxxxxxxxxxxxxxx
tttattcacagtgtcccttcctc
> ZK792.6.1/460-475acagtta	pattern xxxxxxxxxxxxxxxxxxxxxxx
tttattcacagttacccttcctc
> ZK792.6.1/460-475acagttc	pattern xxxxxxxxxxxxxxxxxxxxxxx
tttattcacagttccccttcctc
> ZK792.6.1/460-475acagttg	pattern xxxxxxxxxxxxxxxxxxxxxxx
tttattcacagttgcccttcctc
> ZK792.6.1/460-475acagttt	pattern xxxxxxxxxxxxxxxxxxxxxxx
tttattcacagtttcccttcctc
> ZK792.6.1/460-475acataaa	pattern xxxxxxxxxxxxxxxxxxxxxxx
tttattcacataaacccttcctc
> ZK792.6.1/460-475acataac	pattern xxxxxxxxxxxxxxxxxxxxxxx
tttattcacataaccccttcctc
> ZK792.6.1/460-475acataag	pattern xxxxxxxxxxxxxxxxxxxxxxx
tttattcacataagcccttcctc
> ZK792.6.1/460-475acataat	pattern xxxxxxxxxxxxxxxxxxxxxxx
tttattcacataatcccttcctc
> ZK792.6.1/460-475acataca	pattern xxxxxxxxxxxxxxxxxxxxxxx
tttattcacatacacccttcctc
> ZK792.6.1/460-475acatacc	pattern xxxxxxxxxxxxxxxxxxxxxxx
tttattcacatacccccttcctc
> ZK792.6.1/460-475acatacg	pattern xxxxxxxxxxxxxxxxxxxxxxx
tttattcacatacgcccttcctc
> ZK792.6.1/460-475acatact	pattern xxxxxxxxxxxxxxxxxxxxxxx
tttattcacatactcccttcctc
> ZK792.6.1/460-475acataga	pattern xxxxxxxxxxxxxxxxxxxxxxx
tttattcacatagacccttcctc
> ZK792.6.1/460-475acatagc	pattern xxxxxxxxxxxxxxxxxxxxxxx
tttattcacatagccccttcctc
> ZK792.6.1/460-475acatagg	pattern xxxxxxxxxxxxxxxxxxxxxxx
tttattcacataggcccttcctc
> ZK792.6.1/460-475acatagt	pattern xxxxxxxxxxxxxxxxxxxxxxx
tttattcacatagtcccttcctc
> ZK792.6.1/460-475acatata	pattern xxxxxxxxxxxxxxxxxxxxxxx
tttattcacatatacccttcctc
> ZK792.6.1/460-475acatatc	pattern xxxxxxxxxxxxxxxxxxxxxxx
tttattcacatatccccttcctc
> ZK792.6.1/460-475acatatg	pattern xxxxxxxxxxxxxxxxxxxxxxx
tttattcacatatgcccttcctc
> ZK792.6.1/460-475acatatt	pattern xxxxxxxxxxxxxxxxxxxxxxx
tttattcacatattcccttcctc
> ZK792.6.1/460-475acatcaa	pattern xxxxxxxxxxxxxxxxxxxxxxx
tttattcacatcaacccttcctc
> ZK792.6.1/460-475acatcac	pattern xxxxxxxxxxxxxxxxxxxxxxx
tttattcacatcaccccttcctc
> ZK792.6.1/460-475acatcag	pattern xxxxxxxxxxxxxxxxxxxxxxx
tttattcacatcagcccttcctc
> ZK792.6.1/460-475acatcat	pattern xxxxxxxxxxxxxxxxxxxxxxx
tttattcacatcatcccttcctc
> ZK792.6.1/460-475acatcca	pattern xxxxxxxxxxxxxxxxxxxxxxx
tttattcacatccacccttcctc
> ZK792.6.1/460-475acatccc	pattern xxxxxxxxxxxxxxxxxxxxxxx
tttattcacatccccccttcctc
> ZK792.6.1/460-475acatccg	pattern xxxxxxxxxxxxxxxxxxxxxxx
tttattcacatccgcccttcctc
> ZK792.6.1/460-475acatcct	pattern xxxxxxxxxxxxxxxxxxxxxxx
tttattcacatcctcccttcctc
> ZK792.6.1/460-475acatcga	pattern xxxxxxxxxxxxxxxxxxxxxxx
tttattcacatcgacccttcctc
> ZK792.6.1/460-475acatcgc	pattern xxxxxxxxxxxxxxxxxxxxxxx
tttattcacatcgccccttcctc
> ZK792.6.1/460-475acatcgg	pattern xxxxxxxxxxxxxxxxxxxxxxx
tttattcacatcggcccttcctc
> ZK792.6.1/460-475acatcgt	pattern xxxxxxxxxxxxxxxxxxxxxxx
tttattcacatcgtcccttcctc
> ZK792.6.1/460-475acatcta	pattern xxxxxxxxxxxxxxxxxxxxxxx
tttattcacatctacccttcctc
> ZK792.6.1/460-475acatctc	pattern xxxxxxxxxxxxxxxxxxxxxxx
tttattcacatctccccttcctc
> ZK792.6.1/460-475acatctg	pattern xxxxxxxxxxxxxxxxxxxxxxx
tttattcacatctgcccttcctc
> ZK792.6.1/460-475acatctt	pattern xxxxxxxxxxxxxxxxxxxxxxx
tttattcacatcttcccttcctc
> ZK792.6.1/460-475acatgaa	pattern xxxxxxxxxxxxxxxxxxxxxxx
tttattcacatgaacccttcctc
> ZK792.6.1/460-475acatgac	pattern xxxxxxxxxxxxxxxxxxxxxxx
tttattcacatgaccccttcctc
> ZK792.6.1/460-475acatgag	pattern xxxxxxxxxxxxxxxxxxxxxxx
tttattcacatgagcccttcctc
> ZK792.6.1/460-475acatgat	pattern xxxxxxxxxxxxxxxxxxxxxxx
tttattcacatgatcccttcctc
> ZK792.6.1/460-475acatgca	pattern xxxxxxxxxxxxxxxxxxxxxxx
tttattcacatgcacccttcctc
> ZK792.6.1/460-475acatgcc	pattern xxxxxxxxxxxxxxxxxxxxxxx
tttattcacatgcccccttcctc
> ZK792.6.1/460-475acatgcg	pattern xxxxxxxxxxxxxxxxxxxxxxx
tttattcacatgcgcccttcctc
> ZK792.6.1/460-475acatgct	pattern xxxxxxxxxxxxxxxxxxxxxxx
tttattcacatgctcccttcctc
> ZK792.6.1/460-475acatgga	pattern xxxxxxxxxxxxxxxxxxxxxxx
tttattcacatggacccttcctc
> ZK792.6.1/460-475acatggc	pattern xxxxxxxxxxxxxxxxxxxxxxx
tttattcacatggccccttcctc
> ZK792.6.1/460-475acatggg	pattern xxxxxxxxxxxxxxxxxxxxxxx
tttattcacatgggcccttcctc
> ZK792.6.1/460-475acatggt	pattern xxxxxxxxxxxxxxxxxxxxxxx
tttattcacatggtcccttcctc
> ZK792.6.1/460-475acatgta	pattern xxxxxxxxxxxxxxxxxxxxxxx
tttattcacatgtacccttcctc
> ZK792.6.1/460-475acatgtc	pattern xxxxxxxxxxxxxxxxxxxxxxx
tttattcacatgtccccttcctc
> ZK792.6.1/460-475acatgtg	pattern xxxxxxxxxxxxxxxxxxxxxxx
tttattcacatgtgcccttcctc
> ZK792.6.1/460-475acatgtt	pattern xxxxxxxxxxxxxxxxxxxxxxx
tttattcacatgttcccttcctc
> ZK792.6.1/460-475acattaa	pattern xxxxxxxxxxxxxxxxxxxxxxx
tttattcacattaacccttcctc
> ZK792.6.1/460-475acattac	pattern xxxxxxxxxxxxxxxxxxxxxxx
tttattcacattaccccttcctc
> ZK792.6.1/460-475acattag	pattern xxxxxxxxxxxxxxxxxxxxxxx
tttattcacattagcccttcctc
> ZK792.6.1/460-475acattat	pattern xxxxxxxxxxxxxxxxxxxxxxx
tttattcacattatcccttcctc
> ZK792.6.1/460-475acattca	pattern xxxxxxxxxxxxxxxxxxxxxxx
tttattcacattcacccttcctc
> ZK792.6.1/460-475acattcc	pattern xxxxxxxxxxxxxxxxxxxxxxx
tttattcacattcccccttcctc
> ZK792.6.1/460-475acattcg	pattern xxxxxxxxxxxxxxxxxxxxxxx
tttattcacattcgcccttcctc
> ZK792.6.1/460-475acattct	pattern xxxxxxxxxxxxxxxxxxxxxxx
tttattcacattctcccttcctc
> ZK792.6.1/460-475acattga	pattern xxxxxxxxxxxxxxxxxxxxxxx
tttattcacattgacccttcctc
> ZK792.6.1/460-475acattgc	pattern xxxxxxxxxxxxxxxxxxxxxxx
tttattcacattgccccttcctc
> ZK792.6.1/460-475acattgg	pattern xxxxxxxxxxxxxxxxxxxxxxx
tttattcacattggcccttcctc
> ZK792.6.1/460-475acattgt	pattern xxxxxxxxxxxxxxxxxxxxxxx
tttattcacattgtcccttcctc
> ZK792.6.1/460-475acattta	pattern xxxxxxxxxxxxxxxxxxxxxxx
tttattcacatttacccttcctc
> ZK792.6.1/460-475acatttc	pattern xxxxxxxxxxxxxxxxxxxxxxx
tttattcacatttccccttcctc
> ZK792.6.1/460-475acatttg	pattern xxxxxxxxxxxxxxxxxxxxxxx
tttattcacatttgcccttcctc
> ZK792.6.1/460-475acatttt	pattern xxxxxxxxxxxxxxxxxxxxxxx
tttattcacattttcccttcctc
> ZK792.6.1/460-475accaaaa	pattern xxxxxxxxxxxxxxxxxxxxxxx
tttattcaccaaaacccttcctc
> ZK792.6.1/460-475accaaac	pattern xxxxxxxxxxxxxxxxxxxxxxx
tttattcaccaaaccccttcctc
> ZK792.6.1/460-475accaaag	pattern xxxxxxxxxxxxxxxxxxxxxxx
tttattcaccaaagcccttcctc
> ZK792.6.1/460-475accaaat	pattern xxxxxxxxxxxxxxxxxxxxxxx
tttattcaccaaatcccttcctc
> ZK792.6.1/460-475accaaca	pattern xxxxxxxxxxxxxxxxxxxxxxx
tttattcaccaacacccttcctc
> ZK792.6.1/460-475accaacc	pattern xxxxxxxxxxxxxxxxxxxxxxx
tttattcaccaacccccttcctc
> ZK792.6.1/460-475accaacg	pattern xxxxxxxxxxxxxxxxxxxxxxx
tttattcaccaacgcccttcctc
> ZK792.6.1/460-475accaact	pattern xxxxxxxxxxxxxxxxxxxxxxx
tttattcaccaactcccttcctc
> ZK792.6.1/460-475accaaga	pattern xxxxxxxxxxxxxxxxxxxxxxx
tttattcaccaagacccttcctc
> ZK792.6.1/460-475accaagc	pattern xxxxxxxxxxxxxxxxxxxxxxx
tttattcaccaagccccttcctc
> ZK792.6.1/460-475accaagg	pattern xxxxxxxxxxxxxxxxxxxxxxx
tttattcaccaaggcccttcctc
> ZK792.6.1/460-475accaagt	pattern xxxxxxxxxxxxxxxxxxxxxxx
tttattcaccaagtcccttcctc
> ZK792.6.1/460-475accaata	pattern xxxxxxxxxxxxxxxxxxxxxxx
tttattcaccaatacccttcctc
> ZK792.6.1/460-475accaatc	pattern xxxxxxxxxxxxxxxxxxxxxxx
tttattcaccaatccccttcctc
> ZK792.6.1/460-475accaatg	pattern xxxxxxxxxxxxxxxxxxxxxxx
tttattcaccaatgcccttcctc
> ZK792.6.1/460-475accaatt	pattern xxxxxxxxxxxxxxxxxxxxxxx
tttattcaccaattcccttcctc
> ZK792.6.1/460-475accacaa	pattern xxxxxxxxxxxxxxxxxxxxxxx
tttattcaccacaacccttcctc
> ZK792.6.1/460-475accacac	pattern xxxxxxxxxxxxxxxxxxxxxxx
tttattcaccacaccccttcctc
> ZK792.6.1/460-475accacag	pattern xxxxxxxxxxxxxxxxxxxxxxx
tttattcaccacagcccttcctc
> ZK792.6.1/460-475accacat	pattern xxxxxxxxxxxxxxxxxxxxxxx
tttattcaccacatcccttcctc
> ZK792.6.1/460-475accacca	pattern xxxxxxxxxxxxxxxxxxxxxxx
tttattcaccaccacccttcctc
> ZK792.6.1/460-475accaccc	pattern xxxxxxxxxxxxxxxxxxxxxxx
tttattcaccaccccccttcctc
> ZK792.6.1/460-475accaccg	pattern xxxxxxxxxxxxxxxxxxxxxxx
tttattcaccaccgcccttcctc
> ZK792.6.1/460-475accacct	pattern xxxxxxxxxxxxxxxxxxxxxxx
tttattcaccacctcccttcctc
> ZK792.6.1/460-475accacga	pattern xxxxxxxxxxxxxxxxxxxxxxx
tttattcaccacgacccttcctc
> ZK792.6.1/460-475accacgc	pattern xxxxxxxxxxxxxxxxxxxxxxx
tttattcaccacgccccttcctc
> ZK792.6.1/460-475accacgg	pattern xxxxxxxxxxxxxxxxxxxxxxx
tttattcaccacggcccttcctc
> ZK792.6.1/460-475accacgt	pattern xxxxxxxxxxxxxxxxxxxxxxx
tttattcaccacgtcccttcctc
> ZK792.6.1/460-475accacta	pattern xxxxxxxxxxxxxxxxxxxxxxx
tttattcaccactacccttcctc
> ZK792.6.1/460-475accactc	pattern xxxxxxxxxxxxxxxxxxxxxxx
tttattcaccactccccttcctc
> ZK792.6.1/460-475accactg	pattern xxxxxxxxxxxxxxxxxxxxxxx
tttattcaccactgcccttcctc
> ZK792.6.1/460-475accactt	pattern xxxxxxxxxxxxxxxxxxxxxxx
tttattcaccacttcccttcctc
> ZK792.6.1/460-475accagaa	pattern xxxxxxxxxxxxxxxxxxxxxxx
tttattcaccagaacccttcctc
> ZK792.6.1/460-475accagac	pattern xxxxxxxxxxxxxxxxxxxxxxx
tttattcaccagaccccttcctc
> ZK792.6.1/460-475accagag	pattern xxxxxxxxxxxxxxxxxxxxxxx
tttattcaccagagcccttcctc
> ZK792.6.1/460-475accagat	pattern xxxxxxxxxxxxxxxxxxxxxxx
tttattcaccagatcccttcctc
> ZK792.6.1/460-475accagca	pattern xxxxxxxxxxxxxxxxxxxxxxx
tttattcaccagcacccttcctc
> ZK792.6.1/460-475accagcc	pattern xxxxxxxxxxxxxxxxxxxxxxx
tttattcaccagcccccttcctc
> ZK792.6.1/460-475accagcg	pattern xxxxxxxxxxxxxxxxxxxxxxx
tttattcaccagcgcccttcctc
> ZK792.6.1/460-475accagct	pattern xxxxxxxxxxxxxxxxxxxxxxx
tttattcaccagctcccttcctc
> ZK792.6.1/460-475accagga	pattern xxxxxxxxxxxxxxxxxxxxxxx
tttattcaccaggacccttcctc
> ZK792.6.1/460-475accaggc	pattern xxxxxxxxxxxxxxxxxxxxxxx
tttattcaccaggccccttcctc
> ZK792.6.1/460-475accaggg	pattern xxxxxxxxxxxxxxxxxxxxxxx
tttattcaccagggcccttcctc
> ZK792.6.1/460-475accaggt	pattern xxxxxxxxxxxxxxxxxxxxxxx
tttattcaccaggtcccttcctc
> ZK792.6.1/460-475accagta	pattern xxxxxxxxxxxxxxxxxxxxxxx
tttattcaccagtacccttcctc
> ZK792.6.1/460-475accagtc	pattern xxxxxxxxxxxxxxxxxxxxxxx
tttattcaccagtccccttcctc
> ZK792.6.1/460-475accagtg	pattern xxxxxxxxxxxxxxxxxxxxxxx
tttattcaccagtgcccttcctc
> ZK792.6.1/460-475accagtt	pattern xxxxxxxxxxxxxxxxxxxxxxx
tttattcaccagttcccttcctc
> ZK792.6.1/460-475accataa	pattern xxxxxxxxxxxxxxxxxxxxxxx
tttattcaccataacccttcctc
> ZK792.6.1/460-475accatac	pattern xxxxxxxxxxxxxxxxxxxxxxx
tttattcaccataccccttcctc
> ZK792.6.1/460-475accatag	pattern xxxxxxxxxxxxxxxxxxxxxxx
tttattcaccatagcccttcctc
> ZK792.6.1/460-475accatat	pattern xxxxxxxxxxxxxxxxxxxxxxx
tttattcaccatatcccttcctc
> ZK792.6.1/460-475accatca	pattern xxxxxxxxxxxxxxxxxxxxxxx
tttattcaccatcacccttcctc
> ZK792.6.1/460-475accatcc	pattern xxxxxxxxxxxxxxxxxxxxxxx
tttattcaccatcccccttcctc
> ZK792.6.1/460-475accatcg	pattern xxxxxxxxxxxxxxxxxxxxxxx
tttattcaccatcgcccttcctc
> ZK792.6.1/460-475accatct	pattern xxxxxxxxxxxxxxxxxxxxxxx
tttattcaccatctcccttcctc
> ZK792.6.1/460-475accatga	pattern xxxxxxxxxxxxxxxxxxxxxxx
tttattcaccatgacccttcctc
> ZK792.6.1/460-475accatgc	pattern xxxxxxxxxxxxxxxxxxxxxxx
tttattcaccatgccccttcctc
> ZK792.6.1/460-475accatgg	pattern xxxxxxxxxxxxxxxxxxxxxxx
tttattcaccatggcccttcctc
> ZK792.6.1/460-475accatgt	pattern xxxxxxxxxxxxxxxxxxxxxxx
tttattcaccatgtcccttcctc
> ZK792.6.1/460-475accatta	pattern xxxxxxxxxxxxxxxxxxxxxxx
tttattcaccattacccttcctc
> ZK792.6.1/460-475accattc	pattern xxxxxxxxxxxxxxxxxxxxxxx
tttattcaccattccccttcctc
> ZK792.6.1/460-475accattg	pattern xxxxxxxxxxxxxxxxxxxxxxx
tttattcaccattgcccttcctc
> ZK792.6.1/460-475accattt	pattern xxxxxxxxxxxxxxxxxxxxxxx
tttattcaccatttcccttcctc
> ZK792.6.1/460-475acccaaa	pattern xxxxxxxxxxxxxxxxxxxxxxx
tttattcacccaaacccttcctc
> ZK792.6.1/460-475acccaac	pattern xxxxxxxxxxxxxxxxxxxxxxx
tttattcacccaaccccttcctc
> ZK792.6.1/460-475acccaag	pattern xxxxxxxxxxxxxxxxxxxxxxx
tttattcacccaagcccttcctc
> ZK792.6.1/460-475acccaat	pattern xxxxxxxxxxxxxxxxxxxxxxx
tttattcacccaatcccttcctc
> ZK792.6.1/460-475acccaca	pattern xxxxxxxxxxxxxxxxxxxxxxx
tttattcacccacacccttcctc
> ZK792.6.1/460-475acccacc	pattern xxxxxxxxxxxxxxxxxxxxxxx
tttattcacccacccccttcctc
> ZK792.6.1/460-475acccacg	pattern xxxxxxxxxxxxxxxxxxxxxxx
tttattcacccacgcccttcctc
> ZK792.6.1/460-475acccact	pattern xxxxxxxxxxxxxxxxxxxxxxx
tttattcacccactcccttcctc
> ZK792.6.1/460-475acccaga	pattern xxxxxxxxxxxxxxxxxxxxxxx
tttattcacccagacccttcctc
> ZK792.6.1/460-475acccagc	pattern xxxxxxxxxxxxxxxxxxxxxxx
tttattcacccagccccttcctc
> ZK792.6.1/460-475acccagg	pattern xxxxxxxxxxxxxxxxxxxxxxx
tttattcacccaggcccttcctc
> ZK792.6.1/460-475acccagt	pattern xxxxxxxxxxxxxxxxxxxxxxx
tttattcacccagtcccttcctc
> ZK792.6.1/460-475acccata	pattern xxxxxxxxxxxxxxxxxxxxxxx
tttattcacccatacccttcctc
> ZK792.6.1/460-475acccatc	pattern xxxxxxxxxxxxxxxxxxxxxxx
tttattcacccatccccttcctc
> ZK792.6.1/460-475acccatg	pattern xxxxxxxxxxxxxxxxxxxxxxx
tttattcacccatgcccttcctc
> ZK792.6.1/460-475acccatt	pattern xxxxxxxxxxxxxxxxxxxxxxx
tttattcacccattcccttcctc
> ZK792.6.1/460-475accccaa	pattern xxxxxxxxxxxxxxxxxxxxxxx
tttattcaccccaacccttcctc
> ZK792.6.1/460-475accccac	pattern xxxxxxxxxxxxxxxxxxxxxxx
tttattcaccccaccccttcctc
> ZK792.6.1/460-475accccag	pattern xxxxxxxxxxxxxxxxxxxxxxx
tttattcaccccagcccttcctc
> ZK792.6.1/460-475accccat	pattern xxxxxxxxxxxxxxxxxxxxxxx
tttattcaccccatcccttcctc
> ZK792.6.1/460-475accccca	pattern xxxxxxxxxxxxxxxxxxxxxxx
tttattcacccccacccttcctc
> ZK792.6.1/460-475acccccc	pattern xxxxxxxxxxxxxxxxxxxxxxx
tttattcacccccccccttcctc
> ZK792.6.1/460-475acccccg	pattern xxxxxxxxxxxxxxxxxxxxxxx
tttattcacccccgcccttcctc
> ZK792.6.1/460-475accccct	pattern xxxxxxxxxxxxxxxxxxxxxxx
tttattcaccccctcccttcctc
> ZK792.6.1/460-475accccga	pattern xxxxxxxxxxxxxxxxxxxxxxx
tttattcaccccgacccttcctc
> ZK792.6.1/460-475accccgc	pattern xxxxxxxxxxxxxxxxxxxxxxx
tttattcaccccgccccttcctc
> ZK792.6.1/460-475accccgg	pattern xxxxxxxxxxxxxxxxxxxxxxx
tttattcaccccggcccttcctc
> ZK792.6.1/460-475accccgt	pattern xxxxxxxxxxxxxxxxxxxxxxx
tttattcaccccgtcccttcctc
> ZK792.6.1/460-475accccta	pattern xxxxxxxxxxxxxxxxxxxxxxx
tttattcacccctacccttcctc
> ZK792.6.1/460-475acccctc	pattern xxxxxxxxxxxxxxxxxxxxxxx
tttattcacccctccccttcctc
> ZK792.6.1/460-475acccctg	pattern xxxxxxxxxxxxxxxxxxxxxxx
tttattcacccctgcccttcctc
> ZK792.6.1/460-475acccctt	pattern xxxxxxxxxxxxxxxxxxxxxxx
tttattcaccccttcccttcctc
> ZK792.6.1/460-475acccgaa	pattern xxxxxxxxxxxxxxxxxxxxxxx
tttattcacccgaacccttcctc
> ZK792.6.1/460-475acccgac	pattern xxxxxxxxxxxxxxxxxxxxxxx
tttattcacccgaccccttcctc
> ZK792.6.1/460-475acccgag	pattern xxxxxxxxxxxxxxxxxxxxxxx
tttattcacccgagcccttcctc
> ZK792.6.1/460-475acccgat	pattern xxxxxxxxxxxxxxxxxxxxxxx
tttattcacccgatcccttcctc
> ZK792.6.1/460-475acccgca	pattern xxxxxxxxxxxxxxxxxxxxxxx
tttattcacccgcacccttcctc
> ZK792.6.1/460-475acccgcc	pattern xxxxxxxxxxxxxxxxxxxxxxx
tttattcacccgcccccttcctc
> ZK792.6.1/460-475acccgcg	pattern xxxxxxxxxxxxxxxxxxxxxxx
tttattcacccgcgcccttcctc
> ZK792.6.1/460-475acccgct	pattern xxxxxxxxxxxxxxxxxxxxxxx
tttattcacccgctcccttcctc
> ZK792.6.1/460-475acccgga	pattern xxxxxxxxxxxxxxxxxxxxxxx
tttattcacccggacccttcctc
> ZK792.6.1/460-475acccggc	pattern xxxxxxxxxxxxxxxxxxxxxxx
tttattcacccggccccttcctc
> ZK792.6.1/460-475acccggg	pattern xxxxxxxxxxxxxxxxxxxxxxx
tttattcacccgggcccttcctc
> ZK792.6.1/460-475acccggt	pattern xxxxxxxxxxxxxxxxxxxxxxx
tttattcacccggtcccttcctc
> ZK792.6.1/460-475acccgta	pattern xxxxxxxxxxxxxxxxxxxxxxx
tttattcacccgtacccttcctc
> ZK792.6.1/460-475acccgtc	pattern xxxxxxxxxxxxxxxxxxxxxxx
tttattcacccgtccccttcctc
> ZK792.6.1/460-475acccgtg	pattern xxxxxxxxxxxxxxxxxxxxxxx
tttattcacccgtgcccttcctc
> ZK792.6.1/460-475acccgtt	pattern xxxxxxxxxxxxxxxxxxxxxxx
tttattcacccgttcccttcctc
> ZK792.6.1/460-475accctaa	pattern xxxxxxxxxxxxxxxxxxxxxxx
tttattcaccctaacccttcctc
> ZK792.6.1/460-475accctac	pattern xxxxxxxxxxxxxxxxxxxxxxx
tttattcaccctaccccttcctc
> ZK792.6.1/460-475accctag	pattern xxxxxxxxxxxxxxxxxxxxxxx
tttattcaccctagcccttcctc
> ZK792.6.1/460-475accctat	pattern xxxxxxxxxxxxxxxxxxxxxxx
tttattcaccctatcccttcctc
> ZK792.6.1/460-475accctca	pattern xxxxxxxxxxxxxxxxxxxxxxx
tttattcaccctcacccttcctc
> ZK792.6.1/460-475accctcc	pattern xxxxxxxxxxxxxxxxxxxxxxx
tttattcaccctcccccttcctc
> ZK792.6.1/460-475accctcg	pattern xxxxxxxxxxxxxxxxxxxxxxx
tttattcaccctcgcccttcctc
> ZK792.6.1/460-475accctct	pattern xxxxxxxxxxxxxxxxxxxxxxx
tttattcaccctctcccttcctc
> ZK792.6.1/460-475accctga	pattern xxxxxxxxxxxxxxxxxxxxxxx
tttattcaccctgacccttcctc
> ZK792.6.1/460-475accctgc	pattern xxxxxxxxxxxxxxxxxxxxxxx
tttattcaccctgccccttcctc
> ZK792.6.1/460-475accctgg	pattern xxxxxxxxxxxxxxxxxxxxxxx
tttattcaccctggcccttcctc
> ZK792.6.1/460-475accctgt	pattern xxxxxxxxxxxxxxxxxxxxxxx
tttattcaccctgtcccttcctc
> ZK792.6.1/460-475accctta	pattern xxxxxxxxxxxxxxxxxxxxxxx
tttattcacccttacccttcctc
> ZK792.6.1/460-475acccttc	pattern xxxxxxxxxxxxxxxxxxxxxxx
tttattcacccttccccttcctc
> ZK792.6.1/460-475acccttg	pattern xxxxxxxxxxxxxxxxxxxxxxx
tttattcacccttgcccttcctc
> ZK792.6.1/460-475acccttt	pattern xxxxxxxxxxxxxxxxxxxxxxx
tttattcaccctttcccttcctc
> ZK792.6.1/460-475accgaaa	pattern xxxxxxxxxxxxxxxxxxxxxxx
tttattcaccgaaacccttcctc
> ZK792.6.1/460-475accgaac	pattern xxxxxxxxxxxxxxxxxxxxxxx
tttattcaccgaaccccttcctc
> ZK792.6.1/460-475accgaag	pattern xxxxxxxxxxxxxxxxxxxxxxx
tttattcaccgaagcccttcctc
> ZK792.6.1/460-475accgaat	pattern xxxxxxxxxxxxxxxxxxxxxxx
tttattcaccgaatcccttcctc
> ZK792.6.1/460-475accgaca	pattern xxxxxxxxxxxxxxxxxxxxxxx
tttattcaccgacacccttcctc
> ZK792.6.1/460-475accgacc	pattern xxxxxxxxxxxxxxxxxxxxxxx
tttattcaccgacccccttcctc
> ZK792.6.1/460-475accgacg	pattern xxxxxxxxxxxxxxxxxxxxxxx
tttattcaccgacgcccttcctc
> ZK792.6.1/460-475accgact	pattern xxxxxxxxxxxxxxxxxxxxxxx
tttattcaccgactcccttcctc
> ZK792.6.1/460-475accgaga	pattern xxxxxxxxxxxxxxxxxxxxxxx
tttattcaccgagacccttcctc
> ZK792.6.1/460-475accgagc	pattern xxxxxxxxxxxxxxxxxxxxxxx
tttattcaccgagccccttcctc
> ZK792.6.1/460-475accgagg	pattern xxxxxxxxxxxxxxxxxxxxxxx
tttattcaccgaggcccttcctc
> ZK792.6.1/460-475accgagt	pattern xxxxxxxxxxxxxxxxxxxxxxx
tttattcaccgagtcccttcctc
> ZK792.6.1/460-475accgata	pattern xxxxxxxxxxxxxxxxxxxxxxx
tttattcaccgatacccttcctc
> ZK792.6.1/460-475accgatc	pattern xxxxxxxxxxxxxxxxxxxxxxx
tttattcaccgatccccttcctc
> ZK792.6.1/460-475accgatg	pattern xxxxxxxxxxxxxxxxxxxxxxx
tttattcaccgatgcccttcctc
> ZK792.6.1/460-475accgatt	pattern xxxxxxxxxxxxxxxxxxxxxxx
tttattcaccgattcccttcctc
> ZK792.6.1/460-475accgcaa	pattern xxxxxxxxxxxxxxxxxxxxxxx
tttattcaccgcaacccttcctc
> ZK792.6.1/460-475accgcac	pattern xxxxxxxxxxxxxxxxxxxxxxx
tttattcaccgcaccccttcctc
> ZK792.6.1/460-475accgcag	pattern xxxxxxxxxxxxxxxxxxxxxxx
tttattcaccgcagcccttcctc
> ZK792.6.1/460-475accgcat	pattern xxxxxxxxxxxxxxxxxxxxxxx
tttattcaccgcatcccttcctc
> ZK792.6.1/460-475accgcca	pattern xxxxxxxxxxxxxxxxxxxxxxx
tttattcaccgccacccttcctc
> ZK792.6.1/460-475accgccc	pattern xxxxxxxxxxxxxxxxxxxxxxx
tttattcaccgccccccttcctc
> ZK792.6.1/460-475accgccg	pattern xxxxxxxxxxxxxxxxxxxxxxx
tttattcaccgccgcccttcctc
> ZK792.6.1/460-475accgcct	pattern xxxxxxxxxxxxxxxxxxxxxxx
tttattcaccgcctcccttcctc
> ZK792.6.1/460-475accgcga	pattern xxxxxxxxxxxxxxxxxxxxxxx
tttattcaccgcgacccttcctc
> ZK792.6.1/460-475accgcgc	pattern xxxxxxxxxxxxxxxxxxxxxxx
tttattcaccgcgccccttcctc
> ZK792.6.1/460-475accgcgg	pattern xxxxxxxxxxxxxxxxxxxxxxx
tttattcaccgcggcccttcctc
> ZK792.6.1/460-475accgcgt	pattern xxxxxxxxxxxxxxxxxxxxxxx
tttattcaccgcgtcccttcctc
> ZK792.6.1/460-475accgcta	pattern xxxxxxxxxxxxxxxxxxxxxxx
tttattcaccgctacccttcctc
> ZK792.6.1/460-475accgctc	pattern xxxxxxxxxxxxxxxxxxxxxxx
tttattcaccgctccccttcctc
> ZK792.6.1/460-475accgctg	pattern xxxxxxxxxxxxxxxxxxxxxxx
tttattcaccgctgcccttcctc
> ZK792.6.1/460-475accgctt	pattern xxxxxxxxxxxxxxxxxxxxxxx
tttattcaccgcttcccttcctc
> ZK792.6.1/460-475accggaa	pattern xxxxxxxxxxxxxxxxxxxxxxx
tttattcaccggaacccttcctc
> ZK792.6.1/460-475accggac	pattern xxxxxxxxxxxxxxxxxxxxxxx
tttattcaccggaccccttcctc
> ZK792.6.1/460-475accggag	pattern xxxxxxxxxxxxxxxxxxxxxxx
tttattcaccggagcccttcctc
> ZK792.6.1/460-475accggat	pattern xxxxxxxxxxxxxxxxxxxxxxx
tttattcaccggatcccttcctc
> ZK792.6.1/460-475accggca	pattern xxxxxxxxxxxxxxxxxxxxxxx
tttattcaccggcacccttcctc
> ZK792.6.1/460-475accggcc	pattern xxxxxxxxxxxxxxxxxxxxxxx
tttattcaccggcccccttcctc
> ZK792.6.1/460-475accggcg	pattern xxxxxxxxxxxxxxxxxxxxxxx
tttattcaccggcgcccttcctc
> ZK792.6.1/460-475accggct	pattern xxxxxxxxxxxxxxxxxxxxxxx
tttattcaccggctcccttcctc
> ZK792.6.1/460-475accggga	pattern xxxxxxxxxxxxxxxxxxxxxxx
tttattcaccgggacccttcctc
> ZK792.6.1/460-475accgggc	pattern xxxxxxxxxxxxxxxxxxxxxxx
tttattcaccgggccccttcctc
> ZK792.6.1/460-475accgggg	pattern xxxxxxxxxxxxxxxxxxxxxxx
tttattcaccggggcccttcctc
> ZK792.6.1/460-475accgggt	pattern xxxxxxxxxxxxxxxxxxxxxxx
tttattcaccgggtcccttcctc
> ZK792.6.1/460-475accggta	pattern xxxxxxxxxxxxxxxxxxxxxxx
tttattcaccggtacccttcctc
> ZK792.6.1/460-475accggtc	pattern xxxxxxxxxxxxxxxxxxxxxxx
tttattcaccggtccccttcctc
> ZK792.6.1/460-475accggtg	pattern xxxxxxxxxxxxxxxxxxxxxxx
tttattcaccggtgcccttcctc
> ZK792.6.1/460-475accggtt	pattern xxxxxxxxxxxxxxxxxxxxxxx
tttattcaccggttcccttcctc
> ZK792.6.1/460-475accgtaa	pattern xxxxxxxxxxxxxxxxxxxxxxx
tttattcaccgtaacccttcctc
> ZK792.6.1/460-475accgtac	pattern xxxxxxxxxxxxxxxxxxxxxxx
tttattcaccgtaccccttcctc
> ZK792.6.1/460-475accgtag	pattern xxxxxxxxxxxxxxxxxxxxxxx
tttattcaccgtagcccttcctc
> ZK792.6.1/460-475accgtat	pattern xxxxxxxxxxxxxxxxxxxxxxx
tttattcaccgtatcccttcctc
> ZK792.6.1/460-475accgtca	pattern xxxxxxxxxxxxxxxxxxxxxxx
tttattcaccgtcacccttcctc
> ZK792.6.1/460-475accgtcc	pattern xxxxxxxxxxxxxxxxxxxxxxx
tttattcaccgtcccccttcctc
> ZK792.6.1/460-475accgtcg	pattern xxxxxxxxxxxxxxxxxxxxxxx
tttattcaccgtcgcccttcctc
> ZK792.6.1/460-475accgtct	pattern xxxxxxxxxxxxxxxxxxxxxxx
tttattcaccgtctcccttcctc
> ZK792.6.1/460-475accgtga	pattern xxxxxxxxxxxxxxxxxxxxxxx
tttattcaccgtgacccttcctc
> ZK792.6.1/460-475accgtgc	pattern xxxxxxxxxxxxxxxxxxxxxxx
tttattcaccgtgccccttcctc
> ZK792.6.1/460-475accgtgg	pattern xxxxxxxxxxxxxxxxxxxxxxx
tttattcaccgtggcccttcctc
> ZK792.6.1/460-475accgtgt	pattern xxxxxxxxxxxxxxxxxxxxxxx
tttattcaccgtgtcccttcctc
> ZK792.6.1/460-475accgtta	pattern xxxxxxxxxxxxxxxxxxxxxxx
tttattcaccgttacccttcctc
> ZK792.6.1/460-475accgttc	pattern xxxxxxxxxxxxxxxxxxxxxxx
tttattcaccgttccccttcctc
> ZK792.6.1/460-475accgttg	pattern xxxxxxxxxxxxxxxxxxxxxxx
tttattcaccgttgcccttcctc
> ZK792.6.1/460-475accgttt	pattern xxxxxxxxxxxxxxxxxxxxxxx
tttattcaccgtttcccttcctc
> ZK792.6.1/460-475acctaaa	pattern xxxxxxxxxxxxxxxxxxxxxxx
tttattcacctaaacccttcctc
> ZK792.6.1/460-475acctaac	pattern xxxxxxxxxxxxxxxxxxxxxxx
tttattcacctaaccccttcctc
> ZK792.6.1/460-475acctaag	pattern xxxxxxxxxxxxxxxxxxxxxxx
tttattcacctaagcccttcctc
> ZK792.6.1/460-475acctaat	pattern xxxxxxxxxxxxxxxxxxxxxxx
tttattcacctaatcccttcctc
> ZK792.6.1/460-475acctaca	pattern xxxxxxxxxxxxxxxxxxxxxxx
tttattcacctacacccttcctc
> ZK792.6.1/460-475acctacc	pattern xxxxxxxxxxxxxxxxxxxxxxx
tttattcacctacccccttcctc
> ZK792.6.1/460-475acctacg	pattern xxxxxxxxxxxxxxxxxxxxxxx
tttattcacctacgcccttcctc
> ZK792.6.1/460-475acctact	pattern xxxxxxxxxxxxxxxxxxxxxxx
tttattcacctactcccttcctc
> ZK792.6.1/460-475acctaga	pattern xxxxxxxxxxxxxxxxxxxxxxx
tttattcacctagacccttcctc
> ZK792.6.1/460-475acctagc	pattern xxxxxxxxxxxxxxxxxxxxxxx
tttattcacctagccccttcctc
> ZK792.6.1/460-475acctagg	pattern xxxxxxxxxxxxxxxxxxxxxxx
tttattcacctaggcccttcctc
> ZK792.6.1/460-475acctagt	pattern xxxxxxxxxxxxxxxxxxxxxxx
tttattcacctagtcccttcctc
> ZK792.6.1/460-475acctata	pattern xxxxxxxxxxxxxxxxxxxxxxx
tttattcacctatacccttcctc
> ZK792.6.1/460-475acctatc	pattern xxxxxxxxxxxxxxxxxxxxxxx
tttattcacctatccccttcctc
> ZK792.6.1/460-475acctatg	pattern xxxxxxxxxxxxxxxxxxxxxxx
tttattcacctatgcccttcctc
> ZK792.6.1/460-475acctatt	pattern xxxxxxxxxxxxxxxxxxxxxxx
tttattcacctattcccttcctc
> ZK792.6.1/460-475acctcaa	pattern xxxxxxxxxxxxxxxxxxxxxxx
tttattcacctcaacccttcctc
> ZK792.6.1/460-475acctcac	pattern xxxxxxxxxxxxxxxxxxxxxxx
tttattcacctcaccccttcctc
> ZK792.6.1/460-475acctcag	pattern xxxxxxxxxxxxxxxxxxxxxxx
tttattcacctcagcccttcctc
> ZK792.6.1/460-475acctcat	pattern xxxxxxxxxxxxxxxxxxxxxxx
tttattcacctcatcccttcctc
> ZK792.6.1/460-475acctcca	pattern xxxxxxxxxxxxxxxxxxxxxxx
tttattcacctccacccttcctc
> ZK792.6.1/460-475acctccc	pattern xxxxxxxxxxxxxxxxxxxxxxx
tttattcacctccccccttcctc
> ZK792.6.1/460-475acctccg	pattern xxxxxxxxxxxxxxxxxxxxxxx
tttattcacctccgcccttcctc
> ZK792.6.1/460-475acctcct	pattern xxxxxxxxxxxxxxxxxxxxxxx
tttattcacctcctcccttcctc
> ZK792.6.1/460-475acctcga	pattern xxxxxxxxxxxxxxxxxxxxxxx
tttattcacctcgacccttcctc
> ZK792.6.1/460-475acctcgc	pattern xxxxxxxxxxxxxxxxxxxxxxx
tttattcacctcgccccttcctc
> ZK792.6.1/460-475acctcgg	pattern xxxxxxxxxxxxxxxxxxxxxxx
tttattcacctcggcccttcctc
> ZK792.6.1/460-475acctcgt	pattern xxxxxxxxxxxxxxxxxxxxxxx
tttattcacctcgtcccttcctc
> ZK792.6.1/460-475acctcta	pattern xxxxxxxxxxxxxxxxxxxxxxx
tttattcacctctacccttcctc
> ZK792.6.1/460-475acctctc	pattern xxxxxxxxxxxxxxxxxxxxxxx
tttattcacctctccccttcctc
> ZK792.6.1/460-475acctctg	pattern xxxxxxxxxxxxxxxxxxxxxxx
tttattcacctctgcccttcctc
> ZK792.6.1/460-475acctctt	pattern xxxxxxxxxxxxxxxxxxxxxxx
tttattcacctcttcccttcctc
> ZK792.6.1/460-475acctgaa	pattern xxxxxxxxxxxxxxxxxxxxxxx
tttattcacctgaacccttcctc
> ZK792.6.1/460-475acctgac	pattern xxxxxxxxxxxxxxxxxxxxxxx
tttattcacctgaccccttcctc
> ZK792.6.1/460-475acctgag	pattern xxxxxxxxxxxxxxxxxxxxxxx
tttattcacctgagcccttcctc
> ZK792.6.1/460-475acctgat	pattern xxxxxxxxxxxxxxxxxxxxxxx
tttattcacctgatcccttcctc
> ZK792.6.1/460-475acctgca	pattern xxxxxxxxxxxxxxxxxxxxxxx
tttattcacctgcacccttcctc
> ZK792.6.1/460-475acctgcc	pattern xxxxxxxxxxxxxxxxxxxxxxx
tttattcacctgcccccttcctc
> ZK792.6.1/460-475acctgcg	pattern xxxxxxxxxxxxxxxxxxxxxxx
tttattcacctgcgcccttcctc
> ZK792.6.1/460-475acctgct	pattern xxxxxxxxxxxxxxxxxxxxxxx
tttattcacctgctcccttcctc
> ZK792.6.1/460-475acctgga	pattern xxxxxxxxxxxxxxxxxxxxxxx
tttattcacctggacccttcctc
> ZK792.6.1/460-475acctggc	pattern xxxxxxxxxxxxxxxxxxxxxxx
tttattcacctggccccttcctc
> ZK792.6.1/460-475acctggg	pattern xxxxxxxxxxxxxxxxxxxxxxx
tttattcacctgggcccttcctc
> ZK792.6.1/460-475acctggt	pattern xxxxxxxxxxxxxxxxxxxxxxx
tttattcacctggtcccttcctc
> ZK792.6.1/460-475acctgta	pattern xxxxxxxxxxxxxxxxxxxxxxx
tttattcacctgtacccttcctc
> ZK792.6.1/460-475acctgtc	pattern xxxxxxxxxxxxxxxxxxxxxxx
tttattcacctgtccccttcctc
> ZK792.6.1/460-475acctgtg	pattern xxxxxxxxxxxxxxxxxxxxxxx
tttattcacctgtgcccttcctc
> ZK792.6.1/460-475acctgtt	pattern xxxxxxxxxxxxxxxxxxxxxxx
tttattcacctgttcccttcctc
> ZK792.6.1/460-475accttaa	pattern xxxxxxxxxxxxxxxxxxxxxxx
tttattcaccttaacccttcctc
> ZK792.6.1/460-475accttac	pattern xxxxxxxxxxxxxxxxxxxxxxx
tttattcaccttaccccttcctc
> ZK792.6.1/460-475accttag	pattern xxxxxxxxxxxxxxxxxxxxxxx
tttattcaccttagcccttcctc
> ZK792.6.1/460-475accttat	pattern xxxxxxxxxxxxxxxxxxxxxxx
tttattcaccttatcccttcctc
> ZK792.6.1/460-475accttca	pattern xxxxxxxxxxxxxxxxxxxxxxx
tttattcaccttcacccttcctc
> ZK792.6.1/460-475accttcc	pattern xxxxxxxxxxxxxxxxxxxxxxx
tttattcaccttcccccttcctc
> ZK792.6.1/460-475accttcg	pattern xxxxxxxxxxxxxxxxxxxxxxx
tttattcaccttcgcccttcctc
> ZK792.6.1/460-475accttct	pattern xxxxxxxxxxxxxxxxxxxxxxx
tttattcaccttctcccttcctc
> ZK792.6.1/460-475accttga	pattern xxxxxxxxxxxxxxxxxxxxxxx
tttattcaccttgacccttcctc
> ZK792.6.1/460-475accttgc	pattern xxxxxxxxxxxxxxxxxxxxxxx
tttattcaccttgccccttcctc
> ZK792.6.1/460-475accttgg	pattern xxxxxxxxxxxxxxxxxxxxxxx
tttattcaccttggcccttcctc
> ZK792.6.1/460-475accttgt	pattern xxxxxxxxxxxxxxxxxxxxxxx
tttattcaccttgtcccttcctc
> ZK792.6.1/460-475accttta	pattern xxxxxxxxxxxxxxxxxxxxxxx
tttattcacctttacccttcctc
> ZK792.6.1/460-475acctttc	pattern xxxxxxxxxxxxxxxxxxxxxxx
tttattcacctttccccttcctc
> ZK792.6.1/460-475acctttg	pattern xxxxxxxxxxxxxxxxxxxxxxx
tttattcacctttgcccttcctc
> ZK792.6.1/460-475acctttt	pattern xxxxxxxxxxxxxxxxxxxxxxx
tttattcaccttttcccttcctc
> ZK792.6.1/460-475acgaaaa	pattern xxxxxxxxxxxxxxxxxxxxxxx
tttattcacgaaaacccttcctc
> ZK792.6.1/460-475acgaaac	pattern xxxxxxxxxxxxxxxxxxxxxxx
tttattcacgaaaccccttcctc
> ZK792.6.1/460-475acgaaag	pattern xxxxxxxxxxxxxxxxxxxxxxx
tttattcacgaaagcccttcctc
> ZK792.6.1/460-475acgaaat	pattern xxxxxxxxxxxxxxxxxxxxxxx
tttattcacgaaatcccttcctc
> ZK792.6.1/460-475acgaaca	pattern xxxxxxxxxxxxxxxxxxxxxxx
tttattcacgaacacccttcctc
> ZK792.6.1/460-475acgaacc	pattern xxxxxxxxxxxxxxxxxxxxxxx
tttattcacgaacccccttcctc
> ZK792.6.1/460-475acgaacg	pattern xxxxxxxxxxxxxxxxxxxxxxx
tttattcacgaacgcccttcctc
> ZK792.6.1/460-475acgaact	pattern xxxxxxxxxxxxxxxxxxxxxxx
tttattcacgaactcccttcctc
> ZK792.6.1/460-475acgaaga	pattern xxxxxxxxxxxxxxxxxxxxxxx
tttattcacgaagacccttcctc
> ZK792.6.1/460-475acgaagc	pattern xxxxxxxxxxxxxxxxxxxxxxx
tttattcacgaagccccttcctc
> ZK792.6.1/460-475acgaagg	pattern xxxxxxxxxxxxxxxxxxxxxxx
tttattcacgaaggcccttcctc
> ZK792.6.1/460-475acgaagt	pattern xxxxxxxxxxxxxxxxxxxxxxx
tttattcacgaagtcccttcctc
> ZK792.6.1/460-475acgaata	pattern xxxxxxxxxxxxxxxxxxxxxxx
tttattcacgaatacccttcctc
> ZK792.6.1/460-475acgaatc	pattern xxxxxxxxxxxxxxxxxxxxxxx
tttattcacgaatccccttcctc
> ZK792.6.1/460-475acgaatg	pattern xxxxxxxxxxxxxxxxxxxxxxx
tttattcacgaatgcccttcctc
> ZK792.6.1/460-475acgaatt	pattern xxxxxxxxxxxxxxxxxxxxxxx
tttattcacgaattcccttcctc
> ZK792.6.1/460-475acgacaa	pattern xxxxxxxxxxxxxxxxxxxxxxx
tttattcacgacaacccttcctc
> ZK792.6.1/460-475acgacac	pattern xxxxxxxxxxxxxxxxxxxxxxx
tttattcacgacaccccttcctc
> ZK792.6.1/460-475acgacag	pattern xxxxxxxxxxxxxxxxxxxxxxx
tttattcacgacagcccttcctc
> ZK792.6.1/460-475acgacat	pattern xxxxxxxxxxxxxxxxxxxxxxx
tttattcacgacatcccttcctc
> ZK792.6.1/460-475acgacca	pattern xxxxxxxxxxxxxxxxxxxxxxx
tttattcacgaccacccttcctc
> ZK792.6.1/460-475acgaccc	pattern xxxxxxxxxxxxxxxxxxxxxxx
tttattcacgaccccccttcctc
> ZK792.6.1/460-475acgaccg	pattern xxxxxxxxxxxxxxxxxxxxxxx
tttattcacgaccgcccttcctc
> ZK792.6.1/460-475acgacct	pattern xxxxxxxxxxxxxxxxxxxxxxx
tttattcacgacctcccttcctc
> ZK792.6.1/460-475acgacga	pattern xxxxxxxxxxxxxxxxxxxxxxx
tttattcacgacgacccttcctc
> ZK792.6.1/460-475acgacgc	pattern xxxxxxxxxxxxxxxxxxxxxxx
tttattcacgacgccccttcctc
> ZK792.6.1/460-475acgacgg	pattern xxxxxxxxxxxxxxxxxxxxxxx
tttattcacgacggcccttcctc
> ZK792.6.1/460-475acgacgt	pattern xxxxxxxxxxxxxxxxxxxxxxx
tttattcacgacgtcccttcctc
> ZK792.6.1/460-475acgacta	pattern xxxxxxxxxxxxxxxxxxxxxxx
tttattcacgactacccttcctc
> ZK792.6.1/460-475acgactc	pattern xxxxxxxxxxxxxxxxxxxxxxx
tttattcacgactccccttcctc
> ZK792.6.1/460-475acgactg	pattern xxxxxxxxxxxxxxxxxxxxxxx
tttattcacgactgcccttcctc
> ZK792.6.1/460-475acgactt	pattern xxxxxxxxxxxxxxxxxxxxxxx
tttattcacgacttcccttcctc
> ZK792.6.1/460-475acgagaa	pattern xxxxxxxxxxxxxxxxxxxxxxx
tttattcacgagaacccttcctc
> ZK792.6.1/460-475acgagac	pattern xxxxxxxxxxxxxxxxxxxxxxx
tttattcacgagaccccttcctc
> ZK792.6.1/460-475acgagag	pattern xxxxxxxxxxxxxxxxxxxxxxx
tttattcacgagagcccttcctc
> ZK792.6.1/460-475acgagat	pattern xxxxxxxxxxxxxxxxxxxxxxx
tttattcacgagatcccttcctc
> ZK792.6.1/460-475acgagca	pattern xxxxxxxxxxxxxxxxxxxxxxx
tttattcacgagcacccttcctc
> ZK792.6.1/460-475acgagcc	pattern xxxxxxxxxxxxxxxxxxxxxxx
tttattcacgagcccccttcctc
> ZK792.6.1/460-475acgagcg	pattern xxxxxxxxxxxxxxxxxxxxxxx
tttattcacgagcgcccttcctc
> ZK792.6.1/460-475acgagct	pattern xxxxxxxxxxxxxxxxxxxxxxx
tttattcacgagctcccttcctc
> ZK792.6.1/460-475acgagga	pattern xxxxxxxxxxxxxxxxxxxxxxx
tttattcacgaggacccttcctc
> ZK792.6.1/460-475acgaggc	pattern xxxxxxxxxxxxxxxxxxxxxxx
tttattcacgaggccccttcctc
> ZK792.6.1/460-475acgaggg	pattern xxxxxxxxxxxxxxxxxxxxxxx
tttattcacgagggcccttcctc
> ZK792.6.1/460-475acgaggt	pattern xxxxxxxxxxxxxxxxxxxxxxx
tttattcacgaggtcccttcctc
> ZK792.6.1/460-475acgagta	pattern xxxxxxxxxxxxxxxxxxxxxxx
tttattcacgagtacccttcctc
> ZK792.6.1/460-475acgagtc	pattern xxxxxxxxxxxxxxxxxxxxxxx
tttattcacgagtccccttcctc
> ZK792.6.1/460-475acgagtg	pattern xxxxxxxxxxxxxxxxxxxxxxx
tttattcacgagtgcccttcctc
> ZK792.6.1/460-475acgagtt	pattern xxxxxxxxxxxxxxxxxxxxxxx
tttattcacgagttcccttcctc
> ZK792.6.1/460-475acgataa	pattern xxxxxxxxxxxxxxxxxxxxxxx
tttattcacgataacccttcctc
> ZK792.6.1/460-475acgatac	pattern xxxxxxxxxxxxxxxxxxxxxxx
tttattcacgataccccttcctc
> ZK792.6.1/460-475acgatag	pattern xxxxxxxxxxxxxxxxxxxxxxx
tttattcacgatagcccttcctc
> ZK792.6.1/460-475acgatat	pattern xxxxxxxxxxxxxxxxxxxxxxx
tttattcacgatatcccttcctc
> ZK792.6.1/460-475acgatca	pattern xxxxxxxxxxxxxxxxxxxxxxx
tttattcacgatcacccttcctc
> ZK792.6.1/460-475acgatcc	pattern xxxxxxxxxxxxxxxxxxxxxxx
tttattcacgatcccccttcctc
> ZK792.6.1/460-475acgatcg	pattern xxxxxxxxxxxxxxxxxxxxxxx
tttattcacgatcgcccttcctc
> ZK792.6.1/460-475acgatct	pattern xxxxxxxxxxxxxxxxxxxxxxx
tttattcacgatctcccttcctc
> ZK792.6.1/460-475acgatga	pattern xxxxxxxxxxxxxxxxxxxxxxx
tttattcacgatgacccttcctc
> ZK792.6.1/460-475acgatgc	pattern xxxxxxxxxxxxxxxxxxxxxxx
tttattcacgatgccccttcctc
> ZK792.6.1/460-475acgatgg	pattern xxxxxxxxxxxxxxxxxxxxxxx
tttattcacgatggcccttcctc
> ZK792.6.1/460-475acgatgt	pattern xxxxxxxxxxxxxxxxxxxxxxx
tttattcacgatgtcccttcctc
> ZK792.6.1/460-475acgatta	pattern xxxxxxxxxxxxxxxxxxxxxxx
tttattcacgattacccttcctc
> ZK792.6.1/460-475acgattc	pattern xxxxxxxxxxxxxxxxxxxxxxx
tttattcacgattccccttcctc
> ZK792.6.1/460-475acgattg	pattern xxxxxxxxxxxxxxxxxxxxxxx
tttattcacgattgcccttcctc
> ZK792.6.1/460-475acgattt	pattern xxxxxxxxxxxxxxxxxxxxxxx
tttattcacgatttcccttcctc
> ZK792.6.1/460-475acgcaaa	pattern xxxxxxxxxxxxxxxxxxxxxxx
tttattcacgcaaacccttcctc
> ZK792.6.1/460-475acgcaac	pattern xxxxxxxxxxxxxxxxxxxxxxx
tttattcacgcaaccccttcctc
> ZK792.6.1/460-475acgcaag	pattern xxxxxxxxxxxxxxxxxxxxxxx
tttattcacgcaagcccttcctc
> ZK792.6.1/460-475acgcaat	pattern xxxxxxxxxxxxxxxxxxxxxxx
tttattcacgcaatcccttcctc
> ZK792.6.1/460-475acgcaca	pattern xxxxxxxxxxxxxxxxxxxxxxx
tttattcacgcacacccttcctc
> ZK792.6.1/460-475acgcacc	pattern xxxxxxxxxxxxxxxxxxxxxxx
tttattcacgcacccccttcctc
> ZK792.6.1/460-475acgcacg	pattern xxxxxxxxxxxxxxxxxxxxxxx
tttattcacgcacgcccttcctc
> ZK792.6.1/460-475acgcact	pattern xxxxxxxxxxxxxxxxxxxxxxx
tttattcacgcactcccttcctc
> ZK792.6.1/460-475acgcaga	pattern xxxxxxxxxxxxxxxxxxxxxxx
tttattcacgcagacccttcctc
> ZK792.6.1/460-475acgcagc	pattern xxxxxxxxxxxxxxxxxxxxxxx
tttattcacgcagccccttcctc
> ZK792.6.1/460-475acgcagg	pattern xxxxxxxxxxxxxxxxxxxxxxx
tttattcacgcaggcccttcctc
> ZK792.6.1/460-475acgcagt	pattern xxxxxxxxxxxxxxxxxxxxxxx
tttattcacgcagtcccttcctc
> ZK792.6.1/460-475acgcata	pattern xxxxxxxxxxxxxxxxxxxxxxx
tttattcacgcatacccttcctc
> ZK792.6.1/460-475acgcatc	pattern xxxxxxxxxxxxxxxxxxxxxxx
tttattcacgcatccccttcctc
> ZK792.6.1/460-475acgcatg	pattern xxxxxxxxxxxxxxxxxxxxxxx
tttattcacgcatgcccttcctc
> ZK792.6.1/460-475acgcatt	pattern xxxxxxxxxxxxxxxxxxxxxxx
tttattcacgcattcccttcctc
> ZK792.6.1/460-475acgccaa	pattern xxxxxxxxxxxxxxxxxxxxxxx
tttattcacgccaacccttcctc
> ZK792.6.1/460-475acgccac	pattern xxxxxxxxxxxxxxxxxxxxxxx
tttattcacgccaccccttcctc
> ZK792.6.1/460-475acgccag	pattern xxxxxxxxxxxxxxxxxxxxxxx
tttattcacgccagcccttcctc
> ZK792.6.1/460-475acgccat	pattern xxxxxxxxxxxxxxxxxxxxxxx
tttattcacgccatcccttcctc
> ZK792.6.1/460-475acgccca	pattern xxxxxxxxxxxxxxxxxxxxxxx
tttattcacgcccacccttcctc
> ZK792.6.1/460-475acgcccc	pattern xxxxxxxxxxxxxxxxxxxxxxx
tttattcacgcccccccttcctc
> ZK792.6.1/460-475acgcccg	pattern xxxxxxxxxxxxxxxxxxxxxxx
tttattcacgcccgcccttcctc
> ZK792.6.1/460-475acgccct	pattern xxxxxxxxxxxxxxxxxxxxxxx
tttattcacgccctcccttcctc
> ZK792.6.1/460-475acgccga	pattern xxxxxxxxxxxxxxxxxxxxxxx
tttattcacgccgacccttcctc
> ZK792.6.1/460-475acgccgc	pattern xxxxxxxxxxxxxxxxxxxxxxx
tttattcacgccgccccttcctc
> ZK792.6.1/460-475acgccgg	pattern xxxxxxxxxxxxxxxxxxxxxxx
tttattcacgccggcccttcctc
> ZK792.6.1/460-475acgccgt	pattern xxxxxxxxxxxxxxxxxxxxxxx
tttattcacgccgtcccttcctc
> ZK792.6.1/460-475acgccta	pattern xxxxxxxxxxxxxxxxxxxxxxx
tttattcacgcctacccttcctc
> ZK792.6.1/460-475acgcctc	pattern xxxxxxxxxxxxxxxxxxxxxxx
tttattcacgcctccccttcctc
> ZK792.6.1/460-475acgcctg	pattern xxxxxxxxxxxxxxxxxxxxxxx
tttattcacgcctgcccttcctc
> ZK792.6.1/460-475acgcctt	pattern xxxxxxxxxxxxxxxxxxxxxxx
tttattcacgccttcccttcctc
> ZK792.6.1/460-475acgcgaa	pattern xxxxxxxxxxxxxxxxxxxxxxx
tttattcacgcgaacccttcctc
> ZK792.6.1/460-475acgcgac	pattern xxxxxxxxxxxxxxxxxxxxxxx
tttattcacgcgaccccttcctc
> ZK792.6.1/460-475acgcgag	pattern xxxxxxxxxxxxxxxxxxxxxxx
tttattcacgcgagcccttcctc
> ZK792.6.1/460-475acgcgat	pattern xxxxxxxxxxxxxxxxxxxxxxx
tttattcacgcgatcccttcctc
> ZK792.6.1/460-475acgcgca	pattern xxxxxxxxxxxxxxxxxxxxxxx
tttattcacgcgcacccttcctc
> ZK792.6.1/460-475acgcgcc	pattern xxxxxxxxxxxxxxxxxxxxxxx
tttattcacgcgcccccttcctc
> ZK792.6.1/460-475acgcgcg	pattern xxxxxxxxxxxxxxxxxxxxxxx
tttattcacgcgcgcccttcctc
> ZK792.6.1/460-475acgcgct	pattern xxxxxxxxxxxxxxxxxxxxxxx
tttattcacgcgctcccttcctc
> ZK792.6.1/460-475acgcgga	pattern xxxxxxxxxxxxxxxxxxxxxxx
tttattcacgcggacccttcctc
> ZK792.6.1/460-475acgcggc	pattern xxxxxxxxxxxxxxxxxxxxxxx
tttattcacgcggccccttcctc
> ZK792.6.1/460-475acgcggg	pattern xxxxxxxxxxxxxxxxxxxxxxx
tttattcacgcgggcccttcctc
> ZK792.6.1/460-475acgcggt	pattern xxxxxxxxxxxxxxxxxxxxxxx
tttattcacgcggtcccttcctc
> ZK792.6.1/460-475acgcgta	pattern xxxxxxxxxxxxxxxxxxxxxxx
tttattcacgcgtacccttcctc
> ZK792.6.1/460-475acgcgtc	pattern xxxxxxxxxxxxxxxxxxxxxxx
tttattcacgcgtccccttcctc
> ZK792.6.1/460-475acgcgtg	pattern xxxxxxxxxxxxxxxxxxxxxxx
tttattcacgcgtgcccttcctc
> ZK792.6.1/460-475acgcgtt	pattern xxxxxxxxxxxxxxxxxxxxxxx
tttattcacgcgttcccttcctc
> ZK792.6.1/460-475acgctaa	pattern xxxxxxxxxxxxxxxxxxxxxxx
tttattcacgctaacccttcctc
> ZK792.6.1/460-475acgctac	pattern xxxxxxxxxxxxxxxxxxxxxxx
tttattcacgctaccccttcctc
> ZK792.6.1/460-475acgctag	pattern xxxxxxxxxxxxxxxxxxxxxxx
tttattcacgctagcccttcctc
> ZK792.6.1/460-475acgctat	pattern xxxxxxxxxxxxxxxxxxxxxxx
tttattcacgctatcccttcctc
> ZK792.6.1/460-475acgctca	pattern xxxxxxxxxxxxxxxxxxxxxxx
tttattcacgctcacccttcctc
> ZK792.6.1/460-475acgctcc	pattern xxxxxxxxxxxxxxxxxxxxxxx
tttattcacgctcccccttcctc
> ZK792.6.1/460-475acgctcg	pattern xxxxxxxxxxxxxxxxxxxxxxx
tttattcacgctcgcccttcctc
> ZK792.6.1/460-475acgctct	pattern xxxxxxxxxxxxxxxxxxxxxxx
tttattcacgctctcccttcctc
> ZK792.6.1/460-475acgctga	pattern xxxxxxxxxxxxxxxxxxxxxxx
tttattcacgctgacccttcctc
> ZK792.6.1/460-475acgctgc	pattern xxxxxxxxxxxxxxxxxxxxxxx
tttattcacgctgccccttcctc
> ZK792.6.1/460-475acgctgg	pattern xxxxxxxxxxxxxxxxxxxxxxx
tttattcacgctggcccttcctc
> ZK792.6.1/460-475acgctgt	pattern xxxxxxxxxxxxxxxxxxxxxxx
tttattcacgctgtcccttcctc
> ZK792.6.1/460-475acgctta	pattern xxxxxxxxxxxxxxxxxxxxxxx
tttattcacgcttacccttcctc
> ZK792.6.1/460-475acgcttc	pattern xxxxxxxxxxxxxxxxxxxxxxx
tttattcacgcttccccttcctc
> ZK792.6.1/460-475acgcttg	pattern xxxxxxxxxxxxxxxxxxxxxxx
tttattcacgcttgcccttcctc
> ZK792.6.1/460-475acgcttt	pattern xxxxxxxxxxxxxxxxxxxxxxx
tttattcacgctttcccttcctc
> ZK792.6.1/460-475acggaaa	pattern xxxxxxxxxxxxxxxxxxxxxxx
tttattcacggaaacccttcctc
> ZK792.6.1/460-475acggaac	pattern xxxxxxxxxxxxxxxxxxxxxxx
tttattcacggaaccccttcctc
> ZK792.6.1/460-475acggaag	pattern xxxxxxxxxxxxxxxxxxxxxxx
tttattcacggaagcccttcctc
> ZK792.6.1/460-475acggaat	pattern xxxxxxxxxxxxxxxxxxxxxxx
tttattcacggaatcccttcctc
> ZK792.6.1/460-475acggaca	pattern xxxxxxxxxxxxxxxxxxxxxxx
tttattcacggacacccttcctc
> ZK792.6.1/460-475acggacc	pattern xxxxxxxxxxxxxxxxxxxxxxx
tttattcacggacccccttcctc
> ZK792.6.1/460-475acggacg	pattern xxxxxxxxxxxxxxxxxxxxxxx
tttattcacggacgcccttcctc
> ZK792.6.1/460-475acggact	pattern xxxxxxxxxxxxxxxxxxxxxxx
tttattcacggactcccttcctc
> ZK792.6.1/460-475acggaga	pattern xxxxxxxxxxxxxxxxxxxxxxx
tttattcacggagacccttcctc
> ZK792.6.1/460-475acggagc	pattern xxxxxxxxxxxxxxxxxxxxxxx
tttattcacggagccccttcctc
> ZK792.6.1/460-475acggagg	pattern xxxxxxxxxxxxxxxxxxxxxxx
tttattcacggaggcccttcctc
> ZK792.6.1/460-475acggagt	pattern xxxxxxxxxxxxxxxxxxxxxxx
tttattcacggagtcccttcctc
> ZK792.6.1/460-475acggata	pattern xxxxxxxxxxxxxxxxxxxxxxx
tttattcacggatacccttcctc
> ZK792.6.1/460-475acggatc	pattern xxxxxxxxxxxxxxxxxxxxxxx
tttattcacggatccccttcctc
> ZK792.6.1/460-475acggatg	pattern xxxxxxxxxxxxxxxxxxxxxxx
tttattcacggatgcccttcctc
> ZK792.6.1/460-475acggatt	pattern xxxxxxxxxxxxxxxxxxxxxxx
tttattcacggattcccttcctc
> ZK792.6.1/460-475acggcaa	pattern xxxxxxxxxxxxxxxxxxxxxxx
tttattcacggcaacccttcctc
> ZK792.6.1/460-475acggcac	pattern xxxxxxxxxxxxxxxxxxxxxxx
tttattcacggcaccccttcctc
> ZK792.6.1/460-475acggcag	pattern xxxxxxxxxxxxxxxxxxxxxxx
tttattcacggcagcccttcctc
> ZK792.6.1/460-475acggcat	pattern xxxxxxxxxxxxxxxxxxxxxxx
tttattcacggcatcccttcctc
> ZK792.6.1/460-475acggcca	pattern xxxxxxxxxxxxxxxxxxxxxxx
tttattcacggccacccttcctc
> ZK792.6.1/460-475acggccc	pattern xxxxxxxxxxxxxxxxxxxxxxx
tttattcacggccccccttcctc
> ZK792.6.1/460-475acggccg	pattern xxxxxxxxxxxxxxxxxxxxxxx
tttattcacggccgcccttcctc
> ZK792.6.1/460-475acggcct	pattern xxxxxxxxxxxxxxxxxxxxxxx
tttattcacggcctcccttcctc
> ZK792.6.1/460-475acggcga	pattern xxxxxxxxxxxxxxxxxxxxxxx
tttattcacggcgacccttcctc
> ZK792.6.1/460-475acggcgc	pattern xxxxxxxxxxxxxxxxxxxxxxx
tttattcacggcgccccttcctc
> ZK792.6.1/460-475acggcgg	pattern xxxxxxxxxxxxxxxxxxxxxxx
tttattcacggcggcccttcctc
> ZK792.6.1/460-475acggcgt	pattern xxxxxxxxxxxxxxxxxxxxxxx
tttattcacggcgtcccttcctc
> ZK792.6.1/460-475acggcta	pattern xxxxxxxxxxxxxxxxxxxxxxx
tttattcacggctacccttcctc
> ZK792.6.1/460-475acggctc	pattern xxxxxxxxxxxxxxxxxxxxxxx
tttattcacggctccccttcctc
> ZK792.6.1/460-475acggctg	pattern xxxxxxxxxxxxxxxxxxxxxxx
tttattcacggctgcccttcctc
> ZK792.6.1/460-475acggctt	pattern xxxxxxxxxxxxxxxxxxxxxxx
tttattcacggcttcccttcctc
> ZK792.6.1/460-475acgggaa	pattern xxxxxxxxxxxxxxxxxxxxxxx
tttattcacgggaacccttcctc
> ZK792.6.1/460-475acgggac	pattern xxxxxxxxxxxxxxxxxxxxxxx
tttattcacgggaccccttcctc
> ZK792.6.1/460-475acgggag	pattern xxxxxxxxxxxxxxxxxxxxxxx
tttattcacgggagcccttcctc
> ZK792.6.1/460-475acgggat	pattern xxxxxxxxxxxxxxxxxxxxxxx
tttattcacgggatcccttcctc
> ZK792.6.1/460-475acgggca	pattern xxxxxxxxxxxxxxxxxxxxxxx
tttattcacgggcacccttcctc
> ZK792.6.1/460-475acgggcc	pattern xxxxxxxxxxxxxxxxxxxxxxx
tttattcacgggcccccttcctc
> ZK792.6.1/460-475acgggcg	pattern xxxxxxxxxxxxxxxxxxxxxxx
tttattcacgggcgcccttcctc
> ZK792.6.1/460-475acgggct	pattern xxxxxxxxxxxxxxxxxxxxxxx
tttattcacgggctcccttcctc
> ZK792.6.1/460-475acgggga	pattern xxxxxxxxxxxxxxxxxxxxxxx
tttattcacggggacccttcctc
> ZK792.6.1/460-475acggggc	pattern xxxxxxxxxxxxxxxxxxxxxxx
tttattcacggggccccttcctc
> ZK792.6.1/460-475acggggg	pattern xxxxxxxxxxxxxxxxxxxxxxx
tttattcacgggggcccttcctc
> ZK792.6.1/460-475acggggt	pattern xxxxxxxxxxxxxxxxxxxxxxx
tttattcacggggtcccttcctc
> ZK792.6.1/460-475acgggta	pattern xxxxxxxxxxxxxxxxxxxxxxx
tttattcacgggtacccttcctc
> ZK792.6.1/460-475acgggtc	pattern xxxxxxxxxxxxxxxxxxxxxxx
tttattcacgggtccccttcctc
> ZK792.6.1/460-475acgggtg	pattern xxxxxxxxxxxxxxxxxxxxxxx
tttattcacgggtgcccttcctc
> ZK792.6.1/460-475acgggtt	pattern xxxxxxxxxxxxxxxxxxxxxxx
tttattcacgggttcccttcctc
> ZK792.6.1/460-475acggtaa	pattern xxxxxxxxxxxxxxxxxxxxxxx
tttattcacggtaacccttcctc
> ZK792.6.1/460-475acggtac	pattern xxxxxxxxxxxxxxxxxxxxxxx
tttattcacggtaccccttcctc
> ZK792.6.1/460-475acggtag	pattern xxxxxxxxxxxxxxxxxxxxxxx
tttattcacggtagcccttcctc
> ZK792.6.1/460-475acggtat	pattern xxxxxxxxxxxxxxxxxxxxxxx
tttattcacggtatcccttcctc
> ZK792.6.1/460-475acggtca	pattern xxxxxxxxxxxxxxxxxxxxxxx
tttattcacggtcacccttcctc
> ZK792.6.1/460-475acggtcc	pattern xxxxxxxxxxxxxxxxxxxxxxx
tttattcacggtcccccttcctc
> ZK792.6.1/460-475acggtcg	pattern xxxxxxxxxxxxxxxxxxxxxxx
tttattcacggtcgcccttcctc
> ZK792.6.1/460-475acggtct	pattern xxxxxxxxxxxxxxxxxxxxxxx
tttattcacggtctcccttcctc
> ZK792.6.1/460-475acggtga	pattern xxxxxxxxxxxxxxxxxxxxxxx
tttattcacggtgacccttcctc
> ZK792.6.1/460-475acggtgc	pattern xxxxxxxxxxxxxxxxxxxxxxx
tttattcacggtgccccttcctc
> ZK792.6.1/460-475acggtgg	pattern xxxxxxxxxxxxxxxxxxxxxxx
tttattcacggtggcccttcctc
> ZK792.6.1/460-475acggtgt	pattern xxxxxxxxxxxxxxxxxxxxxxx
tttattcacggtgtcccttcctc
> ZK792.6.1/460-475acggtta	pattern xxxxxxxxxxxxxxxxxxxxxxx
tttattcacggttacccttcctc
> ZK792.6.1/460-475acggttc	pattern xxxxxxxxxxxxxxxxxxxxxxx
tttattcacggttccccttcctc
> ZK792.6.1/460-475acggttg	pattern xxxxxxxxxxxxxxxxxxxxxxx
tttattcacggttgcccttcctc
> ZK792.6.1/460-475acggttt	pattern xxxxxxxxxxxxxxxxxxxxxxx
tttattcacggtttcccttcctc
> ZK792.6.1/460-475acgtaaa	pattern xxxxxxxxxxxxxxxxxxxxxxx
tttattcacgtaaacccttcctc
> ZK792.6.1/460-475acgtaac	pattern xxxxxxxxxxxxxxxxxxxxxxx
tttattcacgtaaccccttcctc
> ZK792.6.1/460-475acgtaag	pattern xxxxxxxxxxxxxxxxxxxxxxx
tttattcacgtaagcccttcctc
> ZK792.6.1/460-475acgtaat	pattern xxxxxxxxxxxxxxxxxxxxxxx
tttattcacgtaatcccttcctc
> ZK792.6.1/460-475acgtaca	pattern xxxxxxxxxxxxxxxxxxxxxxx
tttattcacgtacacccttcctc
> ZK792.6.1/460-475acgtacc	pattern xxxxxxxxxxxxxxxxxxxxxxx
tttattcacgtacccccttcctc
> ZK792.6.1/460-475acgtacg	pattern xxxxxxxxxxxxxxxxxxxxxxx
tttattcacgtacgcccttcctc
> ZK792.6.1/460-475acgtact	pattern xxxxxxxxxxxxxxxxxxxxxxx
tttattcacgtactcccttcctc
> ZK792.6.1/460-475acgtaga	pattern xxxxxxxxxxxxxxxxxxxxxxx
tttattcacgtagacccttcctc
> ZK792.6.1/460-475acgtagc	pattern xxxxxxxxxxxxxxxxxxxxxxx
tttattcacgtagccccttcctc
> ZK792.6.1/460-475acgtagg	pattern xxxxxxxxxxxxxxxxxxxxxxx
tttattcacgtaggcccttcctc
> ZK792.6.1/460-475acgtagt	pattern xxxxxxxxxxxxxxxxxxxxxxx
tttattcacgtagtcccttcctc
> ZK792.6.1/460-475acgtata	pattern xxxxxxxxxxxxxxxxxxxxxxx
tttattcacgtatacccttcctc
> ZK792.6.1/460-475acgtatc	pattern xxxxxxxxxxxxxxxxxxxxxxx
tttattcacgtatccccttcctc
> ZK792.6.1/460-475acgtatg	pattern xxxxxxxxxxxxxxxxxxxxxxx
tttattcacgtatgcccttcctc
> ZK792.6.1/460-475acgtatt	pattern xxxxxxxxxxxxxxxxxxxxxxx
tttattcacgtattcccttcctc
> ZK792.6.1/460-475acgtcaa	pattern xxxxxxxxxxxxxxxxxxxxxxx
tttattcacgtcaacccttcctc
> ZK792.6.1/460-475acgtcac	pattern xxxxxxxxxxxxxxxxxxxxxxx
tttattcacgtcaccccttcctc
> ZK792.6.1/460-475acgtcag	pattern xxxxxxxxxxxxxxxxxxxxxxx
tttattcacgtcagcccttcctc
> ZK792.6.1/460-475acgtcat	pattern xxxxxxxxxxxxxxxxxxxxxxx
tttattcacgtcatcccttcctc
> ZK792.6.1/460-475acgtcca	pattern xxxxxxxxxxxxxxxxxxxxxxx
tttattcacgtccacccttcctc
> ZK792.6.1/460-475acgtccc	pattern xxxxxxxxxxxxxxxxxxxxxxx
tttattcacgtccccccttcctc
> ZK792.6.1/460-475acgtccg	pattern xxxxxxxxxxxxxxxxxxxxxxx
tttattcacgtccgcccttcctc
> ZK792.6.1/460-475acgtcct	pattern xxxxxxxxxxxxxxxxxxxxxxx
tttattcacgtcctcccttcctc
> ZK792.6.1/460-475acgtcga	pattern xxxxxxxxxxxxxxxxxxxxxxx
tttattcacgtcgacccttcctc
> ZK792.6.1/460-475acgtcgc	pattern xxxxxxxxxxxxxxxxxxxxxxx
tttattcacgtcgccccttcctc
> ZK792.6.1/460-475acgtcgg	pattern xxxxxxxxxxxxxxxxxxxxxxx
tttattcacgtcggcccttcctc
> ZK792.6.1/460-475acgtcgt	pattern xxxxxxxxxxxxxxxxxxxxxxx
tttattcacgtcgtcccttcctc
> ZK792.6.1/460-475acgtcta	pattern xxxxxxxxxxxxxxxxxxxxxxx
tttattcacgtctacccttcctc
> ZK792.6.1/460-475acgtctc	pattern xxxxxxxxxxxxxxxxxxxxxxx
tttattcacgtctccccttcctc
> ZK792.6.1/460-475acgtctg	pattern xxxxxxxxxxxxxxxxxxxxxxx
tttattcacgtctgcccttcctc
> ZK792.6.1/460-475acgtctt	pattern xxxxxxxxxxxxxxxxxxxxxxx
tttattcacgtcttcccttcctc
> ZK792.6.1/460-475acgtgaa	pattern xxxxxxxxxxxxxxxxxxxxxxx
tttattcacgtgaacccttcctc
> ZK792.6.1/460-475acgtgac	pattern xxxxxxxxxxxxxxxxxxxxxxx
tttattcacgtgaccccttcctc
> ZK792.6.1/460-475acgtgag	pattern xxxxxxxxxxxxxxxxxxxxxxx
tttattcacgtgagcccttcctc
> ZK792.6.1/460-475acgtgat	pattern xxxxxxxxxxxxxxxxxxxxxxx
tttattcacgtgatcccttcctc
> ZK792.6.1/460-475acgtgca	pattern xxxxxxxxxxxxxxxxxxxxxxx
tttattcacgtgcacccttcctc
> ZK792.6.1/460-475acgtgcc	pattern xxxxxxxxxxxxxxxxxxxxxxx
tttattcacgtgcccccttcctc
> ZK792.6.1/460-475acgtgcg	pattern xxxxxxxxxxxxxxxxxxxxxxx
tttattcacgtgcgcccttcctc
> ZK792.6.1/460-475acgtgct	pattern xxxxxxxxxxxxxxxxxxxxxxx
tttattcacgtgctcccttcctc
> ZK792.6.1/460-475acgtgga	pattern xxxxxxxxxxxxxxxxxxxxxxx
tttattcacgtggacccttcctc
> ZK792.6.1/460-475acgtggc	pattern xxxxxxxxxxxxxxxxxxxxxxx
tttattcacgtggccccttcctc
> ZK792.6.1/460-475acgtggg	pattern xxxxxxxxxxxxxxxxxxxxxxx
tttattcacgtgggcccttcctc
> ZK792.6.1/460-475acgtggt	pattern xxxxxxxxxxxxxxxxxxxxxxx
tttattcacgtggtcccttcctc
> ZK792.6.1/460-475acgtgta	pattern xxxxxxxxxxxxxxxxxxxxxxx
tttattcacgtgtacccttcctc
> ZK792.6.1/460-475acgtgtc	pattern xxxxxxxxxxxxxxxxxxxxxxx
tttattcacgtgtccccttcctc
> ZK792.6.1/460-475acgtgtg	pattern xxxxxxxxxxxxxxxxxxxxxxx
tttattcacgtgtgcccttcctc
> ZK792.6.1/460-475acgtgtt	pattern xxxxxxxxxxxxxxxxxxxxxxx
tttattcacgtgttcccttcctc
> ZK792.6.1/460-475acgttaa	pattern xxxxxxxxxxxxxxxxxxxxxxx
tttattcacgttaacccttcctc
> ZK792.6.1/460-475acgttac	pattern xxxxxxxxxxxxxxxxxxxxxxx
tttattcacgttaccccttcctc
> ZK792.6.1/460-475acgttag	pattern xxxxxxxxxxxxxxxxxxxxxxx
tttattcacgttagcccttcctc
> ZK792.6.1/460-475acgttat	pattern xxxxxxxxxxxxxxxxxxxxxxx
tttattcacgttatcccttcctc
> ZK792.6.1/460-475acgttca	pattern xxxxxxxxxxxxxxxxxxxxxxx
tttattcacgttcacccttcctc
> ZK792.6.1/460-475acgttcc	pattern xxxxxxxxxxxxxxxxxxxxxxx
tttattcacgttcccccttcctc
> ZK792.6.1/460-475acgttcg	pattern xxxxxxxxxxxxxxxxxxxxxxx
tttattcacgttcgcccttcctc
> ZK792.6.1/460-475acgttct	pattern xxxxxxxxxxxxxxxxxxxxxxx
tttattcacgttctcccttcctc
> ZK792.6.1/460-475acgttga	pattern xxxxxxxxxxxxxxxxxxxxxxx
tttattcacgttgacccttcctc
> ZK792.6.1/460-475acgttgc	pattern xxxxxxxxxxxxxxxxxxxxxxx
tttattcacgttgccccttcctc
> ZK792.6.1/460-475acgttgg	pattern xxxxxxxxxxxxxxxxxxxxxxx
tttattcacgttggcccttcctc
> ZK792.6.1/460-475acgttgt	pattern xxxxxxxxxxxxxxxxxxxxxxx
tttattcacgttgtcccttcctc
> ZK792.6.1/460-475acgttta	pattern xxxxxxxxxxxxxxxxxxxxxxx
tttattcacgtttacccttcctc
> ZK792.6.1/460-475acgtttc	pattern xxxxxxxxxxxxxxxxxxxxxxx
tttattcacgtttccccttcctc
> ZK792.6.1/460-475acgtttg	pattern xxxxxxxxxxxxxxxxxxxxxxx
tttattcacgtttgcccttcctc
> ZK792.6.1/460-475acgtttt	pattern xxxxxxxxxxxxxxxxxxxxxxx
tttattcacgttttcccttcctc
> ZK792.6.1/460-475actaaaa	pattern xxxxxxxxxxxxxxxxxxxxxxx
tttattcactaaaacccttcctc
> ZK792.6.1/460-475actaaac	pattern xxxxxxxxxxxxxxxxxxxxxxx
tttattcactaaaccccttcctc
> ZK792.6.1/460-475actaaag	pattern xxxxxxxxxxxxxxxxxxxxxxx
tttattcactaaagcccttcctc
> ZK792.6.1/460-475actaaat	pattern xxxxxxxxxxxxxxxxxxxxxxx
tttattcactaaatcccttcctc
> ZK792.6.1/460-475actaaca	pattern xxxxxxxxxxxxxxxxxxxxxxx
tttattcactaacacccttcctc
> ZK792.6.1/460-475actaacc	pattern xxxxxxxxxxxxxxxxxxxxxxx
tttattcactaacccccttcctc
> ZK792.6.1/460-475actaacg	pattern xxxxxxxxxxxxxxxxxxxxxxx
tttattcactaacgcccttcctc
> ZK792.6.1/460-475actaact	pattern xxxxxxxxxxxxxxxxxxxxxxx
tttattcactaactcccttcctc
> ZK792.6.1/460-475actaaga	pattern xxxxxxxxxxxxxxxxxxxxxxx
tttattcactaagacccttcctc
> ZK792.6.1/460-475actaagc	pattern xxxxxxxxxxxxxxxxxxxxxxx
tttattcactaagccccttcctc
> ZK792.6.1/460-475actaagg	pattern xxxxxxxxxxxxxxxxxxxxxxx
tttattcactaaggcccttcctc
> ZK792.6.1/460-475actaagt	pattern xxxxxxxxxxxxxxxxxxxxxxx
tttattcactaagtcccttcctc
> ZK792.6.1/460-475actaata	pattern xxxxxxxxxxxxxxxxxxxxxxx
tttattcactaatacccttcctc
> ZK792.6.1/460-475actaatc	pattern xxxxxxxxxxxxxxxxxxxxxxx
tttattcactaatccccttcctc
> ZK792.6.1/460-475actaatg	pattern xxxxxxxxxxxxxxxxxxxxxxx
tttattcactaatgcccttcctc
> ZK792.6.1/460-475actaatt	pattern xxxxxxxxxxxxxxxxxxxxxxx
tttattcactaattcccttcctc
> ZK792.6.1/460-475actacaa	pattern xxxxxxxxxxxxxxxxxxxxxxx
tttattcactacaacccttcctc
> ZK792.6.1/460-475actacac	pattern xxxxxxxxxxxxxxxxxxxxxxx
tttattcactacaccccttcctc
> ZK792.6.1/460-475actacag	pattern xxxxxxxxxxxxxxxxxxxxxxx
tttattcactacagcccttcctc
> ZK792.6.1/460-475actacat	pattern xxxxxxxxxxxxxxxxxxxxxxx
tttattcactacatcccttcctc
> ZK792.6.1/460-475actacca	pattern xxxxxxxxxxxxxxxxxxxxxxx
tttattcactaccacccttcctc
> ZK792.6.1/460-475actaccc	pattern xxxxxxxxxxxxxxxxxxxxxxx
tttattcactaccccccttcctc
> ZK792.6.1/460-475actaccg	pattern xxxxxxxxxxxxxxxxxxxxxxx
tttattcactaccgcccttcctc
> ZK792.6.1/460-475actacct	pattern xxxxxxxxxxxxxxxxxxxxxxx
tttattcactacctcccttcctc
> ZK792.6.1/460-475actacga	pattern xxxxxxxxxxxxxxxxxxxxxxx
tttattcactacgacccttcctc
> ZK792.6.1/460-475actacgc	pattern xxxxxxxxxxxxxxxxxxxxxxx
tttattcactacgccccttcctc
> ZK792.6.1/460-475actacgg	pattern xxxxxxxxxxxxxxxxxxxxxxx
tttattcactacggcccttcctc
> ZK792.6.1/460-475actacgt	pattern xxxxxxxxxxxxxxxxxxxxxxx
tttattcactacgtcccttcctc
> ZK792.6.1/460-475actacta	pattern xxxxxxxxxxxxxxxxxxxxxxx
tttattcactactacccttcctc
> ZK792.6.1/460-475actactc	pattern xxxxxxxxxxxxxxxxxxxxxxx
tttattcactactccccttcctc
> ZK792.6.1/460-475actactg	pattern xxxxxxxxxxxxxxxxxxxxxxx
tttattcactactgcccttcctc
> ZK792.6.1/460-475actactt	pattern xxxxxxxxxxxxxxxxxxxxxxx
tttattcactacttcccttcctc
> ZK792.6.1/460-475actagaa	pattern xxxxxxxxxxxxxxxxxxxxxxx
tttattcactagaacccttcctc
> ZK792.6.1/460-475actagac	pattern xxxxxxxxxxxxxxxxxxxxxxx
tttattcactagaccccttcctc
> ZK792.6.1/460-475actagag	pattern xxxxxxxxxxxxxxxxxxxxxxx
tttattcactagagcccttcctc
> ZK792.6.1/460-475actagat	pattern xxxxxxxxxxxxxxxxxxxxxxx
tttattcactagatcccttcctc
> ZK792.6.1/460-475actagca	pattern xxxxxxxxxxxxxxxxxxxxxxx
tttattcactagcacccttcctc
> ZK792.6.1/460-475actagcc	pattern xxxxxxxxxxxxxxxxxxxxxxx
tttattcactagcccccttcctc
> ZK792.6.1/460-475actagcg	pattern xxxxxxxxxxxxxxxxxxxxxxx
tttattcactagcgcccttcctc
> ZK792.6.1/460-475actagct	pattern xxxxxxxxxxxxxxxxxxxxxxx
tttattcactagctcccttcctc
> ZK792.6.1/460-475actagga	pattern xxxxxxxxxxxxxxxxxxxxxxx
tttattcactaggacccttcctc
> ZK792.6.1/460-475actaggc	pattern xxxxxxxxxxxxxxxxxxxxxxx
tttattcactaggccccttcctc
> ZK792.6.1/460-475actaggg	pattern xxxxxxxxxxxxxxxxxxxxxxx
tttattcactagggcccttcctc
> ZK792.6.1/460-475actaggt	pattern xxxxxxxxxxxxxxxxxxxxxxx
tttattcactaggtcccttcctc
> ZK792.6.1/460-475actagta	pattern xxxxxxxxxxxxxxxxxxxxxxx
tttattcactagtacccttcctc
> ZK792.6.1/460-475actagtc	pattern xxxxxxxxxxxxxxxxxxxxxxx
tttattcactagtccccttcctc
> ZK792.6.1/460-475actagtg	pattern xxxxxxxxxxxxxxxxxxxxxxx
tttattcactagtgcccttcctc
> ZK792.6.1/460-475actagtt	pattern xxxxxxxxxxxxxxxxxxxxxxx
tttattcactagttcccttcctc
> ZK792.6.1/460-475actataa	pattern xxxxxxxxxxxxxxxxxxxxxxx
tttattcactataacccttcctc
> ZK792.6.1/460-475actatac	pattern xxxxxxxxxxxxxxxxxxxxxxx
tttattcactataccccttcctc
> ZK792.6.1/460-475actatag	pattern xxxxxxxxxxxxxxxxxxxxxxx
tttattcactatagcccttcctc
> ZK792.6.1/460-475actatat	pattern xxxxxxxxxxxxxxxxxxxxxxx
tttattcactatatcccttcctc
> ZK792.6.1/460-475actatca	pattern xxxxxxxxxxxxxxxxxxxxxxx
tttattcactatcacccttcctc
> ZK792.6.1/460-475actatcc	pattern xxxxxxxxxxxxxxxxxxxxxxx
tttattcactatcccccttcctc
> ZK792.6.1/460-475actatcg	pattern xxxxxxxxxxxxxxxxxxxxxxx
tttattcactatcgcccttcctc
> ZK792.6.1/460-475actatct	pattern xxxxxxxxxxxxxxxxxxxxxxx
tttattcactatctcccttcctc
> ZK792.6.1/460-475actatga	pattern xxxxxxxxxxxxxxxxxxxxxxx
tttattcactatgacccttcctc
> ZK792.6.1/460-475actatgc	pattern xxxxxxxxxxxxxxxxxxxxxxx
tttattcactatgccccttcctc
> ZK792.6.1/460-475actatgg	pattern xxxxxxxxxxxxxxxxxxxxxxx
tttattcactatggcccttcctc
> ZK792.6.1/460-475actatgt	pattern xxxxxxxxxxxxxxxxxxxxxxx
tttattcactatgtcccttcctc
> ZK792.6.1/460-475actatta	pattern xxxxxxxxxxxxxxxxxxxxxxx
tttattcactattacccttcctc
> ZK792.6.1/460-475actattc	pattern xxxxxxxxxxxxxxxxxxxxxxx
tttattcactattccccttcctc
> ZK792.6.1/460-475actattg	pattern xxxxxxxxxxxxxxxxxxxxxxx
tttattcactattgcccttcctc
> ZK792.6.1/460-475actattt	pattern xxxxxxxxxxxxxxxxxxxxxxx
tttattcactatttcccttcctc
> ZK792.6.1/460-475actcaaa	pattern xxxxxxxxxxxxxxxxxxxxxxx
tttattcactcaaacccttcctc
> ZK792.6.1/460-475actcaac	pattern xxxxxxxxxxxxxxxxxxxxxxx
tttattcactcaaccccttcctc
> ZK792.6.1/460-475actcaag	pattern xxxxxxxxxxxxxxxxxxxxxxx
tttattcactcaagcccttcctc
> ZK792.6.1/460-475actcaat	pattern xxxxxxxxxxxxxxxxxxxxxxx
tttattcactcaatcccttcctc
> ZK792.6.1/460-475actcaca	pattern xxxxxxxxxxxxxxxxxxxxxxx
tttattcactcacacccttcctc
> ZK792.6.1/460-475actcacc	pattern xxxxxxxxxxxxxxxxxxxxxxx
tttattcactcacccccttcctc
> ZK792.6.1/460-475actcacg	pattern xxxxxxxxxxxxxxxxxxxxxxx
tttattcactcacgcccttcctc
> ZK792.6.1/460-475actcact	pattern xxxxxxxxxxxxxxxxxxxxxxx
tttattcactcactcccttcctc
> ZK792.6.1/460-475actcaga	pattern xxxxxxxxxxxxxxxxxxxxxxx
tttattcactcagacccttcctc
> ZK792.6.1/460-475actcagc	pattern xxxxxxxxxxxxxxxxxxxxxxx
tttattcactcagccccttcctc
> ZK792.6.1/460-475actcagg	pattern xxxxxxxxxxxxxxxxxxxxxxx
tttattcactcaggcccttcctc
> ZK792.6.1/460-475actcagt	pattern xxxxxxxxxxxxxxxxxxxxxxx
tttattcactcagtcccttcctc
> ZK792.6.1/460-475actcata	pattern xxxxxxxxxxxxxxxxxxxxxxx
tttattcactcatacccttcctc
> ZK792.6.1/460-475actcatc	pattern xxxxxxxxxxxxxxxxxxxxxxx
tttattcactcatccccttcctc
> ZK792.6.1/460-475actcatg	pattern xxxxxxxxxxxxxxxxxxxxxxx
tttattcactcatgcccttcctc
> ZK792.6.1/460-475actcatt	pattern xxxxxxxxxxxxxxxxxxxxxxx
tttattcactcattcccttcctc
> ZK792.6.1/460-475actccaa	pattern xxxxxxxxxxxxxxxxxxxxxxx
tttattcactccaacccttcctc
> ZK792.6.1/460-475actccac	pattern xxxxxxxxxxxxxxxxxxxxxxx
tttattcactccaccccttcctc
> ZK792.6.1/460-475actccag	pattern xxxxxxxxxxxxxxxxxxxxxxx
tttattcactccagcccttcctc
> ZK792.6.1/460-475actccat	pattern xxxxxxxxxxxxxxxxxxxxxxx
tttattcactccatcccttcctc
> ZK792.6.1/460-475actccca	pattern xxxxxxxxxxxxxxxxxxxxxxx
tttattcactcccacccttcctc
> ZK792.6.1/460-475actcccc	pattern xxxxxxxxxxxxxxxxxxxxxxx
tttattcactcccccccttcctc
> ZK792.6.1/460-475actcccg	pattern xxxxxxxxxxxxxxxxxxxxxxx
tttattcactcccgcccttcctc
> ZK792.6.1/460-475actccct	pattern xxxxxxxxxxxxxxxxxxxxxxx
tttattcactccctcccttcctc
> ZK792.6.1/460-475actccga	pattern xxxxxxxxxxxxxxxxxxxxxxx
tttattcactccgacccttcctc
> ZK792.6.1/460-475actccgc	pattern xxxxxxxxxxxxxxxxxxxxxxx
tttattcactccgccccttcctc
> ZK792.6.1/460-475actccgg	pattern xxxxxxxxxxxxxxxxxxxxxxx
tttattcactccggcccttcctc
> ZK792.6.1/460-475actccgt	pattern xxxxxxxxxxxxxxxxxxxxxxx
tttattcactccgtcccttcctc
> ZK792.6.1/460-475actccta	pattern xxxxxxxxxxxxxxxxxxxxxxx
tttattcactcctacccttcctc
> ZK792.6.1/460-475actcctc	pattern xxxxxxxxxxxxxxxxxxxxxxx
tttattcactcctccccttcctc
> ZK792.6.1/460-475actcctg	pattern xxxxxxxxxxxxxxxxxxxxxxx
tttattcactcctgcccttcctc
> ZK792.6.1/460-475actcctt	pattern xxxxxxxxxxxxxxxxxxxxxxx
tttattcactccttcccttcctc
> ZK792.6.1/460-475actcgaa	pattern xxxxxxxxxxxxxxxxxxxxxxx
tttattcactcgaacccttcctc
> ZK792.6.1/460-475actcgac	pattern xxxxxxxxxxxxxxxxxxxxxxx
tttattcactcgaccccttcctc
> ZK792.6.1/460-475actcgag	pattern xxxxxxxxxxxxxxxxxxxxxxx
tttattcactcgagcccttcctc
> ZK792.6.1/460-475actcgat	pattern xxxxxxxxxxxxxxxxxxxxxxx
tttattcactcgatcccttcctc
> ZK792.6.1/460-475actcgca	pattern xxxxxxxxxxxxxxxxxxxxxxx
tttattcactcgcacccttcctc
> ZK792.6.1/460-475actcgcc	pattern xxxxxxxxxxxxxxxxxxxxxxx
tttattcactcgcccccttcctc
> ZK792.6.1/460-475actcgcg	pattern xxxxxxxxxxxxxxxxxxxxxxx
tttattcactcgcgcccttcctc
> ZK792.6.1/460-475actcgct	pattern xxxxxxxxxxxxxxxxxxxxxxx
tttattcactcgctcccttcctc
> ZK792.6.1/460-475actcgga	pattern xxxxxxxxxxxxxxxxxxxxxxx
tttattcactcggacccttcctc
> ZK792.6.1/460-475actcggc	pattern xxxxxxxxxxxxxxxxxxxxxxx
tttattcactcggccccttcctc
> ZK792.6.1/460-475actcggg	pattern xxxxxxxxxxxxxxxxxxxxxxx
tttattcactcgggcccttcctc
> ZK792.6.1/460-475actcggt	pattern xxxxxxxxxxxxxxxxxxxxxxx
tttattcactcggtcccttcctc
> ZK792.6.1/460-475actcgta	pattern xxxxxxxxxxxxxxxxxxxxxxx
tttattcactcgtacccttcctc
> ZK792.6.1/460-475actcgtc	pattern xxxxxxxxxxxxxxxxxxxxxxx
tttattcactcgtccccttcctc
> ZK792.6.1/460-475actcgtg	pattern xxxxxxxxxxxxxxxxxxxxxxx
tttattcactcgtgcccttcctc
> ZK792.6.1/460-475actcgtt	pattern xxxxxxxxxxxxxxxxxxxxxxx
tttattcactcgttcccttcctc
> ZK792.6.1/460-475actctaa	pattern xxxxxxxxxxxxxxxxxxxxxxx
tttattcactctaacccttcctc
> ZK792.6.1/460-475actctac	pattern xxxxxxxxxxxxxxxxxxxxxxx
tttattcactctaccccttcctc
> ZK792.6.1/460-475actctag	pattern xxxxxxxxxxxxxxxxxxxxxxx
tttattcactctagcccttcctc
> ZK792.6.1/460-475actctat	pattern xxxxxxxxxxxxxxxxxxxxxxx
tttattcactctatcccttcctc
> ZK792.6.1/460-475actctca	pattern xxxxxxxxxxxxxxxxxxxxxxx
tttattcactctcacccttcctc
> ZK792.6.1/460-475actctcc	pattern xxxxxxxxxxxxxxxxxxxxxxx
tttattcactctcccccttcctc
> ZK792.6.1/460-475actctcg	pattern xxxxxxxxxxxxxxxxxxxxxxx
tttattcactctcgcccttcctc
> ZK792.6.1/460-475actctct	pattern xxxxxxxxxxxxxxxxxxxxxxx
tttattcactctctcccttcctc
> ZK792.6.1/460-475actctga	pattern xxxxxxxxxxxxxxxxxxxxxxx
tttattcactctgacccttcctc
> ZK792.6.1/460-475actctgc	pattern xxxxxxxxxxxxxxxxxxxxxxx
tttattcactctgccccttcctc
> ZK792.6.1/460-475actctgg	pattern xxxxxxxxxxxxxxxxxxxxxxx
tttattcactctggcccttcctc
> ZK792.6.1/460-475actctgt	pattern xxxxxxxxxxxxxxxxxxxxxxx
tttattcactctgtcccttcctc
> ZK792.6.1/460-475actctta	pattern xxxxxxxxxxxxxxxxxxxxxxx
tttattcactcttacccttcctc
> ZK792.6.1/460-475actcttc	pattern xxxxxxxxxxxxxxxxxxxxxxx
tttattcactcttccccttcctc
> ZK792.6.1/460-475actcttg	pattern xxxxxxxxxxxxxxxxxxxxxxx
tttattcactcttgcccttcctc
> ZK792.6.1/460-475actcttt	pattern xxxxxxxxxxxxxxxxxxxxxxx
tttattcactctttcccttcctc
> ZK792.6.1/460-475actgaaa	pattern xxxxxxxxxxxxxxxxxxxxxxx
tttattcactgaaacccttcctc
> ZK792.6.1/460-475actgaac	pattern xxxxxxxxxxxxxxxxxxxxxxx
tttattcactgaaccccttcctc
> ZK792.6.1/460-475actgaag	pattern xxxxxxxxxxxxxxxxxxxxxxx
tttattcactgaagcccttcctc
> ZK792.6.1/460-475actgaat	pattern xxxxxxxxxxxxxxxxxxxxxxx
tttattcactgaatcccttcctc
> ZK792.6.1/460-475actgaca	pattern xxxxxxxxxxxxxxxxxxxxxxx
tttattcactgacacccttcctc
> ZK792.6.1/460-475actgacc	pattern xxxxxxxxxxxxxxxxxxxxxxx
tttattcactgacccccttcctc
> ZK792.6.1/460-475actgacg	pattern xxxxxxxxxxxxxxxxxxxxxxx
tttattcactgacgcccttcctc
> ZK792.6.1/460-475actgact	pattern xxxxxxxxxxxxxxxxxxxxxxx
tttattcactgactcccttcctc
> ZK792.6.1/460-475actgaga	pattern xxxxxxxxxxxxxxxxxxxxxxx
tttattcactgagacccttcctc
> ZK792.6.1/460-475actgagc	pattern xxxxxxxxxxxxxxxxxxxxxxx
tttattcactgagccccttcctc
> ZK792.6.1/460-475actgagg	pattern xxxxxxxxxxxxxxxxxxxxxxx
tttattcactgaggcccttcctc
> ZK792.6.1/460-475actgagt	pattern xxxxxxxxxxxxxxxxxxxxxxx
tttattcactgagtcccttcctc
> ZK792.6.1/460-475actgata	pattern xxxxxxxxxxxxxxxxxxxxxxx
tttattcactgatacccttcctc
> ZK792.6.1/460-475actgatc	pattern xxxxxxxxxxxxxxxxxxxxxxx
tttattcactgatccccttcctc
> ZK792.6.1/460-475actgatg	pattern xxxxxxxxxxxxxxxxxxxxxxx
tttattcactgatgcccttcctc
> ZK792.6.1/460-475actgatt	pattern xxxxxxxxxxxxxxxxxxxxxxx
tttattcactgattcccttcctc
> ZK792.6.1/460-475actgcaa	pattern xxxxxxxxxxxxxxxxxxxxxxx
tttattcactgcaacccttcctc
> ZK792.6.1/460-475actgcac	pattern xxxxxxxxxxxxxxxxxxxxxxx
tttattcactgcaccccttcctc
> ZK792.6.1/460-475actgcag	pattern xxxxxxxxxxxxxxxxxxxxxxx
tttattcactgcagcccttcctc
> ZK792.6.1/460-475actgcat	pattern xxxxxxxxxxxxxxxxxxxxxxx
tttattcactgcatcccttcctc
> ZK792.6.1/460-475actgcca	pattern xxxxxxxxxxxxxxxxxxxxxxx
tttattcactgccacccttcctc
> ZK792.6.1/460-475actgccc	pattern xxxxxxxxxxxxxxxxxxxxxxx
tttattcactgccccccttcctc
> ZK792.6.1/460-475actgccg	pattern xxxxxxxxxxxxxxxxxxxxxxx
tttattcactgccgcccttcctc
> ZK792.6.1/460-475actgcct	pattern xxxxxxxxxxxxxxxxxxxxxxx
tttattcactgcctcccttcctc
> ZK792.6.1/460-475actgcga	pattern xxxxxxxxxxxxxxxxxxxxxxx
tttattcactgcgacccttcctc
> ZK792.6.1/460-475actgcgc	pattern xxxxxxxxxxxxxxxxxxxxxxx
tttattcactgcgccccttcctc
> ZK792.6.1/460-475actgcgg	pattern xxxxxxxxxxxxxxxxxxxxxxx
tttattcactgcggcccttcctc
> ZK792.6.1/460-475actgcgt	pattern xxxxxxxxxxxxxxxxxxxxxxx
tttattcactgcgtcccttcctc
> ZK792.6.1/460-475actgcta	pattern xxxxxxxxxxxxxxxxxxxxxxx
tttattcactgctacccttcctc
> ZK792.6.1/460-475actgctc	pattern xxxxxxxxxxxxxxxxxxxxxxx
tttattcactgctccccttcctc
> ZK792.6.1/460-475actgctg	pattern xxxxxxxxxxxxxxxxxxxxxxx
tttattcactgctgcccttcctc
> ZK792.6.1/460-475actgctt	pattern xxxxxxxxxxxxxxxxxxxxxxx
tttattcactgcttcccttcctc
> ZK792.6.1/460-475actggaa	pattern xxxxxxxxxxxxxxxxxxxxxxx
tttattcactggaacccttcctc
> ZK792.6.1/460-475actggac	pattern xxxxxxxxxxxxxxxxxxxxxxx
tttattcactggaccccttcctc
> ZK792.6.1/460-475actggag	pattern xxxxxxxxxxxxxxxxxxxxxxx
tttattcactggagcccttcctc
> ZK792.6.1/460-475actggat	pattern xxxxxxxxxxxxxxxxxxxxxxx
tttattcactggatcccttcctc
> ZK792.6.1/460-475actggca	pattern xxxxxxxxxxxxxxxxxxxxxxx
tttattcactggcacccttcctc
> ZK792.6.1/460-475actggcc	pattern xxxxxxxxxxxxxxxxxxxxxxx
tttattcactggcccccttcctc
> ZK792.6.1/460-475actggcg	pattern xxxxxxxxxxxxxxxxxxxxxxx
tttattcactggcgcccttcctc
> ZK792.6.1/460-475actggct	pattern xxxxxxxxxxxxxxxxxxxxxxx
tttattcactggctcccttcctc
> ZK792.6.1/460-475actggga	pattern xxxxxxxxxxxxxxxxxxxxxxx
tttattcactgggacccttcctc
> ZK792.6.1/460-475actgggc	pattern xxxxxxxxxxxxxxxxxxxxxxx
tttattcactgggccccttcctc
> ZK792.6.1/460-475actgggg	pattern xxxxxxxxxxxxxxxxxxxxxxx
tttattcactggggcccttcctc
> ZK792.6.1/460-475actgggt	pattern xxxxxxxxxxxxxxxxxxxxxxx
tttattcactgggtcccttcctc
> ZK792.6.1/460-475actggta	pattern xxxxxxxxxxxxxxxxxxxxxxx
tttattcactggtacccttcctc
> ZK792.6.1/460-475actggtc	pattern xxxxxxxxxxxxxxxxxxxxxxx
tttattcactggtccccttcctc
> ZK792.6.1/460-475actggtg	pattern xxxxxxxxxxxxxxxxxxxxxxx
tttattcactggtgcccttcctc
> ZK792.6.1/460-475actggtt	pattern xxxxxxxxxxxxxxxxxxxxxxx
tttattcactggttcccttcctc
> ZK792.6.1/460-475actgtaa	pattern xxxxxxxxxxxxxxxxxxxxxxx
tttattcactgtaacccttcctc
> ZK792.6.1/460-475actgtac	pattern xxxxxxxxxxxxxxxxxxxxxxx
tttattcactgtaccccttcctc
> ZK792.6.1/460-475actgtag	pattern xxxxxxxxxxxxxxxxxxxxxxx
tttattcactgtagcccttcctc
> ZK792.6.1/460-475actgtat	pattern xxxxxxxxxxxxxxxxxxxxxxx
tttattcactgtatcccttcctc
> ZK792.6.1/460-475actgtca	pattern xxxxxxxxxxxxxxxxxxxxxxx
tttattcactgtcacccttcctc
> ZK792.6.1/460-475actgtcc	pattern xxxxxxxxxxxxxxxxxxxxxxx
tttattcactgtcccccttcctc
> ZK792.6.1/460-475actgtcg	pattern xxxxxxxxxxxxxxxxxxxxxxx
tttattcactgtcgcccttcctc
> ZK792.6.1/460-475actgtct	pattern xxxxxxxxxxxxxxxxxxxxxxx
tttattcactgtctcccttcctc
> ZK792.6.1/460-475actgtga	pattern xxxxxxxxxxxxxxxxxxxxxxx
tttattcactgtgacccttcctc
> ZK792.6.1/460-475actgtgc	pattern xxxxxxxxxxxxxxxxxxxxxxx
tttattcactgtgccccttcctc
> ZK792.6.1/460-475actgtgg	pattern xxxxxxxxxxxxxxxxxxxxxxx
tttattcactgtggcccttcctc
> ZK792.6.1/460-475actgtgt	pattern xxxxxxxxxxxxxxxxxxxxxxx
tttattcactgtgtcccttcctc
> ZK792.6.1/460-475actgtta	pattern xxxxxxxxxxxxxxxxxxxxxxx
tttattcactgttacccttcctc
> ZK792.6.1/460-475actgttc	pattern xxxxxxxxxxxxxxxxxxxxxxx
tttattcactgttccccttcctc
> ZK792.6.1/460-475actgttg	pattern xxxxxxxxxxxxxxxxxxxxxxx
tttattcactgttgcccttcctc
> ZK792.6.1/460-475actgttt	pattern xxxxxxxxxxxxxxxxxxxxxxx
tttattcactgtttcccttcctc
> ZK792.6.1/460-475acttaaa	pattern xxxxxxxxxxxxxxxxxxxxxxx
tttattcacttaaacccttcctc
> ZK792.6.1/460-475acttaac	pattern xxxxxxxxxxxxxxxxxxxxxxx
tttattcacttaaccccttcctc
> ZK792.6.1/460-475acttaag	pattern xxxxxxxxxxxxxxxxxxxxxxx
tttattcacttaagcccttcctc
> ZK792.6.1/460-475acttaat	pattern xxxxxxxxxxxxxxxxxxxxxxx
tttattcacttaatcccttcctc
> ZK792.6.1/460-475acttaca	pattern xxxxxxxxxxxxxxxxxxxxxxx
tttattcacttacacccttcctc
> ZK792.6.1/460-475acttacc	pattern xxxxxxxxxxxxxxxxxxxxxxx
tttattcacttacccccttcctc
> ZK792.6.1/460-475acttacg	pattern xxxxxxxxxxxxxxxxxxxxxxx
tttattcacttacgcccttcctc
> ZK792.6.1/460-475acttact	pattern xxxxxxxxxxxxxxxxxxxxxxx
tttattcacttactcccttcctc
> ZK792.6.1/460-475acttaga	pattern xxxxxxxxxxxxxxxxxxxxxxx
tttattcacttagacccttcctc
> ZK792.6.1/460-475acttagc	pattern xxxxxxxxxxxxxxxxxxxxxxx
tttattcacttagccccttcctc
> ZK792.6.1/460-475acttagg	pattern xxxxxxxxxxxxxxxxxxxxxxx
tttattcacttaggcccttcctc
> ZK792.6.1/460-475acttagt	pattern xxxxxxxxxxxxxxxxxxxxxxx
tttattcacttagtcccttcctc
> ZK792.6.1/460-475acttata	pattern xxxxxxxxxxxxxxxxxxxxxxx
tttattcacttatacccttcctc
> ZK792.6.1/460-475acttatc	pattern xxxxxxxxxxxxxxxxxxxxxxx
tttattcacttatccccttcctc
> ZK792.6.1/460-475acttatg	pattern xxxxxxxxxxxxxxxxxxxxxxx
tttattcacttatgcccttcctc
> ZK792.6.1/460-475acttatt	pattern xxxxxxxxxxxxxxxxxxxxxxx
tttattcacttattcccttcctc
> ZK792.6.1/460-475acttcaa	pattern xxxxxxxxxxxxxxxxxxxxxxx
tttattcacttcaacccttcctc
> ZK792.6.1/460-475acttcac	pattern xxxxxxxxxxxxxxxxxxxxxxx
tttattcacttcaccccttcctc
> ZK792.6.1/460-475acttcag	pattern xxxxxxxxxxxxxxxxxxxxxxx
tttattcacttcagcccttcctc
> ZK792.6.1/460-475acttcat	pattern xxxxxxxxxxxxxxxxxxxxxxx
tttattcacttcatcccttcctc
> ZK792.6.1/460-475acttcca	pattern xxxxxxxxxxxxxxxxxxxxxxx
tttattcacttccacccttcctc
> ZK792.6.1/460-475acttccc	pattern xxxxxxxxxxxxxxxxxxxxxxx
tttattcacttccccccttcctc
> ZK792.6.1/460-475acttccg	pattern xxxxxxxxxxxxxxxxxxxxxxx
tttattcacttccgcccttcctc
> ZK792.6.1/460-475acttcct	pattern xxxxxxxxxxxxxxxxxxxxxxx
tttattcacttcctcccttcctc
> ZK792.6.1/460-475acttcga	pattern xxxxxxxxxxxxxxxxxxxxxxx
tttattcacttcgacccttcctc
> ZK792.6.1/460-475acttcgc	pattern xxxxxxxxxxxxxxxxxxxxxxx
tttattcacttcgccccttcctc
> ZK792.6.1/460-475acttcgg	pattern xxxxxxxxxxxxxxxxxxxxxxx
tttattcacttcggcccttcctc
> ZK792.6.1/460-475acttcgt	pattern xxxxxxxxxxxxxxxxxxxxxxx
tttattcacttcgtcccttcctc
> ZK792.6.1/460-475acttcta	pattern xxxxxxxxxxxxxxxxxxxxxxx
tttattcacttctacccttcctc
> ZK792.6.1/460-475acttctc	pattern xxxxxxxxxxxxxxxxxxxxxxx
tttattcacttctccccttcctc
> ZK792.6.1/460-475acttctg	pattern xxxxxxxxxxxxxxxxxxxxxxx
tttattcacttctgcccttcctc
> ZK792.6.1/460-475acttctt	pattern xxxxxxxxxxxxxxxxxxxxxxx
tttattcacttcttcccttcctc
> ZK792.6.1/460-475acttgaa	pattern xxxxxxxxxxxxxxxxxxxxxxx
tttattcacttgaacccttcctc
> ZK792.6.1/460-475acttgac	pattern xxxxxxxxxxxxxxxxxxxxxxx
tttattcacttgaccccttcctc
> ZK792.6.1/460-475acttgag	pattern xxxxxxxxxxxxxxxxxxxxxxx
tttattcacttgagcccttcctc
> ZK792.6.1/460-475acttgat	pattern xxxxxxxxxxxxxxxxxxxxxxx
tttattcacttgatcccttcctc
> ZK792.6.1/460-475acttgca	pattern xxxxxxxxxxxxxxxxxxxxxxx
tttattcacttgcacccttcctc
> ZK792.6.1/460-475acttgcc	pattern xxxxxxxxxxxxxxxxxxxxxxx
tttattcacttgcccccttcctc
> ZK792.6.1/460-475acttgcg	pattern xxxxxxxxxxxxxxxxxxxxxxx
tttattcacttgcgcccttcctc
> ZK792.6.1/460-475acttgct	pattern xxxxxxxxxxxxxxxxxxxxxxx
tttattcacttgctcccttcctc
> ZK792.6.1/460-475acttgga	pattern xxxxxxxxxxxxxxxxxxxxxxx
tttattcacttggacccttcctc
> ZK792.6.1/460-475acttggc	pattern xxxxxxxxxxxxxxxxxxxxxxx
tttattcacttggccccttcctc
> ZK792.6.1/460-475acttggg	pattern xxxxxxxxxxxxxxxxxxxxxxx
tttattcacttgggcccttcctc
> ZK792.6.1/460-475acttggt	pattern xxxxxxxxxxxxxxxxxxxxxxx
tttattcacttggtcccttcctc
> ZK792.6.1/460-475acttgta	pattern xxxxxxxxxxxxxxxxxxxxxxx
tttattcacttgtacccttcctc
> ZK792.6.1/460-475acttgtc	pattern xxxxxxxxxxxxxxxxxxxxxxx
tttattcacttgtccccttcctc
> ZK792.6.1/460-475acttgtg	pattern xxxxxxxxxxxxxxxxxxxxxxx
tttattcacttgtgcccttcctc
> ZK792.6.1/460-475acttgtt	pattern xxxxxxxxxxxxxxxxxxxxxxx
tttattcacttgttcccttcctc
> ZK792.6.1/460-475actttaa	pattern xxxxxxxxxxxxxxxxxxxxxxx
tttattcactttaacccttcctc
> ZK792.6.1/460-475actttac	pattern xxxxxxxxxxxxxxxxxxxxxxx
tttattcactttaccccttcctc
> ZK792.6.1/460-475actttag	pattern xxxxxxxxxxxxxxxxxxxxxxx
tttattcactttagcccttcctc
> ZK792.6.1/460-475actttat	pattern xxxxxxxxxxxxxxxxxxxxxxx
tttattcactttatcccttcctc
> ZK792.6.1/460-475actttca	pattern xxxxxxxxxxxxxxxxxxxxxxx
tttattcactttcacccttcctc
> ZK792.6.1/460-475actttcc	pattern xxxxxxxxxxxxxxxxxxxxxxx
tttattcactttcccccttcctc
> ZK792.6.1/460-475actttcg	pattern xxxxxxxxxxxxxxxxxxxxxxx
tttattcactttcgcccttcctc
> ZK792.6.1/460-475actttct	pattern xxxxxxxxxxxxxxxxxxxxxxx
tttattcactttctcccttcctc
> ZK792.6.1/460-475actttga	pattern xxxxxxxxxxxxxxxxxxxxxxx
tttattcactttgacccttcctc
> ZK792.6.1/460-475actttgc	pattern xxxxxxxxxxxxxxxxxxxxxxx
tttattcactttgccccttcctc
> ZK792.6.1/460-475actttgg	pattern xxxxxxxxxxxxxxxxxxxxxxx
tttattcactttggcccttcctc
> ZK792.6.1/460-475actttgt	pattern xxxxxxxxxxxxxxxxxxxxxxx
tttattcactttgtcccttcctc
> ZK792.6.1/460-475actttta	pattern xxxxxxxxxxxxxxxxxxxxxxx
tttattcacttttacccttcctc
> ZK792.6.1/460-475acttttc	pattern xxxxxxxxxxxxxxxxxxxxxxx
tttattcacttttccccttcctc
> ZK792.6.1/460-475acttttg	pattern xxxxxxxxxxxxxxxxxxxxxxx
tttattcacttttgcccttcctc
> ZK792.6.1/460-475acttttt	pattern xxxxxxxxxxxxxxxxxxxxxxx
tttattcactttttcccttcctc
> ZK792.6.1/460-475agaaaaa	pattern xxxxxxxxxxxxxxxxxxxxxxx
tttattcagaaaaacccttcctc
> ZK792.6.1/460-475agaaaac	pattern xxxxxxxxxxxxxxxxxxxxxxx
tttattcagaaaaccccttcctc
> ZK792.6.1/460-475agaaaag	pattern xxxxxxxxxxxxxxxxxxxxxxx
tttattcagaaaagcccttcctc
> ZK792.6.1/460-475agaaaat	pattern xxxxxxxxxxxxxxxxxxxxxxx
tttattcagaaaatcccttcctc
> ZK792.6.1/460-475agaaaca	pattern xxxxxxxxxxxxxxxxxxxxxxx
tttattcagaaacacccttcctc
> ZK792.6.1/460-475agaaacc	pattern xxxxxxxxxxxxxxxxxxxxxxx
tttattcagaaacccccttcctc
> ZK792.6.1/460-475agaaacg	pattern xxxxxxxxxxxxxxxxxxxxxxx
tttattcagaaacgcccttcctc
> ZK792.6.1/460-475agaaact	pattern xxxxxxxxxxxxxxxxxxxxxxx
tttattcagaaactcccttcctc
> ZK792.6.1/460-475agaaaga	pattern xxxxxxxxxxxxxxxxxxxxxxx
tttattcagaaagacccttcctc
> ZK792.6.1/460-475agaaagc	pattern xxxxxxxxxxxxxxxxxxxxxxx
tttattcagaaagccccttcctc
> ZK792.6.1/460-475agaaagg	pattern xxxxxxxxxxxxxxxxxxxxxxx
tttattcagaaaggcccttcctc
> ZK792.6.1/460-475agaaagt	pattern xxxxxxxxxxxxxxxxxxxxxxx
tttattcagaaagtcccttcctc
> ZK792.6.1/460-475agaaata	pattern xxxxxxxxxxxxxxxxxxxxxxx
tttattcagaaatacccttcctc
> ZK792.6.1/460-475agaaatc	pattern xxxxxxxxxxxxxxxxxxxxxxx
tttattcagaaatccccttcctc
> ZK792.6.1/460-475agaaatg	pattern xxxxxxxxxxxxxxxxxxxxxxx
tttattcagaaatgcccttcctc
> ZK792.6.1/460-475agaaatt	pattern xxxxxxxxxxxxxxxxxxxxxxx
tttattcagaaattcccttcctc
> ZK792.6.1/460-475agaacaa	pattern xxxxxxxxxxxxxxxxxxxxxxx
tttattcagaacaacccttcctc
> ZK792.6.1/460-475agaacac	pattern xxxxxxxxxxxxxxxxxxxxxxx
tttattcagaacaccccttcctc
> ZK792.6.1/460-475agaacag	pattern xxxxxxxxxxxxxxxxxxxxxxx
tttattcagaacagcccttcctc
> ZK792.6.1/460-475agaacat	pattern xxxxxxxxxxxxxxxxxxxxxxx
tttattcagaacatcccttcctc
> ZK792.6.1/460-475agaacca	pattern xxxxxxxxxxxxxxxxxxxxxxx
tttattcagaaccacccttcctc
> ZK792.6.1/460-475agaaccc	pattern xxxxxxxxxxxxxxxxxxxxxxx
tttattcagaaccccccttcctc
> ZK792.6.1/460-475agaaccg	pattern xxxxxxxxxxxxxxxxxxxxxxx
tttattcagaaccgcccttcctc
> ZK792.6.1/460-475agaacct	pattern xxxxxxxxxxxxxxxxxxxxxxx
tttattcagaacctcccttcctc
> ZK792.6.1/460-475agaacga	pattern xxxxxxxxxxxxxxxxxxxxxxx
tttattcagaacgacccttcctc
> ZK792.6.1/460-475agaacgc	pattern xxxxxxxxxxxxxxxxxxxxxxx
tttattcagaacgccccttcctc
> ZK792.6.1/460-475agaacgg	pattern xxxxxxxxxxxxxxxxxxxxxxx
tttattcagaacggcccttcctc
> ZK792.6.1/460-475agaacgt	pattern xxxxxxxxxxxxxxxxxxxxxxx
tttattcagaacgtcccttcctc
> ZK792.6.1/460-475agaacta	pattern xxxxxxxxxxxxxxxxxxxxxxx
tttattcagaactacccttcctc
> ZK792.6.1/460-475agaactc	pattern xxxxxxxxxxxxxxxxxxxxxxx
tttattcagaactccccttcctc
> ZK792.6.1/460-475agaactg	pattern xxxxxxxxxxxxxxxxxxxxxxx
tttattcagaactgcccttcctc
> ZK792.6.1/460-475agaactt	pattern xxxxxxxxxxxxxxxxxxxxxxx
tttattcagaacttcccttcctc
> ZK792.6.1/460-475agaagaa	pattern xxxxxxxxxxxxxxxxxxxxxxx
tttattcagaagaacccttcctc
> ZK792.6.1/460-475agaagac	pattern xxxxxxxxxxxxxxxxxxxxxxx
tttattcagaagaccccttcctc
> ZK792.6.1/460-475agaagag	pattern xxxxxxxxxxxxxxxxxxxxxxx
tttattcagaagagcccttcctc
> ZK792.6.1/460-475agaagat	pattern xxxxxxxxxxxxxxxxxxxxxxx
tttattcagaagatcccttcctc
> ZK792.6.1/460-475agaagca	pattern xxxxxxxxxxxxxxxxxxxxxxx
tttattcagaagcacccttcctc
> ZK792.6.1/460-475agaagcc	pattern xxxxxxxxxxxxxxxxxxxxxxx
tttattcagaagcccccttcctc
> ZK792.6.1/460-475agaagcg	pattern xxxxxxxxxxxxxxxxxxxxxxx
tttattcagaagcgcccttcctc
> ZK792.6.1/460-475agaagct	pattern xxxxxxxxxxxxxxxxxxxxxxx
tttattcagaagctcccttcctc
> ZK792.6.1/460-475agaagga	pattern xxxxxxxxxxxxxxxxxxxxxxx
tttattcagaaggacccttcctc
> ZK792.6.1/460-475agaaggc	pattern xxxxxxxxxxxxxxxxxxxxxxx
tttattcagaaggccccttcctc
> ZK792.6.1/460-475agaaggg	pattern xxxxxxxxxxxxxxxxxxxxxxx
tttattcagaagggcccttcctc
> ZK792.6.1/460-475agaaggt	pattern xxxxxxxxxxxxxxxxxxxxxxx
tttattcagaaggtcccttcctc
> ZK792.6.1/460-475agaagta	pattern xxxxxxxxxxxxxxxxxxxxxxx
tttattcagaagtacccttcctc
> ZK792.6.1/460-475agaagtc	pattern xxxxxxxxxxxxxxxxxxxxxxx
tttattcagaagtccccttcctc
> ZK792.6.1/460-475agaagtg	pattern xxxxxxxxxxxxxxxxxxxxxxx
tttattcagaagtgcccttcctc
> ZK792.6.1/460-475agaagtt	pattern xxxxxxxxxxxxxxxxxxxxxxx
tttattcagaagttcccttcctc
> ZK792.6.1/460-475agaataa	pattern xxxxxxxxxxxxxxxxxxxxxxx
tttattcagaataacccttcctc
> ZK792.6.1/460-475agaatac	pattern xxxxxxxxxxxxxxxxxxxxxxx
tttattcagaataccccttcctc
> ZK792.6.1/460-475agaatag	pattern xxxxxxxxxxxxxxxxxxxxxxx
tttattcagaatagcccttcctc
> ZK792.6.1/460-475agaatat	pattern xxxxxxxxxxxxxxxxxxxxxxx
tttattcagaatatcccttcctc
> ZK792.6.1/460-475agaatca	pattern xxxxxxxxxxxxxxxxxxxxxxx
tttattcagaatcacccttcctc
> ZK792.6.1/460-475agaatcc	pattern xxxxxxxxxxxxxxxxxxxxxxx
tttattcagaatcccccttcctc
> ZK792.6.1/460-475agaatcg	pattern xxxxxxxxxxxxxxxxxxxxxxx
tttattcagaatcgcccttcctc
> ZK792.6.1/460-475agaatct	pattern xxxxxxxxxxxxxxxxxxxxxxx
tttattcagaatctcccttcctc
> ZK792.6.1/460-475agaatga	pattern xxxxxxxxxxxxxxxxxxxxxxx
tttattcagaatgacccttcctc
> ZK792.6.1/460-475agaatgc	pattern xxxxxxxxxxxxxxxxxxxxxxx
tttattcagaatgccccttcctc
> ZK792.6.1/460-475agaatgg	pattern xxxxxxxxxxxxxxxxxxxxxxx
tttattcagaatggcccttcctc
> ZK792.6.1/460-475agaatgt	pattern xxxxxxxxxxxxxxxxxxxxxxx
tttattcagaatgtcccttcctc
> ZK792.6.1/460-475agaatta	pattern xxxxxxxxxxxxxxxxxxxxxxx
tttattcagaattacccttcctc
> ZK792.6.1/460-475agaattc	pattern xxxxxxxxxxxxxxxxxxxxxxx
tttattcagaattccccttcctc
> ZK792.6.1/460-475agaattg	pattern xxxxxxxxxxxxxxxxxxxxxxx
tttattcagaattgcccttcctc
> ZK792.6.1/460-475agaattt	pattern xxxxxxxxxxxxxxxxxxxxxxx
tttattcagaatttcccttcctc
> ZK792.6.1/460-475agacaaa	pattern xxxxxxxxxxxxxxxxxxxxxxx
tttattcagacaaacccttcctc
> ZK792.6.1/460-475agacaac	pattern xxxxxxxxxxxxxxxxxxxxxxx
tttattcagacaaccccttcctc
> ZK792.6.1/460-475agacaag	pattern xxxxxxxxxxxxxxxxxxxxxxx
tttattcagacaagcccttcctc
> ZK792.6.1/460-475agacaat	pattern xxxxxxxxxxxxxxxxxxxxxxx
tttattcagacaatcccttcctc
> ZK792.6.1/460-475agacaca	pattern xxxxxxxxxxxxxxxxxxxxxxx
tttattcagacacacccttcctc
> ZK792.6.1/460-475agacacc	pattern xxxxxxxxxxxxxxxxxxxxxxx
tttattcagacacccccttcctc
> ZK792.6.1/460-475agacacg	pattern xxxxxxxxxxxxxxxxxxxxxxx
tttattcagacacgcccttcctc
> ZK792.6.1/460-475agacact	pattern xxxxxxxxxxxxxxxxxxxxxxx
tttattcagacactcccttcctc
> ZK792.6.1/460-475agacaga	pattern xxxxxxxxxxxxxxxxxxxxxxx
tttattcagacagacccttcctc
> ZK792.6.1/460-475agacagc	pattern xxxxxxxxxxxxxxxxxxxxxxx
tttattcagacagccccttcctc
> ZK792.6.1/460-475agacagg	pattern xxxxxxxxxxxxxxxxxxxxxxx
tttattcagacaggcccttcctc
> ZK792.6.1/460-475agacagt	pattern xxxxxxxxxxxxxxxxxxxxxxx
tttattcagacagtcccttcctc
> ZK792.6.1/460-475agacata	pattern xxxxxxxxxxxxxxxxxxxxxxx
tttattcagacatacccttcctc
> ZK792.6.1/460-475agacatc	pattern xxxxxxxxxxxxxxxxxxxxxxx
tttattcagacatccccttcctc
> ZK792.6.1/460-475agacatg	pattern xxxxxxxxxxxxxxxxxxxxxxx
tttattcagacatgcccttcctc
> ZK792.6.1/460-475agacatt	pattern xxxxxxxxxxxxxxxxxxxxxxx
tttattcagacattcccttcctc
> ZK792.6.1/460-475agaccaa	pattern xxxxxxxxxxxxxxxxxxxxxxx
tttattcagaccaacccttcctc
> ZK792.6.1/460-475agaccac	pattern xxxxxxxxxxxxxxxxxxxxxxx
tttattcagaccaccccttcctc
> ZK792.6.1/460-475agaccag	pattern xxxxxxxxxxxxxxxxxxxxxxx
tttattcagaccagcccttcctc
> ZK792.6.1/460-475agaccat	pattern xxxxxxxxxxxxxxxxxxxxxxx
tttattcagaccatcccttcctc
> ZK792.6.1/460-475agaccca	pattern xxxxxxxxxxxxxxxxxxxxxxx
tttattcagacccacccttcctc
> ZK792.6.1/460-475agacccc	pattern xxxxxxxxxxxxxxxxxxxxxxx
tttattcagacccccccttcctc
> ZK792.6.1/460-475agacccg	pattern xxxxxxxxxxxxxxxxxxxxxxx
tttattcagacccgcccttcctc
> ZK792.6.1/460-475agaccct	pattern xxxxxxxxxxxxxxxxxxxxxxx
tttattcagaccctcccttcctc
> ZK792.6.1/460-475agaccga	pattern xxxxxxxxxxxxxxxxxxxxxxx
tttattcagaccgacccttcctc
> ZK792.6.1/460-475agaccgc	pattern xxxxxxxxxxxxxxxxxxxxxxx
tttattcagaccgccccttcctc
> ZK792.6.1/460-475agaccgg	pattern xxxxxxxxxxxxxxxxxxxxxxx
tttattcagaccggcccttcctc
> ZK792.6.1/460-475agaccgt	pattern xxxxxxxxxxxxxxxxxxxxxxx
tttattcagaccgtcccttcctc
> ZK792.6.1/460-475agaccta	pattern xxxxxxxxxxxxxxxxxxxxxxx
tttattcagacctacccttcctc
> ZK792.6.1/460-475agacctc	pattern xxxxxxxxxxxxxxxxxxxxxxx
tttattcagacctccccttcctc
> ZK792.6.1/460-475agacctg	pattern xxxxxxxxxxxxxxxxxxxxxxx
tttattcagacctgcccttcctc
> ZK792.6.1/460-475agacctt	pattern xxxxxxxxxxxxxxxxxxxxxxx
tttattcagaccttcccttcctc
> ZK792.6.1/460-475agacgaa	pattern xxxxxxxxxxxxxxxxxxxxxxx
tttattcagacgaacccttcctc
> ZK792.6.1/460-475agacgac	pattern xxxxxxxxxxxxxxxxxxxxxxx
tttattcagacgaccccttcctc
> ZK792.6.1/460-475agacgag	pattern xxxxxxxxxxxxxxxxxxxxxxx
tttattcagacgagcccttcctc
> ZK792.6.1/460-475agacgat	pattern xxxxxxxxxxxxxxxxxxxxxxx
tttattcagacgatcccttcctc
> ZK792.6.1/460-475agacgca	pattern xxxxxxxxxxxxxxxxxxxxxxx
tttattcagacgcacccttcctc
> ZK792.6.1/460-475agacgcc	pattern xxxxxxxxxxxxxxxxxxxxxxx
tttattcagacgcccccttcctc
> ZK792.6.1/460-475agacgcg	pattern xxxxxxxxxxxxxxxxxxxxxxx
tttattcagacgcgcccttcctc
> ZK792.6.1/460-475agacgct	pattern xxxxxxxxxxxxxxxxxxxxxxx
tttattcagacgctcccttcctc
> ZK792.6.1/460-475agacgga	pattern xxxxxxxxxxxxxxxxxxxxxxx
tttattcagacggacccttcctc
> ZK792.6.1/460-475agacggc	pattern xxxxxxxxxxxxxxxxxxxxxxx
tttattcagacggccccttcctc
> ZK792.6.1/460-475agacggg	pattern xxxxxxxxxxxxxxxxxxxxxxx
tttattcagacgggcccttcctc
> ZK792.6.1/460-475agacggt	pattern xxxxxxxxxxxxxxxxxxxxxxx
tttattcagacggtcccttcctc
> ZK792.6.1/460-475agacgta	pattern xxxxxxxxxxxxxxxxxxxxxxx
tttattcagacgtacccttcctc
> ZK792.6.1/460-475agacgtc	pattern xxxxxxxxxxxxxxxxxxxxxxx
tttattcagacgtccccttcctc
> ZK792.6.1/460-475agacgtg	pattern xxxxxxxxxxxxxxxxxxxxxxx
tttattcagacgtgcccttcctc
> ZK792.6.1/460-475agacgtt	pattern xxxxxxxxxxxxxxxxxxxxxxx
tttattcagacgttcccttcctc
> ZK792.6.1/460-475agactaa	pattern xxxxxxxxxxxxxxxxxxxxxxx
tttattcagactaacccttcctc
> ZK792.6.1/460-475agactac	pattern xxxxxxxxxxxxxxxxxxxxxxx
tttattcagactaccccttcctc
> ZK792.6.1/460-475agactag	pattern xxxxxxxxxxxxxxxxxxxxxxx
tttattcagactagcccttcctc
> ZK792.6.1/460-475agactat	pattern xxxxxxxxxxxxxxxxxxxxxxx
tttattcagactatcccttcctc
> ZK792.6.1/460-475agactca	pattern xxxxxxxxxxxxxxxxxxxxxxx
tttattcagactcacccttcctc
> ZK792.6.1/460-475agactcc	pattern xxxxxxxxxxxxxxxxxxxxxxx
tttattcagactcccccttcctc
> ZK792.6.1/460-475agactcg	pattern xxxxxxxxxxxxxxxxxxxxxxx
tttattcagactcgcccttcctc
> ZK792.6.1/460-475agactct	pattern xxxxxxxxxxxxxxxxxxxxxxx
tttattcagactctcccttcctc
> ZK792.6.1/460-475agactga	pattern xxxxxxxxxxxxxxxxxxxxxxx
tttattcagactgacccttcctc
> ZK792.6.1/460-475agactgc	pattern xxxxxxxxxxxxxxxxxxxxxxx
tttattcagactgccccttcctc
> ZK792.6.1/460-475agactgg	pattern xxxxxxxxxxxxxxxxxxxxxxx
tttattcagactggcccttcctc
> ZK792.6.1/460-475agactgt	pattern xxxxxxxxxxxxxxxxxxxxxxx
tttattcagactgtcccttcctc
> ZK792.6.1/460-475agactta	pattern xxxxxxxxxxxxxxxxxxxxxxx
tttattcagacttacccttcctc
> ZK792.6.1/460-475agacttc	pattern xxxxxxxxxxxxxxxxxxxxxxx
tttattcagacttccccttcctc
> ZK792.6.1/460-475agacttg	pattern xxxxxxxxxxxxxxxxxxxxxxx
tttattcagacttgcccttcctc
> ZK792.6.1/460-475agacttt	pattern xxxxxxxxxxxxxxxxxxxxxxx
tttattcagactttcccttcctc
> ZK792.6.1/460-475agagaaa	pattern xxxxxxxxxxxxxxxxxxxxxxx
tttattcagagaaacccttcctc
> ZK792.6.1/460-475agagaac	pattern xxxxxxxxxxxxxxxxxxxxxxx
tttattcagagaaccccttcctc
> ZK792.6.1/460-475agagaag	pattern xxxxxxxxxxxxxxxxxxxxxxx
tttattcagagaagcccttcctc
> ZK792.6.1/460-475agagaat	pattern xxxxxxxxxxxxxxxxxxxxxxx
tttattcagagaatcccttcctc
> ZK792.6.1/460-475agagaca	pattern xxxxxxxxxxxxxxxxxxxxxxx
tttattcagagacacccttcctc
> ZK792.6.1/460-475agagacc	pattern xxxxxxxxxxxxxxxxxxxxxxx
tttattcagagacccccttcctc
> ZK792.6.1/460-475agagacg	pattern xxxxxxxxxxxxxxxxxxxxxxx
tttattcagagacgcccttcctc
> ZK792.6.1/460-475agagact	pattern xxxxxxxxxxxxxxxxxxxxxxx
tttattcagagactcccttcctc
> ZK792.6.1/460-475agagaga	pattern xxxxxxxxxxxxxxxxxxxxxxx
tttattcagagagacccttcctc
> ZK792.6.1/460-475agagagc	pattern xxxxxxxxxxxxxxxxxxxxxxx
tttattcagagagccccttcctc
> ZK792.6.1/460-475agagagg	pattern xxxxxxxxxxxxxxxxxxxxxxx
tttattcagagaggcccttcctc
> ZK792.6.1/460-475agagagt	pattern xxxxxxxxxxxxxxxxxxxxxxx
tttattcagagagtcccttcctc
> ZK792.6.1/460-475agagata	pattern xxxxxxxxxxxxxxxxxxxxxxx
tttattcagagatacccttcctc
> ZK792.6.1/460-475agagatc	pattern xxxxxxxxxxxxxxxxxxxxxxx
tttattcagagatccccttcctc
> ZK792.6.1/460-475agagatg	pattern xxxxxxxxxxxxxxxxxxxxxxx
tttattcagagatgcccttcctc
> ZK792.6.1/460-475agagatt	pattern xxxxxxxxxxxxxxxxxxxxxxx
tttattcagagattcccttcctc
> ZK792.6.1/460-475agagcaa	pattern xxxxxxxxxxxxxxxxxxxxxxx
tttattcagagcaacccttcctc
> ZK792.6.1/460-475agagcac	pattern xxxxxxxxxxxxxxxxxxxxxxx
tttattcagagcaccccttcctc
> ZK792.6.1/460-475agagcag	pattern xxxxxxxxxxxxxxxxxxxxxxx
tttattcagagcagcccttcctc
> ZK792.6.1/460-475agagcat	pattern xxxxxxxxxxxxxxxxxxxxxxx
tttattcagagcatcccttcctc
> ZK792.6.1/460-475agagcca	pattern xxxxxxxxxxxxxxxxxxxxxxx
tttattcagagccacccttcctc
> ZK792.6.1/460-475agagccc	pattern xxxxxxxxxxxxxxxxxxxxxxx
tttattcagagccccccttcctc
> ZK792.6.1/460-475agagccg	pattern xxxxxxxxxxxxxxxxxxxxxxx
tttattcagagccgcccttcctc
> ZK792.6.1/460-475agagcct	pattern xxxxxxxxxxxxxxxxxxxxxxx
tttattcagagcctcccttcctc
> ZK792.6.1/460-475agagcga	pattern xxxxxxxxxxxxxxxxxxxxxxx
tttattcagagcgacccttcctc
> ZK792.6.1/460-475agagcgc	pattern xxxxxxxxxxxxxxxxxxxxxxx
tttattcagagcgccccttcctc
> ZK792.6.1/460-475agagcgg	pattern xxxxxxxxxxxxxxxxxxxxxxx
tttattcagagcggcccttcctc
> ZK792.6.1/460-475agagcgt	pattern xxxxxxxxxxxxxxxxxxxxxxx
tttattcagagcgtcccttcctc
> ZK792.6.1/460-475agagcta	pattern xxxxxxxxxxxxxxxxxxxxxxx
tttattcagagctacccttcctc
> ZK792.6.1/460-475agagctc	pattern xxxxxxxxxxxxxxxxxxxxxxx
tttattcagagctccccttcctc
> ZK792.6.1/460-475agagctg	pattern xxxxxxxxxxxxxxxxxxxxxxx
tttattcagagctgcccttcctc
> ZK792.6.1/460-475agagctt	pattern xxxxxxxxxxxxxxxxxxxxxxx
tttattcagagcttcccttcctc
> ZK792.6.1/460-475agaggaa	pattern xxxxxxxxxxxxxxxxxxxxxxx
tttattcagaggaacccttcctc
> ZK792.6.1/460-475agaggac	pattern xxxxxxxxxxxxxxxxxxxxxxx
tttattcagaggaccccttcctc
> ZK792.6.1/460-475agaggag	pattern xxxxxxxxxxxxxxxxxxxxxxx
tttattcagaggagcccttcctc
> ZK792.6.1/460-475agaggat	pattern xxxxxxxxxxxxxxxxxxxxxxx
tttattcagaggatcccttcctc
> ZK792.6.1/460-475agaggca	pattern xxxxxxxxxxxxxxxxxxxxxxx
tttattcagaggcacccttcctc
> ZK792.6.1/460-475agaggcc	pattern xxxxxxxxxxxxxxxxxxxxxxx
tttattcagaggcccccttcctc
> ZK792.6.1/460-475agaggcg	pattern xxxxxxxxxxxxxxxxxxxxxxx
tttattcagaggcgcccttcctc
> ZK792.6.1/460-475agaggct	pattern xxxxxxxxxxxxxxxxxxxxxxx
tttattcagaggctcccttcctc
> ZK792.6.1/460-475agaggga	pattern xxxxxxxxxxxxxxxxxxxxxxx
tttattcagagggacccttcctc
> ZK792.6.1/460-475agagggc	pattern xxxxxxxxxxxxxxxxxxxxxxx
tttattcagagggccccttcctc
> ZK792.6.1/460-475agagggg	pattern xxxxxxxxxxxxxxxxxxxxxxx
tttattcagaggggcccttcctc
> ZK792.6.1/460-475agagggt	pattern xxxxxxxxxxxxxxxxxxxxxxx
tttattcagagggtcccttcctc
> ZK792.6.1/460-475agaggta	pattern xxxxxxxxxxxxxxxxxxxxxxx
tttattcagaggtacccttcctc
> ZK792.6.1/460-475agaggtc	pattern xxxxxxxxxxxxxxxxxxxxxxx
tttattcagaggtccccttcctc
> ZK792.6.1/460-475agaggtg	pattern xxxxxxxxxxxxxxxxxxxxxxx
tttattcagaggtgcccttcctc
> ZK792.6.1/460-475agaggtt	pattern xxxxxxxxxxxxxxxxxxxxxxx
tttattcagaggttcccttcctc
> ZK792.6.1/460-475agagtaa	pattern xxxxxxxxxxxxxxxxxxxxxxx
tttattcagagtaacccttcctc
> ZK792.6.1/460-475agagtac	pattern xxxxxxxxxxxxxxxxxxxxxxx
tttattcagagtaccccttcctc
> ZK792.6.1/460-475agagtag	pattern xxxxxxxxxxxxxxxxxxxxxxx
tttattcagagtagcccttcctc
> ZK792.6.1/460-475agagtat	pattern xxxxxxxxxxxxxxxxxxxxxxx
tttattcagagtatcccttcctc
> ZK792.6.1/460-475agagtca	pattern xxxxxxxxxxxxxxxxxxxxxxx
tttattcagagtcacccttcctc
> ZK792.6.1/460-475agagtcc	pattern xxxxxxxxxxxxxxxxxxxxxxx
tttattcagagtcccccttcctc
> ZK792.6.1/460-475agagtcg	pattern xxxxxxxxxxxxxxxxxxxxxxx
tttattcagagtcgcccttcctc
> ZK792.6.1/460-475agagtct	pattern xxxxxxxxxxxxxxxxxxxxxxx
tttattcagagtctcccttcctc
> ZK792.6.1/460-475agagtga	pattern xxxxxxxxxxxxxxxxxxxxxxx
tttattcagagtgacccttcctc
> ZK792.6.1/460-475agagtgc	pattern xxxxxxxxxxxxxxxxxxxxxxx
tttattcagagtgccccttcctc
> ZK792.6.1/460-475agagtgg	pattern xxxxxxxxxxxxxxxxxxxxxxx
tttattcagagtggcccttcctc
> ZK792.6.1/460-475agagtgt	pattern xxxxxxxxxxxxxxxxxxxxxxx
tttattcagagtgtcccttcctc
> ZK792.6.1/460-475agagtta	pattern xxxxxxxxxxxxxxxxxxxxxxx
tttattcagagttacccttcctc
> ZK792.6.1/460-475agagttc	pattern xxxxxxxxxxxxxxxxxxxxxxx
tttattcagagttccccttcctc
> ZK792.6.1/460-475agagttg	pattern xxxxxxxxxxxxxxxxxxxxxxx
tttattcagagttgcccttcctc
> ZK792.6.1/460-475agagttt	pattern xxxxxxxxxxxxxxxxxxxxxxx
tttattcagagtttcccttcctc
> ZK792.6.1/460-475agataaa	pattern xxxxxxxxxxxxxxxxxxxxxxx
tttattcagataaacccttcctc
> ZK792.6.1/460-475agataac	pattern xxxxxxxxxxxxxxxxxxxxxxx
tttattcagataaccccttcctc
> ZK792.6.1/460-475agataag	pattern xxxxxxxxxxxxxxxxxxxxxxx
tttattcagataagcccttcctc
> ZK792.6.1/460-475agataat	pattern xxxxxxxxxxxxxxxxxxxxxxx
tttattcagataatcccttcctc
> ZK792.6.1/460-475agataca	pattern xxxxxxxxxxxxxxxxxxxxxxx
tttattcagatacacccttcctc
> ZK792.6.1/460-475agatacc	pattern xxxxxxxxxxxxxxxxxxxxxxx
tttattcagatacccccttcctc
> ZK792.6.1/460-475agatacg	pattern xxxxxxxxxxxxxxxxxxxxxxx
tttattcagatacgcccttcctc
> ZK792.6.1/460-475agatact	pattern xxxxxxxxxxxxxxxxxxxxxxx
tttattcagatactcccttcctc
> ZK792.6.1/460-475agataga	pattern xxxxxxxxxxxxxxxxxxxxxxx
tttattcagatagacccttcctc
> ZK792.6.1/460-475agatagc	pattern xxxxxxxxxxxxxxxxxxxxxxx
tttattcagatagccccttcctc
> ZK792.6.1/460-475agatagg	pattern xxxxxxxxxxxxxxxxxxxxxxx
tttattcagataggcccttcctc
> ZK792.6.1/460-475agatagt	pattern xxxxxxxxxxxxxxxxxxxxxxx
tttattcagatagtcccttcctc
> ZK792.6.1/460-475agatata	pattern xxxxxxxxxxxxxxxxxxxxxxx
tttattcagatatacccttcctc
> ZK792.6.1/460-475agatatc	pattern xxxxxxxxxxxxxxxxxxxxxxx
tttattcagatatccccttcctc
> ZK792.6.1/460-475agatatg	pattern xxxxxxxxxxxxxxxxxxxxxxx
tttattcagatatgcccttcctc
> ZK792.6.1/460-475agatatt	pattern xxxxxxxxxxxxxxxxxxxxxxx
tttattcagatattcccttcctc
> ZK792.6.1/460-475agatcaa	pattern xxxxxxxxxxxxxxxxxxxxxxx
tttattcagatcaacccttcctc
> ZK792.6.1/460-475agatcac	pattern xxxxxxxxxxxxxxxxxxxxxxx
tttattcagatcaccccttcctc
> ZK792.6.1/460-475agatcag	pattern xxxxxxxxxxxxxxxxxxxxxxx
tttattcagatcagcccttcctc
> ZK792.6.1/460-475agatcat	pattern xxxxxxxxxxxxxxxxxxxxxxx
tttattcagatcatcccttcctc
> ZK792.6.1/460-475agatcca	pattern xxxxxxxxxxxxxxxxxxxxxxx
tttattcagatccacccttcctc
> ZK792.6.1/460-475agatccc	pattern xxxxxxxxxxxxxxxxxxxxxxx
tttattcagatccccccttcctc
> ZK792.6.1/460-475agatccg	pattern xxxxxxxxxxxxxxxxxxxxxxx
tttattcagatccgcccttcctc
> ZK792.6.1/460-475agatcct	pattern xxxxxxxxxxxxxxxxxxxxxxx
tttattcagatcctcccttcctc
> ZK792.6.1/460-475agatcga	pattern xxxxxxxxxxxxxxxxxxxxxxx
tttattcagatcgacccttcctc
> ZK792.6.1/460-475agatcgc	pattern xxxxxxxxxxxxxxxxxxxxxxx
tttattcagatcgccccttcctc
> ZK792.6.1/460-475agatcgg	pattern xxxxxxxxxxxxxxxxxxxxxxx
tttattcagatcggcccttcctc
> ZK792.6.1/460-475agatcgt	pattern xxxxxxxxxxxxxxxxxxxxxxx
tttattcagatcgtcccttcctc
> ZK792.6.1/460-475agatcta	pattern xxxxxxxxxxxxxxxxxxxxxxx
tttattcagatctacccttcctc
> ZK792.6.1/460-475agatctc	pattern xxxxxxxxxxxxxxxxxxxxxxx
tttattcagatctccccttcctc
> ZK792.6.1/460-475agatctg	pattern xxxxxxxxxxxxxxxxxxxxxxx
tttattcagatctgcccttcctc
> ZK792.6.1/460-475agatctt	pattern xxxxxxxxxxxxxxxxxxxxxxx
tttattcagatcttcccttcctc
> ZK792.6.1/460-475agatgaa	pattern xxxxxxxxxxxxxxxxxxxxxxx
tttattcagatgaacccttcctc
> ZK792.6.1/460-475agatgac	pattern xxxxxxxxxxxxxxxxxxxxxxx
tttattcagatgaccccttcctc
> ZK792.6.1/460-475agatgag	pattern xxxxxxxxxxxxxxxxxxxxxxx
tttattcagatgagcccttcctc
> ZK792.6.1/460-475agatgat	pattern xxxxxxxxxxxxxxxxxxxxxxx
tttattcagatgatcccttcctc
> ZK792.6.1/460-475agatgca	pattern xxxxxxxxxxxxxxxxxxxxxxx
tttattcagatgcacccttcctc
> ZK792.6.1/460-475agatgcc	pattern xxxxxxxxxxxxxxxxxxxxxxx
tttattcagatgcccccttcctc
> ZK792.6.1/460-475agatgcg	pattern xxxxxxxxxxxxxxxxxxxxxxx
tttattcagatgcgcccttcctc
> ZK792.6.1/460-475agatgct	pattern xxxxxxxxxxxxxxxxxxxxxxx
tttattcagatgctcccttcctc
> ZK792.6.1/460-475agatgga	pattern xxxxxxxxxxxxxxxxxxxxxxx
tttattcagatggacccttcctc
> ZK792.6.1/460-475agatggc	pattern xxxxxxxxxxxxxxxxxxxxxxx
tttattcagatggccccttcctc
> ZK792.6.1/460-475agatggg	pattern xxxxxxxxxxxxxxxxxxxxxxx
tttattcagatgggcccttcctc
> ZK792.6.1/460-475agatggt	pattern xxxxxxxxxxxxxxxxxxxxxxx
tttattcagatggtcccttcctc
> ZK792.6.1/460-475agatgta	pattern xxxxxxxxxxxxxxxxxxxxxxx
tttattcagatgtacccttcctc
> ZK792.6.1/460-475agatgtc	pattern xxxxxxxxxxxxxxxxxxxxxxx
tttattcagatgtccccttcctc
> ZK792.6.1/460-475agatgtg	pattern xxxxxxxxxxxxxxxxxxxxxxx
tttattcagatgtgcccttcctc
> ZK792.6.1/460-475agatgtt	pattern xxxxxxxxxxxxxxxxxxxxxxx
tttattcagatgttcccttcctc
> ZK792.6.1/460-475agattaa	pattern xxxxxxxxxxxxxxxxxxxxxxx
tttattcagattaacccttcctc
> ZK792.6.1/460-475agattac	pattern xxxxxxxxxxxxxxxxxxxxxxx
tttattcagattaccccttcctc
> ZK792.6.1/460-475agattag	pattern xxxxxxxxxxxxxxxxxxxxxxx
tttattcagattagcccttcctc
> ZK792.6.1/460-475agattat	pattern xxxxxxxxxxxxxxxxxxxxxxx
tttattcagattatcccttcctc
> ZK792.6.1/460-475agattca	pattern xxxxxxxxxxxxxxxxxxxxxxx
tttattcagattcacccttcctc
> ZK792.6.1/460-475agattcc	pattern xxxxxxxxxxxxxxxxxxxxxxx
tttattcagattcccccttcctc
> ZK792.6.1/460-475agattcg	pattern xxxxxxxxxxxxxxxxxxxxxxx
tttattcagattcgcccttcctc
> ZK792.6.1/460-475agattct	pattern xxxxxxxxxxxxxxxxxxxxxxx
tttattcagattctcccttcctc
> ZK792.6.1/460-475agattga	pattern xxxxxxxxxxxxxxxxxxxxxxx
tttattcagattgacccttcctc
> ZK792.6.1/460-475agattgc	pattern xxxxxxxxxxxxxxxxxxxxxxx
tttattcagattgccccttcctc
> ZK792.6.1/460-475agattgg	pattern xxxxxxxxxxxxxxxxxxxxxxx
tttattcagattggcccttcctc
> ZK792.6.1/460-475agattgt	pattern xxxxxxxxxxxxxxxxxxxxxxx
tttattcagattgtcccttcctc
> ZK792.6.1/460-475agattta	pattern xxxxxxxxxxxxxxxxxxxxxxx
tttattcagatttacccttcctc
> ZK792.6.1/460-475agatttc	pattern xxxxxxxxxxxxxxxxxxxxxxx
tttattcagatttccccttcctc
> ZK792.6.1/460-475agatttg	pattern xxxxxxxxxxxxxxxxxxxxxxx
tttattcagatttgcccttcctc
> ZK792.6.1/460-475agatttt	pattern xxxxxxxxxxxxxxxxxxxxxxx
tttattcagattttcccttcctc
> ZK792.6.1/460-475agcaaaa	pattern xxxxxxxxxxxxxxxxxxxxxxx
tttattcagcaaaacccttcctc
> ZK792.6.1/460-475agcaaac	pattern xxxxxxxxxxxxxxxxxxxxxxx
tttattcagcaaaccccttcctc
> ZK792.6.1/460-475agcaaag	pattern xxxxxxxxxxxxxxxxxxxxxxx
tttattcagcaaagcccttcctc
> ZK792.6.1/460-475agcaaat	pattern xxxxxxxxxxxxxxxxxxxxxxx
tttattcagcaaatcccttcctc
> ZK792.6.1/460-475agcaaca	pattern xxxxxxxxxxxxxxxxxxxxxxx
tttattcagcaacacccttcctc
> ZK792.6.1/460-475agcaacc	pattern xxxxxxxxxxxxxxxxxxxxxxx
tttattcagcaacccccttcctc
> ZK792.6.1/460-475agcaacg	pattern xxxxxxxxxxxxxxxxxxxxxxx
tttattcagcaacgcccttcctc
> ZK792.6.1/460-475agcaact	pattern xxxxxxxxxxxxxxxxxxxxxxx
tttattcagcaactcccttcctc
> ZK792.6.1/460-475agcaaga	pattern xxxxxxxxxxxxxxxxxxxxxxx
tttattcagcaagacccttcctc
> ZK792.6.1/460-475agcaagc	pattern xxxxxxxxxxxxxxxxxxxxxxx
tttattcagcaagccccttcctc
> ZK792.6.1/460-475agcaagg	pattern xxxxxxxxxxxxxxxxxxxxxxx
tttattcagcaaggcccttcctc
> ZK792.6.1/460-475agcaagt	pattern xxxxxxxxxxxxxxxxxxxxxxx
tttattcagcaagtcccttcctc
> ZK792.6.1/460-475agcaata	pattern xxxxxxxxxxxxxxxxxxxxxxx
tttattcagcaatacccttcctc
> ZK792.6.1/460-475agcaatc	pattern xxxxxxxxxxxxxxxxxxxxxxx
tttattcagcaatccccttcctc
> ZK792.6.1/460-475agcaatg	pattern xxxxxxxxxxxxxxxxxxxxxxx
tttattcagcaatgcccttcctc
> ZK792.6.1/460-475agcaatt	pattern xxxxxxxxxxxxxxxxxxxxxxx
tttattcagcaattcccttcctc
> ZK792.6.1/460-475agcacaa	pattern xxxxxxxxxxxxxxxxxxxxxxx
tttattcagcacaacccttcctc
> ZK792.6.1/460-475agcacac	pattern xxxxxxxxxxxxxxxxxxxxxxx
tttattcagcacaccccttcctc
> ZK792.6.1/460-475agcacag	pattern xxxxxxxxxxxxxxxxxxxxxxx
tttattcagcacagcccttcctc
> ZK792.6.1/460-475agcacat	pattern xxxxxxxxxxxxxxxxxxxxxxx
tttattcagcacatcccttcctc
> ZK792.6.1/460-475agcacca	pattern xxxxxxxxxxxxxxxxxxxxxxx
tttattcagcaccacccttcctc
> ZK792.6.1/460-475agcaccc	pattern xxxxxxxxxxxxxxxxxxxxxxx
tttattcagcaccccccttcctc
> ZK792.6.1/460-475agcaccg	pattern xxxxxxxxxxxxxxxxxxxxxxx
tttattcagcaccgcccttcctc
> ZK792.6.1/460-475agcacct	pattern xxxxxxxxxxxxxxxxxxxxxxx
tttattcagcacctcccttcctc
> ZK792.6.1/460-475agcacga	pattern xxxxxxxxxxxxxxxxxxxxxxx
tttattcagcacgacccttcctc
> ZK792.6.1/460-475agcacgc	pattern xxxxxxxxxxxxxxxxxxxxxxx
tttattcagcacgccccttcctc
> ZK792.6.1/460-475agcacgg	pattern xxxxxxxxxxxxxxxxxxxxxxx
tttattcagcacggcccttcctc
> ZK792.6.1/460-475agcacgt	pattern xxxxxxxxxxxxxxxxxxxxxxx
tttattcagcacgtcccttcctc
> ZK792.6.1/460-475agcacta	pattern xxxxxxxxxxxxxxxxxxxxxxx
tttattcagcactacccttcctc
> ZK792.6.1/460-475agcactc	pattern xxxxxxxxxxxxxxxxxxxxxxx
tttattcagcactccccttcctc
> ZK792.6.1/460-475agcactg	pattern xxxxxxxxxxxxxxxxxxxxxxx
tttattcagcactgcccttcctc
> ZK792.6.1/460-475agcactt	pattern xxxxxxxxxxxxxxxxxxxxxxx
tttattcagcacttcccttcctc
> ZK792.6.1/460-475agcagaa	pattern xxxxxxxxxxxxxxxxxxxxxxx
tttattcagcagaacccttcctc
> ZK792.6.1/460-475agcagac	pattern xxxxxxxxxxxxxxxxxxxxxxx
tttattcagcagaccccttcctc
> ZK792.6.1/460-475agcagag	pattern xxxxxxxxxxxxxxxxxxxxxxx
tttattcagcagagcccttcctc
> ZK792.6.1/460-475agcagat	pattern xxxxxxxxxxxxxxxxxxxxxxx
tttattcagcagatcccttcctc
> ZK792.6.1/460-475agcagca	pattern xxxxxxxxxxxxxxxxxxxxxxx
tttattcagcagcacccttcctc
> ZK792.6.1/460-475agcagcc	pattern xxxxxxxxxxxxxxxxxxxxxxx
tttattcagcagcccccttcctc
> ZK792.6.1/460-475agcagcg	pattern xxxxxxxxxxxxxxxxxxxxxxx
tttattcagcagcgcccttcctc
> ZK792.6.1/460-475agcagct	pattern xxxxxxxxxxxxxxxxxxxxxxx
tttattcagcagctcccttcctc
> ZK792.6.1/460-475agcagga	pattern xxxxxxxxxxxxxxxxxxxxxxx
tttattcagcaggacccttcctc
> ZK792.6.1/460-475agcaggc	pattern xxxxxxxxxxxxxxxxxxxxxxx
tttattcagcaggccccttcctc
> ZK792.6.1/460-475agcaggg	pattern xxxxxxxxxxxxxxxxxxxxxxx
tttattcagcagggcccttcctc
> ZK792.6.1/460-475agcaggt	pattern xxxxxxxxxxxxxxxxxxxxxxx
tttattcagcaggtcccttcctc
> ZK792.6.1/460-475agcagta	pattern xxxxxxxxxxxxxxxxxxxxxxx
tttattcagcagtacccttcctc
> ZK792.6.1/460-475agcagtc	pattern xxxxxxxxxxxxxxxxxxxxxxx
tttattcagcagtccccttcctc
> ZK792.6.1/460-475agcagtg	pattern xxxxxxxxxxxxxxxxxxxxxxx
tttattcagcagtgcccttcctc
> ZK792.6.1/460-475agcagtt	pattern xxxxxxxxxxxxxxxxxxxxxxx
tttattcagcagttcccttcctc
> ZK792.6.1/460-475agcataa	pattern xxxxxxxxxxxxxxxxxxxxxxx
tttattcagcataacccttcctc
> ZK792.6.1/460-475agcatac	pattern xxxxxxxxxxxxxxxxxxxxxxx
tttattcagcataccccttcctc
> ZK792.6.1/460-475agcatag	pattern xxxxxxxxxxxxxxxxxxxxxxx
tttattcagcatagcccttcctc
> ZK792.6.1/460-475agcatat	pattern xxxxxxxxxxxxxxxxxxxxxxx
tttattcagcatatcccttcctc
> ZK792.6.1/460-475agcatca	pattern xxxxxxxxxxxxxxxxxxxxxxx
tttattcagcatcacccttcctc
> ZK792.6.1/460-475agcatcc	pattern xxxxxxxxxxxxxxxxxxxxxxx
tttattcagcatcccccttcctc
> ZK792.6.1/460-475agcatcg	pattern xxxxxxxxxxxxxxxxxxxxxxx
tttattcagcatcgcccttcctc
> ZK792.6.1/460-475agcatct	pattern xxxxxxxxxxxxxxxxxxxxxxx
tttattcagcatctcccttcctc
> ZK792.6.1/460-475agcatga	pattern xxxxxxxxxxxxxxxxxxxxxxx
tttattcagcatgacccttcctc
> ZK792.6.1/460-475agcatgc	pattern xxxxxxxxxxxxxxxxxxxxxxx
tttattcagcatgccccttcctc
> ZK792.6.1/460-475agcatgg	pattern xxxxxxxxxxxxxxxxxxxxxxx
tttattcagcatggcccttcctc
> ZK792.6.1/460-475agcatgt	pattern xxxxxxxxxxxxxxxxxxxxxxx
tttattcagcatgtcccttcctc
> ZK792.6.1/460-475agcatta	pattern xxxxxxxxxxxxxxxxxxxxxxx
tttattcagcattacccttcctc
> ZK792.6.1/460-475agcattc	pattern xxxxxxxxxxxxxxxxxxxxxxx
tttattcagcattccccttcctc
> ZK792.6.1/460-475agcattg	pattern xxxxxxxxxxxxxxxxxxxxxxx
tttattcagcattgcccttcctc
> ZK792.6.1/460-475agcattt	pattern xxxxxxxxxxxxxxxxxxxxxxx
tttattcagcatttcccttcctc
> ZK792.6.1/460-475agccaaa	pattern xxxxxxxxxxxxxxxxxxxxxxx
tttattcagccaaacccttcctc
> ZK792.6.1/460-475agccaac	pattern xxxxxxxxxxxxxxxxxxxxxxx
tttattcagccaaccccttcctc
> ZK792.6.1/460-475agccaag	pattern xxxxxxxxxxxxxxxxxxxxxxx
tttattcagccaagcccttcctc
> ZK792.6.1/460-475agccaat	pattern xxxxxxxxxxxxxxxxxxxxxxx
tttattcagccaatcccttcctc
> ZK792.6.1/460-475agccaca	pattern xxxxxxxxxxxxxxxxxxxxxxx
tttattcagccacacccttcctc
> ZK792.6.1/460-475agccacc	pattern xxxxxxxxxxxxxxxxxxxxxxx
tttattcagccacccccttcctc
> ZK792.6.1/460-475agccacg	pattern xxxxxxxxxxxxxxxxxxxxxxx
tttattcagccacgcccttcctc
> ZK792.6.1/460-475agccact	pattern xxxxxxxxxxxxxxxxxxxxxxx
tttattcagccactcccttcctc
> ZK792.6.1/460-475agccaga	pattern xxxxxxxxxxxxxxxxxxxxxxx
tttattcagccagacccttcctc
> ZK792.6.1/460-475agccagc	pattern xxxxxxxxxxxxxxxxxxxxxxx
tttattcagccagccccttcctc
> ZK792.6.1/460-475agccagg	pattern xxxxxxxxxxxxxxxxxxxxxxx
tttattcagccaggcccttcctc
> ZK792.6.1/460-475agccagt	pattern xxxxxxxxxxxxxxxxxxxxxxx
tttattcagccagtcccttcctc
> ZK792.6.1/460-475agccata	pattern xxxxxxxxxxxxxxxxxxxxxxx
tttattcagccatacccttcctc
> ZK792.6.1/460-475agccatc	pattern xxxxxxxxxxxxxxxxxxxxxxx
tttattcagccatccccttcctc
> ZK792.6.1/460-475agccatg	pattern xxxxxxxxxxxxxxxxxxxxxxx
tttattcagccatgcccttcctc
> ZK792.6.1/460-475agccatt	pattern xxxxxxxxxxxxxxxxxxxxxxx
tttattcagccattcccttcctc
> ZK792.6.1/460-475agcccaa	pattern xxxxxxxxxxxxxxxxxxxxxxx
tttattcagcccaacccttcctc
> ZK792.6.1/460-475agcccac	pattern xxxxxxxxxxxxxxxxxxxxxxx
tttattcagcccaccccttcctc
> ZK792.6.1/460-475agcccag	pattern xxxxxxxxxxxxxxxxxxxxxxx
tttattcagcccagcccttcctc
> ZK792.6.1/460-475agcccat	pattern xxxxxxxxxxxxxxxxxxxxxxx
tttattcagcccatcccttcctc
> ZK792.6.1/460-475agcccca	pattern xxxxxxxxxxxxxxxxxxxxxxx
tttattcagccccacccttcctc
> ZK792.6.1/460-475agccccc	pattern xxxxxxxxxxxxxxxxxxxxxxx
tttattcagccccccccttcctc
> ZK792.6.1/460-475agccccg	pattern xxxxxxxxxxxxxxxxxxxxxxx
tttattcagccccgcccttcctc
> ZK792.6.1/460-475agcccct	pattern xxxxxxxxxxxxxxxxxxxxxxx
tttattcagcccctcccttcctc
> ZK792.6.1/460-475agcccga	pattern xxxxxxxxxxxxxxxxxxxxxxx
tttattcagcccgacccttcctc
> ZK792.6.1/460-475agcccgc	pattern xxxxxxxxxxxxxxxxxxxxxxx
tttattcagcccgccccttcctc
> ZK792.6.1/460-475agcccgg	pattern xxxxxxxxxxxxxxxxxxxxxxx
tttattcagcccggcccttcctc
> ZK792.6.1/460-475agcccgt	pattern xxxxxxxxxxxxxxxxxxxxxxx
tttattcagcccgtcccttcctc
> ZK792.6.1/460-475agcccta	pattern xxxxxxxxxxxxxxxxxxxxxxx
tttattcagccctacccttcctc
> ZK792.6.1/460-475agccctc	pattern xxxxxxxxxxxxxxxxxxxxxxx
tttattcagccctccccttcctc
> ZK792.6.1/460-475agccctg	pattern xxxxxxxxxxxxxxxxxxxxxxx
tttattcagccctgcccttcctc
> ZK792.6.1/460-475agccctt	pattern xxxxxxxxxxxxxxxxxxxxxxx
tttattcagcccttcccttcctc
> ZK792.6.1/460-475agccgaa	pattern xxxxxxxxxxxxxxxxxxxxxxx
tttattcagccgaacccttcctc
> ZK792.6.1/460-475agccgac	pattern xxxxxxxxxxxxxxxxxxxxxxx
tttattcagccgaccccttcctc
> ZK792.6.1/460-475agccgag	pattern xxxxxxxxxxxxxxxxxxxxxxx
tttattcagccgagcccttcctc
> ZK792.6.1/460-475agccgat	pattern xxxxxxxxxxxxxxxxxxxxxxx
tttattcagccgatcccttcctc
> ZK792.6.1/460-475agccgca	pattern xxxxxxxxxxxxxxxxxxxxxxx
tttattcagccgcacccttcctc
> ZK792.6.1/460-475agccgcc	pattern xxxxxxxxxxxxxxxxxxxxxxx
tttattcagccgcccccttcctc
> ZK792.6.1/460-475agccgcg	pattern xxxxxxxxxxxxxxxxxxxxxxx
tttattcagccgcgcccttcctc
> ZK792.6.1/460-475agccgct	pattern xxxxxxxxxxxxxxxxxxxxxxx
tttattcagccgctcccttcctc
> ZK792.6.1/460-475agccgga	pattern xxxxxxxxxxxxxxxxxxxxxxx
tttattcagccggacccttcctc
> ZK792.6.1/460-475agccggc	pattern xxxxxxxxxxxxxxxxxxxxxxx
tttattcagccggccccttcctc
> ZK792.6.1/460-475agccggg	pattern xxxxxxxxxxxxxxxxxxxxxxx
tttattcagccgggcccttcctc
> ZK792.6.1/460-475agccggt	pattern xxxxxxxxxxxxxxxxxxxxxxx
tttattcagccggtcccttcctc
> ZK792.6.1/460-475agccgta	pattern xxxxxxxxxxxxxxxxxxxxxxx
tttattcagccgtacccttcctc
> ZK792.6.1/460-475agccgtc	pattern xxxxxxxxxxxxxxxxxxxxxxx
tttattcagccgtccccttcctc
> ZK792.6.1/460-475agccgtg	pattern xxxxxxxxxxxxxxxxxxxxxxx
tttattcagccgtgcccttcctc
> ZK792.6.1/460-475agccgtt	pattern xxxxxxxxxxxxxxxxxxxxxxx
tttattcagccgttcccttcctc
> ZK792.6.1/460-475agcctaa	pattern xxxxxxxxxxxxxxxxxxxxxxx
tttattcagcctaacccttcctc
> ZK792.6.1/460-475agcctac	pattern xxxxxxxxxxxxxxxxxxxxxxx
tttattcagcctaccccttcctc
> ZK792.6.1/460-475agcctag	pattern xxxxxxxxxxxxxxxxxxxxxxx
tttattcagcctagcccttcctc
> ZK792.6.1/460-475agcctat	pattern xxxxxxxxxxxxxxxxxxxxxxx
tttattcagcctatcccttcctc
> ZK792.6.1/460-475agcctca	pattern xxxxxxxxxxxxxxxxxxxxxxx
tttattcagcctcacccttcctc
> ZK792.6.1/460-475agcctcc	pattern xxxxxxxxxxxxxxxxxxxxxxx
tttattcagcctcccccttcctc
> ZK792.6.1/460-475agcctcg	pattern xxxxxxxxxxxxxxxxxxxxxxx
tttattcagcctcgcccttcctc
> ZK792.6.1/460-475agcctct	pattern xxxxxxxxxxxxxxxxxxxxxxx
tttattcagcctctcccttcctc
> ZK792.6.1/460-475agcctga	pattern xxxxxxxxxxxxxxxxxxxxxxx
tttattcagcctgacccttcctc
> ZK792.6.1/460-475agcctgc	pattern xxxxxxxxxxxxxxxxxxxxxxx
tttattcagcctgccccttcctc
> ZK792.6.1/460-475agcctgg	pattern xxxxxxxxxxxxxxxxxxxxxxx
tttattcagcctggcccttcctc
> ZK792.6.1/460-475agcctgt	pattern xxxxxxxxxxxxxxxxxxxxxxx
tttattcagcctgtcccttcctc
> ZK792.6.1/460-475agcctta	pattern xxxxxxxxxxxxxxxxxxxxxxx
tttattcagccttacccttcctc
> ZK792.6.1/460-475agccttc	pattern xxxxxxxxxxxxxxxxxxxxxxx
tttattcagccttccccttcctc
> ZK792.6.1/460-475agccttg	pattern xxxxxxxxxxxxxxxxxxxxxxx
tttattcagccttgcccttcctc
> ZK792.6.1/460-475agccttt	pattern xxxxxxxxxxxxxxxxxxxxxxx
tttattcagcctttcccttcctc
> ZK792.6.1/460-475agcgaaa	pattern xxxxxxxxxxxxxxxxxxxxxxx
tttattcagcgaaacccttcctc
> ZK792.6.1/460-475agcgaac	pattern xxxxxxxxxxxxxxxxxxxxxxx
tttattcagcgaaccccttcctc
> ZK792.6.1/460-475agcgaag	pattern xxxxxxxxxxxxxxxxxxxxxxx
tttattcagcgaagcccttcctc
> ZK792.6.1/460-475agcgaat	pattern xxxxxxxxxxxxxxxxxxxxxxx
tttattcagcgaatcccttcctc
> ZK792.6.1/460-475agcgaca	pattern xxxxxxxxxxxxxxxxxxxxxxx
tttattcagcgacacccttcctc
> ZK792.6.1/460-475agcgacc	pattern xxxxxxxxxxxxxxxxxxxxxxx
tttattcagcgacccccttcctc
> ZK792.6.1/460-475agcgacg	pattern xxxxxxxxxxxxxxxxxxxxxxx
tttattcagcgacgcccttcctc
> ZK792.6.1/460-475agcgact	pattern xxxxxxxxxxxxxxxxxxxxxxx
tttattcagcgactcccttcctc
> ZK792.6.1/460-475agcgaga	pattern xxxxxxxxxxxxxxxxxxxxxxx
tttattcagcgagacccttcctc
> ZK792.6.1/460-475agcgagc	pattern xxxxxxxxxxxxxxxxxxxxxxx
tttattcagcgagccccttcctc
> ZK792.6.1/460-475agcgagg	pattern xxxxxxxxxxxxxxxxxxxxxxx
tttattcagcgaggcccttcctc
> ZK792.6.1/460-475agcgagt	pattern xxxxxxxxxxxxxxxxxxxxxxx
tttattcagcgagtcccttcctc
> ZK792.6.1/460-475agcgata	pattern xxxxxxxxxxxxxxxxxxxxxxx
tttattcagcgatacccttcctc
> ZK792.6.1/460-475agcgatc	pattern xxxxxxxxxxxxxxxxxxxxxxx
tttattcagcgatccccttcctc
> ZK792.6.1/460-475agcgatg	pattern xxxxxxxxxxxxxxxxxxxxxxx
tttattcagcgatgcccttcctc
> ZK792.6.1/460-475agcgatt	pattern xxxxxxxxxxxxxxxxxxxxxxx
tttattcagcgattcccttcctc
> ZK792.6.1/460-475agcgcaa	pattern xxxxxxxxxxxxxxxxxxxxxxx
tttattcagcgcaacccttcctc
> ZK792.6.1/460-475agcgcac	pattern xxxxxxxxxxxxxxxxxxxxxxx
tttattcagcgcaccccttcctc
> ZK792.6.1/460-475agcgcag	pattern xxxxxxxxxxxxxxxxxxxxxxx
tttattcagcgcagcccttcctc
> ZK792.6.1/460-475agcgcat	pattern xxxxxxxxxxxxxxxxxxxxxxx
tttattcagcgcatcccttcctc
> ZK792.6.1/460-475agcgcca	pattern xxxxxxxxxxxxxxxxxxxxxxx
tttattcagcgccacccttcctc
> ZK792.6.1/460-475agcgccc	pattern xxxxxxxxxxxxxxxxxxxxxxx
tttattcagcgccccccttcctc
> ZK792.6.1/460-475agcgccg	pattern xxxxxxxxxxxxxxxxxxxxxxx
tttattcagcgccgcccttcctc
> ZK792.6.1/460-475agcgcct	pattern xxxxxxxxxxxxxxxxxxxxxxx
tttattcagcgcctcccttcctc
> ZK792.6.1/460-475agcgcga	pattern xxxxxxxxxxxxxxxxxxxxxxx
tttattcagcgcgacccttcctc
> ZK792.6.1/460-475agcgcgc	pattern xxxxxxxxxxxxxxxxxxxxxxx
tttattcagcgcgccccttcctc
> ZK792.6.1/460-475agcgcgg	pattern xxxxxxxxxxxxxxxxxxxxxxx
tttattcagcgcggcccttcctc
> ZK792.6.1/460-475agcgcgt	pattern xxxxxxxxxxxxxxxxxxxxxxx
tttattcagcgcgtcccttcctc
> ZK792.6.1/460-475agcgcta	pattern xxxxxxxxxxxxxxxxxxxxxxx
tttattcagcgctacccttcctc
> ZK792.6.1/460-475agcgctc	pattern xxxxxxxxxxxxxxxxxxxxxxx
tttattcagcgctccccttcctc
> ZK792.6.1/460-475agcgctg	pattern xxxxxxxxxxxxxxxxxxxxxxx
tttattcagcgctgcccttcctc
> ZK792.6.1/460-475agcgctt	pattern xxxxxxxxxxxxxxxxxxxxxxx
tttattcagcgcttcccttcctc
> ZK792.6.1/460-475agcggaa	pattern xxxxxxxxxxxxxxxxxxxxxxx
tttattcagcggaacccttcctc
> ZK792.6.1/460-475agcggac	pattern xxxxxxxxxxxxxxxxxxxxxxx
tttattcagcggaccccttcctc
> ZK792.6.1/460-475agcggag	pattern xxxxxxxxxxxxxxxxxxxxxxx
tttattcagcggagcccttcctc
> ZK792.6.1/460-475agcggat	pattern xxxxxxxxxxxxxxxxxxxxxxx
tttattcagcggatcccttcctc
> ZK792.6.1/460-475agcggca	pattern xxxxxxxxxxxxxxxxxxxxxxx
tttattcagcggcacccttcctc
> ZK792.6.1/460-475agcggcc	pattern xxxxxxxxxxxxxxxxxxxxxxx
tttattcagcggcccccttcctc
> ZK792.6.1/460-475agcggcg	pattern xxxxxxxxxxxxxxxxxxxxxxx
tttattcagcggcgcccttcctc
> ZK792.6.1/460-475agcggct	pattern xxxxxxxxxxxxxxxxxxxxxxx
tttattcagcggctcccttcctc
> ZK792.6.1/460-475agcggga	pattern xxxxxxxxxxxxxxxxxxxxxxx
tttattcagcgggacccttcctc
> ZK792.6.1/460-475agcgggc	pattern xxxxxxxxxxxxxxxxxxxxxxx
tttattcagcgggccccttcctc
> ZK792.6.1/460-475agcgggg	pattern xxxxxxxxxxxxxxxxxxxxxxx
tttattcagcggggcccttcctc
> ZK792.6.1/460-475agcgggt	pattern xxxxxxxxxxxxxxxxxxxxxxx
tttattcagcgggtcccttcctc
> ZK792.6.1/460-475agcggta	pattern xxxxxxxxxxxxxxxxxxxxxxx
tttattcagcggtacccttcctc
> ZK792.6.1/460-475agcggtc	pattern xxxxxxxxxxxxxxxxxxxxxxx
tttattcagcggtccccttcctc
> ZK792.6.1/460-475agcggtg	pattern xxxxxxxxxxxxxxxxxxxxxxx
tttattcagcggtgcccttcctc
> ZK792.6.1/460-475agcggtt	pattern xxxxxxxxxxxxxxxxxxxxxxx
tttattcagcggttcccttcctc
> ZK792.6.1/460-475agcgtaa	pattern xxxxxxxxxxxxxxxxxxxxxxx
tttattcagcgtaacccttcctc
> ZK792.6.1/460-475agcgtac	pattern xxxxxxxxxxxxxxxxxxxxxxx
tttattcagcgtaccccttcctc
> ZK792.6.1/460-475agcgtag	pattern xxxxxxxxxxxxxxxxxxxxxxx
tttattcagcgtagcccttcctc
> ZK792.6.1/460-475agcgtat	pattern xxxxxxxxxxxxxxxxxxxxxxx
tttattcagcgtatcccttcctc
> ZK792.6.1/460-475agcgtca	pattern xxxxxxxxxxxxxxxxxxxxxxx
tttattcagcgtcacccttcctc
> ZK792.6.1/460-475agcgtcc	pattern xxxxxxxxxxxxxxxxxxxxxxx
tttattcagcgtcccccttcctc
> ZK792.6.1/460-475agcgtcg	pattern xxxxxxxxxxxxxxxxxxxxxxx
tttattcagcgtcgcccttcctc
> ZK792.6.1/460-475agcgtct	pattern xxxxxxxxxxxxxxxxxxxxxxx
tttattcagcgtctcccttcctc
> ZK792.6.1/460-475agcgtga	pattern xxxxxxxxxxxxxxxxxxxxxxx
tttattcagcgtgacccttcctc
> ZK792.6.1/460-475agcgtgc	pattern xxxxxxxxxxxxxxxxxxxxxxx
tttattcagcgtgccccttcctc
> ZK792.6.1/460-475agcgtgg	pattern xxxxxxxxxxxxxxxxxxxxxxx
tttattcagcgtggcccttcctc
> ZK792.6.1/460-475agcgtgt	pattern xxxxxxxxxxxxxxxxxxxxxxx
tttattcagcgtgtcccttcctc
> ZK792.6.1/460-475agcgtta	pattern xxxxxxxxxxxxxxxxxxxxxxx
tttattcagcgttacccttcctc
> ZK792.6.1/460-475agcgttc	pattern xxxxxxxxxxxxxxxxxxxxxxx
tttattcagcgttccccttcctc
> ZK792.6.1/460-475agcgttg	pattern xxxxxxxxxxxxxxxxxxxxxxx
tttattcagcgttgcccttcctc
> ZK792.6.1/460-475agcgttt	pattern xxxxxxxxxxxxxxxxxxxxxxx
tttattcagcgtttcccttcctc
> ZK792.6.1/460-475agctaaa	pattern xxxxxxxxxxxxxxxxxxxxxxx
tttattcagctaaacccttcctc
> ZK792.6.1/460-475agctaac	pattern xxxxxxxxxxxxxxxxxxxxxxx
tttattcagctaaccccttcctc
> ZK792.6.1/460-475agctaag	pattern xxxxxxxxxxxxxxxxxxxxxxx
tttattcagctaagcccttcctc
> ZK792.6.1/460-475agctaat	pattern xxxxxxxxxxxxxxxxxxxxxxx
tttattcagctaatcccttcctc
> ZK792.6.1/460-475agctaca	pattern xxxxxxxxxxxxxxxxxxxxxxx
tttattcagctacacccttcctc
> ZK792.6.1/460-475agctacc	pattern xxxxxxxxxxxxxxxxxxxxxxx
tttattcagctacccccttcctc
> ZK792.6.1/460-475agctacg	pattern xxxxxxxxxxxxxxxxxxxxxxx
tttattcagctacgcccttcctc
> ZK792.6.1/460-475agctact	pattern xxxxxxxxxxxxxxxxxxxxxxx
tttattcagctactcccttcctc
> ZK792.6.1/460-475agctaga	pattern xxxxxxxxxxxxxxxxxxxxxxx
tttattcagctagacccttcctc
> ZK792.6.1/460-475agctagc	pattern xxxxxxxxxxxxxxxxxxxxxxx
tttattcagctagccccttcctc
> ZK792.6.1/460-475agctagg	pattern xxxxxxxxxxxxxxxxxxxxxxx
tttattcagctaggcccttcctc
> ZK792.6.1/460-475agctagt	pattern xxxxxxxxxxxxxxxxxxxxxxx
tttattcagctagtcccttcctc
> ZK792.6.1/460-475agctata	pattern xxxxxxxxxxxxxxxxxxxxxxx
tttattcagctatacccttcctc
> ZK792.6.1/460-475agctatc	pattern xxxxxxxxxxxxxxxxxxxxxxx
tttattcagctatccccttcctc
> ZK792.6.1/460-475agctatg	pattern xxxxxxxxxxxxxxxxxxxxxxx
tttattcagctatgcccttcctc
> ZK792.6.1/460-475agctatt	pattern xxxxxxxxxxxxxxxxxxxxxxx
tttattcagctattcccttcctc
> ZK792.6.1/460-475agctcaa	pattern xxxxxxxxxxxxxxxxxxxxxxx
tttattcagctcaacccttcctc
> ZK792.6.1/460-475agctcac	pattern xxxxxxxxxxxxxxxxxxxxxxx
tttattcagctcaccccttcctc
> ZK792.6.1/460-475agctcag	pattern xxxxxxxxxxxxxxxxxxxxxxx
tttattcagctcagcccttcctc
> ZK792.6.1/460-475agctcat	pattern xxxxxxxxxxxxxxxxxxxxxxx
tttattcagctcatcccttcctc
> ZK792.6.1/460-475agctcca	pattern xxxxxxxxxxxxxxxxxxxxxxx
tttattcagctccacccttcctc
> ZK792.6.1/460-475agctccc	pattern xxxxxxxxxxxxxxxxxxxxxxx
tttattcagctccccccttcctc
> ZK792.6.1/460-475agctccg	pattern xxxxxxxxxxxxxxxxxxxxxxx
tttattcagctccgcccttcctc
> ZK792.6.1/460-475agctcct	pattern xxxxxxxxxxxxxxxxxxxxxxx
tttattcagctcctcccttcctc
> ZK792.6.1/460-475agctcga	pattern xxxxxxxxxxxxxxxxxxxxxxx
tttattcagctcgacccttcctc
> ZK792.6.1/460-475agctcgc	pattern xxxxxxxxxxxxxxxxxxxxxxx
tttattcagctcgccccttcctc
> ZK792.6.1/460-475agctcgg	pattern xxxxxxxxxxxxxxxxxxxxxxx
tttattcagctcggcccttcctc
> ZK792.6.1/460-475agctcgt	pattern xxxxxxxxxxxxxxxxxxxxxxx
tttattcagctcgtcccttcctc
> ZK792.6.1/460-475agctcta	pattern xxxxxxxxxxxxxxxxxxxxxxx
tttattcagctctacccttcctc
> ZK792.6.1/460-475agctctc	pattern xxxxxxxxxxxxxxxxxxxxxxx
tttattcagctctccccttcctc
> ZK792.6.1/460-475agctctg	pattern xxxxxxxxxxxxxxxxxxxxxxx
tttattcagctctgcccttcctc
> ZK792.6.1/460-475agctctt	pattern xxxxxxxxxxxxxxxxxxxxxxx
tttattcagctcttcccttcctc
> ZK792.6.1/460-475agctgaa	pattern xxxxxxxxxxxxxxxxxxxxxxx
tttattcagctgaacccttcctc
> ZK792.6.1/460-475agctgac	pattern xxxxxxxxxxxxxxxxxxxxxxx
tttattcagctgaccccttcctc
> ZK792.6.1/460-475agctgag	pattern xxxxxxxxxxxxxxxxxxxxxxx
tttattcagctgagcccttcctc
> ZK792.6.1/460-475agctgat	pattern xxxxxxxxxxxxxxxxxxxxxxx
tttattcagctgatcccttcctc
> ZK792.6.1/460-475agctgca	pattern xxxxxxxxxxxxxxxxxxxxxxx
tttattcagctgcacccttcctc
> ZK792.6.1/460-475agctgcc	pattern xxxxxxxxxxxxxxxxxxxxxxx
tttattcagctgcccccttcctc
> ZK792.6.1/460-475agctgcg	pattern xxxxxxxxxxxxxxxxxxxxxxx
tttattcagctgcgcccttcctc
> ZK792.6.1/460-475agctgct	pattern xxxxxxxxxxxxxxxxxxxxxxx
tttattcagctgctcccttcctc
> ZK792.6.1/460-475agctgga	pattern xxxxxxxxxxxxxxxxxxxxxxx
tttattcagctggacccttcctc
> ZK792.6.1/460-475agctggc	pattern xxxxxxxxxxxxxxxxxxxxxxx
tttattcagctggccccttcctc
> ZK792.6.1/460-475agctggg	pattern xxxxxxxxxxxxxxxxxxxxxxx
tttattcagctgggcccttcctc
> ZK792.6.1/460-475agctggt	pattern xxxxxxxxxxxxxxxxxxxxxxx
tttattcagctggtcccttcctc
> ZK792.6.1/460-475agctgta	pattern xxxxxxxxxxxxxxxxxxxxxxx
tttattcagctgtacccttcctc
> ZK792.6.1/460-475agctgtc	pattern xxxxxxxxxxxxxxxxxxxxxxx
tttattcagctgtccccttcctc
> ZK792.6.1/460-475agctgtg	pattern xxxxxxxxxxxxxxxxxxxxxxx
tttattcagctgtgcccttcctc
> ZK792.6.1/460-475agctgtt	pattern xxxxxxxxxxxxxxxxxxxxxxx
tttattcagctgttcccttcctc
> ZK792.6.1/460-475agcttaa	pattern xxxxxxxxxxxxxxxxxxxxxxx
tttattcagcttaacccttcctc
> ZK792.6.1/460-475agcttac	pattern xxxxxxxxxxxxxxxxxxxxxxx
tttattcagcttaccccttcctc
> ZK792.6.1/460-475agcttag	pattern xxxxxxxxxxxxxxxxxxxxxxx
tttattcagcttagcccttcctc
> ZK792.6.1/460-475agcttat	pattern xxxxxxxxxxxxxxxxxxxxxxx
tttattcagcttatcccttcctc
> ZK792.6.1/460-475agcttca	pattern xxxxxxxxxxxxxxxxxxxxxxx
tttattcagcttcacccttcctc
> ZK792.6.1/460-475agcttcc	pattern xxxxxxxxxxxxxxxxxxxxxxx
tttattcagcttcccccttcctc
> ZK792.6.1/460-475agcttcg	pattern xxxxxxxxxxxxxxxxxxxxxxx
tttattcagcttcgcccttcctc
> ZK792.6.1/460-475agcttct	pattern xxxxxxxxxxxxxxxxxxxxxxx
tttattcagcttctcccttcctc
> ZK792.6.1/460-475agcttga	pattern xxxxxxxxxxxxxxxxxxxxxxx
tttattcagcttgacccttcctc
> ZK792.6.1/460-475agcttgc	pattern xxxxxxxxxxxxxxxxxxxxxxx
tttattcagcttgccccttcctc
> ZK792.6.1/460-475agcttgg	pattern xxxxxxxxxxxxxxxxxxxxxxx
tttattcagcttggcccttcctc
> ZK792.6.1/460-475agcttgt	pattern xxxxxxxxxxxxxxxxxxxxxxx
tttattcagcttgtcccttcctc
> ZK792.6.1/460-475agcttta	pattern xxxxxxxxxxxxxxxxxxxxxxx
tttattcagctttacccttcctc
> ZK792.6.1/460-475agctttc	pattern xxxxxxxxxxxxxxxxxxxxxxx
tttattcagctttccccttcctc
> ZK792.6.1/460-475agctttg	pattern xxxxxxxxxxxxxxxxxxxxxxx
tttattcagctttgcccttcctc
> ZK792.6.1/460-475agctttt	pattern xxxxxxxxxxxxxxxxxxxxxxx
tttattcagcttttcccttcctc
> ZK792.6.1/460-475aggaaaa	pattern xxxxxxxxxxxxxxxxxxxxxxx
tttattcaggaaaacccttcctc
> ZK792.6.1/460-475aggaaac	pattern xxxxxxxxxxxxxxxxxxxxxxx
tttattcaggaaaccccttcctc
> ZK792.6.1/460-475aggaaag	pattern xxxxxxxxxxxxxxxxxxxxxxx
tttattcaggaaagcccttcctc
> ZK792.6.1/460-475aggaaat	pattern xxxxxxxxxxxxxxxxxxxxxxx
tttattcaggaaatcccttcctc
> ZK792.6.1/460-475aggaaca	pattern xxxxxxxxxxxxxxxxxxxxxxx
tttattcaggaacacccttcctc
> ZK792.6.1/460-475aggaacc	pattern xxxxxxxxxxxxxxxxxxxxxxx
tttattcaggaacccccttcctc
> ZK792.6.1/460-475aggaacg	pattern xxxxxxxxxxxxxxxxxxxxxxx
tttattcaggaacgcccttcctc
> ZK792.6.1/460-475aggaact	pattern xxxxxxxxxxxxxxxxxxxxxxx
tttattcaggaactcccttcctc
> ZK792.6.1/460-475aggaaga	pattern xxxxxxxxxxxxxxxxxxxxxxx
tttattcaggaagacccttcctc
> ZK792.6.1/460-475aggaagc	pattern xxxxxxxxxxxxxxxxxxxxxxx
tttattcaggaagccccttcctc
> ZK792.6.1/460-475aggaagg	pattern xxxxxxxxxxxxxxxxxxxxxxx
tttattcaggaaggcccttcctc
> ZK792.6.1/460-475aggaagt	pattern xxxxxxxxxxxxxxxxxxxxxxx
tttattcaggaagtcccttcctc
> ZK792.6.1/460-475aggaata	pattern xxxxxxxxxxxxxxxxxxxxxxx
tttattcaggaatacccttcctc
> ZK792.6.1/460-475aggaatc	pattern xxxxxxxxxxxxxxxxxxxxxxx
tttattcaggaatccccttcctc
> ZK792.6.1/460-475aggaatg	pattern xxxxxxxxxxxxxxxxxxxxxxx
tttattcaggaatgcccttcctc
> ZK792.6.1/460-475aggaatt	pattern xxxxxxxxxxxxxxxxxxxxxxx
tttattcaggaattcccttcctc
> ZK792.6.1/460-475aggacaa	pattern xxxxxxxxxxxxxxxxxxxxxxx
tttattcaggacaacccttcctc
> ZK792.6.1/460-475aggacac	pattern xxxxxxxxxxxxxxxxxxxxxxx
tttattcaggacaccccttcctc
> ZK792.6.1/460-475aggacag	pattern xxxxxxxxxxxxxxxxxxxxxxx
tttattcaggacagcccttcctc
> ZK792.6.1/460-475aggacat	pattern xxxxxxxxxxxxxxxxxxxxxxx
tttattcaggacatcccttcctc
> ZK792.6.1/460-475aggacca	pattern xxxxxxxxxxxxxxxxxxxxxxx
tttattcaggaccacccttcctc
> ZK792.6.1/460-475aggaccc	pattern xxxxxxxxxxxxxxxxxxxxxxx
tttattcaggaccccccttcctc
> ZK792.6.1/460-475aggaccg	pattern xxxxxxxxxxxxxxxxxxxxxxx
tttattcaggaccgcccttcctc
> ZK792.6.1/460-475aggacct	pattern xxxxxxxxxxxxxxxxxxxxxxx
tttattcaggacctcccttcctc
> ZK792.6.1/460-475aggacga	pattern xxxxxxxxxxxxxxxxxxxxxxx
tttattcaggacgacccttcctc
> ZK792.6.1/460-475aggacgc	pattern xxxxxxxxxxxxxxxxxxxxxxx
tttattcaggacgccccttcctc
> ZK792.6.1/460-475aggacgg	pattern xxxxxxxxxxxxxxxxxxxxxxx
tttattcaggacggcccttcctc
> ZK792.6.1/460-475aggacgt	pattern xxxxxxxxxxxxxxxxxxxxxxx
tttattcaggacgtcccttcctc
> ZK792.6.1/460-475aggacta	pattern xxxxxxxxxxxxxxxxxxxxxxx
tttattcaggactacccttcctc
> ZK792.6.1/460-475aggactc	pattern xxxxxxxxxxxxxxxxxxxxxxx
tttattcaggactccccttcctc
> ZK792.6.1/460-475aggactg	pattern xxxxxxxxxxxxxxxxxxxxxxx
tttattcaggactgcccttcctc
> ZK792.6.1/460-475aggactt	pattern xxxxxxxxxxxxxxxxxxxxxxx
tttattcaggacttcccttcctc
> ZK792.6.1/460-475aggagaa	pattern xxxxxxxxxxxxxxxxxxxxxxx
tttattcaggagaacccttcctc
> ZK792.6.1/460-475aggagac	pattern xxxxxxxxxxxxxxxxxxxxxxx
tttattcaggagaccccttcctc
> ZK792.6.1/460-475aggagag	pattern xxxxxxxxxxxxxxxxxxxxxxx
tttattcaggagagcccttcctc
> ZK792.6.1/460-475aggagat	pattern xxxxxxxxxxxxxxxxxxxxxxx
tttattcaggagatcccttcctc
> ZK792.6.1/460-475aggagca	pattern xxxxxxxxxxxxxxxxxxxxxxx
tttattcaggagcacccttcctc
> ZK792.6.1/460-475aggagcc	pattern xxxxxxxxxxxxxxxxxxxxxxx
tttattcaggagcccccttcctc
> ZK792.6.1/460-475aggagcg	pattern xxxxxxxxxxxxxxxxxxxxxxx
tttattcaggagcgcccttcctc
> ZK792.6.1/460-475aggagct	pattern xxxxxxxxxxxxxxxxxxxxxxx
tttattcaggagctcccttcctc
> ZK792.6.1/460-475aggagga	pattern xxxxxxxxxxxxxxxxxxxxxxx
tttattcaggaggacccttcctc
> ZK792.6.1/460-475aggaggc	pattern xxxxxxxxxxxxxxxxxxxxxxx
tttattcaggaggccccttcctc
> ZK792.6.1/460-475aggaggg	pattern xxxxxxxxxxxxxxxxxxxxxxx
tttattcaggagggcccttcctc
> ZK792.6.1/460-475aggaggt	pattern xxxxxxxxxxxxxxxxxxxxxxx
tttattcaggaggtcccttcctc
> ZK792.6.1/460-475aggagta	pattern xxxxxxxxxxxxxxxxxxxxxxx
tttattcaggagtacccttcctc
> ZK792.6.1/460-475aggagtc	pattern xxxxxxxxxxxxxxxxxxxxxxx
tttattcaggagtccccttcctc
> ZK792.6.1/460-475aggagtg	pattern xxxxxxxxxxxxxxxxxxxxxxx
tttattcaggagtgcccttcctc
> ZK792.6.1/460-475aggagtt	pattern xxxxxxxxxxxxxxxxxxxxxxx
tttattcaggagttcccttcctc
> ZK792.6.1/460-475aggataa	pattern xxxxxxxxxxxxxxxxxxxxxxx
tttattcaggataacccttcctc
> ZK792.6.1/460-475aggatac	pattern xxxxxxxxxxxxxxxxxxxxxxx
tttattcaggataccccttcctc
> ZK792.6.1/460-475aggatag	pattern xxxxxxxxxxxxxxxxxxxxxxx
tttattcaggatagcccttcctc
> ZK792.6.1/460-475aggatat	pattern xxxxxxxxxxxxxxxxxxxxxxx
tttattcaggatatcccttcctc
> ZK792.6.1/460-475aggatca	pattern xxxxxxxxxxxxxxxxxxxxxxx
tttattcaggatcacccttcctc
> ZK792.6.1/460-475aggatcc	pattern xxxxxxxxxxxxxxxxxxxxxxx
tttattcaggatcccccttcctc
> ZK792.6.1/460-475aggatcg	pattern xxxxxxxxxxxxxxxxxxxxxxx
tttattcaggatcgcccttcctc
> ZK792.6.1/460-475aggatct	pattern xxxxxxxxxxxxxxxxxxxxxxx
tttattcaggatctcccttcctc
> ZK792.6.1/460-475aggatga	pattern xxxxxxxxxxxxxxxxxxxxxxx
tttattcaggatgacccttcctc
> ZK792.6.1/460-475aggatgc	pattern xxxxxxxxxxxxxxxxxxxxxxx
tttattcaggatgccccttcctc
> ZK792.6.1/460-475aggatgg	pattern xxxxxxxxxxxxxxxxxxxxxxx
tttattcaggatggcccttcctc
> ZK792.6.1/460-475aggatgt	pattern xxxxxxxxxxxxxxxxxxxxxxx
tttattcaggatgtcccttcctc
> ZK792.6.1/460-475aggatta	pattern xxxxxxxxxxxxxxxxxxxxxxx
tttattcaggattacccttcctc
> ZK792.6.1/460-475aggattc	pattern xxxxxxxxxxxxxxxxxxxxxxx
tttattcaggattccccttcctc
> ZK792.6.1/460-475aggattg	pattern xxxxxxxxxxxxxxxxxxxxxxx
tttattcaggattgcccttcctc
> ZK792.6.1/460-475aggattt	pattern xxxxxxxxxxxxxxxxxxxxxxx
tttattcaggatttcccttcctc
> ZK792.6.1/460-475aggcaaa	pattern xxxxxxxxxxxxxxxxxxxxxxx
tttattcaggcaaacccttcctc
> ZK792.6.1/460-475aggcaac	pattern xxxxxxxxxxxxxxxxxxxxxxx
tttattcaggcaaccccttcctc
> ZK792.6.1/460-475aggcaag	pattern xxxxxxxxxxxxxxxxxxxxxxx
tttattcaggcaagcccttcctc
> ZK792.6.1/460-475aggcaat	pattern xxxxxxxxxxxxxxxxxxxxxxx
tttattcaggcaatcccttcctc
> ZK792.6.1/460-475aggcaca	pattern xxxxxxxxxxxxxxxxxxxxxxx
tttattcaggcacacccttcctc
> ZK792.6.1/460-475aggcacc	pattern xxxxxxxxxxxxxxxxxxxxxxx
tttattcaggcacccccttcctc
> ZK792.6.1/460-475aggcacg	pattern xxxxxxxxxxxxxxxxxxxxxxx
tttattcaggcacgcccttcctc
> ZK792.6.1/460-475aggcact	pattern xxxxxxxxxxxxxxxxxxxxxxx
tttattcaggcactcccttcctc
> ZK792.6.1/460-475aggcaga	pattern xxxxxxxxxxxxxxxxxxxxxxx
tttattcaggcagacccttcctc
> ZK792.6.1/460-475aggcagc	pattern xxxxxxxxxxxxxxxxxxxxxxx
tttattcaggcagccccttcctc
> ZK792.6.1/460-475aggcagg	pattern xxxxxxxxxxxxxxxxxxxxxxx
tttattcaggcaggcccttcctc
> ZK792.6.1/460-475aggcagt	pattern xxxxxxxxxxxxxxxxxxxxxxx
tttattcaggcagtcccttcctc
> ZK792.6.1/460-475aggcata	pattern xxxxxxxxxxxxxxxxxxxxxxx
tttattcaggcatacccttcctc
> ZK792.6.1/460-475aggcatc	pattern xxxxxxxxxxxxxxxxxxxxxxx
tttattcaggcatccccttcctc
> ZK792.6.1/460-475aggcatg	pattern xxxxxxxxxxxxxxxxxxxxxxx
tttattcaggcatgcccttcctc
> ZK792.6.1/460-475aggcatt	pattern xxxxxxxxxxxxxxxxxxxxxxx
tttattcaggcattcccttcctc
> ZK792.6.1/460-475aggccaa	pattern xxxxxxxxxxxxxxxxxxxxxxx
tttattcaggccaacccttcctc
> ZK792.6.1/460-475aggccac	pattern xxxxxxxxxxxxxxxxxxxxxxx
tttattcaggccaccccttcctc
> ZK792.6.1/460-475aggccag	pattern xxxxxxxxxxxxxxxxxxxxxxx
tttattcaggccagcccttcctc
> ZK792.6.1/460-475aggccat	pattern xxxxxxxxxxxxxxxxxxxxxxx
tttattcaggccatcccttcctc
> ZK792.6.1/460-475aggccca	pattern xxxxxxxxxxxxxxxxxxxxxxx
tttattcaggcccacccttcctc
> ZK792.6.1/460-475aggcccc	pattern xxxxxxxxxxxxxxxxxxxxxxx
tttattcaggcccccccttcctc
> ZK792.6.1/460-475aggcccg	pattern xxxxxxxxxxxxxxxxxxxxxxx
tttattcaggcccgcccttcctc
> ZK792.6.1/460-475aggccct	pattern xxxxxxxxxxxxxxxxxxxxxxx
tttattcaggccctcccttcctc
> ZK792.6.1/460-475aggccga	pattern xxxxxxxxxxxxxxxxxxxxxxx
tttattcaggccgacccttcctc
> ZK792.6.1/460-475aggccgc	pattern xxxxxxxxxxxxxxxxxxxxxxx
tttattcaggccgccccttcctc
> ZK792.6.1/460-475aggccgg	pattern xxxxxxxxxxxxxxxxxxxxxxx
tttattcaggccggcccttcctc
> ZK792.6.1/460-475aggccgt	pattern xxxxxxxxxxxxxxxxxxxxxxx
tttattcaggccgtcccttcctc
> ZK792.6.1/460-475aggccta	pattern xxxxxxxxxxxxxxxxxxxxxxx
tttattcaggcctacccttcctc
> ZK792.6.1/460-475aggcctc	pattern xxxxxxxxxxxxxxxxxxxxxxx
tttattcaggcctccccttcctc
> ZK792.6.1/460-475aggcctg	pattern xxxxxxxxxxxxxxxxxxxxxxx
tttattcaggcctgcccttcctc
> ZK792.6.1/460-475aggcctt	pattern xxxxxxxxxxxxxxxxxxxxxxx
tttattcaggccttcccttcctc
> ZK792.6.1/460-475aggcgaa	pattern xxxxxxxxxxxxxxxxxxxxxxx
tttattcaggcgaacccttcctc
> ZK792.6.1/460-475aggcgac	pattern xxxxxxxxxxxxxxxxxxxxxxx
tttattcaggcgaccccttcctc
> ZK792.6.1/460-475aggcgag	pattern xxxxxxxxxxxxxxxxxxxxxxx
tttattcaggcgagcccttcctc
> ZK792.6.1/460-475aggcgat	pattern xxxxxxxxxxxxxxxxxxxxxxx
tttattcaggcgatcccttcctc
> ZK792.6.1/460-475aggcgca	pattern xxxxxxxxxxxxxxxxxxxxxxx
tttattcaggcgcacccttcctc
> ZK792.6.1/460-475aggcgcc	pattern xxxxxxxxxxxxxxxxxxxxxxx
tttattcaggcgcccccttcctc
> ZK792.6.1/460-475aggcgcg	pattern xxxxxxxxxxxxxxxxxxxxxxx
tttattcaggcgcgcccttcctc
> ZK792.6.1/460-475aggcgct	pattern xxxxxxxxxxxxxxxxxxxxxxx
tttattcaggcgctcccttcctc
> ZK792.6.1/460-475aggcgga	pattern xxxxxxxxxxxxxxxxxxxxxxx
tttattcaggcggacccttcctc
> ZK792.6.1/460-475aggcggc	pattern xxxxxxxxxxxxxxxxxxxxxxx
tttattcaggcggccccttcctc
> ZK792.6.1/460-475aggcggg	pattern xxxxxxxxxxxxxxxxxxxxxxx
tttattcaggcgggcccttcctc
> ZK792.6.1/460-475aggcggt	pattern xxxxxxxxxxxxxxxxxxxxxxx
tttattcaggcggtcccttcctc
> ZK792.6.1/460-475aggcgta	pattern xxxxxxxxxxxxxxxxxxxxxxx
tttattcaggcgtacccttcctc
> ZK792.6.1/460-475aggcgtc	pattern xxxxxxxxxxxxxxxxxxxxxxx
tttattcaggcgtccccttcctc
> ZK792.6.1/460-475aggcgtg	pattern xxxxxxxxxxxxxxxxxxxxxxx
tttattcaggcgtgcccttcctc
> ZK792.6.1/460-475aggcgtt	pattern xxxxxxxxxxxxxxxxxxxxxxx
tttattcaggcgttcccttcctc
> ZK792.6.1/460-475aggctaa	pattern xxxxxxxxxxxxxxxxxxxxxxx
tttattcaggctaacccttcctc
> ZK792.6.1/460-475aggctac	pattern xxxxxxxxxxxxxxxxxxxxxxx
tttattcaggctaccccttcctc
> ZK792.6.1/460-475aggctag	pattern xxxxxxxxxxxxxxxxxxxxxxx
tttattcaggctagcccttcctc
> ZK792.6.1/460-475aggctat	pattern xxxxxxxxxxxxxxxxxxxxxxx
tttattcaggctatcccttcctc
> ZK792.6.1/460-475aggctca	pattern xxxxxxxxxxxxxxxxxxxxxxx
tttattcaggctcacccttcctc
> ZK792.6.1/460-475aggctcc	pattern xxxxxxxxxxxxxxxxxxxxxxx
tttattcaggctcccccttcctc
> ZK792.6.1/460-475aggctcg	pattern xxxxxxxxxxxxxxxxxxxxxxx
tttattcaggctcgcccttcctc
> ZK792.6.1/460-475aggctct	pattern xxxxxxxxxxxxxxxxxxxxxxx
tttattcaggctctcccttcctc
> ZK792.6.1/460-475aggctga	pattern xxxxxxxxxxxxxxxxxxxxxxx
tttattcaggctgacccttcctc
> ZK792.6.1/460-475aggctgc	pattern xxxxxxxxxxxxxxxxxxxxxxx
tttattcaggctgccccttcctc
> ZK792.6.1/460-475aggctgg	pattern xxxxxxxxxxxxxxxxxxxxxxx
tttattcaggctggcccttcctc
> ZK792.6.1/460-475aggctgt	pattern xxxxxxxxxxxxxxxxxxxxxxx
tttattcaggctgtcccttcctc
> ZK792.6.1/460-475aggctta	pattern xxxxxxxxxxxxxxxxxxxxxxx
tttattcaggcttacccttcctc
> ZK792.6.1/460-475aggcttc	pattern xxxxxxxxxxxxxxxxxxxxxxx
tttattcaggcttccccttcctc
> ZK792.6.1/460-475aggcttg	pattern xxxxxxxxxxxxxxxxxxxxxxx
tttattcaggcttgcccttcctc
> ZK792.6.1/460-475aggcttt	pattern xxxxxxxxxxxxxxxxxxxxxxx
tttattcaggctttcccttcctc
> ZK792.6.1/460-475agggaaa	pattern xxxxxxxxxxxxxxxxxxxxxxx
tttattcagggaaacccttcctc
> ZK792.6.1/460-475agggaac	pattern xxxxxxxxxxxxxxxxxxxxxxx
tttattcagggaaccccttcctc
> ZK792.6.1/460-475agggaag	pattern xxxxxxxxxxxxxxxxxxxxxxx
tttattcagggaagcccttcctc
> ZK792.6.1/460-475agggaat	pattern xxxxxxxxxxxxxxxxxxxxxxx
tttattcagggaatcccttcctc
> ZK792.6.1/460-475agggaca	pattern xxxxxxxxxxxxxxxxxxxxxxx
tttattcagggacacccttcctc
> ZK792.6.1/460-475agggacc	pattern xxxxxxxxxxxxxxxxxxxxxxx
tttattcagggacccccttcctc
> ZK792.6.1/460-475agggacg	pattern xxxxxxxxxxxxxxxxxxxxxxx
tttattcagggacgcccttcctc
> ZK792.6.1/460-475agggact	pattern xxxxxxxxxxxxxxxxxxxxxxx
tttattcagggactcccttcctc
> ZK792.6.1/460-475agggaga	pattern xxxxxxxxxxxxxxxxxxxxxxx
tttattcagggagacccttcctc
> ZK792.6.1/460-475agggagc	pattern xxxxxxxxxxxxxxxxxxxxxxx
tttattcagggagccccttcctc
> ZK792.6.1/460-475agggagg	pattern xxxxxxxxxxxxxxxxxxxxxxx
tttattcagggaggcccttcctc
> ZK792.6.1/460-475agggagt	pattern xxxxxxxxxxxxxxxxxxxxxxx
tttattcagggagtcccttcctc
> ZK792.6.1/460-475agggata	pattern xxxxxxxxxxxxxxxxxxxxxxx
tttattcagggatacccttcctc
> ZK792.6.1/460-475agggatc	pattern xxxxxxxxxxxxxxxxxxxxxxx
tttattcagggatccccttcctc
> ZK792.6.1/460-475agggatg	pattern xxxxxxxxxxxxxxxxxxxxxxx
tttattcagggatgcccttcctc
> ZK792.6.1/460-475agggatt	pattern xxxxxxxxxxxxxxxxxxxxxxx
tttattcagggattcccttcctc
> ZK792.6.1/460-475agggcaa	pattern xxxxxxxxxxxxxxxxxxxxxxx
tttattcagggcaacccttcctc
> ZK792.6.1/460-475agggcac	pattern xxxxxxxxxxxxxxxxxxxxxxx
tttattcagggcaccccttcctc
> ZK792.6.1/460-475agggcag	pattern xxxxxxxxxxxxxxxxxxxxxxx
tttattcagggcagcccttcctc
> ZK792.6.1/460-475agggcat	pattern xxxxxxxxxxxxxxxxxxxxxxx
tttattcagggcatcccttcctc
> ZK792.6.1/460-475agggcca	pattern xxxxxxxxxxxxxxxxxxxxxxx
tttattcagggccacccttcctc
> ZK792.6.1/460-475agggccc	pattern xxxxxxxxxxxxxxxxxxxxxxx
tttattcagggccccccttcctc
> ZK792.6.1/460-475agggccg	pattern xxxxxxxxxxxxxxxxxxxxxxx
tttattcagggccgcccttcctc
> ZK792.6.1/460-475agggcct	pattern xxxxxxxxxxxxxxxxxxxxxxx
tttattcagggcctcccttcctc
> ZK792.6.1/460-475agggcga	pattern xxxxxxxxxxxxxxxxxxxxxxx
tttattcagggcgacccttcctc
> ZK792.6.1/460-475agggcgc	pattern xxxxxxxxxxxxxxxxxxxxxxx
tttattcagggcgccccttcctc
> ZK792.6.1/460-475agggcgg	pattern xxxxxxxxxxxxxxxxxxxxxxx
tttattcagggcggcccttcctc
> ZK792.6.1/460-475agggcgt	pattern xxxxxxxxxxxxxxxxxxxxxxx
tttattcagggcgtcccttcctc
> ZK792.6.1/460-475agggcta	pattern xxxxxxxxxxxxxxxxxxxxxxx
tttattcagggctacccttcctc
> ZK792.6.1/460-475agggctc	pattern xxxxxxxxxxxxxxxxxxxxxxx
tttattcagggctccccttcctc
> ZK792.6.1/460-475agggctg	pattern xxxxxxxxxxxxxxxxxxxxxxx
tttattcagggctgcccttcctc
> ZK792.6.1/460-475agggctt	pattern xxxxxxxxxxxxxxxxxxxxxxx
tttattcagggcttcccttcctc
> ZK792.6.1/460-475aggggaa	pattern xxxxxxxxxxxxxxxxxxxxxxx
tttattcaggggaacccttcctc
> ZK792.6.1/460-475aggggac	pattern xxxxxxxxxxxxxxxxxxxxxxx
tttattcaggggaccccttcctc
> ZK792.6.1/460-475aggggag	pattern xxxxxxxxxxxxxxxxxxxxxxx
tttattcaggggagcccttcctc
> ZK792.6.1/460-475aggggat	pattern xxxxxxxxxxxxxxxxxxxxxxx
tttattcaggggatcccttcctc
> ZK792.6.1/460-475aggggca	pattern xxxxxxxxxxxxxxxxxxxxxxx
tttattcaggggcacccttcctc
> ZK792.6.1/460-475aggggcc	pattern xxxxxxxxxxxxxxxxxxxxxxx
tttattcaggggcccccttcctc
> ZK792.6.1/460-475aggggcg	pattern xxxxxxxxxxxxxxxxxxxxxxx
tttattcaggggcgcccttcctc
> ZK792.6.1/460-475aggggct	pattern xxxxxxxxxxxxxxxxxxxxxxx
tttattcaggggctcccttcctc
> ZK792.6.1/460-475aggggga	pattern xxxxxxxxxxxxxxxxxxxxxxx
tttattcagggggacccttcctc
> ZK792.6.1/460-475agggggc	pattern xxxxxxxxxxxxxxxxxxxxxxx
tttattcagggggccccttcctc
> ZK792.6.1/460-475agggggg	pattern xxxxxxxxxxxxxxxxxxxxxxx
tttattcaggggggcccttcctc
> ZK792.6.1/460-475agggggt	pattern xxxxxxxxxxxxxxxxxxxxxxx
tttattcagggggtcccttcctc
> ZK792.6.1/460-475aggggta	pattern xxxxxxxxxxxxxxxxxxxxxxx
tttattcaggggtacccttcctc
> ZK792.6.1/460-475aggggtc	pattern xxxxxxxxxxxxxxxxxxxxxxx
tttattcaggggtccccttcctc
> ZK792.6.1/460-475aggggtg	pattern xxxxxxxxxxxxxxxxxxxxxxx
tttattcaggggtgcccttcctc
> ZK792.6.1/460-475aggggtt	pattern xxxxxxxxxxxxxxxxxxxxxxx
tttattcaggggttcccttcctc
> ZK792.6.1/460-475agggtaa	pattern xxxxxxxxxxxxxxxxxxxxxxx
tttattcagggtaacccttcctc
> ZK792.6.1/460-475agggtac	pattern xxxxxxxxxxxxxxxxxxxxxxx
tttattcagggtaccccttcctc
> ZK792.6.1/460-475agggtag	pattern xxxxxxxxxxxxxxxxxxxxxxx
tttattcagggtagcccttcctc
> ZK792.6.1/460-475agggtat	pattern xxxxxxxxxxxxxxxxxxxxxxx
tttattcagggtatcccttcctc
> ZK792.6.1/460-475agggtca	pattern xxxxxxxxxxxxxxxxxxxxxxx
tttattcagggtcacccttcctc
> ZK792.6.1/460-475agggtcc	pattern xxxxxxxxxxxxxxxxxxxxxxx
tttattcagggtcccccttcctc
> ZK792.6.1/460-475agggtcg	pattern xxxxxxxxxxxxxxxxxxxxxxx
tttattcagggtcgcccttcctc
> ZK792.6.1/460-475agggtct	pattern xxxxxxxxxxxxxxxxxxxxxxx
tttattcagggtctcccttcctc
> ZK792.6.1/460-475agggtga	pattern xxxxxxxxxxxxxxxxxxxxxxx
tttattcagggtgacccttcctc
> ZK792.6.1/460-475agggtgc	pattern xxxxxxxxxxxxxxxxxxxxxxx
tttattcagggtgccccttcctc
> ZK792.6.1/460-475agggtgg	pattern xxxxxxxxxxxxxxxxxxxxxxx
tttattcagggtggcccttcctc
> ZK792.6.1/460-475agggtgt	pattern xxxxxxxxxxxxxxxxxxxxxxx
tttattcagggtgtcccttcctc
> ZK792.6.1/460-475agggtta	pattern xxxxxxxxxxxxxxxxxxxxxxx
tttattcagggttacccttcctc
> ZK792.6.1/460-475agggttc	pattern xxxxxxxxxxxxxxxxxxxxxxx
tttattcagggttccccttcctc
> ZK792.6.1/460-475agggttg	pattern xxxxxxxxxxxxxxxxxxxxxxx
tttattcagggttgcccttcctc
> ZK792.6.1/460-475agggttt	pattern xxxxxxxxxxxxxxxxxxxxxxx
tttattcagggtttcccttcctc
> ZK792.6.1/460-475aggtaaa	pattern xxxxxxxxxxxxxxxxxxxxxxx
tttattcaggtaaacccttcctc
> ZK792.6.1/460-475aggtaac	pattern xxxxxxxxxxxxxxxxxxxxxxx
tttattcaggtaaccccttcctc
> ZK792.6.1/460-475aggtaag	pattern xxxxxxxxxxxxxxxxxxxxxxx
tttattcaggtaagcccttcctc
> ZK792.6.1/460-475aggtaat	pattern xxxxxxxxxxxxxxxxxxxxxxx
tttattcaggtaatcccttcctc
> ZK792.6.1/460-475aggtaca	pattern xxxxxxxxxxxxxxxxxxxxxxx
tttattcaggtacacccttcctc
> ZK792.6.1/460-475aggtacc	pattern xxxxxxxxxxxxxxxxxxxxxxx
tttattcaggtacccccttcctc
> ZK792.6.1/460-475aggtacg	pattern xxxxxxxxxxxxxxxxxxxxxxx
tttattcaggtacgcccttcctc
> ZK792.6.1/460-475aggtact	pattern xxxxxxxxxxxxxxxxxxxxxxx
tttattcaggtactcccttcctc
> ZK792.6.1/460-475aggtaga	pattern xxxxxxxxxxxxxxxxxxxxxxx
tttattcaggtagacccttcctc
> ZK792.6.1/460-475aggtagc	pattern xxxxxxxxxxxxxxxxxxxxxxx
tttattcaggtagccccttcctc
> ZK792.6.1/460-475aggtagg	pattern xxxxxxxxxxxxxxxxxxxxxxx
tttattcaggtaggcccttcctc
> ZK792.6.1/460-475aggtagt	pattern xxxxxxxxxxxxxxxxxxxxxxx
tttattcaggtagtcccttcctc
> ZK792.6.1/460-475aggtata	pattern xxxxxxxxxxxxxxxxxxxxxxx
tttattcaggtatacccttcctc
> ZK792.6.1/460-475aggtatc	pattern xxxxxxxxxxxxxxxxxxxxxxx
tttattcaggtatccccttcctc
> ZK792.6.1/460-475aggtatg	pattern xxxxxxxxxxxxxxxxxxxxxxx
tttattcaggtatgcccttcctc
> ZK792.6.1/460-475aggtatt	pattern xxxxxxxxxxxxxxxxxxxxxxx
tttattcaggtattcccttcctc
> ZK792.6.1/460-475aggtcaa	pattern xxxxxxxxxxxxxxxxxxxxxxx
tttattcaggtcaacccttcctc
> ZK792.6.1/460-475aggtcac	pattern xxxxxxxxxxxxxxxxxxxxxxx
tttattcaggtcaccccttcctc
> ZK792.6.1/460-475aggtcag	pattern xxxxxxxxxxxxxxxxxxxxxxx
tttattcaggtcagcccttcctc
> ZK792.6.1/460-475aggtcat	pattern xxxxxxxxxxxxxxxxxxxxxxx
tttattcaggtcatcccttcctc
> ZK792.6.1/460-475aggtcca	pattern xxxxxxxxxxxxxxxxxxxxxxx
tttattcaggtccacccttcctc
> ZK792.6.1/460-475aggtccc	pattern xxxxxxxxxxxxxxxxxxxxxxx
tttattcaggtccccccttcctc
> ZK792.6.1/460-475aggtccg	pattern xxxxxxxxxxxxxxxxxxxxxxx
tttattcaggtccgcccttcctc
> ZK792.6.1/460-475aggtcct	pattern xxxxxxxxxxxxxxxxxxxxxxx
tttattcaggtcctcccttcctc
> ZK792.6.1/460-475aggtcga	pattern xxxxxxxxxxxxxxxxxxxxxxx
tttattcaggtcgacccttcctc
> ZK792.6.1/460-475aggtcgc	pattern xxxxxxxxxxxxxxxxxxxxxxx
tttattcaggtcgccccttcctc
> ZK792.6.1/460-475aggtcgg	pattern xxxxxxxxxxxxxxxxxxxxxxx
tttattcaggtcggcccttcctc
> ZK792.6.1/460-475aggtcgt	pattern xxxxxxxxxxxxxxxxxxxxxxx
tttattcaggtcgtcccttcctc
> ZK792.6.1/460-475aggtcta	pattern xxxxxxxxxxxxxxxxxxxxxxx
tttattcaggtctacccttcctc
> ZK792.6.1/460-475aggtctc	pattern xxxxxxxxxxxxxxxxxxxxxxx
tttattcaggtctccccttcctc
> ZK792.6.1/460-475aggtctg	pattern xxxxxxxxxxxxxxxxxxxxxxx
tttattcaggtctgcccttcctc
> ZK792.6.1/460-475aggtctt	pattern xxxxxxxxxxxxxxxxxxxxxxx
tttattcaggtcttcccttcctc
> ZK792.6.1/460-475aggtgaa	pattern xxxxxxxxxxxxxxxxxxxxxxx
tttattcaggtgaacccttcctc
> ZK792.6.1/460-475aggtgac	pattern xxxxxxxxxxxxxxxxxxxxxxx
tttattcaggtgaccccttcctc
> ZK792.6.1/460-475aggtgag	pattern xxxxxxxxxxxxxxxxxxxxxxx
tttattcaggtgagcccttcctc
> ZK792.6.1/460-475aggtgat	pattern xxxxxxxxxxxxxxxxxxxxxxx
tttattcaggtgatcccttcctc
> ZK792.6.1/460-475aggtgca	pattern xxxxxxxxxxxxxxxxxxxxxxx
tttattcaggtgcacccttcctc
> ZK792.6.1/460-475aggtgcc	pattern xxxxxxxxxxxxxxxxxxxxxxx
tttattcaggtgcccccttcctc
> ZK792.6.1/460-475aggtgcg	pattern xxxxxxxxxxxxxxxxxxxxxxx
tttattcaggtgcgcccttcctc
> ZK792.6.1/460-475aggtgct	pattern xxxxxxxxxxxxxxxxxxxxxxx
tttattcaggtgctcccttcctc
> ZK792.6.1/460-475aggtgga	pattern xxxxxxxxxxxxxxxxxxxxxxx
tttattcaggtggacccttcctc
> ZK792.6.1/460-475aggtggc	pattern xxxxxxxxxxxxxxxxxxxxxxx
tttattcaggtggccccttcctc
> ZK792.6.1/460-475aggtggg	pattern xxxxxxxxxxxxxxxxxxxxxxx
tttattcaggtgggcccttcctc
> ZK792.6.1/460-475aggtggt	pattern xxxxxxxxxxxxxxxxxxxxxxx
tttattcaggtggtcccttcctc
> ZK792.6.1/460-475aggtgta	pattern xxxxxxxxxxxxxxxxxxxxxxx
tttattcaggtgtacccttcctc
> ZK792.6.1/460-475aggtgtc	pattern xxxxxxxxxxxxxxxxxxxxxxx
tttattcaggtgtccccttcctc
> ZK792.6.1/460-475aggtgtg	pattern xxxxxxxxxxxxxxxxxxxxxxx
tttattcaggtgtgcccttcctc
> ZK792.6.1/460-475aggtgtt	pattern xxxxxxxxxxxxxxxxxxxxxxx
tttattcaggtgttcccttcctc
> ZK792.6.1/460-475aggttaa	pattern xxxxxxxxxxxxxxxxxxxxxxx
tttattcaggttaacccttcctc
> ZK792.6.1/460-475aggttac	pattern xxxxxxxxxxxxxxxxxxxxxxx
tttattcaggttaccccttcctc
> ZK792.6.1/460-475aggttag	pattern xxxxxxxxxxxxxxxxxxxxxxx
tttattcaggttagcccttcctc
> ZK792.6.1/460-475aggttat	pattern xxxxxxxxxxxxxxxxxxxxxxx
tttattcaggttatcccttcctc
> ZK792.6.1/460-475aggttca	pattern xxxxxxxxxxxxxxxxxxxxxxx
tttattcaggttcacccttcctc
> ZK792.6.1/460-475aggttcc	pattern xxxxxxxxxxxxxxxxxxxxxxx
tttattcaggttcccccttcctc
> ZK792.6.1/460-475aggttcg	pattern xxxxxxxxxxxxxxxxxxxxxxx
tttattcaggttcgcccttcctc
> ZK792.6.1/460-475aggttct	pattern xxxxxxxxxxxxxxxxxxxxxxx
tttattcaggttctcccttcctc
> ZK792.6.1/460-475aggttga	pattern xxxxxxxxxxxxxxxxxxxxxxx
tttattcaggttgacccttcctc
> ZK792.6.1/460-475aggttgc	pattern xxxxxxxxxxxxxxxxxxxxxxx
tttattcaggttgccccttcctc
> ZK792.6.1/460-475aggttgg	pattern xxxxxxxxxxxxxxxxxxxxxxx
tttattcaggttggcccttcctc
> ZK792.6.1/460-475aggttgt	pattern xxxxxxxxxxxxxxxxxxxxxxx
tttattcaggttgtcccttcctc
> ZK792.6.1/460-475aggttta	pattern xxxxxxxxxxxxxxxxxxxxxxx
tttattcaggtttacccttcctc
> ZK792.6.1/460-475aggtttc	pattern xxxxxxxxxxxxxxxxxxxxxxx
tttattcaggtttccccttcctc
> ZK792.6.1/460-475aggtttg	pattern xxxxxxxxxxxxxxxxxxxxxxx
tttattcaggtttgcccttcctc
> ZK792.6.1/460-475aggtttt	pattern xxxxxxxxxxxxxxxxxxxxxxx
tttattcaggttttcccttcctc
> ZK792.6.1/460-475agtaaaa	pattern xxxxxxxxxxxxxxxxxxxxxxx
tttattcagtaaaacccttcctc
> ZK792.6.1/460-475agtaaac	pattern xxxxxxxxxxxxxxxxxxxxxxx
tttattcagtaaaccccttcctc
> ZK792.6.1/460-475agtaaag	pattern xxxxxxxxxxxxxxxxxxxxxxx
tttattcagtaaagcccttcctc
> ZK792.6.1/460-475agtaaat	pattern xxxxxxxxxxxxxxxxxxxxxxx
tttattcagtaaatcccttcctc
> ZK792.6.1/460-475agtaaca	pattern xxxxxxxxxxxxxxxxxxxxxxx
tttattcagtaacacccttcctc
> ZK792.6.1/460-475agtaacc	pattern xxxxxxxxxxxxxxxxxxxxxxx
tttattcagtaacccccttcctc
> ZK792.6.1/460-475agtaacg	pattern xxxxxxxxxxxxxxxxxxxxxxx
tttattcagtaacgcccttcctc
> ZK792.6.1/460-475agtaact	pattern xxxxxxxxxxxxxxxxxxxxxxx
tttattcagtaactcccttcctc
> ZK792.6.1/460-475agtaaga	pattern xxxxxxxxxxxxxxxxxxxxxxx
tttattcagtaagacccttcctc
> ZK792.6.1/460-475agtaagc	pattern xxxxxxxxxxxxxxxxxxxxxxx
tttattcagtaagccccttcctc
> ZK792.6.1/460-475agtaagg	pattern xxxxxxxxxxxxxxxxxxxxxxx
tttattcagtaaggcccttcctc
> ZK792.6.1/460-475agtaagt	pattern xxxxxxxxxxxxxxxxxxxxxxx
tttattcagtaagtcccttcctc
> ZK792.6.1/460-475agtaata	pattern xxxxxxxxxxxxxxxxxxxxxxx
tttattcagtaatacccttcctc
> ZK792.6.1/460-475agtaatc	pattern xxxxxxxxxxxxxxxxxxxxxxx
tttattcagtaatccccttcctc
> ZK792.6.1/460-475agtaatg	pattern xxxxxxxxxxxxxxxxxxxxxxx
tttattcagtaatgcccttcctc
> ZK792.6.1/460-475agtaatt	pattern xxxxxxxxxxxxxxxxxxxxxxx
tttattcagtaattcccttcctc
> ZK792.6.1/460-475agtacaa	pattern xxxxxxxxxxxxxxxxxxxxxxx
tttattcagtacaacccttcctc
> ZK792.6.1/460-475agtacac	pattern xxxxxxxxxxxxxxxxxxxxxxx
tttattcagtacaccccttcctc
> ZK792.6.1/460-475agtacag	pattern xxxxxxxxxxxxxxxxxxxxxxx
tttattcagtacagcccttcctc
> ZK792.6.1/460-475agtacat	pattern xxxxxxxxxxxxxxxxxxxxxxx
tttattcagtacatcccttcctc
> ZK792.6.1/460-475agtacca	pattern xxxxxxxxxxxxxxxxxxxxxxx
tttattcagtaccacccttcctc
> ZK792.6.1/460-475agtaccc	pattern xxxxxxxxxxxxxxxxxxxxxxx
tttattcagtaccccccttcctc
> ZK792.6.1/460-475agtaccg	pattern xxxxxxxxxxxxxxxxxxxxxxx
tttattcagtaccgcccttcctc
> ZK792.6.1/460-475agtacct	pattern xxxxxxxxxxxxxxxxxxxxxxx
tttattcagtacctcccttcctc
> ZK792.6.1/460-475agtacga	pattern xxxxxxxxxxxxxxxxxxxxxxx
tttattcagtacgacccttcctc
> ZK792.6.1/460-475agtacgc	pattern xxxxxxxxxxxxxxxxxxxxxxx
tttattcagtacgccccttcctc
> ZK792.6.1/460-475agtacgg	pattern xxxxxxxxxxxxxxxxxxxxxxx
tttattcagtacggcccttcctc
> ZK792.6.1/460-475agtacgt	pattern xxxxxxxxxxxxxxxxxxxxxxx
tttattcagtacgtcccttcctc
> ZK792.6.1/460-475agtacta	pattern xxxxxxxxxxxxxxxxxxxxxxx
tttattcagtactacccttcctc
> ZK792.6.1/460-475agtactc	pattern xxxxxxxxxxxxxxxxxxxxxxx
tttattcagtactccccttcctc
> ZK792.6.1/460-475agtactg	pattern xxxxxxxxxxxxxxxxxxxxxxx
tttattcagtactgcccttcctc
> ZK792.6.1/460-475agtactt	pattern xxxxxxxxxxxxxxxxxxxxxxx
tttattcagtacttcccttcctc
> ZK792.6.1/460-475agtagaa	pattern xxxxxxxxxxxxxxxxxxxxxxx
tttattcagtagaacccttcctc
> ZK792.6.1/460-475agtagac	pattern xxxxxxxxxxxxxxxxxxxxxxx
tttattcagtagaccccttcctc
> ZK792.6.1/460-475agtagag	pattern xxxxxxxxxxxxxxxxxxxxxxx
tttattcagtagagcccttcctc
> ZK792.6.1/460-475agtagat	pattern xxxxxxxxxxxxxxxxxxxxxxx
tttattcagtagatcccttcctc
> ZK792.6.1/460-475agtagca	pattern xxxxxxxxxxxxxxxxxxxxxxx
tttattcagtagcacccttcctc
> ZK792.6.1/460-475agtagcc	pattern xxxxxxxxxxxxxxxxxxxxxxx
tttattcagtagcccccttcctc
> ZK792.6.1/460-475agtagcg	pattern xxxxxxxxxxxxxxxxxxxxxxx
tttattcagtagcgcccttcctc
> ZK792.6.1/460-475agtagct	pattern xxxxxxxxxxxxxxxxxxxxxxx
tttattcagtagctcccttcctc
> ZK792.6.1/460-475agtagga	pattern xxxxxxxxxxxxxxxxxxxxxxx
tttattcagtaggacccttcctc
> ZK792.6.1/460-475agtaggc	pattern xxxxxxxxxxxxxxxxxxxxxxx
tttattcagtaggccccttcctc
> ZK792.6.1/460-475agtaggg	pattern xxxxxxxxxxxxxxxxxxxxxxx
tttattcagtagggcccttcctc
> ZK792.6.1/460-475agtaggt	pattern xxxxxxxxxxxxxxxxxxxxxxx
tttattcagtaggtcccttcctc
> ZK792.6.1/460-475agtagta	pattern xxxxxxxxxxxxxxxxxxxxxxx
tttattcagtagtacccttcctc
> ZK792.6.1/460-475agtagtc	pattern xxxxxxxxxxxxxxxxxxxxxxx
tttattcagtagtccccttcctc
> ZK792.6.1/460-475agtagtg	pattern xxxxxxxxxxxxxxxxxxxxxxx
tttattcagtagtgcccttcctc
> ZK792.6.1/460-475agtagtt	pattern xxxxxxxxxxxxxxxxxxxxxxx
tttattcagtagttcccttcctc
> ZK792.6.1/460-475agtataa	pattern xxxxxxxxxxxxxxxxxxxxxxx
tttattcagtataacccttcctc
> ZK792.6.1/460-475agtatac	pattern xxxxxxxxxxxxxxxxxxxxxxx
tttattcagtataccccttcctc
> ZK792.6.1/460-475agtatag	pattern xxxxxxxxxxxxxxxxxxxxxxx
tttattcagtatagcccttcctc
> ZK792.6.1/460-475agtatat	pattern xxxxxxxxxxxxxxxxxxxxxxx
tttattcagtatatcccttcctc
> ZK792.6.1/460-475agtatca	pattern xxxxxxxxxxxxxxxxxxxxxxx
tttattcagtatcacccttcctc
> ZK792.6.1/460-475agtatcc	pattern xxxxxxxxxxxxxxxxxxxxxxx
tttattcagtatcccccttcctc
> ZK792.6.1/460-475agtatcg	pattern xxxxxxxxxxxxxxxxxxxxxxx
tttattcagtatcgcccttcctc
> ZK792.6.1/460-475agtatct	pattern xxxxxxxxxxxxxxxxxxxxxxx
tttattcagtatctcccttcctc
> ZK792.6.1/460-475agtatga	pattern xxxxxxxxxxxxxxxxxxxxxxx
tttattcagtatgacccttcctc
> ZK792.6.1/460-475agtatgc	pattern xxxxxxxxxxxxxxxxxxxxxxx
tttattcagtatgccccttcctc
> ZK792.6.1/460-475agtatgg	pattern xxxxxxxxxxxxxxxxxxxxxxx
tttattcagtatggcccttcctc
> ZK792.6.1/460-475agtatgt	pattern xxxxxxxxxxxxxxxxxxxxxxx
tttattcagtatgtcccttcctc
> ZK792.6.1/460-475agtatta	pattern xxxxxxxxxxxxxxxxxxxxxxx
tttattcagtattacccttcctc
> ZK792.6.1/460-475agtattc	pattern xxxxxxxxxxxxxxxxxxxxxxx
tttattcagtattccccttcctc
> ZK792.6.1/460-475agtattg	pattern xxxxxxxxxxxxxxxxxxxxxxx
tttattcagtattgcccttcctc
> ZK792.6.1/460-475agtattt	pattern xxxxxxxxxxxxxxxxxxxxxxx
tttattcagtatttcccttcctc
> ZK792.6.1/460-475agtcaaa	pattern xxxxxxxxxxxxxxxxxxxxxxx
tttattcagtcaaacccttcctc
> ZK792.6.1/460-475agtcaac	pattern xxxxxxxxxxxxxxxxxxxxxxx
tttattcagtcaaccccttcctc
> ZK792.6.1/460-475agtcaag	pattern xxxxxxxxxxxxxxxxxxxxxxx
tttattcagtcaagcccttcctc
> ZK792.6.1/460-475agtcaat	pattern xxxxxxxxxxxxxxxxxxxxxxx
tttattcagtcaatcccttcctc
> ZK792.6.1/460-475agtcaca	pattern xxxxxxxxxxxxxxxxxxxxxxx
tttattcagtcacacccttcctc
> ZK792.6.1/460-475agtcacc	pattern xxxxxxxxxxxxxxxxxxxxxxx
tttattcagtcacccccttcctc
> ZK792.6.1/460-475agtcacg	pattern xxxxxxxxxxxxxxxxxxxxxxx
tttattcagtcacgcccttcctc
> ZK792.6.1/460-475agtcact	pattern xxxxxxxxxxxxxxxxxxxxxxx
tttattcagtcactcccttcctc
> ZK792.6.1/460-475agtcaga	pattern xxxxxxxxxxxxxxxxxxxxxxx
tttattcagtcagacccttcctc
> ZK792.6.1/460-475agtcagc	pattern xxxxxxxxxxxxxxxxxxxxxxx
tttattcagtcagccccttcctc
> ZK792.6.1/460-475agtcagg	pattern xxxxxxxxxxxxxxxxxxxxxxx
tttattcagtcaggcccttcctc
> ZK792.6.1/460-475agtcagt	pattern xxxxxxxxxxxxxxxxxxxxxxx
tttattcagtcagtcccttcctc
> ZK792.6.1/460-475agtcata	pattern xxxxxxxxxxxxxxxxxxxxxxx
tttattcagtcatacccttcctc
> ZK792.6.1/460-475agtcatc	pattern xxxxxxxxxxxxxxxxxxxxxxx
tttattcagtcatccccttcctc
> ZK792.6.1/460-475agtcatg	pattern xxxxxxxxxxxxxxxxxxxxxxx
tttattcagtcatgcccttcctc
> ZK792.6.1/460-475agtcatt	pattern xxxxxxxxxxxxxxxxxxxxxxx
tttattcagtcattcccttcctc
> ZK792.6.1/460-475agtccaa	pattern xxxxxxxxxxxxxxxxxxxxxxx
tttattcagtccaacccttcctc
> ZK792.6.1/460-475agtccac	pattern xxxxxxxxxxxxxxxxxxxxxxx
tttattcagtccaccccttcctc
> ZK792.6.1/460-475agtccag	pattern xxxxxxxxxxxxxxxxxxxxxxx
tttattcagtccagcccttcctc
> ZK792.6.1/460-475agtccat	pattern xxxxxxxxxxxxxxxxxxxxxxx
tttattcagtccatcccttcctc
> ZK792.6.1/460-475agtccca	pattern xxxxxxxxxxxxxxxxxxxxxxx
tttattcagtcccacccttcctc
> ZK792.6.1/460-475agtcccc	pattern xxxxxxxxxxxxxxxxxxxxxxx
tttattcagtcccccccttcctc
> ZK792.6.1/460-475agtcccg	pattern xxxxxxxxxxxxxxxxxxxxxxx
tttattcagtcccgcccttcctc
> ZK792.6.1/460-475agtccct	pattern xxxxxxxxxxxxxxxxxxxxxxx
tttattcagtccctcccttcctc
> ZK792.6.1/460-475agtccga	pattern xxxxxxxxxxxxxxxxxxxxxxx
tttattcagtccgacccttcctc
> ZK792.6.1/460-475agtccgc	pattern xxxxxxxxxxxxxxxxxxxxxxx
tttattcagtccgccccttcctc
> ZK792.6.1/460-475agtccgg	pattern xxxxxxxxxxxxxxxxxxxxxxx
tttattcagtccggcccttcctc
> ZK792.6.1/460-475agtccgt	pattern xxxxxxxxxxxxxxxxxxxxxxx
tttattcagtccgtcccttcctc
> ZK792.6.1/460-475agtccta	pattern xxxxxxxxxxxxxxxxxxxxxxx
tttattcagtcctacccttcctc
> ZK792.6.1/460-475agtcctc	pattern xxxxxxxxxxxxxxxxxxxxxxx
tttattcagtcctccccttcctc
> ZK792.6.1/460-475agtcctg	pattern xxxxxxxxxxxxxxxxxxxxxxx
tttattcagtcctgcccttcctc
> ZK792.6.1/460-475agtcctt	pattern xxxxxxxxxxxxxxxxxxxxxxx
tttattcagtccttcccttcctc
> ZK792.6.1/460-475agtcgaa	pattern xxxxxxxxxxxxxxxxxxxxxxx
tttattcagtcgaacccttcctc
> ZK792.6.1/460-475agtcgac	pattern xxxxxxxxxxxxxxxxxxxxxxx
tttattcagtcgaccccttcctc
> ZK792.6.1/460-475agtcgag	pattern xxxxxxxxxxxxxxxxxxxxxxx
tttattcagtcgagcccttcctc
> ZK792.6.1/460-475agtcgat	pattern xxxxxxxxxxxxxxxxxxxxxxx
tttattcagtcgatcccttcctc
> ZK792.6.1/460-475agtcgca	pattern xxxxxxxxxxxxxxxxxxxxxxx
tttattcagtcgcacccttcctc
> ZK792.6.1/460-475agtcgcc	pattern xxxxxxxxxxxxxxxxxxxxxxx
tttattcagtcgcccccttcctc
> ZK792.6.1/460-475agtcgcg	pattern xxxxxxxxxxxxxxxxxxxxxxx
tttattcagtcgcgcccttcctc
> ZK792.6.1/460-475agtcgct	pattern xxxxxxxxxxxxxxxxxxxxxxx
tttattcagtcgctcccttcctc
> ZK792.6.1/460-475agtcgga	pattern xxxxxxxxxxxxxxxxxxxxxxx
tttattcagtcggacccttcctc
> ZK792.6.1/460-475agtcggc	pattern xxxxxxxxxxxxxxxxxxxxxxx
tttattcagtcggccccttcctc
> ZK792.6.1/460-475agtcggg	pattern xxxxxxxxxxxxxxxxxxxxxxx
tttattcagtcgggcccttcctc
> ZK792.6.1/460-475agtcggt	pattern xxxxxxxxxxxxxxxxxxxxxxx
tttattcagtcggtcccttcctc
> ZK792.6.1/460-475agtcgta	pattern xxxxxxxxxxxxxxxxxxxxxxx
tttattcagtcgtacccttcctc
> ZK792.6.1/460-475agtcgtc	pattern xxxxxxxxxxxxxxxxxxxxxxx
tttattcagtcgtccccttcctc
> ZK792.6.1/460-475agtcgtg	pattern xxxxxxxxxxxxxxxxxxxxxxx
tttattcagtcgtgcccttcctc
> ZK792.6.1/460-475agtcgtt	pattern xxxxxxxxxxxxxxxxxxxxxxx
tttattcagtcgttcccttcctc
> ZK792.6.1/460-475agtctaa	pattern xxxxxxxxxxxxxxxxxxxxxxx
tttattcagtctaacccttcctc
> ZK792.6.1/460-475agtctac	pattern xxxxxxxxxxxxxxxxxxxxxxx
tttattcagtctaccccttcctc
> ZK792.6.1/460-475agtctag	pattern xxxxxxxxxxxxxxxxxxxxxxx
tttattcagtctagcccttcctc
> ZK792.6.1/460-475agtctat	pattern xxxxxxxxxxxxxxxxxxxxxxx
tttattcagtctatcccttcctc
> ZK792.6.1/460-475agtctca	pattern xxxxxxxxxxxxxxxxxxxxxxx
tttattcagtctcacccttcctc
> ZK792.6.1/460-475agtctcc	pattern xxxxxxxxxxxxxxxxxxxxxxx
tttattcagtctcccccttcctc
> ZK792.6.1/460-475agtctcg	pattern xxxxxxxxxxxxxxxxxxxxxxx
tttattcagtctcgcccttcctc
> ZK792.6.1/460-475agtctct	pattern xxxxxxxxxxxxxxxxxxxxxxx
tttattcagtctctcccttcctc
> ZK792.6.1/460-475agtctga	pattern xxxxxxxxxxxxxxxxxxxxxxx
tttattcagtctgacccttcctc
> ZK792.6.1/460-475agtctgc	pattern xxxxxxxxxxxxxxxxxxxxxxx
tttattcagtctgccccttcctc
> ZK792.6.1/460-475agtctgg	pattern xxxxxxxxxxxxxxxxxxxxxxx
tttattcagtctggcccttcctc
> ZK792.6.1/460-475agtctgt	pattern xxxxxxxxxxxxxxxxxxxxxxx
tttattcagtctgtcccttcctc
> ZK792.6.1/460-475agtctta	pattern xxxxxxxxxxxxxxxxxxxxxxx
tttattcagtcttacccttcctc
> ZK792.6.1/460-475agtcttc	pattern xxxxxxxxxxxxxxxxxxxxxxx
tttattcagtcttccccttcctc
> ZK792.6.1/460-475agtcttg	pattern xxxxxxxxxxxxxxxxxxxxxxx
tttattcagtcttgcccttcctc
> ZK792.6.1/460-475agtcttt	pattern xxxxxxxxxxxxxxxxxxxxxxx
tttattcagtctttcccttcctc
> ZK792.6.1/460-475agtgaaa	pattern xxxxxxxxxxxxxxxxxxxxxxx
tttattcagtgaaacccttcctc
> ZK792.6.1/460-475agtgaac	pattern xxxxxxxxxxxxxxxxxxxxxxx
tttattcagtgaaccccttcctc
> ZK792.6.1/460-475agtgaag	pattern xxxxxxxxxxxxxxxxxxxxxxx
tttattcagtgaagcccttcctc
> ZK792.6.1/460-475agtgaat	pattern xxxxxxxxxxxxxxxxxxxxxxx
tttattcagtgaatcccttcctc
> ZK792.6.1/460-475agtgaca	pattern xxxxxxxxxxxxxxxxxxxxxxx
tttattcagtgacacccttcctc
> ZK792.6.1/460-475agtgacc	pattern xxxxxxxxxxxxxxxxxxxxxxx
tttattcagtgacccccttcctc
> ZK792.6.1/460-475agtgacg	pattern xxxxxxxxxxxxxxxxxxxxxxx
tttattcagtgacgcccttcctc
> ZK792.6.1/460-475agtgact	pattern xxxxxxxxxxxxxxxxxxxxxxx
tttattcagtgactcccttcctc
> ZK792.6.1/460-475agtgaga	pattern xxxxxxxxxxxxxxxxxxxxxxx
tttattcagtgagacccttcctc
> ZK792.6.1/460-475agtgagc	pattern xxxxxxxxxxxxxxxxxxxxxxx
tttattcagtgagccccttcctc
> ZK792.6.1/460-475agtgagg	pattern xxxxxxxxxxxxxxxxxxxxxxx
tttattcagtgaggcccttcctc
> ZK792.6.1/460-475agtgagt	pattern xxxxxxxxxxxxxxxxxxxxxxx
tttattcagtgagtcccttcctc
> ZK792.6.1/460-475agtgata	pattern xxxxxxxxxxxxxxxxxxxxxxx
tttattcagtgatacccttcctc
> ZK792.6.1/460-475agtgatc	pattern xxxxxxxxxxxxxxxxxxxxxxx
tttattcagtgatccccttcctc
> ZK792.6.1/460-475agtgatg	pattern xxxxxxxxxxxxxxxxxxxxxxx
tttattcagtgatgcccttcctc
> ZK792.6.1/460-475agtgatt	pattern xxxxxxxxxxxxxxxxxxxxxxx
tttattcagtgattcccttcctc
> ZK792.6.1/460-475agtgcaa	pattern xxxxxxxxxxxxxxxxxxxxxxx
tttattcagtgcaacccttcctc
> ZK792.6.1/460-475agtgcac	pattern xxxxxxxxxxxxxxxxxxxxxxx
tttattcagtgcaccccttcctc
> ZK792.6.1/460-475agtgcag	pattern xxxxxxxxxxxxxxxxxxxxxxx
tttattcagtgcagcccttcctc
> ZK792.6.1/460-475agtgcat	pattern xxxxxxxxxxxxxxxxxxxxxxx
tttattcagtgcatcccttcctc
> ZK792.6.1/460-475agtgcca	pattern xxxxxxxxxxxxxxxxxxxxxxx
tttattcagtgccacccttcctc
> ZK792.6.1/460-475agtgccc	pattern xxxxxxxxxxxxxxxxxxxxxxx
tttattcagtgccccccttcctc
> ZK792.6.1/460-475agtgccg	pattern xxxxxxxxxxxxxxxxxxxxxxx
tttattcagtgccgcccttcctc
> ZK792.6.1/460-475agtgcct	pattern xxxxxxxxxxxxxxxxxxxxxxx
tttattcagtgcctcccttcctc
> ZK792.6.1/460-475agtgcga	pattern xxxxxxxxxxxxxxxxxxxxxxx
tttattcagtgcgacccttcctc
> ZK792.6.1/460-475agtgcgc	pattern xxxxxxxxxxxxxxxxxxxxxxx
tttattcagtgcgccccttcctc
> ZK792.6.1/460-475agtgcgg	pattern xxxxxxxxxxxxxxxxxxxxxxx
tttattcagtgcggcccttcctc
> ZK792.6.1/460-475agtgcgt	pattern xxxxxxxxxxxxxxxxxxxxxxx
tttattcagtgcgtcccttcctc
> ZK792.6.1/460-475agtgcta	pattern xxxxxxxxxxxxxxxxxxxxxxx
tttattcagtgctacccttcctc
> ZK792.6.1/460-475agtgctc	pattern xxxxxxxxxxxxxxxxxxxxxxx
tttattcagtgctccccttcctc
> ZK792.6.1/460-475agtgctg	pattern xxxxxxxxxxxxxxxxxxxxxxx
tttattcagtgctgcccttcctc
> ZK792.6.1/460-475agtgctt	pattern xxxxxxxxxxxxxxxxxxxxxxx
tttattcagtgcttcccttcctc
> ZK792.6.1/460-475agtggaa	pattern xxxxxxxxxxxxxxxxxxxxxxx
tttattcagtggaacccttcctc
> ZK792.6.1/460-475agtggac	pattern xxxxxxxxxxxxxxxxxxxxxxx
tttattcagtggaccccttcctc
> ZK792.6.1/460-475agtggag	pattern xxxxxxxxxxxxxxxxxxxxxxx
tttattcagtggagcccttcctc
> ZK792.6.1/460-475agtggat	pattern xxxxxxxxxxxxxxxxxxxxxxx
tttattcagtggatcccttcctc
> ZK792.6.1/460-475agtggca	pattern xxxxxxxxxxxxxxxxxxxxxxx
tttattcagtggcacccttcctc
> ZK792.6.1/460-475agtggcc	pattern xxxxxxxxxxxxxxxxxxxxxxx
tttattcagtggcccccttcctc
> ZK792.6.1/460-475agtggcg	pattern xxxxxxxxxxxxxxxxxxxxxxx
tttattcagtggcgcccttcctc
> ZK792.6.1/460-475agtggct	pattern xxxxxxxxxxxxxxxxxxxxxxx
tttattcagtggctcccttcctc
> ZK792.6.1/460-475agtggga	pattern xxxxxxxxxxxxxxxxxxxxxxx
tttattcagtgggacccttcctc
> ZK792.6.1/460-475agtgggc	pattern xxxxxxxxxxxxxxxxxxxxxxx
tttattcagtgggccccttcctc
> ZK792.6.1/460-475agtgggg	pattern xxxxxxxxxxxxxxxxxxxxxxx
tttattcagtggggcccttcctc
> ZK792.6.1/460-475agtgggt	pattern xxxxxxxxxxxxxxxxxxxxxxx
tttattcagtgggtcccttcctc
> ZK792.6.1/460-475agtggta	pattern xxxxxxxxxxxxxxxxxxxxxxx
tttattcagtggtacccttcctc
> ZK792.6.1/460-475agtggtc	pattern xxxxxxxxxxxxxxxxxxxxxxx
tttattcagtggtccccttcctc
> ZK792.6.1/460-475agtggtg	pattern xxxxxxxxxxxxxxxxxxxxxxx
tttattcagtggtgcccttcctc
> ZK792.6.1/460-475agtggtt	pattern xxxxxxxxxxxxxxxxxxxxxxx
tttattcagtggttcccttcctc
> ZK792.6.1/460-475agtgtaa	pattern xxxxxxxxxxxxxxxxxxxxxxx
tttattcagtgtaacccttcctc
> ZK792.6.1/460-475agtgtac	pattern xxxxxxxxxxxxxxxxxxxxxxx
tttattcagtgtaccccttcctc
> ZK792.6.1/460-475agtgtag	pattern xxxxxxxxxxxxxxxxxxxxxxx
tttattcagtgtagcccttcctc
> ZK792.6.1/460-475agtgtat	pattern xxxxxxxxxxxxxxxxxxxxxxx
tttattcagtgtatcccttcctc
> ZK792.6.1/460-475agtgtca	pattern xxxxxxxxxxxxxxxxxxxxxxx
tttattcagtgtcacccttcctc
> ZK792.6.1/460-475agtgtcc	pattern xxxxxxxxxxxxxxxxxxxxxxx
tttattcagtgtcccccttcctc
> ZK792.6.1/460-475agtgtcg	pattern xxxxxxxxxxxxxxxxxxxxxxx
tttattcagtgtcgcccttcctc
> ZK792.6.1/460-475agtgtct	pattern xxxxxxxxxxxxxxxxxxxxxxx
tttattcagtgtctcccttcctc
> ZK792.6.1/460-475agtgtga	pattern xxxxxxxxxxxxxxxxxxxxxxx
tttattcagtgtgacccttcctc
> ZK792.6.1/460-475agtgtgc	pattern xxxxxxxxxxxxxxxxxxxxxxx
tttattcagtgtgccccttcctc
> ZK792.6.1/460-475agtgtgg	pattern xxxxxxxxxxxxxxxxxxxxxxx
tttattcagtgtggcccttcctc
> ZK792.6.1/460-475agtgtgt	pattern xxxxxxxxxxxxxxxxxxxxxxx
tttattcagtgtgtcccttcctc
> ZK792.6.1/460-475agtgtta	pattern xxxxxxxxxxxxxxxxxxxxxxx
tttattcagtgttacccttcctc
> ZK792.6.1/460-475agtgttc	pattern xxxxxxxxxxxxxxxxxxxxxxx
tttattcagtgttccccttcctc
> ZK792.6.1/460-475agtgttg	pattern xxxxxxxxxxxxxxxxxxxxxxx
tttattcagtgttgcccttcctc
> ZK792.6.1/460-475agtgttt	pattern xxxxxxxxxxxxxxxxxxxxxxx
tttattcagtgtttcccttcctc
> ZK792.6.1/460-475agttaaa	pattern xxxxxxxxxxxxxxxxxxxxxxx
tttattcagttaaacccttcctc
> ZK792.6.1/460-475agttaac	pattern xxxxxxxxxxxxxxxxxxxxxxx
tttattcagttaaccccttcctc
> ZK792.6.1/460-475agttaag	pattern xxxxxxxxxxxxxxxxxxxxxxx
tttattcagttaagcccttcctc
> ZK792.6.1/460-475agttaat	pattern xxxxxxxxxxxxxxxxxxxxxxx
tttattcagttaatcccttcctc
> ZK792.6.1/460-475agttaca	pattern xxxxxxxxxxxxxxxxxxxxxxx
tttattcagttacacccttcctc
> ZK792.6.1/460-475agttacc	pattern xxxxxxxxxxxxxxxxxxxxxxx
tttattcagttacccccttcctc
> ZK792.6.1/460-475agttacg	pattern xxxxxxxxxxxxxxxxxxxxxxx
tttattcagttacgcccttcctc
> ZK792.6.1/460-475agttact	pattern xxxxxxxxxxxxxxxxxxxxxxx
tttattcagttactcccttcctc
> ZK792.6.1/460-475agttaga	pattern xxxxxxxxxxxxxxxxxxxxxxx
tttattcagttagacccttcctc
> ZK792.6.1/460-475agttagc	pattern xxxxxxxxxxxxxxxxxxxxxxx
tttattcagttagccccttcctc
> ZK792.6.1/460-475agttagg	pattern xxxxxxxxxxxxxxxxxxxxxxx
tttattcagttaggcccttcctc
> ZK792.6.1/460-475agttagt	pattern xxxxxxxxxxxxxxxxxxxxxxx
tttattcagttagtcccttcctc
> ZK792.6.1/460-475agttata	pattern xxxxxxxxxxxxxxxxxxxxxxx
tttattcagttatacccttcctc
> ZK792.6.1/460-475agttatc	pattern xxxxxxxxxxxxxxxxxxxxxxx
tttattcagttatccccttcctc
> ZK792.6.1/460-475agttatg	pattern xxxxxxxxxxxxxxxxxxxxxxx
tttattcagttatgcccttcctc
> ZK792.6.1/460-475agttatt	pattern xxxxxxxxxxxxxxxxxxxxxxx
tttattcagttattcccttcctc
> ZK792.6.1/460-475agttcaa	pattern xxxxxxxxxxxxxxxxxxxxxxx
tttattcagttcaacccttcctc
> ZK792.6.1/460-475agttcac	pattern xxxxxxxxxxxxxxxxxxxxxxx
tttattcagttcaccccttcctc
> ZK792.6.1/460-475agttcag	pattern xxxxxxxxxxxxxxxxxxxxxxx
tttattcagttcagcccttcctc
> ZK792.6.1/460-475agttcat	pattern xxxxxxxxxxxxxxxxxxxxxxx
tttattcagttcatcccttcctc
> ZK792.6.1/460-475agttcca	pattern xxxxxxxxxxxxxxxxxxxxxxx
tttattcagttccacccttcctc
> ZK792.6.1/460-475agttccc	pattern xxxxxxxxxxxxxxxxxxxxxxx
tttattcagttccccccttcctc
> ZK792.6.1/460-475agttccg	pattern xxxxxxxxxxxxxxxxxxxxxxx
tttattcagttccgcccttcctc
> ZK792.6.1/460-475agttcct	pattern xxxxxxxxxxxxxxxxxxxxxxx
tttattcagttcctcccttcctc
> ZK792.6.1/460-475agttcga	pattern xxxxxxxxxxxxxxxxxxxxxxx
tttattcagttcgacccttcctc
> ZK792.6.1/460-475agttcgc	pattern xxxxxxxxxxxxxxxxxxxxxxx
tttattcagttcgccccttcctc
> ZK792.6.1/460-475agttcgg	pattern xxxxxxxxxxxxxxxxxxxxxxx
tttattcagttcggcccttcctc
> ZK792.6.1/460-475agttcgt	pattern xxxxxxxxxxxxxxxxxxxxxxx
tttattcagttcgtcccttcctc
> ZK792.6.1/460-475agttcta	pattern xxxxxxxxxxxxxxxxxxxxxxx
tttattcagttctacccttcctc
> ZK792.6.1/460-475agttctc	pattern xxxxxxxxxxxxxxxxxxxxxxx
tttattcagttctccccttcctc
> ZK792.6.1/460-475agttctg	pattern xxxxxxxxxxxxxxxxxxxxxxx
tttattcagttctgcccttcctc
> ZK792.6.1/460-475agttctt	pattern xxxxxxxxxxxxxxxxxxxxxxx
tttattcagttcttcccttcctc
> ZK792.6.1/460-475agttgaa	pattern xxxxxxxxxxxxxxxxxxxxxxx
tttattcagttgaacccttcctc
> ZK792.6.1/460-475agttgac	pattern xxxxxxxxxxxxxxxxxxxxxxx
tttattcagttgaccccttcctc
> ZK792.6.1/460-475agttgag	pattern xxxxxxxxxxxxxxxxxxxxxxx
tttattcagttgagcccttcctc
> ZK792.6.1/460-475agttgat	pattern xxxxxxxxxxxxxxxxxxxxxxx
tttattcagttgatcccttcctc
> ZK792.6.1/460-475agttgca	pattern xxxxxxxxxxxxxxxxxxxxxxx
tttattcagttgcacccttcctc
> ZK792.6.1/460-475agttgcc	pattern xxxxxxxxxxxxxxxxxxxxxxx
tttattcagttgcccccttcctc
> ZK792.6.1/460-475agttgcg	pattern xxxxxxxxxxxxxxxxxxxxxxx
tttattcagttgcgcccttcctc
> ZK792.6.1/460-475agttgct	pattern xxxxxxxxxxxxxxxxxxxxxxx
tttattcagttgctcccttcctc
> ZK792.6.1/460-475agttgga	pattern xxxxxxxxxxxxxxxxxxxxxxx
tttattcagttggacccttcctc
> ZK792.6.1/460-475agttggc	pattern xxxxxxxxxxxxxxxxxxxxxxx
tttattcagttggccccttcctc
> ZK792.6.1/460-475agttggg	pattern xxxxxxxxxxxxxxxxxxxxxxx
tttattcagttgggcccttcctc
> ZK792.6.1/460-475agttggt	pattern xxxxxxxxxxxxxxxxxxxxxxx
tttattcagttggtcccttcctc
> ZK792.6.1/460-475agttgta	pattern xxxxxxxxxxxxxxxxxxxxxxx
tttattcagttgtacccttcctc
> ZK792.6.1/460-475agttgtc	pattern xxxxxxxxxxxxxxxxxxxxxxx
tttattcagttgtccccttcctc
> ZK792.6.1/460-475agttgtg	pattern xxxxxxxxxxxxxxxxxxxxxxx
tttattcagttgtgcccttcctc
> ZK792.6.1/460-475agttgtt	pattern xxxxxxxxxxxxxxxxxxxxxxx
tttattcagttgttcccttcctc
> ZK792.6.1/460-475agtttaa	pattern xxxxxxxxxxxxxxxxxxxxxxx
tttattcagtttaacccttcctc
> ZK792.6.1/460-475agtttac	pattern xxxxxxxxxxxxxxxxxxxxxxx
tttattcagtttaccccttcctc
> ZK792.6.1/460-475agtttag	pattern xxxxxxxxxxxxxxxxxxxxxxx
tttattcagtttagcccttcctc
> ZK792.6.1/460-475agtttat	pattern xxxxxxxxxxxxxxxxxxxxxxx
tttattcagtttatcccttcctc
> ZK792.6.1/460-475agtttca	pattern xxxxxxxxxxxxxxxxxxxxxxx
tttattcagtttcacccttcctc
> ZK792.6.1/460-475agtttcc	pattern xxxxxxxxxxxxxxxxxxxxxxx
tttattcagtttcccccttcctc
> ZK792.6.1/460-475agtttcg	pattern xxxxxxxxxxxxxxxxxxxxxxx
tttattcagtttcgcccttcctc
> ZK792.6.1/460-475agtttct	pattern xxxxxxxxxxxxxxxxxxxxxxx
tttattcagtttctcccttcctc
> ZK792.6.1/460-475agtttga	pattern xxxxxxxxxxxxxxxxxxxxxxx
tttattcagtttgacccttcctc
> ZK792.6.1/460-475agtttgc	pattern xxxxxxxxxxxxxxxxxxxxxxx
tttattcagtttgccccttcctc
> ZK792.6.1/460-475agtttgg	pattern xxxxxxxxxxxxxxxxxxxxxxx
tttattcagtttggcccttcctc
> ZK792.6.1/460-475agtttgt	pattern xxxxxxxxxxxxxxxxxxxxxxx
tttattcagtttgtcccttcctc
> ZK792.6.1/460-475agtttta	pattern xxxxxxxxxxxxxxxxxxxxxxx
tttattcagttttacccttcctc
> ZK792.6.1/460-475agttttc	pattern xxxxxxxxxxxxxxxxxxxxxxx
tttattcagttttccccttcctc
> ZK792.6.1/460-475agttttg	pattern xxxxxxxxxxxxxxxxxxxxxxx
tttattcagttttgcccttcctc
> ZK792.6.1/460-475agttttt	pattern xxxxxxxxxxxxxxxxxxxxxxx
tttattcagtttttcccttcctc
> ZK792.6.1/460-475ataaaaa	pattern xxxxxxxxxxxxxxxxxxxxxxx
tttattcataaaaacccttcctc
> ZK792.6.1/460-475ataaaac	pattern xxxxxxxxxxxxxxxxxxxxxxx
tttattcataaaaccccttcctc
> ZK792.6.1/460-475ataaaag	pattern xxxxxxxxxxxxxxxxxxxxxxx
tttattcataaaagcccttcctc
> ZK792.6.1/460-475ataaaat	pattern xxxxxxxxxxxxxxxxxxxxxxx
tttattcataaaatcccttcctc
> ZK792.6.1/460-475ataaaca	pattern xxxxxxxxxxxxxxxxxxxxxxx
tttattcataaacacccttcctc
> ZK792.6.1/460-475ataaacc	pattern xxxxxxxxxxxxxxxxxxxxxxx
tttattcataaacccccttcctc
> ZK792.6.1/460-475ataaacg	pattern xxxxxxxxxxxxxxxxxxxxxxx
tttattcataaacgcccttcctc
> ZK792.6.1/460-475ataaact	pattern xxxxxxxxxxxxxxxxxxxxxxx
tttattcataaactcccttcctc
> ZK792.6.1/460-475ataaaga	pattern xxxxxxxxxxxxxxxxxxxxxxx
tttattcataaagacccttcctc
> ZK792.6.1/460-475ataaagc	pattern xxxxxxxxxxxxxxxxxxxxxxx
tttattcataaagccccttcctc
> ZK792.6.1/460-475ataaagg	pattern xxxxxxxxxxxxxxxxxxxxxxx
tttattcataaaggcccttcctc
> ZK792.6.1/460-475ataaagt	pattern xxxxxxxxxxxxxxxxxxxxxxx
tttattcataaagtcccttcctc
> ZK792.6.1/460-475ataaata	pattern xxxxxxxxxxxxxxxxxxxxxxx
tttattcataaatacccttcctc
> ZK792.6.1/460-475ataaatc	pattern xxxxxxxxxxxxxxxxxxxxxxx
tttattcataaatccccttcctc
> ZK792.6.1/460-475ataaatg	pattern xxxxxxxxxxxxxxxxxxxxxxx
tttattcataaatgcccttcctc
> ZK792.6.1/460-475ataaatt	pattern xxxxxxxxxxxxxxxxxxxxxxx
tttattcataaattcccttcctc
> ZK792.6.1/460-475ataacaa	pattern xxxxxxxxxxxxxxxxxxxxxxx
tttattcataacaacccttcctc
> ZK792.6.1/460-475ataacac	pattern xxxxxxxxxxxxxxxxxxxxxxx
tttattcataacaccccttcctc
> ZK792.6.1/460-475ataacag	pattern xxxxxxxxxxxxxxxxxxxxxxx
tttattcataacagcccttcctc
> ZK792.6.1/460-475ataacat	pattern xxxxxxxxxxxxxxxxxxxxxxx
tttattcataacatcccttcctc
> ZK792.6.1/460-475ataacca	pattern xxxxxxxxxxxxxxxxxxxxxxx
tttattcataaccacccttcctc
> ZK792.6.1/460-475ataaccc	pattern xxxxxxxxxxxxxxxxxxxxxxx
tttattcataaccccccttcctc
> ZK792.6.1/460-475ataaccg	pattern xxxxxxxxxxxxxxxxxxxxxxx
tttattcataaccgcccttcctc
> ZK792.6.1/460-475ataacct	pattern xxxxxxxxxxxxxxxxxxxxxxx
tttattcataacctcccttcctc
> ZK792.6.1/460-475ataacga	pattern xxxxxxxxxxxxxxxxxxxxxxx
tttattcataacgacccttcctc
> ZK792.6.1/460-475ataacgc	pattern xxxxxxxxxxxxxxxxxxxxxxx
tttattcataacgccccttcctc
> ZK792.6.1/460-475ataacgg	pattern xxxxxxxxxxxxxxxxxxxxxxx
tttattcataacggcccttcctc
> ZK792.6.1/460-475ataacgt	pattern xxxxxxxxxxxxxxxxxxxxxxx
tttattcataacgtcccttcctc
> ZK792.6.1/460-475ataacta	pattern xxxxxxxxxxxxxxxxxxxxxxx
tttattcataactacccttcctc
> ZK792.6.1/460-475ataactc	pattern xxxxxxxxxxxxxxxxxxxxxxx
tttattcataactccccttcctc
> ZK792.6.1/460-475ataactg	pattern xxxxxxxxxxxxxxxxxxxxxxx
tttattcataactgcccttcctc
> ZK792.6.1/460-475ataactt	pattern xxxxxxxxxxxxxxxxxxxxxxx
tttattcataacttcccttcctc
> ZK792.6.1/460-475ataagaa	pattern xxxxxxxxxxxxxxxxxxxxxxx
tttattcataagaacccttcctc
> ZK792.6.1/460-475ataagac	pattern xxxxxxxxxxxxxxxxxxxxxxx
tttattcataagaccccttcctc
> ZK792.6.1/460-475ataagag	pattern xxxxxxxxxxxxxxxxxxxxxxx
tttattcataagagcccttcctc
> ZK792.6.1/460-475ataagat	pattern xxxxxxxxxxxxxxxxxxxxxxx
tttattcataagatcccttcctc
> ZK792.6.1/460-475ataagca	pattern xxxxxxxxxxxxxxxxxxxxxxx
tttattcataagcacccttcctc
> ZK792.6.1/460-475ataagcc	pattern xxxxxxxxxxxxxxxxxxxxxxx
tttattcataagcccccttcctc
> ZK792.6.1/460-475ataagcg	pattern xxxxxxxxxxxxxxxxxxxxxxx
tttattcataagcgcccttcctc
> ZK792.6.1/460-475ataagct	pattern xxxxxxxxxxxxxxxxxxxxxxx
tttattcataagctcccttcctc
> ZK792.6.1/460-475ataagga	pattern xxxxxxxxxxxxxxxxxxxxxxx
tttattcataaggacccttcctc
> ZK792.6.1/460-475ataaggc	pattern xxxxxxxxxxxxxxxxxxxxxxx
tttattcataaggccccttcctc
> ZK792.6.1/460-475ataaggg	pattern xxxxxxxxxxxxxxxxxxxxxxx
tttattcataagggcccttcctc
> ZK792.6.1/460-475ataaggt	pattern xxxxxxxxxxxxxxxxxxxxxxx
tttattcataaggtcccttcctc
> ZK792.6.1/460-475ataagta	pattern xxxxxxxxxxxxxxxxxxxxxxx
tttattcataagtacccttcctc
> ZK792.6.1/460-475ataagtc	pattern xxxxxxxxxxxxxxxxxxxxxxx
tttattcataagtccccttcctc
> ZK792.6.1/460-475ataagtg	pattern xxxxxxxxxxxxxxxxxxxxxxx
tttattcataagtgcccttcctc
> ZK792.6.1/460-475ataagtt	pattern xxxxxxxxxxxxxxxxxxxxxxx
tttattcataagttcccttcctc
> ZK792.6.1/460-475ataataa	pattern xxxxxxxxxxxxxxxxxxxxxxx
tttattcataataacccttcctc
> ZK792.6.1/460-475ataatac	pattern xxxxxxxxxxxxxxxxxxxxxxx
tttattcataataccccttcctc
> ZK792.6.1/460-475ataatag	pattern xxxxxxxxxxxxxxxxxxxxxxx
tttattcataatagcccttcctc
> ZK792.6.1/460-475ataatat	pattern xxxxxxxxxxxxxxxxxxxxxxx
tttattcataatatcccttcctc
> ZK792.6.1/460-475ataatca	pattern xxxxxxxxxxxxxxxxxxxxxxx
tttattcataatcacccttcctc
> ZK792.6.1/460-475ataatcc	pattern xxxxxxxxxxxxxxxxxxxxxxx
tttattcataatcccccttcctc
> ZK792.6.1/460-475ataatcg	pattern xxxxxxxxxxxxxxxxxxxxxxx
tttattcataatcgcccttcctc
> ZK792.6.1/460-475ataatct	pattern xxxxxxxxxxxxxxxxxxxxxxx
tttattcataatctcccttcctc
> ZK792.6.1/460-475ataatga	pattern xxxxxxxxxxxxxxxxxxxxxxx
tttattcataatgacccttcctc
> ZK792.6.1/460-475ataatgc	pattern xxxxxxxxxxxxxxxxxxxxxxx
tttattcataatgccccttcctc
> ZK792.6.1/460-475ataatgg	pattern xxxxxxxxxxxxxxxxxxxxxxx
tttattcataatggcccttcctc
> ZK792.6.1/460-475ataatgt	pattern xxxxxxxxxxxxxxxxxxxxxxx
tttattcataatgtcccttcctc
> ZK792.6.1/460-475ataatta	pattern xxxxxxxxxxxxxxxxxxxxxxx
tttattcataattacccttcctc
> ZK792.6.1/460-475ataattc	pattern xxxxxxxxxxxxxxxxxxxxxxx
tttattcataattccccttcctc
> ZK792.6.1/460-475ataattg	pattern xxxxxxxxxxxxxxxxxxxxxxx
tttattcataattgcccttcctc
> ZK792.6.1/460-475ataattt	pattern xxxxxxxxxxxxxxxxxxxxxxx
tttattcataatttcccttcctc
> ZK792.6.1/460-475atacaaa	pattern xxxxxxxxxxxxxxxxxxxxxxx
tttattcatacaaacccttcctc
> ZK792.6.1/460-475atacaac	pattern xxxxxxxxxxxxxxxxxxxxxxx
tttattcatacaaccccttcctc
> ZK792.6.1/460-475atacaag	pattern xxxxxxxxxxxxxxxxxxxxxxx
tttattcatacaagcccttcctc
> ZK792.6.1/460-475atacaat	pattern xxxxxxxxxxxxxxxxxxxxxxx
tttattcatacaatcccttcctc
> ZK792.6.1/460-475atacaca	pattern xxxxxxxxxxxxxxxxxxxxxxx
tttattcatacacacccttcctc
> ZK792.6.1/460-475atacacc	pattern xxxxxxxxxxxxxxxxxxxxxxx
tttattcatacacccccttcctc
> ZK792.6.1/460-475atacacg	pattern xxxxxxxxxxxxxxxxxxxxxxx
tttattcatacacgcccttcctc
> ZK792.6.1/460-475atacact	pattern xxxxxxxxxxxxxxxxxxxxxxx
tttattcatacactcccttcctc
> ZK792.6.1/460-475atacaga	pattern xxxxxxxxxxxxxxxxxxxxxxx
tttattcatacagacccttcctc
> ZK792.6.1/460-475atacagc	pattern xxxxxxxxxxxxxxxxxxxxxxx
tttattcatacagccccttcctc
> ZK792.6.1/460-475atacagg	pattern xxxxxxxxxxxxxxxxxxxxxxx
tttattcatacaggcccttcctc
> ZK792.6.1/460-475atacagt	pattern xxxxxxxxxxxxxxxxxxxxxxx
tttattcatacagtcccttcctc
> ZK792.6.1/460-475atacata	pattern xxxxxxxxxxxxxxxxxxxxxxx
tttattcatacatacccttcctc
> ZK792.6.1/460-475atacatc	pattern xxxxxxxxxxxxxxxxxxxxxxx
tttattcatacatccccttcctc
> ZK792.6.1/460-475atacatg	pattern xxxxxxxxxxxxxxxxxxxxxxx
tttattcatacatgcccttcctc
> ZK792.6.1/460-475atacatt	pattern xxxxxxxxxxxxxxxxxxxxxxx
tttattcatacattcccttcctc
> ZK792.6.1/460-475ataccaa	pattern xxxxxxxxxxxxxxxxxxxxxxx
tttattcataccaacccttcctc
> ZK792.6.1/460-475ataccac	pattern xxxxxxxxxxxxxxxxxxxxxxx
tttattcataccaccccttcctc
> ZK792.6.1/460-475ataccag	pattern xxxxxxxxxxxxxxxxxxxxxxx
tttattcataccagcccttcctc
> ZK792.6.1/460-475ataccat	pattern xxxxxxxxxxxxxxxxxxxxxxx
tttattcataccatcccttcctc
> ZK792.6.1/460-475ataccca	pattern xxxxxxxxxxxxxxxxxxxxxxx
tttattcatacccacccttcctc
> ZK792.6.1/460-475atacccc	pattern xxxxxxxxxxxxxxxxxxxxxxx
tttattcatacccccccttcctc
> ZK792.6.1/460-475atacccg	pattern xxxxxxxxxxxxxxxxxxxxxxx
tttattcatacccgcccttcctc
> ZK792.6.1/460-475ataccct	pattern xxxxxxxxxxxxxxxxxxxxxxx
tttattcataccctcccttcctc
> ZK792.6.1/460-475ataccga	pattern xxxxxxxxxxxxxxxxxxxxxxx
tttattcataccgacccttcctc
> ZK792.6.1/460-475ataccgc	pattern xxxxxxxxxxxxxxxxxxxxxxx
tttattcataccgccccttcctc
> ZK792.6.1/460-475ataccgg	pattern xxxxxxxxxxxxxxxxxxxxxxx
tttattcataccggcccttcctc
> ZK792.6.1/460-475ataccgt	pattern xxxxxxxxxxxxxxxxxxxxxxx
tttattcataccgtcccttcctc
> ZK792.6.1/460-475ataccta	pattern xxxxxxxxxxxxxxxxxxxxxxx
tttattcatacctacccttcctc
> ZK792.6.1/460-475atacctc	pattern xxxxxxxxxxxxxxxxxxxxxxx
tttattcatacctccccttcctc
> ZK792.6.1/460-475atacctg	pattern xxxxxxxxxxxxxxxxxxxxxxx
tttattcatacctgcccttcctc
> ZK792.6.1/460-475atacctt	pattern xxxxxxxxxxxxxxxxxxxxxxx
tttattcataccttcccttcctc
> ZK792.6.1/460-475atacgaa	pattern xxxxxxxxxxxxxxxxxxxxxxx
tttattcatacgaacccttcctc
> ZK792.6.1/460-475atacgac	pattern xxxxxxxxxxxxxxxxxxxxxxx
tttattcatacgaccccttcctc
> ZK792.6.1/460-475atacgag	pattern xxxxxxxxxxxxxxxxxxxxxxx
tttattcatacgagcccttcctc
> ZK792.6.1/460-475atacgat	pattern xxxxxxxxxxxxxxxxxxxxxxx
tttattcatacgatcccttcctc
> ZK792.6.1/460-475atacgca	pattern xxxxxxxxxxxxxxxxxxxxxxx
tttattcatacgcacccttcctc
> ZK792.6.1/460-475atacgcc	pattern xxxxxxxxxxxxxxxxxxxxxxx
tttattcatacgcccccttcctc
> ZK792.6.1/460-475atacgcg	pattern xxxxxxxxxxxxxxxxxxxxxxx
tttattcatacgcgcccttcctc
> ZK792.6.1/460-475atacgct	pattern xxxxxxxxxxxxxxxxxxxxxxx
tttattcatacgctcccttcctc
> ZK792.6.1/460-475atacgga	pattern xxxxxxxxxxxxxxxxxxxxxxx
tttattcatacggacccttcctc
> ZK792.6.1/460-475atacggc	pattern xxxxxxxxxxxxxxxxxxxxxxx
tttattcatacggccccttcctc
> ZK792.6.1/460-475atacggg	pattern xxxxxxxxxxxxxxxxxxxxxxx
tttattcatacgggcccttcctc
> ZK792.6.1/460-475atacggt	pattern xxxxxxxxxxxxxxxxxxxxxxx
tttattcatacggtcccttcctc
> ZK792.6.1/460-475atacgta	pattern xxxxxxxxxxxxxxxxxxxxxxx
tttattcatacgtacccttcctc
> ZK792.6.1/460-475atacgtc	pattern xxxxxxxxxxxxxxxxxxxxxxx
tttattcatacgtccccttcctc
> ZK792.6.1/460-475atacgtg	pattern xxxxxxxxxxxxxxxxxxxxxxx
tttattcatacgtgcccttcctc
> ZK792.6.1/460-475atacgtt	pattern xxxxxxxxxxxxxxxxxxxxxxx
tttattcatacgttcccttcctc
> ZK792.6.1/460-475atactaa	pattern xxxxxxxxxxxxxxxxxxxxxxx
tttattcatactaacccttcctc
> ZK792.6.1/460-475atactac	pattern xxxxxxxxxxxxxxxxxxxxxxx
tttattcatactaccccttcctc
> ZK792.6.1/460-475atactag	pattern xxxxxxxxxxxxxxxxxxxxxxx
tttattcatactagcccttcctc
> ZK792.6.1/460-475atactat	pattern xxxxxxxxxxxxxxxxxxxxxxx
tttattcatactatcccttcctc
> ZK792.6.1/460-475atactca	pattern xxxxxxxxxxxxxxxxxxxxxxx
tttattcatactcacccttcctc
> ZK792.6.1/460-475atactcc	pattern xxxxxxxxxxxxxxxxxxxxxxx
tttattcatactcccccttcctc
> ZK792.6.1/460-475atactcg	pattern xxxxxxxxxxxxxxxxxxxxxxx
tttattcatactcgcccttcctc
> ZK792.6.1/460-475atactct	pattern xxxxxxxxxxxxxxxxxxxxxxx
tttattcatactctcccttcctc
> ZK792.6.1/460-475atactga	pattern xxxxxxxxxxxxxxxxxxxxxxx
tttattcatactgacccttcctc
> ZK792.6.1/460-475atactgc	pattern xxxxxxxxxxxxxxxxxxxxxxx
tttattcatactgccccttcctc
> ZK792.6.1/460-475atactgg	pattern xxxxxxxxxxxxxxxxxxxxxxx
tttattcatactggcccttcctc
> ZK792.6.1/460-475atactgt	pattern xxxxxxxxxxxxxxxxxxxxxxx
tttattcatactgtcccttcctc
> ZK792.6.1/460-475atactta	pattern xxxxxxxxxxxxxxxxxxxxxxx
tttattcatacttacccttcctc
> ZK792.6.1/460-475atacttc	pattern xxxxxxxxxxxxxxxxxxxxxxx
tttattcatacttccccttcctc
> ZK792.6.1/460-475atacttg	pattern xxxxxxxxxxxxxxxxxxxxxxx
tttattcatacttgcccttcctc
> ZK792.6.1/460-475atacttt	pattern xxxxxxxxxxxxxxxxxxxxxxx
tttattcatactttcccttcctc
> ZK792.6.1/460-475atagaaa	pattern xxxxxxxxxxxxxxxxxxxxxxx
tttattcatagaaacccttcctc
> ZK792.6.1/460-475atagaac	pattern xxxxxxxxxxxxxxxxxxxxxxx
tttattcatagaaccccttcctc
> ZK792.6.1/460-475atagaag	pattern xxxxxxxxxxxxxxxxxxxxxxx
tttattcatagaagcccttcctc
> ZK792.6.1/460-475atagaat	pattern xxxxxxxxxxxxxxxxxxxxxxx
tttattcatagaatcccttcctc
> ZK792.6.1/460-475atagaca	pattern xxxxxxxxxxxxxxxxxxxxxxx
tttattcatagacacccttcctc
> ZK792.6.1/460-475atagacc	pattern xxxxxxxxxxxxxxxxxxxxxxx
tttattcatagacccccttcctc
> ZK792.6.1/460-475atagacg	pattern xxxxxxxxxxxxxxxxxxxxxxx
tttattcatagacgcccttcctc
> ZK792.6.1/460-475atagact	pattern xxxxxxxxxxxxxxxxxxxxxxx
tttattcatagactcccttcctc
> ZK792.6.1/460-475atagaga	pattern xxxxxxxxxxxxxxxxxxxxxxx
tttattcatagagacccttcctc
> ZK792.6.1/460-475atagagc	pattern xxxxxxxxxxxxxxxxxxxxxxx
tttattcatagagccccttcctc
> ZK792.6.1/460-475atagagg	pattern xxxxxxxxxxxxxxxxxxxxxxx
tttattcatagaggcccttcctc
> ZK792.6.1/460-475atagagt	pattern xxxxxxxxxxxxxxxxxxxxxxx
tttattcatagagtcccttcctc
> ZK792.6.1/460-475atagata	pattern xxxxxxxxxxxxxxxxxxxxxxx
tttattcatagatacccttcctc
> ZK792.6.1/460-475atagatc	pattern xxxxxxxxxxxxxxxxxxxxxxx
tttattcatagatccccttcctc
> ZK792.6.1/460-475atagatg	pattern xxxxxxxxxxxxxxxxxxxxxxx
tttattcatagatgcccttcctc
> ZK792.6.1/460-475atagatt	pattern xxxxxxxxxxxxxxxxxxxxxxx
tttattcatagattcccttcctc
> ZK792.6.1/460-475atagcaa	pattern xxxxxxxxxxxxxxxxxxxxxxx
tttattcatagcaacccttcctc
> ZK792.6.1/460-475atagcac	pattern xxxxxxxxxxxxxxxxxxxxxxx
tttattcatagcaccccttcctc
> ZK792.6.1/460-475atagcag	pattern xxxxxxxxxxxxxxxxxxxxxxx
tttattcatagcagcccttcctc
> ZK792.6.1/460-475atagcat	pattern xxxxxxxxxxxxxxxxxxxxxxx
tttattcatagcatcccttcctc
> ZK792.6.1/460-475atagcca	pattern xxxxxxxxxxxxxxxxxxxxxxx
tttattcatagccacccttcctc
> ZK792.6.1/460-475atagccc	pattern xxxxxxxxxxxxxxxxxxxxxxx
tttattcatagccccccttcctc
> ZK792.6.1/460-475atagccg	pattern xxxxxxxxxxxxxxxxxxxxxxx
tttattcatagccgcccttcctc
> ZK792.6.1/460-475atagcct	pattern xxxxxxxxxxxxxxxxxxxxxxx
tttattcatagcctcccttcctc
> ZK792.6.1/460-475atagcga	pattern xxxxxxxxxxxxxxxxxxxxxxx
tttattcatagcgacccttcctc
> ZK792.6.1/460-475atagcgc	pattern xxxxxxxxxxxxxxxxxxxxxxx
tttattcatagcgccccttcctc
> ZK792.6.1/460-475atagcgg	pattern xxxxxxxxxxxxxxxxxxxxxxx
tttattcatagcggcccttcctc
> ZK792.6.1/460-475atagcgt	pattern xxxxxxxxxxxxxxxxxxxxxxx
tttattcatagcgtcccttcctc
> ZK792.6.1/460-475atagcta	pattern xxxxxxxxxxxxxxxxxxxxxxx
tttattcatagctacccttcctc
> ZK792.6.1/460-475atagctc	pattern xxxxxxxxxxxxxxxxxxxxxxx
tttattcatagctccccttcctc
> ZK792.6.1/460-475atagctg	pattern xxxxxxxxxxxxxxxxxxxxxxx
tttattcatagctgcccttcctc
> ZK792.6.1/460-475atagctt	pattern xxxxxxxxxxxxxxxxxxxxxxx
tttattcatagcttcccttcctc
> ZK792.6.1/460-475ataggaa	pattern xxxxxxxxxxxxxxxxxxxxxxx
tttattcataggaacccttcctc
> ZK792.6.1/460-475ataggac	pattern xxxxxxxxxxxxxxxxxxxxxxx
tttattcataggaccccttcctc
> ZK792.6.1/460-475ataggag	pattern xxxxxxxxxxxxxxxxxxxxxxx
tttattcataggagcccttcctc
> ZK792.6.1/460-475ataggat	pattern xxxxxxxxxxxxxxxxxxxxxxx
tttattcataggatcccttcctc
> ZK792.6.1/460-475ataggca	pattern xxxxxxxxxxxxxxxxxxxxxxx
tttattcataggcacccttcctc
> ZK792.6.1/460-475ataggcc	pattern xxxxxxxxxxxxxxxxxxxxxxx
tttattcataggcccccttcctc
> ZK792.6.1/460-475ataggcg	pattern xxxxxxxxxxxxxxxxxxxxxxx
tttattcataggcgcccttcctc
> ZK792.6.1/460-475ataggct	pattern xxxxxxxxxxxxxxxxxxxxxxx
tttattcataggctcccttcctc
> ZK792.6.1/460-475ataggga	pattern xxxxxxxxxxxxxxxxxxxxxxx
tttattcatagggacccttcctc
> ZK792.6.1/460-475atagggc	pattern xxxxxxxxxxxxxxxxxxxxxxx
tttattcatagggccccttcctc
> ZK792.6.1/460-475atagggg	pattern xxxxxxxxxxxxxxxxxxxxxxx
tttattcataggggcccttcctc
> ZK792.6.1/460-475atagggt	pattern xxxxxxxxxxxxxxxxxxxxxxx
tttattcatagggtcccttcctc
> ZK792.6.1/460-475ataggta	pattern xxxxxxxxxxxxxxxxxxxxxxx
tttattcataggtacccttcctc
> ZK792.6.1/460-475ataggtc	pattern xxxxxxxxxxxxxxxxxxxxxxx
tttattcataggtccccttcctc
> ZK792.6.1/460-475ataggtg	pattern xxxxxxxxxxxxxxxxxxxxxxx
tttattcataggtgcccttcctc
> ZK792.6.1/460-475ataggtt	pattern xxxxxxxxxxxxxxxxxxxxxxx
tttattcataggttcccttcctc
> ZK792.6.1/460-475atagtaa	pattern xxxxxxxxxxxxxxxxxxxxxxx
tttattcatagtaacccttcctc
> ZK792.6.1/460-475atagtac	pattern xxxxxxxxxxxxxxxxxxxxxxx
tttattcatagtaccccttcctc
> ZK792.6.1/460-475atagtag	pattern xxxxxxxxxxxxxxxxxxxxxxx
tttattcatagtagcccttcctc
> ZK792.6.1/460-475atagtat	pattern xxxxxxxxxxxxxxxxxxxxxxx
tttattcatagtatcccttcctc
> ZK792.6.1/460-475atagtca	pattern xxxxxxxxxxxxxxxxxxxxxxx
tttattcatagtcacccttcctc
> ZK792.6.1/460-475atagtcc	pattern xxxxxxxxxxxxxxxxxxxxxxx
tttattcatagtcccccttcctc
> ZK792.6.1/460-475atagtcg	pattern xxxxxxxxxxxxxxxxxxxxxxx
tttattcatagtcgcccttcctc
> ZK792.6.1/460-475atagtct	pattern xxxxxxxxxxxxxxxxxxxxxxx
tttattcatagtctcccttcctc
> ZK792.6.1/460-475atagtga	pattern xxxxxxxxxxxxxxxxxxxxxxx
tttattcatagtgacccttcctc
> ZK792.6.1/460-475atagtgc	pattern xxxxxxxxxxxxxxxxxxxxxxx
tttattcatagtgccccttcctc
> ZK792.6.1/460-475atagtgg	pattern xxxxxxxxxxxxxxxxxxxxxxx
tttattcatagtggcccttcctc
> ZK792.6.1/460-475atagtgt	pattern xxxxxxxxxxxxxxxxxxxxxxx
tttattcatagtgtcccttcctc
> ZK792.6.1/460-475atagtta	pattern xxxxxxxxxxxxxxxxxxxxxxx
tttattcatagttacccttcctc
> ZK792.6.1/460-475atagttc	pattern xxxxxxxxxxxxxxxxxxxxxxx
tttattcatagttccccttcctc
> ZK792.6.1/460-475atagttg	pattern xxxxxxxxxxxxxxxxxxxxxxx
tttattcatagttgcccttcctc
> ZK792.6.1/460-475atagttt	pattern xxxxxxxxxxxxxxxxxxxxxxx
tttattcatagtttcccttcctc
> ZK792.6.1/460-475atataaa	pattern xxxxxxxxxxxxxxxxxxxxxxx
tttattcatataaacccttcctc
> ZK792.6.1/460-475atataac	pattern xxxxxxxxxxxxxxxxxxxxxxx
tttattcatataaccccttcctc
> ZK792.6.1/460-475atataag	pattern xxxxxxxxxxxxxxxxxxxxxxx
tttattcatataagcccttcctc
> ZK792.6.1/460-475atataat	pattern xxxxxxxxxxxxxxxxxxxxxxx
tttattcatataatcccttcctc
> ZK792.6.1/460-475atataca	pattern xxxxxxxxxxxxxxxxxxxxxxx
tttattcatatacacccttcctc
> ZK792.6.1/460-475atatacc	pattern xxxxxxxxxxxxxxxxxxxxxxx
tttattcatatacccccttcctc
> ZK792.6.1/460-475atatacg	pattern xxxxxxxxxxxxxxxxxxxxxxx
tttattcatatacgcccttcctc
> ZK792.6.1/460-475atatact	pattern xxxxxxxxxxxxxxxxxxxxxxx
tttattcatatactcccttcctc
> ZK792.6.1/460-475atataga	pattern xxxxxxxxxxxxxxxxxxxxxxx
tttattcatatagacccttcctc
> ZK792.6.1/460-475atatagc	pattern xxxxxxxxxxxxxxxxxxxxxxx
tttattcatatagccccttcctc
> ZK792.6.1/460-475atatagg	pattern xxxxxxxxxxxxxxxxxxxxxxx
tttattcatataggcccttcctc
> ZK792.6.1/460-475atatagt	pattern xxxxxxxxxxxxxxxxxxxxxxx
tttattcatatagtcccttcctc
> ZK792.6.1/460-475atatata	pattern xxxxxxxxxxxxxxxxxxxxxxx
tttattcatatatacccttcctc
> ZK792.6.1/460-475atatatc	pattern xxxxxxxxxxxxxxxxxxxxxxx
tttattcatatatccccttcctc
> ZK792.6.1/460-475atatatg	pattern xxxxxxxxxxxxxxxxxxxxxxx
tttattcatatatgcccttcctc
> ZK792.6.1/460-475atatatt	pattern xxxxxxxxxxxxxxxxxxxxxxx
tttattcatatattcccttcctc
> ZK792.6.1/460-475atatcaa	pattern xxxxxxxxxxxxxxxxxxxxxxx
tttattcatatcaacccttcctc
> ZK792.6.1/460-475atatcac	pattern xxxxxxxxxxxxxxxxxxxxxxx
tttattcatatcaccccttcctc
> ZK792.6.1/460-475atatcag	pattern xxxxxxxxxxxxxxxxxxxxxxx
tttattcatatcagcccttcctc
> ZK792.6.1/460-475atatcat	pattern xxxxxxxxxxxxxxxxxxxxxxx
tttattcatatcatcccttcctc
> ZK792.6.1/460-475atatcca	pattern xxxxxxxxxxxxxxxxxxxxxxx
tttattcatatccacccttcctc
> ZK792.6.1/460-475atatccc	pattern xxxxxxxxxxxxxxxxxxxxxxx
tttattcatatccccccttcctc
> ZK792.6.1/460-475atatccg	pattern xxxxxxxxxxxxxxxxxxxxxxx
tttattcatatccgcccttcctc
> ZK792.6.1/460-475atatcct	pattern xxxxxxxxxxxxxxxxxxxxxxx
tttattcatatcctcccttcctc
> ZK792.6.1/460-475atatcga	pattern xxxxxxxxxxxxxxxxxxxxxxx
tttattcatatcgacccttcctc
> ZK792.6.1/460-475atatcgc	pattern xxxxxxxxxxxxxxxxxxxxxxx
tttattcatatcgccccttcctc
> ZK792.6.1/460-475atatcgg	pattern xxxxxxxxxxxxxxxxxxxxxxx
tttattcatatcggcccttcctc
> ZK792.6.1/460-475atatcgt	pattern xxxxxxxxxxxxxxxxxxxxxxx
tttattcatatcgtcccttcctc
> ZK792.6.1/460-475atatcta	pattern xxxxxxxxxxxxxxxxxxxxxxx
tttattcatatctacccttcctc
> ZK792.6.1/460-475atatctc	pattern xxxxxxxxxxxxxxxxxxxxxxx
tttattcatatctccccttcctc
> ZK792.6.1/460-475atatctg	pattern xxxxxxxxxxxxxxxxxxxxxxx
tttattcatatctgcccttcctc
> ZK792.6.1/460-475atatctt	pattern xxxxxxxxxxxxxxxxxxxxxxx
tttattcatatcttcccttcctc
> ZK792.6.1/460-475atatgaa	pattern xxxxxxxxxxxxxxxxxxxxxxx
tttattcatatgaacccttcctc
> ZK792.6.1/460-475atatgac	pattern xxxxxxxxxxxxxxxxxxxxxxx
tttattcatatgaccccttcctc
> ZK792.6.1/460-475atatgag	pattern xxxxxxxxxxxxxxxxxxxxxxx
tttattcatatgagcccttcctc
> ZK792.6.1/460-475atatgat	pattern xxxxxxxxxxxxxxxxxxxxxxx
tttattcatatgatcccttcctc
> ZK792.6.1/460-475atatgca	pattern xxxxxxxxxxxxxxxxxxxxxxx
tttattcatatgcacccttcctc
> ZK792.6.1/460-475atatgcc	pattern xxxxxxxxxxxxxxxxxxxxxxx
tttattcatatgcccccttcctc
> ZK792.6.1/460-475atatgcg	pattern xxxxxxxxxxxxxxxxxxxxxxx
tttattcatatgcgcccttcctc
> ZK792.6.1/460-475atatgct	pattern xxxxxxxxxxxxxxxxxxxxxxx
tttattcatatgctcccttcctc
> ZK792.6.1/460-475atatgga	pattern xxxxxxxxxxxxxxxxxxxxxxx
tttattcatatggacccttcctc
> ZK792.6.1/460-475atatggc	pattern xxxxxxxxxxxxxxxxxxxxxxx
tttattcatatggccccttcctc
> ZK792.6.1/460-475atatggg	pattern xxxxxxxxxxxxxxxxxxxxxxx
tttattcatatgggcccttcctc
> ZK792.6.1/460-475atatggt	pattern xxxxxxxxxxxxxxxxxxxxxxx
tttattcatatggtcccttcctc
> ZK792.6.1/460-475atatgta	pattern xxxxxxxxxxxxxxxxxxxxxxx
tttattcatatgtacccttcctc
> ZK792.6.1/460-475atatgtc	pattern xxxxxxxxxxxxxxxxxxxxxxx
tttattcatatgtccccttcctc
> ZK792.6.1/460-475atatgtg	pattern xxxxxxxxxxxxxxxxxxxxxxx
tttattcatatgtgcccttcctc
> ZK792.6.1/460-475atatgtt	pattern xxxxxxxxxxxxxxxxxxxxxxx
tttattcatatgttcccttcctc
> ZK792.6.1/460-475atattaa	pattern xxxxxxxxxxxxxxxxxxxxxxx
tttattcatattaacccttcctc
> ZK792.6.1/460-475atattac	pattern xxxxxxxxxxxxxxxxxxxxxxx
tttattcatattaccccttcctc
> ZK792.6.1/460-475atattag	pattern xxxxxxxxxxxxxxxxxxxxxxx
tttattcatattagcccttcctc
> ZK792.6.1/460-475atattat	pattern xxxxxxxxxxxxxxxxxxxxxxx
tttattcatattatcccttcctc
> ZK792.6.1/460-475atattca	pattern xxxxxxxxxxxxxxxxxxxxxxx
tttattcatattcacccttcctc
> ZK792.6.1/460-475atattcc	pattern xxxxxxxxxxxxxxxxxxxxxxx
tttattcatattcccccttcctc
> ZK792.6.1/460-475atattcg	pattern xxxxxxxxxxxxxxxxxxxxxxx
tttattcatattcgcccttcctc
> ZK792.6.1/460-475atattct	pattern xxxxxxxxxxxxxxxxxxxxxxx
tttattcatattctcccttcctc
> ZK792.6.1/460-475atattga	pattern xxxxxxxxxxxxxxxxxxxxxxx
tttattcatattgacccttcctc
> ZK792.6.1/460-475atattgc	pattern xxxxxxxxxxxxxxxxxxxxxxx
tttattcatattgccccttcctc
> ZK792.6.1/460-475atattgg	pattern xxxxxxxxxxxxxxxxxxxxxxx
tttattcatattggcccttcctc
> ZK792.6.1/460-475atattgt	pattern xxxxxxxxxxxxxxxxxxxxxxx
tttattcatattgtcccttcctc
> ZK792.6.1/460-475atattta	pattern xxxxxxxxxxxxxxxxxxxxxxx
tttattcatatttacccttcctc
> ZK792.6.1/460-475atatttc	pattern xxxxxxxxxxxxxxxxxxxxxxx
tttattcatatttccccttcctc
> ZK792.6.1/460-475atatttg	pattern xxxxxxxxxxxxxxxxxxxxxxx
tttattcatatttgcccttcctc
> ZK792.6.1/460-475atatttt	pattern xxxxxxxxxxxxxxxxxxxxxxx
tttattcatattttcccttcctc
> ZK792.6.1/460-475atcaaaa	pattern xxxxxxxxxxxxxxxxxxxxxxx
tttattcatcaaaacccttcctc
> ZK792.6.1/460-475atcaaac	pattern xxxxxxxxxxxxxxxxxxxxxxx
tttattcatcaaaccccttcctc
> ZK792.6.1/460-475atcaaag	pattern xxxxxxxxxxxxxxxxxxxxxxx
tttattcatcaaagcccttcctc
> ZK792.6.1/460-475atcaaat	pattern xxxxxxxxxxxxxxxxxxxxxxx
tttattcatcaaatcccttcctc
> ZK792.6.1/460-475atcaaca	pattern xxxxxxxxxxxxxxxxxxxxxxx
tttattcatcaacacccttcctc
> ZK792.6.1/460-475atcaacc	pattern xxxxxxxxxxxxxxxxxxxxxxx
tttattcatcaacccccttcctc
> ZK792.6.1/460-475atcaacg	pattern xxxxxxxxxxxxxxxxxxxxxxx
tttattcatcaacgcccttcctc
> ZK792.6.1/460-475atcaact	pattern xxxxxxxxxxxxxxxxxxxxxxx
tttattcatcaactcccttcctc
> ZK792.6.1/460-475atcaaga	pattern xxxxxxxxxxxxxxxxxxxxxxx
tttattcatcaagacccttcctc
> ZK792.6.1/460-475atcaagc	pattern xxxxxxxxxxxxxxxxxxxxxxx
tttattcatcaagccccttcctc
> ZK792.6.1/460-475atcaagg	pattern xxxxxxxxxxxxxxxxxxxxxxx
tttattcatcaaggcccttcctc
> ZK792.6.1/460-475atcaagt	pattern xxxxxxxxxxxxxxxxxxxxxxx
tttattcatcaagtcccttcctc
> ZK792.6.1/460-475atcaata	pattern xxxxxxxxxxxxxxxxxxxxxxx
tttattcatcaatacccttcctc
> ZK792.6.1/460-475atcaatc	pattern xxxxxxxxxxxxxxxxxxxxxxx
tttattcatcaatccccttcctc
> ZK792.6.1/460-475atcaatg	pattern xxxxxxxxxxxxxxxxxxxxxxx
tttattcatcaatgcccttcctc
> ZK792.6.1/460-475atcaatt	pattern xxxxxxxxxxxxxxxxxxxxxxx
tttattcatcaattcccttcctc
> ZK792.6.1/460-475atcacaa	pattern xxxxxxxxxxxxxxxxxxxxxxx
tttattcatcacaacccttcctc
> ZK792.6.1/460-475atcacac	pattern xxxxxxxxxxxxxxxxxxxxxxx
tttattcatcacaccccttcctc
> ZK792.6.1/460-475atcacag	pattern xxxxxxxxxxxxxxxxxxxxxxx
tttattcatcacagcccttcctc
> ZK792.6.1/460-475atcacat	pattern xxxxxxxxxxxxxxxxxxxxxxx
tttattcatcacatcccttcctc
> ZK792.6.1/460-475atcacca	pattern xxxxxxxxxxxxxxxxxxxxxxx
tttattcatcaccacccttcctc
> ZK792.6.1/460-475atcaccc	pattern xxxxxxxxxxxxxxxxxxxxxxx
tttattcatcaccccccttcctc
> ZK792.6.1/460-475atcaccg	pattern xxxxxxxxxxxxxxxxxxxxxxx
tttattcatcaccgcccttcctc
> ZK792.6.1/460-475atcacct	pattern xxxxxxxxxxxxxxxxxxxxxxx
tttattcatcacctcccttcctc
> ZK792.6.1/460-475atcacga	pattern xxxxxxxxxxxxxxxxxxxxxxx
tttattcatcacgacccttcctc
> ZK792.6.1/460-475atcacgc	pattern xxxxxxxxxxxxxxxxxxxxxxx
tttattcatcacgccccttcctc
> ZK792.6.1/460-475atcacgg	pattern xxxxxxxxxxxxxxxxxxxxxxx
tttattcatcacggcccttcctc
> ZK792.6.1/460-475atcacgt	pattern xxxxxxxxxxxxxxxxxxxxxxx
tttattcatcacgtcccttcctc
> ZK792.6.1/460-475atcacta	pattern xxxxxxxxxxxxxxxxxxxxxxx
tttattcatcactacccttcctc
> ZK792.6.1/460-475atcactc	pattern xxxxxxxxxxxxxxxxxxxxxxx
tttattcatcactccccttcctc
> ZK792.6.1/460-475atcactg	pattern xxxxxxxxxxxxxxxxxxxxxxx
tttattcatcactgcccttcctc
> ZK792.6.1/460-475atcactt	pattern xxxxxxxxxxxxxxxxxxxxxxx
tttattcatcacttcccttcctc
> ZK792.6.1/460-475atcagaa	pattern xxxxxxxxxxxxxxxxxxxxxxx
tttattcatcagaacccttcctc
> ZK792.6.1/460-475atcagac	pattern xxxxxxxxxxxxxxxxxxxxxxx
tttattcatcagaccccttcctc
> ZK792.6.1/460-475atcagag	pattern xxxxxxxxxxxxxxxxxxxxxxx
tttattcatcagagcccttcctc
> ZK792.6.1/460-475atcagat	pattern xxxxxxxxxxxxxxxxxxxxxxx
tttattcatcagatcccttcctc
> ZK792.6.1/460-475atcagca	pattern xxxxxxxxxxxxxxxxxxxxxxx
tttattcatcagcacccttcctc
> ZK792.6.1/460-475atcagcc	pattern xxxxxxxxxxxxxxxxxxxxxxx
tttattcatcagcccccttcctc
> ZK792.6.1/460-475atcagcg	pattern xxxxxxxxxxxxxxxxxxxxxxx
tttattcatcagcgcccttcctc
> ZK792.6.1/460-475atcagct	pattern xxxxxxxxxxxxxxxxxxxxxxx
tttattcatcagctcccttcctc
> ZK792.6.1/460-475atcagga	pattern xxxxxxxxxxxxxxxxxxxxxxx
tttattcatcaggacccttcctc
> ZK792.6.1/460-475atcaggc	pattern xxxxxxxxxxxxxxxxxxxxxxx
tttattcatcaggccccttcctc
> ZK792.6.1/460-475atcaggg	pattern xxxxxxxxxxxxxxxxxxxxxxx
tttattcatcagggcccttcctc
> ZK792.6.1/460-475atcaggt	pattern xxxxxxxxxxxxxxxxxxxxxxx
tttattcatcaggtcccttcctc
> ZK792.6.1/460-475atcagta	pattern xxxxxxxxxxxxxxxxxxxxxxx
tttattcatcagtacccttcctc
> ZK792.6.1/460-475atcagtc	pattern xxxxxxxxxxxxxxxxxxxxxxx
tttattcatcagtccccttcctc
> ZK792.6.1/460-475atcagtg	pattern xxxxxxxxxxxxxxxxxxxxxxx
tttattcatcagtgcccttcctc
> ZK792.6.1/460-475atcagtt	pattern xxxxxxxxxxxxxxxxxxxxxxx
tttattcatcagttcccttcctc
> ZK792.6.1/460-475atcataa	pattern xxxxxxxxxxxxxxxxxxxxxxx
tttattcatcataacccttcctc
> ZK792.6.1/460-475atcatac	pattern xxxxxxxxxxxxxxxxxxxxxxx
tttattcatcataccccttcctc
> ZK792.6.1/460-475atcatag	pattern xxxxxxxxxxxxxxxxxxxxxxx
tttattcatcatagcccttcctc
> ZK792.6.1/460-475atcatat	pattern xxxxxxxxxxxxxxxxxxxxxxx
tttattcatcatatcccttcctc
> ZK792.6.1/460-475atcatca	pattern xxxxxxxxxxxxxxxxxxxxxxx
tttattcatcatcacccttcctc
> ZK792.6.1/460-475atcatcc	pattern xxxxxxxxxxxxxxxxxxxxxxx
tttattcatcatcccccttcctc
> ZK792.6.1/460-475atcatcg	pattern xxxxxxxxxxxxxxxxxxxxxxx
tttattcatcatcgcccttcctc
> ZK792.6.1/460-475atcatct	pattern xxxxxxxxxxxxxxxxxxxxxxx
tttattcatcatctcccttcctc
> ZK792.6.1/460-475atcatga	pattern xxxxxxxxxxxxxxxxxxxxxxx
tttattcatcatgacccttcctc
> ZK792.6.1/460-475atcatgc	pattern xxxxxxxxxxxxxxxxxxxxxxx
tttattcatcatgccccttcctc
> ZK792.6.1/460-475atcatgg	pattern xxxxxxxxxxxxxxxxxxxxxxx
tttattcatcatggcccttcctc
> ZK792.6.1/460-475atcatgt	pattern xxxxxxxxxxxxxxxxxxxxxxx
tttattcatcatgtcccttcctc
> ZK792.6.1/460-475atcatta	pattern xxxxxxxxxxxxxxxxxxxxxxx
tttattcatcattacccttcctc
> ZK792.6.1/460-475atcattc	pattern xxxxxxxxxxxxxxxxxxxxxxx
tttattcatcattccccttcctc
> ZK792.6.1/460-475atcattg	pattern xxxxxxxxxxxxxxxxxxxxxxx
tttattcatcattgcccttcctc
> ZK792.6.1/460-475atcattt	pattern xxxxxxxxxxxxxxxxxxxxxxx
tttattcatcatttcccttcctc
> ZK792.6.1/460-475atccaaa	pattern xxxxxxxxxxxxxxxxxxxxxxx
tttattcatccaaacccttcctc
> ZK792.6.1/460-475atccaac	pattern xxxxxxxxxxxxxxxxxxxxxxx
tttattcatccaaccccttcctc
> ZK792.6.1/460-475atccaag	pattern xxxxxxxxxxxxxxxxxxxxxxx
tttattcatccaagcccttcctc
> ZK792.6.1/460-475atccaat	pattern xxxxxxxxxxxxxxxxxxxxxxx
tttattcatccaatcccttcctc
> ZK792.6.1/460-475atccaca	pattern xxxxxxxxxxxxxxxxxxxxxxx
tttattcatccacacccttcctc
> ZK792.6.1/460-475atccacc	pattern xxxxxxxxxxxxxxxxxxxxxxx
tttattcatccacccccttcctc
> ZK792.6.1/460-475atccacg	pattern xxxxxxxxxxxxxxxxxxxxxxx
tttattcatccacgcccttcctc
> ZK792.6.1/460-475atccact	pattern xxxxxxxxxxxxxxxxxxxxxxx
tttattcatccactcccttcctc
> ZK792.6.1/460-475atccaga	pattern xxxxxxxxxxxxxxxxxxxxxxx
tttattcatccagacccttcctc
> ZK792.6.1/460-475atccagc	pattern xxxxxxxxxxxxxxxxxxxxxxx
tttattcatccagccccttcctc
> ZK792.6.1/460-475atccagg	pattern xxxxxxxxxxxxxxxxxxxxxxx
tttattcatccaggcccttcctc
> ZK792.6.1/460-475atccagt	pattern xxxxxxxxxxxxxxxxxxxxxxx
tttattcatccagtcccttcctc
> ZK792.6.1/460-475atccata	pattern xxxxxxxxxxxxxxxxxxxxxxx
tttattcatccatacccttcctc
> ZK792.6.1/460-475atccatc	pattern xxxxxxxxxxxxxxxxxxxxxxx
tttattcatccatccccttcctc
> ZK792.6.1/460-475atccatg	pattern xxxxxxxxxxxxxxxxxxxxxxx
tttattcatccatgcccttcctc
> ZK792.6.1/460-475atccatt	pattern xxxxxxxxxxxxxxxxxxxxxxx
tttattcatccattcccttcctc
> ZK792.6.1/460-475atcccaa	pattern xxxxxxxxxxxxxxxxxxxxxxx
tttattcatcccaacccttcctc
> ZK792.6.1/460-475atcccac	pattern xxxxxxxxxxxxxxxxxxxxxxx
tttattcatcccaccccttcctc
> ZK792.6.1/460-475atcccag	pattern xxxxxxxxxxxxxxxxxxxxxxx
tttattcatcccagcccttcctc
> ZK792.6.1/460-475atcccat	pattern xxxxxxxxxxxxxxxxxxxxxxx
tttattcatcccatcccttcctc
> ZK792.6.1/460-475atcccca	pattern xxxxxxxxxxxxxxxxxxxxxxx
tttattcatccccacccttcctc
> ZK792.6.1/460-475atccccc	pattern xxxxxxxxxxxxxxxxxxxxxxx
tttattcatccccccccttcctc
> ZK792.6.1/460-475atccccg	pattern xxxxxxxxxxxxxxxxxxxxxxx
tttattcatccccgcccttcctc
> ZK792.6.1/460-475atcccct	pattern xxxxxxxxxxxxxxxxxxxxxxx
tttattcatcccctcccttcctc
> ZK792.6.1/460-475atcccga	pattern xxxxxxxxxxxxxxxxxxxxxxx
tttattcatcccgacccttcctc
> ZK792.6.1/460-475atcccgc	pattern xxxxxxxxxxxxxxxxxxxxxxx
tttattcatcccgccccttcctc
> ZK792.6.1/460-475atcccgg	pattern xxxxxxxxxxxxxxxxxxxxxxx
tttattcatcccggcccttcctc
> ZK792.6.1/460-475atcccgt	pattern xxxxxxxxxxxxxxxxxxxxxxx
tttattcatcccgtcccttcctc
> ZK792.6.1/460-475atcccta	pattern xxxxxxxxxxxxxxxxxxxxxxx
tttattcatccctacccttcctc
> ZK792.6.1/460-475atccctc	pattern xxxxxxxxxxxxxxxxxxxxxxx
tttattcatccctccccttcctc
> ZK792.6.1/460-475atccctg	pattern xxxxxxxxxxxxxxxxxxxxxxx
tttattcatccctgcccttcctc
> ZK792.6.1/460-475atccctt	pattern xxxxxxxxxxxxxxxxxxxxxxx
tttattcatcccttcccttcctc
> ZK792.6.1/460-475atccgaa	pattern xxxxxxxxxxxxxxxxxxxxxxx
tttattcatccgaacccttcctc
> ZK792.6.1/460-475atccgac	pattern xxxxxxxxxxxxxxxxxxxxxxx
tttattcatccgaccccttcctc
> ZK792.6.1/460-475atccgag	pattern xxxxxxxxxxxxxxxxxxxxxxx
tttattcatccgagcccttcctc
> ZK792.6.1/460-475atccgat	pattern xxxxxxxxxxxxxxxxxxxxxxx
tttattcatccgatcccttcctc
> ZK792.6.1/460-475atccgca	pattern xxxxxxxxxxxxxxxxxxxxxxx
tttattcatccgcacccttcctc
> ZK792.6.1/460-475atccgcc	pattern xxxxxxxxxxxxxxxxxxxxxxx
tttattcatccgcccccttcctc
> ZK792.6.1/460-475atccgcg	pattern xxxxxxxxxxxxxxxxxxxxxxx
tttattcatccgcgcccttcctc
> ZK792.6.1/460-475atccgct	pattern xxxxxxxxxxxxxxxxxxxxxxx
tttattcatccgctcccttcctc
> ZK792.6.1/460-475atccgga	pattern xxxxxxxxxxxxxxxxxxxxxxx
tttattcatccggacccttcctc
> ZK792.6.1/460-475atccggc	pattern xxxxxxxxxxxxxxxxxxxxxxx
tttattcatccggccccttcctc
> ZK792.6.1/460-475atccggg	pattern xxxxxxxxxxxxxxxxxxxxxxx
tttattcatccgggcccttcctc
> ZK792.6.1/460-475atccggt	pattern xxxxxxxxxxxxxxxxxxxxxxx
tttattcatccggtcccttcctc
> ZK792.6.1/460-475atccgta	pattern xxxxxxxxxxxxxxxxxxxxxxx
tttattcatccgtacccttcctc
> ZK792.6.1/460-475atccgtc	pattern xxxxxxxxxxxxxxxxxxxxxxx
tttattcatccgtccccttcctc
> ZK792.6.1/460-475atccgtg	pattern xxxxxxxxxxxxxxxxxxxxxxx
tttattcatccgtgcccttcctc
> ZK792.6.1/460-475atccgtt	pattern xxxxxxxxxxxxxxxxxxxxxxx
tttattcatccgttcccttcctc
> ZK792.6.1/460-475atcctaa	pattern xxxxxxxxxxxxxxxxxxxxxxx
tttattcatcctaacccttcctc
> ZK792.6.1/460-475atcctac	pattern xxxxxxxxxxxxxxxxxxxxxxx
tttattcatcctaccccttcctc
> ZK792.6.1/460-475atcctag	pattern xxxxxxxxxxxxxxxxxxxxxxx
tttattcatcctagcccttcctc
> ZK792.6.1/460-475atcctat	pattern xxxxxxxxxxxxxxxxxxxxxxx
tttattcatcctatcccttcctc
> ZK792.6.1/460-475atcctca	pattern xxxxxxxxxxxxxxxxxxxxxxx
tttattcatcctcacccttcctc
> ZK792.6.1/460-475atcctcc	pattern xxxxxxxxxxxxxxxxxxxxxxx
tttattcatcctcccccttcctc
> ZK792.6.1/460-475atcctcg	pattern xxxxxxxxxxxxxxxxxxxxxxx
tttattcatcctcgcccttcctc
> ZK792.6.1/460-475atcctct	pattern xxxxxxxxxxxxxxxxxxxxxxx
tttattcatcctctcccttcctc
> ZK792.6.1/460-475atcctga	pattern xxxxxxxxxxxxxxxxxxxxxxx
tttattcatcctgacccttcctc
> ZK792.6.1/460-475atcctgc	pattern xxxxxxxxxxxxxxxxxxxxxxx
tttattcatcctgccccttcctc
> ZK792.6.1/460-475atcctgg	pattern xxxxxxxxxxxxxxxxxxxxxxx
tttattcatcctggcccttcctc
> ZK792.6.1/460-475atcctgt	pattern xxxxxxxxxxxxxxxxxxxxxxx
tttattcatcctgtcccttcctc
> ZK792.6.1/460-475atcctta	pattern xxxxxxxxxxxxxxxxxxxxxxx
tttattcatccttacccttcctc
> ZK792.6.1/460-475atccttc	pattern xxxxxxxxxxxxxxxxxxxxxxx
tttattcatccttccccttcctc
> ZK792.6.1/460-475atccttg	pattern xxxxxxxxxxxxxxxxxxxxxxx
tttattcatccttgcccttcctc
> ZK792.6.1/460-475atccttt	pattern xxxxxxxxxxxxxxxxxxxxxxx
tttattcatcctttcccttcctc
> ZK792.6.1/460-475atcgaaa	pattern xxxxxxxxxxxxxxxxxxxxxxx
tttattcatcgaaacccttcctc
> ZK792.6.1/460-475atcgaac	pattern xxxxxxxxxxxxxxxxxxxxxxx
tttattcatcgaaccccttcctc
> ZK792.6.1/460-475atcgaag	pattern xxxxxxxxxxxxxxxxxxxxxxx
tttattcatcgaagcccttcctc
> ZK792.6.1/460-475atcgaat	pattern xxxxxxxxxxxxxxxxxxxxxxx
tttattcatcgaatcccttcctc
> ZK792.6.1/460-475atcgaca	pattern xxxxxxxxxxxxxxxxxxxxxxx
tttattcatcgacacccttcctc
> ZK792.6.1/460-475atcgacc	pattern xxxxxxxxxxxxxxxxxxxxxxx
tttattcatcgacccccttcctc
> ZK792.6.1/460-475atcgacg	pattern xxxxxxxxxxxxxxxxxxxxxxx
tttattcatcgacgcccttcctc
> ZK792.6.1/460-475atcgact	pattern xxxxxxxxxxxxxxxxxxxxxxx
tttattcatcgactcccttcctc
> ZK792.6.1/460-475atcgaga	pattern xxxxxxxxxxxxxxxxxxxxxxx
tttattcatcgagacccttcctc
> ZK792.6.1/460-475atcgagc	pattern xxxxxxxxxxxxxxxxxxxxxxx
tttattcatcgagccccttcctc
> ZK792.6.1/460-475atcgagg	pattern xxxxxxxxxxxxxxxxxxxxxxx
tttattcatcgaggcccttcctc
> ZK792.6.1/460-475atcgagt	pattern xxxxxxxxxxxxxxxxxxxxxxx
tttattcatcgagtcccttcctc
> ZK792.6.1/460-475atcgata	pattern xxxxxxxxxxxxxxxxxxxxxxx
tttattcatcgatacccttcctc
> ZK792.6.1/460-475atcgatc	pattern xxxxxxxxxxxxxxxxxxxxxxx
tttattcatcgatccccttcctc
> ZK792.6.1/460-475atcgatg	pattern xxxxxxxxxxxxxxxxxxxxxxx
tttattcatcgatgcccttcctc
> ZK792.6.1/460-475atcgatt	pattern xxxxxxxxxxxxxxxxxxxxxxx
tttattcatcgattcccttcctc
> ZK792.6.1/460-475atcgcaa	pattern xxxxxxxxxxxxxxxxxxxxxxx
tttattcatcgcaacccttcctc
> ZK792.6.1/460-475atcgcac	pattern xxxxxxxxxxxxxxxxxxxxxxx
tttattcatcgcaccccttcctc
> ZK792.6.1/460-475atcgcag	pattern xxxxxxxxxxxxxxxxxxxxxxx
tttattcatcgcagcccttcctc
> ZK792.6.1/460-475atcgcat	pattern xxxxxxxxxxxxxxxxxxxxxxx
tttattcatcgcatcccttcctc
> ZK792.6.1/460-475atcgcca	pattern xxxxxxxxxxxxxxxxxxxxxxx
tttattcatcgccacccttcctc
> ZK792.6.1/460-475atcgccc	pattern xxxxxxxxxxxxxxxxxxxxxxx
tttattcatcgccccccttcctc
> ZK792.6.1/460-475atcgccg	pattern xxxxxxxxxxxxxxxxxxxxxxx
tttattcatcgccgcccttcctc
> ZK792.6.1/460-475atcgcct	pattern xxxxxxxxxxxxxxxxxxxxxxx
tttattcatcgcctcccttcctc
> ZK792.6.1/460-475atcgcga	pattern xxxxxxxxxxxxxxxxxxxxxxx
tttattcatcgcgacccttcctc
> ZK792.6.1/460-475atcgcgc	pattern xxxxxxxxxxxxxxxxxxxxxxx
tttattcatcgcgccccttcctc
> ZK792.6.1/460-475atcgcgg	pattern xxxxxxxxxxxxxxxxxxxxxxx
tttattcatcgcggcccttcctc
> ZK792.6.1/460-475atcgcgt	pattern xxxxxxxxxxxxxxxxxxxxxxx
tttattcatcgcgtcccttcctc
> ZK792.6.1/460-475atcgcta	pattern xxxxxxxxxxxxxxxxxxxxxxx
tttattcatcgctacccttcctc
> ZK792.6.1/460-475atcgctc	pattern xxxxxxxxxxxxxxxxxxxxxxx
tttattcatcgctccccttcctc
> ZK792.6.1/460-475atcgctg	pattern xxxxxxxxxxxxxxxxxxxxxxx
tttattcatcgctgcccttcctc
> ZK792.6.1/460-475atcgctt	pattern xxxxxxxxxxxxxxxxxxxxxxx
tttattcatcgcttcccttcctc
> ZK792.6.1/460-475atcggaa	pattern xxxxxxxxxxxxxxxxxxxxxxx
tttattcatcggaacccttcctc
> ZK792.6.1/460-475atcggac	pattern xxxxxxxxxxxxxxxxxxxxxxx
tttattcatcggaccccttcctc
> ZK792.6.1/460-475atcggag	pattern xxxxxxxxxxxxxxxxxxxxxxx
tttattcatcggagcccttcctc
> ZK792.6.1/460-475atcggat	pattern xxxxxxxxxxxxxxxxxxxxxxx
tttattcatcggatcccttcctc
> ZK792.6.1/460-475atcggca	pattern xxxxxxxxxxxxxxxxxxxxxxx
tttattcatcggcacccttcctc
> ZK792.6.1/460-475atcggcc	pattern xxxxxxxxxxxxxxxxxxxxxxx
tttattcatcggcccccttcctc
> ZK792.6.1/460-475atcggcg	pattern xxxxxxxxxxxxxxxxxxxxxxx
tttattcatcggcgcccttcctc
> ZK792.6.1/460-475atcggct	pattern xxxxxxxxxxxxxxxxxxxxxxx
tttattcatcggctcccttcctc
> ZK792.6.1/460-475atcggga	pattern xxxxxxxxxxxxxxxxxxxxxxx
tttattcatcgggacccttcctc
> ZK792.6.1/460-475atcgggc	pattern xxxxxxxxxxxxxxxxxxxxxxx
tttattcatcgggccccttcctc
> ZK792.6.1/460-475atcgggg	pattern xxxxxxxxxxxxxxxxxxxxxxx
tttattcatcggggcccttcctc
> ZK792.6.1/460-475atcgggt	pattern xxxxxxxxxxxxxxxxxxxxxxx
tttattcatcgggtcccttcctc
> ZK792.6.1/460-475atcggta	pattern xxxxxxxxxxxxxxxxxxxxxxx
tttattcatcggtacccttcctc
> ZK792.6.1/460-475atcggtc	pattern xxxxxxxxxxxxxxxxxxxxxxx
tttattcatcggtccccttcctc
> ZK792.6.1/460-475atcggtg	pattern xxxxxxxxxxxxxxxxxxxxxxx
tttattcatcggtgcccttcctc
> ZK792.6.1/460-475atcggtt	pattern xxxxxxxxxxxxxxxxxxxxxxx
tttattcatcggttcccttcctc
> ZK792.6.1/460-475atcgtaa	pattern xxxxxxxxxxxxxxxxxxxxxxx
tttattcatcgtaacccttcctc
> ZK792.6.1/460-475atcgtac	pattern xxxxxxxxxxxxxxxxxxxxxxx
tttattcatcgtaccccttcctc
> ZK792.6.1/460-475atcgtag	pattern xxxxxxxxxxxxxxxxxxxxxxx
tttattcatcgtagcccttcctc
> ZK792.6.1/460-475atcgtat	pattern xxxxxxxxxxxxxxxxxxxxxxx
tttattcatcgtatcccttcctc
> ZK792.6.1/460-475atcgtca	pattern xxxxxxxxxxxxxxxxxxxxxxx
tttattcatcgtcacccttcctc
> ZK792.6.1/460-475atcgtcc	pattern xxxxxxxxxxxxxxxxxxxxxxx
tttattcatcgtcccccttcctc
> ZK792.6.1/460-475atcgtcg	pattern xxxxxxxxxxxxxxxxxxxxxxx
tttattcatcgtcgcccttcctc
> ZK792.6.1/460-475atcgtct	pattern xxxxxxxxxxxxxxxxxxxxxxx
tttattcatcgtctcccttcctc
> ZK792.6.1/460-475atcgtga	pattern xxxxxxxxxxxxxxxxxxxxxxx
tttattcatcgtgacccttcctc
> ZK792.6.1/460-475atcgtgc	pattern xxxxxxxxxxxxxxxxxxxxxxx
tttattcatcgtgccccttcctc
> ZK792.6.1/460-475atcgtgg	pattern xxxxxxxxxxxxxxxxxxxxxxx
tttattcatcgtggcccttcctc
> ZK792.6.1/460-475atcgtgt	pattern xxxxxxxxxxxxxxxxxxxxxxx
tttattcatcgtgtcccttcctc
> ZK792.6.1/460-475atcgtta	pattern xxxxxxxxxxxxxxxxxxxxxxx
tttattcatcgttacccttcctc
> ZK792.6.1/460-475atcgttc	pattern xxxxxxxxxxxxxxxxxxxxxxx
tttattcatcgttccccttcctc
> ZK792.6.1/460-475atcgttg	pattern xxxxxxxxxxxxxxxxxxxxxxx
tttattcatcgttgcccttcctc
> ZK792.6.1/460-475atcgttt	pattern xxxxxxxxxxxxxxxxxxxxxxx
tttattcatcgtttcccttcctc
> ZK792.6.1/460-475atctaaa	pattern xxxxxxxxxxxxxxxxxxxxxxx
tttattcatctaaacccttcctc
> ZK792.6.1/460-475atctaac	pattern xxxxxxxxxxxxxxxxxxxxxxx
tttattcatctaaccccttcctc
> ZK792.6.1/460-475atctaag	pattern xxxxxxxxxxxxxxxxxxxxxxx
tttattcatctaagcccttcctc
> ZK792.6.1/460-475atctaat	pattern xxxxxxxxxxxxxxxxxxxxxxx
tttattcatctaatcccttcctc
> ZK792.6.1/460-475atctaca	pattern xxxxxxxxxxxxxxxxxxxxxxx
tttattcatctacacccttcctc
> ZK792.6.1/460-475atctacc	pattern xxxxxxxxxxxxxxxxxxxxxxx
tttattcatctacccccttcctc
> ZK792.6.1/460-475atctacg	pattern xxxxxxxxxxxxxxxxxxxxxxx
tttattcatctacgcccttcctc
> ZK792.6.1/460-475atctact	pattern xxxxxxxxxxxxxxxxxxxxxxx
tttattcatctactcccttcctc
> ZK792.6.1/460-475atctaga	pattern xxxxxxxxxxxxxxxxxxxxxxx
tttattcatctagacccttcctc
> ZK792.6.1/460-475atctagc	pattern xxxxxxxxxxxxxxxxxxxxxxx
tttattcatctagccccttcctc
> ZK792.6.1/460-475atctagg	pattern xxxxxxxxxxxxxxxxxxxxxxx
tttattcatctaggcccttcctc
> ZK792.6.1/460-475atctagt	pattern xxxxxxxxxxxxxxxxxxxxxxx
tttattcatctagtcccttcctc
> ZK792.6.1/460-475atctata	pattern xxxxxxxxxxxxxxxxxxxxxxx
tttattcatctatacccttcctc
> ZK792.6.1/460-475atctatc	pattern xxxxxxxxxxxxxxxxxxxxxxx
tttattcatctatccccttcctc
> ZK792.6.1/460-475atctatg	pattern xxxxxxxxxxxxxxxxxxxxxxx
tttattcatctatgcccttcctc
> ZK792.6.1/460-475atctatt	pattern xxxxxxxxxxxxxxxxxxxxxxx
tttattcatctattcccttcctc
> ZK792.6.1/460-475atctcaa	pattern xxxxxxxxxxxxxxxxxxxxxxx
tttattcatctcaacccttcctc
> ZK792.6.1/460-475atctcac	pattern xxxxxxxxxxxxxxxxxxxxxxx
tttattcatctcaccccttcctc
> ZK792.6.1/460-475atctcag	pattern xxxxxxxxxxxxxxxxxxxxxxx
tttattcatctcagcccttcctc
> ZK792.6.1/460-475atctcat	pattern xxxxxxxxxxxxxxxxxxxxxxx
tttattcatctcatcccttcctc
> ZK792.6.1/460-475atctcca	pattern xxxxxxxxxxxxxxxxxxxxxxx
tttattcatctccacccttcctc
> ZK792.6.1/460-475atctccc	pattern xxxxxxxxxxxxxxxxxxxxxxx
tttattcatctccccccttcctc
> ZK792.6.1/460-475atctccg	pattern xxxxxxxxxxxxxxxxxxxxxxx
tttattcatctccgcccttcctc
> ZK792.6.1/460-475atctcct	pattern xxxxxxxxxxxxxxxxxxxxxxx
tttattcatctcctcccttcctc
> ZK792.6.1/460-475atctcga	pattern xxxxxxxxxxxxxxxxxxxxxxx
tttattcatctcgacccttcctc
> ZK792.6.1/460-475atctcgc	pattern xxxxxxxxxxxxxxxxxxxxxxx
tttattcatctcgccccttcctc
> ZK792.6.1/460-475atctcgg	pattern xxxxxxxxxxxxxxxxxxxxxxx
tttattcatctcggcccttcctc
> ZK792.6.1/460-475atctcgt	pattern xxxxxxxxxxxxxxxxxxxxxxx
tttattcatctcgtcccttcctc
> ZK792.6.1/460-475atctcta	pattern xxxxxxxxxxxxxxxxxxxxxxx
tttattcatctctacccttcctc
> ZK792.6.1/460-475atctctc	pattern xxxxxxxxxxxxxxxxxxxxxxx
tttattcatctctccccttcctc
> ZK792.6.1/460-475atctctg	pattern xxxxxxxxxxxxxxxxxxxxxxx
tttattcatctctgcccttcctc
> ZK792.6.1/460-475atctctt	pattern xxxxxxxxxxxxxxxxxxxxxxx
tttattcatctcttcccttcctc
> ZK792.6.1/460-475atctgaa	pattern xxxxxxxxxxxxxxxxxxxxxxx
tttattcatctgaacccttcctc
> ZK792.6.1/460-475atctgac	pattern xxxxxxxxxxxxxxxxxxxxxxx
tttattcatctgaccccttcctc
> ZK792.6.1/460-475atctgag	pattern xxxxxxxxxxxxxxxxxxxxxxx
tttattcatctgagcccttcctc
> ZK792.6.1/460-475atctgat	pattern xxxxxxxxxxxxxxxxxxxxxxx
tttattcatctgatcccttcctc
> ZK792.6.1/460-475atctgca	pattern xxxxxxxxxxxxxxxxxxxxxxx
tttattcatctgcacccttcctc
> ZK792.6.1/460-475atctgcc	pattern xxxxxxxxxxxxxxxxxxxxxxx
tttattcatctgcccccttcctc
> ZK792.6.1/460-475atctgcg	pattern xxxxxxxxxxxxxxxxxxxxxxx
tttattcatctgcgcccttcctc
> ZK792.6.1/460-475atctgct	pattern xxxxxxxxxxxxxxxxxxxxxxx
tttattcatctgctcccttcctc
> ZK792.6.1/460-475atctgga	pattern xxxxxxxxxxxxxxxxxxxxxxx
tttattcatctggacccttcctc
> ZK792.6.1/460-475atctggc	pattern xxxxxxxxxxxxxxxxxxxxxxx
tttattcatctggccccttcctc
> ZK792.6.1/460-475atctggg	pattern xxxxxxxxxxxxxxxxxxxxxxx
tttattcatctgggcccttcctc
> ZK792.6.1/460-475atctggt	pattern xxxxxxxxxxxxxxxxxxxxxxx
tttattcatctggtcccttcctc
> ZK792.6.1/460-475atctgta	pattern xxxxxxxxxxxxxxxxxxxxxxx
tttattcatctgtacccttcctc
> ZK792.6.1/460-475atctgtc	pattern xxxxxxxxxxxxxxxxxxxxxxx
tttattcatctgtccccttcctc
> ZK792.6.1/460-475atctgtg	pattern xxxxxxxxxxxxxxxxxxxxxxx
tttattcatctgtgcccttcctc
> ZK792.6.1/460-475atctgtt	pattern xxxxxxxxxxxxxxxxxxxxxxx
tttattcatctgttcccttcctc
> ZK792.6.1/460-475atcttaa	pattern xxxxxxxxxxxxxxxxxxxxxxx
tttattcatcttaacccttcctc
> ZK792.6.1/460-475atcttac	pattern xxxxxxxxxxxxxxxxxxxxxxx
tttattcatcttaccccttcctc
> ZK792.6.1/460-475atcttag	pattern xxxxxxxxxxxxxxxxxxxxxxx
tttattcatcttagcccttcctc
> ZK792.6.1/460-475atcttat	pattern xxxxxxxxxxxxxxxxxxxxxxx
tttattcatcttatcccttcctc
> ZK792.6.1/460-475atcttca	pattern xxxxxxxxxxxxxxxxxxxxxxx
tttattcatcttcacccttcctc
> ZK792.6.1/460-475atcttcc	pattern xxxxxxxxxxxxxxxxxxxxxxx
tttattcatcttcccccttcctc
> ZK792.6.1/460-475atcttcg	pattern xxxxxxxxxxxxxxxxxxxxxxx
tttattcatcttcgcccttcctc
> ZK792.6.1/460-475atcttct	pattern xxxxxxxxxxxxxxxxxxxxxxx
tttattcatcttctcccttcctc
> ZK792.6.1/460-475atcttga	pattern xxxxxxxxxxxxxxxxxxxxxxx
tttattcatcttgacccttcctc
> ZK792.6.1/460-475atcttgc	pattern xxxxxxxxxxxxxxxxxxxxxxx
tttattcatcttgccccttcctc
> ZK792.6.1/460-475atcttgg	pattern xxxxxxxxxxxxxxxxxxxxxxx
tttattcatcttggcccttcctc
> ZK792.6.1/460-475atcttgt	pattern xxxxxxxxxxxxxxxxxxxxxxx
tttattcatcttgtcccttcctc
> ZK792.6.1/460-475atcttta	pattern xxxxxxxxxxxxxxxxxxxxxxx
tttattcatctttacccttcctc
> ZK792.6.1/460-475atctttc	pattern xxxxxxxxxxxxxxxxxxxxxxx
tttattcatctttccccttcctc
> ZK792.6.1/460-475atctttg	pattern xxxxxxxxxxxxxxxxxxxxxxx
tttattcatctttgcccttcctc
> ZK792.6.1/460-475atctttt	pattern xxxxxxxxxxxxxxxxxxxxxxx
tttattcatcttttcccttcctc
> ZK792.6.1/460-475atgaaaa	pattern xxxxxxxxxxxxxxxxxxxxxxx
tttattcatgaaaacccttcctc
> ZK792.6.1/460-475atgaaac	pattern xxxxxxxxxxxxxxxxxxxxxxx
tttattcatgaaaccccttcctc
> ZK792.6.1/460-475atgaaag	pattern xxxxxxxxxxxxxxxxxxxxxxx
tttattcatgaaagcccttcctc
> ZK792.6.1/460-475atgaaat	pattern xxxxxxxxxxxxxxxxxxxxxxx
tttattcatgaaatcccttcctc
> ZK792.6.1/460-475atgaaca	pattern xxxxxxxxxxxxxxxxxxxxxxx
tttattcatgaacacccttcctc
> ZK792.6.1/460-475atgaacc	pattern xxxxxxxxxxxxxxxxxxxxxxx
tttattcatgaacccccttcctc
> ZK792.6.1/460-475atgaacg	pattern xxxxxxxxxxxxxxxxxxxxxxx
tttattcatgaacgcccttcctc
> ZK792.6.1/460-475atgaact	pattern xxxxxxxxxxxxxxxxxxxxxxx
tttattcatgaactcccttcctc
> ZK792.6.1/460-475atgaaga	pattern xxxxxxxxxxxxxxxxxxxxxxx
tttattcatgaagacccttcctc
> ZK792.6.1/460-475atgaagc	pattern xxxxxxxxxxxxxxxxxxxxxxx
tttattcatgaagccccttcctc
> ZK792.6.1/460-475atgaagg	pattern xxxxxxxxxxxxxxxxxxxxxxx
tttattcatgaaggcccttcctc
> ZK792.6.1/460-475atgaagt	pattern xxxxxxxxxxxxxxxxxxxxxxx
tttattcatgaagtcccttcctc
> ZK792.6.1/460-475atgaata	pattern xxxxxxxxxxxxxxxxxxxxxxx
tttattcatgaatacccttcctc
> ZK792.6.1/460-475atgaatc	pattern xxxxxxxxxxxxxxxxxxxxxxx
tttattcatgaatccccttcctc
> ZK792.6.1/460-475atgaatg	pattern xxxxxxxxxxxxxxxxxxxxxxx
tttattcatgaatgcccttcctc
> ZK792.6.1/460-475atgaatt	pattern xxxxxxxxxxxxxxxxxxxxxxx
tttattcatgaattcccttcctc
> ZK792.6.1/460-475atgacaa	pattern xxxxxxxxxxxxxxxxxxxxxxx
tttattcatgacaacccttcctc
> ZK792.6.1/460-475atgacac	pattern xxxxxxxxxxxxxxxxxxxxxxx
tttattcatgacaccccttcctc
> ZK792.6.1/460-475atgacag	pattern xxxxxxxxxxxxxxxxxxxxxxx
tttattcatgacagcccttcctc
> ZK792.6.1/460-475atgacat	pattern xxxxxxxxxxxxxxxxxxxxxxx
tttattcatgacatcccttcctc
> ZK792.6.1/460-475atgacca	pattern xxxxxxxxxxxxxxxxxxxxxxx
tttattcatgaccacccttcctc
> ZK792.6.1/460-475atgaccc	pattern xxxxxxxxxxxxxxxxxxxxxxx
tttattcatgaccccccttcctc
> ZK792.6.1/460-475atgaccg	pattern xxxxxxxxxxxxxxxxxxxxxxx
tttattcatgaccgcccttcctc
> ZK792.6.1/460-475atgacct	pattern xxxxxxxxxxxxxxxxxxxxxxx
tttattcatgacctcccttcctc
> ZK792.6.1/460-475atgacga	pattern xxxxxxxxxxxxxxxxxxxxxxx
tttattcatgacgacccttcctc
> ZK792.6.1/460-475atgacgc	pattern xxxxxxxxxxxxxxxxxxxxxxx
tttattcatgacgccccttcctc
> ZK792.6.1/460-475atgacgg	pattern xxxxxxxxxxxxxxxxxxxxxxx
tttattcatgacggcccttcctc
> ZK792.6.1/460-475atgacgt	pattern xxxxxxxxxxxxxxxxxxxxxxx
tttattcatgacgtcccttcctc
> ZK792.6.1/460-475atgacta	pattern xxxxxxxxxxxxxxxxxxxxxxx
tttattcatgactacccttcctc
> ZK792.6.1/460-475atgactc	pattern xxxxxxxxxxxxxxxxxxxxxxx
tttattcatgactccccttcctc
> ZK792.6.1/460-475atgactg	pattern xxxxxxxxxxxxxxxxxxxxxxx
tttattcatgactgcccttcctc
> ZK792.6.1/460-475atgactt	pattern xxxxxxxxxxxxxxxxxxxxxxx
tttattcatgacttcccttcctc
> ZK792.6.1/460-475atgagaa	pattern xxxxxxxxxxxxxxxxxxxxxxx
tttattcatgagaacccttcctc
> ZK792.6.1/460-475atgagac	pattern xxxxxxxxxxxxxxxxxxxxxxx
tttattcatgagaccccttcctc
> ZK792.6.1/460-475atgagag	pattern xxxxxxxxxxxxxxxxxxxxxxx
tttattcatgagagcccttcctc
> ZK792.6.1/460-475atgagat	pattern xxxxxxxxxxxxxxxxxxxxxxx
tttattcatgagatcccttcctc
> ZK792.6.1/460-475atgagca	pattern xxxxxxxxxxxxxxxxxxxxxxx
tttattcatgagcacccttcctc
> ZK792.6.1/460-475atgagcc	pattern xxxxxxxxxxxxxxxxxxxxxxx
tttattcatgagcccccttcctc
> ZK792.6.1/460-475atgagcg	pattern xxxxxxxxxxxxxxxxxxxxxxx
tttattcatgagcgcccttcctc
> ZK792.6.1/460-475atgagct	pattern xxxxxxxxxxxxxxxxxxxxxxx
tttattcatgagctcccttcctc
> ZK792.6.1/460-475atgagga	pattern xxxxxxxxxxxxxxxxxxxxxxx
tttattcatgaggacccttcctc
> ZK792.6.1/460-475atgaggc	pattern xxxxxxxxxxxxxxxxxxxxxxx
tttattcatgaggccccttcctc
> ZK792.6.1/460-475atgaggg	pattern xxxxxxxxxxxxxxxxxxxxxxx
tttattcatgagggcccttcctc
> ZK792.6.1/460-475atgaggt	pattern xxxxxxxxxxxxxxxxxxxxxxx
tttattcatgaggtcccttcctc
> ZK792.6.1/460-475atgagta	pattern xxxxxxxxxxxxxxxxxxxxxxx
tttattcatgagtacccttcctc
> ZK792.6.1/460-475atgagtc	pattern xxxxxxxxxxxxxxxxxxxxxxx
tttattcatgagtccccttcctc
> ZK792.6.1/460-475atgagtg	pattern xxxxxxxxxxxxxxxxxxxxxxx
tttattcatgagtgcccttcctc
> ZK792.6.1/460-475atgagtt	pattern xxxxxxxxxxxxxxxxxxxxxxx
tttattcatgagttcccttcctc
> ZK792.6.1/460-475atgataa	pattern xxxxxxxxxxxxxxxxxxxxxxx
tttattcatgataacccttcctc
> ZK792.6.1/460-475atgatac	pattern xxxxxxxxxxxxxxxxxxxxxxx
tttattcatgataccccttcctc
> ZK792.6.1/460-475atgatag	pattern xxxxxxxxxxxxxxxxxxxxxxx
tttattcatgatagcccttcctc
> ZK792.6.1/460-475atgatat	pattern xxxxxxxxxxxxxxxxxxxxxxx
tttattcatgatatcccttcctc
> ZK792.6.1/460-475atgatca	pattern xxxxxxxxxxxxxxxxxxxxxxx
tttattcatgatcacccttcctc
> ZK792.6.1/460-475atgatcc	pattern xxxxxxxxxxxxxxxxxxxxxxx
tttattcatgatcccccttcctc
> ZK792.6.1/460-475atgatcg	pattern xxxxxxxxxxxxxxxxxxxxxxx
tttattcatgatcgcccttcctc
> ZK792.6.1/460-475atgatct	pattern xxxxxxxxxxxxxxxxxxxxxxx
tttattcatgatctcccttcctc
> ZK792.6.1/460-475atgatga	pattern xxxxxxxxxxxxxxxxxxxxxxx
tttattcatgatgacccttcctc
> ZK792.6.1/460-475atgatgc	pattern xxxxxxxxxxxxxxxxxxxxxxx
tttattcatgatgccccttcctc
> ZK792.6.1/460-475atgatgg	pattern xxxxxxxxxxxxxxxxxxxxxxx
tttattcatgatggcccttcctc
> ZK792.6.1/460-475atgatgt	pattern xxxxxxxxxxxxxxxxxxxxxxx
tttattcatgatgtcccttcctc
> ZK792.6.1/460-475atgatta	pattern xxxxxxxxxxxxxxxxxxxxxxx
tttattcatgattacccttcctc
> ZK792.6.1/460-475atgattc	pattern xxxxxxxxxxxxxxxxxxxxxxx
tttattcatgattccccttcctc
> ZK792.6.1/460-475atgattg	pattern xxxxxxxxxxxxxxxxxxxxxxx
tttattcatgattgcccttcctc
> ZK792.6.1/460-475atgattt	pattern xxxxxxxxxxxxxxxxxxxxxxx
tttattcatgatttcccttcctc
> ZK792.6.1/460-475atgcaaa	pattern xxxxxxxxxxxxxxxxxxxxxxx
tttattcatgcaaacccttcctc
> ZK792.6.1/460-475atgcaac	pattern xxxxxxxxxxxxxxxxxxxxxxx
tttattcatgcaaccccttcctc
> ZK792.6.1/460-475atgcaag	pattern xxxxxxxxxxxxxxxxxxxxxxx
tttattcatgcaagcccttcctc
> ZK792.6.1/460-475atgcaat	pattern xxxxxxxxxxxxxxxxxxxxxxx
tttattcatgcaatcccttcctc
> ZK792.6.1/460-475atgcaca	pattern xxxxxxxxxxxxxxxxxxxxxxx
tttattcatgcacacccttcctc
> ZK792.6.1/460-475atgcacc	pattern xxxxxxxxxxxxxxxxxxxxxxx
tttattcatgcacccccttcctc
> ZK792.6.1/460-475atgcacg	pattern xxxxxxxxxxxxxxxxxxxxxxx
tttattcatgcacgcccttcctc
> ZK792.6.1/460-475atgcact	pattern xxxxxxxxxxxxxxxxxxxxxxx
tttattcatgcactcccttcctc
> ZK792.6.1/460-475atgcaga	pattern xxxxxxxxxxxxxxxxxxxxxxx
tttattcatgcagacccttcctc
> ZK792.6.1/460-475atgcagc	pattern xxxxxxxxxxxxxxxxxxxxxxx
tttattcatgcagccccttcctc
> ZK792.6.1/460-475atgcagg	pattern xxxxxxxxxxxxxxxxxxxxxxx
tttattcatgcaggcccttcctc
> ZK792.6.1/460-475atgcagt	pattern xxxxxxxxxxxxxxxxxxxxxxx
tttattcatgcagtcccttcctc
> ZK792.6.1/460-475atgcata	pattern xxxxxxxxxxxxxxxxxxxxxxx
tttattcatgcatacccttcctc
> ZK792.6.1/460-475atgcatc	pattern xxxxxxxxxxxxxxxxxxxxxxx
tttattcatgcatccccttcctc
> ZK792.6.1/460-475atgcatg	pattern xxxxxxxxxxxxxxxxxxxxxxx
tttattcatgcatgcccttcctc
> ZK792.6.1/460-475atgcatt	pattern xxxxxxxxxxxxxxxxxxxxxxx
tttattcatgcattcccttcctc
> ZK792.6.1/460-475atgccaa	pattern xxxxxxxxxxxxxxxxxxxxxxx
tttattcatgccaacccttcctc
> ZK792.6.1/460-475atgccac	pattern xxxxxxxxxxxxxxxxxxxxxxx
tttattcatgccaccccttcctc
> ZK792.6.1/460-475atgccag	pattern xxxxxxxxxxxxxxxxxxxxxxx
tttattcatgccagcccttcctc
> ZK792.6.1/460-475atgccat	pattern xxxxxxxxxxxxxxxxxxxxxxx
tttattcatgccatcccttcctc
> ZK792.6.1/460-475atgccca	pattern xxxxxxxxxxxxxxxxxxxxxxx
tttattcatgcccacccttcctc
> ZK792.6.1/460-475atgcccc	pattern xxxxxxxxxxxxxxxxxxxxxxx
tttattcatgcccccccttcctc
> ZK792.6.1/460-475atgcccg	pattern xxxxxxxxxxxxxxxxxxxxxxx
tttattcatgcccgcccttcctc
> ZK792.6.1/460-475atgccct	pattern xxxxxxxxxxxxxxxxxxxxxxx
tttattcatgccctcccttcctc
> ZK792.6.1/460-475atgccga	pattern xxxxxxxxxxxxxxxxxxxxxxx
tttattcatgccgacccttcctc
> ZK792.6.1/460-475atgccgc	pattern xxxxxxxxxxxxxxxxxxxxxxx
tttattcatgccgccccttcctc
> ZK792.6.1/460-475atgccgg	pattern xxxxxxxxxxxxxxxxxxxxxxx
tttattcatgccggcccttcctc
> ZK792.6.1/460-475atgccgt	pattern xxxxxxxxxxxxxxxxxxxxxxx
tttattcatgccgtcccttcctc
> ZK792.6.1/460-475atgccta	pattern xxxxxxxxxxxxxxxxxxxxxxx
tttattcatgcctacccttcctc
> ZK792.6.1/460-475atgcctc	pattern xxxxxxxxxxxxxxxxxxxxxxx
tttattcatgcctccccttcctc
> ZK792.6.1/460-475atgcctg	pattern xxxxxxxxxxxxxxxxxxxxxxx
tttattcatgcctgcccttcctc
> ZK792.6.1/460-475atgcctt	pattern xxxxxxxxxxxxxxxxxxxxxxx
tttattcatgccttcccttcctc
> ZK792.6.1/460-475atgcgaa	pattern xxxxxxxxxxxxxxxxxxxxxxx
tttattcatgcgaacccttcctc
> ZK792.6.1/460-475atgcgac	pattern xxxxxxxxxxxxxxxxxxxxxxx
tttattcatgcgaccccttcctc
> ZK792.6.1/460-475atgcgag	pattern xxxxxxxxxxxxxxxxxxxxxxx
tttattcatgcgagcccttcctc
> ZK792.6.1/460-475atgcgat	pattern xxxxxxxxxxxxxxxxxxxxxxx
tttattcatgcgatcccttcctc
> ZK792.6.1/460-475atgcgca	pattern xxxxxxxxxxxxxxxxxxxxxxx
tttattcatgcgcacccttcctc
> ZK792.6.1/460-475atgcgcc	pattern xxxxxxxxxxxxxxxxxxxxxxx
tttattcatgcgcccccttcctc
> ZK792.6.1/460-475atgcgcg	pattern xxxxxxxxxxxxxxxxxxxxxxx
tttattcatgcgcgcccttcctc
> ZK792.6.1/460-475atgcgct	pattern xxxxxxxxxxxxxxxxxxxxxxx
tttattcatgcgctcccttcctc
> ZK792.6.1/460-475atgcgga	pattern xxxxxxxxxxxxxxxxxxxxxxx
tttattcatgcggacccttcctc
> ZK792.6.1/460-475atgcggc	pattern xxxxxxxxxxxxxxxxxxxxxxx
tttattcatgcggccccttcctc
> ZK792.6.1/460-475atgcggg	pattern xxxxxxxxxxxxxxxxxxxxxxx
tttattcatgcgggcccttcctc
> ZK792.6.1/460-475atgcggt	pattern xxxxxxxxxxxxxxxxxxxxxxx
tttattcatgcggtcccttcctc
> ZK792.6.1/460-475atgcgta	pattern xxxxxxxxxxxxxxxxxxxxxxx
tttattcatgcgtacccttcctc
> ZK792.6.1/460-475atgcgtc	pattern xxxxxxxxxxxxxxxxxxxxxxx
tttattcatgcgtccccttcctc
> ZK792.6.1/460-475atgcgtg	pattern xxxxxxxxxxxxxxxxxxxxxxx
tttattcatgcgtgcccttcctc
> ZK792.6.1/460-475atgcgtt	pattern xxxxxxxxxxxxxxxxxxxxxxx
tttattcatgcgttcccttcctc
> ZK792.6.1/460-475atgctaa	pattern xxxxxxxxxxxxxxxxxxxxxxx
tttattcatgctaacccttcctc
> ZK792.6.1/460-475atgctac	pattern xxxxxxxxxxxxxxxxxxxxxxx
tttattcatgctaccccttcctc
> ZK792.6.1/460-475atgctag	pattern xxxxxxxxxxxxxxxxxxxxxxx
tttattcatgctagcccttcctc
> ZK792.6.1/460-475atgctat	pattern xxxxxxxxxxxxxxxxxxxxxxx
tttattcatgctatcccttcctc
> ZK792.6.1/460-475atgctca	pattern xxxxxxxxxxxxxxxxxxxxxxx
tttattcatgctcacccttcctc
> ZK792.6.1/460-475atgctcc	pattern xxxxxxxxxxxxxxxxxxxxxxx
tttattcatgctcccccttcctc
> ZK792.6.1/460-475atgctcg	pattern xxxxxxxxxxxxxxxxxxxxxxx
tttattcatgctcgcccttcctc
> ZK792.6.1/460-475atgctct	pattern xxxxxxxxxxxxxxxxxxxxxxx
tttattcatgctctcccttcctc
> ZK792.6.1/460-475atgctga	pattern xxxxxxxxxxxxxxxxxxxxxxx
tttattcatgctgacccttcctc
> ZK792.6.1/460-475atgctgc	pattern xxxxxxxxxxxxxxxxxxxxxxx
tttattcatgctgccccttcctc
> ZK792.6.1/460-475atgctgg	pattern xxxxxxxxxxxxxxxxxxxxxxx
tttattcatgctggcccttcctc
> ZK792.6.1/460-475atgctgt	pattern xxxxxxxxxxxxxxxxxxxxxxx
tttattcatgctgtcccttcctc
> ZK792.6.1/460-475atgctta	pattern xxxxxxxxxxxxxxxxxxxxxxx
tttattcatgcttacccttcctc
> ZK792.6.1/460-475atgcttc	pattern xxxxxxxxxxxxxxxxxxxxxxx
tttattcatgcttccccttcctc
> ZK792.6.1/460-475atgcttg	pattern xxxxxxxxxxxxxxxxxxxxxxx
tttattcatgcttgcccttcctc
> ZK792.6.1/460-475atgcttt	pattern xxxxxxxxxxxxxxxxxxxxxxx
tttattcatgctttcccttcctc
> ZK792.6.1/460-475atggaaa	pattern xxxxxxxxxxxxxxxxxxxxxxx
tttattcatggaaacccttcctc
> ZK792.6.1/460-475atggaac	pattern xxxxxxxxxxxxxxxxxxxxxxx
tttattcatggaaccccttcctc
> ZK792.6.1/460-475atggaag	pattern xxxxxxxxxxxxxxxxxxxxxxx
tttattcatggaagcccttcctc
> ZK792.6.1/460-475atggaat	pattern xxxxxxxxxxxxxxxxxxxxxxx
tttattcatggaatcccttcctc
> ZK792.6.1/460-475atggaca	pattern xxxxxxxxxxxxxxxxxxxxxxx
tttattcatggacacccttcctc
> ZK792.6.1/460-475atggacc	pattern xxxxxxxxxxxxxxxxxxxxxxx
tttattcatggacccccttcctc
> ZK792.6.1/460-475atggacg	pattern xxxxxxxxxxxxxxxxxxxxxxx
tttattcatggacgcccttcctc
> ZK792.6.1/460-475atggact	pattern xxxxxxxxxxxxxxxxxxxxxxx
tttattcatggactcccttcctc
> ZK792.6.1/460-475atggaga	pattern xxxxxxxxxxxxxxxxxxxxxxx
tttattcatggagacccttcctc
> ZK792.6.1/460-475atggagc	pattern xxxxxxxxxxxxxxxxxxxxxxx
tttattcatggagccccttcctc
> ZK792.6.1/460-475atggagg	pattern xxxxxxxxxxxxxxxxxxxxxxx
tttattcatggaggcccttcctc
> ZK792.6.1/460-475atggagt	pattern xxxxxxxxxxxxxxxxxxxxxxx
tttattcatggagtcccttcctc
> ZK792.6.1/460-475atggata	pattern xxxxxxxxxxxxxxxxxxxxxxx
tttattcatggatacccttcctc
> ZK792.6.1/460-475atggatc	pattern xxxxxxxxxxxxxxxxxxxxxxx
tttattcatggatccccttcctc
> ZK792.6.1/460-475atggatg	pattern xxxxxxxxxxxxxxxxxxxxxxx
tttattcatggatgcccttcctc
> ZK792.6.1/460-475atggatt	pattern xxxxxxxxxxxxxxxxxxxxxxx
tttattcatggattcccttcctc
> ZK792.6.1/460-475atggcaa	pattern xxxxxxxxxxxxxxxxxxxxxxx
tttattcatggcaacccttcctc
> ZK792.6.1/460-475atggcac	pattern xxxxxxxxxxxxxxxxxxxxxxx
tttattcatggcaccccttcctc
> ZK792.6.1/460-475atggcag	pattern xxxxxxxxxxxxxxxxxxxxxxx
tttattcatggcagcccttcctc
> ZK792.6.1/460-475atggcat	pattern xxxxxxxxxxxxxxxxxxxxxxx
tttattcatggcatcccttcctc
> ZK792.6.1/460-475atggcca	pattern xxxxxxxxxxxxxxxxxxxxxxx
tttattcatggccacccttcctc
> ZK792.6.1/460-475atggccc	pattern xxxxxxxxxxxxxxxxxxxxxxx
tttattcatggccccccttcctc
> ZK792.6.1/460-475atggccg	pattern xxxxxxxxxxxxxxxxxxxxxxx
tttattcatggccgcccttcctc
> ZK792.6.1/460-475atggcct	pattern xxxxxxxxxxxxxxxxxxxxxxx
tttattcatggcctcccttcctc
> ZK792.6.1/460-475atggcga	pattern xxxxxxxxxxxxxxxxxxxxxxx
tttattcatggcgacccttcctc
> ZK792.6.1/460-475atggcgc	pattern xxxxxxxxxxxxxxxxxxxxxxx
tttattcatggcgccccttcctc
> ZK792.6.1/460-475atggcgg	pattern xxxxxxxxxxxxxxxxxxxxxxx
tttattcatggcggcccttcctc
> ZK792.6.1/460-475atggcgt	pattern xxxxxxxxxxxxxxxxxxxxxxx
tttattcatggcgtcccttcctc
> ZK792.6.1/460-475atggcta	pattern xxxxxxxxxxxxxxxxxxxxxxx
tttattcatggctacccttcctc
> ZK792.6.1/460-475atggctc	pattern xxxxxxxxxxxxxxxxxxxxxxx
tttattcatggctccccttcctc
> ZK792.6.1/460-475atggctg	pattern xxxxxxxxxxxxxxxxxxxxxxx
tttattcatggctgcccttcctc
> ZK792.6.1/460-475atggctt	pattern xxxxxxxxxxxxxxxxxxxxxxx
tttattcatggcttcccttcctc
> ZK792.6.1/460-475atgggaa	pattern xxxxxxxxxxxxxxxxxxxxxxx
tttattcatgggaacccttcctc
> ZK792.6.1/460-475atgggac	pattern xxxxxxxxxxxxxxxxxxxxxxx
tttattcatgggaccccttcctc
> ZK792.6.1/460-475atgggag	pattern xxxxxxxxxxxxxxxxxxxxxxx
tttattcatgggagcccttcctc
> ZK792.6.1/460-475atgggat	pattern xxxxxxxxxxxxxxxxxxxxxxx
tttattcatgggatcccttcctc
> ZK792.6.1/460-475atgggca	pattern xxxxxxxxxxxxxxxxxxxxxxx
tttattcatgggcacccttcctc
> ZK792.6.1/460-475atgggcc	pattern xxxxxxxxxxxxxxxxxxxxxxx
tttattcatgggcccccttcctc
> ZK792.6.1/460-475atgggcg	pattern xxxxxxxxxxxxxxxxxxxxxxx
tttattcatgggcgcccttcctc
> ZK792.6.1/460-475atgggct	pattern xxxxxxxxxxxxxxxxxxxxxxx
tttattcatgggctcccttcctc
> ZK792.6.1/460-475atgggga	pattern xxxxxxxxxxxxxxxxxxxxxxx
tttattcatggggacccttcctc
> ZK792.6.1/460-475atggggc	pattern xxxxxxxxxxxxxxxxxxxxxxx
tttattcatggggccccttcctc
> ZK792.6.1/460-475atggggg	pattern xxxxxxxxxxxxxxxxxxxxxxx
tttattcatgggggcccttcctc
> ZK792.6.1/460-475atggggt	pattern xxxxxxxxxxxxxxxxxxxxxxx
tttattcatggggtcccttcctc
> ZK792.6.1/460-475atgggta	pattern xxxxxxxxxxxxxxxxxxxxxxx
tttattcatgggtacccttcctc
> ZK792.6.1/460-475atgggtc	pattern xxxxxxxxxxxxxxxxxxxxxxx
tttattcatgggtccccttcctc
> ZK792.6.1/460-475atgggtg	pattern xxxxxxxxxxxxxxxxxxxxxxx
tttattcatgggtgcccttcctc
> ZK792.6.1/460-475atgggtt	pattern xxxxxxxxxxxxxxxxxxxxxxx
tttattcatgggttcccttcctc
> ZK792.6.1/460-475atggtaa	pattern xxxxxxxxxxxxxxxxxxxxxxx
tttattcatggtaacccttcctc
> ZK792.6.1/460-475atggtac	pattern xxxxxxxxxxxxxxxxxxxxxxx
tttattcatggtaccccttcctc
> ZK792.6.1/460-475atggtag	pattern xxxxxxxxxxxxxxxxxxxxxxx
tttattcatggtagcccttcctc
> ZK792.6.1/460-475atggtat	pattern xxxxxxxxxxxxxxxxxxxxxxx
tttattcatggtatcccttcctc
> ZK792.6.1/460-475atggtca	pattern xxxxxxxxxxxxxxxxxxxxxxx
tttattcatggtcacccttcctc
> ZK792.6.1/460-475atggtcc	pattern xxxxxxxxxxxxxxxxxxxxxxx
tttattcatggtcccccttcctc
> ZK792.6.1/460-475atggtcg	pattern xxxxxxxxxxxxxxxxxxxxxxx
tttattcatggtcgcccttcctc
> ZK792.6.1/460-475atggtct	pattern xxxxxxxxxxxxxxxxxxxxxxx
tttattcatggtctcccttcctc
> ZK792.6.1/460-475atggtga	pattern xxxxxxxxxxxxxxxxxxxxxxx
tttattcatggtgacccttcctc
> ZK792.6.1/460-475atggtgc	pattern xxxxxxxxxxxxxxxxxxxxxxx
tttattcatggtgccccttcctc
> ZK792.6.1/460-475atggtgg	pattern xxxxxxxxxxxxxxxxxxxxxxx
tttattcatggtggcccttcctc
> ZK792.6.1/460-475atggtgt	pattern xxxxxxxxxxxxxxxxxxxxxxx
tttattcatggtgtcccttcctc
> ZK792.6.1/460-475atggtta	pattern xxxxxxxxxxxxxxxxxxxxxxx
tttattcatggttacccttcctc
> ZK792.6.1/460-475atggttc	pattern xxxxxxxxxxxxxxxxxxxxxxx
tttattcatggttccccttcctc
> ZK792.6.1/460-475atggttg	pattern xxxxxxxxxxxxxxxxxxxxxxx
tttattcatggttgcccttcctc
> ZK792.6.1/460-475atggttt	pattern xxxxxxxxxxxxxxxxxxxxxxx
tttattcatggtttcccttcctc
> ZK792.6.1/460-475atgtaaa	pattern xxxxxxxxxxxxxxxxxxxxxxx
tttattcatgtaaacccttcctc
> ZK792.6.1/460-475atgtaac	pattern xxxxxxxxxxxxxxxxxxxxxxx
tttattcatgtaaccccttcctc
> ZK792.6.1/460-475atgtaag	pattern xxxxxxxxxxxxxxxxxxxxxxx
tttattcatgtaagcccttcctc
> ZK792.6.1/460-475atgtaat	pattern xxxxxxxxxxxxxxxxxxxxxxx
tttattcatgtaatcccttcctc
> ZK792.6.1/460-475atgtaca	pattern xxxxxxxxxxxxxxxxxxxxxxx
tttattcatgtacacccttcctc
> ZK792.6.1/460-475atgtacc	pattern xxxxxxxxxxxxxxxxxxxxxxx
tttattcatgtacccccttcctc
> ZK792.6.1/460-475atgtacg	pattern xxxxxxxxxxxxxxxxxxxxxxx
tttattcatgtacgcccttcctc
> ZK792.6.1/460-475atgtact	pattern xxxxxxxxxxxxxxxxxxxxxxx
tttattcatgtactcccttcctc
> ZK792.6.1/460-475atgtaga	pattern xxxxxxxxxxxxxxxxxxxxxxx
tttattcatgtagacccttcctc
> ZK792.6.1/460-475atgtagc	pattern xxxxxxxxxxxxxxxxxxxxxxx
tttattcatgtagccccttcctc
> ZK792.6.1/460-475atgtagg	pattern xxxxxxxxxxxxxxxxxxxxxxx
tttattcatgtaggcccttcctc
> ZK792.6.1/460-475atgtagt	pattern xxxxxxxxxxxxxxxxxxxxxxx
tttattcatgtagtcccttcctc
> ZK792.6.1/460-475atgtata	pattern xxxxxxxxxxxxxxxxxxxxxxx
tttattcatgtatacccttcctc
> ZK792.6.1/460-475atgtatc	pattern xxxxxxxxxxxxxxxxxxxxxxx
tttattcatgtatccccttcctc
> ZK792.6.1/460-475atgtatg	pattern xxxxxxxxxxxxxxxxxxxxxxx
tttattcatgtatgcccttcctc
> ZK792.6.1/460-475atgtatt	pattern xxxxxxxxxxxxxxxxxxxxxxx
tttattcatgtattcccttcctc
> ZK792.6.1/460-475atgtcaa	pattern xxxxxxxxxxxxxxxxxxxxxxx
tttattcatgtcaacccttcctc
> ZK792.6.1/460-475atgtcac	pattern xxxxxxxxxxxxxxxxxxxxxxx
tttattcatgtcaccccttcctc
> ZK792.6.1/460-475atgtcag	pattern xxxxxxxxxxxxxxxxxxxxxxx
tttattcatgtcagcccttcctc
> ZK792.6.1/460-475atgtcat	pattern xxxxxxxxxxxxxxxxxxxxxxx
tttattcatgtcatcccttcctc
> ZK792.6.1/460-475atgtcca	pattern xxxxxxxxxxxxxxxxxxxxxxx
tttattcatgtccacccttcctc
> ZK792.6.1/460-475atgtccc	pattern xxxxxxxxxxxxxxxxxxxxxxx
tttattcatgtccccccttcctc
> ZK792.6.1/460-475atgtccg	pattern xxxxxxxxxxxxxxxxxxxxxxx
tttattcatgtccgcccttcctc
> ZK792.6.1/460-475atgtcct	pattern xxxxxxxxxxxxxxxxxxxxxxx
tttattcatgtcctcccttcctc
> ZK792.6.1/460-475atgtcga	pattern xxxxxxxxxxxxxxxxxxxxxxx
tttattcatgtcgacccttcctc
> ZK792.6.1/460-475atgtcgc	pattern xxxxxxxxxxxxxxxxxxxxxxx
tttattcatgtcgccccttcctc
> ZK792.6.1/460-475atgtcgg	pattern xxxxxxxxxxxxxxxxxxxxxxx
tttattcatgtcggcccttcctc
> ZK792.6.1/460-475atgtcgt	pattern xxxxxxxxxxxxxxxxxxxxxxx
tttattcatgtcgtcccttcctc
> ZK792.6.1/460-475atgtcta	pattern xxxxxxxxxxxxxxxxxxxxxxx
tttattcatgtctacccttcctc
> ZK792.6.1/460-475atgtctc	pattern xxxxxxxxxxxxxxxxxxxxxxx
tttattcatgtctccccttcctc
> ZK792.6.1/460-475atgtctg	pattern xxxxxxxxxxxxxxxxxxxxxxx
tttattcatgtctgcccttcctc
> ZK792.6.1/460-475atgtctt	pattern xxxxxxxxxxxxxxxxxxxxxxx
tttattcatgtcttcccttcctc
> ZK792.6.1/460-475atgtgaa	pattern xxxxxxxxxxxxxxxxxxxxxxx
tttattcatgtgaacccttcctc
> ZK792.6.1/460-475atgtgac	pattern xxxxxxxxxxxxxxxxxxxxxxx
tttattcatgtgaccccttcctc
> ZK792.6.1/460-475atgtgag	pattern xxxxxxxxxxxxxxxxxxxxxxx
tttattcatgtgagcccttcctc
> ZK792.6.1/460-475atgtgat	pattern xxxxxxxxxxxxxxxxxxxxxxx
tttattcatgtgatcccttcctc
> ZK792.6.1/460-475atgtgca	pattern xxxxxxxxxxxxxxxxxxxxxxx
tttattcatgtgcacccttcctc
> ZK792.6.1/460-475atgtgcc	pattern xxxxxxxxxxxxxxxxxxxxxxx
tttattcatgtgcccccttcctc
> ZK792.6.1/460-475atgtgcg	pattern xxxxxxxxxxxxxxxxxxxxxxx
tttattcatgtgcgcccttcctc
> ZK792.6.1/460-475atgtgct	pattern xxxxxxxxxxxxxxxxxxxxxxx
tttattcatgtgctcccttcctc
> ZK792.6.1/460-475atgtgga	pattern xxxxxxxxxxxxxxxxxxxxxxx
tttattcatgtggacccttcctc
> ZK792.6.1/460-475atgtggc	pattern xxxxxxxxxxxxxxxxxxxxxxx
tttattcatgtggccccttcctc
> ZK792.6.1/460-475atgtggg	pattern xxxxxxxxxxxxxxxxxxxxxxx
tttattcatgtgggcccttcctc
> ZK792.6.1/460-475atgtggt	pattern xxxxxxxxxxxxxxxxxxxxxxx
tttattcatgtggtcccttcctc
> ZK792.6.1/460-475atgtgta	pattern xxxxxxxxxxxxxxxxxxxxxxx
tttattcatgtgtacccttcctc
> ZK792.6.1/460-475atgtgtc	pattern xxxxxxxxxxxxxxxxxxxxxxx
tttattcatgtgtccccttcctc
> ZK792.6.1/460-475atgtgtg	pattern xxxxxxxxxxxxxxxxxxxxxxx
tttattcatgtgtgcccttcctc
> ZK792.6.1/460-475atgtgtt	pattern xxxxxxxxxxxxxxxxxxxxxxx
tttattcatgtgttcccttcctc
> ZK792.6.1/460-475atgttaa	pattern xxxxxxxxxxxxxxxxxxxxxxx
tttattcatgttaacccttcctc
> ZK792.6.1/460-475atgttac	pattern xxxxxxxxxxxxxxxxxxxxxxx
tttattcatgttaccccttcctc
> ZK792.6.1/460-475atgttag	pattern xxxxxxxxxxxxxxxxxxxxxxx
tttattcatgttagcccttcctc
> ZK792.6.1/460-475atgttat	pattern xxxxxxxxxxxxxxxxxxxxxxx
tttattcatgttatcccttcctc
> ZK792.6.1/460-475atgttca	pattern xxxxxxxxxxxxxxxxxxxxxxx
tttattcatgttcacccttcctc
> ZK792.6.1/460-475atgttcc	pattern xxxxxxxxxxxxxxxxxxxxxxx
tttattcatgttcccccttcctc
> ZK792.6.1/460-475atgttcg	pattern xxxxxxxxxxxxxxxxxxxxxxx
tttattcatgttcgcccttcctc
> ZK792.6.1/460-475atgttct	pattern xxxxxxxxxxxxxxxxxxxxxxx
tttattcatgttctcccttcctc
> ZK792.6.1/460-475atgttga	pattern xxxxxxxxxxxxxxxxxxxxxxx
tttattcatgttgacccttcctc
> ZK792.6.1/460-475atgttgc	pattern xxxxxxxxxxxxxxxxxxxxxxx
tttattcatgttgccccttcctc
> ZK792.6.1/460-475atgttgg	pattern xxxxxxxxxxxxxxxxxxxxxxx
tttattcatgttggcccttcctc
> ZK792.6.1/460-475atgttgt	pattern xxxxxxxxxxxxxxxxxxxxxxx
tttattcatgttgtcccttcctc
> ZK792.6.1/460-475atgttta	pattern xxxxxxxxxxxxxxxxxxxxxxx
tttattcatgtttacccttcctc
> ZK792.6.1/460-475atgtttc	pattern xxxxxxxxxxxxxxxxxxxxxxx
tttattcatgtttccccttcctc
> ZK792.6.1/460-475atgtttg	pattern xxxxxxxxxxxxxxxxxxxxxxx
tttattcatgtttgcccttcctc
> ZK792.6.1/460-475atgtttt	pattern xxxxxxxxxxxxxxxxxxxxxxx
tttattcatgttttcccttcctc
> ZK792.6.1/460-475attaaaa	pattern xxxxxxxxxxxxxxxxxxxxxxx
tttattcattaaaacccttcctc
> ZK792.6.1/460-475attaaac	pattern xxxxxxxxxxxxxxxxxxxxxxx
tttattcattaaaccccttcctc
> ZK792.6.1/460-475attaaag	pattern xxxxxxxxxxxxxxxxxxxxxxx
tttattcattaaagcccttcctc
> ZK792.6.1/460-475attaaat	pattern xxxxxxxxxxxxxxxxxxxxxxx
tttattcattaaatcccttcctc
> ZK792.6.1/460-475attaaca	pattern xxxxxxxxxxxxxxxxxxxxxxx
tttattcattaacacccttcctc
> ZK792.6.1/460-475attaacc	pattern xxxxxxxxxxxxxxxxxxxxxxx
tttattcattaacccccttcctc
> ZK792.6.1/460-475attaacg	pattern xxxxxxxxxxxxxxxxxxxxxxx
tttattcattaacgcccttcctc
> ZK792.6.1/460-475attaact	pattern xxxxxxxxxxxxxxxxxxxxxxx
tttattcattaactcccttcctc
> ZK792.6.1/460-475attaaga	pattern xxxxxxxxxxxxxxxxxxxxxxx
tttattcattaagacccttcctc
> ZK792.6.1/460-475attaagc	pattern xxxxxxxxxxxxxxxxxxxxxxx
tttattcattaagccccttcctc
> ZK792.6.1/460-475attaagg	pattern xxxxxxxxxxxxxxxxxxxxxxx
tttattcattaaggcccttcctc
> ZK792.6.1/460-475attaagt	pattern xxxxxxxxxxxxxxxxxxxxxxx
tttattcattaagtcccttcctc
> ZK792.6.1/460-475attaata	pattern xxxxxxxxxxxxxxxxxxxxxxx
tttattcattaatacccttcctc
> ZK792.6.1/460-475attaatc	pattern xxxxxxxxxxxxxxxxxxxxxxx
tttattcattaatccccttcctc
> ZK792.6.1/460-475attaatg	pattern xxxxxxxxxxxxxxxxxxxxxxx
tttattcattaatgcccttcctc
> ZK792.6.1/460-475attaatt	pattern xxxxxxxxxxxxxxxxxxxxxxx
tttattcattaattcccttcctc
> ZK792.6.1/460-475attacaa	pattern xxxxxxxxxxxxxxxxxxxxxxx
tttattcattacaacccttcctc
> ZK792.6.1/460-475attacac	pattern xxxxxxxxxxxxxxxxxxxxxxx
tttattcattacaccccttcctc
> ZK792.6.1/460-475attacag	pattern xxxxxxxxxxxxxxxxxxxxxxx
tttattcattacagcccttcctc
> ZK792.6.1/460-475attacat	pattern xxxxxxxxxxxxxxxxxxxxxxx
tttattcattacatcccttcctc
> ZK792.6.1/460-475attacca	pattern xxxxxxxxxxxxxxxxxxxxxxx
tttattcattaccacccttcctc
> ZK792.6.1/460-475attaccc	pattern xxxxxxxxxxxxxxxxxxxxxxx
tttattcattaccccccttcctc
> ZK792.6.1/460-475attaccg	pattern xxxxxxxxxxxxxxxxxxxxxxx
tttattcattaccgcccttcctc
> ZK792.6.1/460-475attacct	pattern xxxxxxxxxxxxxxxxxxxxxxx
tttattcattacctcccttcctc
> ZK792.6.1/460-475attacga	pattern xxxxxxxxxxxxxxxxxxxxxxx
tttattcattacgacccttcctc
> ZK792.6.1/460-475attacgc	pattern xxxxxxxxxxxxxxxxxxxxxxx
tttattcattacgccccttcctc
> ZK792.6.1/460-475attacgg	pattern xxxxxxxxxxxxxxxxxxxxxxx
tttattcattacggcccttcctc
> ZK792.6.1/460-475attacgt	pattern xxxxxxxxxxxxxxxxxxxxxxx
tttattcattacgtcccttcctc
> ZK792.6.1/460-475attacta	pattern xxxxxxxxxxxxxxxxxxxxxxx
tttattcattactacccttcctc
> ZK792.6.1/460-475attactc	pattern xxxxxxxxxxxxxxxxxxxxxxx
tttattcattactccccttcctc
> ZK792.6.1/460-475attactg	pattern xxxxxxxxxxxxxxxxxxxxxxx
tttattcattactgcccttcctc
> ZK792.6.1/460-475attactt	pattern xxxxxxxxxxxxxxxxxxxxxxx
tttattcattacttcccttcctc
> ZK792.6.1/460-475attagaa	pattern xxxxxxxxxxxxxxxxxxxxxxx
tttattcattagaacccttcctc
> ZK792.6.1/460-475attagac	pattern xxxxxxxxxxxxxxxxxxxxxxx
tttattcattagaccccttcctc
> ZK792.6.1/460-475attagag	pattern xxxxxxxxxxxxxxxxxxxxxxx
tttattcattagagcccttcctc
> ZK792.6.1/460-475attagat	pattern xxxxxxxxxxxxxxxxxxxxxxx
tttattcattagatcccttcctc
> ZK792.6.1/460-475attagca	pattern xxxxxxxxxxxxxxxxxxxxxxx
tttattcattagcacccttcctc
> ZK792.6.1/460-475attagcc	pattern xxxxxxxxxxxxxxxxxxxxxxx
tttattcattagcccccttcctc
> ZK792.6.1/460-475attagcg	pattern xxxxxxxxxxxxxxxxxxxxxxx
tttattcattagcgcccttcctc
> ZK792.6.1/460-475attagct	pattern xxxxxxxxxxxxxxxxxxxxxxx
tttattcattagctcccttcctc
> ZK792.6.1/460-475attagga	pattern xxxxxxxxxxxxxxxxxxxxxxx
tttattcattaggacccttcctc
> ZK792.6.1/460-475attaggc	pattern xxxxxxxxxxxxxxxxxxxxxxx
tttattcattaggccccttcctc
> ZK792.6.1/460-475attaggg	pattern xxxxxxxxxxxxxxxxxxxxxxx
tttattcattagggcccttcctc
> ZK792.6.1/460-475attaggt	pattern xxxxxxxxxxxxxxxxxxxxxxx
tttattcattaggtcccttcctc
> ZK792.6.1/460-475attagta	pattern xxxxxxxxxxxxxxxxxxxxxxx
tttattcattagtacccttcctc
> ZK792.6.1/460-475attagtc	pattern xxxxxxxxxxxxxxxxxxxxxxx
tttattcattagtccccttcctc
> ZK792.6.1/460-475attagtg	pattern xxxxxxxxxxxxxxxxxxxxxxx
tttattcattagtgcccttcctc
> ZK792.6.1/460-475attagtt	pattern xxxxxxxxxxxxxxxxxxxxxxx
tttattcattagttcccttcctc
> ZK792.6.1/460-475attataa	pattern xxxxxxxxxxxxxxxxxxxxxxx
tttattcattataacccttcctc
> ZK792.6.1/460-475attatac	pattern xxxxxxxxxxxxxxxxxxxxxxx
tttattcattataccccttcctc
> ZK792.6.1/460-475attatag	pattern xxxxxxxxxxxxxxxxxxxxxxx
tttattcattatagcccttcctc
> ZK792.6.1/460-475attatat	pattern xxxxxxxxxxxxxxxxxxxxxxx
tttattcattatatcccttcctc
> ZK792.6.1/460-475attatca	pattern xxxxxxxxxxxxxxxxxxxxxxx
tttattcattatcacccttcctc
> ZK792.6.1/460-475attatcc	pattern xxxxxxxxxxxxxxxxxxxxxxx
tttattcattatcccccttcctc
> ZK792.6.1/460-475attatcg	pattern xxxxxxxxxxxxxxxxxxxxxxx
tttattcattatcgcccttcctc
> ZK792.6.1/460-475attatct	pattern xxxxxxxxxxxxxxxxxxxxxxx
tttattcattatctcccttcctc
> ZK792.6.1/460-475attatga	pattern xxxxxxxxxxxxxxxxxxxxxxx
tttattcattatgacccttcctc
> ZK792.6.1/460-475attatgc	pattern xxxxxxxxxxxxxxxxxxxxxxx
tttattcattatgccccttcctc
> ZK792.6.1/460-475attatgg	pattern xxxxxxxxxxxxxxxxxxxxxxx
tttattcattatggcccttcctc
> ZK792.6.1/460-475attatgt	pattern xxxxxxxxxxxxxxxxxxxxxxx
tttattcattatgtcccttcctc
> ZK792.6.1/460-475attatta	pattern xxxxxxxxxxxxxxxxxxxxxxx
tttattcattattacccttcctc
> ZK792.6.1/460-475attattc	pattern xxxxxxxxxxxxxxxxxxxxxxx
tttattcattattccccttcctc
> ZK792.6.1/460-475attattg	pattern xxxxxxxxxxxxxxxxxxxxxxx
tttattcattattgcccttcctc
> ZK792.6.1/460-475attattt	pattern xxxxxxxxxxxxxxxxxxxxxxx
tttattcattatttcccttcctc
> ZK792.6.1/460-475attcaaa	pattern xxxxxxxxxxxxxxxxxxxxxxx
tttattcattcaaacccttcctc
> ZK792.6.1/460-475attcaac	pattern xxxxxxxxxxxxxxxxxxxxxxx
tttattcattcaaccccttcctc
> ZK792.6.1/460-475attcaag	pattern xxxxxxxxxxxxxxxxxxxxxxx
tttattcattcaagcccttcctc
> ZK792.6.1/460-475attcaat	pattern xxxxxxxxxxxxxxxxxxxxxxx
tttattcattcaatcccttcctc
> ZK792.6.1/460-475attcaca	pattern xxxxxxxxxxxxxxxxxxxxxxx
tttattcattcacacccttcctc
> ZK792.6.1/460-475attcacc	pattern xxxxxxxxxxxxxxxxxxxxxxx
tttattcattcacccccttcctc
> ZK792.6.1/460-475attcacg	pattern xxxxxxxxxxxxxxxxxxxxxxx
tttattcattcacgcccttcctc
> ZK792.6.1/460-475attcact	pattern xxxxxxxxxxxxxxxxxxxxxxx
tttattcattcactcccttcctc
> ZK792.6.1/460-475attcaga	pattern xxxxxxxxxxxxxxxxxxxxxxx
tttattcattcagacccttcctc
> ZK792.6.1/460-475attcagc	pattern xxxxxxxxxxxxxxxxxxxxxxx
tttattcattcagccccttcctc
> ZK792.6.1/460-475attcagg	pattern xxxxxxxxxxxxxxxxxxxxxxx
tttattcattcaggcccttcctc
> ZK792.6.1/460-475attcagt	pattern xxxxxxxxxxxxxxxxxxxxxxx
tttattcattcagtcccttcctc
> ZK792.6.1/460-475attcata	pattern xxxxxxxxxxxxxxxxxxxxxxx
tttattcattcatacccttcctc
> ZK792.6.1/460-475attcatc	pattern xxxxxxxxxxxxxxxxxxxxxxx
tttattcattcatccccttcctc
> ZK792.6.1/460-475attcatg	pattern xxxxxxxxxxxxxxxxxxxxxxx
tttattcattcatgcccttcctc
> ZK792.6.1/460-475attcatt	pattern xxxxxxxxxxxxxxxxxxxxxxx
tttattcattcattcccttcctc
> ZK792.6.1/460-475attccaa	pattern xxxxxxxxxxxxxxxxxxxxxxx
tttattcattccaacccttcctc
> ZK792.6.1/460-475attccac	pattern xxxxxxxxxxxxxxxxxxxxxxx
tttattcattccaccccttcctc
> ZK792.6.1/460-475attccag	pattern xxxxxxxxxxxxxxxxxxxxxxx
tttattcattccagcccttcctc
> ZK792.6.1/460-475attccat	pattern xxxxxxxxxxxxxxxxxxxxxxx
tttattcattccatcccttcctc
> ZK792.6.1/460-475attccca	pattern xxxxxxxxxxxxxxxxxxxxxxx
tttattcattcccacccttcctc
> ZK792.6.1/460-475attcccc	pattern xxxxxxxxxxxxxxxxxxxxxxx
tttattcattcccccccttcctc
> ZK792.6.1/460-475attcccg	pattern xxxxxxxxxxxxxxxxxxxxxxx
tttattcattcccgcccttcctc
> ZK792.6.1/460-475attccct	pattern xxxxxxxxxxxxxxxxxxxxxxx
tttattcattccctcccttcctc
> ZK792.6.1/460-475attccga	pattern xxxxxxxxxxxxxxxxxxxxxxx
tttattcattccgacccttcctc
> ZK792.6.1/460-475attccgc	pattern xxxxxxxxxxxxxxxxxxxxxxx
tttattcattccgccccttcctc
> ZK792.6.1/460-475attccgg	pattern xxxxxxxxxxxxxxxxxxxxxxx
tttattcattccggcccttcctc
> ZK792.6.1/460-475attccgt	pattern xxxxxxxxxxxxxxxxxxxxxxx
tttattcattccgtcccttcctc
> ZK792.6.1/460-475attccta	pattern xxxxxxxxxxxxxxxxxxxxxxx
tttattcattcctacccttcctc
> ZK792.6.1/460-475attcctc	pattern xxxxxxxxxxxxxxxxxxxxxxx
tttattcattcctccccttcctc
> ZK792.6.1/460-475attcctg	pattern xxxxxxxxxxxxxxxxxxxxxxx
tttattcattcctgcccttcctc
> ZK792.6.1/460-475attcctt	pattern xxxxxxxxxxxxxxxxxxxxxxx
tttattcattccttcccttcctc
> ZK792.6.1/460-475attcgaa	pattern xxxxxxxxxxxxxxxxxxxxxxx
tttattcattcgaacccttcctc
> ZK792.6.1/460-475attcgac	pattern xxxxxxxxxxxxxxxxxxxxxxx
tttattcattcgaccccttcctc
> ZK792.6.1/460-475attcgag	pattern xxxxxxxxxxxxxxxxxxxxxxx
tttattcattcgagcccttcctc
> ZK792.6.1/460-475attcgat	pattern xxxxxxxxxxxxxxxxxxxxxxx
tttattcattcgatcccttcctc
> ZK792.6.1/460-475attcgca	pattern xxxxxxxxxxxxxxxxxxxxxxx
tttattcattcgcacccttcctc
> ZK792.6.1/460-475attcgcc	pattern xxxxxxxxxxxxxxxxxxxxxxx
tttattcattcgcccccttcctc
> ZK792.6.1/460-475attcgcg	pattern xxxxxxxxxxxxxxxxxxxxxxx
tttattcattcgcgcccttcctc
> ZK792.6.1/460-475attcgct	pattern xxxxxxxxxxxxxxxxxxxxxxx
tttattcattcgctcccttcctc
> ZK792.6.1/460-475attcgga	pattern xxxxxxxxxxxxxxxxxxxxxxx
tttattcattcggacccttcctc
> ZK792.6.1/460-475attcggc	pattern xxxxxxxxxxxxxxxxxxxxxxx
tttattcattcggccccttcctc
> ZK792.6.1/460-475attcggg	pattern xxxxxxxxxxxxxxxxxxxxxxx
tttattcattcgggcccttcctc
> ZK792.6.1/460-475attcggt	pattern xxxxxxxxxxxxxxxxxxxxxxx
tttattcattcggtcccttcctc
> ZK792.6.1/460-475attcgta	pattern xxxxxxxxxxxxxxxxxxxxxxx
tttattcattcgtacccttcctc
> ZK792.6.1/460-475attcgtc	pattern xxxxxxxxxxxxxxxxxxxxxxx
tttattcattcgtccccttcctc
> ZK792.6.1/460-475attcgtg	pattern xxxxxxxxxxxxxxxxxxxxxxx
tttattcattcgtgcccttcctc
> ZK792.6.1/460-475attcgtt	pattern xxxxxxxxxxxxxxxxxxxxxxx
tttattcattcgttcccttcctc
> ZK792.6.1/460-475attctaa	pattern xxxxxxxxxxxxxxxxxxxxxxx
tttattcattctaacccttcctc
> ZK792.6.1/460-475attctac	pattern xxxxxxxxxxxxxxxxxxxxxxx
tttattcattctaccccttcctc
> ZK792.6.1/460-475attctag	pattern xxxxxxxxxxxxxxxxxxxxxxx
tttattcattctagcccttcctc
> ZK792.6.1/460-475attctat	pattern xxxxxxxxxxxxxxxxxxxxxxx
tttattcattctatcccttcctc
> ZK792.6.1/460-475attctca	pattern xxxxxxxxxxxxxxxxxxxxxxx
tttattcattctcacccttcctc
> ZK792.6.1/460-475attctcc	pattern xxxxxxxxxxxxxxxxxxxxxxx
tttattcattctcccccttcctc
> ZK792.6.1/460-475attctcg	pattern xxxxxxxxxxxxxxxxxxxxxxx
tttattcattctcgcccttcctc
> ZK792.6.1/460-475attctct	pattern xxxxxxxxxxxxxxxxxxxxxxx
tttattcattctctcccttcctc
> ZK792.6.1/460-475attctga	pattern xxxxxxxxxxxxxxxxxxxxxxx
tttattcattctgacccttcctc
> ZK792.6.1/460-475attctgc	pattern xxxxxxxxxxxxxxxxxxxxxxx
tttattcattctgccccttcctc
> ZK792.6.1/460-475attctgg	pattern xxxxxxxxxxxxxxxxxxxxxxx
tttattcattctggcccttcctc
> ZK792.6.1/460-475attctgt	pattern xxxxxxxxxxxxxxxxxxxxxxx
tttattcattctgtcccttcctc
> ZK792.6.1/460-475attctta	pattern xxxxxxxxxxxxxxxxxxxxxxx
tttattcattcttacccttcctc
> ZK792.6.1/460-475attcttc	pattern xxxxxxxxxxxxxxxxxxxxxxx
tttattcattcttccccttcctc
> ZK792.6.1/460-475attcttg	pattern xxxxxxxxxxxxxxxxxxxxxxx
tttattcattcttgcccttcctc
> ZK792.6.1/460-475attcttt	pattern xxxxxxxxxxxxxxxxxxxxxxx
tttattcattctttcccttcctc
> ZK792.6.1/460-475attgaaa	pattern xxxxxxxxxxxxxxxxxxxxxxx
tttattcattgaaacccttcctc
> ZK792.6.1/460-475attgaac	pattern xxxxxxxxxxxxxxxxxxxxxxx
tttattcattgaaccccttcctc
> ZK792.6.1/460-475attgaag	pattern xxxxxxxxxxxxxxxxxxxxxxx
tttattcattgaagcccttcctc
> ZK792.6.1/460-475attgaat	pattern xxxxxxxxxxxxxxxxxxxxxxx
tttattcattgaatcccttcctc
> ZK792.6.1/460-475attgaca	pattern xxxxxxxxxxxxxxxxxxxxxxx
tttattcattgacacccttcctc
> ZK792.6.1/460-475attgacc	pattern xxxxxxxxxxxxxxxxxxxxxxx
tttattcattgacccccttcctc
> ZK792.6.1/460-475attgacg	pattern xxxxxxxxxxxxxxxxxxxxxxx
tttattcattgacgcccttcctc
> ZK792.6.1/460-475attgact	pattern xxxxxxxxxxxxxxxxxxxxxxx
tttattcattgactcccttcctc
> ZK792.6.1/460-475attgaga	pattern xxxxxxxxxxxxxxxxxxxxxxx
tttattcattgagacccttcctc
> ZK792.6.1/460-475attgagc	pattern xxxxxxxxxxxxxxxxxxxxxxx
tttattcattgagccccttcctc
> ZK792.6.1/460-475attgagg	pattern xxxxxxxxxxxxxxxxxxxxxxx
tttattcattgaggcccttcctc
> ZK792.6.1/460-475attgagt	pattern xxxxxxxxxxxxxxxxxxxxxxx
tttattcattgagtcccttcctc
> ZK792.6.1/460-475attgata	pattern xxxxxxxxxxxxxxxxxxxxxxx
tttattcattgatacccttcctc
> ZK792.6.1/460-475attgatc	pattern xxxxxxxxxxxxxxxxxxxxxxx
tttattcattgatccccttcctc
> ZK792.6.1/460-475attgatg	pattern xxxxxxxxxxxxxxxxxxxxxxx
tttattcattgatgcccttcctc
> ZK792.6.1/460-475attgatt	pattern xxxxxxxxxxxxxxxxxxxxxxx
tttattcattgattcccttcctc
> ZK792.6.1/460-475attgcaa	pattern xxxxxxxxxxxxxxxxxxxxxxx
tttattcattgcaacccttcctc
> ZK792.6.1/460-475attgcac	pattern xxxxxxxxxxxxxxxxxxxxxxx
tttattcattgcaccccttcctc
> ZK792.6.1/460-475attgcag	pattern xxxxxxxxxxxxxxxxxxxxxxx
tttattcattgcagcccttcctc
> ZK792.6.1/460-475attgcat	pattern xxxxxxxxxxxxxxxxxxxxxxx
tttattcattgcatcccttcctc
> ZK792.6.1/460-475attgcca	pattern xxxxxxxxxxxxxxxxxxxxxxx
tttattcattgccacccttcctc
> ZK792.6.1/460-475attgccc	pattern xxxxxxxxxxxxxxxxxxxxxxx
tttattcattgccccccttcctc
> ZK792.6.1/460-475attgccg	pattern xxxxxxxxxxxxxxxxxxxxxxx
tttattcattgccgcccttcctc
> ZK792.6.1/460-475attgcct	pattern xxxxxxxxxxxxxxxxxxxxxxx
tttattcattgcctcccttcctc
> ZK792.6.1/460-475attgcga	pattern xxxxxxxxxxxxxxxxxxxxxxx
tttattcattgcgacccttcctc
> ZK792.6.1/460-475attgcgc	pattern xxxxxxxxxxxxxxxxxxxxxxx
tttattcattgcgccccttcctc
> ZK792.6.1/460-475attgcgg	pattern xxxxxxxxxxxxxxxxxxxxxxx
tttattcattgcggcccttcctc
> ZK792.6.1/460-475attgcgt	pattern xxxxxxxxxxxxxxxxxxxxxxx
tttattcattgcgtcccttcctc
> ZK792.6.1/460-475attgcta	pattern xxxxxxxxxxxxxxxxxxxxxxx
tttattcattgctacccttcctc
> ZK792.6.1/460-475attgctc	pattern xxxxxxxxxxxxxxxxxxxxxxx
tttattcattgctccccttcctc
> ZK792.6.1/460-475attgctg	pattern xxxxxxxxxxxxxxxxxxxxxxx
tttattcattgctgcccttcctc
> ZK792.6.1/460-475attgctt	pattern xxxxxxxxxxxxxxxxxxxxxxx
tttattcattgcttcccttcctc
> ZK792.6.1/460-475attggaa	pattern xxxxxxxxxxxxxxxxxxxxxxx
tttattcattggaacccttcctc
> ZK792.6.1/460-475attggac	pattern xxxxxxxxxxxxxxxxxxxxxxx
tttattcattggaccccttcctc
> ZK792.6.1/460-475attggag	pattern xxxxxxxxxxxxxxxxxxxxxxx
tttattcattggagcccttcctc
> ZK792.6.1/460-475attggat	pattern xxxxxxxxxxxxxxxxxxxxxxx
tttattcattggatcccttcctc
> ZK792.6.1/460-475attggca	pattern xxxxxxxxxxxxxxxxxxxxxxx
tttattcattggcacccttcctc
> ZK792.6.1/460-475attggcc	pattern xxxxxxxxxxxxxxxxxxxxxxx
tttattcattggcccccttcctc
> ZK792.6.1/460-475attggcg	pattern xxxxxxxxxxxxxxxxxxxxxxx
tttattcattggcgcccttcctc
> ZK792.6.1/460-475attggct	pattern xxxxxxxxxxxxxxxxxxxxxxx
tttattcattggctcccttcctc
> ZK792.6.1/460-475attggga	pattern xxxxxxxxxxxxxxxxxxxxxxx
tttattcattgggacccttcctc
> ZK792.6.1/460-475attgggc	pattern xxxxxxxxxxxxxxxxxxxxxxx
tttattcattgggccccttcctc
> ZK792.6.1/460-475attgggg	pattern xxxxxxxxxxxxxxxxxxxxxxx
tttattcattggggcccttcctc
> ZK792.6.1/460-475attgggt	pattern xxxxxxxxxxxxxxxxxxxxxxx
tttattcattgggtcccttcctc
> ZK792.6.1/460-475attggta	pattern xxxxxxxxxxxxxxxxxxxxxxx
tttattcattggtacccttcctc
> ZK792.6.1/460-475attggtc	pattern xxxxxxxxxxxxxxxxxxxxxxx
tttattcattggtccccttcctc
> ZK792.6.1/460-475attggtg	pattern xxxxxxxxxxxxxxxxxxxxxxx
tttattcattggtgcccttcctc
> ZK792.6.1/460-475attggtt	pattern xxxxxxxxxxxxxxxxxxxxxxx
tttattcattggttcccttcctc
> ZK792.6.1/460-475attgtaa	pattern xxxxxxxxxxxxxxxxxxxxxxx
tttattcattgtaacccttcctc
> ZK792.6.1/460-475attgtac	pattern xxxxxxxxxxxxxxxxxxxxxxx
tttattcattgtaccccttcctc
> ZK792.6.1/460-475attgtag	pattern xxxxxxxxxxxxxxxxxxxxxxx
tttattcattgtagcccttcctc
> ZK792.6.1/460-475attgtat	pattern xxxxxxxxxxxxxxxxxxxxxxx
tttattcattgtatcccttcctc
> ZK792.6.1/460-475attgtca	pattern xxxxxxxxxxxxxxxxxxxxxxx
tttattcattgtcacccttcctc
> ZK792.6.1/460-475attgtcc	pattern xxxxxxxxxxxxxxxxxxxxxxx
tttattcattgtcccccttcctc
> ZK792.6.1/460-475attgtcg	pattern xxxxxxxxxxxxxxxxxxxxxxx
tttattcattgtcgcccttcctc
> ZK792.6.1/460-475attgtct	pattern xxxxxxxxxxxxxxxxxxxxxxx
tttattcattgtctcccttcctc
> ZK792.6.1/460-475attgtga	pattern xxxxxxxxxxxxxxxxxxxxxxx
tttattcattgtgacccttcctc
> ZK792.6.1/460-475attgtgc	pattern xxxxxxxxxxxxxxxxxxxxxxx
tttattcattgtgccccttcctc
> ZK792.6.1/460-475attgtgg	pattern xxxxxxxxxxxxxxxxxxxxxxx
tttattcattgtggcccttcctc
> ZK792.6.1/460-475attgtgt	pattern xxxxxxxxxxxxxxxxxxxxxxx
tttattcattgtgtcccttcctc
> ZK792.6.1/460-475attgtta	pattern xxxxxxxxxxxxxxxxxxxxxxx
tttattcattgttacccttcctc
> ZK792.6.1/460-475attgttc	pattern xxxxxxxxxxxxxxxxxxxxxxx
tttattcattgttccccttcctc
> ZK792.6.1/460-475attgttg	pattern xxxxxxxxxxxxxxxxxxxxxxx
tttattcattgttgcccttcctc
> ZK792.6.1/460-475attgttt	pattern xxxxxxxxxxxxxxxxxxxxxxx
tttattcattgtttcccttcctc
> ZK792.6.1/460-475atttaaa	pattern xxxxxxxxxxxxxxxxxxxxxxx
tttattcatttaaacccttcctc
> ZK792.6.1/460-475atttaac	pattern xxxxxxxxxxxxxxxxxxxxxxx
tttattcatttaaccccttcctc
> ZK792.6.1/460-475atttaag	pattern xxxxxxxxxxxxxxxxxxxxxxx
tttattcatttaagcccttcctc
> ZK792.6.1/460-475atttaat	pattern xxxxxxxxxxxxxxxxxxxxxxx
tttattcatttaatcccttcctc
> ZK792.6.1/460-475atttaca	pattern xxxxxxxxxxxxxxxxxxxxxxx
tttattcatttacacccttcctc
> ZK792.6.1/460-475atttacc	pattern xxxxxxxxxxxxxxxxxxxxxxx
tttattcatttacccccttcctc
> ZK792.6.1/460-475atttacg	pattern xxxxxxxxxxxxxxxxxxxxxxx
tttattcatttacgcccttcctc
> ZK792.6.1/460-475atttact	pattern xxxxxxxxxxxxxxxxxxxxxxx
tttattcatttactcccttcctc
> ZK792.6.1/460-475atttaga	pattern xxxxxxxxxxxxxxxxxxxxxxx
tttattcatttagacccttcctc
> ZK792.6.1/460-475atttagc	pattern xxxxxxxxxxxxxxxxxxxxxxx
tttattcatttagccccttcctc
> ZK792.6.1/460-475atttagg	pattern xxxxxxxxxxxxxxxxxxxxxxx
tttattcatttaggcccttcctc
> ZK792.6.1/460-475atttagt	pattern xxxxxxxxxxxxxxxxxxxxxxx
tttattcatttagtcccttcctc
> ZK792.6.1/460-475atttata	pattern xxxxxxxxxxxxxxxxxxxxxxx
tttattcatttatacccttcctc
> ZK792.6.1/460-475atttatc	pattern xxxxxxxxxxxxxxxxxxxxxxx
tttattcatttatccccttcctc
> ZK792.6.1/460-475atttatg	pattern xxxxxxxxxxxxxxxxxxxxxxx
tttattcatttatgcccttcctc
> ZK792.6.1/460-475atttatt	pattern xxxxxxxxxxxxxxxxxxxxxxx
tttattcatttattcccttcctc
> ZK792.6.1/460-475atttcaa	pattern xxxxxxxxxxxxxxxxxxxxxxx
tttattcatttcaacccttcctc
> ZK792.6.1/460-475atttcac	pattern xxxxxxxxxxxxxxxxxxxxxxx
tttattcatttcaccccttcctc
> ZK792.6.1/460-475atttcag	pattern xxxxxxxxxxxxxxxxxxxxxxx
tttattcatttcagcccttcctc
> ZK792.6.1/460-475atttcat	pattern xxxxxxxxxxxxxxxxxxxxxxx
tttattcatttcatcccttcctc
> ZK792.6.1/460-475atttcca	pattern xxxxxxxxxxxxxxxxxxxxxxx
tttattcatttccacccttcctc
> ZK792.6.1/460-475atttccc	pattern xxxxxxxxxxxxxxxxxxxxxxx
tttattcatttccccccttcctc
> ZK792.6.1/460-475atttccg	pattern xxxxxxxxxxxxxxxxxxxxxxx
tttattcatttccgcccttcctc
> ZK792.6.1/460-475atttcct	pattern xxxxxxxxxxxxxxxxxxxxxxx
tttattcatttcctcccttcctc
> ZK792.6.1/460-475atttcga	pattern xxxxxxxxxxxxxxxxxxxxxxx
tttattcatttcgacccttcctc
> ZK792.6.1/460-475atttcgc	pattern xxxxxxxxxxxxxxxxxxxxxxx
tttattcatttcgccccttcctc
> ZK792.6.1/460-475atttcgg	pattern xxxxxxxxxxxxxxxxxxxxxxx
tttattcatttcggcccttcctc
> ZK792.6.1/460-475atttcgt	pattern xxxxxxxxxxxxxxxxxxxxxxx
tttattcatttcgtcccttcctc
> ZK792.6.1/460-475atttcta	pattern xxxxxxxxxxxxxxxxxxxxxxx
tttattcatttctacccttcctc
> ZK792.6.1/460-475atttctc	pattern xxxxxxxxxxxxxxxxxxxxxxx
tttattcatttctccccttcctc
> ZK792.6.1/460-475atttctg	pattern xxxxxxxxxxxxxxxxxxxxxxx
tttattcatttctgcccttcctc
> ZK792.6.1/460-475atttctt	pattern xxxxxxxxxxxxxxxxxxxxxxx
tttattcatttcttcccttcctc
> ZK792.6.1/460-475atttgaa	pattern xxxxxxxxxxxxxxxxxxxxxxx
tttattcatttgaacccttcctc
> ZK792.6.1/460-475atttgac	pattern xxxxxxxxxxxxxxxxxxxxxxx
tttattcatttgaccccttcctc
> ZK792.6.1/460-475atttgag	pattern xxxxxxxxxxxxxxxxxxxxxxx
tttattcatttgagcccttcctc
> ZK792.6.1/460-475atttgat	pattern xxxxxxxxxxxxxxxxxxxxxxx
tttattcatttgatcccttcctc
> ZK792.6.1/460-475atttgca	pattern xxxxxxxxxxxxxxxxxxxxxxx
tttattcatttgcacccttcctc
> ZK792.6.1/460-475atttgcc	pattern xxxxxxxxxxxxxxxxxxxxxxx
tttattcatttgcccccttcctc
> ZK792.6.1/460-475atttgcg	pattern xxxxxxxxxxxxxxxxxxxxxxx
tttattcatttgcgcccttcctc
> ZK792.6.1/460-475atttgct	pattern xxxxxxxxxxxxxxxxxxxxxxx
tttattcatttgctcccttcctc
> ZK792.6.1/460-475atttgga	pattern xxxxxxxxxxxxxxxxxxxxxxx
tttattcatttggacccttcctc
> ZK792.6.1/460-475atttggc	pattern xxxxxxxxxxxxxxxxxxxxxxx
tttattcatttggccccttcctc
> ZK792.6.1/460-475atttggg	pattern xxxxxxxxxxxxxxxxxxxxxxx
tttattcatttgggcccttcctc
> ZK792.6.1/460-475atttggt	pattern xxxxxxxxxxxxxxxxxxxxxxx
tttattcatttggtcccttcctc
> ZK792.6.1/460-475atttgta	pattern xxxxxxxxxxxxxxxxxxxxxxx
tttattcatttgtacccttcctc
> ZK792.6.1/460-475atttgtc	pattern xxxxxxxxxxxxxxxxxxxxxxx
tttattcatttgtccccttcctc
> ZK792.6.1/460-475atttgtg	pattern xxxxxxxxxxxxxxxxxxxxxxx
tttattcatttgtgcccttcctc
> ZK792.6.1/460-475atttgtt	pattern xxxxxxxxxxxxxxxxxxxxxxx
tttattcatttgttcccttcctc
> ZK792.6.1/460-475attttaa	pattern xxxxxxxxxxxxxxxxxxxxxxx
tttattcattttaacccttcctc
> ZK792.6.1/460-475attttac	pattern xxxxxxxxxxxxxxxxxxxxxxx
tttattcattttaccccttcctc
> ZK792.6.1/460-475attttag	pattern xxxxxxxxxxxxxxxxxxxxxxx
tttattcattttagcccttcctc
> ZK792.6.1/460-475attttat	pattern xxxxxxxxxxxxxxxxxxxxxxx
tttattcattttatcccttcctc
> ZK792.6.1/460-475attttca	pattern xxxxxxxxxxxxxxxxxxxxxxx
tttattcattttcacccttcctc
> ZK792.6.1/460-475attttcc	pattern xxxxxxxxxxxxxxxxxxxxxxx
tttattcattttcccccttcctc
> ZK792.6.1/460-475attttcg	pattern xxxxxxxxxxxxxxxxxxxxxxx
tttattcattttcgcccttcctc
> ZK792.6.1/460-475attttct	pattern xxxxxxxxxxxxxxxxxxxxxxx
tttattcattttctcccttcctc
> ZK792.6.1/460-475attttga	pattern xxxxxxxxxxxxxxxxxxxxxxx
tttattcattttgacccttcctc
> ZK792.6.1/460-475attttgc	pattern xxxxxxxxxxxxxxxxxxxxxxx
tttattcattttgccccttcctc
> ZK792.6.1/460-475attttgg	pattern xxxxxxxxxxxxxxxxxxxxxxx
tttattcattttggcccttcctc
> ZK792.6.1/460-475attttgt	pattern xxxxxxxxxxxxxxxxxxxxxxx
tttattcattttgtcccttcctc
> ZK792.6.1/460-475attttta	pattern xxxxxxxxxxxxxxxxxxxxxxx
tttattcatttttacccttcctc
> ZK792.6.1/460-475atttttc	pattern xxxxxxxxxxxxxxxxxxxxxxx
tttattcatttttccccttcctc
> ZK792.6.1/460-475atttttg	pattern xxxxxxxxxxxxxxxxxxxxxxx
tttattcatttttgcccttcctc
> ZK792.6.1/460-475atttttt	pattern xxxxxxxxxxxxxxxxxxxxxxx
tttattcattttttcccttcctc
> ZK792.6.1/460-475caaaaaa	pattern xxxxxxxxxxxxxxxxxxxxxxx
tttattccaaaaaacccttcctc
> ZK792.6.1/460-475caaaaac	pattern xxxxxxxxxxxxxxxxxxxxxxx
tttattccaaaaaccccttcctc
> ZK792.6.1/460-475caaaaag	pattern xxxxxxxxxxxxxxxxxxxxxxx
tttattccaaaaagcccttcctc
> ZK792.6.1/460-475caaaaat	pattern xxxxxxxxxxxxxxxxxxxxxxx
tttattccaaaaatcccttcctc
> ZK792.6.1/460-475caaaaca	pattern xxxxxxxxxxxxxxxxxxxxxxx
tttattccaaaacacccttcctc
> ZK792.6.1/460-475caaaacc	pattern xxxxxxxxxxxxxxxxxxxxxxx
tttattccaaaacccccttcctc
> ZK792.6.1/460-475caaaacg	pattern xxxxxxxxxxxxxxxxxxxxxxx
tttattccaaaacgcccttcctc
> ZK792.6.1/460-475caaaact	pattern xxxxxxxxxxxxxxxxxxxxxxx
tttattccaaaactcccttcctc
> ZK792.6.1/460-475caaaaga	pattern xxxxxxxxxxxxxxxxxxxxxxx
tttattccaaaagacccttcctc
> ZK792.6.1/460-475caaaagc	pattern xxxxxxxxxxxxxxxxxxxxxxx
tttattccaaaagccccttcctc
> ZK792.6.1/460-475caaaagg	pattern xxxxxxxxxxxxxxxxxxxxxxx
tttattccaaaaggcccttcctc
> ZK792.6.1/460-475caaaagt	pattern xxxxxxxxxxxxxxxxxxxxxxx
tttattccaaaagtcccttcctc
> ZK792.6.1/460-475caaaata	pattern xxxxxxxxxxxxxxxxxxxxxxx
tttattccaaaatacccttcctc
> ZK792.6.1/460-475caaaatc	pattern xxxxxxxxxxxxxxxxxxxxxxx
tttattccaaaatccccttcctc
> ZK792.6.1/460-475caaaatg	pattern xxxxxxxxxxxxxxxxxxxxxxx
tttattccaaaatgcccttcctc
> ZK792.6.1/460-475caaaatt	pattern xxxxxxxxxxxxxxxxxxxxxxx
tttattccaaaattcccttcctc
> ZK792.6.1/460-475caaacaa	pattern xxxxxxxxxxxxxxxxxxxxxxx
tttattccaaacaacccttcctc
> ZK792.6.1/460-475caaacac	pattern xxxxxxxxxxxxxxxxxxxxxxx
tttattccaaacaccccttcctc
> ZK792.6.1/460-475caaacag	pattern xxxxxxxxxxxxxxxxxxxxxxx
tttattccaaacagcccttcctc
> ZK792.6.1/460-475caaacat	pattern xxxxxxxxxxxxxxxxxxxxxxx
tttattccaaacatcccttcctc
> ZK792.6.1/460-475caaacca	pattern xxxxxxxxxxxxxxxxxxxxxxx
tttattccaaaccacccttcctc
> ZK792.6.1/460-475caaaccc	pattern xxxxxxxxxxxxxxxxxxxxxxx
tttattccaaaccccccttcctc
> ZK792.6.1/460-475caaaccg	pattern xxxxxxxxxxxxxxxxxxxxxxx
tttattccaaaccgcccttcctc
> ZK792.6.1/460-475caaacct	pattern xxxxxxxxxxxxxxxxxxxxxxx
tttattccaaacctcccttcctc
> ZK792.6.1/460-475caaacga	pattern xxxxxxxxxxxxxxxxxxxxxxx
tttattccaaacgacccttcctc
> ZK792.6.1/460-475caaacgc	pattern xxxxxxxxxxxxxxxxxxxxxxx
tttattccaaacgccccttcctc
> ZK792.6.1/460-475caaacgg	pattern xxxxxxxxxxxxxxxxxxxxxxx
tttattccaaacggcccttcctc
> ZK792.6.1/460-475caaacgt	pattern xxxxxxxxxxxxxxxxxxxxxxx
tttattccaaacgtcccttcctc
> ZK792.6.1/460-475caaacta	pattern xxxxxxxxxxxxxxxxxxxxxxx
tttattccaaactacccttcctc
> ZK792.6.1/460-475caaactc	pattern xxxxxxxxxxxxxxxxxxxxxxx
tttattccaaactccccttcctc
> ZK792.6.1/460-475caaactg	pattern xxxxxxxxxxxxxxxxxxxxxxx
tttattccaaactgcccttcctc
> ZK792.6.1/460-475caaactt	pattern xxxxxxxxxxxxxxxxxxxxxxx
tttattccaaacttcccttcctc
> ZK792.6.1/460-475caaagaa	pattern xxxxxxxxxxxxxxxxxxxxxxx
tttattccaaagaacccttcctc
> ZK792.6.1/460-475caaagac	pattern xxxxxxxxxxxxxxxxxxxxxxx
tttattccaaagaccccttcctc
> ZK792.6.1/460-475caaagag	pattern xxxxxxxxxxxxxxxxxxxxxxx
tttattccaaagagcccttcctc
> ZK792.6.1/460-475caaagat	pattern xxxxxxxxxxxxxxxxxxxxxxx
tttattccaaagatcccttcctc
> ZK792.6.1/460-475caaagca	pattern xxxxxxxxxxxxxxxxxxxxxxx
tttattccaaagcacccttcctc
> ZK792.6.1/460-475caaagcc	pattern xxxxxxxxxxxxxxxxxxxxxxx
tttattccaaagcccccttcctc
> ZK792.6.1/460-475caaagcg	pattern xxxxxxxxxxxxxxxxxxxxxxx
tttattccaaagcgcccttcctc
> ZK792.6.1/460-475caaagct	pattern xxxxxxxxxxxxxxxxxxxxxxx
tttattccaaagctcccttcctc
> ZK792.6.1/460-475caaagga	pattern xxxxxxxxxxxxxxxxxxxxxxx
tttattccaaaggacccttcctc
> ZK792.6.1/460-475caaaggc	pattern xxxxxxxxxxxxxxxxxxxxxxx
tttattccaaaggccccttcctc
> ZK792.6.1/460-475caaaggg	pattern xxxxxxxxxxxxxxxxxxxxxxx
tttattccaaagggcccttcctc
> ZK792.6.1/460-475caaaggt	pattern xxxxxxxxxxxxxxxxxxxxxxx
tttattccaaaggtcccttcctc
> ZK792.6.1/460-475caaagta	pattern xxxxxxxxxxxxxxxxxxxxxxx
tttattccaaagtacccttcctc
> ZK792.6.1/460-475caaagtc	pattern xxxxxxxxxxxxxxxxxxxxxxx
tttattccaaagtccccttcctc
> ZK792.6.1/460-475caaagtg	pattern xxxxxxxxxxxxxxxxxxxxxxx
tttattccaaagtgcccttcctc
> ZK792.6.1/460-475caaagtt	pattern xxxxxxxxxxxxxxxxxxxxxxx
tttattccaaagttcccttcctc
> ZK792.6.1/460-475caaataa	pattern xxxxxxxxxxxxxxxxxxxxxxx
tttattccaaataacccttcctc
> ZK792.6.1/460-475caaatac	pattern xxxxxxxxxxxxxxxxxxxxxxx
tttattccaaataccccttcctc
> ZK792.6.1/460-475caaatag	pattern xxxxxxxxxxxxxxxxxxxxxxx
tttattccaaatagcccttcctc
> ZK792.6.1/460-475caaatat	pattern xxxxxxxxxxxxxxxxxxxxxxx
tttattccaaatatcccttcctc
> ZK792.6.1/460-475caaatca	pattern xxxxxxxxxxxxxxxxxxxxxxx
tttattccaaatcacccttcctc
> ZK792.6.1/460-475caaatcc	pattern xxxxxxxxxxxxxxxxxxxxxxx
tttattccaaatcccccttcctc
> ZK792.6.1/460-475caaatcg	pattern xxxxxxxxxxxxxxxxxxxxxxx
tttattccaaatcgcccttcctc
> ZK792.6.1/460-475caaatct	pattern xxxxxxxxxxxxxxxxxxxxxxx
tttattccaaatctcccttcctc
> ZK792.6.1/460-475caaatga	pattern xxxxxxxxxxxxxxxxxxxxxxx
tttattccaaatgacccttcctc
> ZK792.6.1/460-475caaatgc	pattern xxxxxxxxxxxxxxxxxxxxxxx
tttattccaaatgccccttcctc
> ZK792.6.1/460-475caaatgg	pattern xxxxxxxxxxxxxxxxxxxxxxx
tttattccaaatggcccttcctc
> ZK792.6.1/460-475caaatgt	pattern xxxxxxxxxxxxxxxxxxxxxxx
tttattccaaatgtcccttcctc
> ZK792.6.1/460-475caaatta	pattern xxxxxxxxxxxxxxxxxxxxxxx
tttattccaaattacccttcctc
> ZK792.6.1/460-475caaattc	pattern xxxxxxxxxxxxxxxxxxxxxxx
tttattccaaattccccttcctc
> ZK792.6.1/460-475caaattg	pattern xxxxxxxxxxxxxxxxxxxxxxx
tttattccaaattgcccttcctc
> ZK792.6.1/460-475caaattt	pattern xxxxxxxxxxxxxxxxxxxxxxx
tttattccaaatttcccttcctc
> ZK792.6.1/460-475caacaaa	pattern xxxxxxxxxxxxxxxxxxxxxxx
tttattccaacaaacccttcctc
> ZK792.6.1/460-475caacaac	pattern xxxxxxxxxxxxxxxxxxxxxxx
tttattccaacaaccccttcctc
> ZK792.6.1/460-475caacaag	pattern xxxxxxxxxxxxxxxxxxxxxxx
tttattccaacaagcccttcctc
> ZK792.6.1/460-475caacaat	pattern xxxxxxxxxxxxxxxxxxxxxxx
tttattccaacaatcccttcctc
> ZK792.6.1/460-475caacaca	pattern xxxxxxxxxxxxxxxxxxxxxxx
tttattccaacacacccttcctc
> ZK792.6.1/460-475caacacc	pattern xxxxxxxxxxxxxxxxxxxxxxx
tttattccaacacccccttcctc
> ZK792.6.1/460-475caacacg	pattern xxxxxxxxxxxxxxxxxxxxxxx
tttattccaacacgcccttcctc
> ZK792.6.1/460-475caacact	pattern xxxxxxxxxxxxxxxxxxxxxxx
tttattccaacactcccttcctc
> ZK792.6.1/460-475caacaga	pattern xxxxxxxxxxxxxxxxxxxxxxx
tttattccaacagacccttcctc
> ZK792.6.1/460-475caacagc	pattern xxxxxxxxxxxxxxxxxxxxxxx
tttattccaacagccccttcctc
> ZK792.6.1/460-475caacagg	pattern xxxxxxxxxxxxxxxxxxxxxxx
tttattccaacaggcccttcctc
> ZK792.6.1/460-475caacagt	pattern xxxxxxxxxxxxxxxxxxxxxxx
tttattccaacagtcccttcctc
> ZK792.6.1/460-475caacata	pattern xxxxxxxxxxxxxxxxxxxxxxx
tttattccaacatacccttcctc
> ZK792.6.1/460-475caacatc	pattern xxxxxxxxxxxxxxxxxxxxxxx
tttattccaacatccccttcctc
> ZK792.6.1/460-475caacatg	pattern xxxxxxxxxxxxxxxxxxxxxxx
tttattccaacatgcccttcctc
> ZK792.6.1/460-475caacatt	pattern xxxxxxxxxxxxxxxxxxxxxxx
tttattccaacattcccttcctc
> ZK792.6.1/460-475caaccaa	pattern xxxxxxxxxxxxxxxxxxxxxxx
tttattccaaccaacccttcctc
> ZK792.6.1/460-475caaccac	pattern xxxxxxxxxxxxxxxxxxxxxxx
tttattccaaccaccccttcctc
> ZK792.6.1/460-475caaccag	pattern xxxxxxxxxxxxxxxxxxxxxxx
tttattccaaccagcccttcctc
> ZK792.6.1/460-475caaccat	pattern xxxxxxxxxxxxxxxxxxxxxxx
tttattccaaccatcccttcctc
> ZK792.6.1/460-475caaccca	pattern xxxxxxxxxxxxxxxxxxxxxxx
tttattccaacccacccttcctc
> ZK792.6.1/460-475caacccc	pattern xxxxxxxxxxxxxxxxxxxxxxx
tttattccaacccccccttcctc
> ZK792.6.1/460-475caacccg	pattern xxxxxxxxxxxxxxxxxxxxxxx
tttattccaacccgcccttcctc
> ZK792.6.1/460-475caaccct	pattern xxxxxxxxxxxxxxxxxxxxxxx
tttattccaaccctcccttcctc
> ZK792.6.1/460-475caaccga	pattern xxxxxxxxxxxxxxxxxxxxxxx
tttattccaaccgacccttcctc
> ZK792.6.1/460-475caaccgc	pattern xxxxxxxxxxxxxxxxxxxxxxx
tttattccaaccgccccttcctc
> ZK792.6.1/460-475caaccgg	pattern xxxxxxxxxxxxxxxxxxxxxxx
tttattccaaccggcccttcctc
> ZK792.6.1/460-475caaccgt	pattern xxxxxxxxxxxxxxxxxxxxxxx
tttattccaaccgtcccttcctc
> ZK792.6.1/460-475caaccta	pattern xxxxxxxxxxxxxxxxxxxxxxx
tttattccaacctacccttcctc
> ZK792.6.1/460-475caacctc	pattern xxxxxxxxxxxxxxxxxxxxxxx
tttattccaacctccccttcctc
> ZK792.6.1/460-475caacctg	pattern xxxxxxxxxxxxxxxxxxxxxxx
tttattccaacctgcccttcctc
> ZK792.6.1/460-475caacctt	pattern xxxxxxxxxxxxxxxxxxxxxxx
tttattccaaccttcccttcctc
> ZK792.6.1/460-475caacgaa	pattern xxxxxxxxxxxxxxxxxxxxxxx
tttattccaacgaacccttcctc
> ZK792.6.1/460-475caacgac	pattern xxxxxxxxxxxxxxxxxxxxxxx
tttattccaacgaccccttcctc
> ZK792.6.1/460-475caacgag	pattern xxxxxxxxxxxxxxxxxxxxxxx
tttattccaacgagcccttcctc
> ZK792.6.1/460-475caacgat	pattern xxxxxxxxxxxxxxxxxxxxxxx
tttattccaacgatcccttcctc
> ZK792.6.1/460-475caacgca	pattern xxxxxxxxxxxxxxxxxxxxxxx
tttattccaacgcacccttcctc
> ZK792.6.1/460-475caacgcc	pattern xxxxxxxxxxxxxxxxxxxxxxx
tttattccaacgcccccttcctc
> ZK792.6.1/460-475caacgcg	pattern xxxxxxxxxxxxxxxxxxxxxxx
tttattccaacgcgcccttcctc
> ZK792.6.1/460-475caacgct	pattern xxxxxxxxxxxxxxxxxxxxxxx
tttattccaacgctcccttcctc
> ZK792.6.1/460-475caacgga	pattern xxxxxxxxxxxxxxxxxxxxxxx
tttattccaacggacccttcctc
> ZK792.6.1/460-475caacggc	pattern xxxxxxxxxxxxxxxxxxxxxxx
tttattccaacggccccttcctc
> ZK792.6.1/460-475caacggg	pattern xxxxxxxxxxxxxxxxxxxxxxx
tttattccaacgggcccttcctc
> ZK792.6.1/460-475caacggt	pattern xxxxxxxxxxxxxxxxxxxxxxx
tttattccaacggtcccttcctc
> ZK792.6.1/460-475caacgta	pattern xxxxxxxxxxxxxxxxxxxxxxx
tttattccaacgtacccttcctc
> ZK792.6.1/460-475caacgtc	pattern xxxxxxxxxxxxxxxxxxxxxxx
tttattccaacgtccccttcctc
> ZK792.6.1/460-475caacgtg	pattern xxxxxxxxxxxxxxxxxxxxxxx
tttattccaacgtgcccttcctc
> ZK792.6.1/460-475caacgtt	pattern xxxxxxxxxxxxxxxxxxxxxxx
tttattccaacgttcccttcctc
> ZK792.6.1/460-475caactaa	pattern xxxxxxxxxxxxxxxxxxxxxxx
tttattccaactaacccttcctc
> ZK792.6.1/460-475caactac	pattern xxxxxxxxxxxxxxxxxxxxxxx
tttattccaactaccccttcctc
> ZK792.6.1/460-475caactag	pattern xxxxxxxxxxxxxxxxxxxxxxx
tttattccaactagcccttcctc
> ZK792.6.1/460-475caactat	pattern xxxxxxxxxxxxxxxxxxxxxxx
tttattccaactatcccttcctc
> ZK792.6.1/460-475caactca	pattern xxxxxxxxxxxxxxxxxxxxxxx
tttattccaactcacccttcctc
> ZK792.6.1/460-475caactcc	pattern xxxxxxxxxxxxxxxxxxxxxxx
tttattccaactcccccttcctc
> ZK792.6.1/460-475caactcg	pattern xxxxxxxxxxxxxxxxxxxxxxx
tttattccaactcgcccttcctc
> ZK792.6.1/460-475caactct	pattern xxxxxxxxxxxxxxxxxxxxxxx
tttattccaactctcccttcctc
> ZK792.6.1/460-475caactga	pattern xxxxxxxxxxxxxxxxxxxxxxx
tttattccaactgacccttcctc
> ZK792.6.1/460-475caactgc	pattern xxxxxxxxxxxxxxxxxxxxxxx
tttattccaactgccccttcctc
> ZK792.6.1/460-475caactgg	pattern xxxxxxxxxxxxxxxxxxxxxxx
tttattccaactggcccttcctc
> ZK792.6.1/460-475caactgt	pattern xxxxxxxxxxxxxxxxxxxxxxx
tttattccaactgtcccttcctc
> ZK792.6.1/460-475caactta	pattern xxxxxxxxxxxxxxxxxxxxxxx
tttattccaacttacccttcctc
> ZK792.6.1/460-475caacttc	pattern xxxxxxxxxxxxxxxxxxxxxxx
tttattccaacttccccttcctc
> ZK792.6.1/460-475caacttg	pattern xxxxxxxxxxxxxxxxxxxxxxx
tttattccaacttgcccttcctc
> ZK792.6.1/460-475caacttt	pattern xxxxxxxxxxxxxxxxxxxxxxx
tttattccaactttcccttcctc
> ZK792.6.1/460-475caagaaa	pattern xxxxxxxxxxxxxxxxxxxxxxx
tttattccaagaaacccttcctc
> ZK792.6.1/460-475caagaac	pattern xxxxxxxxxxxxxxxxxxxxxxx
tttattccaagaaccccttcctc
> ZK792.6.1/460-475caagaag	pattern xxxxxxxxxxxxxxxxxxxxxxx
tttattccaagaagcccttcctc
> ZK792.6.1/460-475caagaat	pattern xxxxxxxxxxxxxxxxxxxxxxx
tttattccaagaatcccttcctc
> ZK792.6.1/460-475caagaca	pattern xxxxxxxxxxxxxxxxxxxxxxx
tttattccaagacacccttcctc
> ZK792.6.1/460-475caagacc	pattern xxxxxxxxxxxxxxxxxxxxxxx
tttattccaagacccccttcctc
> ZK792.6.1/460-475caagacg	pattern xxxxxxxxxxxxxxxxxxxxxxx
tttattccaagacgcccttcctc
> ZK792.6.1/460-475caagact	pattern xxxxxxxxxxxxxxxxxxxxxxx
tttattccaagactcccttcctc
> ZK792.6.1/460-475caagaga	pattern xxxxxxxxxxxxxxxxxxxxxxx
tttattccaagagacccttcctc
> ZK792.6.1/460-475caagagc	pattern xxxxxxxxxxxxxxxxxxxxxxx
tttattccaagagccccttcctc
> ZK792.6.1/460-475caagagg	pattern xxxxxxxxxxxxxxxxxxxxxxx
tttattccaagaggcccttcctc
> ZK792.6.1/460-475caagagt	pattern xxxxxxxxxxxxxxxxxxxxxxx
tttattccaagagtcccttcctc
> ZK792.6.1/460-475caagata	pattern xxxxxxxxxxxxxxxxxxxxxxx
tttattccaagatacccttcctc
> ZK792.6.1/460-475caagatc	pattern xxxxxxxxxxxxxxxxxxxxxxx
tttattccaagatccccttcctc
> ZK792.6.1/460-475caagatg	pattern xxxxxxxxxxxxxxxxxxxxxxx
tttattccaagatgcccttcctc
> ZK792.6.1/460-475caagatt	pattern xxxxxxxxxxxxxxxxxxxxxxx
tttattccaagattcccttcctc
> ZK792.6.1/460-475caagcaa	pattern xxxxxxxxxxxxxxxxxxxxxxx
tttattccaagcaacccttcctc
> ZK792.6.1/460-475caagcac	pattern xxxxxxxxxxxxxxxxxxxxxxx
tttattccaagcaccccttcctc
> ZK792.6.1/460-475caagcag	pattern xxxxxxxxxxxxxxxxxxxxxxx
tttattccaagcagcccttcctc
> ZK792.6.1/460-475caagcat	pattern xxxxxxxxxxxxxxxxxxxxxxx
tttattccaagcatcccttcctc
> ZK792.6.1/460-475caagcca	pattern xxxxxxxxxxxxxxxxxxxxxxx
tttattccaagccacccttcctc
> ZK792.6.1/460-475caagccc	pattern xxxxxxxxxxxxxxxxxxxxxxx
tttattccaagccccccttcctc
> ZK792.6.1/460-475caagccg	pattern xxxxxxxxxxxxxxxxxxxxxxx
tttattccaagccgcccttcctc
> ZK792.6.1/460-475caagcct	pattern xxxxxxxxxxxxxxxxxxxxxxx
tttattccaagcctcccttcctc
> ZK792.6.1/460-475caagcga	pattern xxxxxxxxxxxxxxxxxxxxxxx
tttattccaagcgacccttcctc
> ZK792.6.1/460-475caagcgc	pattern xxxxxxxxxxxxxxxxxxxxxxx
tttattccaagcgccccttcctc
> ZK792.6.1/460-475caagcgg	pattern xxxxxxxxxxxxxxxxxxxxxxx
tttattccaagcggcccttcctc
> ZK792.6.1/460-475caagcgt	pattern xxxxxxxxxxxxxxxxxxxxxxx
tttattccaagcgtcccttcctc
> ZK792.6.1/460-475caagcta	pattern xxxxxxxxxxxxxxxxxxxxxxx
tttattccaagctacccttcctc
> ZK792.6.1/460-475caagctc	pattern xxxxxxxxxxxxxxxxxxxxxxx
tttattccaagctccccttcctc
> ZK792.6.1/460-475caagctg	pattern xxxxxxxxxxxxxxxxxxxxxxx
tttattccaagctgcccttcctc
> ZK792.6.1/460-475caagctt	pattern xxxxxxxxxxxxxxxxxxxxxxx
tttattccaagcttcccttcctc
> ZK792.6.1/460-475caaggaa	pattern xxxxxxxxxxxxxxxxxxxxxxx
tttattccaaggaacccttcctc
> ZK792.6.1/460-475caaggac	pattern xxxxxxxxxxxxxxxxxxxxxxx
tttattccaaggaccccttcctc
> ZK792.6.1/460-475caaggag	pattern xxxxxxxxxxxxxxxxxxxxxxx
tttattccaaggagcccttcctc
> ZK792.6.1/460-475caaggat	pattern xxxxxxxxxxxxxxxxxxxxxxx
tttattccaaggatcccttcctc
> ZK792.6.1/460-475caaggca	pattern xxxxxxxxxxxxxxxxxxxxxxx
tttattccaaggcacccttcctc
> ZK792.6.1/460-475caaggcc	pattern xxxxxxxxxxxxxxxxxxxxxxx
tttattccaaggcccccttcctc
> ZK792.6.1/460-475caaggcg	pattern xxxxxxxxxxxxxxxxxxxxxxx
tttattccaaggcgcccttcctc
> ZK792.6.1/460-475caaggct	pattern xxxxxxxxxxxxxxxxxxxxxxx
tttattccaaggctcccttcctc
> ZK792.6.1/460-475caaggga	pattern xxxxxxxxxxxxxxxxxxxxxxx
tttattccaagggacccttcctc
> ZK792.6.1/460-475caagggc	pattern xxxxxxxxxxxxxxxxxxxxxxx
tttattccaagggccccttcctc
> ZK792.6.1/460-475caagggg	pattern xxxxxxxxxxxxxxxxxxxxxxx
tttattccaaggggcccttcctc
> ZK792.6.1/460-475caagggt	pattern xxxxxxxxxxxxxxxxxxxxxxx
tttattccaagggtcccttcctc
> ZK792.6.1/460-475caaggta	pattern xxxxxxxxxxxxxxxxxxxxxxx
tttattccaaggtacccttcctc
> ZK792.6.1/460-475caaggtc	pattern xxxxxxxxxxxxxxxxxxxxxxx
tttattccaaggtccccttcctc
> ZK792.6.1/460-475caaggtg	pattern xxxxxxxxxxxxxxxxxxxxxxx
tttattccaaggtgcccttcctc
> ZK792.6.1/460-475caaggtt	pattern xxxxxxxxxxxxxxxxxxxxxxx
tttattccaaggttcccttcctc
> ZK792.6.1/460-475caagtaa	pattern xxxxxxxxxxxxxxxxxxxxxxx
tttattccaagtaacccttcctc
> ZK792.6.1/460-475caagtac	pattern xxxxxxxxxxxxxxxxxxxxxxx
tttattccaagtaccccttcctc
> ZK792.6.1/460-475caagtag	pattern xxxxxxxxxxxxxxxxxxxxxxx
tttattccaagtagcccttcctc
> ZK792.6.1/460-475caagtat	pattern xxxxxxxxxxxxxxxxxxxxxxx
tttattccaagtatcccttcctc
> ZK792.6.1/460-475caagtca	pattern xxxxxxxxxxxxxxxxxxxxxxx
tttattccaagtcacccttcctc
> ZK792.6.1/460-475caagtcc	pattern xxxxxxxxxxxxxxxxxxxxxxx
tttattccaagtcccccttcctc
> ZK792.6.1/460-475caagtcg	pattern xxxxxxxxxxxxxxxxxxxxxxx
tttattccaagtcgcccttcctc
> ZK792.6.1/460-475caagtct	pattern xxxxxxxxxxxxxxxxxxxxxxx
tttattccaagtctcccttcctc
> ZK792.6.1/460-475caagtga	pattern xxxxxxxxxxxxxxxxxxxxxxx
tttattccaagtgacccttcctc
> ZK792.6.1/460-475caagtgc	pattern xxxxxxxxxxxxxxxxxxxxxxx
tttattccaagtgccccttcctc
> ZK792.6.1/460-475caagtgg	pattern xxxxxxxxxxxxxxxxxxxxxxx
tttattccaagtggcccttcctc
> ZK792.6.1/460-475caagtgt	pattern xxxxxxxxxxxxxxxxxxxxxxx
tttattccaagtgtcccttcctc
> ZK792.6.1/460-475caagtta	pattern xxxxxxxxxxxxxxxxxxxxxxx
tttattccaagttacccttcctc
> ZK792.6.1/460-475caagttc	pattern xxxxxxxxxxxxxxxxxxxxxxx
tttattccaagttccccttcctc
> ZK792.6.1/460-475caagttg	pattern xxxxxxxxxxxxxxxxxxxxxxx
tttattccaagttgcccttcctc
> ZK792.6.1/460-475caagttt	pattern xxxxxxxxxxxxxxxxxxxxxxx
tttattccaagtttcccttcctc
> ZK792.6.1/460-475caataaa	pattern xxxxxxxxxxxxxxxxxxxxxxx
tttattccaataaacccttcctc
> ZK792.6.1/460-475caataac	pattern xxxxxxxxxxxxxxxxxxxxxxx
tttattccaataaccccttcctc
> ZK792.6.1/460-475caataag	pattern xxxxxxxxxxxxxxxxxxxxxxx
tttattccaataagcccttcctc
> ZK792.6.1/460-475caataat	pattern xxxxxxxxxxxxxxxxxxxxxxx
tttattccaataatcccttcctc
> ZK792.6.1/460-475caataca	pattern xxxxxxxxxxxxxxxxxxxxxxx
tttattccaatacacccttcctc
> ZK792.6.1/460-475caatacc	pattern xxxxxxxxxxxxxxxxxxxxxxx
tttattccaatacccccttcctc
> ZK792.6.1/460-475caatacg	pattern xxxxxxxxxxxxxxxxxxxxxxx
tttattccaatacgcccttcctc
> ZK792.6.1/460-475caatact	pattern xxxxxxxxxxxxxxxxxxxxxxx
tttattccaatactcccttcctc
> ZK792.6.1/460-475caataga	pattern xxxxxxxxxxxxxxxxxxxxxxx
tttattccaatagacccttcctc
> ZK792.6.1/460-475caatagc	pattern xxxxxxxxxxxxxxxxxxxxxxx
tttattccaatagccccttcctc
> ZK792.6.1/460-475caatagg	pattern xxxxxxxxxxxxxxxxxxxxxxx
tttattccaataggcccttcctc
> ZK792.6.1/460-475caatagt	pattern xxxxxxxxxxxxxxxxxxxxxxx
tttattccaatagtcccttcctc
> ZK792.6.1/460-475caatata	pattern xxxxxxxxxxxxxxxxxxxxxxx
tttattccaatatacccttcctc
> ZK792.6.1/460-475caatatc	pattern xxxxxxxxxxxxxxxxxxxxxxx
tttattccaatatccccttcctc
> ZK792.6.1/460-475caatatg	pattern xxxxxxxxxxxxxxxxxxxxxxx
tttattccaatatgcccttcctc
> ZK792.6.1/460-475caatatt	pattern xxxxxxxxxxxxxxxxxxxxxxx
tttattccaatattcccttcctc
> ZK792.6.1/460-475caatcaa	pattern xxxxxxxxxxxxxxxxxxxxxxx
tttattccaatcaacccttcctc
> ZK792.6.1/460-475caatcac	pattern xxxxxxxxxxxxxxxxxxxxxxx
tttattccaatcaccccttcctc
> ZK792.6.1/460-475caatcag	pattern xxxxxxxxxxxxxxxxxxxxxxx
tttattccaatcagcccttcctc
> ZK792.6.1/460-475caatcat	pattern xxxxxxxxxxxxxxxxxxxxxxx
tttattccaatcatcccttcctc
> ZK792.6.1/460-475caatcca	pattern xxxxxxxxxxxxxxxxxxxxxxx
tttattccaatccacccttcctc
> ZK792.6.1/460-475caatccc	pattern xxxxxxxxxxxxxxxxxxxxxxx
tttattccaatccccccttcctc
> ZK792.6.1/460-475caatccg	pattern xxxxxxxxxxxxxxxxxxxxxxx
tttattccaatccgcccttcctc
> ZK792.6.1/460-475caatcct	pattern xxxxxxxxxxxxxxxxxxxxxxx
tttattccaatcctcccttcctc
> ZK792.6.1/460-475caatcga	pattern xxxxxxxxxxxxxxxxxxxxxxx
tttattccaatcgacccttcctc
> ZK792.6.1/460-475caatcgc	pattern xxxxxxxxxxxxxxxxxxxxxxx
tttattccaatcgccccttcctc
> ZK792.6.1/460-475caatcgg	pattern xxxxxxxxxxxxxxxxxxxxxxx
tttattccaatcggcccttcctc
> ZK792.6.1/460-475caatcgt	pattern xxxxxxxxxxxxxxxxxxxxxxx
tttattccaatcgtcccttcctc
> ZK792.6.1/460-475caatcta	pattern xxxxxxxxxxxxxxxxxxxxxxx
tttattccaatctacccttcctc
> ZK792.6.1/460-475caatctc	pattern xxxxxxxxxxxxxxxxxxxxxxx
tttattccaatctccccttcctc
> ZK792.6.1/460-475caatctg	pattern xxxxxxxxxxxxxxxxxxxxxxx
tttattccaatctgcccttcctc
> ZK792.6.1/460-475caatctt	pattern xxxxxxxxxxxxxxxxxxxxxxx
tttattccaatcttcccttcctc
> ZK792.6.1/460-475caatgaa	pattern xxxxxxxxxxxxxxxxxxxxxxx
tttattccaatgaacccttcctc
> ZK792.6.1/460-475caatgac	pattern xxxxxxxxxxxxxxxxxxxxxxx
tttattccaatgaccccttcctc
> ZK792.6.1/460-475caatgag	pattern xxxxxxxxxxxxxxxxxxxxxxx
tttattccaatgagcccttcctc
> ZK792.6.1/460-475caatgat	pattern xxxxxxxxxxxxxxxxxxxxxxx
tttattccaatgatcccttcctc
> ZK792.6.1/460-475caatgca	pattern xxxxxxxxxxxxxxxxxxxxxxx
tttattccaatgcacccttcctc
> ZK792.6.1/460-475caatgcc	pattern xxxxxxxxxxxxxxxxxxxxxxx
tttattccaatgcccccttcctc
> ZK792.6.1/460-475caatgcg	pattern xxxxxxxxxxxxxxxxxxxxxxx
tttattccaatgcgcccttcctc
> ZK792.6.1/460-475caatgct	pattern xxxxxxxxxxxxxxxxxxxxxxx
tttattccaatgctcccttcctc
> ZK792.6.1/460-475caatgga	pattern xxxxxxxxxxxxxxxxxxxxxxx
tttattccaatggacccttcctc
> ZK792.6.1/460-475caatggc	pattern xxxxxxxxxxxxxxxxxxxxxxx
tttattccaatggccccttcctc
> ZK792.6.1/460-475caatggg	pattern xxxxxxxxxxxxxxxxxxxxxxx
tttattccaatgggcccttcctc
> ZK792.6.1/460-475caatggt	pattern xxxxxxxxxxxxxxxxxxxxxxx
tttattccaatggtcccttcctc
> ZK792.6.1/460-475caatgta	pattern xxxxxxxxxxxxxxxxxxxxxxx
tttattccaatgtacccttcctc
> ZK792.6.1/460-475caatgtc	pattern xxxxxxxxxxxxxxxxxxxxxxx
tttattccaatgtccccttcctc
> ZK792.6.1/460-475caatgtg	pattern xxxxxxxxxxxxxxxxxxxxxxx
tttattccaatgtgcccttcctc
> ZK792.6.1/460-475caatgtt	pattern xxxxxxxxxxxxxxxxxxxxxxx
tttattccaatgttcccttcctc
> ZK792.6.1/460-475caattaa	pattern xxxxxxxxxxxxxxxxxxxxxxx
tttattccaattaacccttcctc
> ZK792.6.1/460-475caattac	pattern xxxxxxxxxxxxxxxxxxxxxxx
tttattccaattaccccttcctc
> ZK792.6.1/460-475caattag	pattern xxxxxxxxxxxxxxxxxxxxxxx
tttattccaattagcccttcctc
> ZK792.6.1/460-475caattat	pattern xxxxxxxxxxxxxxxxxxxxxxx
tttattccaattatcccttcctc
> ZK792.6.1/460-475caattca	pattern xxxxxxxxxxxxxxxxxxxxxxx
tttattccaattcacccttcctc
> ZK792.6.1/460-475caattcc	pattern xxxxxxxxxxxxxxxxxxxxxxx
tttattccaattcccccttcctc
> ZK792.6.1/460-475caattcg	pattern xxxxxxxxxxxxxxxxxxxxxxx
tttattccaattcgcccttcctc
> ZK792.6.1/460-475caattct	pattern xxxxxxxxxxxxxxxxxxxxxxx
tttattccaattctcccttcctc
> ZK792.6.1/460-475caattga	pattern xxxxxxxxxxxxxxxxxxxxxxx
tttattccaattgacccttcctc
> ZK792.6.1/460-475caattgc	pattern xxxxxxxxxxxxxxxxxxxxxxx
tttattccaattgccccttcctc
> ZK792.6.1/460-475caattgg	pattern xxxxxxxxxxxxxxxxxxxxxxx
tttattccaattggcccttcctc
> ZK792.6.1/460-475caattgt	pattern xxxxxxxxxxxxxxxxxxxxxxx
tttattccaattgtcccttcctc
> ZK792.6.1/460-475caattta	pattern xxxxxxxxxxxxxxxxxxxxxxx
tttattccaatttacccttcctc
> ZK792.6.1/460-475caatttc	pattern xxxxxxxxxxxxxxxxxxxxxxx
tttattccaatttccccttcctc
> ZK792.6.1/460-475caatttg	pattern xxxxxxxxxxxxxxxxxxxxxxx
tttattccaatttgcccttcctc
> ZK792.6.1/460-475caatttt	pattern xxxxxxxxxxxxxxxxxxxxxxx
tttattccaattttcccttcctc
> ZK792.6.1/460-475cacaaaa	pattern xxxxxxxxxxxxxxxxxxxxxxx
tttattccacaaaacccttcctc
> ZK792.6.1/460-475cacaaac	pattern xxxxxxxxxxxxxxxxxxxxxxx
tttattccacaaaccccttcctc
> ZK792.6.1/460-475cacaaag	pattern xxxxxxxxxxxxxxxxxxxxxxx
tttattccacaaagcccttcctc
> ZK792.6.1/460-475cacaaat	pattern xxxxxxxxxxxxxxxxxxxxxxx
tttattccacaaatcccttcctc
> ZK792.6.1/460-475cacaaca	pattern xxxxxxxxxxxxxxxxxxxxxxx
tttattccacaacacccttcctc
> ZK792.6.1/460-475cacaacc	pattern xxxxxxxxxxxxxxxxxxxxxxx
tttattccacaacccccttcctc
> ZK792.6.1/460-475cacaacg	pattern xxxxxxxxxxxxxxxxxxxxxxx
tttattccacaacgcccttcctc
> ZK792.6.1/460-475cacaact	pattern xxxxxxxxxxxxxxxxxxxxxxx
tttattccacaactcccttcctc
> ZK792.6.1/460-475cacaaga	pattern xxxxxxxxxxxxxxxxxxxxxxx
tttattccacaagacccttcctc
> ZK792.6.1/460-475cacaagc	pattern xxxxxxxxxxxxxxxxxxxxxxx
tttattccacaagccccttcctc
> ZK792.6.1/460-475cacaagg	pattern xxxxxxxxxxxxxxxxxxxxxxx
tttattccacaaggcccttcctc
> ZK792.6.1/460-475cacaagt	pattern xxxxxxxxxxxxxxxxxxxxxxx
tttattccacaagtcccttcctc
> ZK792.6.1/460-475cacaata	pattern xxxxxxxxxxxxxxxxxxxxxxx
tttattccacaatacccttcctc
> ZK792.6.1/460-475cacaatc	pattern xxxxxxxxxxxxxxxxxxxxxxx
tttattccacaatccccttcctc
> ZK792.6.1/460-475cacaatg	pattern xxxxxxxxxxxxxxxxxxxxxxx
tttattccacaatgcccttcctc
> ZK792.6.1/460-475cacaatt	pattern xxxxxxxxxxxxxxxxxxxxxxx
tttattccacaattcccttcctc
> ZK792.6.1/460-475cacacaa	pattern xxxxxxxxxxxxxxxxxxxxxxx
tttattccacacaacccttcctc
> ZK792.6.1/460-475cacacac	pattern xxxxxxxxxxxxxxxxxxxxxxx
tttattccacacaccccttcctc
> ZK792.6.1/460-475cacacag	pattern xxxxxxxxxxxxxxxxxxxxxxx
tttattccacacagcccttcctc
> ZK792.6.1/460-475cacacat	pattern xxxxxxxxxxxxxxxxxxxxxxx
tttattccacacatcccttcctc
> ZK792.6.1/460-475cacacca	pattern xxxxxxxxxxxxxxxxxxxxxxx
tttattccacaccacccttcctc
> ZK792.6.1/460-475cacaccc	pattern xxxxxxxxxxxxxxxxxxxxxxx
tttattccacaccccccttcctc
> ZK792.6.1/460-475cacaccg	pattern xxxxxxxxxxxxxxxxxxxxxxx
tttattccacaccgcccttcctc
> ZK792.6.1/460-475cacacct	pattern xxxxxxxxxxxxxxxxxxxxxxx
tttattccacacctcccttcctc
> ZK792.6.1/460-475cacacga	pattern xxxxxxxxxxxxxxxxxxxxxxx
tttattccacacgacccttcctc
> ZK792.6.1/460-475cacacgc	pattern xxxxxxxxxxxxxxxxxxxxxxx
tttattccacacgccccttcctc
> ZK792.6.1/460-475cacacgg	pattern xxxxxxxxxxxxxxxxxxxxxxx
tttattccacacggcccttcctc
> ZK792.6.1/460-475cacacgt	pattern xxxxxxxxxxxxxxxxxxxxxxx
tttattccacacgtcccttcctc
> ZK792.6.1/460-475cacacta	pattern xxxxxxxxxxxxxxxxxxxxxxx
tttattccacactacccttcctc
> ZK792.6.1/460-475cacactc	pattern xxxxxxxxxxxxxxxxxxxxxxx
tttattccacactccccttcctc
> ZK792.6.1/460-475cacactg	pattern xxxxxxxxxxxxxxxxxxxxxxx
tttattccacactgcccttcctc
> ZK792.6.1/460-475cacactt	pattern xxxxxxxxxxxxxxxxxxxxxxx
tttattccacacttcccttcctc
> ZK792.6.1/460-475cacagaa	pattern xxxxxxxxxxxxxxxxxxxxxxx
tttattccacagaacccttcctc
> ZK792.6.1/460-475cacagac	pattern xxxxxxxxxxxxxxxxxxxxxxx
tttattccacagaccccttcctc
> ZK792.6.1/460-475cacagag	pattern xxxxxxxxxxxxxxxxxxxxxxx
tttattccacagagcccttcctc
> ZK792.6.1/460-475cacagat	pattern xxxxxxxxxxxxxxxxxxxxxxx
tttattccacagatcccttcctc
> ZK792.6.1/460-475cacagca	pattern xxxxxxxxxxxxxxxxxxxxxxx
tttattccacagcacccttcctc
> ZK792.6.1/460-475cacagcc	pattern xxxxxxxxxxxxxxxxxxxxxxx
tttattccacagcccccttcctc
> ZK792.6.1/460-475cacagcg	pattern xxxxxxxxxxxxxxxxxxxxxxx
tttattccacagcgcccttcctc
> ZK792.6.1/460-475cacagct	pattern xxxxxxxxxxxxxxxxxxxxxxx
tttattccacagctcccttcctc
> ZK792.6.1/460-475cacagga	pattern xxxxxxxxxxxxxxxxxxxxxxx
tttattccacaggacccttcctc
> ZK792.6.1/460-475cacaggc	pattern xxxxxxxxxxxxxxxxxxxxxxx
tttattccacaggccccttcctc
> ZK792.6.1/460-475cacaggg	pattern xxxxxxxxxxxxxxxxxxxxxxx
tttattccacagggcccttcctc
> ZK792.6.1/460-475cacaggt	pattern xxxxxxxxxxxxxxxxxxxxxxx
tttattccacaggtcccttcctc
> ZK792.6.1/460-475cacagta	pattern xxxxxxxxxxxxxxxxxxxxxxx
tttattccacagtacccttcctc
> ZK792.6.1/460-475cacagtc	pattern xxxxxxxxxxxxxxxxxxxxxxx
tttattccacagtccccttcctc
> ZK792.6.1/460-475cacagtg	pattern xxxxxxxxxxxxxxxxxxxxxxx
tttattccacagtgcccttcctc
> ZK792.6.1/460-475cacagtt	pattern xxxxxxxxxxxxxxxxxxxxxxx
tttattccacagttcccttcctc
> ZK792.6.1/460-475cacataa	pattern xxxxxxxxxxxxxxxxxxxxxxx
tttattccacataacccttcctc
> ZK792.6.1/460-475cacatac	pattern xxxxxxxxxxxxxxxxxxxxxxx
tttattccacataccccttcctc
> ZK792.6.1/460-475cacatag	pattern xxxxxxxxxxxxxxxxxxxxxxx
tttattccacatagcccttcctc
> ZK792.6.1/460-475cacatat	pattern xxxxxxxxxxxxxxxxxxxxxxx
tttattccacatatcccttcctc
> ZK792.6.1/460-475cacatca	pattern xxxxxxxxxxxxxxxxxxxxxxx
tttattccacatcacccttcctc
> ZK792.6.1/460-475cacatcc	pattern xxxxxxxxxxxxxxxxxxxxxxx
tttattccacatcccccttcctc
> ZK792.6.1/460-475cacatcg	pattern xxxxxxxxxxxxxxxxxxxxxxx
tttattccacatcgcccttcctc
> ZK792.6.1/460-475cacatct	pattern xxxxxxxxxxxxxxxxxxxxxxx
tttattccacatctcccttcctc
> ZK792.6.1/460-475cacatga	pattern xxxxxxxxxxxxxxxxxxxxxxx
tttattccacatgacccttcctc
> ZK792.6.1/460-475cacatgc	pattern xxxxxxxxxxxxxxxxxxxxxxx
tttattccacatgccccttcctc
> ZK792.6.1/460-475cacatgg	pattern xxxxxxxxxxxxxxxxxxxxxxx
tttattccacatggcccttcctc
> ZK792.6.1/460-475cacatgt	pattern xxxxxxxxxxxxxxxxxxxxxxx
tttattccacatgtcccttcctc
> ZK792.6.1/460-475cacatta	pattern xxxxxxxxxxxxxxxxxxxxxxx
tttattccacattacccttcctc
> ZK792.6.1/460-475cacattc	pattern xxxxxxxxxxxxxxxxxxxxxxx
tttattccacattccccttcctc
> ZK792.6.1/460-475cacattg	pattern xxxxxxxxxxxxxxxxxxxxxxx
tttattccacattgcccttcctc
> ZK792.6.1/460-475cacattt	pattern xxxxxxxxxxxxxxxxxxxxxxx
tttattccacatttcccttcctc
> ZK792.6.1/460-475caccaaa	pattern xxxxxxxxxxxxxxxxxxxxxxx
tttattccaccaaacccttcctc
> ZK792.6.1/460-475caccaac	pattern xxxxxxxxxxxxxxxxxxxxxxx
tttattccaccaaccccttcctc
> ZK792.6.1/460-475caccaag	pattern xxxxxxxxxxxxxxxxxxxxxxx
tttattccaccaagcccttcctc
> ZK792.6.1/460-475caccaat	pattern xxxxxxxxxxxxxxxxxxxxxxx
tttattccaccaatcccttcctc
> ZK792.6.1/460-475caccaca	pattern xxxxxxxxxxxxxxxxxxxxxxx
tttattccaccacacccttcctc
> ZK792.6.1/460-475caccacc	pattern xxxxxxxxxxxxxxxxxxxxxxx
tttattccaccacccccttcctc
> ZK792.6.1/460-475caccacg	pattern xxxxxxxxxxxxxxxxxxxxxxx
tttattccaccacgcccttcctc
> ZK792.6.1/460-475caccact	pattern xxxxxxxxxxxxxxxxxxxxxxx
tttattccaccactcccttcctc
> ZK792.6.1/460-475caccaga	pattern xxxxxxxxxxxxxxxxxxxxxxx
tttattccaccagacccttcctc
> ZK792.6.1/460-475caccagc	pattern xxxxxxxxxxxxxxxxxxxxxxx
tttattccaccagccccttcctc
> ZK792.6.1/460-475caccagg	pattern xxxxxxxxxxxxxxxxxxxxxxx
tttattccaccaggcccttcctc
> ZK792.6.1/460-475caccagt	pattern xxxxxxxxxxxxxxxxxxxxxxx
tttattccaccagtcccttcctc
> ZK792.6.1/460-475caccata	pattern xxxxxxxxxxxxxxxxxxxxxxx
tttattccaccatacccttcctc
> ZK792.6.1/460-475caccatc	pattern xxxxxxxxxxxxxxxxxxxxxxx
tttattccaccatccccttcctc
> ZK792.6.1/460-475caccatg	pattern xxxxxxxxxxxxxxxxxxxxxxx
tttattccaccatgcccttcctc
> ZK792.6.1/460-475caccatt	pattern xxxxxxxxxxxxxxxxxxxxxxx
tttattccaccattcccttcctc
> ZK792.6.1/460-475cacccaa	pattern xxxxxxxxxxxxxxxxxxxxxxx
tttattccacccaacccttcctc
> ZK792.6.1/460-475cacccac	pattern xxxxxxxxxxxxxxxxxxxxxxx
tttattccacccaccccttcctc
> ZK792.6.1/460-475cacccag	pattern xxxxxxxxxxxxxxxxxxxxxxx
tttattccacccagcccttcctc
> ZK792.6.1/460-475cacccat	pattern xxxxxxxxxxxxxxxxxxxxxxx
tttattccacccatcccttcctc
> ZK792.6.1/460-475cacccca	pattern xxxxxxxxxxxxxxxxxxxxxxx
tttattccaccccacccttcctc
> ZK792.6.1/460-475caccccc	pattern xxxxxxxxxxxxxxxxxxxxxxx
tttattccaccccccccttcctc
> ZK792.6.1/460-475caccccg	pattern xxxxxxxxxxxxxxxxxxxxxxx
tttattccaccccgcccttcctc
> ZK792.6.1/460-475cacccct	pattern xxxxxxxxxxxxxxxxxxxxxxx
tttattccacccctcccttcctc
> ZK792.6.1/460-475cacccga	pattern xxxxxxxxxxxxxxxxxxxxxxx
tttattccacccgacccttcctc
> ZK792.6.1/460-475cacccgc	pattern xxxxxxxxxxxxxxxxxxxxxxx
tttattccacccgccccttcctc
> ZK792.6.1/460-475cacccgg	pattern xxxxxxxxxxxxxxxxxxxxxxx
tttattccacccggcccttcctc
> ZK792.6.1/460-475cacccgt	pattern xxxxxxxxxxxxxxxxxxxxxxx
tttattccacccgtcccttcctc
> ZK792.6.1/460-475cacccta	pattern xxxxxxxxxxxxxxxxxxxxxxx
tttattccaccctacccttcctc
> ZK792.6.1/460-475caccctc	pattern xxxxxxxxxxxxxxxxxxxxxxx
tttattccaccctccccttcctc
> ZK792.6.1/460-475caccctg	pattern xxxxxxxxxxxxxxxxxxxxxxx
tttattccaccctgcccttcctc
> ZK792.6.1/460-475caccctt	pattern xxxxxxxxxxxxxxxxxxxxxxx
tttattccacccttcccttcctc
> ZK792.6.1/460-475caccgaa	pattern xxxxxxxxxxxxxxxxxxxxxxx
tttattccaccgaacccttcctc
> ZK792.6.1/460-475caccgac	pattern xxxxxxxxxxxxxxxxxxxxxxx
tttattccaccgaccccttcctc
> ZK792.6.1/460-475caccgag	pattern xxxxxxxxxxxxxxxxxxxxxxx
tttattccaccgagcccttcctc
> ZK792.6.1/460-475caccgat	pattern xxxxxxxxxxxxxxxxxxxxxxx
tttattccaccgatcccttcctc
> ZK792.6.1/460-475caccgca	pattern xxxxxxxxxxxxxxxxxxxxxxx
tttattccaccgcacccttcctc
> ZK792.6.1/460-475caccgcc	pattern xxxxxxxxxxxxxxxxxxxxxxx
tttattccaccgcccccttcctc
> ZK792.6.1/460-475caccgcg	pattern xxxxxxxxxxxxxxxxxxxxxxx
tttattccaccgcgcccttcctc
> ZK792.6.1/460-475caccgct	pattern xxxxxxxxxxxxxxxxxxxxxxx
tttattccaccgctcccttcctc
> ZK792.6.1/460-475caccgga	pattern xxxxxxxxxxxxxxxxxxxxxxx
tttattccaccggacccttcctc
> ZK792.6.1/460-475caccggc	pattern xxxxxxxxxxxxxxxxxxxxxxx
tttattccaccggccccttcctc
> ZK792.6.1/460-475caccggg	pattern xxxxxxxxxxxxxxxxxxxxxxx
tttattccaccgggcccttcctc
> ZK792.6.1/460-475caccggt	pattern xxxxxxxxxxxxxxxxxxxxxxx
tttattccaccggtcccttcctc
> ZK792.6.1/460-475caccgta	pattern xxxxxxxxxxxxxxxxxxxxxxx
tttattccaccgtacccttcctc
> ZK792.6.1/460-475caccgtc	pattern xxxxxxxxxxxxxxxxxxxxxxx
tttattccaccgtccccttcctc
> ZK792.6.1/460-475caccgtg	pattern xxxxxxxxxxxxxxxxxxxxxxx
tttattccaccgtgcccttcctc
> ZK792.6.1/460-475caccgtt	pattern xxxxxxxxxxxxxxxxxxxxxxx
tttattccaccgttcccttcctc
> ZK792.6.1/460-475cacctaa	pattern xxxxxxxxxxxxxxxxxxxxxxx
tttattccacctaacccttcctc
> ZK792.6.1/460-475cacctac	pattern xxxxxxxxxxxxxxxxxxxxxxx
tttattccacctaccccttcctc
> ZK792.6.1/460-475cacctag	pattern xxxxxxxxxxxxxxxxxxxxxxx
tttattccacctagcccttcctc
> ZK792.6.1/460-475cacctat	pattern xxxxxxxxxxxxxxxxxxxxxxx
tttattccacctatcccttcctc
> ZK792.6.1/460-475cacctca	pattern xxxxxxxxxxxxxxxxxxxxxxx
tttattccacctcacccttcctc
> ZK792.6.1/460-475cacctcc	pattern xxxxxxxxxxxxxxxxxxxxxxx
tttattccacctcccccttcctc
> ZK792.6.1/460-475cacctcg	pattern xxxxxxxxxxxxxxxxxxxxxxx
tttattccacctcgcccttcctc
> ZK792.6.1/460-475cacctct	pattern xxxxxxxxxxxxxxxxxxxxxxx
tttattccacctctcccttcctc
> ZK792.6.1/460-475cacctga	pattern xxxxxxxxxxxxxxxxxxxxxxx
tttattccacctgacccttcctc
> ZK792.6.1/460-475cacctgc	pattern xxxxxxxxxxxxxxxxxxxxxxx
tttattccacctgccccttcctc
> ZK792.6.1/460-475cacctgg	pattern xxxxxxxxxxxxxxxxxxxxxxx
[truncated: 2,700,007 more chars]
