# Supplementary material for: A scoring matrix approach to detecting miRNA target sites
Source: Algorithms Mol Biol. 2008 Mar 31;3:3. doi: 10.1186/1748-7188-3-3 (PMC2365947; doi:10.1186/1748-7188-3-3)
Supplement: Additional file 3 — Raw result files. Raw SBM results files, alignments of miRNA targets used in the analysis and a list of overlapping targets predicted by both SBM and miRanda. [file 1748-7188-3-3-S3.zip › FullResults/dm_miR-11.sbm]

stackbm.StackBMSet 0.1
alignment:
stackbm.Alignment 0.1

5
> CG12487.3/77-97	
ctttaatatccaactgtgatg
> dme-miR-11/2-21	
caagaac-tcagactgtgatg
> CG12487.3/20-40	
ctccatcgagtatctgtgatg
> CG8328.3/138-158	
tgatgtgatgttcctgtgata
> CG8328.3/128-147	
tgatttgatatga-tgtgatg
3 gap filled alignments with stackbms:
stackbm.Alignment 0.1
xxxxxxxxxxxxxxxxxxxxx
11
> CG12487.3/77-97	pattern xxxxxxxxxxxxxxxxxxxxx
ctttaatatccaactgtgatg
> dme-miR-11/2-21a	pattern xxxxxxxxxxxxxxxxxxxxx
caagaacatcagactgtgatg
> dme-miR-11/2-21c	pattern xxxxxxxxxxxxxxxxxxxxx
caagaacctcagactgtgatg
> dme-miR-11/2-21g	pattern xxxxxxxxxxxxxxxxxxxxx
caagaacgtcagactgtgatg
> dme-miR-11/2-21t	pattern xxxxxxxxxxxxxxxxxxxxx
caagaacttcagactgtgatg
> CG12487.3/20-40	pattern xxxxxxxxxxxxxxxxxxxxx
ctccatcgagtatctgtgatg
> CG8328.3/138-158	pattern xxxxxxxxxxxxxxxxxxxxx
tgatgtgatgttcctgtgata
> CG8328.3/128-147a	pattern xxxxxxxxxxxxxxxxxxxxx
tgatttgatatgaatgtgatg
> CG8328.3/128-147c	pattern xxxxxxxxxxxxxxxxxxxxx
tgatttgatatgactgtgatg
> CG8328.3/128-147g	pattern xxxxxxxxxxxxxxxxxxxxx
tgatttgatatgagtgtgatg
> CG8328.3/128-147t	pattern xxxxxxxxxxxxxxxxxxxxx
tgatttgatatgattgtgatg
stackbm "dm_miR-11.sbm_xxxxxxxxxxxxxxxxxxxxx": 16 x 20
aa: 0.0 0.0222230891156 0.0 0.0 0.0381058529225 0.0 0.0 0.0 0.0 0.0 0.0 0.0158827638069 0.00714603709132 0.0 0.0 0.0 0.0 0.0 0.0 0.0
ac: 0.0 0.0 0.0 0.0 0.0 0.0222230891156 0.0 0.0 0.0 0.0 0.0 0.0 0.0381058529225 0.0 0.0 0.0 0.0 0.0 0.0 0.0
ag: 0.0 0.0 0.0222230891156 0.0 0.0 0.0 0.0 0.0 0.0232081143072 0.0 0.0222230891156 0.0 0.00704445078296 0.0 0.0 0.0 0.0 0.0 0.0 0.0
at: 0.0 0.0 0.0392069883211 0.0 0.0232081143072 0.0158827638069 0.0 0.055089752128 0.0 0.0212349386572 0.0 0.0232081143072 0.00704445078296 0.00714603709132 0.0 0.0 0.0 0.0 0.100520955551 0.0
ca: 0.0222230891156 0.0 0.0 0.0232081143072 0.0 0.0 0.0 0.0 0.0 0.0222230891156 0.0158827638069 0.0 0.0 0.0 0.0 0.0 0.0 0.0 0.0 0.0
cc: 0.0 0.0 0.0232081143072 0.0 0.0 0.0 0.0111115445578 0.0 0.0 0.0158827638069 0.0 0.0 0.0179720496639 0.0 0.0 0.0 0.0 0.0 0.0 0.0
cg: 0.0 0.0 0.0 0.0 0.0 0.0 0.0232081143072 0.0 0.0 0.0 0.0 0.0 0.0 0.0 0.0 0.0 0.0 0.0 0.0 0.0
ct: 0.0390908781142 0.0 0.0 0.0 0.0 0.0 0.0111115445578 0.0111115445578 0.0 0.0 0.0 0.0 0.0 0.0792860168936 0.0 0.0 0.0 0.0 0.0 0.0
ga: 0.0 0.0392069883211 0.0 0.0222230891156 0.0 0.0 0.0392069883211 0.0232081143072 0.0 0.0 0.0 0.0434580277728 0.0 0.0 0.0 0.0 0.0 0.100520955551 0.0 0.0
gc: 0.0 0.0 0.0 0.0 0.0 0.0 0.0 0.0 0.0 0.0 0.0 0.0 0.0 0.0 0.0 0.0 0.0 0.0 0.0 0.0
gg: 0.0 0.0 0.0 0.0 0.0 0.0 0.0 0.0 0.0 0.0 0.0 0.0 0.0 0.0 0.0 0.0 0.0 0.0 0.0 0.0
gt: 0.0 0.0 0.0 0.0 0.0179720496639 0.0 0.0 0.0 0.0 0.0411801639711 0.0 0.0 0.0 0.00704445078296 0.0 0.100520955551 0.0 0.0 0.0 0.0
ta: 0.0 0.0 0.0 0.0158827638069 0.0 0.0 0.0158827638069 0.0 0.0212349386572 0.0 0.0232081143072 0.0 0.0 0.0 0.0 0.0 0.0 0.0 0.0 0.0179720496639
tc: 0.0 0.0232081143072 0.0 0.0 0.0 0.0232081143072 0.0 0.0 0.0381058529225 0.0 0.0 0.0179720496639 0.0232081143072 0.0 0.0 0.0 0.0 0.0 0.0 0.0
tg: 0.0392069883211 0.0 0.0 0.0179720496639 0.0 0.0392069883211 0.0 0.0 0.0179720496639 0.0 0.0212349386572 0.0 0.0 0.0 0.100520955551 0.0 0.100520955551 0.0 0.0 0.082548905887
tt: 0.0 0.0158827638069 0.0158827638069 0.0212349386572 0.0212349386572 0.0 0.0 0.0111115445578 0.0 0.0 0.0179720496639 0.0 0.0 0.00704445078296 0.0 0.0 0.0 0.0 0.0 0.0

stackbm.Alignment 0.1
xxxxxxx-xxxxxxxxxxxxx
8
> CG12487.3/77-97	pattern xxxxxxx-xxxxxxxxxxxxx
ctttaattccaactgtgatg
> dme-miR-11/2-21	pattern xxxxxxx-xxxxxxxxxxxxx
caagaactcagactgtgatg
> CG12487.3/20-40	pattern xxxxxxx-xxxxxxxxxxxxx
ctccatcagtatctgtgatg
> CG8328.3/138-158	pattern xxxxxxx-xxxxxxxxxxxxx
tgatgtgtgttcctgtgata
> CG8328.3/128-147a	pattern xxxxxxx-xxxxxxxxxxxxx
tgatttgtatgaatgtgatg
> CG8328.3/128-147c	pattern xxxxxxx-xxxxxxxxxxxxx
tgatttgtatgactgtgatg
> CG8328.3/128-147g	pattern xxxxxxx-xxxxxxxxxxxxx
tgatttgtatgagtgtgatg
> CG8328.3/128-147t	pattern xxxxxxx-xxxxxxxxxxxxx
tgatttgtatgattgtgatg
stackbm "dm_miR-11.sbm_xxxxxxx-xxxxxxxxxxxxx": 16 x 19
aa: 0.0 0.0191968828361 0.0 0.0 0.0384874642561 0.0 0.0 0.0 0.0 0.0 0.01929058142 0.00785188943353 0.0 0.0 0.0 0.0 0.0 0.0 0.0
ac: 0.0 0.0 0.0 0.0 0.0 0.0191968828361 0.0 0.0 0.0 0.0 0.0 0.0384874642561 0.0 0.0 0.0 0.0 0.0 0.0 0.0
ag: 0.0 0.0 0.0191968828361 0.0 0.0 0.0 0.0 0.0227359973778 0.0 0.0191968828361 0.0 0.00785188943353 0.0 0.0 0.0 0.0 0.0 0.0 0.0
at: 0.0 0.0 0.0432703576062 0.0 0.0227359973778 0.01929058142 0.0 0.0 0.0235792846331 0.0 0.0227359973778 0.00787550576608 0.00785188943353 0.0 0.0 0.0 0.0 0.10449381924 0.0
ca: 0.0191968828361 0.0 0.0 0.0227359973778 0.0 0.0 0.0227359973778 0.0 0.0191968828361 0.01929058142 0.0 0.0 0.0 0.0 0.0 0.0 0.0 0.0 0.0
cc: 0.0 0.0 0.0227359973778 0.0 0.0 0.0 0.0 0.0 0.01929058142 0.0 0.0 0.019691072973 0.0 0.0 0.0 0.0 0.0 0.0 0.0
cg: 0.0 0.0 0.0 0.0 0.0 0.0 0.0 0.0 0.0 0.0 0.0 0.0 0.0 0.0 0.0 0.0 0.0 0.0 0.0
ct: 0.0420265787978 0.0 0.0 0.0 0.0 0.0 0.0191968828361 0.0 0.0 0.0 0.0 0.0 0.0809145346069 0.0 0.0 0.0 0.0 0.0 0.0
ga: 0.0 0.0432703576062 0.0 0.0191968828361 0.0 0.0 0.0 0.0 0.0 0.0 0.0427761674692 0.0 0.0 0.0 0.0 0.0 0.10449381924 0.0 0.0
gc: 0.0 0.0 0.0 0.0 0.0 0.0 0.0 0.0 0.0 0.0 0.0 0.0 0.0 0.0 0.0 0.0 0.0 0.0 0.0
gg: 0.0 0.0 0.0 0.0 0.0 0.0 0.0 0.0 0.0 0.0 0.0 0.0 0.0 0.0 0.0 0.0 0.0 0.0 0.0
gt: 0.0 0.0 0.0 0.0 0.019691072973 0.0 0.0432703576062 0.0 0.0424270703508 0.0 0.0 0.0 0.00785188943353 0.0 0.10449381924 0.0 0.0 0.0 0.0
ta: 0.0 0.0 0.0 0.01929058142 0.0 0.0 0.0 0.0235792846331 0.0 0.0227359973778 0.0 0.0 0.0 0.0 0.0 0.0 0.0 0.0 0.019691072973
tc: 0.0 0.0227359973778 0.0 0.0 0.0 0.0227359973778 0.0 0.0384874642561 0.0 0.0 0.019691072973 0.0227359973778 0.0 0.0 0.0 0.0 0.0 0.0 0.0
tg: 0.0432703576062 0.0 0.0 0.019691072973 0.0 0.0432703576062 0.0 0.019691072973 0.0 0.0235792846331 0.0 0.0 0.0 0.10449381924 0.0 0.10449381924 0.0 0.0 0.084802746267
tt: 0.0 0.01929058142 0.01929058142 0.0235792846331 0.0235792846331 0.0 0.01929058142 0.0 0.0 0.019691072973 0.0 0.0 0.00787550576608 0.0 0.0 0.0 0.0 0.0 0.0

stackbm.Alignment 0.1
xxxxxxxxxxxxx-xxxxxxx
8
> CG12487.3/77-97	pattern xxxxxxxxxxxxx-xxxxxxx
ctttaatatccaatgtgatg
> dme-miR-11/2-21a	pattern xxxxxxxxxxxxx-xxxxxxx
caagaacatcagatgtgatg
> dme-miR-11/2-21c	pattern xxxxxxxxxxxxx-xxxxxxx
caagaacctcagatgtgatg
> dme-miR-11/2-21g	pattern xxxxxxxxxxxxx-xxxxxxx
caagaacgtcagatgtgatg
> dme-miR-11/2-21t	pattern xxxxxxxxxxxxx-xxxxxxx
caagaacttcagatgtgatg
> CG12487.3/20-40	pattern xxxxxxxxxxxxx-xxxxxxx
ctccatcgagtattgtgatg
> CG8328.3/138-158	pattern xxxxxxxxxxxxx-xxxxxxx
tgatgtgatgttctgtgata
> CG8328.3/128-147	pattern xxxxxxxxxxxxx-xxxxxxx
tgatttgatatgatgtgatg
stackbm "dm_miR-11.sbm_xxxxxxxxxxxxx-xxxxxxx": 16 x 19
aa: 0.0 0.025751266179 0.0 0.0 0.0437591446258 0.0 0.0 0.0 0.0 0.0 0.0 0.0180078784468 0.0 0.0 0.0 0.0 0.0 0.0 0.0
ac: 0.0 0.0 0.0 0.0 0.0 0.025751266179 0.0 0.0 0.0 0.0 0.0 0.0 0.0 0.0 0.0 0.0 0.0 0.0 0.0
ag: 0.0 0.0 0.025751266179 0.0 0.0 0.0 0.0 0.0 0.0263140123804 0.0 0.025751266179 0.0 0.0 0.0 0.0 0.0 0.0 0.0 0.0
at: 0.0 0.0 0.0365785030951 0.0 0.0263140123804 0.0180078784468 0.0 0.0545863815419 0.0 0.0112099043331 0.0 0.0263140123804 0.0549690489589 0.0 0.0 0.0 0.0 0.106651660101 0.0
ca: 0.025751266179 0.0 0.0 0.0263140123804 0.0 0.0 0.0 0.0 0.0 0.025751266179 0.0180078784468 0.0 0.0 0.0 0.0 0.0 0.0 0.0 0.0
cc: 0.0 0.0 0.0263140123804 0.0 0.0 0.0 0.0128756330895 0.0 0.0 0.0180078784468 0.0 0.0 0.0 0.0 0.0 0.0 0.0 0.0 0.0
cg: 0.0 0.0 0.0 0.0 0.0 0.0 0.0263140123804 0.0 0.0 0.0 0.0 0.0 0.0 0.0 0.0 0.0 0.0 0.0 0.0
ct: 0.0443218908272 0.0 0.0 0.0 0.0 0.0 0.0128756330895 0.0128756330895 0.0 0.0 0.0 0.0 0.025368598762 0.0 0.0 0.0 0.0 0.0 0.0
ga: 0.0 0.0365785030951 0.0 0.025751266179 0.0 0.0 0.0365785030951 0.0263140123804 0.0 0.0 0.0 0.0369611705121 0.0 0.0 0.0 0.0 0.106651660101 0.0 0.0
gc: 0.0 0.0 0.0 0.0 0.0 0.0 0.0 0.0 0.0 0.0 0.0 0.0 0.0 0.0 0.0 0.0 0.0 0.0 0.0
gg: 0.0 0.0 0.0 0.0 0.0 0.0 0.0 0.0 0.0 0.0 0.0 0.0 0.0 0.0 0.0 0.0 0.0 0.0 0.0
gt: 0.0 0.0 0.0 0.0 0.025368598762 0.0 0.0 0.0 0.0 0.0516826111424 0.0 0.0 0.0 0.0 0.106651660101 0.0 0.0 0.0 0.0
ta: 0.0 0.0 0.0 0.0180078784468 0.0 0.0 0.0180078784468 0.0 0.0112099043331 0.0 0.0263140123804 0.0 0.0 0.0 0.0 0.0 0.0 0.0 0.025368598762
tc: 0.0 0.0263140123804 0.0 0.0 0.0 0.0263140123804 0.0 0.0 0.0437591446258 0.0 0.0 0.025368598762 0.0 0.0 0.0 0.0 0.0 0.0 0.0
tg: 0.0365785030951 0.0 0.0 0.025368598762 0.0 0.0365785030951 0.0 0.0 0.025368598762 0.0 0.0112099043331 0.0 0.0 0.106651660101 0.0 0.106651660101 0.0 0.0 0.0812830613393
tt: 0.0 0.0180078784468 0.0180078784468 0.0112099043331 0.0112099043331 0.0 0.0 0.0128756330895 0.0 0.0 0.025368598762 0.0 0.0263140123804 0.0 0.0 0.0 0.0 0.0 0.0
