# Supplementary material for: A scoring matrix approach to detecting miRNA target sites
Source: Algorithms Mol Biol. 2008 Mar 31;3:3. doi: 10.1186/1748-7188-3-3 (PMC2365947; doi:10.1186/1748-7188-3-3)
Supplement: Additional file 3 — Raw result files. Raw SBM results files, alignments of miRNA targets used in the analysis and a list of overlapping targets predicted by both SBM and miRanda. [file 1748-7188-3-3-S3.zip › FullResults/dm_miR-2.sbm]

stackbm.StackBMSet 0.1
alignment:
stackbm.Alignment 0.1

5
> CG4319.3/182-201	
ctca-tcaaagc-gattgtgat
> dme-miR-2a/2-22	
ctca-tcaaagctggctgtgat
> CG4345.3/64-85	
ctcaatcaaagcgcattgtgat
> CG8328.3/126-146	
gttgatttgatatga-tgtgat
> CG8328.3/136-157	
tatgatgtgatgttcctgtgat
4 gap filled alignments with stackbms:
stackbm.Alignment 0.1
xxxx-xxxxxxx-xxxxxxxxx
8
> CG4319.3/182-201	pattern xxxx-xxxxxxx-xxxxxxxxx
ctcatcaaagcgattgtgat
> dme-miR-2a/2-22	pattern xxxx-xxxxxxx-xxxxxxxxx
ctcatcaaagcggctgtgat
> CG4345.3/64-85	pattern xxxx-xxxxxxx-xxxxxxxxx
ctcatcaaagccattgtgat
> CG8328.3/126-146a	pattern xxxx-xxxxxxx-xxxxxxxxx
gttgtttgatagaatgtgat
> CG8328.3/126-146c	pattern xxxx-xxxxxxx-xxxxxxxxx
gttgtttgatagactgtgat
> CG8328.3/126-146g	pattern xxxx-xxxxxxx-xxxxxxxxx
gttgtttgatagagtgtgat
> CG8328.3/126-146t	pattern xxxx-xxxxxxx-xxxxxxxxx
gttgtttgatagattgtgat
> CG8328.3/136-157	pattern xxxx-xxxxxxx-xxxxxxxxx
tatgtgtgatgtcctgtgat
stackbm "dm_miR-2.sbm_xxxx-xxxxxxx-xxxxxxxxx": 16 x 19
aa: 0.0 0.0 0.0 0.0 0.0 0.0 0.0420499028441 0.0420499028441 0.0 0.0 0.0 0.0 0.0149222638525 0.0 0.0 0.0 0.0 0.0 0.0
ac: 0.0 0.0 0.0 0.0 0.0 0.0 0.0 0.0 0.0 0.0 0.0 0.0 0.0 0.0 0.0 0.0 0.0 0.0 0.0
ag: 0.0 0.0 0.0 0.0 0.0 0.0 0.0 0.0 0.0420499028441 0.0 0.0298445277051 0.0 0.0149222638525 0.0 0.0 0.0 0.0 0.0 0.0
at: 0.0 0.0249717625399 0.0 0.0420499028441 0.0 0.0 0.0 0.0 0.0548162902449 0.0 0.0 0.0 0.0252081823731 0.0149222638525 0.0 0.0 0.0 0.0 0.0968661930891
ca: 0.0 0.0 0.0420499028441 0.0 0.0 0.0420499028441 0.0 0.0 0.0 0.0 0.0 0.0223768206836 0.0 0.0 0.0 0.0 0.0 0.0 0.0
cc: 0.0 0.0 0.0 0.0 0.0 0.0 0.0 0.0 0.0 0.0 0.0223768206836 0.0 0.0249717625399 0.0 0.0 0.0 0.0 0.0 0.0
cg: 0.0 0.0 0.0 0.0 0.0 0.0 0.0 0.0 0.0 0.0 0.0196730821605 0.0 0.0 0.0 0.0 0.0 0.0 0.0 0.0
ct: 0.0420499028441 0.0 0.0 0.0 0.0 0.0 0.0 0.0 0.0 0.0 0.0 0.0 0.0 0.0418134830109 0.0 0.0 0.0 0.0 0.0
ga: 0.0 0.0 0.0 0.0 0.0 0.0 0.0 0.0548162902449 0.0 0.0 0.0 0.0326758893945 0.0 0.0 0.0 0.0 0.0 0.0968661930891 0.0
gc: 0.0 0.0 0.0 0.0 0.0 0.0 0.0 0.0 0.0 0.0420499028441 0.0 0.0 0.016841720471 0.0 0.0 0.0 0.0 0.0 0.0
gg: 0.0 0.0 0.0 0.0 0.0 0.0 0.0 0.0 0.0 0.0 0.0 0.016841720471 0.0 0.0 0.0 0.0 0.0 0.0 0.0
gt: 0.0298445277051 0.0 0.0 0.0548162902449 0.0 0.0249717625399 0.0 0.0 0.0 0.0 0.0249717625399 0.0 0.0 0.0149222638525 0.0 0.0968661930891 0.0 0.0 0.0
ta: 0.0249717625399 0.0 0.0 0.0 0.0 0.0 0.0 0.0 0.0 0.0298445277051 0.0 0.0 0.0 0.0 0.0 0.0 0.0 0.0 0.0
tc: 0.0 0.0420499028441 0.0 0.0 0.0420499028441 0.0 0.0 0.0 0.0 0.0 0.0 0.0249717625399 0.0 0.0 0.0 0.0 0.0 0.0 0.0
tg: 0.0 0.0 0.0548162902449 0.0 0.0249717625399 0.0 0.0548162902449 0.0 0.0 0.0249717625399 0.0 0.0 0.0 0.0 0.0968661930891 0.0 0.0968661930891 0.0 0.0
tt: 0.0 0.0298445277051 0.0 0.0 0.0298445277051 0.0298445277051 0.0 0.0 0.0 0.0 0.0 0.0 0.0 0.0252081823731 0.0 0.0 0.0 0.0 0.0

stackbm.Alignment 0.1
xxxx-xxxxxxxxxxxxxxxxx
11
> CG4319.3/182-201a	pattern xxxx-xxxxxxxxxxxxxxxxx
ctcatcaaagcagattgtgat
> CG4319.3/182-201c	pattern xxxx-xxxxxxxxxxxxxxxxx
ctcatcaaagccgattgtgat
> CG4319.3/182-201g	pattern xxxx-xxxxxxxxxxxxxxxxx
ctcatcaaagcggattgtgat
> CG4319.3/182-201t	pattern xxxx-xxxxxxxxxxxxxxxxx
ctcatcaaagctgattgtgat
> dme-miR-2a/2-22	pattern xxxx-xxxxxxxxxxxxxxxxx
ctcatcaaagctggctgtgat
> CG4345.3/64-85	pattern xxxx-xxxxxxxxxxxxxxxxx
ctcatcaaagcgcattgtgat
> CG8328.3/126-146a	pattern xxxx-xxxxxxxxxxxxxxxxx
gttgtttgatatgaatgtgat
> CG8328.3/126-146c	pattern xxxx-xxxxxxxxxxxxxxxxx
gttgtttgatatgactgtgat
> CG8328.3/126-146g	pattern xxxx-xxxxxxxxxxxxxxxxx
gttgtttgatatgagtgtgat
> CG8328.3/126-146t	pattern xxxx-xxxxxxxxxxxxxxxxx
gttgtttgatatgattgtgat
> CG8328.3/136-157	pattern xxxx-xxxxxxxxxxxxxxxxx
tatgtgtgatgttcctgtgat
stackbm "dm_miR-2.sbm_xxxx-xxxxxxxxxxxxxxxxx": 16 x 20
aa: 0.0 0.0 0.0 0.0 0.0 0.0 0.0417347036788 0.0417347036788 0.0 0.0 0.0 0.0 0.0 0.0134713284027 0.0 0.0 0.0 0.0 0.0 0.0
ac: 0.0 0.0 0.0 0.0 0.0 0.0 0.0 0.0 0.0 0.0 0.0 0.0 0.0 0.0 0.0 0.0 0.0 0.0 0.0 0.0
ag: 0.0 0.0 0.0 0.0 0.0 0.0 0.0 0.0 0.0417347036788 0.0 0.0 0.00626740947075 0.0 0.0134713284027 0.0 0.0 0.0 0.0 0.0 0.0
at: 0.0 0.0255018730189 0.0 0.0417347036788 0.0 0.0 0.0 0.0 0.0524445298242 0.0 0.0269426568053 0.0 0.0 0.0298722505043 0.0134713284027 0.0 0.0 0.0 0.0 0.094179233503
ca: 0.0 0.0 0.0417347036788 0.0 0.0 0.0417347036788 0.0 0.0 0.0 0.0 0.00626740947075 0.0 0.0173374315628 0.0 0.0 0.0 0.0 0.0 0.0 0.0
cc: 0.0 0.0 0.0 0.0 0.0 0.0 0.0 0.0 0.0 0.0 0.00626740947075 0.0 0.0 0.0255018730189 0.0 0.0 0.0 0.0 0.0 0.0
cg: 0.0 0.0 0.0 0.0 0.0 0.0 0.0 0.0 0.0 0.0 0.0173374315628 0.00626740947075 0.0 0.0 0.0 0.0 0.0 0.0 0.0 0.0
ct: 0.0417347036788 0.0 0.0 0.0 0.0 0.0 0.0 0.0 0.0 0.0 0.0118624531745 0.0 0.0 0.0 0.0373643261934 0.0 0.0 0.0 0.0 0.0
ga: 0.0 0.0 0.0 0.0 0.0 0.0 0.0 0.0524445298242 0.0 0.0 0.0 0.0 0.0394774757468 0.0 0.0 0.0 0.0 0.0 0.094179233503 0.0
gc: 0.0 0.0 0.0 0.0 0.0 0.0 0.0 0.0 0.0 0.0417347036788 0.0 0.0173374315628 0.0 0.0118624531745 0.0 0.0 0.0 0.0 0.0 0.0
gg: 0.0 0.0 0.0 0.0 0.0 0.0 0.0 0.0 0.0 0.0 0.0 0.0 0.0118624531745 0.0 0.0 0.0 0.0 0.0 0.0 0.0
gt: 0.0269426568053 0.0 0.0 0.0524445298242 0.0 0.0255018730189 0.0 0.0 0.0 0.0 0.0255018730189 0.0 0.0 0.0 0.0134713284027 0.0 0.094179233503 0.0 0.0 0.0
ta: 0.0255018730189 0.0 0.0 0.0 0.0 0.0 0.0 0.0 0.0 0.0269426568053 0.0 0.0 0.0 0.0 0.0 0.0 0.0 0.0 0.0 0.0
tc: 0.0 0.0417347036788 0.0 0.0 0.0417347036788 0.0 0.0 0.0 0.0 0.0 0.0 0.0 0.0255018730189 0.0 0.0 0.0 0.0 0.0 0.0 0.0
tg: 0.0 0.0 0.0524445298242 0.0 0.0255018730189 0.0 0.0524445298242 0.0 0.0 0.0255018730189 0.0 0.0388051099798 0.0 0.0 0.0 0.094179233503 0.0 0.094179233503 0.0 0.0
tt: 0.0 0.0269426568053 0.0 0.0 0.0269426568053 0.0269426568053 0.0 0.0 0.0 0.0 0.0 0.0255018730189 0.0 0.0 0.0298722505043 0.0 0.0 0.0 0.0 0.0

stackbm.Alignment 0.1
xxxxxxxxxxxxxxxxxxxxxx
26
> CG4319.3/182-201aa	pattern xxxxxxxxxxxxxxxxxxxxxx
ctcaatcaaagcagattgtgat
> CG4319.3/182-201ac	pattern xxxxxxxxxxxxxxxxxxxxxx
ctcaatcaaagccgattgtgat
> CG4319.3/182-201ag	pattern xxxxxxxxxxxxxxxxxxxxxx
ctcaatcaaagcggattgtgat
> CG4319.3/182-201at	pattern xxxxxxxxxxxxxxxxxxxxxx
ctcaatcaaagctgattgtgat
> CG4319.3/182-201ca	pattern xxxxxxxxxxxxxxxxxxxxxx
ctcactcaaagcagattgtgat
> CG4319.3/182-201cc	pattern xxxxxxxxxxxxxxxxxxxxxx
ctcactcaaagccgattgtgat
> CG4319.3/182-201cg	pattern xxxxxxxxxxxxxxxxxxxxxx
ctcactcaaagcggattgtgat
> CG4319.3/182-201ct	pattern xxxxxxxxxxxxxxxxxxxxxx
ctcactcaaagctgattgtgat
> CG4319.3/182-201ga	pattern xxxxxxxxxxxxxxxxxxxxxx
ctcagtcaaagcagattgtgat
> CG4319.3/182-201gc	pattern xxxxxxxxxxxxxxxxxxxxxx
ctcagtcaaagccgattgtgat
> CG4319.3/182-201gg	pattern xxxxxxxxxxxxxxxxxxxxxx
ctcagtcaaagcggattgtgat
> CG4319.3/182-201gt	pattern xxxxxxxxxxxxxxxxxxxxxx
ctcagtcaaagctgattgtgat
> CG4319.3/182-201ta	pattern xxxxxxxxxxxxxxxxxxxxxx
ctcattcaaagcagattgtgat
> CG4319.3/182-201tc	pattern xxxxxxxxxxxxxxxxxxxxxx
ctcattcaaagccgattgtgat
> CG4319.3/182-201tg	pattern xxxxxxxxxxxxxxxxxxxxxx
ctcattcaaagcggattgtgat
> CG4319.3/182-201tt	pattern xxxxxxxxxxxxxxxxxxxxxx
ctcattcaaagctgattgtgat
> dme-miR-2a/2-22a	pattern xxxxxxxxxxxxxxxxxxxxxx
ctcaatcaaagctggctgtgat
> dme-miR-2a/2-22c	pattern xxxxxxxxxxxxxxxxxxxxxx
ctcactcaaagctggctgtgat
> dme-miR-2a/2-22g	pattern xxxxxxxxxxxxxxxxxxxxxx
ctcagtcaaagctggctgtgat
> dme-miR-2a/2-22t	pattern xxxxxxxxxxxxxxxxxxxxxx
ctcattcaaagctggctgtgat
> CG4345.3/64-85	pattern xxxxxxxxxxxxxxxxxxxxxx
ctcaatcaaagcgcattgtgat
> CG8328.3/126-146a	pattern xxxxxxxxxxxxxxxxxxxxxx
gttgatttgatatgaatgtgat
> CG8328.3/126-146c	pattern xxxxxxxxxxxxxxxxxxxxxx
gttgatttgatatgactgtgat
> CG8328.3/126-146g	pattern xxxxxxxxxxxxxxxxxxxxxx
gttgatttgatatgagtgtgat
> CG8328.3/126-146t	pattern xxxxxxxxxxxxxxxxxxxxxx
gttgatttgatatgattgtgat
> CG8328.3/136-157	pattern xxxxxxxxxxxxxxxxxxxxxx
tatgatgtgatgttcctgtgat
stackbm "dm_miR-2.sbm_xxxxxxxxxxxxxxxxxxxxxx": 16 x 21
aa: 0.0 0.0 0.0 0.00705915542653 0.0 0.0 0.0 0.0440509457989 0.0440509457989 0.0 0.0 0.0 0.0 0.0 0.0118948241 0.0 0.0 0.0 0.0 0.0 0.0
ac: 0.0 0.0 0.0 0.0123305967908 0.0 0.0 0.0 0.0 0.0 0.0 0.0 0.0 0.0 0.0 0.0 0.0 0.0 0.0 0.0 0.0 0.0
ag: 0.0 0.0 0.0 0.0123305967908 0.0 0.0 0.0 0.0 0.0 0.0440509457989 0.0 0.0 0.0085654950061 0.0 0.0118948241 0.0 0.0 0.0 0.0 0.0 0.0
at: 0.0 0.0236273964734 0.0 0.0123305967908 0.0544762000999 0.0 0.0 0.0 0.0 0.0474170446733 0.0 0.0237896482 0.0 0.0 0.0292262863603 0.0118948241 0.0 0.0 0.0 0.0 0.0914679904723
ca: 0.0 0.0 0.0440509457989 0.0 0.0 0.0 0.0440509457989 0.0 0.0 0.0 0.0 0.0085654950061 0.0 0.00705915542653 0.0 0.0 0.0 0.0 0.0 0.0 0.0
cc: 0.0 0.0 0.0 0.0 0.0 0.0 0.0 0.0 0.0 0.0 0.0 0.0085654950061 0.0 0.0 0.0236273964734 0.0 0.0 0.0 0.0 0.0 0.0
cg: 0.0 0.0 0.0 0.0 0.0 0.0 0.0 0.0 0.0 0.0 0.0 0.0120952963481 0.0085654950061 0.0 0.0 0.0 0.0 0.0 0.0 0.0 0.0
ct: 0.0440509457989 0.0 0.0 0.0 0.0123305967908 0.0 0.0 0.0 0.0 0.0 0.0 0.0148246594386 0.0 0.0 0.0 0.038452055912 0.0 0.0 0.0 0.0 0.0
ga: 0.0 0.0 0.0 0.0474170446733 0.0 0.0 0.0 0.0 0.0474170446733 0.0 0.0 0.0 0.0 0.0459567791337 0.0 0.0 0.0 0.0 0.0 0.0914679904723 0.0
gc: 0.0 0.0 0.0 0.0 0.0 0.0 0.0 0.0 0.0 0.0 0.0440509457989 0.0 0.00705915542653 0.0 0.0148246594386 0.0 0.0 0.0 0.0 0.0 0.0
gg: 0.0 0.0 0.0 0.0 0.0 0.0 0.0 0.0 0.0 0.0 0.0 0.0 0.00503614092156 0.0148246594386 0.0 0.0 0.0 0.0 0.0 0.0 0.0
gt: 0.0237896482 0.0 0.0 0.0 0.0123305967908 0.0 0.0236273964734 0.0 0.0 0.0 0.0 0.0236273964734 0.0 0.0 0.0 0.0118948241 0.0 0.0914679904723 0.0 0.0 0.0
ta: 0.0236273964734 0.0 0.0 0.0 0.0 0.0 0.0 0.0 0.0 0.0 0.0237896482 0.0 0.0 0.0 0.0 0.0 0.0 0.0 0.0 0.0 0.0
tc: 0.0 0.0440509457989 0.0 0.0 0.0 0.0440509457989 0.0 0.0 0.0 0.0 0.0 0.0 0.0 0.0236273964734 0.0 0.0 0.0 0.0 0.0 0.0 0.0
tg: 0.0 0.0 0.0474170446733 0.0 0.0 0.0236273964734 0.0 0.0474170446733 0.0 0.0 0.0236273964734 0.0 0.0386143076386 0.0 0.0 0.0 0.0914679904723 0.0 0.0914679904723 0.0 0.0
tt: 0.0 0.0237896482 0.0 0.0 0.0123305967908 0.0237896482 0.0237896482 0.0 0.0 0.0 0.0 0.0 0.0236273964734 0.0 0.0 0.0292262863603 0.0 0.0 0.0 0.0 0.0

stackbm.Alignment 0.1
xxxxxxxxxxxxxxx-xxxxxx
23
> CG4319.3/182-201aa	pattern xxxxxxxxxxxxxxx-xxxxxx
ctcaatcaaagcagatgtgat
> CG4319.3/182-201ac	pattern xxxxxxxxxxxxxxx-xxxxxx
ctcaatcaaagccgatgtgat
> CG4319.3/182-201ag	pattern xxxxxxxxxxxxxxx-xxxxxx
ctcaatcaaagcggatgtgat
> CG4319.3/182-201at	pattern xxxxxxxxxxxxxxx-xxxxxx
ctcaatcaaagctgatgtgat
> CG4319.3/182-201ca	pattern xxxxxxxxxxxxxxx-xxxxxx
ctcactcaaagcagatgtgat
> CG4319.3/182-201cc	pattern xxxxxxxxxxxxxxx-xxxxxx
ctcactcaaagccgatgtgat
> CG4319.3/182-201cg	pattern xxxxxxxxxxxxxxx-xxxxxx
ctcactcaaagcggatgtgat
> CG4319.3/182-201ct	pattern xxxxxxxxxxxxxxx-xxxxxx
ctcactcaaagctgatgtgat
> CG4319.3/182-201ga	pattern xxxxxxxxxxxxxxx-xxxxxx
ctcagtcaaagcagatgtgat
> CG4319.3/182-201gc	pattern xxxxxxxxxxxxxxx-xxxxxx
ctcagtcaaagccgatgtgat
> CG4319.3/182-201gg	pattern xxxxxxxxxxxxxxx-xxxxxx
ctcagtcaaagcggatgtgat
> CG4319.3/182-201gt	pattern xxxxxxxxxxxxxxx-xxxxxx
ctcagtcaaagctgatgtgat
> CG4319.3/182-201ta	pattern xxxxxxxxxxxxxxx-xxxxxx
ctcattcaaagcagatgtgat
> CG4319.3/182-201tc	pattern xxxxxxxxxxxxxxx-xxxxxx
ctcattcaaagccgatgtgat
> CG4319.3/182-201tg	pattern xxxxxxxxxxxxxxx-xxxxxx
ctcattcaaagcggatgtgat
> CG4319.3/182-201tt	pattern xxxxxxxxxxxxxxx-xxxxxx
ctcattcaaagctgatgtgat
> dme-miR-2a/2-22a	pattern xxxxxxxxxxxxxxx-xxxxxx
ctcaatcaaagctggtgtgat
> dme-miR-2a/2-22c	pattern xxxxxxxxxxxxxxx-xxxxxx
ctcactcaaagctggtgtgat
> dme-miR-2a/2-22g	pattern xxxxxxxxxxxxxxx-xxxxxx
ctcagtcaaagctggtgtgat
> dme-miR-2a/2-22t	pattern xxxxxxxxxxxxxxx-xxxxxx
ctcattcaaagctggtgtgat
> CG4345.3/64-85	pattern xxxxxxxxxxxxxxx-xxxxxx
ctcaatcaaagcgcatgtgat
> CG8328.3/126-146	pattern xxxxxxxxxxxxxxx-xxxxxx
gttgatttgatatgatgtgat
> CG8328.3/136-157	pattern xxxxxxxxxxxxxxx-xxxxxx
tatgatgtgatgttctgtgat
stackbm "dm_miR-2.sbm_xxxxxxxxxxxxxxx-xxxxxx": 16 x 20
aa: 0.0 0.0 0.0 0.00582790909999 0.0 0.0 0.0 0.0454647144752 0.0454647144752 0.0 0.0 0.0 0.0 0.0 0.0 0.0 0.0 0.0 0.0 0.0
ac: 0.0 0.0 0.0 0.0132122684584 0.0 0.0 0.0 0.0 0.0 0.0 0.0 0.0 0.0 0.0 0.0 0.0 0.0 0.0 0.0 0.0
ag: 0.0 0.0 0.0 0.0132122684584 0.0 0.0 0.0 0.0 0.0 0.0454647144752 0.0 0.0 0.00750439579242 0.0 0.0 0.0 0.0 0.0 0.0 0.0
at: 0.0 0.0273025745865 0.0 0.0132122684584 0.0532029406678 0.0 0.0 0.0 0.0 0.0473750315678 0.0 0.0200724569812 0.0 0.0 0.0455067100537 0.0 0.0 0.0 0.0 0.0928397460429
ca: 0.0 0.0 0.0454647144752 0.0 0.0 0.0 0.0454647144752 0.0 0.0 0.0 0.0 0.00750439579242 0.0 0.00582790909999 0.0 0.0 0.0 0.0 0.0 0.0
cc: 0.0 0.0 0.0 0.0 0.0 0.0 0.0 0.0 0.0 0.0 0.0 0.00750439579242 0.0 0.0 0.0 0.0 0.0 0.0 0.0 0.0
cg: 0.0 0.0 0.0 0.0 0.0 0.0 0.0 0.0 0.0 0.0 0.0 0.0104254614876 0.00750439579242 0.0 0.0 0.0 0.0 0.0 0.0 0.0
ct: 0.0454647144752 0.0 0.0 0.0 0.0132122684584 0.0 0.0 0.0 0.0 0.0 0.0 0.0200304614027 0.0 0.0 0.0273025745865 0.0 0.0 0.0 0.0 0.0
ga: 0.0 0.0 0.0 0.0473750315678 0.0 0.0 0.0 0.0 0.0473750315678 0.0 0.0 0.0 0.0 0.0396788009537 0.0 0.0 0.0 0.0 0.0928397460429 0.0
gc: 0.0 0.0 0.0 0.0 0.0 0.0 0.0 0.0 0.0 0.0 0.0454647144752 0.0 0.00582790909999 0.0 0.0 0.0 0.0 0.0 0.0 0.0
gg: 0.0 0.0 0.0 0.0 0.0 0.0 0.0 0.0 0.0 0.0 0.0 0.0 0.00459755238758 0.0200304614027 0.0 0.0 0.0 0.0 0.0 0.0
gt: 0.0200724569812 0.0 0.0 0.0 0.0132122684584 0.0 0.0273025745865 0.0 0.0 0.0 0.0 0.0273025745865 0.0 0.0 0.0200304614027 0.0 0.0928397460429 0.0 0.0 0.0
ta: 0.0273025745865 0.0 0.0 0.0 0.0 0.0 0.0 0.0 0.0 0.0 0.0200724569812 0.0 0.0 0.0 0.0 0.0 0.0 0.0 0.0 0.0
tc: 0.0 0.0454647144752 0.0 0.0 0.0 0.0454647144752 0.0 0.0 0.0 0.0 0.0 0.0 0.0 0.0273025745865 0.0 0.0 0.0 0.0 0.0 0.0
tg: 0.0 0.0 0.0473750315678 0.0 0.0 0.0273025745865 0.0 0.0473750315678 0.0 0.0 0.0273025745865 0.0 0.040102918384 0.0 0.0 0.0928397460429 0.0 0.0928397460429 0.0 0.0
tt: 0.0 0.0200724569812 0.0 0.0 0.0132122684584 0.0200724569812 0.0200724569812 0.0 0.0 0.0 0.0 0.0 0.0273025745865 0.0 0.0 0.0 0.0 0.0 0.0 0.0
