# Supplementary material for: A scoring matrix approach to detecting miRNA target sites
Source: Algorithms Mol Biol. 2008 Mar 31;3:3. doi: 10.1186/1748-7188-3-3 (PMC2365947; doi:10.1186/1748-7188-3-3)
Supplement: Additional file 3 — Raw result files. Raw SBM results files, alignments of miRNA targets used in the analysis and a list of overlapping targets predicted by both SBM and miRanda. [file 1748-7188-3-3-S3.zip › FullResults/dm_miR-4.sbm]

stackbm.StackBMSet 0.1
alignment:
stackbm.Alignment 0.1

9
> CG6096.3/135-154	
caatgtgataaca-gctttac
> CG8328.3/27-45	
tta-acattgata-gctttac
> CG3096.3/33-52	
cactttccaatca-gctttaa
> CG3096.3/138-157	
gcacaaatatcca-gctttaa
> CG5185.3/46-65	
actccaattggca-gctttaa
> CG12487.3/188-208	
atgtcttcaattatgctttaa
> CG12487.3/62-82	
aaatcggcactccggctttaa
> CG6096.3/210-230	
agaacaacacaacagctttaa
> dme-miR-4/1-21	
tcaatggttgtctagctttat
3 gap filled alignments with stackbms:
stackbm.Alignment 0.1
xxxxxxxxxxxxx-xxxxxxx
12
> CG6096.3/135-154	pattern xxxxxxxxxxxxx-xxxxxxx
caatgtgataacagctttac
> CG8328.3/27-45a	pattern xxxxxxxxxxxxx-xxxxxxx
ttaaacattgatagctttac
> CG8328.3/27-45c	pattern xxxxxxxxxxxxx-xxxxxxx
ttacacattgatagctttac
> CG8328.3/27-45g	pattern xxxxxxxxxxxxx-xxxxxxx
ttagacattgatagctttac
> CG8328.3/27-45t	pattern xxxxxxxxxxxxx-xxxxxxx
ttatacattgatagctttac
> CG3096.3/33-52	pattern xxxxxxxxxxxxx-xxxxxxx
cactttccaatcagctttaa
> CG3096.3/138-157	pattern xxxxxxxxxxxxx-xxxxxxx
gcacaaatatccagctttaa
> CG5185.3/46-65	pattern xxxxxxxxxxxxx-xxxxxxx
actccaattggcagctttaa
> CG12487.3/188-208	pattern xxxxxxxxxxxxx-xxxxxxx
atgtcttcaattagctttaa
> CG12487.3/62-82	pattern xxxxxxxxxxxxx-xxxxxxx
aaatcggcactccgctttaa
> CG6096.3/210-230	pattern xxxxxxxxxxxxx-xxxxxxx
agaacaacacaacgctttaa
> dme-miR-4/1-21	pattern xxxxxxxxxxxxx-xxxxxxx
tcaatggttgtctgctttat
stackbm "dm_miR-4.sbm_xxxxxxxxxxxxx-xxxxxxx": 16 x 19
aa: 0.0113977602944 0.0299680216206 0.0373578121067 0.0 0.0122091985531 0.0342236366503 0.0 0.0 0.0214030064513 0.0185702613262 0.0170712077119 0.0 0.0 0.0 0.0 0.0 0.0 0.0 0.067024403396
ac: 0.00494323038529 0.0074878056677 0.0144874994598 0.0170712077119 0.0167329999423 0.0 0.0170712077119 0.0 0.0284689680063 0.0 0.0185702613262 0.0170712077119 0.0 0.0 0.0 0.0 0.0 0.0 0.0353032612685
ag: 0.0170712077119 0.0 0.0144546990356 0.0 0.0 0.0 0.0 0.0 0.0 0.0 0.0 0.0 0.0738586966582 0.0 0.0 0.0 0.0 0.0 0.0
at: 0.0139152007836 0.0 0.0299680216206 0.0202866043948 0.0 0.0 0.0338854288807 0.0185702613262 0.0122091985531 0.0214030064513 0.0167329999423 0.0 0.0 0.0 0.0 0.0 0.0 0.0 0.0202866043948
ca: 0.0260580669939 0.0324958029479 0.0 0.0144874994598 0.0220144380972 0.0167329999423 0.0 0.0498719744576 0.0 0.0170712077119 0.0 0.0432104959323 0.0 0.0 0.0 0.0 0.0 0.0 0.0
cc: 0.0 0.0 0.0 0.00494323038529 0.0 0.0 0.0074878056677 0.0 0.0 0.0 0.0122091985531 0.0113977602944 0.0 0.0 0.0 0.0 0.0 0.0 0.0
cg: 0.0 0.0 0.0 0.0 0.0113977602944 0.0 0.0 0.0 0.0 0.0 0.0 0.0 0.0284689680063 0.0 0.0 0.0 0.0 0.0 0.0
ct: 0.0 0.00494323038529 0.0074878056677 0.0 0.0139152007836 0.0 0.0 0.0 0.0 0.0113977602944 0.0 0.0202866043948 0.0 0.0 0.122614269059 0.0 0.0 0.0 0.0
ga: 0.0 0.0170712077119 0.0 0.0144546990356 0.0 0.0 0.0185702613262 0.0 0.0 0.0167329999423 0.0 0.0 0.0 0.0 0.0 0.0 0.0 0.0 0.0
gc: 0.0122091985531 0.0 0.0 0.0 0.0 0.0 0.0113977602944 0.0 0.0 0.0 0.00494323038529 0.0 0.0 0.122614269059 0.0 0.0 0.0 0.0 0.0
gg: 0.0 0.0 0.0 0.0 0.0 0.0316843646892 0.0 0.0 0.0 0.00494323038529 0.0 0.0 0.0 0.0 0.0 0.0 0.0 0.0 0.0
gt: 0.0 0.0 0.0139152007836 0.0 0.0185702613262 0.0 0.0202866043948 0.0 0.0 0.0202866043948 0.0 0.0 0.0 0.0 0.0 0.0 0.0 0.0 0.0
ta: 0.0 0.0167329999423 0.0 0.0 0.0 0.0 0.0 0.0122091985531 0.0185702613262 0.0 0.0 0.0306482007259 0.0 0.0 0.0 0.0 0.0 0.122614269059 0.0
tc: 0.0202866043948 0.0 0.00494323038529 0.025312961078 0.0 0.0074878056677 0.0139152007836 0.0 0.0 0.0122091985531 0.0391721703569 0.0 0.0 0.0 0.0 0.0 0.0 0.0 0.0
tg: 0.0 0.0139152007836 0.0 0.0185702613262 0.0202866043948 0.0185702613262 0.0 0.0 0.0419628347224 0.0 0.0 0.0 0.0202866043948 0.0 0.0 0.0 0.0 0.0 0.0
tt: 0.0167329999423 0.0 0.0 0.0074878056677 0.0074878056677 0.0139152007836 0.0 0.0419628347224 0.0 0.0 0.0139152007836 0.0 0.0 0.0 0.0 0.122614269059 0.122614269059 0.0 0.0

stackbm.Alignment 0.1
xxx-xxxxxxxxx-xxxxxxx
9
> CG6096.3/135-154	pattern xxx-xxxxxxxxx-xxxxxxx
caagtgataacagctttac
> CG8328.3/27-45	pattern xxx-xxxxxxxxx-xxxxxxx
ttaacattgatagctttac
> CG3096.3/33-52	pattern xxx-xxxxxxxxx-xxxxxxx
cacttccaatcagctttaa
> CG3096.3/138-157	pattern xxx-xxxxxxxxx-xxxxxxx
gcaaaatatccagctttaa
> CG5185.3/46-65	pattern xxx-xxxxxxxxx-xxxxxxx
actcaattggcagctttaa
> CG12487.3/188-208	pattern xxx-xxxxxxxxx-xxxxxxx
atgcttcaattagctttaa
> CG12487.3/62-82	pattern xxx-xxxxxxxxx-xxxxxxx
aaacggcactccgctttaa
> CG6096.3/210-230	pattern xxx-xxxxxxxxx-xxxxxxx
agacaacacaacgctttaa
> dme-miR-4/1-21	pattern xxx-xxxxxxxxx-xxxxxxx
tcatggttgtctgctttat
stackbm "dm_miR-4.sbm_xxx-xxxxxxxxx-xxxxxxx": 16 x 18
aa: 0.011700689295 0.0322025838337 0.0265589858922 0.0111850826005 0.0336068150128 0.0 0.0 0.0215454112615 0.0205018945387 0.0182195786833 0.0 0.0 0.0 0.0 0.0 0.0 0.0 0.0668529155694
ac: 0.00420215372897 0.00606620473359 0.0299202679783 0.0153739032917 0.0 0.0182195786833 0.0 0.0299202679783 0.0 0.0205018945387 0.0182195786833 0.0 0.0 0.0 0.0 0.0 0.0 0.0358757978304
ag: 0.0182195786833 0.0 0.0205018945387 0.0 0.0 0.0 0.0 0.0 0.0 0.0 0.0 0.0728084454214 0.0 0.0 0.0 0.0 0.0 0.0
at: 0.015479206528 0.0 0.0225862029464 0.0 0.0 0.0307611396212 0.0205018945387 0.0111850826005 0.0215454112615 0.0153739032917 0.0 0.0 0.0 0.0 0.0 0.0 0.0 0.0225862029464
ca: 0.0265680992723 0.033771285547 0.0 0.0224217324123 0.0153739032917 0.0 0.0514656792398 0.0 0.0182195786833 0.0 0.0419553356018 0.0 0.0 0.0 0.0 0.0 0.0 0.0
cc: 0.0 0.0 0.0 0.0 0.0 0.00606620473359 0.0 0.0 0.0 0.0111850826005 0.011700689295 0.0 0.0 0.0 0.0 0.0 0.0 0.0
cg: 0.0 0.0 0.0 0.011700689295 0.0 0.0 0.0 0.0 0.0 0.0 0.0 0.0299202679783 0.0 0.0 0.0 0.0 0.0 0.0
ct: 0.0 0.00420215372897 0.00606620473359 0.015479206528 0.0 0.0 0.0 0.0 0.011700689295 0.0 0.0225862029464 0.0 0.0 0.125314916346 0.0 0.0 0.0 0.0
ga: 0.0 0.0182195786833 0.0 0.0 0.0 0.0205018945387 0.0 0.0 0.0153739032917 0.0 0.0 0.0 0.0 0.0 0.0 0.0 0.0 0.0
gc: 0.0111850826005 0.0 0.015479206528 0.0 0.0 0.011700689295 0.0 0.0 0.0 0.00420215372897 0.0 0.0 0.125314916346 0.0 0.0 0.0 0.0 0.0
gg: 0.0 0.0 0.0 0.0 0.0342868922414 0.0 0.0 0.0 0.00420215372897 0.0 0.0 0.0 0.0 0.0 0.0 0.0 0.0 0.0
gt: 0.0 0.0 0.0 0.0205018945387 0.0 0.0225862029464 0.0 0.0 0.0225862029464 0.0 0.0 0.0 0.0 0.0 0.0 0.0 0.0 0.0
ta: 0.0 0.0153739032917 0.0 0.0 0.0 0.0 0.0111850826005 0.0205018945387 0.0 0.0 0.0308531098196 0.0 0.0 0.0 0.0 0.0 0.125314916346 0.0
tc: 0.0225862029464 0.0 0.00420215372897 0.0 0.00606620473359 0.015479206528 0.0 0.0 0.0111850826005 0.040353096975 0.0 0.0 0.0 0.0 0.0 0.0 0.0 0.0
tg: 0.0 0.015479206528 0.0 0.0225862029464 0.0205018945387 0.0 0.0 0.0421622599671 0.0 0.0 0.0 0.0225862029464 0.0 0.0 0.0 0.0 0.0 0.0
tt: 0.0153739032917 0.0 0.0 0.00606620473359 0.015479206528 0.0 0.0421622599671 0.0 0.0 0.015479206528 0.0 0.0 0.0 0.0 0.125314916346 0.125314916346 0.0 0.0

stackbm.Alignment 0.1
xxxxxxxxxxxxxxxxxxxxx
36
> CG6096.3/135-154a	pattern xxxxxxxxxxxxxxxxxxxxx
caatgtgataacaagctttac
> CG6096.3/135-154c	pattern xxxxxxxxxxxxxxxxxxxxx
caatgtgataacacgctttac
> CG6096.3/135-154g	pattern xxxxxxxxxxxxxxxxxxxxx
caatgtgataacaggctttac
> CG6096.3/135-154t	pattern xxxxxxxxxxxxxxxxxxxxx
caatgtgataacatgctttac
> CG8328.3/27-45aa	pattern xxxxxxxxxxxxxxxxxxxxx
ttaaacattgataagctttac
> CG8328.3/27-45ac	pattern xxxxxxxxxxxxxxxxxxxxx
ttaaacattgatacgctttac
> CG8328.3/27-45ag	pattern xxxxxxxxxxxxxxxxxxxxx
ttaaacattgataggctttac
> CG8328.3/27-45at	pattern xxxxxxxxxxxxxxxxxxxxx
ttaaacattgatatgctttac
> CG8328.3/27-45ca	pattern xxxxxxxxxxxxxxxxxxxxx
ttacacattgataagctttac
> CG8328.3/27-45cc	pattern xxxxxxxxxxxxxxxxxxxxx
ttacacattgatacgctttac
> CG8328.3/27-45cg	pattern xxxxxxxxxxxxxxxxxxxxx
ttacacattgataggctttac
> CG8328.3/27-45ct	pattern xxxxxxxxxxxxxxxxxxxxx
ttacacattgatatgctttac
> CG8328.3/27-45ga	pattern xxxxxxxxxxxxxxxxxxxxx
ttagacattgataagctttac
> CG8328.3/27-45gc	pattern xxxxxxxxxxxxxxxxxxxxx
ttagacattgatacgctttac
> CG8328.3/27-45gg	pattern xxxxxxxxxxxxxxxxxxxxx
ttagacattgataggctttac
> CG8328.3/27-45gt	pattern xxxxxxxxxxxxxxxxxxxxx
ttagacattgatatgctttac
> CG8328.3/27-45ta	pattern xxxxxxxxxxxxxxxxxxxxx
ttatacattgataagctttac
> CG8328.3/27-45tc	pattern xxxxxxxxxxxxxxxxxxxxx
ttatacattgatacgctttac
> CG8328.3/27-45tg	pattern xxxxxxxxxxxxxxxxxxxxx
ttatacattgataggctttac
> CG8328.3/27-45tt	pattern xxxxxxxxxxxxxxxxxxxxx
ttatacattgatatgctttac
> CG3096.3/33-52a	pattern xxxxxxxxxxxxxxxxxxxxx
cactttccaatcaagctttaa
> CG3096.3/33-52c	pattern xxxxxxxxxxxxxxxxxxxxx
cactttccaatcacgctttaa
> CG3096.3/33-52g	pattern xxxxxxxxxxxxxxxxxxxxx
cactttccaatcaggctttaa
> CG3096.3/33-52t	pattern xxxxxxxxxxxxxxxxxxxxx
cactttccaatcatgctttaa
> CG3096.3/138-157a	pattern xxxxxxxxxxxxxxxxxxxxx
gcacaaatatccaagctttaa
> CG3096.3/138-157c	pattern xxxxxxxxxxxxxxxxxxxxx
gcacaaatatccacgctttaa
> CG3096.3/138-157g	pattern xxxxxxxxxxxxxxxxxxxxx
gcacaaatatccaggctttaa
> CG3096.3/138-157t	pattern xxxxxxxxxxxxxxxxxxxxx
gcacaaatatccatgctttaa
> CG5185.3/46-65a	pattern xxxxxxxxxxxxxxxxxxxxx
actccaattggcaagctttaa
> CG5185.3/46-65c	pattern xxxxxxxxxxxxxxxxxxxxx
actccaattggcacgctttaa
> CG5185.3/46-65g	pattern xxxxxxxxxxxxxxxxxxxxx
actccaattggcaggctttaa
> CG5185.3/46-65t	pattern xxxxxxxxxxxxxxxxxxxxx
actccaattggcatgctttaa
> CG12487.3/188-208	pattern xxxxxxxxxxxxxxxxxxxxx
atgtcttcaattatgctttaa
> CG12487.3/62-82	pattern xxxxxxxxxxxxxxxxxxxxx
aaatcggcactccggctttaa
> CG6096.3/210-230	pattern xxxxxxxxxxxxxxxxxxxxx
agaacaacacaacagctttaa
> dme-miR-4/1-21	pattern xxxxxxxxxxxxxxxxxxxxx
tcaatggttgtctagctttat
stackbm "dm_miR-4.sbm_xxxxxxxxxxxxxxxxxxxxx": 16 x 20
aa: 0.0103265414527 0.0299677662625 0.0310767799722 0.0 0.012908469853 0.0338453207566 0.0 0.0 0.0241992621891 0.0196412248099 0.014299315684 0.0 0.010105896318 0.0 0.0 0.0 0.0 0.0 0.0 0.0683711243984
ac: 0.00663753521964 0.00893806774451 0.0181933224409 0.014299315684 0.0185585356524 0.0 0.014299315684 0.0 0.0246258571367 0.0 0.0196412248099 0.014299315684 0.0256442863041 0.0 0.0 0.0 0.0 0.0 0.0 0.0381997604622
ag: 0.014299315684 0.0 0.0132736830645 0.0 0.0 0.0 0.0 0.0 0.0 0.0 0.0 0.0 0.0204810155778 0.0411826762903 0.0 0.0 0.0 0.0 0.0 0.0
at: 0.0152611944445 0.0 0.0299677662625 0.0167774642882 0.0 0.0 0.038104540725 0.0196412248099 0.012908469853 0.0241992621891 0.0185585356524 0.0 0.0257138295239 0.0 0.0 0.0 0.0 0.0 0.0 0.0167774642882
ca: 0.0285792925544 0.0296859341412 0.0 0.0181933224409 0.0209368509037 0.0185585356524 0.0 0.0488251193258 0.0 0.014299315684 0.0 0.048125297627 0.014299315684 0.0 0.0 0.0 0.0 0.0 0.0 0.0
cc: 0.0 0.0 0.0 0.00663753521964 0.0 0.0 0.00893806774451 0.0 0.0 0.0 0.012908469853 0.0103265414527 0.0 0.0 0.0 0.0 0.0 0.0 0.0 0.0
cg: 0.0 0.0 0.0 0.0 0.0103265414527 0.0 0.0 0.0 0.0 0.0 0.0 0.0 0.0103265414527 0.0256442863041 0.0 0.0 0.0 0.0 0.0 0.0
ct: 0.0 0.00663753521964 0.00893806774451 0.0 0.0152611944445 0.0 0.0 0.0 0.0 0.0103265414527 0.0 0.0167774642882 0.0 0.0 0.0 0.123348349149 0.0 0.0 0.0 0.0
ga: 0.0 0.014299315684 0.0 0.0132736830645 0.0 0.0 0.0196412248099 0.0 0.0 0.0185585356524 0.0 0.0 0.0 0.0 0.0 0.0 0.0 0.0 0.0 0.0
gc: 0.012908469853 0.0 0.0 0.0 0.0 0.0 0.0103265414527 0.0 0.0 0.0 0.00663753521964 0.0 0.0 0.0 0.123348349149 0.0 0.0 0.0 0.0 0.0
gg: 0.0 0.0 0.0 0.0 0.0 0.0271040057409 0.0 0.0 0.0 0.00663753521964 0.0 0.0 0.0 0.0308075570305 0.0 0.0 0.0 0.0 0.0 0.0
gt: 0.0 0.0 0.0152611944445 0.0 0.0196412248099 0.0 0.0167774642882 0.0 0.0 0.0167774642882 0.0 0.0 0.0 0.0 0.0 0.0 0.0 0.0 0.0 0.0
ta: 0.0 0.0185585356524 0.0 0.0 0.0 0.0 0.0 0.012908469853 0.0196412248099 0.0 0.0 0.0338197300969 0.0167774642882 0.0 0.0 0.0 0.0 0.0 0.123348349149 0.0
tc: 0.0167774642882 0.0 0.00663753521964 0.0255877358972 0.0 0.00893806774451 0.0152611944445 0.0 0.0 0.012908469853 0.0360420734854 0.0 0.0 0.0 0.0 0.0 0.0 0.0 0.0 0.0
tg: 0.0 0.0152611944445 0.0 0.0196412248099 0.0167774642882 0.0196412248099 0.0 0.0 0.0419735351602 0.0 0.0 0.0 0.0 0.0257138295239 0.0 0.0 0.0 0.0 0.0 0.0
tt: 0.0185585356524 0.0 0.0 0.00893806774451 0.00893806774451 0.0152611944445 0.0 0.0419735351602 0.0 0.0 0.0152611944445 0.0 0.0 0.0 0.0 0.0 0.123348349149 0.123348349149 0.0 0.0
