# Supplementary material for: A scoring matrix approach to detecting miRNA target sites
Source: Algorithms Mol Biol. 2008 Mar 31;3:3. doi: 10.1186/1748-7188-3-3 (PMC2365947; doi:10.1186/1748-7188-3-3)
Supplement: Additional file 3 — Raw result files. Raw SBM results files, alignments of miRNA targets used in the analysis and a list of overlapping targets predicted by both SBM and miRanda. [file 1748-7188-3-3-S3.zip › FullResults/dm_miR-7.sbm]

stackbm.StackBMSet 0.1
alignment:
stackbm.Alignment 0.1

16
> CG12487.3/223-241	
gtattatcattgtcttcca
> CG5185.3/279-297	
gccgaatcattgtcttcca
> CG3096.3/152-170	
ctttaatcattgtcttcca
> CG12487.3/250-268	
agaaaatcattgtcttcca
> CG3166.3/1100-1118	
agaaaaacattggcttcca
> CG6096.3/103-121	
caacgaatcatgtcttcca
> CG8346.3/78-96	
caagatccgttgtcttcca
> CG5185.3/334-352	
taagaatcattgtcttcca
> CG6494.3/447-465	
aatcagcaaaagtcttcca
> dme-miR-7/7-23	
aa--atcactagtcttcca
> CG6096.3/24-42	
catcgaatccagtcttcca
> CG6096.3/68-86	
cattgaatcctgtcttcca
> CG8328.3/63-81	
aaacaatccaagttttcca
> CG3166.3/1586-1602	
caatacctgt-t-cttcca
> CG3166.3/29-46	
cactacatccat-cttcca
> CG3166.3/1294-1312	
tcttaccaccacacttcca
4 gap filled alignments with stackbms:
stackbm.Alignment 0.1
xxxxxxxxxxxxxxxxxxx
49
> CG12487.3/223-241	pattern xxxxxxxxxxxxxxxxxxx
gtattatcattgtcttcca
> CG5185.3/279-297	pattern xxxxxxxxxxxxxxxxxxx
gccgaatcattgtcttcca
> CG3096.3/152-170	pattern xxxxxxxxxxxxxxxxxxx
ctttaatcattgtcttcca
> CG12487.3/250-268	pattern xxxxxxxxxxxxxxxxxxx
agaaaatcattgtcttcca
> CG3166.3/1100-1118	pattern xxxxxxxxxxxxxxxxxxx
agaaaaacattggcttcca
> CG6096.3/103-121	pattern xxxxxxxxxxxxxxxxxxx
caacgaatcatgtcttcca
> CG8346.3/78-96	pattern xxxxxxxxxxxxxxxxxxx
caagatccgttgtcttcca
> CG5185.3/334-352	pattern xxxxxxxxxxxxxxxxxxx
taagaatcattgtcttcca
> CG6494.3/447-465	pattern xxxxxxxxxxxxxxxxxxx
aatcagcaaaagtcttcca
> dme-miR-7/7-23aa	pattern xxxxxxxxxxxxxxxxxxx
aaaaatcactagtcttcca
> dme-miR-7/7-23ac	pattern xxxxxxxxxxxxxxxxxxx
aaacatcactagtcttcca
> dme-miR-7/7-23ag	pattern xxxxxxxxxxxxxxxxxxx
aaagatcactagtcttcca
> dme-miR-7/7-23at	pattern xxxxxxxxxxxxxxxxxxx
aaatatcactagtcttcca
> dme-miR-7/7-23ca	pattern xxxxxxxxxxxxxxxxxxx
aacaatcactagtcttcca
> dme-miR-7/7-23cc	pattern xxxxxxxxxxxxxxxxxxx
aaccatcactagtcttcca
> dme-miR-7/7-23cg	pattern xxxxxxxxxxxxxxxxxxx
aacgatcactagtcttcca
> dme-miR-7/7-23ct	pattern xxxxxxxxxxxxxxxxxxx
aactatcactagtcttcca
> dme-miR-7/7-23ga	pattern xxxxxxxxxxxxxxxxxxx
aagaatcactagtcttcca
> dme-miR-7/7-23gc	pattern xxxxxxxxxxxxxxxxxxx
aagcatcactagtcttcca
> dme-miR-7/7-23gg	pattern xxxxxxxxxxxxxxxxxxx
aaggatcactagtcttcca
> dme-miR-7/7-23gt	pattern xxxxxxxxxxxxxxxxxxx
aagtatcactagtcttcca
> dme-miR-7/7-23ta	pattern xxxxxxxxxxxxxxxxxxx
aataatcactagtcttcca
> dme-miR-7/7-23tc	pattern xxxxxxxxxxxxxxxxxxx
aatcatcactagtcttcca
> dme-miR-7/7-23tg	pattern xxxxxxxxxxxxxxxxxxx
aatgatcactagtcttcca
> dme-miR-7/7-23tt	pattern xxxxxxxxxxxxxxxxxxx
aattatcactagtcttcca
> CG6096.3/24-42	pattern xxxxxxxxxxxxxxxxxxx
catcgaatccagtcttcca
> CG6096.3/68-86	pattern xxxxxxxxxxxxxxxxxxx
cattgaatcctgtcttcca
> CG8328.3/63-81	pattern xxxxxxxxxxxxxxxxxxx
aaacaatccaagttttcca
> CG3166.3/1586-1602aa	pattern xxxxxxxxxxxxxxxxxxx
caatacctgtatacttcca
> CG3166.3/1586-1602ac	pattern xxxxxxxxxxxxxxxxxxx
caatacctgtatccttcca
> CG3166.3/1586-1602ag	pattern xxxxxxxxxxxxxxxxxxx
caatacctgtatgcttcca
> CG3166.3/1586-1602at	pattern xxxxxxxxxxxxxxxxxxx
caatacctgtattcttcca
> CG3166.3/1586-1602ca	pattern xxxxxxxxxxxxxxxxxxx
caatacctgtctacttcca
> CG3166.3/1586-1602cc	pattern xxxxxxxxxxxxxxxxxxx
caatacctgtctccttcca
> CG3166.3/1586-1602cg	pattern xxxxxxxxxxxxxxxxxxx
caatacctgtctgcttcca
> CG3166.3/1586-1602ct	pattern xxxxxxxxxxxxxxxxxxx
caatacctgtcttcttcca
> CG3166.3/1586-1602ga	pattern xxxxxxxxxxxxxxxxxxx
caatacctgtgtacttcca
> CG3166.3/1586-1602gc	pattern xxxxxxxxxxxxxxxxxxx
caatacctgtgtccttcca
> CG3166.3/1586-1602gg	pattern xxxxxxxxxxxxxxxxxxx
caatacctgtgtgcttcca
> CG3166.3/1586-1602gt	pattern xxxxxxxxxxxxxxxxxxx
caatacctgtgttcttcca
> CG3166.3/1586-1602ta	pattern xxxxxxxxxxxxxxxxxxx
caatacctgtttacttcca
> CG3166.3/1586-1602tc	pattern xxxxxxxxxxxxxxxxxxx
caatacctgtttccttcca
> CG3166.3/1586-1602tg	pattern xxxxxxxxxxxxxxxxxxx
caatacctgtttgcttcca
> CG3166.3/1586-1602tt	pattern xxxxxxxxxxxxxxxxxxx
caatacctgttttcttcca
> CG3166.3/29-46a	pattern xxxxxxxxxxxxxxxxxxx
cactacatccatacttcca
> CG3166.3/29-46c	pattern xxxxxxxxxxxxxxxxxxx
cactacatccatccttcca
> CG3166.3/29-46g	pattern xxxxxxxxxxxxxxxxxxx
cactacatccatgcttcca
> CG3166.3/29-46t	pattern xxxxxxxxxxxxxxxxxxx
cactacatccattcttcca
> CG3166.3/1294-1312	pattern xxxxxxxxxxxxxxxxxxx
tcttaccaccacacttcca
stackbm "dm_miR-7.sbm_xxxxxxxxxxxxxxxxxxx": 16 x 18
aa: 0.0444324929798 0.0448457228476 0.0206532713661 0.0242401675447 0.0421337379964 0.0268961543284 0.0 0.00932342620464 0.00932342620464 0.030803892835 0.0 0.0 0.0 0.0 0.0 0.0 0.0 0.0
ac: 0.0 0.0191205259944 0.0214804666304 0.0 0.0482011285167 0.0 0.0206532713661 0.0272784225093 0.0 0.0 0.0136498223645 0.0 0.0237368867503 0.0 0.0 0.0 0.0 0.0
ag: 0.0206532713661 0.0102249968806 0.0052813642138 0.0 0.00932342620464 0.0 0.0 0.0 0.0 0.0 0.0444324929798 0.0 0.0 0.0 0.0 0.0 0.0 0.0
at: 0.0 0.0163168005855 0.0262243492611 0.0 0.0189099643586 0.029620923888 0.022710297111 0.0 0.0287937286237 0.0 0.0164674141487 0.0 0.0 0.0 0.0 0.0 0.0 0.0
ca: 0.0460755533283 0.0 0.0 0.030803892835 0.0 0.0164674141487 0.036601848714 0.0287937286237 0.0214804666304 0.0301172365132 0.0 0.0136498223645 0.0 0.0 0.0 0.0 0.0 0.132951597296
cc: 0.0 0.0 0.0 0.0 0.0 0.031733714368 0.0052813642138 0.0214804666304 0.0363601194756 0.0 0.0 0.0 0.016911975568 0.0 0.0 0.0 0.132951597296 0.0
cg: 0.0 0.0 0.00265311184573 0.0 0.0 0.0 0.0 0.0052813642138 0.0 0.0 0.0 0.0 0.0 0.0 0.0 0.0 0.0 0.0
ct: 0.0 0.0136498223645 0.0164674141487 0.0 0.0 0.0 0.0180838920035 0.0 0.0136286001448 0.00624288296237 0.00904194597508 0.0 0.0 0.111471130666 0.0 0.0 0.0 0.0
ga: 0.0 0.0206532713661 0.00358689617861 0.01532306818 0.00624288296237 0.0 0.0 0.0 0.0 0.0 0.0 0.0 0.0 0.0 0.0 0.0 0.0 0.0
gc: 0.0 0.0 0.0 0.0 0.0 0.00932342620464 0.0 0.0 0.0 0.0 0.0 0.0 0.0282055375644 0.0 0.0 0.0 0.0 0.0
gg: 0.0 0.0 0.006638100702 0.0 0.0 0.0 0.0 0.0 0.0 0.0 0.0 0.0206532713661 0.0 0.0 0.0 0.0 0.0 0.0
gt: 0.00814045725761 0.0 0.0 0.0 0.0 0.0 0.0 0.0 0.0233652562173 0.0 0.0090419460284 0.0640971974136 0.0 0.0 0.0 0.0 0.0 0.0
ta: 0.0 0.00814045725761 0.0 0.0482011285167 0.00814045725761 0.0 0.0 0.0 0.0 0.0136286001448 0.0 0.0100870643857 0.0 0.0 0.0 0.0 0.0 0.0
tc: 0.0136498223645 0.0 0.00932342620464 0.0 0.0 0.0189099643586 0.029620923888 0.022710297111 0.0 0.00904194597508 0.0 0.016911975568 0.0426167307832 0.0 0.0 0.132951597296 0.0 0.0
tg: 0.0 0.0 0.000750491418446 0.00624288296237 0.0 0.0 0.0 0.0180838920035 0.0 0.0090419460284 0.0403179757998 0.00755226619839 0.0 0.0 0.0 0.0 0.0 0.0
tt: 0.0 0.0 0.0198927053269 0.00814045725761 0.0 0.0 0.0 0.0 0.0 0.0340750928375 0.0 0.0 0.0214804666304 0.0214804666304 0.132951597296 0.0 0.0 0.0

stackbm.Alignment 0.1
xx--xxxxxxxxxxxxxxx
34
> CG12487.3/223-241	pattern xx--xxxxxxxxxxxxxxx
gttatcattgtcttcca
> CG5185.3/279-297	pattern xx--xxxxxxxxxxxxxxx
gcaatcattgtcttcca
> CG3096.3/152-170	pattern xx--xxxxxxxxxxxxxxx
ctaatcattgtcttcca
> CG12487.3/250-268	pattern xx--xxxxxxxxxxxxxxx
agaatcattgtcttcca
> CG3166.3/1100-1118	pattern xx--xxxxxxxxxxxxxxx
agaaacattggcttcca
> CG6096.3/103-121	pattern xx--xxxxxxxxxxxxxxx
cagaatcatgtcttcca
> CG8346.3/78-96	pattern xx--xxxxxxxxxxxxxxx
caatccgttgtcttcca
> CG5185.3/334-352	pattern xx--xxxxxxxxxxxxxxx
taaatcattgtcttcca
> CG6494.3/447-465	pattern xx--xxxxxxxxxxxxxxx
aaagcaaaagtcttcca
> dme-miR-7/7-23	pattern xx--xxxxxxxxxxxxxxx
aaatcactagtcttcca
> CG6096.3/24-42	pattern xx--xxxxxxxxxxxxxxx
cagaatccagtcttcca
> CG6096.3/68-86	pattern xx--xxxxxxxxxxxxxxx
cagaatcctgtcttcca
> CG8328.3/63-81	pattern xx--xxxxxxxxxxxxxxx
aaaatccaagttttcca
> CG3166.3/1586-1602aa	pattern xx--xxxxxxxxxxxxxxx
caacctgtatacttcca
> CG3166.3/1586-1602ac	pattern xx--xxxxxxxxxxxxxxx
caacctgtatccttcca
> CG3166.3/1586-1602ag	pattern xx--xxxxxxxxxxxxxxx
caacctgtatgcttcca
> CG3166.3/1586-1602at	pattern xx--xxxxxxxxxxxxxxx
caacctgtattcttcca
> CG3166.3/1586-1602ca	pattern xx--xxxxxxxxxxxxxxx
caacctgtctacttcca
> CG3166.3/1586-1602cc	pattern xx--xxxxxxxxxxxxxxx
caacctgtctccttcca
> CG3166.3/1586-1602cg	pattern xx--xxxxxxxxxxxxxxx
caacctgtctgcttcca
> CG3166.3/1586-1602ct	pattern xx--xxxxxxxxxxxxxxx
caacctgtcttcttcca
> CG3166.3/1586-1602ga	pattern xx--xxxxxxxxxxxxxxx
caacctgtgtacttcca
> CG3166.3/1586-1602gc	pattern xx--xxxxxxxxxxxxxxx
caacctgtgtccttcca
> CG3166.3/1586-1602gg	pattern xx--xxxxxxxxxxxxxxx
caacctgtgtgcttcca
> CG3166.3/1586-1602gt	pattern xx--xxxxxxxxxxxxxxx
caacctgtgttcttcca
> CG3166.3/1586-1602ta	pattern xx--xxxxxxxxxxxxxxx
caacctgtttacttcca
> CG3166.3/1586-1602tc	pattern xx--xxxxxxxxxxxxxxx
caacctgtttccttcca
> CG3166.3/1586-1602tg	pattern xx--xxxxxxxxxxxxxxx
caacctgtttgcttcca
> CG3166.3/1586-1602tt	pattern xx--xxxxxxxxxxxxxxx
caacctgttttcttcca
> CG3166.3/29-46a	pattern xx--xxxxxxxxxxxxxxx
caacatccatacttcca
> CG3166.3/29-46c	pattern xx--xxxxxxxxxxxxxxx
caacatccatccttcca
> CG3166.3/29-46g	pattern xx--xxxxxxxxxxxxxxx
caacatccatgcttcca
> CG3166.3/29-46t	pattern xx--xxxxxxxxxxxxxxx
caacatccattcttcca
> CG3166.3/1294-1312	pattern xx--xxxxxxxxxxxxxxx
tcaccaccacacttcca
stackbm "dm_miR-7.sbm_xx--xxxxxxxxxxxxxxx": 16 x 16
aa: 0.0372845168532 0.0710150139753 0.0453803773404 0.0348105629607 0.0 0.00701559778431 0.00701559778431 0.0305679990624 0.0 0.0 0.0 0.0 0.0 0.0 0.0 0.0
ac: 0.0 0.0 0.0531827102908 0.0 0.0218279760623 0.0279387246624 0.0 0.0 0.0212222068715 0.0 0.0284375574688 0.0 0.0 0.0 0.0 0.0
ag: 0.0218279760623 0.0129825868984 0.00701559778431 0.0 0.0 0.0 0.0 0.0 0.0372845168532 0.0 0.0 0.0 0.0 0.0 0.0 0.0
at: 0.0 0.0 0.00848651149369 0.0333556767468 0.0225698457889 0.0 0.031631251531 0.00830200728092 0.0117122834324 0.0 0.0 0.0 0.0 0.0 0.0 0.0
ca: 0.0467130840205 0.0212222068715 0.0 0.00958725889043 0.0349543224467 0.031631251531 0.031854408559 0.030809465762 0.0 0.0212222068715 0.0 0.0 0.0 0.0 0.0 0.136851059276
cc: 0.0 0.0 0.0 0.0435954514004 0.00176999370286 0.0235524012781 0.0354900453795 0.0 0.0 0.0 0.0178264489666 0.0 0.0 0.0 0.136851059276 0.0
cg: 0.0 0.0 0.0 0.0 0.0 0.00176999370286 0.0 0.0 0.0 0.0 0.0 0.0 0.0 0.0 0.0 0.0
ct: 0.0 0.0 0.0 0.0 0.0223732445288 0.0 0.00671651779083 0.0046805796175 0.0101241099934 0.0 0.0 0.113298657998 0.0 0.0 0.0 0.0
ga: 0.0 0.0218279760623 0.0129825868984 0.0 0.0 0.0 0.0 0.0 0.0 0.0 0.0 0.0 0.0 0.0 0.0 0.0
gc: 0.0 0.0 0.0 0.00701559778431 0.0 0.0 0.0 0.0 0.0 0.0 0.0287466799177 0.0 0.0 0.0 0.0 0.0
gg: 0.0 0.0 0.0 0.0 0.0 0.0 0.0 0.0 0.0 0.0218279760623 0.0 0.0 0.0 0.0 0.0 0.0
gt: 0.00980327546872 0.0 0.0 0.0 0.0 0.0 0.0241432382317 0.0 0.0101241099934 0.0618403729232 0.0 0.0 0.0 0.0 0.0 0.0
ta: 0.0 0.0 0.00980327546872 0.0 0.0 0.0 0.0 0.00884154233277 0.0 0.00721535059727 0.0 0.0 0.0 0.0 0.0 0.0
tc: 0.0212222068715 0.0 0.0 0.00848651149369 0.0333556767468 0.0225698457889 0.0 0.0101241099934 0.0 0.0178264489666 0.0382879716451 0.0 0.0 0.136851059276 0.0 0.0
tg: 0.0 0.0 0.0 0.0 0.0 0.0223732445288 0.0 0.0101241099934 0.0463838321323 0.0069187038554 0.0 0.0 0.0 0.0 0.0 0.0
tt: 0.0 0.00980327546872 0.0 0.0 0.0 0.0 0.0 0.0334012452339 0.0 0.0 0.0235524012781 0.0235524012781 0.136851059276 0.0 0.0 0.0

stackbm.Alignment 0.1
xxxxxxxxxx-x-xxxxxx
31
> CG12487.3/223-241	pattern xxxxxxxxxx-x-xxxxxx
gtattatcatgcttcca
> CG5185.3/279-297	pattern xxxxxxxxxx-x-xxxxxx
gccgaatcatgcttcca
> CG3096.3/152-170	pattern xxxxxxxxxx-x-xxxxxx
ctttaatcatgcttcca
> CG12487.3/250-268	pattern xxxxxxxxxx-x-xxxxxx
agaaaatcatgcttcca
> CG3166.3/1100-1118	pattern xxxxxxxxxx-x-xxxxxx
agaaaaacatgcttcca
> CG6096.3/103-121	pattern xxxxxxxxxx-x-xxxxxx
caacgaatcagcttcca
> CG8346.3/78-96	pattern xxxxxxxxxx-x-xxxxxx
caagatccgtgcttcca
> CG5185.3/334-352	pattern xxxxxxxxxx-x-xxxxxx
taagaatcatgcttcca
> CG6494.3/447-465	pattern xxxxxxxxxx-x-xxxxxx
aatcagcaaagcttcca
> dme-miR-7/7-23aa	pattern xxxxxxxxxx-x-xxxxxx
aaaaatcactgcttcca
> dme-miR-7/7-23ac	pattern xxxxxxxxxx-x-xxxxxx
aaacatcactgcttcca
> dme-miR-7/7-23ag	pattern xxxxxxxxxx-x-xxxxxx
aaagatcactgcttcca
> dme-miR-7/7-23at	pattern xxxxxxxxxx-x-xxxxxx
aaatatcactgcttcca
> dme-miR-7/7-23ca	pattern xxxxxxxxxx-x-xxxxxx
aacaatcactgcttcca
> dme-miR-7/7-23cc	pattern xxxxxxxxxx-x-xxxxxx
aaccatcactgcttcca
> dme-miR-7/7-23cg	pattern xxxxxxxxxx-x-xxxxxx
aacgatcactgcttcca
> dme-miR-7/7-23ct	pattern xxxxxxxxxx-x-xxxxxx
aactatcactgcttcca
> dme-miR-7/7-23ga	pattern xxxxxxxxxx-x-xxxxxx
aagaatcactgcttcca
> dme-miR-7/7-23gc	pattern xxxxxxxxxx-x-xxxxxx
aagcatcactgcttcca
> dme-miR-7/7-23gg	pattern xxxxxxxxxx-x-xxxxxx
aaggatcactgcttcca
> dme-miR-7/7-23gt	pattern xxxxxxxxxx-x-xxxxxx
aagtatcactgcttcca
> dme-miR-7/7-23ta	pattern xxxxxxxxxx-x-xxxxxx
aataatcactgcttcca
> dme-miR-7/7-23tc	pattern xxxxxxxxxx-x-xxxxxx
aatcatcactgcttcca
> dme-miR-7/7-23tg	pattern xxxxxxxxxx-x-xxxxxx
aatgatcactgcttcca
> dme-miR-7/7-23tt	pattern xxxxxxxxxx-x-xxxxxx
aattatcactgcttcca
> CG6096.3/24-42	pattern xxxxxxxxxx-x-xxxxxx
catcgaatccgcttcca
> CG6096.3/68-86	pattern xxxxxxxxxx-x-xxxxxx
cattgaatccgcttcca
> CG8328.3/63-81	pattern xxxxxxxxxx-x-xxxxxx
aaacaatccagtttcca
> CG3166.3/1586-1602	pattern xxxxxxxxxx-x-xxxxxx
caatacctgttcttcca
> CG3166.3/29-46	pattern xxxxxxxxxx-x-xxxxxx
cactacatcctcttcca
> CG3166.3/1294-1312	pattern xxxxxxxxxx-x-xxxxxx
tcttaccaccccttcca
stackbm "dm_miR-7.sbm_xxxxxxxxxx-x-xxxxxx": 16 x 16
aa: 0.0490939660745 0.048185387313 0.0142870493072 0.0190058114033 0.0435544872903 0.0271412488238 0.0 0.0107582066627 0.0107582066627 0.0 0.0 0.0 0.0 0.0 0.0 0.0
ac: 0.0 0.0147653064031 0.0272623178019 0.0 0.0435876333835 0.0 0.0142870493072 0.0281624570002 0.0 0.0 0.0 0.0 0.0 0.0 0.0 0.0
ag: 0.0142870493072 0.0107782897285 0.00889460603953 0.0 0.0107582066627 0.0 0.0 0.0 0.0 0.0380205244646 0.0 0.0 0.0 0.0 0.0 0.0
at: 0.0 0.0236124061793 0.0229265213728 0.0 0.0199680476495 0.0401654958843 0.0273243540383 0.0 0.0271902273896 0.0 0.0 0.0 0.0 0.0 0.0 0.0
ca: 0.0482474235494 0.0 0.000272628568679 0.0380205244646 0.0 0.0144701545217 0.0389206636629 0.0271902273896 0.0272623178019 0.0 0.0 0.0 0.0 0.0 0.0 0.141620632404
cc: 0.0 0.00200512018115 0.0 0.0 0.0 0.0291174788618 0.00889460603953 0.0272623178019 0.0444133694286 0.0170890153903 0.0170890153903 0.0 0.0 0.0 0.141620632404 0.0
cg: 0.0 0.0 0.00202764349388 0.00692935640554 0.0 0.0 0.0 0.00889460603953 0.0 0.0128541995166 0.0 0.0 0.0 0.0 0.0 0.0
ct: 0.0 0.0170890153903 0.0144701545217 0.0 0.0 0.0 0.0120284634716 0.0 0.0110734416099 0.0144701545217 0.0 0.114358314602 0.0 0.0 0.0 0.0
ga: 0.0 0.0142870493072 0.00444613352736 0.0172544057346 0.0128541995166 0.0 0.0 0.0 0.0 0.0 0.0 0.0 0.0 0.0 0.0 0.0
gc: 0.00200512018115 0.0 0.0 0.0 0.0 0.0107582066627 0.0 0.0 0.0 0.0 0.0707706812184 0.0 0.0 0.0 0.0 0.0
gg: 0.0 0.0 0.00633215620117 0.0 0.0 0.0 0.0 0.0 0.0 0.0 0.0 0.0 0.0 0.0 0.0 0.0
gt: 0.0108980579012 0.0 0.0 0.0 0.0 0.0 0.0 0.0 0.0209230695111 0.0 0.0272623178019 0.0 0.0 0.0 0.0 0.0
ta: 0.0 0.0108980579012 0.0 0.0435876333835 0.0108980579012 0.0 0.0 0.0 0.0 0.0 0.0 0.0 0.0 0.0 0.0 0.0
tc: 0.0170890153903 0.0 0.0176875630682 0.0 0.0 0.0199680476495 0.0401654958843 0.0273243540383 0.0 0.0 0.0264986179932 0.0 0.0 0.141620632404 0.0 0.0
tg: 0.0 0.0 0.0 0.00592484311107 0.0 0.0 0.0 0.0120284634716 0.0 0.0471582750391 0.0 0.0 0.0 0.0 0.0 0.0
tt: 0.0 0.0 0.0230138585013 0.0108980579012 0.0 0.0 0.0 0.0 0.0 0.0120284634716 0.0 0.0272623178019 0.141620632404 0.0 0.0 0.0

stackbm.Alignment 0.1
xxxxxxxxxxxx-xxxxxx
34
> CG12487.3/223-241	pattern xxxxxxxxxxxx-xxxxxx
gtattatcattgcttcca
> CG5185.3/279-297	pattern xxxxxxxxxxxx-xxxxxx
gccgaatcattgcttcca
> CG3096.3/152-170	pattern xxxxxxxxxxxx-xxxxxx
ctttaatcattgcttcca
> CG12487.3/250-268	pattern xxxxxxxxxxxx-xxxxxx
agaaaatcattgcttcca
> CG3166.3/1100-1118	pattern xxxxxxxxxxxx-xxxxxx
agaaaaacattgcttcca
> CG6096.3/103-121	pattern xxxxxxxxxxxx-xxxxxx
caacgaatcatgcttcca
> CG8346.3/78-96	pattern xxxxxxxxxxxx-xxxxxx
caagatccgttgcttcca
> CG5185.3/334-352	pattern xxxxxxxxxxxx-xxxxxx
taagaatcattgcttcca
> CG6494.3/447-465	pattern xxxxxxxxxxxx-xxxxxx
aatcagcaaaagcttcca
> dme-miR-7/7-23aa	pattern xxxxxxxxxxxx-xxxxxx
aaaaatcactagcttcca
> dme-miR-7/7-23ac	pattern xxxxxxxxxxxx-xxxxxx
aaacatcactagcttcca
> dme-miR-7/7-23ag	pattern xxxxxxxxxxxx-xxxxxx
aaagatcactagcttcca
> dme-miR-7/7-23at	pattern xxxxxxxxxxxx-xxxxxx
aaatatcactagcttcca
> dme-miR-7/7-23ca	pattern xxxxxxxxxxxx-xxxxxx
aacaatcactagcttcca
> dme-miR-7/7-23cc	pattern xxxxxxxxxxxx-xxxxxx
aaccatcactagcttcca
> dme-miR-7/7-23cg	pattern xxxxxxxxxxxx-xxxxxx
aacgatcactagcttcca
> dme-miR-7/7-23ct	pattern xxxxxxxxxxxx-xxxxxx
aactatcactagcttcca
> dme-miR-7/7-23ga	pattern xxxxxxxxxxxx-xxxxxx
aagaatcactagcttcca
> dme-miR-7/7-23gc	pattern xxxxxxxxxxxx-xxxxxx
aagcatcactagcttcca
> dme-miR-7/7-23gg	pattern xxxxxxxxxxxx-xxxxxx
aaggatcactagcttcca
> dme-miR-7/7-23gt	pattern xxxxxxxxxxxx-xxxxxx
aagtatcactagcttcca
> dme-miR-7/7-23ta	pattern xxxxxxxxxxxx-xxxxxx
aataatcactagcttcca
> dme-miR-7/7-23tc	pattern xxxxxxxxxxxx-xxxxxx
aatcatcactagcttcca
> dme-miR-7/7-23tg	pattern xxxxxxxxxxxx-xxxxxx
aatgatcactagcttcca
> dme-miR-7/7-23tt	pattern xxxxxxxxxxxx-xxxxxx
aattatcactagcttcca
> CG6096.3/24-42	pattern xxxxxxxxxxxx-xxxxxx
catcgaatccagcttcca
> CG6096.3/68-86	pattern xxxxxxxxxxxx-xxxxxx
cattgaatcctgcttcca
> CG8328.3/63-81	pattern xxxxxxxxxxxx-xxxxxx
aaacaatccaagtttcca
> CG3166.3/1586-1602a	pattern xxxxxxxxxxxx-xxxxxx
caatacctgtatcttcca
> CG3166.3/1586-1602c	pattern xxxxxxxxxxxx-xxxxxx
caatacctgtctcttcca
> CG3166.3/1586-1602g	pattern xxxxxxxxxxxx-xxxxxx
caatacctgtgtcttcca
> CG3166.3/1586-1602t	pattern xxxxxxxxxxxx-xxxxxx
caatacctgtttcttcca
> CG3166.3/29-46	pattern xxxxxxxxxxxx-xxxxxx
cactacatccatcttcca
> CG3166.3/1294-1312	pattern xxxxxxxxxxxx-xxxxxx
tcttaccaccaccttcca
stackbm "dm_miR-7.sbm_xxxxxxxxxxxx-xxxxxx": 16 x 17
aa: 0.0483609936669 0.0479051912963 0.0137769038499 0.0203413004936 0.0411420022989 0.0241232208783 0.0 0.00973883495151 0.00973883495151 0.0339074002332 0.0 0.0 0.0 0.0 0.0 0.0 0.0
ac: 0.0 0.0161499075273 0.0257834590645 0.0 0.0448054220276 0.0 0.0137769038499 0.0294732877283 0.0 0.0 0.0150196942945 0.0 0.0 0.0 0.0 0.0 0.0
ag: 0.0137769038499 0.0114275290308 0.00636783652219 0.0 0.00973883495151 0.0 0.0 0.0 0.0 0.0 0.0483609936669 0.0 0.0 0.0 0.0 0.0 0.0
at: 0.0 0.0193782470963 0.02578675949 0.0 0.0208214299559 0.0373979622294 0.024378149052 0.0 0.0270063007976 0.00161489378283 0.0140334164353 0.0 0.0 0.0 0.0 0.0 0.0
ca: 0.0464998812837 0.0 0.00211807550375 0.0339074002332 0.0 0.0140318320235 0.0392121226798 0.0270063007976 0.0257834590645 0.0290515263181 0.0 0.0 0.0 0.0 0.0 0.0 0.136886870043
cc: 0.0 0.00319653316731 0.0 0.0 0.0 0.0307735900041 0.00636783652219 0.0241685652817 0.0377829495637 0.0 0.0 0.0150196942945 0.0 0.0 0.0 0.136886870043 0.0
cg: 0.0 0.0 0.00319653316731 0.00161489378283 0.0 0.0 0.0 0.00636783652219 0.0 0.0 0.0 0.0 0.0 0.0 0.0 0.0 0.0
ct: 0.0 0.0150196942945 0.0140318320235 0.0 0.0 0.0 0.0157538957096 0.0 0.0144535934337 0.00873142324559 0.00787134877703 0.0 0.112718304761 0.0 0.0 0.0 0.0
ga: 0.0 0.0137769038499 0.00444632113996 0.0174535664795 0.0103463170284 0.0 0.0 0.0 0.0 0.0 0.0 0.0 0.0 0.0 0.0 0.0 0.0
gc: 0.00319653316731 0.0 0.0 0.0 0.0 0.00973883495151 0.0 0.0 0.0 0.0 0.0 0.0679128827335 0.0 0.0 0.0 0.0 0.0
gg: 0.0 0.0 0.00698120789081 0.0 0.0 0.0 0.0 0.0 0.0 0.0 0.0 0.0 0.0 0.0 0.0 0.0 0.0
gt: 0.0100328637804 0.0 0.0 0.0 0.0 0.0 0.0 0.0 0.0221217322318 0.0 0.00788096252082 0.0241685652817 0.0 0.0 0.0 0.0 0.0
ta: 0.0 0.0100328637804 0.0 0.0448054220276 0.0100328637804 0.0 0.0 0.0 0.0 0.0144551778454 0.0 0.0 0.0 0.0 0.0 0.0 0.0
tc: 0.0150196942945 0.0 0.00973883495151 0.0 0.0 0.0208214299559 0.0373979622294 0.024378149052 0.0 0.00787134877703 0.0 0.0297857277331 0.0 0.0 0.136886870043 0.0 0.0
tg: 0.0 0.0 0.000907988899205 0.00873142324559 0.0 0.0 0.0 0.0157538957096 0.0 0.00788096252082 0.0437204543483 0.0 0.0 0.0 0.0 0.0 0.0
tt: 0.0 0.0 0.0237511175401 0.0100328637804 0.0 0.0 0.0 0.0 0.0 0.0333741373198 0.0 0.0 0.0241685652817 0.136886870043 0.0 0.0 0.0
