# Supplementary material for: A scoring matrix approach to detecting miRNA target sites
Source: Algorithms Mol Biol. 2008 Mar 31;3:3. doi: 10.1186/1748-7188-3-3 (PMC2365947; doi:10.1186/1748-7188-3-3)
Supplement: Additional file 3 — Raw result files. Raw SBM results files, alignments of miRNA targets used in the analysis and a list of overlapping targets predicted by both SBM and miRanda. [file 1748-7188-3-3-S3.zip › FullResults/hsa-miR-1.sbm]

stackbm.StackBMSet 0.1
alignment:
stackbm.Alignment 0.1

5
> ENSG00000205542/19-36	
tatgca-ctgtacattcca
> hsa-miR-1/3-21	
catacttctttacattcca
> ENSG00000123700/1065-1083	
tttccttttgcacattcca
> ENSG00000152661/1599-1616	
aatttgtttg-acattcca
> ENSG00000152661/467-485	
tccctgctaaaacattcca
3 gap filled alignments with stackbms:
stackbm.Alignment 0.1
xxxxxx-xxxxxxxxxxxx
8
> ENSG00000205542/19-36	pattern xxxxxx-xxxxxxxxxxxx
tatgcactgtacattcca
> hsa-miR-1/3-21	pattern xxxxxx-xxxxxxxxxxxx
catactctttacattcca
> ENSG00000123700/1065-1083	pattern xxxxxx-xxxxxxxxxxxx
tttcctttgcacattcca
> ENSG00000152661/1599-1616a	pattern xxxxxx-xxxxxxxxxxxx
aatttgttgaacattcca
> ENSG00000152661/1599-1616c	pattern xxxxxx-xxxxxxxxxxxx
aatttgttgcacattcca
> ENSG00000152661/1599-1616g	pattern xxxxxx-xxxxxxxxxxxx
aatttgttggacattcca
> ENSG00000152661/1599-1616t	pattern xxxxxx-xxxxxxxxxxxx
aatttgttgtacattcca
> ENSG00000152661/467-485	pattern xxxxxx-xxxxxxxxxxxx
tccctgtaaaacattcca
stackbm "hsa-miR-1.sbm_xxxxxx-xxxxxxxxxxxx": 16 x 17
aa: 0.0139308649907 0.0 0.0 0.0 0.0 0.0 0.0 0.0263502233622 0.0263502233622 0.0270902825009 0.0 0.0 0.0 0.0 0.0 0.0 0.0
ac: 0.0 0.0 0.0 0.0201187724085 0.0 0.0181286488384 0.0 0.0 0.0 0.0 0.101127996751 0.0 0.0 0.0 0.0 0.0 0.0
ag: 0.0 0.0 0.0 0.0 0.0 0.0 0.0 0.0 0.0 0.0 0.0 0.0 0.0 0.0 0.0 0.0 0.0
at: 0.0 0.0521782862376 0.0 0.0 0.0 0.0 0.0 0.0 0.0 0.0 0.0 0.0 0.101127996751 0.0 0.0 0.0 0.0
ca: 0.0201187724085 0.0 0.0 0.0 0.0181286488384 0.0 0.0 0.0 0.0 0.0225994871514 0.0 0.101127996751 0.0 0.0 0.0 0.0 0.101127996751
cc: 0.0 0.0263502233622 0.0263502233622 0.0225994871514 0.0 0.0 0.0 0.0 0.0 0.0 0.0 0.0 0.0 0.0 0.0 0.101127996751 0.0
cg: 0.0 0.0 0.0 0.0 0.0 0.0 0.0 0.0 0.0 0.0 0.0 0.0 0.0 0.0 0.0 0.0 0.0
ct: 0.0 0.0 0.0 0.0263502233622 0.0427182595599 0.0 0.0382474212469 0.0 0.0 0.0 0.0 0.0 0.0 0.0 0.0 0.0 0.0
ga: 0.0 0.0 0.0 0.0 0.0 0.0 0.0 0.0 0.000740059138757 0.013190805852 0.0 0.0 0.0 0.0 0.0 0.0 0.0
gc: 0.0 0.0 0.0 0.0181286488384 0.0 0.0 0.0 0.0 0.0225994871514 0.0 0.0 0.0 0.0 0.0 0.0 0.0 0.0
gg: 0.0 0.0 0.0 0.0 0.0 0.0 0.0 0.0 0.013190805852 0.0 0.0 0.0 0.0 0.0 0.0 0.0 0.0
gt: 0.0 0.0 0.0 0.0 0.0 0.0402810883529 0.0 0.0 0.0181286488384 0.0 0.0 0.0 0.0 0.0 0.0 0.0 0.0
ta: 0.0181286488384 0.0 0.0201187724085 0.0 0.0 0.0 0.0263502233622 0.0 0.0 0.0382474212469 0.0 0.0 0.0 0.0 0.0 0.0 0.0
tc: 0.0263502233622 0.0 0.0225994871514 0.0 0.0 0.0201187724085 0.0 0.0 0.0 0.0 0.0 0.0 0.0 0.0 0.101127996751 0.0 0.0
tg: 0.0 0.0 0.0181286488384 0.0 0.0402810883529 0.0 0.0 0.0546590009805 0.0 0.0 0.0 0.0 0.0 0.0 0.0 0.0 0.0
tt: 0.0225994871514 0.0225994871514 0.0139308649907 0.0139308649907 0.0 0.0225994871514 0.0365303521421 0.0201187724085 0.0201187724085 0.0 0.0 0.0 0.0 0.101127996751 0.0 0.0 0.0

stackbm.Alignment 0.1
xxxxxxxxxxxxxxxxxxx
11
> ENSG00000205542/19-36a	pattern xxxxxxxxxxxxxxxxxxx
tatgcaactgtacattcca
> ENSG00000205542/19-36c	pattern xxxxxxxxxxxxxxxxxxx
tatgcacctgtacattcca
> ENSG00000205542/19-36g	pattern xxxxxxxxxxxxxxxxxxx
tatgcagctgtacattcca
> ENSG00000205542/19-36t	pattern xxxxxxxxxxxxxxxxxxx
tatgcatctgtacattcca
> hsa-miR-1/3-21	pattern xxxxxxxxxxxxxxxxxxx
catacttctttacattcca
> ENSG00000123700/1065-1083	pattern xxxxxxxxxxxxxxxxxxx
tttccttttgcacattcca
> ENSG00000152661/1599-1616a	pattern xxxxxxxxxxxxxxxxxxx
aatttgtttgaacattcca
> ENSG00000152661/1599-1616c	pattern xxxxxxxxxxxxxxxxxxx
aatttgtttgcacattcca
> ENSG00000152661/1599-1616g	pattern xxxxxxxxxxxxxxxxxxx
aatttgtttggacattcca
> ENSG00000152661/1599-1616t	pattern xxxxxxxxxxxxxxxxxxx
aatttgtttgtacattcca
> ENSG00000152661/467-485	pattern xxxxxxxxxxxxxxxxxxx
tccctgctaaaacattcca
stackbm "hsa-miR-1.sbm_xxxxxxxxxxxxxxxxxxx": 16 x 18
aa: 0.0154265896192 0.0 0.0 0.0 0.0 0.00709247683838 0.0 0.0 0.0263111136378 0.0263111136378 0.0286223920383 0.0 0.0 0.0 0.0 0.0 0.0 0.0
ac: 0.0 0.0 0.0 0.017330784302 0.0 0.00709247683838 0.00709247683838 0.0 0.0 0.0 0.0 0.098977125995 0.0 0.0 0.0 0.0 0.0 0.0
ag: 0.0 0.0 0.0 0.0 0.0 0.00709267054552 0.0 0.0 0.0 0.0 0.0 0.0 0.0 0.0 0.0 0.0 0.0 0.0
at: 0.0 0.0540349981434 0.0 0.0 0.0 0.0 0.0 0.0 0.0 0.0 0.0 0.0 0.0 0.098977125995 0.0 0.0 0.0 0.0
ca: 0.017330784302 0.0 0.0 0.0 0.0212776242223 0.0 0.0 0.0 0.0 0.0 0.0186310142138 0.0 0.098977125995 0.0 0.0 0.0 0.0 0.098977125995
cc: 0.0 0.0263111136378 0.0263111136378 0.0186310142138 0.0 0.0 0.00709247683838 0.0 0.0 0.0 0.0 0.0 0.0 0.0 0.0 0.0 0.098977125995 0.0
cg: 0.0 0.0 0.0 0.0 0.0 0.0 0.0 0.0 0.0 0.0 0.0 0.0 0.0 0.0 0.0 0.0 0.0 0.0
ct: 0.0 0.0 0.0 0.0263111136378 0.0359617985158 0.0 0.0263111136378 0.0386084085243 0.0 0.0 0.0 0.0 0.0 0.0 0.0 0.0 0.0 0.0
ga: 0.0 0.0 0.0 0.0 0.0 0.0 0.0 0.0 0.0 0.00231127840054 0.0131153112186 0.0 0.0 0.0 0.0 0.0 0.0 0.0
gc: 0.0 0.0 0.0 0.0212776242223 0.0 0.0263111136378 0.00709267054552 0.0 0.0 0.0186310142138 0.0 0.0 0.0 0.0 0.0 0.0 0.0 0.0
gg: 0.0 0.0 0.0 0.0 0.0 0.0 0.0 0.0 0.0 0.0131153112186 0.0 0.0 0.0 0.0 0.0 0.0 0.0 0.0
gt: 0.0 0.0 0.0 0.0 0.0 0.0154265896192 0.0 0.0 0.0 0.0212776242223 0.0 0.0 0.0 0.0 0.0 0.0 0.0 0.0
ta: 0.0212776242223 0.0 0.017330784302 0.0 0.0 0.0 0.0 0.0263111136378 0.0 0.0 0.0386084085243 0.0 0.0 0.0 0.0 0.0 0.0 0.0
tc: 0.0263111136378 0.0 0.0186310142138 0.0 0.0 0.0 0.017330784302 0.0 0.0 0.0 0.0 0.0 0.0 0.0 0.0 0.098977125995 0.0 0.0
tg: 0.0 0.0 0.0212776242223 0.0 0.0417377032569 0.0 0.0 0.0 0.0553352280552 0.0 0.0 0.0 0.0 0.0 0.0 0.0 0.0 0.0
tt: 0.0186310142138 0.0186310142138 0.0154265896192 0.0154265896192 0.0 0.0359617985158 0.0340576038329 0.0340576038329 0.017330784302 0.017330784302 0.0 0.0 0.0 0.0 0.098977125995 0.0 0.0 0.0

stackbm.Alignment 0.1
xxxxxxxxxx-xxxxxxxx
8
> ENSG00000205542/19-36a	pattern xxxxxxxxxx-xxxxxxxx
tatgcaactgacattcca
> ENSG00000205542/19-36c	pattern xxxxxxxxxx-xxxxxxxx
tatgcacctgacattcca
> ENSG00000205542/19-36g	pattern xxxxxxxxxx-xxxxxxxx
tatgcagctgacattcca
> ENSG00000205542/19-36t	pattern xxxxxxxxxx-xxxxxxxx
tatgcatctgacattcca
> hsa-miR-1/3-21	pattern xxxxxxxxxx-xxxxxxxx
catacttcttacattcca
> ENSG00000123700/1065-1083	pattern xxxxxxxxxx-xxxxxxxx
tttccttttgacattcca
> ENSG00000152661/1599-1616	pattern xxxxxxxxxx-xxxxxxxx
aatttgtttgacattcca
> ENSG00000152661/467-485	pattern xxxxxxxxxx-xxxxxxxx
tccctgctaaacattcca
stackbm "hsa-miR-1.sbm_xxxxxxxxxx-xxxxxxxx": 16 x 17
aa: 0.0117634359187 0.0 0.0 0.0 0.0 0.00725771303773 0.0 0.0 0.0287745520449 0.0287745520449 0.0 0.0 0.0 0.0 0.0 0.0 0.0
ac: 0.0 0.0 0.0 0.0210851497745 0.0 0.00725771303773 0.00725771303773 0.0 0.0 0.0 0.10007014909 0.0 0.0 0.0 0.0 0.0 0.0
ag: 0.0 0.0 0.0 0.0 0.0 0.00725772397172 0.0 0.0 0.0 0.0 0.0 0.0 0.0 0.0 0.0 0.0 0.0
at: 0.0 0.0546217357404 0.0 0.0 0.0 0.0 0.0 0.0 0.0 0.0 0.0 0.0 0.10007014909 0.0 0.0 0.0 0.0
ca: 0.0210851497745 0.0 0.0 0.0 0.0217731500472 0.0 0.0 0.0 0.0 0.0 0.0 0.10007014909 0.0 0.0 0.0 0.0 0.10007014909
cc: 0.0 0.0287745520449 0.0287745520449 0.016673861305 0.0 0.0 0.00725771303773 0.0 0.0 0.0 0.0 0.0 0.0 0.0 0.0 0.10007014909 0.0
cg: 0.0 0.0 0.0 0.0 0.0 0.0 0.0 0.0 0.0 0.0 0.0 0.0 0.0 0.0 0.0 0.0 0.0
ct: 0.0 0.0 0.0 0.0287745520449 0.0377590110795 0.0 0.0287745520449 0.0428582998217 0.0 0.0 0.0 0.0 0.0 0.0 0.0 0.0 0.0
ga: 0.0 0.0 0.0 0.0 0.0 0.0 0.0 0.0 0.0 0.0502104472709 0.0 0.0 0.0 0.0 0.0 0.0 0.0
gc: 0.0 0.0 0.0 0.0217731500472 0.0 0.0287745520449 0.00725772397172 0.0 0.0 0.0 0.0 0.0 0.0 0.0 0.0 0.0 0.0
gg: 0.0 0.0 0.0 0.0 0.0 0.0 0.0 0.0 0.0 0.0 0.0 0.0 0.0 0.0 0.0 0.0 0.0
gt: 0.0 0.0 0.0 0.0 0.0 0.0117634359187 0.0 0.0 0.0 0.0 0.0 0.0 0.0 0.0 0.0 0.0 0.0
ta: 0.0217731500472 0.0 0.0210851497745 0.0 0.0 0.0 0.0 0.0287745520449 0.0 0.0210851497745 0.0 0.0 0.0 0.0 0.0 0.0 0.0
tc: 0.0287745520449 0.0 0.016673861305 0.0 0.0 0.0 0.0210851497745 0.0 0.0 0.0 0.0 0.0 0.0 0.0 0.10007014909 0.0 0.0
tg: 0.0 0.0 0.0217731500472 0.0 0.0405379879636 0.0 0.0 0.0 0.0502104472709 0.0 0.0 0.0 0.0 0.0 0.0 0.0 0.0
tt: 0.016673861305 0.016673861305 0.0117634359187 0.0117634359187 0.0 0.0377590110795 0.0284372972237 0.0284372972237 0.0210851497745 0.0 0.0 0.0 0.0 0.10007014909 0.0 0.0 0.0
