# Supplementary material for: A scoring matrix approach to detecting miRNA target sites
Source: Algorithms Mol Biol. 2008 Mar 31;3:3. doi: 10.1186/1748-7188-3-3 (PMC2365947; doi:10.1186/1748-7188-3-3)
Supplement: Additional file 3 — Raw result files. Raw SBM results files, alignments of miRNA targets used in the analysis and a list of overlapping targets predicted by both SBM and miRanda. [file 1748-7188-3-3-S3.zip › FullResults/mmu-miR-124.sbm]

stackbm.StackBMSet 0.1
alignment:
stackbm.Alignment 0.1

4
> ENSMUSG00000026176/1014-1033	
cccagatgtcacgtgccttc
> ENSMUSG00000026176/169-187	
cccctgtgtca-gtgccttc
> ENSMUSG00000026176/1335-1354	
cttcccaattaagtgccttc
> mmu-miR-124a/1-20	
ggcattcaccgcgtgcctta
2 gap filled alignments with stackbms:
stackbm.Alignment 0.1
xxxxxxxxxxxxxxxxxxxx
7
> ENSMUSG00000026176/1014-1033	pattern xxxxxxxxxxxxxxxxxxxx
cccagatgtcacgtgccttc
> ENSMUSG00000026176/169-187a	pattern xxxxxxxxxxxxxxxxxxxx
cccctgtgtcaagtgccttc
> ENSMUSG00000026176/169-187c	pattern xxxxxxxxxxxxxxxxxxxx
cccctgtgtcacgtgccttc
> ENSMUSG00000026176/169-187g	pattern xxxxxxxxxxxxxxxxxxxx
cccctgtgtcaggtgccttc
> ENSMUSG00000026176/169-187t	pattern xxxxxxxxxxxxxxxxxxxx
cccctgtgtcatgtgccttc
> ENSMUSG00000026176/1335-1354	pattern xxxxxxxxxxxxxxxxxxxx
cttcccaattaagtgccttc
> mmu-miR-124a/1-20	pattern xxxxxxxxxxxxxxxxxxxx
ggcattcaccgcgtgcctta
stackbm "mmu-miR-124.sbm_xxxxxxxxxxxxxxxxxxxx": 16 x 19
aa: 0.0 0.0 0.0 0.0 0.0 0.0 0.0293293299319 0.0 0.0 0.0 0.0293293922592 0.0 0.0 0.0 0.0 0.0 0.0 0.0 0.0
ac: 0.0 0.0 0.0 0.0 0.0 0.0 0.0 0.0304406663324 0.0 0.0 0.0113548477699 0.0 0.0 0.0 0.0 0.0 0.0 0.0 0.0
ag: 0.0 0.0 0.0 0.0113548477699 0.0 0.0 0.0 0.0 0.0 0.0 0.0129010169975 0.0293293922592 0.0 0.0 0.0 0.0 0.0 0.0 0.0
at: 0.0 0.0 0.0 0.0304406663324 0.0 0.0113548477699 0.0 0.0293293299319 0.0 0.0 0.0129010169975 0.0 0.0 0.0 0.0 0.0 0.0 0.0 0.0
ca: 0.0 0.0 0.0417955141023 0.0 0.0 0.0293293299319 0.0304406663324 0.0 0.0 0.0371569440922 0.0 0.0 0.0 0.0 0.0 0.0 0.0 0.0 0.0
cc: 0.0371569440922 0.0371569440922 0.0258020963223 0.0293293299319 0.0293293299319 0.0 0.0 0.0 0.0304406663324 0.0 0.0 0.0 0.0 0.0 0.0 0.0969269403565 0.0 0.0 0.0
cg: 0.0 0.0 0.0 0.0 0.0 0.0 0.0 0.0 0.0 0.0304406663324 0.0 0.0417955141023 0.0 0.0 0.0 0.0 0.0 0.0 0.0
ct: 0.0293293299319 0.0 0.0 0.0258020963223 0.0 0.0 0.0 0.0 0.0 0.0 0.0 0.0 0.0 0.0 0.0 0.0 0.0969269403565 0.0 0.0
ga: 0.0 0.0 0.0 0.0 0.0113548477699 0.0 0.0 0.0 0.0 0.0 0.0 0.0 0.0 0.0 0.0 0.0 0.0 0.0 0.0
gc: 0.0 0.0304406663324 0.0 0.0 0.0 0.0 0.0 0.0 0.0 0.0 0.0304406663324 0.0 0.0 0.0 0.0969269403565 0.0 0.0 0.0 0.0
gg: 0.0304406663324 0.0 0.0 0.0 0.0 0.0 0.0 0.0 0.0 0.0 0.0 0.0129010169975 0.0 0.0 0.0 0.0 0.0 0.0 0.0
gt: 0.0 0.0 0.0 0.0 0.0 0.0258020963223 0.0 0.0371569440922 0.0 0.0 0.0 0.0 0.0969269403565 0.0 0.0 0.0 0.0 0.0 0.0
ta: 0.0 0.0 0.0 0.0 0.0 0.0 0.0 0.0 0.0 0.0293293299319 0.0 0.0 0.0 0.0 0.0 0.0 0.0 0.0 0.0304406663324
tc: 0.0 0.0 0.0293293299319 0.0 0.0 0.0304406663324 0.0 0.0 0.0371569440922 0.0 0.0 0.0 0.0 0.0 0.0 0.0 0.0 0.0 0.066486274024
tg: 0.0 0.0 0.0 0.0 0.0258020963223 0.0 0.0371569440922 0.0 0.0 0.0 0.0 0.0129010169975 0.0 0.0969269403565 0.0 0.0 0.0 0.0 0.0
tt: 0.0 0.0293293299319 0.0 0.0 0.0304406663324 0.0 0.0 0.0 0.0293293299319 0.0 0.0 0.0 0.0 0.0 0.0 0.0 0.0 0.0969269403565 0.0

stackbm.Alignment 0.1
xxxxxxxxxxx-xxxxxxxx
4
> ENSMUSG00000026176/1014-1033	pattern xxxxxxxxxxx-xxxxxxxx
cccagatgtcagtgccttc
> ENSMUSG00000026176/169-187	pattern xxxxxxxxxxx-xxxxxxxx
cccctgtgtcagtgccttc
> ENSMUSG00000026176/1335-1354	pattern xxxxxxxxxxx-xxxxxxxx
cttcccaattagtgccttc
> mmu-miR-124a/1-20	pattern xxxxxxxxxxx-xxxxxxxx
ggcattcaccggtgcctta
stackbm "mmu-miR-124.sbm_xxxxxxxxxxx-xxxxxxxx": 16 x 18
aa: 0.0 0.0 0.0 0.0 0.0 0.0 0.0290900805104 0.0 0.0 0.0 0.0 0.0 0.0 0.0 0.0 0.0 0.0 0.0
ac: 0.0 0.0 0.0 0.0 0.0 0.0 0.0 0.0337232264925 0.0 0.0 0.0 0.0 0.0 0.0 0.0 0.0 0.0 0.0
ag: 0.0 0.0 0.0 0.0129120461796 0.0 0.0 0.0 0.0 0.0 0.0 0.0633449794926 0.0 0.0 0.0 0.0 0.0 0.0 0.0
at: 0.0 0.0 0.0 0.0337232264925 0.0 0.0129120461796 0.0 0.0290900805104 0.0 0.0 0.0 0.0 0.0 0.0 0.0 0.0 0.0 0.0
ca: 0.0 0.0 0.046635272672 0.0 0.0 0.0290900805104 0.0337232264925 0.0 0.0 0.0342548989822 0.0 0.0 0.0 0.0 0.0 0.0 0.0 0.0
cc: 0.0342548989822 0.0342548989822 0.0213428528027 0.0290900805104 0.0290900805104 0.0 0.0 0.0 0.0337232264925 0.0 0.0 0.0 0.0 0.0 0.0970682059851 0.0 0.0 0.0
cg: 0.0 0.0 0.0 0.0 0.0 0.0 0.0 0.0 0.0 0.0337232264925 0.0 0.0 0.0 0.0 0.0 0.0 0.0 0.0
ct: 0.0290900805104 0.0 0.0 0.0213428528027 0.0 0.0 0.0 0.0 0.0 0.0 0.0 0.0 0.0 0.0 0.0 0.0970682059851 0.0 0.0
ga: 0.0 0.0 0.0 0.0 0.0129120461796 0.0 0.0 0.0 0.0 0.0 0.0 0.0 0.0 0.0 0.0 0.0 0.0 0.0
gc: 0.0 0.0337232264925 0.0 0.0 0.0 0.0 0.0 0.0 0.0 0.0 0.0 0.0 0.0 0.0970682059851 0.0 0.0 0.0 0.0
gg: 0.0337232264925 0.0 0.0 0.0 0.0 0.0 0.0 0.0 0.0 0.0 0.0337232264925 0.0 0.0 0.0 0.0 0.0 0.0 0.0
gt: 0.0 0.0 0.0 0.0 0.0 0.0213428528027 0.0 0.0342548989822 0.0 0.0 0.0 0.0970682059851 0.0 0.0 0.0 0.0 0.0 0.0
ta: 0.0 0.0 0.0 0.0 0.0 0.0 0.0 0.0 0.0 0.0290900805104 0.0 0.0 0.0 0.0 0.0 0.0 0.0 0.0337232264925
tc: 0.0 0.0 0.0290900805104 0.0 0.0 0.0337232264925 0.0 0.0 0.0342548989822 0.0 0.0 0.0 0.0 0.0 0.0 0.0 0.0 0.0633449794926
tg: 0.0 0.0 0.0 0.0 0.0213428528027 0.0 0.0342548989822 0.0 0.0 0.0 0.0 0.0 0.0970682059851 0.0 0.0 0.0 0.0 0.0
tt: 0.0 0.0290900805104 0.0 0.0 0.0337232264925 0.0 0.0 0.0 0.0290900805104 0.0 0.0 0.0 0.0 0.0 0.0 0.0 0.0970682059851 0.0
