# Supplementary material for: A scoring matrix approach to detecting miRNA target sites
Source: Algorithms Mol Biol. 2008 Mar 31;3:3. doi: 10.1186/1748-7188-3-3 (PMC2365947; doi:10.1186/1748-7188-3-3)
Supplement: Additional file 3 — Raw result files. Raw SBM results files, alignments of miRNA targets used in the analysis and a list of overlapping targets predicted by both SBM and miRanda. [file 1748-7188-3-3-S3.zip › FullResults/mmu-miR-206.sbm]

stackbm.StackBMSet 0.1
alignment:
stackbm.Alignment 0.1

4
> ENSMUSG00000050953/1586-1607	
aaactaatttgtt-tgacattcc
> ENSMUSG00000006678/650-672	
taaatactttgtcctaacatttc
> mmu-miR-206/2-21	
cacacacttcctt---acattcc
> ENSMUSG00000006678/567-587	
cagatgtttcact--cacattcc
4 gap filled alignments with stackbms:
stackbm.Alignment 0.1
xxxxxxxxxxxxx-xxxxxxxxx
22
> ENSMUSG00000050953/1586-1607	pattern xxxxxxxxxxxxx-xxxxxxxxx
aaactaatttgtttgacattcc
> ENSMUSG00000006678/650-672	pattern xxxxxxxxxxxxx-xxxxxxxxx
taaatactttgtctaacatttc
> mmu-miR-206/2-21aa	pattern xxxxxxxxxxxxx-xxxxxxxxx
cacacacttccttaaacattcc
> mmu-miR-206/2-21ac	pattern xxxxxxxxxxxxx-xxxxxxxxx
cacacacttccttacacattcc
> mmu-miR-206/2-21ag	pattern xxxxxxxxxxxxx-xxxxxxxxx
cacacacttccttagacattcc
> mmu-miR-206/2-21at	pattern xxxxxxxxxxxxx-xxxxxxxxx
cacacacttccttatacattcc
> mmu-miR-206/2-21ca	pattern xxxxxxxxxxxxx-xxxxxxxxx
cacacacttccttcaacattcc
> mmu-miR-206/2-21cc	pattern xxxxxxxxxxxxx-xxxxxxxxx
cacacacttccttccacattcc
> mmu-miR-206/2-21cg	pattern xxxxxxxxxxxxx-xxxxxxxxx
cacacacttccttcgacattcc
> mmu-miR-206/2-21ct	pattern xxxxxxxxxxxxx-xxxxxxxxx
cacacacttccttctacattcc
> mmu-miR-206/2-21ga	pattern xxxxxxxxxxxxx-xxxxxxxxx
cacacacttccttgaacattcc
> mmu-miR-206/2-21gc	pattern xxxxxxxxxxxxx-xxxxxxxxx
cacacacttccttgcacattcc
> mmu-miR-206/2-21gg	pattern xxxxxxxxxxxxx-xxxxxxxxx
cacacacttccttggacattcc
> mmu-miR-206/2-21gt	pattern xxxxxxxxxxxxx-xxxxxxxxx
cacacacttccttgtacattcc
> mmu-miR-206/2-21ta	pattern xxxxxxxxxxxxx-xxxxxxxxx
cacacacttcctttaacattcc
> mmu-miR-206/2-21tc	pattern xxxxxxxxxxxxx-xxxxxxxxx
cacacacttcctttcacattcc
> mmu-miR-206/2-21tg	pattern xxxxxxxxxxxxx-xxxxxxxxx
cacacacttcctttgacattcc
> mmu-miR-206/2-21tt	pattern xxxxxxxxxxxxx-xxxxxxxxx
cacacacttccttttacattcc
> ENSMUSG00000006678/567-587a	pattern xxxxxxxxxxxxx-xxxxxxxxx
cagatgtttcactacacattcc
> ENSMUSG00000006678/567-587c	pattern xxxxxxxxxxxxx-xxxxxxxxx
cagatgtttcactccacattcc
> ENSMUSG00000006678/567-587g	pattern xxxxxxxxxxxxx-xxxxxxxxx
cagatgtttcactgcacattcc
> ENSMUSG00000006678/567-587t	pattern xxxxxxxxxxxxx-xxxxxxxxx
cagatgtttcacttcacattcc
stackbm "mmu_miR206.sbm_xxxxxxxxxxxxx-xxxxxxxxx": 16 x 21
aa: 0.0184224827429 0.0421253898704 0.0237029071275 0.0 0.0 0.0184224827429 0.0 0.0 0.0 0.0 0.0 0.0 0.0 6.31727027659e-05 0.0237660798302 0.0 0.0 0.0 0.0 0.0 0.0
ac: 0.0 0.0228437817678 0.0184224827429 0.0228437817678 0.0 0.0465466888953 0.0 0.0 0.0 0.0 0.0263407463028 0.0 0.0 0.0080837946588 0.0 0.0913099179409 0.0 0.0 0.0 0.0 0.0
ag: 0.0 0.0263407463028 0.0 0.0 0.0 0.0 0.0 0.0 0.0 0.0 0.0 0.0 0.0 0.000198567183837 0.0 0.0 0.0 0.0 0.0 0.0 0.0
at: 0.0 0.0 0.0 0.0500436534302 0.0 0.0 0.0184224827429 0.0 0.0 0.0 0.0 0.0 0.0 0.00632763316805 0.0 0.0 0.0 0.0913099179409 0.0 0.0 0.0
ca: 0.0491845280706 0.0 0.0228437817678 0.0 0.0228437817678 0.0 0.0 0.0 0.0 0.0263407463028 0.0 0.0 0.0 0.0 0.0263407463028 0.0 0.0913099179409 0.0 0.0 0.0 0.0
cc: 0.0 0.0 0.0 0.0 0.0 0.0 0.0 0.0 0.0 0.0228437817678 0.0 0.0 0.0 0.0076570545653 0.0 0.0 0.0 0.0 0.0 0.0 0.0676070108135
cg: 0.0 0.0 0.0 0.0 0.0 0.0 0.0 0.0 0.0 0.0 0.0 0.0 0.0 0.00154224935283 0.0 0.0 0.0 0.0 0.0 0.0 0.0
ct: 0.0 0.0 0.0 0.0184224827429 0.0 0.0 0.0465466888953 0.0 0.0 0.0 0.0228437817678 0.0263407463028 0.0237029071275 0.00590060388883 0.0 0.0 0.0 0.0 0.0 0.0 0.0
ga: 0.0 0.0 0.0263407463028 0.0 0.0 0.0 0.0 0.0 0.0 0.0 0.0 0.0 0.0 0.0 0.0237586038847 0.0 0.0 0.0 0.0 0.0 0.0
gc: 0.0 0.0 0.0 0.0 0.0 0.0 0.0 0.0 0.0 0.0 0.0 0.0 0.0 0.00697270535787 0.0 0.0 0.0 0.0 0.0 0.0 0.0
gg: 0.0 0.0 0.0 0.0 0.0 0.0 0.0 0.0 0.0 0.0 0.0 0.0 0.0 0.0035953046051 0.0 0.0 0.0 0.0 0.0 0.0 0.0
gt: 0.0 0.0 0.0 0.0 0.0 0.0263407463028 0.0 0.0 0.0 0.0 0.0421253898704 0.0 0.0 0.0052162508664 0.0 0.0 0.0 0.0 0.0 0.0 0.0
ta: 0.0237029071275 0.0 0.0 0.0 0.0421253898704 0.0 0.0 0.0 0.0 0.0 0.0 0.0 0.0146731677135 0.0237029071275 0.0174444879233 0.0 0.0 0.0 0.0 0.0 0.0
tc: 0.0 0.0 0.0 0.0 0.0 0.0 0.0 0.0 0.0491845280706 0.0 0.0 0.0237029071275 0.015099907807 0.00362719172078 0.0 0.0 0.0 0.0 0.0 0.0676070108135 0.0237029071275
tg: 0.0 0.0 0.0 0.0 0.0263407463028 0.0 0.0 0.0 0.0 0.0421253898704 0.0 0.0 0.0157842608294 0.0184224827429 0.0 0.0 0.0 0.0 0.0 0.0 0.0
tt: 0.0 0.0 0.0 0.0 0.0 0.0 0.0263407463028 0.0913099179409 0.0421253898704 0.0 0.0 0.0412662645107 0.0220496744637 0.0 0.0 0.0 0.0 0.0 0.0913099179409 0.0237029071275 0.0

stackbm.Alignment 0.1
xxxxxxxxxxxxxxxxxxxxxxx
85
> ENSMUSG00000050953/1586-1607a	pattern xxxxxxxxxxxxxxxxxxxxxxx
aaactaatttgttatgacattcc
> ENSMUSG00000050953/1586-1607c	pattern xxxxxxxxxxxxxxxxxxxxxxx
aaactaatttgttctgacattcc
> ENSMUSG00000050953/1586-1607g	pattern xxxxxxxxxxxxxxxxxxxxxxx
aaactaatttgttgtgacattcc
> ENSMUSG00000050953/1586-1607t	pattern xxxxxxxxxxxxxxxxxxxxxxx
aaactaatttgttttgacattcc
> ENSMUSG00000006678/650-672	pattern xxxxxxxxxxxxxxxxxxxxxxx
taaatactttgtcctaacatttc
> mmu-miR-206/2-21aaa	pattern xxxxxxxxxxxxxxxxxxxxxxx
cacacacttccttaaaacattcc
> mmu-miR-206/2-21aac	pattern xxxxxxxxxxxxxxxxxxxxxxx
cacacacttccttaacacattcc
> mmu-miR-206/2-21aag	pattern xxxxxxxxxxxxxxxxxxxxxxx
cacacacttccttaagacattcc
> mmu-miR-206/2-21aat	pattern xxxxxxxxxxxxxxxxxxxxxxx
cacacacttccttaatacattcc
> mmu-miR-206/2-21aca	pattern xxxxxxxxxxxxxxxxxxxxxxx
cacacacttccttacaacattcc
> mmu-miR-206/2-21acc	pattern xxxxxxxxxxxxxxxxxxxxxxx
cacacacttccttaccacattcc
> mmu-miR-206/2-21acg	pattern xxxxxxxxxxxxxxxxxxxxxxx
cacacacttccttacgacattcc
> mmu-miR-206/2-21act	pattern xxxxxxxxxxxxxxxxxxxxxxx
cacacacttccttactacattcc
> mmu-miR-206/2-21aga	pattern xxxxxxxxxxxxxxxxxxxxxxx
cacacacttccttagaacattcc
> mmu-miR-206/2-21agc	pattern xxxxxxxxxxxxxxxxxxxxxxx
cacacacttccttagcacattcc
> mmu-miR-206/2-21agg	pattern xxxxxxxxxxxxxxxxxxxxxxx
cacacacttccttaggacattcc
> mmu-miR-206/2-21agt	pattern xxxxxxxxxxxxxxxxxxxxxxx
cacacacttccttagtacattcc
> mmu-miR-206/2-21ata	pattern xxxxxxxxxxxxxxxxxxxxxxx
cacacacttccttataacattcc
> mmu-miR-206/2-21atc	pattern xxxxxxxxxxxxxxxxxxxxxxx
cacacacttccttatcacattcc
> mmu-miR-206/2-21atg	pattern xxxxxxxxxxxxxxxxxxxxxxx
cacacacttccttatgacattcc
> mmu-miR-206/2-21att	pattern xxxxxxxxxxxxxxxxxxxxxxx
cacacacttccttattacattcc
> mmu-miR-206/2-21caa	pattern xxxxxxxxxxxxxxxxxxxxxxx
cacacacttccttcaaacattcc
> mmu-miR-206/2-21cac	pattern xxxxxxxxxxxxxxxxxxxxxxx
cacacacttccttcacacattcc
> mmu-miR-206/2-21cag	pattern xxxxxxxxxxxxxxxxxxxxxxx
cacacacttccttcagacattcc
> mmu-miR-206/2-21cat	pattern xxxxxxxxxxxxxxxxxxxxxxx
cacacacttccttcatacattcc
> mmu-miR-206/2-21cca	pattern xxxxxxxxxxxxxxxxxxxxxxx
cacacacttccttccaacattcc
> mmu-miR-206/2-21ccc	pattern xxxxxxxxxxxxxxxxxxxxxxx
cacacacttccttcccacattcc
> mmu-miR-206/2-21ccg	pattern xxxxxxxxxxxxxxxxxxxxxxx
cacacacttccttccgacattcc
> mmu-miR-206/2-21cct	pattern xxxxxxxxxxxxxxxxxxxxxxx
cacacacttccttcctacattcc
> mmu-miR-206/2-21cga	pattern xxxxxxxxxxxxxxxxxxxxxxx
cacacacttccttcgaacattcc
> mmu-miR-206/2-21cgc	pattern xxxxxxxxxxxxxxxxxxxxxxx
cacacacttccttcgcacattcc
> mmu-miR-206/2-21cgg	pattern xxxxxxxxxxxxxxxxxxxxxxx
cacacacttccttcggacattcc
> mmu-miR-206/2-21cgt	pattern xxxxxxxxxxxxxxxxxxxxxxx
cacacacttccttcgtacattcc
> mmu-miR-206/2-21cta	pattern xxxxxxxxxxxxxxxxxxxxxxx
cacacacttccttctaacattcc
> mmu-miR-206/2-21ctc	pattern xxxxxxxxxxxxxxxxxxxxxxx
cacacacttccttctcacattcc
> mmu-miR-206/2-21ctg	pattern xxxxxxxxxxxxxxxxxxxxxxx
cacacacttccttctgacattcc
> mmu-miR-206/2-21ctt	pattern xxxxxxxxxxxxxxxxxxxxxxx
cacacacttccttcttacattcc
> mmu-miR-206/2-21gaa	pattern xxxxxxxxxxxxxxxxxxxxxxx
cacacacttccttgaaacattcc
> mmu-miR-206/2-21gac	pattern xxxxxxxxxxxxxxxxxxxxxxx
cacacacttccttgacacattcc
> mmu-miR-206/2-21gag	pattern xxxxxxxxxxxxxxxxxxxxxxx
cacacacttccttgagacattcc
> mmu-miR-206/2-21gat	pattern xxxxxxxxxxxxxxxxxxxxxxx
cacacacttccttgatacattcc
> mmu-miR-206/2-21gca	pattern xxxxxxxxxxxxxxxxxxxxxxx
cacacacttccttgcaacattcc
> mmu-miR-206/2-21gcc	pattern xxxxxxxxxxxxxxxxxxxxxxx
cacacacttccttgccacattcc
> mmu-miR-206/2-21gcg	pattern xxxxxxxxxxxxxxxxxxxxxxx
cacacacttccttgcgacattcc
> mmu-miR-206/2-21gct	pattern xxxxxxxxxxxxxxxxxxxxxxx
cacacacttccttgctacattcc
> mmu-miR-206/2-21gga	pattern xxxxxxxxxxxxxxxxxxxxxxx
cacacacttccttggaacattcc
> mmu-miR-206/2-21ggc	pattern xxxxxxxxxxxxxxxxxxxxxxx
cacacacttccttggcacattcc
> mmu-miR-206/2-21ggg	pattern xxxxxxxxxxxxxxxxxxxxxxx
cacacacttccttgggacattcc
> mmu-miR-206/2-21ggt	pattern xxxxxxxxxxxxxxxxxxxxxxx
cacacacttccttggtacattcc
> mmu-miR-206/2-21gta	pattern xxxxxxxxxxxxxxxxxxxxxxx
cacacacttccttgtaacattcc
> mmu-miR-206/2-21gtc	pattern xxxxxxxxxxxxxxxxxxxxxxx
cacacacttccttgtcacattcc
> mmu-miR-206/2-21gtg	pattern xxxxxxxxxxxxxxxxxxxxxxx
cacacacttccttgtgacattcc
> mmu-miR-206/2-21gtt	pattern xxxxxxxxxxxxxxxxxxxxxxx
cacacacttccttgttacattcc
> mmu-miR-206/2-21taa	pattern xxxxxxxxxxxxxxxxxxxxxxx
cacacacttcctttaaacattcc
> mmu-miR-206/2-21tac	pattern xxxxxxxxxxxxxxxxxxxxxxx
cacacacttcctttacacattcc
> mmu-miR-206/2-21tag	pattern xxxxxxxxxxxxxxxxxxxxxxx
cacacacttcctttagacattcc
> mmu-miR-206/2-21tat	pattern xxxxxxxxxxxxxxxxxxxxxxx
cacacacttcctttatacattcc
> mmu-miR-206/2-21tca	pattern xxxxxxxxxxxxxxxxxxxxxxx
cacacacttcctttcaacattcc
> mmu-miR-206/2-21tcc	pattern xxxxxxxxxxxxxxxxxxxxxxx
cacacacttcctttccacattcc
> mmu-miR-206/2-21tcg	pattern xxxxxxxxxxxxxxxxxxxxxxx
cacacacttcctttcgacattcc
> mmu-miR-206/2-21tct	pattern xxxxxxxxxxxxxxxxxxxxxxx
cacacacttcctttctacattcc
> mmu-miR-206/2-21tga	pattern xxxxxxxxxxxxxxxxxxxxxxx
cacacacttcctttgaacattcc
> mmu-miR-206/2-21tgc	pattern xxxxxxxxxxxxxxxxxxxxxxx
cacacacttcctttgcacattcc
> mmu-miR-206/2-21tgg	pattern xxxxxxxxxxxxxxxxxxxxxxx
cacacacttcctttggacattcc
> mmu-miR-206/2-21tgt	pattern xxxxxxxxxxxxxxxxxxxxxxx
cacacacttcctttgtacattcc
> mmu-miR-206/2-21tta	pattern xxxxxxxxxxxxxxxxxxxxxxx
cacacacttccttttaacattcc
> mmu-miR-206/2-21ttc	pattern xxxxxxxxxxxxxxxxxxxxxxx
cacacacttccttttcacattcc
> mmu-miR-206/2-21ttg	pattern xxxxxxxxxxxxxxxxxxxxxxx
cacacacttccttttgacattcc
> mmu-miR-206/2-21ttt	pattern xxxxxxxxxxxxxxxxxxxxxxx
cacacacttcctttttacattcc
> ENSMUSG00000006678/567-587aa	pattern xxxxxxxxxxxxxxxxxxxxxxx
cagatgtttcactaacacattcc
> ENSMUSG00000006678/567-587ac	pattern xxxxxxxxxxxxxxxxxxxxxxx
cagatgtttcactaccacattcc
> ENSMUSG00000006678/567-587ag	pattern xxxxxxxxxxxxxxxxxxxxxxx
cagatgtttcactagcacattcc
> ENSMUSG00000006678/567-587at	pattern xxxxxxxxxxxxxxxxxxxxxxx
cagatgtttcactatcacattcc
> ENSMUSG00000006678/567-587ca	pattern xxxxxxxxxxxxxxxxxxxxxxx
cagatgtttcactcacacattcc
> ENSMUSG00000006678/567-587cc	pattern xxxxxxxxxxxxxxxxxxxxxxx
cagatgtttcactcccacattcc
> ENSMUSG00000006678/567-587cg	pattern xxxxxxxxxxxxxxxxxxxxxxx
cagatgtttcactcgcacattcc
> ENSMUSG00000006678/567-587ct	pattern xxxxxxxxxxxxxxxxxxxxxxx
cagatgtttcactctcacattcc
> ENSMUSG00000006678/567-587ga	pattern xxxxxxxxxxxxxxxxxxxxxxx
cagatgtttcactgacacattcc
> ENSMUSG00000006678/567-587gc	pattern xxxxxxxxxxxxxxxxxxxxxxx
cagatgtttcactgccacattcc
> ENSMUSG00000006678/567-587gg	pattern xxxxxxxxxxxxxxxxxxxxxxx
cagatgtttcactggcacattcc
> ENSMUSG00000006678/567-587gt	pattern xxxxxxxxxxxxxxxxxxxxxxx
cagatgtttcactgtcacattcc
> ENSMUSG00000006678/567-587ta	pattern xxxxxxxxxxxxxxxxxxxxxxx
cagatgtttcacttacacattcc
> ENSMUSG00000006678/567-587tc	pattern xxxxxxxxxxxxxxxxxxxxxxx
cagatgtttcacttccacattcc
> ENSMUSG00000006678/567-587tg	pattern xxxxxxxxxxxxxxxxxxxxxxx
cagatgtttcacttgcacattcc
> ENSMUSG00000006678/567-587tt	pattern xxxxxxxxxxxxxxxxxxxxxxx
cagatgtttcactttcacattcc
stackbm "mmu_miR206.sbm_xxxxxxxxxxxxxxxxxxxxxxx": 16 x 22
aa: 0.0190300700579 0.041276411724 0.0222463416661 0.0 0.0 0.0190300700579 0.0 0.0 0.0 0.0 0.0 0.0 0.0 0.00243972527448 0.0 0.0243592816085 0.0 0.0 0.0 0.0 0.0 0.0
ac: 0.0 0.0229238880959 0.0190300700579 0.0229238880959 0.0 0.045170229762 0.0 0.0 0.0 0.0 0.0262832710255 0.0 0.0 0.00368912624303 0.00759679991111 0.0 0.0904835708454 0.0 0.0 0.0 0.0 0.0
ag: 0.0 0.0262832710255 0.0 0.0 0.0 0.0 0.0 0.0 0.0 0.0 0.0 0.0 0.0 0.00324751556187 0.0002191957859 0.0 0.0 0.0 0.0 0.0 0.0 0.0
at: 0.0 0.0 0.0 0.0485296126916 0.0 0.0 0.0190300700579 0.0 0.0 0.0 0.0 0.0 0.0 0.00820142498507 0.00580912620316 0.0 0.0 0.0 0.0904835708454 0.0 0.0 0.0
ca: 0.0492071591214 0.0 0.0229238880959 0.0 0.0229238880959 0.0 0.0 0.0 0.0 0.0262832710255 0.0 0.0 0.0 0.00487259252424 0.0021129399424 0.0262832710255 0.0 0.0904835708454 0.0 0.0 0.0 0.0
cc: 0.0 0.0 0.0 0.0 0.0 0.0 0.0 0.0 0.0 0.0229238880959 0.0 0.0 0.0222463416661 0.00513858307261 0.00709598083238 0.0 0.0 0.0 0.0 0.0 0.0 0.0682372291793
cg: 0.0 0.0 0.0 0.0 0.0 0.0 0.0 0.0 0.0 0.0 0.0 0.0 0.0 0.00540678796055 0.0 0.0 0.0 0.0 0.0 0.0 0.0 0.0
ct: 0.0 0.0 0.0 0.0190300700579 0.0 0.0 0.045170229762 0.0 0.0 0.0 0.0229238880959 0.0262832710255 0.0 0.0222463416661 0.00541398785424 0.0 0.0 0.0 0.0 0.0 0.0 0.0
ga: 0.0 0.0 0.0262832710255 0.0 0.0 0.0 0.0 0.0 0.0 0.0 0.0 0.0 0.0 0.00264474190411 0.0 0.0228120332439 0.0 0.0 0.0 0.0 0.0 0.0
gc: 0.0 0.0 0.0 0.0 0.0 0.0 0.0 0.0 0.0 0.0 0.0 0.0 0.0 0.00301569746742 0.00690330521131 0.0 0.0 0.0 0.0 0.0 0.0 0.0
gg: 0.0 0.0 0.0 0.0 0.0 0.0 0.0 0.0 0.0 0.0 0.0 0.0 0.0 0.00356276740011 0.00356276740011 0.0 0.0 0.0 0.0 0.0 0.0 0.0
gt: 0.0 0.0 0.0 0.0 0.0 0.0262832710255 0.0 0.0 0.0 0.0 0.041276411724 0.0 0.0 0.0082794321786 0.00500188643275 0.0 0.0 0.0 0.0 0.0 0.0 0.0
ta: 0.0222463416661 0.0 0.0 0.0 0.041276411724 0.0 0.0 0.0 0.0 0.0 0.0 0.0 0.0175777920644 0.00366806219733 0.0222463416661 0.0170289849675 0.0 0.0 0.0 0.0 0.0 0.0
tc: 0.0 0.0 0.0 0.0 0.0 0.0 0.0 0.0 0.0492071591214 0.0 0.0 0.0222463416661 0.0154179635574 0.00277950184595 0.00468718507073 0.0 0.0 0.0 0.0 0.0 0.0682372291793 0.0222463416661
tg: 0.0 0.0 0.0 0.0 0.0262832710255 0.0 0.0 0.0 0.0 0.041276411724 0.0 0.0 0.0175026389502 0.00325088812164 0.0190300700579 0.0 0.0 0.0 0.0 0.0 0.0 0.0
tt: 0.0 0.0 0.0 0.0 0.0 0.0 0.0262832710255 0.0904835708454 0.041276411724 0.0 0.0 0.0419539581538 0.0177388346072 0.00804038244229 0.000803984477349 0.0 0.0 0.0 0.0 0.0904835708454 0.0222463416661 0.0

stackbm.Alignment 0.1
xxxxxxxxxxxxx---xxxxxxx
4
> ENSMUSG00000050953/1586-1607	pattern xxxxxxxxxxxxx---xxxxxxx
aaactaatttgttacattcc
> ENSMUSG00000006678/650-672	pattern xxxxxxxxxxxxx---xxxxxxx
taaatactttgtcacatttc
> mmu-miR-206/2-21	pattern xxxxxxxxxxxxx---xxxxxxx
cacacacttccttacattcc
> ENSMUSG00000006678/567-587	pattern xxxxxxxxxxxxx---xxxxxxx
cagatgtttcactacattcc
stackbm "mmu_miR206.sbm_xxxxxxxxxxxxx---xxxxxxx": 16 x 19
aa: 0.0174503549748 0.0451898343451 0.0277394793703 0.0 0.0 0.0174503549748 0.0 0.0 0.0 0.0 0.0 0.0 0.0 0.0 0.0 0.0 0.0 0.0 0.0
ac: 0.0 0.0206399835374 0.0174503549748 0.0206399835374 0.0 0.0483794629077 0.0 0.0 0.0 0.0 0.0256610762424 0.0 0.0 0.0914908941249 0.0 0.0 0.0 0.0 0.0
ag: 0.0 0.0256610762424 0.0 0.0 0.0 0.0 0.0 0.0 0.0 0.0 0.0 0.0 0.0 0.0 0.0 0.0 0.0 0.0 0.0
at: 0.0 0.0 0.0 0.0534005556127 0.0 0.0 0.0174503549748 0.0 0.0 0.0 0.0 0.0 0.0 0.0 0.0 0.0914908941249 0.0 0.0 0.0
ca: 0.0463010597798 0.0 0.0206399835374 0.0 0.0206399835374 0.0 0.0 0.0 0.0 0.0256610762424 0.0 0.0 0.0277394793703 0.0 0.0914908941249 0.0 0.0 0.0 0.0
cc: 0.0 0.0 0.0 0.0 0.0 0.0 0.0 0.0 0.0 0.0206399835374 0.0 0.0 0.0 0.0 0.0 0.0 0.0 0.0 0.0637514147546
cg: 0.0 0.0 0.0 0.0 0.0 0.0 0.0 0.0 0.0 0.0 0.0 0.0 0.0 0.0 0.0 0.0 0.0 0.0 0.0
ct: 0.0 0.0 0.0 0.0174503549748 0.0 0.0 0.0483794629077 0.0 0.0 0.0 0.0206399835374 0.0256610762424 0.0 0.0 0.0 0.0 0.0 0.0 0.0
ga: 0.0 0.0 0.0256610762424 0.0 0.0 0.0 0.0 0.0 0.0 0.0 0.0 0.0 0.0 0.0 0.0 0.0 0.0 0.0 0.0
gc: 0.0 0.0 0.0 0.0 0.0 0.0 0.0 0.0 0.0 0.0 0.0 0.0 0.0 0.0 0.0 0.0 0.0 0.0 0.0
gg: 0.0 0.0 0.0 0.0 0.0 0.0 0.0 0.0 0.0 0.0 0.0 0.0 0.0 0.0 0.0 0.0 0.0 0.0 0.0
gt: 0.0 0.0 0.0 0.0 0.0 0.0256610762424 0.0 0.0 0.0 0.0 0.0451898343451 0.0 0.0 0.0 0.0 0.0 0.0 0.0 0.0
ta: 0.0277394793703 0.0 0.0 0.0 0.0451898343451 0.0 0.0 0.0 0.0 0.0 0.0 0.0 0.0637514147546 0.0 0.0 0.0 0.0 0.0 0.0
tc: 0.0 0.0 0.0 0.0 0.0 0.0 0.0 0.0 0.0463010597798 0.0 0.0 0.0277394793703 0.0 0.0 0.0 0.0 0.0 0.0637514147546 0.0277394793703
tg: 0.0 0.0 0.0 0.0 0.0256610762424 0.0 0.0 0.0 0.0 0.0451898343451 0.0 0.0 0.0 0.0 0.0 0.0 0.0 0.0 0.0
tt: 0.0 0.0 0.0 0.0 0.0 0.0 0.0256610762424 0.0914908941249 0.0451898343451 0.0 0.0 0.0380903385122 0.0 0.0 0.0 0.0 0.0914908941249 0.0277394793703 0.0

stackbm.Alignment 0.1
xxxxxxxxxxxxx--xxxxxxxx
7
> ENSMUSG00000050953/1586-1607	pattern xxxxxxxxxxxxx--xxxxxxxx
aaactaatttgttgacattcc
> ENSMUSG00000006678/650-672	pattern xxxxxxxxxxxxx--xxxxxxxx
taaatactttgtcaacatttc
> mmu-miR-206/2-21a	pattern xxxxxxxxxxxxx--xxxxxxxx
cacacacttccttaacattcc
> mmu-miR-206/2-21c	pattern xxxxxxxxxxxxx--xxxxxxxx
cacacacttccttcacattcc
> mmu-miR-206/2-21g	pattern xxxxxxxxxxxxx--xxxxxxxx
cacacacttccttgacattcc
> mmu-miR-206/2-21t	pattern xxxxxxxxxxxxx--xxxxxxxx
cacacacttcctttacattcc
> ENSMUSG00000006678/567-587	pattern xxxxxxxxxxxxx--xxxxxxxx
cagatgtttcactcacattcc
stackbm "mmu_miR206.sbm_xxxxxxxxxxxxx--xxxxxxxx": 16 x 20
aa: 0.0199075811579 0.0441104508133 0.0242028696555 0.0 0.0 0.0199075811579 0.0 0.0 0.0 0.0 0.0 0.0 0.0 0.0294317365472 0.0 0.0 0.0 0.0 0.0 0.0
ac: 0.0 0.0225602358678 0.0199075811579 0.0225602358678 0.0 0.0467631055233 0.0 0.0 0.0 0.0 0.0256193795576 0.0 0.0 0.0 0.0922900662387 0.0 0.0 0.0 0.0 0.0
ag: 0.0 0.0256193795576 0.0 0.0 0.0 0.0 0.0 0.0 0.0 0.0 0.0 0.0 0.0 0.0 0.0 0.0 0.0 0.0 0.0 0.0
at: 0.0 0.0 0.0 0.0498222492131 0.0 0.0 0.0199075811579 0.0 0.0 0.0 0.0 0.0 0.0 0.0 0.0 0.0 0.0922900662387 0.0 0.0 0.0
ca: 0.0481796154254 0.0 0.0225602358678 0.0 0.0225602358678 0.0 0.0 0.0 0.0 0.0256193795576 0.0 0.0 0.0242028696555 0.0256193795576 0.0 0.0922900662387 0.0 0.0 0.0 0.0
cc: 0.0 0.0 0.0 0.0 0.0 0.0 0.0 0.0 0.0 0.0225602358678 0.0 0.0 0.0 0.0 0.0 0.0 0.0 0.0 0.0 0.0680871965833
cg: 0.0 0.0 0.0 0.0 0.0 0.0 0.0 0.0 0.0 0.0 0.0 0.0 0.0 0.0 0.0 0.0 0.0 0.0 0.0 0.0
ct: 0.0 0.0 0.0 0.0199075811579 0.0 0.0 0.0467631055233 0.0 0.0 0.0 0.0225602358678 0.0256193795576 0.0 0.0 0.0 0.0 0.0 0.0 0.0 0.0
ga: 0.0 0.0 0.0256193795576 0.0 0.0 0.0 0.0 0.0 0.0 0.0 0.0 0.0 0.0 0.0199086493791 0.0 0.0 0.0 0.0 0.0 0.0
gc: 0.0 0.0 0.0 0.0 0.0 0.0 0.0 0.0 0.0 0.0 0.0 0.0 0.0 0.0 0.0 0.0 0.0 0.0 0.0 0.0
gg: 0.0 0.0 0.0 0.0 0.0 0.0 0.0 0.0 0.0 0.0 0.0 0.0 0.0 0.0 0.0 0.0 0.0 0.0 0.0 0.0
gt: 0.0 0.0 0.0 0.0 0.0 0.0256193795576 0.0 0.0 0.0 0.0 0.0441104508133 0.0 0.0 0.0 0.0 0.0 0.0 0.0 0.0 0.0
ta: 0.0242028696555 0.0 0.0 0.0 0.0441104508133 0.0 0.0 0.0 0.0 0.0 0.0 0.0 0.00522886689169 0.0173303007549 0.0 0.0 0.0 0.0 0.0 0.0
tc: 0.0 0.0 0.0 0.0 0.0 0.0 0.0 0.0 0.0481796154254 0.0 0.0 0.0242028696555 0.0256193795576 0.0 0.0 0.0 0.0 0.0 0.0680871965833 0.0242028696555
tg: 0.0 0.0 0.0 0.0 0.0256193795576 0.0 0.0 0.0 0.0 0.0441104508133 0.0 0.0 0.0199086493791 0.0 0.0 0.0 0.0 0.0 0.0 0.0
tt: 0.0 0.0 0.0 0.0 0.0 0.0 0.0256193795576 0.0922900662387 0.0441104508133 0.0 0.0 0.0424678170257 0.0173303007549 0.0 0.0 0.0 0.0 0.0922900662387 0.0242028696555 0.0
