# Supplementary material for: A scoring matrix approach to detecting miRNA target sites
Source: Algorithms Mol Biol. 2008 Mar 31;3:3. doi: 10.1186/1748-7188-3-3 (PMC2365947; doi:10.1186/1748-7188-3-3)
Supplement: Additional file 3 — Raw result files. Raw SBM results files, alignments of miRNA targets used in the analysis and a list of overlapping targets predicted by both SBM and miRanda. [file 1748-7188-3-3-S3.zip › FullResults/ath-miR-163.output]

> AT1G66720.1	ath-miR-163.sbm_xxxxx-xxxxxxxxxxxxxxxxxx	333	355	1.0000000000006997e+00	| Symbol: None |  S-adenosyl-L-methionine:carboxyl methyltransferase family protein, similar to defense-related protein cjs1 (Brassica carinata)(GI:14009292)(Mol Plant Pathol (2001) 2(3):159-169)  | chr1:24884843-24886143 FORWARD | Aliases: F4N21.15, F4N21_15
atcgagttccaggtcctcttcaa
> AT1G66700.1	ath-miR-163.sbm_xxxxx-xxxxxxxxxxxxxxxxxx	333	355	1.0000000000006997e+00	| Symbol: None |  S-adenosyl-L-methionine:carboxyl methyltransferase family protein, similar to defense-related protein cjs1 (Brassica carinata)(GI:14009292)(Mol Plant Pathol (2001) 2(3):159-169)  | chr1:24876954-24878409 REVERSE | Aliases: F4N21.16, F4N21_16
atcgagttccaagtcctcttcaa
> AT1G66700.3	ath-miR-163.sbm_xxxxx-xxxxxxxxxxxxxxxxxx	331	353	1.0000000000006997e+00	| Symbol: None |  S-adenosyl-L-methionine:carboxyl methyltransferase family protein, similar to defense-related protein cjs1 (Brassica carinata)(GI:14009292)(Mol Plant Pathol (2001) 2(3):159-169)  | chr1:24876956-24878407 REVERSE | Aliases: F4N21.16, F4N21_16
atcgagttccaagtcctcttcaa
> AT1G66690.1	ath-miR-163.sbm_xxxxx-xxxxxxxxxxxxxxxxxx	329	351	1.0000000000006997e+00	| Symbol: None |  S-adenosyl-L-methionine:carboxyl methyltransferase family protein, similar to defense-related protein cjs1 (Brassica carinata)(GI:14009292)(Mol Plant Pathol (2001) 2(3):159-169)  | chr1:24873217-24874513 REVERSE | Aliases: F4N21.17, F4N21_17
atcgagttccaagtcctcttcaa
> AT3G44870.1	ath-miR-163.sbm_xxxxx-xxxxxxxxxxxxxxxxxx	253	275	1.0000000000006997e+00	| Symbol: None |  S-adenosyl-L-methionine:carboxyl methyltransferase family protein, similar to defense-related protein cjs1 (Brassica carinata)(GI:14009292)(Mol Plant Pathol (2001) 2(3):159-169)  | chr3:16393262-16394590 FORWARD | Aliases: F28D10.60
atcgagttccaagttttcttcaa
> AT3G44860.1	ath-miR-163.sbm_xxxxx-xxxxxxxxxxxxxxxxxx	318	340	1.0000000000006997e+00	| Symbol: None |  S-adenosyl-L-methionine:carboxyl methyltransferase family protein, similar to defense-related protein cjs1 (Brassica carinata)(GI:14009292)(Mol Plant Pathol (2001) 2(3):159-169)  | chr3:16390618-16392055 FORWARD | Aliases: F28D10.50
atcgagttccaagttttcttcaa
