# Supplementary material for: A scoring matrix approach to detecting miRNA target sites
Source: Algorithms Mol Biol. 2008 Mar 31;3:3. doi: 10.1186/1748-7188-3-3 (PMC2365947; doi:10.1186/1748-7188-3-3)
Supplement: Additional file 3 — Raw result files. Raw SBM results files, alignments of miRNA targets used in the analysis and a list of overlapping targets predicted by both SBM and miRanda. [file 1748-7188-3-3-S3.zip › FullResults/ath-miR-172.output]

> AT2G28550.1	ath-miR-172.sbm_xxxxxxxxxxxxxxxxxxxxx	1557	1577	9.9999999999971978e-01	| Symbol: TOE1 |  AP2 domain-containing transcription factor RAP2.7 (RAP2.7), nearly identical to AP2 domain transcription factor RAP2.7 (GI:2281639) (Arabidopsis thaliana)  | chr2:12233128-12235620 REVERSE | Aliases: RAP2.7, T17D12.11, T17D12_11
cagcagcatcatcaggattct
> AT2G28550.2	ath-miR-172.sbm_xxxxxxxxxxxxxxxxxxxxx	1629	1649	9.9999999999971978e-01	| Symbol: TOE1 |  AP2 domain-containing transcription factor RAP2.7 (RAP2.7), nearly identical to AP2 domain transcription factor RAP2.7 (GI:2281639) (Arabidopsis thaliana)  | chr2:12233168-12235620 REVERSE | Aliases: RAP2.7, T17D12.11, T17D12_11
cagcagcatcatcaggattct
> AT2G39250.1	ath-miR-172.sbm_xxxxxxxxxxxxxxxxxxxxx	1044	1064	9.9999999999979972e-01	| Symbol: SNZ |  similar to AP2 domain-containing transcription factor, putative [Arabidopsis thaliana] (TAIR:At3g54990.1); similar to APETALA2-like protein [Oryza sativa (japonica cultivar-group)] (GB:XP_470121.1); similar to putative transcription factor AP2 family protein, 3'-partial [Oryza sativa (japonica cultivar-group)] (GB:AAO60032.1); contains InterPro domain Proline-rich region (InterPro:IPR000694); contains InterPro domain Pathogenesis-related transcriptional factor and ERF (InterPro:IPR001471)  | chr2:16395964-16398151 REVERSE | Aliases: SCHNARCHZAPFEN, T16B24.11, T16B24_11
ttgtagcatcatcaggattcc
> AT3G54990.1	ath-miR-172.sbm_xxxxxxxxxxxxxxxxxxxxx	965	985	1.0307377049177997e+00	| Symbol: SMZ |  similar to AP2 domain-containing transcription factor, putative [Arabidopsis thaliana] (TAIR:At2g39250.1); similar to PHAP2B protein [Petunia x hybrida] (GB:AAD39440.1); contains InterPro domain Pathogenesis-related transcriptional factor and ERF (InterPro:IPR001471)  | chr3:20384695-20387499 REVERSE | Aliases: SCHLAFMUTZE, T15C9.6
ttgcagcatcatcaggattcc
> AT4G36920.1	ath-miR-172.sbm_xxxxxxxxxxxxxxxxxxxxx	1329	1349	1.0235655737701996e+00	| Symbol: AP2 |  floral homeotic protein APETALA2 (AP2), Identical to (SP:P47927) Floral homeotic protein APETALA2. (Mouse-ear cress) {Arabidopsis thaliana}  | chr4:17400844-17403329 FORWARD | Aliases: AP22.49, AP22_49, APETALA 2, APETALA2, FL1, FLO2, FLORAL HOMEOTIC PROTEIN APETALA 2, FLOWER1
ctgcagcatcatcaggattct
> AT5G67180.1	ath-miR-172.sbm_xxxxxxxxxxxxxxxxxxxxx	1068	1088	9.9999999999971978e-01	| Symbol: None |  AP2 domain-containing transcription factor, putative, similar to (SP:P47927) Floral homeotic protein APETALA2. (Mouse-ear cress) {Arabidopsis thaliana}  | chr5:26819233-26821245 REVERSE | Aliases: K21H1.22, K21H1_22
tggcagcatcatcaggattct
> AT5G60120.1	ath-miR-172.sbm_xxxxxxxxxxxxxxxxxxxxx	1647	1667	1.0430327868849998e+00	| Symbol: TOE2 |  AP2 domain-containing transcription factor, putative, Similar to Floral homeotic protein APETALA2 protein (SP:P47927) (Arabidopsis thaliana); homolog HAP2, Hyacinthus orientalis, EMBL:AF134116  | chr5:24225012-24228950 FORWARD | Aliases: MGO3.10, MGO3_10
atgcagcatcatcaggattct
