# Supplementary material for: A scoring matrix approach to detecting miRNA target sites
Source: Algorithms Mol Biol. 2008 Mar 31;3:3. doi: 10.1186/1748-7188-3-3 (PMC2365947; doi:10.1186/1748-7188-3-3)
Supplement: Additional file 3 — Raw result files. Raw SBM results files, alignments of miRNA targets used in the analysis and a list of overlapping targets predicted by both SBM and miRanda. [file 1748-7188-3-3-S3.zip › FullResults/cel_let-7.output]

> C35C5.3b	cel_let-7.sbm_x--xxxxxxxxxxxxxxxx	65	81	1.0027287301475500e+00	Putative selT-like protein C35C5.3 precursor. [Source:Uniprot/SWISSPROT;Acc:Q9U3N5]
aactgattcattccctc
> C35C5.3b	cel_let-7.sbm_xxxxxxxxxxxx---xxxx	177	192	1.0353823565017000e+00	Putative selT-like protein C35C5.3 precursor. [Source:Uniprot/SWISSPROT;Acc:Q9U3N5]
acttttatttcacctc
> C35C5.3b	cel_let-7.sbm_xxxxxx-xxxxx---xxxx	178	192	1.0375485110005001e+00	Putative selT-like protein C35C5.3 precursor. [Source:Uniprot/SWISSPROT;Acc:Q9U3N5]
cttttatttcacctc
> F46G11.3	cel_let-7.sbm_xxxxxxxxxxxxxx--xxx	188	204	1.0493165060353000e+00	Temporarily Assigned Gene name family member (tag-257) [Source:RefSeq_peptide;Acc:NP_508971]
tcatttttttgtttctc
> D1005.1	cel_let-7.sbm_xxxxxxxxxxxxxx--xxx	201	217	1.0696663249086003e+00	Probable ATP-citrate synthase (EC 2.3.3.8) (ATP-citrate (pro-S-)- lyase) (Citrate cleavage enzyme). [Source:Uniprot/SWISSPROT;Acc:P53585]
acaaggttttttttctc
> F31D4.2	cel_let-7.sbm_xxxxxxxxxxx-xx-xxxx	473	489	1.0580995450149999e+00	F31D4.2 [Source:RefSeq_peptide;Acc:NP_508025]
cattgcgctcctacctc
> W02C12.3d.1	cel_let-7.sbm_xxxxxxxxxx-xxx-xxxx	564	580	1.0267367260067000e+00	W02C12.3 is orthologous to the human gene TRANSCRIPTION FACTOR BINDING TO IGHM ENHANCER 3 (TFE3. OMIM:314310), which when mutated leads to disease [Source: WormBase]
gattcccattttccctc
> C12D5.5	cel_let-7.sbm_xxxxxxxxxxxx---xxxx	129	144	1.0658835119537400e+00	C12D5.5 [Source:RefSeq_peptide;Acc:NP_504984]
tcaagatttttccctc
> M117.2.1	cel_let-7.sbm_x--xxxxxxxxxxxxxxxx	112	128	1.0361282956142199e+00	PAR-5 is a 14-3-3 protein. [Source: WormBase]
ctccgttctctttcctc
> W09B12.1.1	cel_let-7.sbm_xxxxxxxxxxxxxx--xxx	25	41	1.1358638568723001e+00	ace-1 encodes a class A acetylcholinesterase that functions redundantly with ACE-2 with respect to total class A acetylcholinesterase activity, and that genetically interacts with ace-2 and ace-3. ace-1 is expressed in the body wall muscle, sphincter muscle, head neurons, a few pharyngeal muscle cells, and the diagonal and spicule muscles of the male. [Source: WormBase]
acaagttttccattctc
> C11G6.4b.2	cel_let-7.sbm_xxxxxx-xxxxxx--xxxx	53	68	1.0033746049165000e+00	Nuclear hormone receptor family member nhr-28. [Source:Uniprot/SWISSPROT;Acc:Q17905]
gcataactttctcctc
> ZK1240.3	cel_let-7.sbm_xxxxxxxxxxxxxx--xxx	145	161	1.0055692781920000e+00	ZK1240.3 [Source:RefSeq_peptide;Acc:NP_494239]
taattcttttttttctc
> T20G5.7	cel_let-7.sbm_xxxxx---xxxxxx-xxxx	222	236	1.0998131219540499e+00	Downstream Of DAF-16 (regulated by DAF-16) family member (dod-6) [Source:RefSeq_peptide;Acc:NP_499257]
gattgttctcacctc
> ZC518.1b	cel_let-7.sbm_xxxxxxxxxxxx---xxxx	161	176	1.1025273741906001e+00	ZC518.1a [Source:RefSeq_peptide;Acc:NP_502353]
acaatatttccccctc
> Y47H9C.4b	cel_let-7.sbm_xxxxxxxxxxxxxx--xxx	35	51	1.0412087791913001e+00	The ced-1 gene encodes a transmembrane protein on phagocytic cells that is homologous to human CD91, a low density lipoprotein receptor paralog. the cytoplasmic tail of CED-1 contains two motifs important for engulfment. [Source: WormBase]
ctaaaattttcattctc
> Y38E10A.14	cel_let-7.sbm_xxxxxxxxxxxxxx--xxx	1	17	1.0135302527518699e+00	Y38E10A.14 [Source:RefSeq_peptide;Acc:NP_496697]
cattctttatatttctc
> F56A3.3a.1	cel_let-7.sbm_xxxxxxxxxxxxxx--xxx	133	149	1.0009257028523000e+00	npp-6 encodes a protein with weak similarity to mouse nuclear pore complex protein Nup160, and affects embryonic and larval viability. [Source: WormBase]
gttttattctcattctc
> C06E1.3	cel_let-7.sbm_xxxxxxxxxxxxxx--xxx	57	73	1.0310004922954601e+00	DUOXA-like protein C06E1.3. [Source:Uniprot/SWISSPROT;Acc:P34298]
caatcattttctttctc
> C06E1.3	cel_let-7.sbm_xxxxxxxxxx-xxx-xxxx	347	363	1.0428176783213601e+00	DUOXA-like protein C06E1.3. [Source:Uniprot/SWISSPROT;Acc:P34298]
tcaatcacttttccctc
> T01E8.2	cel_let-7.sbm_x--xxxxxxxxxxxxxxxx	62	78	1.0017251655683299e+00	ref-1 encodes a protein with two basic helix-loop-helix (bHLH) domains that is distantly related to the hairy/Enhancer of split subfamily of bHLH transcription factors. REF-1 is required in hermaphrodites during early larval development for regulating the pattern of posterior Pn.p hypodermal cell fusions, primarily through regulation of MAB-5 homeodomain protein activity. REF-1 is also required for head morphogenesis and specification of the V6 lateral seam cell fate. [Source: WormBase]
aataatttatcaacctc
> F54H5.4b	cel_let-7.sbm_xxxxxxxxxxxxxx--xxx	73	89	1.0099320286173601e+00	mua-1 encodes predicted transcription factor and xKLF homolog that affects cell matrix attachments that are critical for transmission of muscle contractions to the cuticle and for attachment of the uterus to the body wall, such that mutations result in paralysis of movement and prolapse of the uterus through the vulval opening, and many other secondary defects. its putative activation domain modestly activates transcription in COS cells and mua-1 expression is dynamic during development and includes the hypodermis, anterior pharynx, uv1, uv2, uv3, and utse cells of the uterus, and in the hypodermal nuclei bordering the seam. [Source: WormBase]
ccttgattcccatcctc
> ZK54.2b.1	cel_let-7.sbm_xxxxxxxxxxxx---xxxx	248	263	1.0842127075277299e+00	Trehalose 6-Phosphate Synthase family member (tps-1) [Source:RefSeq_peptide;Acc:NP_001041303]
ccaaagttttgtcctc
> ZK54.2b.1	cel_let-7.sbm_xxxxxx-xxxxx---xxxx	249	263	1.0170549821268000e+00	Trehalose 6-Phosphate Synthase family member (tps-1) [Source:RefSeq_peptide;Acc:NP_001041303]
caaagttttgtcctc
> ZC116.1	cel_let-7.sbm_xxxxxxxxxx-xxx-xxxx	42	58	1.0352939060015001e+00	ZC116.1 [Source:RefSeq_peptide;Acc:NP_506155]
ttatgatttcattcctc
> F09C3.2	cel_let-7.sbm_xxxxxxxxxxxxxx--xxx	35	51	1.0066194155813000e+00	F09C3.2 [Source:RefSeq_peptide;Acc:NP_493493]
ccataattttttttctc
> E01A2.6	cel_let-7.sbm_xxxxxx-xxxxx---xxxx	288	302	1.0192248169156000e+00	E01A2.6 [Source:RefSeq_peptide;Acc:NP_491304]
cttttcttttacctc
> T02E9.2b	cel_let-7.sbm_xxxxxxxxxxxxxxxxxxx	58	76	1.0402888207135499e+00	grl-7 encodes a hedgehog-like protein, with an N-terminal signal sequence, a central low-complexity region, and a C-terminal Ground-like (Grl) domain. GRL-7 is expressed in intestine, hypodermis, and seam cells. the Grl domain is predicted to form a cysteine-crosslinked protein involved in intercellular signalling, and it has subtle similarity to the N-terminal Hedge domain of HEDGEHOG proteins. [Source: WormBase]
gtttcattttcttctcctc
> T02E9.2b	cel_let-7.sbm_x--xxxxxxxxxxxxxxxx	60	76	1.0255171140873500e+00	grl-7 encodes a hedgehog-like protein, with an N-terminal signal sequence, a central low-complexity region, and a C-terminal Ground-like (Grl) domain. GRL-7 is expressed in intestine, hypodermis, and seam cells. the Grl domain is predicted to form a cysteine-crosslinked protein involved in intercellular signalling, and it has subtle similarity to the N-terminal Hedge domain of HEDGEHOG proteins. [Source: WormBase]
ttcattttcttctcctc
> C11G6.4a.1	cel_let-7.sbm_xxxxxx-xxxxxx--xxxx	53	68	1.0033746049165000e+00	Nuclear hormone receptor family member nhr-28. [Source:Uniprot/SWISSPROT;Acc:Q17905]
gcataactttctcctc
> T13H5.1b	cel_let-7.sbm_x--xxxxxxxxxxxxxxxx	135	151	1.0006836040105800e+00	T13H5.1a [Source:RefSeq_peptide;Acc:NP_001022346]
ttccatttcttcccctc
> C07G2.2a.1	cel_let-7.sbm_xxxxxxxxxxxxxxxxxxx	421	439	1.0159059562820700e+00	ATF (cAMP-dependent transciption factor) family member (atf-7) [Source:RefSeq_peptide;Acc:NP_497914]
ggttccttttgcacacctc
> C07G2.2a.1	cel_let-7.sbm_xxxxx---xxxxxx-xxxx	527	541	1.0468132566224500e+00	ATF (cAMP-dependent transciption factor) family member (atf-7) [Source:RefSeq_peptide;Acc:NP_497914]
agatgttcttacctc
> T14B1.1.2	cel_let-7.sbm_xxxxxxxxxxxxxx-xxxx	159	176	1.0181338639654718e+00	T14B1.1 [Source:RefSeq_peptide;Acc:NP_509627]
acatcccctttcgacctc
> T14B1.1.2	cel_let-7.sbm_xxxxxxxxxxxx---xxxx	1045	1060	1.0116100857113999e+00	T14B1.1 [Source:RefSeq_peptide;Acc:NP_509627]
tatttaattctacctc
> F26F4.7	cel_let-7.sbm_xxxxxx-xxxxx---xxxx	145	159	1.0156004876958999e+00	NHL (ring finger b-box coiled coil) domain containing family member (nhl-2) [Source:RefSeq_peptide;Acc:NP_498026]
agtttctttcccctc
> Y97E10C.1.2	cel_let-7.sbm_xxxxxxxxxxxxxx--xxx	115	131	1.0129746640883599e+00	Y97E10C.1 [Source:RefSeq_peptide;Acc:NP_741565]
ccttccttctctcactc
> C33H5.12b.2	cel_let-7.sbm_xxxxxxxxxxxxxxxxxxx	328	346	1.0260928055657099e+00	Probable splicing factor, arginine/serine-rich 6 (RNA-binding protein srp-1) (CeSRp20). [Source:Uniprot/SWISSPROT;Acc:Q18409]
tcaagatctcgatctcctc
> C33H5.12b.2	cel_let-7.sbm_xxxxxx-xxxxxx--xxxx	476	491	1.0829430268369999e+00	Probable splicing factor, arginine/serine-rich 6 (RNA-binding protein srp-1) (CeSRp20). [Source:Uniprot/SWISSPROT;Acc:Q18409]
gcaaccctaattcctc
> C33H5.12b.2	cel_let-7.sbm_xxxxxxxxxxx-xx-xxxx	593	609	1.0547158096056999e+00	Probable splicing factor, arginine/serine-rich 6 (RNA-binding protein srp-1) (CeSRp20). [Source:Uniprot/SWISSPROT;Acc:Q18409]
tttttattttgttcctc
> C33H5.12b.2	cel_let-7.sbm_xxxxxx-xxxxxx--xxxx	594	609	1.0165931605636001e+00	Probable splicing factor, arginine/serine-rich 6 (RNA-binding protein srp-1) (CeSRp20). [Source:Uniprot/SWISSPROT;Acc:Q18409]
ttttattttgttcctc
> C18D11.1	cel_let-7.sbm_x--xxxxxxxxxxxxxxxx	70	86	1.0021244769935900e+00	C18D11.1 [Source:RefSeq_peptide;Acc:NP_499530]
gtcctctcttgctcctc
> ZK867.1c	cel_let-7.sbm_xxxxxxxxxxxx---xxxx	541	556	1.0310393467895700e+00	Temporarily Assigned Gene name family member (tag-239) [Source:RefSeq_peptide;Acc:NP_509214]
acttgatgataacctc
> M03A8.2	cel_let-7.sbm_xxxxx---xxxxxx-xxxx	101	115	1.0265007775065000e+00	M03A8.2 [Source:RefSeq_peptide;Acc:NP_509145]
ttttcttttttcctc
> ZK858.4	cel_let-7.sbm_xxxxxxxxxxxxxx--xxx	202	218	1.0176023334178201e+00	mel-26 encodes a MATH and BTB/POZ domain-containing protein that functions as a novel substrate-specific adaptor of the CUL-3-containing E3 ubiquitin ligase. MEL-26 is required maternally for formation of mitotic spindles in the early embryo, and as a component of a ubiquitin ligase complex, for degradation of the microtubule-severing protein MEI-1 at the meiosis to mitosis transition. MEL-26 is also required maternally for embryonic morphogenesis. since MEL-26 contains a meprin-associated Traf homology (MATH) domain, it might be involved in apoptosis. [Source: WormBase]
tcttgattttgttgctc
> Y39B6A.20.1	cel_let-7.sbm_xxxxx---xxxxxx-xxxx	53	67	1.0086905741467000e+00	asp-1 encodes a homolog of cathepsin D aspartic protease. it is transcribed exclusively in intestinal cells of the late embryo and early larvae and is not observed in older larvae or adults. ASP-1 is dispensable for neuronal degeneration. [Source: WormBase]
acaattctttgcctc
> NP_491857.1	cel_let-7.sbm_xxxxx---xxxxxx-xxxx	3	17	1.0496620380668000e+00	rab-10 encodes a Rab-like GTPase that is a member of the Ras superfamily of small GTPases. rab-10 activity is required, upstream of rme-1, for basolateral endocytic recycling in the intestine, but not in oocytes or coelomocytes. a RAB-10::GFP fusion protein is widely expressed and in the intestine, localizes to endosomes and the Golgi. [Source: WormBase]
tcatgtttttccctc
> F54E12.2.2	cel_let-7.sbm_xxxxxxxxxxxxxx-xxxx	31	48	1.1016856525222001e+00	F54E12.2 [Source:RefSeq_peptide;Acc:NP_502137]
acaatattatcattcctc
> Y46H3D.1	cel_let-7.sbm_xxxxxxxxxxx-xx-xxxx	54	70	1.0134095856909000e+00	Y46H3D.1 [Source:RefSeq_peptide;Acc:NP_503466]
tctacattttgttcctc
> B0350.2f.1	cel_let-7.sbm_xxxxxxxxxxxxxx--xxx	656	672	1.0439009435627002e+00	The unc-44 gene encodes an ankyrin-like protein required for proper sex myoblast and axonal guidance during development. [Source: WormBase]
tcatgtttttttttctc
> W08D2.1	cel_let-7.sbm_xxxxx---xxxxxx-xxxx	523	537	1.0468051812655002e+00	egl-20 encodes a member of the WNT family of developmental signaling proteins that affects migration of QL and QR and their descendents. expressed in muscle and epidermal cells at the posterior of the worm. [Source: WormBase]
ccttctcttcacctc
> Y53G8AR.2a	cel_let-7.sbm_x--xxxxxxxxxxxxxxxx	188	204	1.0074511750821999e+00	Y53G8AR.2a [Source:RefSeq_peptide;Acc:NP_497691]
aaaattcccctctcctc
> B0272.1	cel_let-7.sbm_xxxxxxxxxxxxxx--xxx	56	72	1.0063737180582999e+00	Tubulin beta-4 chain (Beta-4 tubulin). [Source:Uniprot/SWISSPROT;Acc:P41937]
acataattgtgtttctc
> B0272.1	cel_let-7.sbm_xxxxxxxxxxxxxx--xxx	135	151	1.0063982330658301e+00	Tubulin beta-4 chain (Beta-4 tubulin). [Source:Uniprot/SWISSPROT;Acc:P41937]
tcaaaaatttatttctc
> H30A04.1a	cel_let-7.sbm_xxxxxxxxxxxxxx--xxx	39	55	1.0810139360085702e+00	eat-20 encodes a paralog of the C. elegans and Drosophila genes crb-1 and crumbs, expressed in pharynx, head neurons, hypodermis, and developing embryos. [Source: WormBase]
ccaactttttttttctc
> F55F8.9	cel_let-7.sbm_xxxxx---xxxxxx-xxxx	388	402	1.0930632882738001e+00	F55F8.9 [Source:RefSeq_peptide;Acc:NP_491660]
tcttctctattcctc
> F55F8.9	cel_let-7.sbm_xxxxxxxxxxxxxx--xxx	419	435	1.0206814006139000e+00	F55F8.9 [Source:RefSeq_peptide;Acc:NP_491660]
tttttatttttattctc
> C11E4.1	cel_let-7.sbm_x--xxxxxxxxxxxxxxxx	442	458	1.0073515983618102e+00	C11E4.1 [Source:RefSeq_peptide;Acc:NP_509615]
cacgttttaattgcctc
> F07C6.4b.2	cel_let-7.sbm_xxxxxxxxxxx-xx-xxxx	339	355	1.0121182753146001e+00	F07C6.4b [Source:RefSeq_peptide;Acc:NP_502442]
tttttcttattcacctc
> Y37E11AL.5	cel_let-7.sbm_xxxxxxxxxx-xxx-xxxx	106	122	1.0682025825128001e+00	Y37E11AL.5 [Source:RefSeq_peptide;Acc:NP_500393]
tcatcatttcacacctc
> T21H3.3.1	cel_let-7.sbm_xxxxx---xxxxxx-xxxx	269	283	1.0512767896621000e+00	cmd-1 encodes a putative homolog of calmodulin 1 that affects growth rate and fertility. [Source: WormBase]
ttttcttatttcctc
> T21H3.3.1	cel_let-7.sbm_xxxxx---xxxxxx-xxxx	370	384	1.0070513856829000e+00	cmd-1 encodes a putative homolog of calmodulin 1 that affects growth rate and fertility. [Source: WormBase]
gcttgacccttcctc
> T21H3.3.1	cel_let-7.sbm_xxxxxxxxxxxxxx-xxxx	531	548	1.0184794733111699e+00	cmd-1 encodes a putative homolog of calmodulin 1 that affects growth rate and fertility. [Source: WormBase]
gaaaatctttctttcctc
> T21H3.3.1	cel_let-7.sbm_xxxxxxxxxx-xxx-xxxx	532	548	1.0091764956443001e+00	cmd-1 encodes a putative homolog of calmodulin 1 that affects growth rate and fertility. [Source: WormBase]
aaaatctttctttcctc
> F55H2.6.1	cel_let-7.sbm_xxxxxxxxxxxxxxxxxxx	507	525	1.0337962174154001e+00	clu-1 encodes an ortholog of CLU1/TIF31 in S. cerevisiae, which directs proper cytoplasmic distribution of mitochondria and physically interacts with eukaryotic translation initiation factor 3 (eIF3). worm CLU-1 may be required for the proper distribution of mitochondria, but is dispensable for viability and gross morphology in mass RNAi screens. [Source: WormBase]
tgatgcgtttgttctcctc
> F55H2.6.1	cel_let-7.sbm_x--xxxxxxxxxxxxxxxx	509	525	1.0635342701943600e+00	clu-1 encodes an ortholog of CLU1/TIF31 in S. cerevisiae, which directs proper cytoplasmic distribution of mitochondria and physically interacts with eukaryotic translation initiation factor 3 (eIF3). worm CLU-1 may be required for the proper distribution of mitochondria, but is dispensable for viability and gross morphology in mass RNAi screens. [Source: WormBase]
atgcgtttgttctcctc
> D1044.6	cel_let-7.sbm_x--xxxxxxxxxxxxxxxx	426	442	1.0057141669800271e+00	D1044.6 [Source:RefSeq_peptide;Acc:NP_498184]
aaccccactttcccctc
> W05H9.2	cel_let-7.sbm_xxxxxxxxxxxxxx-xxxx	42	59	1.1640553461612000e+00	W05H9.2 [Source:RefSeq_peptide;Acc:NP_509049]
acattcttttgtttcctc
> W05H9.2	cel_let-7.sbm_xxxxx---xxxxxx-xxxx	45	59	1.0111219309529500e+00	W05H9.2 [Source:RefSeq_peptide;Acc:NP_509049]
ttcttttgtttcctc
> W05H9.2	cel_let-7.sbm_xxxxxxxxxxxxxxxxxxx	238	256	1.0008309207508799e+00	W05H9.2 [Source:RefSeq_peptide;Acc:NP_509049]
tttttattatcatttcctc
> W05H9.2	cel_let-7.sbm_x--xxxxxxxxxxxxxxxx	240	256	1.0099889948938201e+00	W05H9.2 [Source:RefSeq_peptide;Acc:NP_509049]
tttattatcatttcctc
> NP_502246.1	cel_let-7.sbm_xxxxxx-xxxxx---xxxx	9	23	1.0368920406979001e+00	Enoyl-CoA Hydratase family member (ech-2) [Source:RefSeq_peptide;Acc:NP_502246]
tcttcctttagcctc
> ZK180.4	cel_let-7.sbm_xxxxxxxxxxxx---xxxx	388	403	1.0784109225614000e+00	GTP-binding protein SAR1. [Source:Uniprot/SWISSPROT;Acc:Q23445]
acttcatttccccctc
> F09G2.2	cel_let-7.sbm_xxxxxxxxxxxxxx--xxx	129	145	1.0332456799353003e+00	F09G2.2 [Source:RefSeq_peptide;Acc:NP_504826]
ccatcgttttttttctc
> Y105E8A.9	cel_let-7.sbm_xxxxxxxxxxxxxx--xxx	388	404	1.0078724534816401e+00	The apt-1 gene encodes an adaptin: specifically, it encodes an ortholog of the gamma subunit of adaptor protein complex 1 (AP-1). [Source: WormBase]
gcaagcctactatcctc
> Y95B8A.6a.1	cel_let-7.sbm_xxxxxxxxxxx-xx-xxxx	318	334	1.0368945186353000e+00	Y95B8A.6a [Source:RefSeq_peptide;Acc:NP_490788]
acctgaacttctccctc
> Y95B8A.6a.1	cel_let-7.sbm_xxxxxxxxxxxxxxxxxxx	361	379	1.0073453243764099e+00	Y95B8A.6a [Source:RefSeq_peptide;Acc:NP_490788]
cgaacagtttgctagcctc
> Y95B8A.6a.1	cel_let-7.sbm_x--xxxxxxxxxxxxxxxx	363	379	1.0528903018071201e+00	Y95B8A.6a [Source:RefSeq_peptide;Acc:NP_490788]
aacagtttgctagcctc
> Y82E9BR.5	cel_let-7.sbm_xxxxxx-xxxxx---xxxx	9	23	1.0711032809449998e+00	Y82E9BR.5 [Source:RefSeq_peptide;Acc:NP_497401]
acaaatttcatcctc
> W06H8.1c	cel_let-7.sbm_x--xxxxxxxxxxxxxxxx	248	264	1.0023299090286000e+00	The rme-1 gene encodes a C. elegans protein required for endocytosis. [Source: WormBase]
aaataatttattgcctc
> W06H8.1c	cel_let-7.sbm_xxxxxx-xxxxxx--xxxx	314	329	1.0135109726978602e+00	The rme-1 gene encodes a C. elegans protein required for endocytosis. [Source: WormBase]
ttttgccttgaccctc
> K02A4.1	cel_let-7.sbm_xxxxxxxxxxxxxx-xxxx	122	139	1.0012196926603001e+00	eca-39 encodes a branched-chain amino acid aminotransferase that, by homology, is predicted to catalyze the first reaction in the catabolism of essential branched-chain amino acids such as leucine, isoleucine, and valine. in C. elegans, large-scale RNA-mediated interference (RNAi) screens indicate that eca-39 activity is required for embryonic and larval development. [Source: WormBase]
atttgtttttttttcctc
> T22F3.3a	cel_let-7.sbm_xxxxxxxxxxxx---xxxx	129	144	1.1455528200118001e+00	T22F3.3 is orthologous to the human gene MUSCLE GLYCOGEN PHOSPHORYLASE (PYGM. OMIM:232600), which when mutated leads to McArdle disease. [Source: WormBase]
aattgattttgtcctc
> F14F11.2	cel_let-7.sbm_xxxxxxxxxxx-xx-xxxx	82	98	1.0109741975161000e+00	F14F11.2 [Source:RefSeq_peptide;Acc:NP_495751]
ccatcattctcttcctc
> F14F11.2	cel_let-7.sbm_xxxxxxxxxxxxxx--xxx	154	170	1.0094764823489899e+00	F14F11.2 [Source:RefSeq_peptide;Acc:NP_495751]
gtgtcctcttctcactc
> C10H11.6	cel_let-7.sbm_xxxxxxxxxxxxxx--xxx	187	203	1.0022394964260000e+00	UDP-GlucuronosylTransferase family member (ugt-26) [Source:RefSeq_peptide;Acc:NP_491435]
attttattataattctc
> T21H3.3.2	cel_let-7.sbm_xxxxx---xxxxxx-xxxx	269	283	1.0512767896621000e+00	cmd-1 encodes a putative homolog of calmodulin 1 that affects growth rate and fertility. [Source: WormBase]
ttttcttatttcctc
> T21H3.3.2	cel_let-7.sbm_xxxxx---xxxxxx-xxxx	370	384	1.0070513856829000e+00	cmd-1 encodes a putative homolog of calmodulin 1 that affects growth rate and fertility. [Source: WormBase]
gcttgacccttcctc
> F53G12.5a.1	cel_let-7.sbm_xxxxx---xxxxxx-xxxx	154	168	1.0460473983974501e+00	mex-3 encodes two KH domain-containing RNA binding proteins. in the early embryo, maternally provided MEX-3 is required for specifying the identities of the anterior AB blastomere and its descendants, as well as for the identity of the P3 blastomere and proper segregation of the germline P granules. mex-3 mRNA is distributed uniformly in the syncytial core of the adult distal gonad, mature oocytes, and early 1-cell stage embryos, but then becomes more prominent in the AB blastomere and its daughters by the 4-cell stage after which it is rapidly degraded save for the D and P4 blastomeres. MEX-3 protein is also detected uniformly in the cytoplasm of oocytes and 1-cell stage embryos, but like the mRNA, becomes more abundant in AB and its daughters at the 2- and 4-cell stages, respectively, before disappearing. MEX-3 is also detected in association with P granules from the 2-cell stage until the late stages of embryogenesis. [Source: WormBase]
ccattttctcacctc
> W08E12.7.1	cel_let-7.sbm_xxxxxxxxxxxx---xxxx	241	256	1.0693969267980399e+00	W08E12.7 [Source:RefSeq_peptide;Acc:NP_500311]
taaacatttccacctc
> K07H8.3	cel_let-7.sbm_xxxxxxxxxxxxxx--xxx	81	97	1.0133959896738001e+00	K07H8.3 [Source:RefSeq_peptide;Acc:NP_501392]
cttttctttcaattctc
> K07H8.3	cel_let-7.sbm_xxxxx---xxxxxx-xxxx	91	105	1.0658099411989002e+00	K07H8.3 [Source:RefSeq_peptide;Acc:NP_501392]
aattctcgtttcctc
> K11E8.1a.1	cel_let-7.sbm_xxxxx---xxxxxx-xxxx	316	330	1.0182883795102500e+00	unc-43(gf) mutants (in which unc-43 is overexpressed) suppress the excess motoneuron branching, and thus the uncoordinated phenotype, induced by an unc-6deltaC transgene. [Source: WormBase]
ccctgttctttcctc
> C07A9.3a	cel_let-7.sbm_xxxxxxxxxxx-xx-xxxx	547	563	1.1192192656697000e+00	tlk-1 encodes, through alternative splicing, two isoforms of a Tousled-class serine/threonine protein kinase. TLK-1A/B are orthologous to Tousled from A. thaliana. tlk-1(RNAi) embryos have, compared to normal embryos, reduced phosphorylation of the RNA polymerase II C-terminal domain at Serine-2 and methylation of histone H3 at Lysine-36 (posttranslational modifications associated with transcriptional elongation), along with a lethal phenotype consistent with general defects in zygotic transcription. TLK-1A/B have a glutamine/asparagine-rich domain and a putative coil domain. [Source: WormBase]
acattcttttcttcctc
> C07A9.3a	cel_let-7.sbm_xxxxxx-xxxxxx--xxxx	548	563	1.0367171684127101e+00	tlk-1 encodes, through alternative splicing, two isoforms of a Tousled-class serine/threonine protein kinase. TLK-1A/B are orthologous to Tousled from A. thaliana. tlk-1(RNAi) embryos have, compared to normal embryos, reduced phosphorylation of the RNA polymerase II C-terminal domain at Serine-2 and methylation of histone H3 at Lysine-36 (posttranslational modifications associated with transcriptional elongation), along with a lethal phenotype consistent with general defects in zygotic transcription. TLK-1A/B have a glutamine/asparagine-rich domain and a putative coil domain. [Source: WormBase]
cattcttttcttcctc
> M01B12.4a.1	cel_let-7.sbm_xxxxxxxxxxx-xx-xxxx	170	186	1.0020695177961900e+00	M01B12.4a [Source:RefSeq_peptide;Acc:NP_740823]
tcttcctcacccacctc
> B0336.2.1	cel_let-7.sbm_xxxxxxxxxxxxxx--xxx	66	82	1.0003679190621702e+00	arf-1 encodes an ADP-ribosylation factor homolog required in vivo for embryonic development, fertility, locomotion, vulval development, and cuticular synthesis. ARF proteins are N-myristoylated GTPases that regulate membrane traffic and the actin cytoskeleton, and that activate both phospholipase D1 (PLD1) and phosphatidylinositol 4-phosphate 5-kinase. [Source: WormBase]
tcaactcctttcttctc
> B0336.2.1	cel_let-7.sbm_xxxxxx-xxxxx---xxxx	491	505	1.0429273660447000e+00	arf-1 encodes an ADP-ribosylation factor homolog required in vivo for embryonic development, fertility, locomotion, vulval development, and cuticular synthesis. ARF proteins are N-myristoylated GTPases that regulate membrane traffic and the actin cytoskeleton, and that activate both phospholipase D1 (PLD1) and phosphatidylinositol 4-phosphate 5-kinase. [Source: WormBase]
cgttcccttcccctc
> F55D12.5	cel_let-7.sbm_xxxxxxxxxxxxxx--xxx	10	26	1.0405142650798600e+00	F55D12.5 [Source:RefSeq_peptide;Acc:NP_492183]
acaatcttcccccactc
> T23G4.3	cel_let-7.sbm_xxxxxx-xxxxx---xxxx	12	26	1.0081886517631000e+00	T23G4.3 [Source:RefSeq_peptide;Acc:NP_502645]
ttttcctttttcctc
> D2045.1b.2	cel_let-7.sbm_x--xxxxxxxxxxxxxxxx	235	251	1.0154881809787000e+00	atx-2 is required for early embryonic patterning. it encodes an ortholog of human ataxin-2, which when mutated leads to spinocerebellar ataxia 2 (SCA2. OMIM:183090). [Source: WormBase]
gttctttgtatcccctc
> Y37E11C.1	cel_let-7.sbm_xxxxxx-xxxxx---xxxx	72	86	1.0268821726641999e+00	unc-33 encodes a conserved member of the CRMP/TOAD/Ulip/DRP family of proteins that includes mammalian CRMP-2 (Collapsin response mediator protein-2), which is essential for axon guidance and axonogenesis. in C. elegans, unc-33 activity is required for several biological processes including outgrowth and guidance of sensory, motor, and interneurons, sex myoblast migration, normal body movement and morphology, egg laying, and defecation. by homology to CRMP-2, UNC-33 is predicted to bind tubulin heterodimers and promote microtubule assembly, thereby regulating the extension and branching of cellular projections during neuronal polarization. UNC-33 is reportedly expressed exclusively in axonal processes from after early embryogenesis through larval and adult stages. [Source: WormBase]
ccatgtttccccctc
> F47G9.1.1	cel_let-7.sbm_xxxxxxxxxxxxxx-xxxx	179	196	1.0050199505159001e+00	F47G9.1 [Source:RefSeq_peptide;Acc:NP_505879]
gattttagttgtttcctc
> F25B3.5.1	cel_let-7.sbm_xxxxxxxxxxxxxxxxxxx	707	725	1.0216606213139598e+00	F25B3.5 [Source:RefSeq_peptide;Acc:NP_505471]
cagtgatcttcttcgcctc
> F25B3.5.1	cel_let-7.sbm_x--xxxxxxxxxxxxxxxx	709	725	1.0776779358912500e+00	F25B3.5 [Source:RefSeq_peptide;Acc:NP_505471]
gtgatcttcttcgcctc
> ZK1098.10b	cel_let-7.sbm_xxxxxx-xxxxx---xxxx	36	50	1.0063189927062000e+00	unc-16 encodes a homolog of murine JIP3/JSAP and Drosophila SUNDAY DRIVER that is involved in vesicle transport, and that affects egg laying, locomotion, and defecation and physically interacts with JNK and JNK kinases. UNC-16 is expressed in neurons of the ventral cord, retrovesicular and preanal ganglia, the nerve ring, intestinal cells, seam and hypodermal cells, body wall and head muscle, and pharynx. [Source: WormBase]
tttttcttcaacctc
> C36B7.6.1	cel_let-7.sbm_xxxxxxxxxxxxxx--xxx	178	194	1.0098527382730600e+00	C36B7.6 [Source:RefSeq_peptide;Acc:NP_509196]
aagaccttttctttctc
> F52B11.1a.2	cel_let-7.sbm_xxxxxxxxxx-xxx-xxxx	14	30	1.0081190525373001e+00	F52B11.1a [Source:RefSeq_peptide;Acc:NP_001023214]
tttttagttttttcctc
> Y39B6A.17b	cel_let-7.sbm_xxxxxxxxxx-xxx-xxxx	139	155	1.0627072271444999e+00	nhr-95 encodes a member of the superfamily of nuclear receptors, which is one of the most abundant class of transcriptional regulators. nuclear receptors have a well conserved DNA binding domain and a less conserved C-terminal ligand binding domain. [Source: WormBase]
tcaatttttttttcctc
> Y39B6A.17b	cel_let-7.sbm_xxxxx---xxxxxx-xxxx	141	155	1.0165671654797002e+00	nhr-95 encodes a member of the superfamily of nuclear receptors, which is one of the most abundant class of transcriptional regulators. nuclear receptors have a well conserved DNA binding domain and a less conserved C-terminal ligand binding domain. [Source: WormBase]
aatttttttttcctc
> C18E9.9	cel_let-7.sbm_xxxxxxxxxxxxxx--xxx	65	81	1.0200858986260000e+00	C18E9.9 [Source:RefSeq_peptide;Acc:NP_495915]
aaaaccccttctttctc
> F18C12.2a	cel_let-7.sbm_xxxxxxxxxxxxxx--xxx	75	91	1.0213530307045000e+00	The rme-8 gene encodes a J-domain protein that is required for both receptor-mediated and fluid-phase endocytosis in coelomocytes and other cell types, and that is also required for development and viability. [Source: WormBase]
tattcattttttttctc
> K02F2.3	cel_let-7.sbm_xxxxxxxxxxxxxxxxxxx	78	96	1.0129748265440799e+00	Temporarily Assigned Gene name family member (tag-203) [Source:RefSeq_peptide;Acc:NP_491953]
atttgatcttcgtttcctc
> C18C4.5b	cel_let-7.sbm_xxxxxxxxxxxxxx--xxx	1	17	1.0129086985680700e+00	C18C4.5a [Source:RefSeq_peptide;Acc:NP_741538]
aattctttttatttctc
> C40C9.5b	cel_let-7.sbm_xxxxxxxxxxxxxx--xxx	81	97	1.0749883892645999e+00	Neuroligin-1 precursor. [Source:Uniprot/SWISSPROT;Acc:Q9XTG1]
tcaaatttttattactc
> C40C9.5b	cel_let-7.sbm_x--xxxxxxxxxxxxxxxx	141	157	1.0243191632262001e+00	Neuroligin-1 precursor. [Source:Uniprot/SWISSPROT;Acc:Q9XTG1]
cttctttcgtttccctc
> F11C7.4	cel_let-7.sbm_xxxxx---xxxxxx-xxxx	171	185	1.0641710208385999e+00	crb-1 encodes a homolog of Drosophila CRUMBS that affects dauer formation and feeding behavior. CRB-1 can bind cyclic AMP-response element (CRE) sites and be phosphorylated by PKA in vitro, and is expressed immediately apical to the zonula adherens in embryos and then ubiquitously later during development and in adults. CRB-1 is homologous to human CRB1 (OMIM:604210, mutated in retinitis pigmentosa 12 or Leber congenital amaurosis). [Source: WormBase]
aattgttttttcctc
> F40F12.5	cel_let-7.sbm_xxxxxxxxxxxxxxxxxxx	319	337	1.0273762828397279e+00	F40F12.5 encodes an ortholog of human CYLD1 (OMIM:605018, mutated in cylindromatosis). CYLD1 binds several members of the NF-kappaB signalling pathway, and can deubiquitinate target proteins. [Source: WormBase]
tcaactagttgtttccctc
> F40F12.5	cel_let-7.sbm_x--xxxxxxxxxxxxxxxx	321	337	1.0248595913967800e+00	F40F12.5 encodes an ortholog of human CYLD1 (OMIM:605018, mutated in cylindromatosis). CYLD1 binds several members of the NF-kappaB signalling pathway, and can deubiquitinate target proteins. [Source: WormBase]
aactagttgtttccctc
> K07D4.7a	cel_let-7.sbm_xxxxxxxxxxxx---xxxx	57	72	1.0148890184806800e+00	Temporarily Assigned Gene name family member (tag-218) [Source:RefSeq_peptide;Acc:NP_494706]
ttgtgatttcctcctc
> M01E5.5a	cel_let-7.sbm_xxxxx---xxxxxx-xxxx	236	250	1.0098379399679001e+00	top-1 encodes the C. elegans DNA topoisomerase I ortholog. TOP-1 exhibits DNA topoisomerase I activity in vitro and in vivo, this activity is required for normal gonad, germline, and embryonic development. top-1 mRNA is expressed throughout the gonad and during early embryogenesis, with mRNA levels nearly gone by hatching. TOP-1 protein levels are highest in embryos and L1 larvae, decrease by the L3 larval stage and then increase again during L4 and adult stages. in meiotic cells, oocytes, and early embryos, TOP-1 localizes to nuclei, while in later embryos TOP-1 is found in gut nucleoli. during cell division of 1-, 2-, and 4-cell embryos, TOP-1 also localizes to centrosomes. [Source: WormBase]
aatttattattcctc
> M01E5.5a	cel_let-7.sbm_xxxxxxxxxxxxxx--xxx	243	259	1.0770105115523001e+00	top-1 encodes the C. elegans DNA topoisomerase I ortholog. TOP-1 exhibits DNA topoisomerase I activity in vitro and in vivo, this activity is required for normal gonad, germline, and embryonic development. top-1 mRNA is expressed throughout the gonad and during early embryogenesis, with mRNA levels nearly gone by hatching. TOP-1 protein levels are highest in embryos and L1 larvae, decrease by the L3 larval stage and then increase again during L4 and adult stages. in meiotic cells, oocytes, and early embryos, TOP-1 localizes to nuclei, while in later embryos TOP-1 is found in gut nucleoli. during cell division of 1-, 2-, and 4-cell embryos, TOP-1 also localizes to centrosomes. [Source: WormBase]
tattcctcttatttctc
> K10B3.9.1	cel_let-7.sbm_x--xxxxxxxxxxxxxxxx	940	956	1.0157034018112401e+00	mai-1 is homologous to mitochondrial intrinsic ATPase inhibitor protein (IF(1)), which blocks reverse action (ATP hydrolysis) by F(0)F(1)-ATPase when its (normally required) proton gradient is lost. MAI-1 lacks an obvious mitochondrial import signal at its N-terminus, and is not transported to yeast mitochondria. MAI-1 may be cytosolic in vivo, regulating cytosolic ATPase(s). MAI-1 can inhibit yeast F(0)F(1)-ATPase, but this inhibition is pH-independent. MAI-1's tertiary structure is dominated by beta-strands and random loops. mai-1 exists as the upstream gene in an operon with gpd-2 and gpd-3. [Source: WormBase]
aacatcatcccagcctc
> F35G12.8	cel_let-7.sbm_xxxxxxxxxxxx---xxxx	109	124	1.0239849814084998e+00	The smc-4 gene encodes a homolog of the SMC4 subunit of mitotic condensin. SMC-4 acts with MIX-1 to enable chromosome segregation. [Source: WormBase]
gcaattctttaacctc
> F35G12.8	cel_let-7.sbm_xxxxxx-xxxxx---xxxx	110	124	1.0030266004459001e+00	The smc-4 gene encodes a homolog of the SMC4 subunit of mitotic condensin. SMC-4 acts with MIX-1 to enable chromosome segregation. [Source: WormBase]
caattctttaacctc
> C56C10.13b.2	cel_let-7.sbm_xxxxx---xxxxxx-xxxx	76	90	1.0069622995625001e+00	This gene encodes a protein containing a DnaJ ('J') domain. [Source: WormBase]
ccctctctatccctc
> F56F3.1	cel_let-7.sbm_xxxxxxxxxx-xxx-xxxx	170	186	1.0224529919776300e+00	The protein product of this gene is predicted to contain a glutamine/asparagine (Q/N)-rich ('prion') domain, by the algorithm of Michelitsch and Weissman (as of the WS77 release of WormBase, i.e., in wormpep77). [Source: WormBase]
tggtccttttctccctc
> F56F3.1	cel_let-7.sbm_xxxxx---xxxxxx-xxxx	564	578	1.0012269971898000e+00	The protein product of this gene is predicted to contain a glutamine/asparagine (Q/N)-rich ('prion') domain, by the algorithm of Michelitsch and Weissman (as of the WS77 release of WormBase, i.e., in wormpep77). [Source: WormBase]
tgttctctcttcctc
> F56F3.1	cel_let-7.sbm_xxxxxxxxxxxx---xxxx	604	619	1.0444171972096798e+00	The protein product of this gene is predicted to contain a glutamine/asparagine (Q/N)-rich ('prion') domain, by the algorithm of Michelitsch and Weissman (as of the WS77 release of WormBase, i.e., in wormpep77). [Source: WormBase]
acttgttcttcccctc
> F56F3.1	cel_let-7.sbm_xxxxxxxxxxxxxxxxxxx	861	879	1.0113615914873499e+00	The protein product of this gene is predicted to contain a glutamine/asparagine (Q/N)-rich ('prion') domain, by the algorithm of Michelitsch and Weissman (as of the WS77 release of WormBase, i.e., in wormpep77). [Source: WormBase]
gtctccttttgtgcacctc
> F56F3.1	cel_let-7.sbm_x--xxxxxxxxxxxxxxxx	863	879	1.0803450740911900e+00	The protein product of this gene is predicted to contain a glutamine/asparagine (Q/N)-rich ('prion') domain, by the algorithm of Michelitsch and Weissman (as of the WS77 release of WormBase, i.e., in wormpep77). [Source: WormBase]
ctccttttgtgcacctc
> Y41C4A.4c	cel_let-7.sbm_xxxxxxxxxxxxxxxxxxx	205	223	1.0143948407575101e+00	crh-1 encodes a homolog of the cyclic AMP-response element binding protein (CREB). crh-1 is involved in the transcription of CRE-sequence dependant genes activated by a CaM kinase cascade. crh-1may also be involved in the integration of environmental cues that induce daur formation and may be part of a chemosensory cascade that regulates TGF-beta signaling. CRH-1 is ubiquitously expressed and localizes to nuclei. [Source: WormBase]
aatttttttccatctcctc
> R12H7.1.2	cel_let-7.sbm_xxxxx---xxxxxx-xxxx	198	212	1.0000232890997001e+00	unc-9 encodes an innexin, an integral transmembrane channel protein that is a structural component of invertebrate gap junctions. UNC-9 is required for normal forward locomotion and egg-laying and also plays a role in the response to antihelminthics and volatile anesthetics. UNC-9 may form a functional pair with UNC-7, another C. elegans innexin, as mutations in unc-7 result in defects nearly identical to those in unc-9 mutant animals. [Source: WormBase]
acttatcttttcctc
> R12H7.1.2	cel_let-7.sbm_xxxxxxxxxxxx---xxxx	359	374	1.0171422426738799e+00	unc-9 encodes an innexin, an integral transmembrane channel protein that is a structural component of invertebrate gap junctions. UNC-9 is required for normal forward locomotion and egg-laying and also plays a role in the response to antihelminthics and volatile anesthetics. UNC-9 may form a functional pair with UNC-7, another C. elegans innexin, as mutations in unc-7 result in defects nearly identical to those in unc-9 mutant animals. [Source: WormBase]
ttgtcattttcacctc
> T04G9.3.1	cel_let-7.sbm_xxxxxx-xxxxx---xxxx	63	77	1.0051168214826500e+00	Intracellular LEctin family member (ile-2) [Source:RefSeq_peptide;Acc:NP_508151]
ccttctctcaacctc
> Y73B3A.10	cel_let-7.sbm_xxxxxx-xxxxx---xxxx	193	207	1.0051027944888000e+00	Y73B3A.10 [Source:RefSeq_peptide;Acc:NP_508062]
ggttccattgtcctc
> F12F6.6	cel_let-7.sbm_xxxxxxxxxxxxxxxxxxx	138	156	1.0225532348044999e+00	sec-24.1 encodes one of two C. elegans Sec24 homologs. in Saccharomyces cerevisiae, Sec24 is a member of the Sec24-Sec23 subunit of the COPII coat complex, assembly of which is essential for the first step of secretory protein transport from the endoplasmic reticulum (ER) to the Golgi. by homology with Sec24, SEC-24.1 is predicted to facilitate vesicle cargo selection, and likely contains multiple, independent sites for binding to secreted proteins. loss of sec-24.1 activity via RNAi indicates that SEC-24.1 is required for cuticle secretion and oogenesis. [Source: WormBase]
acattcatttccttccctc
> F12F6.6	cel_let-7.sbm_xxxxxxxxxxxxxx-xxxx	139	156	1.0424779907199699e+00	sec-24.1 encodes one of two C. elegans Sec24 homologs. in Saccharomyces cerevisiae, Sec24 is a member of the Sec24-Sec23 subunit of the COPII coat complex, assembly of which is essential for the first step of secretory protein transport from the endoplasmic reticulum (ER) to the Golgi. by homology with Sec24, SEC-24.1 is predicted to facilitate vesicle cargo selection, and likely contains multiple, independent sites for binding to secreted proteins. loss of sec-24.1 activity via RNAi indicates that SEC-24.1 is required for cuticle secretion and oogenesis. [Source: WormBase]
cattcatttccttccctc
> F12F6.6	cel_let-7.sbm_xxxxx---xxxxxx-xxxx	142	156	1.0029063275734500e+00	sec-24.1 encodes one of two C. elegans Sec24 homologs. in Saccharomyces cerevisiae, Sec24 is a member of the Sec24-Sec23 subunit of the COPII coat complex, assembly of which is essential for the first step of secretory protein transport from the endoplasmic reticulum (ER) to the Golgi. by homology with Sec24, SEC-24.1 is predicted to facilitate vesicle cargo selection, and likely contains multiple, independent sites for binding to secreted proteins. loss of sec-24.1 activity via RNAi indicates that SEC-24.1 is required for cuticle secretion and oogenesis. [Source: WormBase]
tcatttccttccctc
> K10C3.6c.2	cel_let-7.sbm_xxxxxxxxxxxx---xxxx	19	34	1.0263054671616398e+00	Nuclear hormone receptor family member nhr-49. [Source:Uniprot/SWISSPROT;Acc:O45666]
caaaactcttcacctc
> K10C3.6c.2	cel_let-7.sbm_xxxxxx-xxxxx---xxxx	20	34	1.0071109598013499e+00	Nuclear hormone receptor family member nhr-49. [Source:Uniprot/SWISSPROT;Acc:O45666]
aaaactcttcacctc
> T27F6.8	cel_let-7.sbm_xxxxxxxxxxxxxxxxxxx	52	70	1.0479553501509999e+00	This gene encodes a protein containing an F-box, a motif predicted to mediate protein-protein interactions either with homologs of yeast Skp-1p or with other proteins. [Source: WormBase]
tcattagctttacaacctc
> T27F6.8	cel_let-7.sbm_x--xxxxxxxxxxxxxxxx	54	70	1.0266889822507199e+00	This gene encodes a protein containing an F-box, a motif predicted to mediate protein-protein interactions either with homologs of yeast Skp-1p or with other proteins. [Source: WormBase]
attagctttacaacctc
> C18C4.5a	cel_let-7.sbm_xxxxxxxxxxxxxx--xxx	1	17	1.0129086985680700e+00	C18C4.5a [Source:RefSeq_peptide;Acc:NP_741538]
aattctttttatttctc
> F45E12.1	cel_let-7.sbm_xxxxxxxxxxxxxx-xxxx	444	461	1.0317674962895000e+00	F45E12.1 [Source:RefSeq_peptide;Acc:NP_495529]
tatttctttttgttcctc
> F45E12.1	cel_let-7.sbm_xxxxxxxxxxx-xx-xxxx	445	461	1.0081611962307899e+00	F45E12.1 [Source:RefSeq_peptide;Acc:NP_495529]
atttctttttgttcctc
> Y92H12BR.2	cel_let-7.sbm_x--xxxxxxxxxxxxxxxx	44	60	1.0515430146982501e+00	Y92H12BR.2 [Source:RefSeq_peptide;Acc:NP_490851]
ctccactttttttcctc
> H38K22.1	cel_let-7.sbm_xxxxxxxxxxxxxx--xxx	83	99	1.0007868873406001e+00	evl-14 encodes a homolog of the yeast sister cohesion protein Pds5p that functions during both mitosis and meiosis and is implicated in the maintenance of sister chromatid cohesion in late prophase, and affects vulval morphology, meiotic germline development, embryonic and larval viability, fertility, and cell divisions in the germ line as well as in vulval and somatic gonad lineages. some of the defects, such as somatic gonad defects, are due at least partially to cell division defects. [Source: WormBase]
attttctcttatttctc
> M03D4.1d	cel_let-7.sbm_xxxxxxxxxxxxxx-xxxx	14	31	1.0271406205821001e+00	zen-4 encodes a kinesin-like protein that is a member of the kinesin-6 subfamily of plus-end-directed microtubule motors. loss-of-function mutations and RNAi experiments indicate that ZEN-4 is required for completion of cytokinesis after mitosis and for polar body extrusion after meiotic divisions. during mitosis, ZEN-4 is detected at the spindle midzone where it co-localizes with spindle microtubules, and ZEN-4 persists at the midbody remnant once cell division is complete. ZEN-4 is also occasionally seen at centrosomes in interphase cells. [Source: WormBase]
ctttgatctttttacctc
> M03D4.1d	cel_let-7.sbm_xxxxx---xxxxxx-xxxx	17	31	1.0041359397306999e+00	zen-4 encodes a kinesin-like protein that is a member of the kinesin-6 subfamily of plus-end-directed microtubule motors. loss-of-function mutations and RNAi experiments indicate that ZEN-4 is required for completion of cytokinesis after mitosis and for polar body extrusion after meiotic divisions. during mitosis, ZEN-4 is detected at the spindle midzone where it co-localizes with spindle microtubules, and ZEN-4 persists at the midbody remnant once cell division is complete. ZEN-4 is also occasionally seen at centrosomes in interphase cells. [Source: WormBase]
tgatctttttacctc
> M03D4.1d	cel_let-7.sbm_xxxxxxxxxxxxxx--xxx	96	112	1.0401038035385000e+00	zen-4 encodes a kinesin-like protein that is a member of the kinesin-6 subfamily of plus-end-directed microtubule motors. loss-of-function mutations and RNAi experiments indicate that ZEN-4 is required for completion of cytokinesis after mitosis and for polar body extrusion after meiotic divisions. during mitosis, ZEN-4 is detected at the spindle midzone where it co-localizes with spindle microtubules, and ZEN-4 persists at the midbody remnant once cell division is complete. ZEN-4 is also occasionally seen at centrosomes in interphase cells. [Source: WormBase]
aatttattatgtttctc
> M03D4.1d	cel_let-7.sbm_x--xxxxxxxxxxxxxxxx	151	167	1.0075146766073602e+00	zen-4 encodes a kinesin-like protein that is a member of the kinesin-6 subfamily of plus-end-directed microtubule motors. loss-of-function mutations and RNAi experiments indicate that ZEN-4 is required for completion of cytokinesis after mitosis and for polar body extrusion after meiotic divisions. during mitosis, ZEN-4 is detected at the spindle midzone where it co-localizes with spindle microtubules, and ZEN-4 persists at the midbody remnant once cell division is complete. ZEN-4 is also occasionally seen at centrosomes in interphase cells. [Source: WormBase]
gtttttttgtagacctc
> C09G12.8b	cel_let-7.sbm_xxxxxxxxxx-xxx-xxxx	591	607	1.1131928294864000e+00	ced-10 encodes a GTPase orthologous to human RAC1 (OMIM:602048) that is required for phagocytosis during programmed cell death and for migration of the distal tip cells of the somatic gonad. CED-10 functions in the engulfing cell during apoptosis, and is activated by a complex of CED-2(CrkII) and CED-5(DOCK180) to promote formation of the polarized cell extensions associated with cell corpse engulfment. [Source: WormBase]
acaagtgctttttcctc
> C09G12.8b	cel_let-7.sbm_xxxxxx-xxxxxx--xxxx	833	848	1.0636756598156001e+00	ced-10 encodes a GTPase orthologous to human RAC1 (OMIM:602048) that is required for phagocytosis during programmed cell death and for migration of the distal tip cells of the somatic gonad. CED-10 functions in the engulfing cell during apoptosis, and is activated by a complex of CED-2(CrkII) and CED-5(DOCK180) to promote formation of the polarized cell extensions associated with cell corpse engulfment. [Source: WormBase]
acaaccaaaaatcctc
> M176.3.1	cel_let-7.sbm_xxxxxxxxxxx-xx-xxxx	101	117	1.0119966046359599e+00	M176.3 [Source:RefSeq_peptide;Acc:NP_496012]
acttgtatttccccctc
> H05C05.2b	cel_let-7.sbm_xxxxxxxxxxxxxxxxxxx	294	312	1.0902700461570001e+00	H05C05.2b [Source:RefSeq_peptide;Acc:NP_871689]
tattgattttcctcccctc
> H05C05.2b	cel_let-7.sbm_x--xxxxxxxxxxxxxxxx	296	312	1.0421409341326000e+00	H05C05.2b [Source:RefSeq_peptide;Acc:NP_871689]
ttgattttcctcccctc
> T23G11.3	cel_let-7.sbm_xxxxxx-xxxxxx--xxxx	91	106	1.0046577090375002e+00	gld-1 encodes a protein containing a K homology RNA binding domain that is required for meiotic cell cycle progression during oogenesis in parallel with gld-2, and also affects spermatogenesis. it physically interacts with its putative mRNA targets in vitro and with FOG-2, and is expressed in the cytoplasm at high levels during meiotic prophase. [Source: WormBase]
ccattttttccccctc
> T23G11.3	cel_let-7.sbm_xxxxxx-xxxxx---xxxx	92	106	1.0049291162703000e+00	gld-1 encodes a protein containing a K homology RNA binding domain that is required for meiotic cell cycle progression during oogenesis in parallel with gld-2, and also affects spermatogenesis. it physically interacts with its putative mRNA targets in vitro and with FOG-2, and is expressed in the cytoplasm at high levels during meiotic prophase. [Source: WormBase]
cattttttccccctc
> T23G11.3	cel_let-7.sbm_xxxxxx-xxxxx---xxxx	427	441	1.0029924949149001e+00	gld-1 encodes a protein containing a K homology RNA binding domain that is required for meiotic cell cycle progression during oogenesis in parallel with gld-2, and also affects spermatogenesis. it physically interacts with its putative mRNA targets in vitro and with FOG-2, and is expressed in the cytoplasm at high levels during meiotic prophase. [Source: WormBase]
cattcatactacctc
> T02C5.3	cel_let-7.sbm_xxxxxxxxxxxxxx--xxx	43	59	1.0017877626731400e+00	ImmunoGlobulin-like Cell adhesion Molecule family member (igcm-3) [Source:RefSeq_peptide;Acc:NP_508479]
acttcctaatcaatctc
> T02C5.3	cel_let-7.sbm_xxxxxxxxxxxxxx--xxx	1146	1162	1.0010013769817001e+00	ImmunoGlobulin-like Cell adhesion Molecule family member (igcm-3) [Source:RefSeq_peptide;Acc:NP_508479]
acaaacagataattctc
> T28D9.1.1	cel_let-7.sbm_xxxxx---xxxxxx-xxxx	24	38	1.0567708284722002e+00	T28D9.1 [Source:RefSeq_peptide;Acc:NP_495312]
acttcatccttcctc
> Q0G819_CAEEL	cel_let-7.sbm_xxxxx---xxxxxx-xxxx	848	862	1.0171178586819001e+00	tax-6 encodes an ortholog of calcineurin A that is required for inhibition and adaptation of several sensory neurons and for the normal regulation of egg-laying by serotonin. TAX-6 stimulates transcription of rcn-1, and binds RCN-1 protein if free Ca[2+] is present. in general, calcineurin positively regulates calcium-dependent signaling. [Source: WormBase]
ccttctctctccctc
> Y54E5B.4.2	cel_let-7.sbm_xxxxx---xxxxxx-xxxx	168	182	1.0916697973595000e+00	UBiquitin Conjugating enzyme family member (ubc-16) [Source:RefSeq_peptide;Acc:NP_493587]
ccttcttccttcctc
> Y46G5A.22b	cel_let-7.sbm_xxxxx---xxxxxx-xxxx	131	145	1.0012269971898000e+00	Y46G5A.22b [Source:RefSeq_peptide;Acc:NP_496727]
ttttctctcttcctc
> F17A9.2	cel_let-7.sbm_xxxxx---xxxxxx-xxxx	58	72	1.0436715110642001e+00	F17A9.2 [Source:RefSeq_peptide;Acc:NP_504577]
ttaacttaattcctc
> H13N06.3a	cel_let-7.sbm_xxxxxxxxxxxxxx--xxx	72	88	1.0394555767384701e+00	gob-1 encodes an experimentally confirmed trehalose-6-phosphatase, which belongs to the HAD-like hydrolase superfamily. heat-shock induction of transgenic ELT-2 causes ectopic expression of gob-1. gob-1 first has ELT-2-dependent expression in the 8E cell stage of embryonic intestine, but later is expressed more widely. gob-1 mutants are lethal as early larvae, at least partly because of their intestines being constricted by the end of embryonic development, but some gob-1 mutants die even with an open intestine. strong loss-of-function mutations in two trehalose-6-phosphate synthases (tps-1 and tps-2) completely suppress gob-1 lethality, indicating that gob-1 mutant lethality is due to a toxic accumulation of trehalose-6-phosphate. [Source: WormBase]
acaacttgttgtttctc
> R148.3b	cel_let-7.sbm_xxxxx---xxxxxx-xxxx	256	270	1.0002959631456001e+00	R148.3b [Source:RefSeq_peptide;Acc:NP_871687]
gagttttcccacctc
> W09C2.3a	cel_let-7.sbm_xxxxxxxxxxxx---xxxx	131	146	1.0031931519543398e+00	Membrane Calcium ATPase family member (mca-1) [Source:RefSeq_peptide;Acc:NP_501709]
aaaacatttctccctc
> W09G3.6	cel_let-7.sbm_xxxxxx-xxxxx---xxxx	6	20	1.0303549556814000e+00	W09G3.6 [Source:RefSeq_peptide;Acc:NP_493417]
gttttattttacctc
> F29B9.6.1	cel_let-7.sbm_xxxxxxxxxx-xxx-xxxx	29	45	1.0256642786159640e+00	ubc-9 encodes an E2 ubiquitin-conjugating enzyme orthologous to Saccharomyces cerevisiae Ubc9p, which mediates the covalent attachment of the small ubiquitin-related modifier (SUMO) to various substrates including Ran-GAP1 and p53. UBC-9 activity is required for several developmental processes including embryogenesis, larval development, vulval development, posterior morphogenesis, and the DNA damage response (both DNA repair and DNA damage checkpoint function). UBC-9 interacts with LIN-1, an ETS-domain-containing transcription factor that negatively regulates vulval development, and with RAD-51, the C. elegans RecA homolog that is required for DNA repair. the expression pattern and subcellular localization of UBC-9 are not yet known. [Source: WormBase]
tattctcctttttcctc
> F29B9.6.1	cel_let-7.sbm_xxxxxx-xxxxxx--xxxx	38	53	1.0053792567154001e+00	ubc-9 encodes an E2 ubiquitin-conjugating enzyme orthologous to Saccharomyces cerevisiae Ubc9p, which mediates the covalent attachment of the small ubiquitin-related modifier (SUMO) to various substrates including Ran-GAP1 and p53. UBC-9 activity is required for several developmental processes including embryogenesis, larval development, vulval development, posterior morphogenesis, and the DNA damage response (both DNA repair and DNA damage checkpoint function). UBC-9 interacts with LIN-1, an ETS-domain-containing transcription factor that negatively regulates vulval development, and with RAD-51, the C. elegans RecA homolog that is required for DNA repair. the expression pattern and subcellular localization of UBC-9 are not yet known. [Source: WormBase]
ttttcctcccatcctc
> Y66H1B.2b.1	cel_let-7.sbm_xxxxxxxxxxxxxx--xxx	299	315	1.0177016513958301e+00	Y66H1B.2 is orthologous to the human gene FLJ00343 PROTEIN (FLNA. OMIM:300017), which when mutated leads to disease. [Source: WormBase]
ctgttcttttatttctc
> F59A3.4	cel_let-7.sbm_xxxxxx-xxxxxx--xxxx	160	175	1.0107170804026000e+00	F59A3.4 [Source:RefSeq_peptide;Acc:NP_491614]
gcattcctttcccctc
> F59A3.4	cel_let-7.sbm_xxxxxx-xxxxx---xxxx	161	175	1.1017452632050000e+00	F59A3.4 [Source:RefSeq_peptide;Acc:NP_491614]
cattcctttcccctc
> NP_496390.1	cel_let-7.sbm_xxxxxxxxxxx-xx-xxxx	211	227	1.0043121247719000e+00	F40F8.8 [Source:RefSeq_peptide;Acc:NP_496390]
ttttcaacttcttcctc
> F13D11.1	cel_let-7.sbm_xxxxxxxxxxxxxx--xxx	17	33	1.0409521450085002e+00	F13D11.1 [Source:RefSeq_peptide;Acc:NP_508977]
caaacgttttatttctc
> W09C2.1a.1	cel_let-7.sbm_xxxxxx-xxxxxx--xxxx	81	96	1.0669878515333000e+00	The elt-1 gene encodes a GATA transcription factor expressed in the embryonic hypodermis, and is essential for the production of most hypodermal cells. [Source: WormBase]
aatttctttcatcctc
> R08C7.2b	cel_let-7.sbm_xxxxxxxxxx-xxx-xxxx	414	430	1.1332849542950001e+00	R08C7.2a [Source:RefSeq_peptide;Acc:NP_001023332]
gcaagaactcattcctc
> B0240.3	cel_let-7.sbm_xxxxxxxxxxxxxx--xxx	60	76	1.0196122384608000e+00	The daf-11 gene encodes a guanylate cyclase that affects dauer formation, chemotaxis, and axon formation. it is genetically upstream of daf-12 with respect to dauer larvae formation and is expressed in a subset of amphid neurons. [Source: WormBase]
aaatgtttttgtttctc
> K08F8.6	cel_let-7.sbm_xxxxx---xxxxxx-xxxx	78	92	1.0150565477497902e+00	The let-19 gene encodes a protein related to human TRAP240 (thyroid hormone receptor-associated protein 240, OMIM:300182), a transcriptional co-activation complex subunit conserved in yeast, Drosophila, and humans. LET-19 is required for proper asymmetric cell divisions and cell fusions regulated by LIN-44/Wnt and LIN-17/frizzled, as well as for proper development of secondary vulval cell fates as regulated by Notch signaling. [Source: WormBase]
gaatctcattccctc
> B0285.4	cel_let-7.sbm_xxxxxxxxxxxx---xxxx	25	40	1.0005646862811000e+00	Probable leucine carboxyl methyltransferase 1 (EC 2.1.1.-). [Source:Uniprot/SWISSPROT;Acc:P46554]
atttgaatttctcctc
> C11G6.4b.1	cel_let-7.sbm_xxxxxx-xxxxxx--xxxx	53	68	1.0033746049165000e+00	Nuclear hormone receptor family member nhr-28. [Source:Uniprot/SWISSPROT;Acc:Q17905]
gcataactttctcctc
> Y41C4A.4a	cel_let-7.sbm_xxxxxxxxxxxxxxxxxxx	205	223	1.0143948407575101e+00	crh-1 encodes a homolog of the cyclic AMP-response element binding protein (CREB). crh-1 is involved in the transcription of CRE-sequence dependant genes activated by a CaM kinase cascade. crh-1may also be involved in the integration of environmental cues that induce daur formation and may be part of a chemosensory cascade that regulates TGF-beta signaling. CRH-1 is ubiquitously expressed and localizes to nuclei. [Source: WormBase]
aatttttttccatctcctc
> Y41C4A.4a	cel_let-7.sbm_x--xxxxxxxxxxxxxxxx	207	223	1.0000951720765001e+00	crh-1 encodes a homolog of the cyclic AMP-response element binding protein (CREB). crh-1 is involved in the transcription of CRE-sequence dependant genes activated by a CaM kinase cascade. crh-1may also be involved in the integration of environmental cues that induce daur formation and may be part of a chemosensory cascade that regulates TGF-beta signaling. CRH-1 is ubiquitously expressed and localizes to nuclei. [Source: WormBase]
tttttttccatctcctc
> F08C6.4	cel_let-7.sbm_xxxxxxxxxxxx---xxxx	148	163	1.0494571004886000e+00	Stomatin-1. [Source:Uniprot/SWISSPROT;Acc:Q19200]
actcgatttccacctc
> F55B12.3b.1	cel_let-7.sbm_xxxxxx-xxxxxx--xxxx	475	490	1.0033376869794000e+00	sel-10 encodes two isoforms of an F-box and WD-repeat-containing protein that is a member of the CDC4/CUL-1 family of E2-E3 ubiquitin ligases that target cell cycle control proteins for ubiquitin-mediated degradation. SEL-10 functions as a negative regulator of the LIN-12/Notch-like signaling pathway in C. elegans and thus may contribute to cell fate decisions mediated by LIN-12. SEL-10 physically interacts with LIN-12 and with SEL-12, a C. elegans presenilin, and as such, is proposed to regulate the levels and/or activity of these proteins. SEL-10 also plays a role in sexual fate determination by regulating sexually dimorphic apoptosis of hermaphrodite- and male-specific neurons. the targets of SEL-10 in these sex-specific fate decisions are not yet known. [Source: WormBase]
tcaaagttctaccctc
> F55B12.3b.1	cel_let-7.sbm_xxxxx---xxxxxx-xxxx	834	848	1.0155673100502500e+00	sel-10 encodes two isoforms of an F-box and WD-repeat-containing protein that is a member of the CDC4/CUL-1 family of E2-E3 ubiquitin ligases that target cell cycle control proteins for ubiquitin-mediated degradation. SEL-10 functions as a negative regulator of the LIN-12/Notch-like signaling pathway in C. elegans and thus may contribute to cell fate decisions mediated by LIN-12. SEL-10 physically interacts with LIN-12 and with SEL-12, a C. elegans presenilin, and as such, is proposed to regulate the levels and/or activity of these proteins. SEL-10 also plays a role in sexual fate determination by regulating sexually dimorphic apoptosis of hermaphrodite- and male-specific neurons. the targets of SEL-10 in these sex-specific fate decisions are not yet known. [Source: WormBase]
ctctcttcacacctc
> F29F11.6.1	cel_let-7.sbm_xxxxxxxxxxxxxx--xxx	256	272	1.0088208996736601e+00	Serine/threonine-protein phosphatase PP1-alpha (EC 3.1.3.16) (CeGLC-7- alpha) (Glc seven-like phosphatase 1). [Source:Uniprot/SWISSPROT;Acc:Q27497]
gcaaatctttctctctc
> F29F11.6.1	cel_let-7.sbm_xxxxxx-xxxxxx--xxxx	611	626	1.0100187735306401e+00	Serine/threonine-protein phosphatase PP1-alpha (EC 3.1.3.16) (CeGLC-7- alpha) (Glc seven-like phosphatase 1). [Source:Uniprot/SWISSPROT;Acc:Q27497]
ccttctttctttcctc
> F35D11.2b	cel_let-7.sbm_xxxxxxxxxxxxxxxxxxx	104	122	1.0231507354168101e+00	The protein product of this gene is predicted to contain a glutamine/asparagine (Q/N)-rich ('prion') domain, by the algorithm of Michelitsch and Weissman (as of the WS77 release of WormBase, i.e., in wormpep77). [Source: WormBase]
tgttccttatgcttccctc
> F35D11.2b	cel_let-7.sbm_x--xxxxxxxxxxxxxxxx	106	122	1.0300023163815000e+00	The protein product of this gene is predicted to contain a glutamine/asparagine (Q/N)-rich ('prion') domain, by the algorithm of Michelitsch and Weissman (as of the WS77 release of WormBase, i.e., in wormpep77). [Source: WormBase]
ttccttatgcttccctc
> C47B2.6a	cel_let-7.sbm_xxxxxx-xxxxxx--xxxx	82	97	1.0195947534070999e+00	The C47B2.6 gene encodes an ortholog of the human gene UDP-GALACTOSE-4-EPIMERASE (GALE. OMIM:606953), which when mutated leads to galactose epimerase deficiency (OMIM:230350). [Source: WormBase]
acattccttttccctc
> C47B2.6a	cel_let-7.sbm_xxxxxx-xxxxx---xxxx	83	97	1.0581436796104999e+00	The C47B2.6 gene encodes an ortholog of the human gene UDP-GALACTOSE-4-EPIMERASE (GALE. OMIM:606953), which when mutated leads to galactose epimerase deficiency (OMIM:230350). [Source: WormBase]
cattccttttccctc
> C47G2.5.1	cel_let-7.sbm_xxxxxxxxxxx-xx-xxxx	438	454	1.0521804694901200e+00	C47G2.5 [Source:RefSeq_peptide;Acc:NP_496414]
ccaatcttttccccctc
> K04B12.2b.2	cel_let-7.sbm_xxxxx---xxxxxx-xxxx	39	53	1.0088779433063000e+00	K04B12.2b [Source:RefSeq_peptide;Acc:NP_001022232]
ttttctccctacctc
> K04B12.2b.2	cel_let-7.sbm_xxxxxxxxxx-xxx-xxxx	386	402	1.0277874189561000e+00	K04B12.2b [Source:RefSeq_peptide;Acc:NP_001022232]
atttgttctttttcctc
> F58G6.5c	cel_let-7.sbm_xxxxxxxxxxxxxx--xxx	223	239	1.0215497343972000e+00	nhr-34 encodes a member of the nuclear receptor superfamily. phylogenetic analyses indicate that NHR-34 is a divergent nuclear receptor that likely arose from the expansion and diversification of the HNF4 (NR2A) subgroup in C. elegans. the role of NHR-34 in C. elegans development and/or behavior, and the NHR-34 expression pattern, are not yet known. [Source: WormBase]
tcatcctattttttctc
> F22D6.2.1	cel_let-7.sbm_xxxxxxxxxxxx---xxxx	456	471	1.0246817993221999e+00	F22D6.2 [Source:RefSeq_peptide;Acc:NP_492005]
gctttctcttttcctc
> F22D6.2.1	cel_let-7.sbm_xxxxx---xxxxxx-xxxx	457	471	1.0258530678735001e+00	F22D6.2 [Source:RefSeq_peptide;Acc:NP_492005]
ctttctcttttcctc
> F22D6.2.1	cel_let-7.sbm_xxxxxxxxxxxxxx--xxx	766	782	1.0015678480465000e+00	F22D6.2 [Source:RefSeq_peptide;Acc:NP_492005]
cctttctttctcttctc
> C04A11.1	cel_let-7.sbm_x--xxxxxxxxxxxxxxxx	246	262	1.0192285509824000e+00	C04A11.1 [Source:RefSeq_peptide;Acc:NP_510288]
aatataattatctcctc
> T10B5.6	cel_let-7.sbm_xxxxxxxxxxxxxx--xxx	225	241	1.0011346591932000e+00	knl-3 encodes a novel protein. KNL-3 activity is essential for formation of a functional kinetochore and thus, for proper chromosome segregation and spindle pole separation. KNL-3 localizes to kinetochores throughout mitosis and this localization requires the activity of HCP-4 (CENP-C), a conserved kinetochore component that likely directs kinetochore assembly. KNL-3 copurifies with a group of 10 closely interacting kinetochore proteins that includes KNL-1, NDC-80, MIS-12, HIM-10, and KBP-1, -2, -3, -4, and-5. KNL-3 also copurifies with HCP-4(CENP-C). [Source: WormBase]
tcgtcctcttcctcctc
> R07B1.1	cel_let-7.sbm_xxxxxxxxxxxx---xxxx	296	311	1.0450286946306000e+00	The vab-15 gene encodes a msh-like homeobox gene that appears required for production of touch cell precursors, and that is orthologous to the human gene MSH HOMEO BOX HOMOLOG 1 (MSX1. OMIM:142983) which when mutated leads to disease. [Source: WormBase]
gattccttcacacctc
> H21P03.3a	cel_let-7.sbm_xxxxx---xxxxxx-xxxx	263	277	1.0391277419335001e+00	Putative phosphatidylcholine:ceramide cholinephosphotransferase 1 (EC 2.7.8.27) (Sphingomyelin synthase 1). [Source:Uniprot/SWISSPROT;Acc:Q9U3D4]
aattctcattccctc
> C33A11.1.2	cel_let-7.sbm_xxxxxxxxxx-xxx-xxxx	287	303	1.0101091758219001e+00	C33A11.1 [Source:RefSeq_peptide;Acc:NP_510540]
taaaacgtttacacctc
> F55F8.6	cel_let-7.sbm_x--xxxxxxxxxxxxxxxx	155	171	1.0131816786787000e+00	F55F8.6 [Source:RefSeq_peptide;Acc:NP_491656]
aaccctcacatctcctc
> C09G4.3	cel_let-7.sbm_xxxxxxxxxxxxxx--xxx	71	87	1.0396834088860201e+00	A homolog of Cks/Suc1, a highly conserved member of the eukaryotic cell cycle machinery that affects both meiosis and mitosis and has a role in the inactivation of the M-phase promoting factor (MPF) during early embryogenesis. [Source: WormBase]
ttttccttttcgttctc
> C09G4.3	cel_let-7.sbm_xxxxxx-xxxxxx--xxxx	124	139	1.0159598060069002e+00	A homolog of Cks/Suc1, a highly conserved member of the eukaryotic cell cycle machinery that affects both meiosis and mitosis and has a role in the inactivation of the M-phase promoting factor (MPF) during early embryogenesis. [Source: WormBase]
tattatttttatcctc
> C51E3.7b.2	cel_let-7.sbm_xxxxxxxxxxx-xx-xxxx	49	65	1.0144558442178999e+00	The egl-3 gene encodes a homolog of a mammalian proprotein convertase that participates in peptide secretion. [Source: WormBase]
atttcctcttcctcctc
> F26D11.11a	cel_let-7.sbm_xxxxxx-xxxxx---xxxx	642	656	1.0100222443588001e+00	let-413 encodes a protein with strong similarity to human ERBIN, rat DENSIN, Drosophila SCRIB and its human ortholog hSCRIB. LET-413 protein is localized to the basolateral region of epithelial cells, and is required for the assembly of adherens junctions. [Source: WormBase]
aattcacttttcctc
> B0546.1.1	cel_let-7.sbm_xxxxxxxxxxxxxx--xxx	45	61	1.0056100433426001e+00	mai-2/B0546.1 is orthologous to mitochondrial intrinsic ATPase inhibitor protein (IF(1)), which blocks reverse action (ATP hydrolysis) by F(0)F(1)-ATPase when its (normally required) proton gradient is lost. MAI-2 has a mitochondrial import signal at its N-terminus, and is transported to yeast mitochondria. MAI-2 can inhibit yeast F(0)F(1)-ATPase, and this inhibition is pH-dependent. MAI-2's tertiary structure is dominated by beta-strands and random loops. [Source: WormBase]
tcattttttcccttctc
> C07A12.1a	cel_let-7.sbm_x--xxxxxxxxxxxxxxxx	531	547	1.0222326890796500e+00	The ham-2 gene encodes a C2H2 zinc finger-containing protein required for proper migration of the hermaphrodite-specific neurons (HSNs) and proper attachment of the pharynx to the nose. HAM-2 is expressed in the nuclei of the HSNs during migration, and acts downstream of EGL-5, a posterior group Hox protein, in HSN specification. HAM-2 acts redundantly with UNC-86 to downregulate UNC-43 expression in the HSNs after migration is complete. [Source: WormBase]
gactttttccttccctc
> F55B12.5.1	cel_let-7.sbm_xxxxxxxxxxxxxx-xxxx	131	148	1.0372104991516999e+00	Nose Resistant to Fluoxetine family member (nrf-5) [Source:RefSeq_peptide;Acc:NP_506424]
tgaacaacttatttcctc
> F55B12.5.1	cel_let-7.sbm_xxxxx---xxxxxx-xxxx	134	148	1.1714881091424001e+00	Nose Resistant to Fluoxetine family member (nrf-5) [Source:RefSeq_peptide;Acc:NP_506424]
acaacttatttcctc
> F32E10.4.1	cel_let-7.sbm_xxxxx---xxxxxx-xxxx	103	117	1.0422193432235001e+00	ima-3 encodes one of three C. elegans importin alpha nuclear transport factors and the importin alpha that is most similar to the alpha3-subtype. ima-3 activity is required throughout development: during oogenesis, ima-3 is essential for progression past pachytene of meiotic prophase I and for proper organization of the nuclear pore complex (NPC) as well as association of P granules with the NPC. ima-3 is also required for normal embryonic, larval, and germline development. in vitro, IMA-3 can interact with human importin beta1, suggesting that it functions in a complex with C. elegans importin betas in vivo. IMA-3 is expressed in males and hermaphrodites, in both the germline and in somatic tissue. in the germline, IMA-3 is seen in the common cytoplasm of the rachis and in association with the nuclear envelope of germline nuclei and the residual body of developing spermatids. [Source: WormBase]
tatttttcacacctc
> F09E5.14	cel_let-7.sbm_xxxxxxxxxxxxxx--xxx	156	172	1.0090660075012599e+00	F09E5.14 [Source:RefSeq_peptide;Acc:NP_871960]
acaacagtccatcactc
> F07C6.4b.1	cel_let-7.sbm_xxxxxxxxxxx-xx-xxxx	339	355	1.0121182753146001e+00	F07C6.4b [Source:RefSeq_peptide;Acc:NP_502442]
tttttcttattcacctc
> F32B5.6b	cel_let-7.sbm_xxxxxxxxxxx-xx-xxxx	185	201	1.0249454257259198e+00	F32B5.6a [Source:RefSeq_peptide;Acc:NP_740819]
actttcgctctcccctc
> ZK265.7.1	cel_let-7.sbm_xxxxxx-xxxxxx--xxxx	175	190	1.0648875799949000e+00	ZK265.7 [Source:RefSeq_peptide;Acc:NP_492249]
gcttcctccgttcctc
> F37A4.8	cel_let-7.sbm_xxxxx---xxxxxx-xxxx	98	112	1.0309873297787000e+00	isw-1 encodes a homolog of the chromatin remodeling ATPase ISW1 that may act downstream of or in parallel to synMuv genes, and upstream of or in parallel to the RTK Ras pathway. [Source: WormBase]
tcatcttatctcctc
> T25F10.2.2	cel_let-7.sbm_xxxxxxxxxxxx---xxxx	135	150	1.0878480389396001e+00	dbl-1 encodes a member of the transforming growth factor beta (TGFbeta) superfamily that includes Drosophila decapentaplegic (Dpp) and the vertebrate bone morphogenetic proteins (BMPs). DBL-1 functions as a dose-dependent ligand for the SMA-6 and DAF-4 TGFbeta receptors that ultimately activate the SMA-2, -3, and -4 complex of transcription factors to regulate body length and size, as well as the patterning of male sensory rays and copulatory spicules. DBL-1 signaling upregulates sma-6 expression, suggesting that there is positive autoregulation in the DBL-1 signaling pathway. in contrast, DBL-1 negatively regulates expression of LON-1, a predicted secreted protein that is a downstream component of the body size pathway. DBL-1 is expressed primarily in neurons. [Source: WormBase]
tcaaccgtttttcctc
> F14B6.1	cel_let-7.sbm_xxxxxxxxxxxxxx--xxx	184	200	1.0728212711401202e+00	SKN-1 Dependent Zygotic transcript family member (sdz-14) [Source:RefSeq_peptide;Acc:NP_493084]
acaaaattttattgctc
> C18A11.7b.1	cel_let-7.sbm_x--xxxxxxxxxxxxxxxx	142	158	1.0130953757031000e+00	Disorganized muscle protein 1 (2D-page protein spot 8). [Source:Uniprot/SWISSPROT;Acc:Q18066]
gtattttctttcccctc
> C18A11.7b.1	cel_let-7.sbm_xxxxxx-xxxxx---xxxx	144	158	1.0043365929646999e+00	Disorganized muscle protein 1 (2D-page protein spot 8). [Source:Uniprot/SWISSPROT;Acc:Q18066]
attttctttcccctc
> Y74C9A.4b	cel_let-7.sbm_xxxxxxxxxxxxxx--xxx	70	86	1.0072903627436400e+00	Y74C9A.4b [Source:RefSeq_peptide;Acc:NP_490662]
tgaaccccttttttctc
> Y113G7B.17.1	cel_let-7.sbm_xxxxx---xxxxxx-xxxx	113	127	1.0248366951746000e+00	Y113G7B.17 [Source:RefSeq_peptide;Acc:NP_507909]
gattgtatatacctc
> F59B10.5	cel_let-7.sbm_xxxxxx-xxxxxx--xxxx	12	27	1.0645836985523400e+00	F59B10.5 [Source:RefSeq_peptide;Acc:NP_496266]
tcaaattttgctcctc
> F59B10.5	cel_let-7.sbm_xxxxx---xxxxxx-xxxx	59	73	1.0447485764697002e+00	F59B10.5 [Source:RefSeq_peptide;Acc:NP_496266]
acaattctcttcctc
> F30A10.3.1	cel_let-7.sbm_xxxxx---xxxxxx-xxxx	112	126	1.0120179284410999e+00	F30A10.3 [Source:RefSeq_peptide;Acc:NP_492519]
tcaattcatttcctc
> F27C1.2b	cel_let-7.sbm_xxxxx---xxxxxx-xxxx	50	64	1.0098807068573501e+00	F27C1.2b [Source:RefSeq_peptide;Acc:NP_001021419]
aattcatctttcctc
> C25E10.12	cel_let-7.sbm_xxxxxxxxxx-xxx-xxxx	30	46	1.0019335753125000e+00	UPF0046 protein C25E10.12. [Source:Uniprot/SWISSPROT;Acc:Q18161]
tttttatttcatccctc
> F37A8.4	cel_let-7.sbm_x--xxxxxxxxxxxxxxxx	95	111	1.0107346483617501e+00	nlp-10 encodes four predicted neuropeptide-like proteins. nlp-10 is part of a GGxY neuropeptide family that has members in several other nematode species. nlp-10 is expressed in a variety of neurons, including ASK, ADL, CAN, two lateral neurons, two anterior pharyngeal neurons, one tail neuron, and one male tail neuron. as loss of nlp-10 activity via large-scale RNAi screens does not result in any obvious abnormalities, the precise role of nlp-10-encoded peptides in development and/or behavior is not yet known. [Source: WormBase]
ttctcttccacatcctc
> B0286.4d.3	cel_let-7.sbm_xxxxxxxxxxxxxx-xxxx	153	170	1.0270050513547000e+00	NOT-Like (yeast CCR4/NOT complex component) family member (ntl-2) [Source:RefSeq_peptide;Acc:NP_001040726]
ttttccttatttttcctc
> C30H6.7	cel_let-7.sbm_xxxxxxxxxxxxxx--xxx	12	28	1.0147626924508000e+00	C30H6.7 [Source:RefSeq_peptide;Acc:NP_503100]
acaggattctcatactc
> C25H3.6a	cel_let-7.sbm_xxxxxxxxxxxxxx--xxx	134	150	1.0079403374314999e+00	C25H3.6a [Source:RefSeq_peptide;Acc:NP_740996]
cttttattacatttctc
> F57F10.1c	cel_let-7.sbm_xxxxxxxxxxxx---xxxx	106	121	1.0433091027581001e+00	The F57F10.1 gene encodes two proteins, F57F10.1A and F57F10.1B that are homologous to the Arabidopsis and Saccharomyces boron exporters, BOR1 and YNL275w, and closely similar to the to the human BOR1/YNL275w ortholog, BTS1. like BOR1 and YNL275w, F57F10.1A/B proteins might act to export borate ions. [Source: WormBase]
cattccgctttccctc
> F13B10.1b	cel_let-7.sbm_xxxxxxxxxxxxxxxxxxx	485	503	1.0014349664445601e+00	tir-1 encodes a protein that may be involved in apoptosis: from N- to C-terminus, it has three domains. the first two are sterile alpha motif (SAM) domains. the last is a Toll-interleukin 1 (IL1) receptor (TIR) domain. [Source: WormBase]
cgaaccctttaactccctc
> F13B10.1b	cel_let-7.sbm_x--xxxxxxxxxxxxxxxx	487	503	1.0573687573666000e+00	tir-1 encodes a protein that may be involved in apoptosis: from N- to C-terminus, it has three domains. the first two are sterile alpha motif (SAM) domains. the last is a Toll-interleukin 1 (IL1) receptor (TIR) domain. [Source: WormBase]
aaccctttaactccctc
> F27D4.2.1	cel_let-7.sbm_xxxxxxxxxxxxxxxxxxx	63	81	1.0057181314747601e+00	F27D4.2 [Source:RefSeq_peptide;Acc:NP_492147]
tcatcctctcaaaatcctc
> C07H6.6	cel_let-7.sbm_xxxxxxxxxxxx---xxxx	67	82	1.0598184779259001e+00	The clk-2 gene encodes an ortholog of the S. cerevisiae telomere length-regulating protein Tel2p that has been shown to bind a number of DNA structures in vitro, including single-, double- and four-stranded DNA. in C. elegans, CLK-2 activity is required for the DNA damage and S phase replication checkpoints, for embryonic development, and for normal biological rhythms and life span. a functional CLK-2::GFP fusion protein is detected exclusively in the cytoplasm of somatic tissues. [Source: WormBase]
ctttgatctctacctc
> ZK353.1a	cel_let-7.sbm_xxxxxx-xxxxx---xxxx	502	516	1.0546427597132300e+00	ZK353.1a [Source:RefSeq_peptide;Acc:NP_498858]
tcaacccatgtcctc
> R10E4.2c	cel_let-7.sbm_xxxxxxxxxxxxxx--xxx	43	59	1.0127132086884600e+00	Temporarily Assigned Gene name family member (tag-310) [Source:RefSeq_peptide;Acc:NP_497856]
taaacctcttctctctc
> F29D10.4	cel_let-7.sbm_xxxxxxxxxxxx---xxxx	15	30	1.0147952932763999e+00	F29D10.4 [Source:RefSeq_peptide;Acc:NP_492393]
gcacgatctccccctc
> F58E10.4	cel_let-7.sbm_xxxxxxxxxxxxxx--xxx	17	33	1.0141422037673999e+00	aip-1 encodes an AN-1-like zinc finger-containing protein homologous to arsenite-inducible RNA-associated protein (AIRAP), conserved among C. elegans, Drosophila, and mammals. like AIRAP itself, AIP-1 protects cells from arsenite toxicity. AIP-1 is a predicted RNA binding protein that may function in ubiquitin-mediated proteolysis following aresenite treatment. AIP-1 does not appear to be essential for viability, but is expressed at high levels in hypodermal and intestinal cells following such treatment. [Source: WormBase]
tatttatttcccttctc
> C38D4.6a.2	cel_let-7.sbm_xxxxxxxxxxxxxx--xxx	312	328	1.0078339265642000e+00	pal-1 encodes a homeodomain protein that is the C. elegans Caudal ortholog. PAL-1 is required maternally and embryonically for cell fate specification and posterior patterning during embryogenesis. PAL-1 is also required postembryonically for fate specification of the posterior V6 neuroectoblast during male tail development. PAL-1 is expressed in posterior blastomeres beginning at the four-cell stage of embryogenesis and its expression continues during embryogenesis in posterior-derived tissues and cells undergoing movement or forming midline structures. pal-1 is subject to both transcriptional and translational regulation. [Source: WormBase]
tgtttcttacccttctc
> F13B10.1e.1	cel_let-7.sbm_xxxxxxxxxxxxxxxxxxx	485	503	1.0014349664445601e+00	tir-1 encodes a protein that may be involved in apoptosis: from N- to C-terminus, it has three domains. the first two are sterile alpha motif (SAM) domains. the last is a Toll-interleukin 1 (IL1) receptor (TIR) domain. [Source: WormBase]
cgaaccctttaactccctc
> F13B10.1e.1	cel_let-7.sbm_x--xxxxxxxxxxxxxxxx	487	503	1.0573687573666000e+00	tir-1 encodes a protein that may be involved in apoptosis: from N- to C-terminus, it has three domains. the first two are sterile alpha motif (SAM) domains. the last is a Toll-interleukin 1 (IL1) receptor (TIR) domain. [Source: WormBase]
aaccctttaactccctc
> M117.2.2	cel_let-7.sbm_x--xxxxxxxxxxxxxxxx	10	26	1.0361282956142199e+00	PAR-5 is a 14-3-3 protein. [Source: WormBase]
ctccgttctctttcctc
> ZK813.4a	cel_let-7.sbm_xxxxxxxxxxxx---xxxx	225	240	1.0111286385525000e+00	ZK813.4a [Source:RefSeq_peptide;Acc:NP_001041304]
atttgaactcttcctc
> R09G11.2a.2	cel_let-7.sbm_x--xxxxxxxxxxxxxxxx	578	594	1.0004290450339499e+00	nhr-1 encodes a member of the nuclear receptor superfamily. phylogenetic analyses indicate that NHR-1 is a divergent nuclear receptor that likely arose from expansion and diversification of the HNF4 (NR2A) subgroup in C. elegans. nhr-1 reporter gene expression is detected in hypodermal cells from the 3-fold stage of embryogenesis until adulthood, but as loss of nhr-1 activity via mutation or large-scale RNAi screens does not result in any obvious abnormalities, the precise role of NHR-1 in C. elegans development and/or behavior is not yet known. [Source: WormBase]
aaccaaccaacaacctc
> R09G11.2a.2	cel_let-7.sbm_xxxxxx-xxxxx---xxxx	580	594	1.0455389077563999e+00	nhr-1 encodes a member of the nuclear receptor superfamily. phylogenetic analyses indicate that NHR-1 is a divergent nuclear receptor that likely arose from expansion and diversification of the HNF4 (NR2A) subgroup in C. elegans. nhr-1 reporter gene expression is detected in hypodermal cells from the 3-fold stage of embryogenesis until adulthood, but as loss of nhr-1 activity via mutation or large-scale RNAi screens does not result in any obvious abnormalities, the precise role of NHR-1 in C. elegans development and/or behavior is not yet known. [Source: WormBase]
ccaaccaacaacctc
> R09G11.2a.2	cel_let-7.sbm_xxxxxxxxxxxx---xxxx	608	623	1.1230929001679100e+00	nhr-1 encodes a member of the nuclear receptor superfamily. phylogenetic analyses indicate that NHR-1 is a divergent nuclear receptor that likely arose from expansion and diversification of the HNF4 (NR2A) subgroup in C. elegans. nhr-1 reporter gene expression is detected in hypodermal cells from the 3-fold stage of embryogenesis until adulthood, but as loss of nhr-1 activity via mutation or large-scale RNAi screens does not result in any obvious abnormalities, the precise role of NHR-1 in C. elegans development and/or behavior is not yet known. [Source: WormBase]
ccaaccttcccacctc
> H35N09.1	cel_let-7.sbm_xxxxxxxxxxxxxx-xxxx	28	45	1.0173019366934000e+00	H35N09.1 [Source:RefSeq_peptide;Acc:NP_509460]
tgtttcttttccttcctc
> H35N09.1	cel_let-7.sbm_xxxxxx-xxxxx---xxxx	45	59	1.0363946519194800e+00	H35N09.1 [Source:RefSeq_peptide;Acc:NP_509460]
ctctgatttcacctc
> F56A8.3a.2	cel_let-7.sbm_xxxxx---xxxxxx-xxxx	228	242	1.1395233714671000e+00	F56A8.3a [Source:RefSeq_peptide;Acc:NP_499730]
acaatttgtttcctc
> F38H4.10	cel_let-7.sbm_xxxxxxxxxxxx---xxxx	34	49	1.0392951663566898e+00	F38H4.10 [Source:RefSeq_peptide;Acc:NP_502248]
gattccccttctcctc
> F35H10.10	cel_let-7.sbm_xxxxxxxxxxxx---xxxx	155	170	1.0292754133748101e+00	F35H10.10 [Source:RefSeq_peptide;Acc:NP_501400]
ccaactacttagcctc
> ZK546.1d.1	cel_let-7.sbm_xxxxxx-xxxxxx--xxxx	78	93	1.0504031642754399e+00	zyg-12 encodes three coiled-coil domain-containing proteins that belong to the Hook protein family, members of which likely act as linker proteins that connect membrane compartments with the microtubule cytoskeleton. during embryonic development, zyg-12 activity is essential and is required continuously for nuclear-centrosome attachment and proper nuclear positioning within cells. in addition, zyg-12 is required after fertilization for proper pronuclear migration. two predicted transmembrane isoforms of ZYG-12 localize to the nuclear envelope and to centrosomes, while a third ZYG-12 isoform lacking a transmembrane domain localizes only to centrosomes. ZYG-12 nuclear envelope localization is seen in the syncytial gonad, oocytes, and early embryonic nuclei and requires SUN-1 function. in turn, ZYG-12 is required for nuclear envelope localization of DHC-1/dynein heavy chain, LIS-1, and ARP-1. ZYG-12 localization to centrosomes requires microtubules. in yeast two-hybrid assays, ZYG-12 interacts with itself and with the DLI-1/dynein light intermediate chain. [Source: WormBase]
ccaatccttgctcctc
> F33D4.4.1	cel_let-7.sbm_xxxxxxxxxxxxxxxxxxx	183	201	1.0419292478135800e+00	F33D4.4 [Source:RefSeq_peptide;Acc:NP_501256]
gcaaaattattgtttcctc
> F33D4.4.1	cel_let-7.sbm_x--xxxxxxxxxxxxxxxx	185	201	1.0157821414637200e+00	F33D4.4 [Source:RefSeq_peptide;Acc:NP_501256]
aaaattattgtttcctc
> F33D4.4.1	cel_let-7.sbm_xxxxx---xxxxxx-xxxx	187	201	1.0217520233155000e+00	F33D4.4 [Source:RefSeq_peptide;Acc:NP_501256]
aattattgtttcctc
> R173.1	cel_let-7.sbm_xxxxx---xxxxxx-xxxx	20	34	1.0191882826745500e+00	cah-5 encodes a member of the carbonic anhydrase family. [Source: WormBase]
acattttctatcctc
> Y87G2A.4	cel_let-7.sbm_xxxxxxxxxxxxxx--xxx	153	169	1.0046868544444001e+00	aex-6 was identified in a screen for defecation defective mutants and in a screen for high-temperature induced dauer formation mutants. aex-6 appears to act in the insulin branch of the dauer pathway. aex-6 is genetically required for two different steps of normal defecation in the hermaphrodite digestive tract. since its mutant phenotype resembles that induced by ablation of the interneuron AVL and the motor neuron DVB, aex-6 is likely to be required for the function or activation of these neurons rather than for any of their specific neurotransmitter systems. the molecular identity of aex-6 is not yet known. [Source: WormBase]
ccaatttttcttttctc
> B0336.2.2	cel_let-7.sbm_xxxxxxxxxxxxxx--xxx	66	82	1.0003679190621702e+00	arf-1 encodes an ADP-ribosylation factor homolog required in vivo for embryonic development, fertility, locomotion, vulval development, and cuticular synthesis. ARF proteins are N-myristoylated GTPases that regulate membrane traffic and the actin cytoskeleton, and that activate both phospholipase D1 (PLD1) and phosphatidylinositol 4-phosphate 5-kinase. [Source: WormBase]
tcaactcctttcttctc
> Y12A6A.2	cel_let-7.sbm_xxxxxxxxxxxxxx-xxxx	116	133	1.0000781264652598e+00	Y12A6A.2 [Source:RefSeq_peptide;Acc:NP_510281]
acttgttcatcattcctc
> Y12A6A.2	cel_let-7.sbm_xxxxxx-xxxxxx--xxxx	280	295	1.0473721760223000e+00	Y12A6A.2 [Source:RefSeq_peptide;Acc:NP_510281]
acttattttcaccctc
> F15C11.1.1	cel_let-7.sbm_xxxxxxxxxxxxxx--xxx	322	338	1.0216120803170001e+00	SEx Muscle abnormal family member (sem-4) [Source:RefSeq_peptide;Acc:NP_491997]
gcttttttctcattctc
> F15C11.1.1	cel_let-7.sbm_xxxxxxxxxxxxxx-xxxx	380	397	1.0098085682351101e+00	SEx Muscle abnormal family member (sem-4) [Source:RefSeq_peptide;Acc:NP_491997]
aattgcttccatttcctc
> H06I04.4b.1	cel_let-7.sbm_xxxxxxxxxxxxxx--xxx	36	52	1.0457345775074001e+00	ubl-1 encodes a protein similar to Drosophila ubiquitin/ ribosomal protein S27a that affects body length, fertility, and larval viability. [Source: WormBase]
tcaaccttgagcttctc
> T23C6.3.1	cel_let-7.sbm_xxxxxxxxxxxxxx--xxx	163	179	1.0350822947334002e+00	T23C6.3 [Source:RefSeq_peptide;Acc:NP_510776]
tcaacattaccgggctc
> Y73F8A.19	cel_let-7.sbm_xxxxxxxxxxxxxx--xxx	33	49	1.0019366145758999e+00	Temporarily Assigned Gene name family member (tag-64) [Source:RefSeq_peptide;Acc:NP_502854]
acattttctcgtttctc
> F08B12.1	cel_let-7.sbm_xxxxxxxxxx-xxx-xxxx	235	251	1.0719786513041001e+00	F08B12.1 is orthologous to the human gene AC133-2 ANTIGEN (PROML1. OMIM:604365), which when mutated leads to disease. [Source: WormBase]
atttccgttttttcctc
> F55F8.3	cel_let-7.sbm_xxxxxxxxxxxxxx--xxx	106	122	1.0083145382409999e+00	Periodic tryptophan protein 2 homolog. [Source:Uniprot/SWISSPROT;Acc:P91341]
tattgtttttttttctc
> ZK632.7.1	cel_let-7.sbm_xxxxxxxxxxxxxx--xxx	270	286	1.0092569737301000e+00	ZK632.7 [Source:RefSeq_peptide;Acc:NP_499177]
acaatttctcttttctc
> C49H3.9	cel_let-7.sbm_xxxxxxxxxxxxxxxxxxx	174	192	1.0145315849382099e+00	C49H3.9 [Source:RefSeq_peptide;Acc:NP_501317]
catttttttcttttgcctc
> C06C3.1a	cel_let-7.sbm_xxxxxxxxxxxxxxxxxxx	36	54	1.0374960972140799e+00	mel-11 encodes the C. elegans ortholog of the vertebrate smooth muscle myosin-associated phosphatase regulatory subunit (PP-1M). during development, mel-11 activity negatively regulates embryonic morphogenesis, and genetic analysis suggests that mel-11 acts with let-502, and in parallel to fem-2, in one of two redundant pathways that ensures proper embryonic elongation. prior to elongation, MEL-11 localizes to the cytoplasm but once elongation begins, MEL-11 redistributes to the plasma membrane in response to LET-502 kinase activity. once morphogenesis is complete, MEL-11 relocalizes to the cytoplasm. [Source: WormBase]
tcattattctgttttcctc
> M88.6a	cel_let-7.sbm_x--xxxxxxxxxxxxxxxx	6	22	1.0473193875154001e+00	P-granule Associated Novel protein family member (pan-1) [Source:RefSeq_peptide;Acc:NP_497924]
aaaaatttcataacctc
> F20D1.1.2	cel_let-7.sbm_xxxxxxxxxxxxxx--xxx	85	101	1.0165252223974499e+00	F20D1.1 [Source:RefSeq_peptide;Acc:NP_510484]
tcaagtatttatttctc
> C48G7.3	cel_let-7.sbm_xxxxxxxxxxxxxx-xxxx	65	82	1.0229736717127000e+00	Temporarily Assigned Gene name family member (tag-333) [Source:RefSeq_peptide;Acc:NP_506650]
cgttccatttctttcctc
> Y53C12B.5b	cel_let-7.sbm_xxxxx---xxxxxx-xxxx	54	68	1.0518780474089000e+00	Protein male abnormal 3. [Source:Uniprot/SWISSPROT;Acc:O18214]
cattctcgttccctc
> C27A2.6	cel_let-7.sbm_xxxxxxxxxxxxxx--xxx	92	108	1.0095276517009999e+00	dsh-2 encodes a protein containing a DIX domain, a DEP domain, and a PDZ domain that is required for embryonic viability and functions in Wnt pathway signaling between the embryonic blastomeres P2 and EMS with respect to endoderm specification and to orient the division axis of the EMS cell. expressed from the four-cell embryo stage, and is primarily associated with membranes. [Source: WormBase]
agatgttcttgtttctc
> C10G6.1b.1	cel_let-7.sbm_xxxxxx-xxxxxx--xxxx	74	89	1.0389621338612001e+00	C10G6.1b [Source:RefSeq_peptide;Acc:NP_001021324]
tcatcactttttcctc
> K04B12.2b.1	cel_let-7.sbm_xxxxx---xxxxxx-xxxx	39	53	1.0088779433063000e+00	K04B12.2b [Source:RefSeq_peptide;Acc:NP_001022232]
ttttctccctacctc
> F55A12.9d.4	cel_let-7.sbm_xxxxxxxxxxx-xx-xxxx	7	23	1.0339111502407199e+00	The protein product of this gene is predicted to contain a glutamine/asparagine (Q/N)-rich ('prion') domain, by the algorithm of Michelitsch and Weissman (as of the WS77 release of WormBase, i.e., in wormpep77). [Source: WormBase]
tgaacctcttccccctc
> F55A12.9d.4	cel_let-7.sbm_xxxxxx-xxxxxx--xxxx	280	295	1.0912647804041000e+00	The protein product of this gene is predicted to contain a glutamine/asparagine (Q/N)-rich ('prion') domain, by the algorithm of Michelitsch and Weissman (as of the WS77 release of WormBase, i.e., in wormpep77). [Source: WormBase]
gcttccttctctcctc
> F56H1.4.2	cel_let-7.sbm_xxxxxx-xxxxx---xxxx	112	126	1.0604114616155000e+00	rpt-5 encodes a triple A ATPase subunit of the 26S proteasome's 19S regulatory particle (RP) base subcomplex. RPT-5 is required for embryonic, larval, and germline development and by homology, is predicted to function in unfolding protein substrates and translocating them into the core proteolytic particle (CP) of the proteasome. [Source: WormBase]
tattgattcatcctc
> F52F10.1	cel_let-7.sbm_xxxxxx-xxxxxx--xxxx	114	129	1.0135193686877400e+00	F52F10.1 [Source:RefSeq_peptide;Acc:NP_503445]
acaagatatagccctc
> F20D12.1a	cel_let-7.sbm_xxxxxx-xxxxxx--xxxx	145	160	1.0270407488974000e+00	F20D12.1a [Source:RefSeq_peptide;Acc:NP_001040938]
tcttgcctccaccctc
> F18H3.3b	cel_let-7.sbm_xxxxxx-xxxxxx--xxxx	230	245	1.0139508772270360e+00	pab-2 encodes a polyadenylate-binding protein 1 homolog with high similarity to human PABP 1. [Source: WormBase]
gcaactctcacccctc
> C25D7.6	cel_let-7.sbm_xxxxxxxxxxxxxx-xxxx	170	187	1.0163504986434000e+00	mcm-3 encodes a member of the MCM2/3/5 family with similarity to human DNA replication licensing factor, MCM3, and affects embryonic viability. [Source: WormBase]
cttttctctttattcctc
> C25D7.6	cel_let-7.sbm_xxxxx---xxxxxx-xxxx	173	187	1.0293544281603502e+00	mcm-3 encodes a member of the MCM2/3/5 family with similarity to human DNA replication licensing factor, MCM3, and affects embryonic viability. [Source: WormBase]
ttctctttattcctc
> T11G6.4	cel_let-7.sbm_x--xxxxxxxxxxxxxxxx	77	93	1.0294637780170000e+00	T11G6.4 [Source:RefSeq_peptide;Acc:NP_502010]
aaaaactttttaacctc
> T11G6.4	cel_let-7.sbm_xxxxxxxxxxxx---xxxx	78	93	1.0115294001374899e+00	T11G6.4 [Source:RefSeq_peptide;Acc:NP_502010]
aaaactttttaacctc
> Y54F10AM.4a	cel_let-7.sbm_xxxxxxxxxxxxxx--xxx	238	254	1.0036655584133600e+00	ceh-44 encodes at least three proteins via alternative splicing. the CEH-44A protein is an ortholog of the CUX class of CUT homeodomain proteins, expressed in early embryos (mostly anterior in the comma stage), in the larval nerve ring and the adult gonad. the CUX class includes Drosophila CUT, human CUTL1 and human CUTL2. ceh-44 is a complex gene, in which two alternatively spliced protein products completely lack the homeodomain, and instead resemble vertebrate CASP proteins. CASP proteins are also found in plants and fungi (though not associated with homeodomains). like its orthologs, CEH-44A has three N-terminal cut domains in addition to a C-terminal CUT homeodomain. the cut domain may be a compact DNA-binding domain composed of alpha helices. [Source: WormBase]
ataaccattccattctc
> C15H9.9.1	cel_let-7.sbm_xxxxx---xxxxxx-xxxx	31	45	1.0465822006229000e+00	C15H9.9 [Source:RefSeq_peptide;Acc:NP_509029]
aattgtctttacctc
> F52B11.1a.1	cel_let-7.sbm_xxxxxxxxxx-xxx-xxxx	14	30	1.0081190525373001e+00	F52B11.1a [Source:RefSeq_peptide;Acc:NP_001023214]
tttttagttttttcctc
> K10C3.3	cel_let-7.sbm_xxxxxxxxxxxxxxxxxxx	148	166	1.0047419130791500e+00	2 (Zwei) IG-domain protein family member (zig-1) [Source:RefSeq_peptide;Acc:NP_492608]
caaacgccttatttgcctc
> K10C3.3	cel_let-7.sbm_x--xxxxxxxxxxxxxxxx	150	166	1.0220574060151471e+00	2 (Zwei) IG-domain protein family member (zig-1) [Source:RefSeq_peptide;Acc:NP_492608]
aacgccttatttgcctc
> T01B10.4a.2	cel_let-7.sbm_xxxxxxxxxxxxxx--xxx	197	213	1.0073508913075000e+00	Nuclear hormone receptor family member nhr-14. [Source:Uniprot/SWISSPROT;Acc:O02151]
acaatcttgtatctctc
> W07B3.2c.1	cel_let-7.sbm_xxxxxxxxxxxxxx-xxxx	69	86	1.0668419501345698e+00	gei-4 encodes a protein with a coiled-coil domain (predicted to mediate protein-protein interactions), an internal repeat of 69 residues (covering residues 134-202, 203-265, and 266-328 of W07B3.2a), and a glutamine/asparagine-rich domain. GEI-4 is paralogous to Y50D7A.8 and Y59C2A.3, physically interacts with GEX-2, and is required for embryonic viability, fertility, and vulval morphogenesis. GEI-4 is claimed to have weak homology to trichohyalin, a mammalian intermediate filament interacting protein. the similarity of the mutant phenotypes of gei-4, gex-2 and gex-3 and their interaction sugggest that the GEX-2/GEX-3/GEI-4 protein complex is essential for the regulation of intermediate filaments during rearrangement of the cytoskeleton that occurs in embryogenesis. GFI-2, an ankyrin-repeat protein associates with GEI-4 and exhibits a similar mutant phenotype, suggesting that gfi-2 is also involved in intermediate filament dynamics. [Source: WormBase]
cattgtttttctttcctc
> W07B3.2c.1	cel_let-7.sbm_xxxxx---xxxxxx-xxxx	72	86	1.0022757075222501e+00	gei-4 encodes a protein with a coiled-coil domain (predicted to mediate protein-protein interactions), an internal repeat of 69 residues (covering residues 134-202, 203-265, and 266-328 of W07B3.2a), and a glutamine/asparagine-rich domain. GEI-4 is paralogous to Y50D7A.8 and Y59C2A.3, physically interacts with GEX-2, and is required for embryonic viability, fertility, and vulval morphogenesis. GEI-4 is claimed to have weak homology to trichohyalin, a mammalian intermediate filament interacting protein. the similarity of the mutant phenotypes of gei-4, gex-2 and gex-3 and their interaction sugggest that the GEX-2/GEX-3/GEI-4 protein complex is essential for the regulation of intermediate filaments during rearrangement of the cytoskeleton that occurs in embryogenesis. GFI-2, an ankyrin-repeat protein associates with GEI-4 and exhibits a similar mutant phenotype, suggesting that gfi-2 is also involved in intermediate filament dynamics. [Source: WormBase]
tgtttttctttcctc
> F58D5.1.1	cel_let-7.sbm_xxxxxx-xxxxxx--xxxx	426	441	1.0844676037361001e+00	human HnRNP A1 homolog family member (hrp-2) [Source:RefSeq_peptide;Acc:NP_493049]
tattcccttcaccctc
> Y47D3A.29	cel_let-7.sbm_xxxxx---xxxxxx-xxxx	93	107	1.1123581448418900e+00	Y47D3A.29 [Source:RefSeq_peptide;Acc:NP_499437]
acaagtcatttcctc
> Y47D3A.29	cel_let-7.sbm_x--xxxxxxxxxxxxxxxx	97	113	1.0100305836120100e+00	Y47D3A.29 [Source:RefSeq_peptide;Acc:NP_499437]
gtcatttcctcctcctc
> Y47D3A.29	cel_let-7.sbm_xxxxxx-xxxxx---xxxx	99	113	1.0002016978352100e+00	Y47D3A.29 [Source:RefSeq_peptide;Acc:NP_499437]
catttcctcctcctc
> W01A11.7.1	cel_let-7.sbm_xxxxxxxxxxxx---xxxx	12	27	1.0822104613064099e+00	W01A11.7 [Source:RefSeq_peptide;Acc:NP_504652]
ccaaatgtttgtcctc
> F45H11.4	cel_let-7.sbm_xxxxxxxxxxxxxx--xxx	126	142	1.0134987491694600e+00	mgl-2 encodes a Group I metabotropic glutamate receptor (OMIM:604473, 604102, loss-of-function mutations in mice are associated with defects in long-term potentiation). by homology, MGL-2 is predicted to function as a post-synaptic G protein-coupled receptor that, in response to glutamate binding, stimulates phospholipase C activity and increases neuronal excitation, and in mammalian tissue culture cells, glutamate stimulation of MGL-2 does result in increased phosphoinositide turnover. a mutation in mgl-2 indicates that it is required for normal head movements and tap reversal reflexes, while loss of mgl-2 activity via large-scale RNAi screens indicates that MGL-2 is also required for embryogenesis. a mgl-2::GFP reporter is expressed in interneurons. [Source: WormBase]
caaatatttcctttctc
> K04G2.2	cel_let-7.sbm_xxxxxxxxxxxxxx--xxx	2	18	1.0225423266521401e+00	K04G2.2 [Source:RefSeq_peptide;Acc:NP_492210]
acaacataatcaatctc
> F39H11.2	cel_let-7.sbm_xxxxxxxxxxxxxx--xxx	191	207	1.0102168680197900e+00	The tlf-1 gene encodes a TATA binding protein (TBP)-like factor (TLF-1). TLF-1 is a functional transcriptional factor, and is required in vivo for zygotic embryonic RNA polymerase II transcription. [Source: WormBase]
ctgttcttttctttctc
> Y59E9AL.7	cel_let-7.sbm_xxxxxxxxxx-xxx-xxxx	8	24	1.0429553835573400e+00	Y59E9AL.7 [Source:RefSeq_peptide;Acc:NP_001023538]
ccaatccctttttcctc
> Y59E9AL.7	cel_let-7.sbm_xxxxxx-xxxxxx--xxxx	9	24	1.0094868657518401e+00	Y59E9AL.7 [Source:RefSeq_peptide;Acc:NP_001023538]
caatccctttttcctc
> ZK892.1e	cel_let-7.sbm_xxxxxxxxxxxxxx--xxx	198	214	1.0218157576952001e+00	32 kDa beta-galactoside-binding lectin lec-3 (32 kDa GBP). [Source:Uniprot/SWISSPROT;Acc:Q09581]
agaatcttattatactc
> R12B2.5b.1	cel_let-7.sbm_xxxxx---xxxxxx-xxxx	813	827	1.0236633426001001e+00	RNA polymerase II mediator complex subunit 15 (Mediator complex subunit 15). [Source:Uniprot/SWISSPROT;Acc:Q21955]
gattctttcctcctc
> F46F6.2	cel_let-7.sbm_xxxxxxxxxxxxxx-xxxx	510	527	1.0072242378047300e+00	F46F6.2 [Source:RefSeq_peptide;Acc:NP_509742]
acatccatttagcccctc
> C29G2.6	cel_let-7.sbm_xxxxxxxxxxxxxxxxxxx	101	119	1.1202403521168200e+00	Uncharacterized protein C29G2.6. [Source:Uniprot/SWISSPROT;Acc:O16887]
acaacagcttcttagcctc
> C29G2.6	cel_let-7.sbm_x--xxxxxxxxxxxxxxxx	103	119	1.0360862111942701e+00	Uncharacterized protein C29G2.6. [Source:Uniprot/SWISSPROT;Acc:O16887]
aacagcttcttagcctc
> W06H8.1d	cel_let-7.sbm_x--xxxxxxxxxxxxxxxx	248	264	1.0023299090286000e+00	The rme-1 gene encodes a C. elegans protein required for endocytosis. [Source: WormBase]
aaataatttattgcctc
> W06H8.1d	cel_let-7.sbm_xxxxxx-xxxxxx--xxxx	314	329	1.0135109726978602e+00	The rme-1 gene encodes a C. elegans protein required for endocytosis. [Source: WormBase]
ttttgccttgaccctc
> T06F4.1a	cel_let-7.sbm_xxxxxxxxxxxxxx--xxx	348	364	1.0332340381762000e+00	T06F4.1a [Source:RefSeq_peptide;Acc:NP_508693]
agaacatctcatttctc
> T06F4.1a	cel_let-7.sbm_xxxxxxxxxxxxxx--xxx	659	675	1.0143343729883001e+00	T06F4.1a [Source:RefSeq_peptide;Acc:NP_508693]
tcaatttttcccttctc
> H19N07.2b	cel_let-7.sbm_xxxxxx-xxxxxx--xxxx	22	37	1.0299103526650801e+00	The H19N07.2 gene encodes a protein with a meprin-associated Traf homology (MATH) domain that may be involved in apoptosis. [Source: WormBase]
ccaagtttctttcctc
> H19N07.2b	cel_let-7.sbm_xxxxxxxxxxxxxx--xxx	501	517	1.0564915228548002e+00	The H19N07.2 gene encodes a protein with a meprin-associated Traf homology (MATH) domain that may be involved in apoptosis. [Source: WormBase]
ggaagattttttttctc
> C10G11.7.2	cel_let-7.sbm_xxxxxxxxxxxxxx--xxx	422	438	1.0187920740940302e+00	C10G11.7 [Source:RefSeq_peptide;Acc:NP_491813]
ttgtgcttttcatcctc
> T19H12.5	cel_let-7.sbm_xxxxxxxxxxx-xx-xxxx	193	209	1.0069514266171999e+00	Serpentine receptor class delta-32 (Protein srd-32). [Source:Uniprot/SWISSPROT;Acc:O01608]
tatttattctcttcctc
> F54A5.3d	cel_let-7.sbm_xxxxxxxxxxxxxx--xxx	726	742	1.0284442730933401e+00	F54A5.3 encodes four proteins by multiple splicing, three of which are rather small (52-81 residues). however, one isoform (F54A5.3A, 316 residues) is a ortholog of vertebrate Shc proteins (e.g., p52/p46SHC and p66SHC). like its orthologs, F54A5.3A has a PTB and an SH2 domain in N- to C-terminal order. F54A5.3 has no obvious function in mass RNAi assays, but might be involved in RAS signal transduction or regulation of apoptosis. [Source: WormBase]
gcaacatctccgagctc
> Y67D8C.10c	cel_let-7.sbm_xxxxxxxxxxxxxx-xxxx	239	256	1.0341461759298598e+00	Membrane Calcium ATPase family member (mca-3) [Source:RefSeq_peptide;Acc:NP_741352]
acttcgtctttatccctc
> Y67D8C.10c	cel_let-7.sbm_xxxxx---xxxxxx-xxxx	242	256	1.0198737082383000e+00	Membrane Calcium ATPase family member (mca-3) [Source:RefSeq_peptide;Acc:NP_741352]
tcgtctttatccctc
> C01H6.5a	cel_let-7.sbm_xxxxx---xxxxxx-xxxx	59	73	1.0417387470151900e+00	The nhr-23 gene encodes a nuclear hormone receptor homolog that is required in all larval molts. NHR-23 is highly similar to Drosophila DHR3, an ecdysone-inducible gene product involved in metamorphosis. NHR-23 is required for hypodermal expression of acn-1 and, probably, of dpy-7. [Source: WormBase]
gaatctcgtttcctc
> Y6B3B.9	cel_let-7.sbm_xxxxxxxxxxxxxx--xxx	180	196	1.0530569778036001e+00	Y6B3B.9 [Source:RefSeq_peptide;Acc:NP_493404]
ttttccttttttttctc
> R01H10.8	cel_let-7.sbm_xxxxxxxxxx-xxx-xxxx	135	151	1.0638858479469500e+00	cnk-1 encodes a protein that contains a SAM domain, a PDZ domain, and a PH domain. [Source: WormBase]
ggaagagctttttcctc
> R01H10.8	cel_let-7.sbm_xxxxxxxxxxxxxxxxxxx	212	230	1.0033144201334299e+00	cnk-1 encodes a protein that contains a SAM domain, a PDZ domain, and a PH domain. [Source: WormBase]
acaaaatgatcctctcctc
> F29F11.1.1	cel_let-7.sbm_xxxxxxxxxxxxxx--xxx	341	357	1.0083730562682200e+00	sqv-4 encodes a UDP-glucose 6-dehydrogenase, biochemically active in vitro, that is required for cytokinesis of one-cell embryos and for vulval morphogenesis. SQV-4 is orthologous to Drosophila SUGARLESS, human UGDH (OMIM:603370), and zebrafish JEKYLL. SQV-4 is expressed in many cell types, notably oocytes and uterine, seam, pharyngeal, and spermathecal cells, with expression being prominent in 14 of the 22 vulval nuclei of late L4 larvae. the common requirement for SQV-4 in both cytokinesis and morphogenesis may be to promote filling an extracellular space with hygroscopic proteoglycans (either in the eggshell, or underneath the L4 cuticle), which in turn may cause the space to fill with fluid. [Source: WormBase]
taaaacttttcgttctc
> T05A6.1	cel_let-7.sbm_xxxxxxxxxxxx---xxxx	51	66	1.0078808879887000e+00	cki-1 encodes a homolog of the mammalian cyclin-dependent kinase inhibitor p27/KIP1 that is required for the arrest of cell division in larval blast lineages, dauer larvae and starved L1 larvae. excess CKI-1 expression prematurely stops cell division while cki-1(RNAi) induces extra cell divisions, indicating that CKI-1 quantitatively regulates the amount of mitosis in postembryonic worms. [Source: WormBase]
atttgattatctcctc
> C48A7.2	cel_let-7.sbm_xxxxxxxxxxxxxx-xxxx	417	434	1.0044988043345000e+00	C48A7.2 [Source:RefSeq_peptide;Acc:NP_501180]
tttttgttttgttacctc
> C48A7.2	cel_let-7.sbm_xxxxxxxxxxxxxx--xxx	514	530	1.0259446861212000e+00	C48A7.2 [Source:RefSeq_peptide;Acc:NP_501180]
actttcgtttgtttctc
> C48A7.2	cel_let-7.sbm_xxxxxxxxxxx-xx-xxxx	597	613	1.0792352048895200e+00	C48A7.2 [Source:RefSeq_peptide;Acc:NP_501180]
cattgatttctcccctc
> C01G8.9a	cel_let-7.sbm_xxxxxxxxxxxxxx-xxxx	21	38	1.0000000000003000e+00	C01G8.9a [Source:RefSeq_peptide;Acc:NP_491562]
catttctaatcatacctc
> C01G8.9a	cel_let-7.sbm_x--xxxxxxxxxxxxxxxx	159	175	1.0081228053029601e+00	C01G8.9a [Source:RefSeq_peptide;Acc:NP_491562]
gtgagctcatttgcctc
> F11A1.3a	cel_let-7.sbm_xxxxx---xxxxxx-xxxx	1007	1021	1.0578446394590000e+00	daf-12 encodes a member of the steroid hormone receptor superfamily that affects dauer formation downstream of the TGF- and insulin signaling pathways, and affects gonad-dependent adult longevity together with DAF-16, chemosensory signal transduction, and distal tip cell migration and hypodermal and intestinal cell lineages during the L3 larval stage. expressed in the nucleus and in most cells. DAF-12 is homologous to human VITAMIN D RECEPTOR (VDR. OMIM:601769, mutated in vitamin D-resistant rickets. [Source: WormBase]
gcaacaccacacctc
> C46F4.2.1	cel_let-7.sbm_xxxxxxxxxxxxxx--xxx	100	116	1.0417439506445001e+00	fatty Acid CoA Synthetase family member (acs-17) [Source:RefSeq_peptide;Acc:NP_508993]
ttctcctttcatttctc
> R11D1.1a	cel_let-7.sbm_xxxxxxxxxxxxxxxxxxx	73	91	1.0581976361742100e+00	R11D1.1a [Source:RefSeq_peptide;Acc:NP_506172]
gtaaaattttgttttcctc
> R11D1.1a	cel_let-7.sbm_x--xxxxxxxxxxxxxxxx	75	91	1.1042626052967202e+00	R11D1.1a [Source:RefSeq_peptide;Acc:NP_506172]
aaaattttgttttcctc
> Y113G7A.6b	cel_let-7.sbm_xxxxxx-xxxxx---xxxx	30	44	1.0127375169498001e+00	abnormal ThermoTaXis family member (ttx-1) [Source:RefSeq_peptide;Acc:NP_001024212]
actaattttcacctc
> D2089.4a	cel_let-7.sbm_xxxxxxxxxx-xxx-xxxx	242	258	1.0161275097258700e+00	human PTB (hnRNP) homolog family member (ptb-1) [Source:RefSeq_peptide;Acc:NP_741041]
gctttaagtttttcctc
> T26H10.1	cel_let-7.sbm_xxxxxxxxxx-xxx-xxxx	23	39	1.0612937018757000e+00	des-2 encodes an alpha subunit of nicotinic acetylcholine receptor (nAChR), predicted to be a ligand-gated ion channel regulating the fast action of acetylcholine at neuromuscular junctions and in the nervous system. DES-2 is coexpressed with and genetically interacts with DEG-3, which which it probably forms heteromultimers, and DES-2 falls into the 'DEG-3' class of nAChR subunits, probably unique to nematodes, which includes DEG-3, ACR-5, ACR-17, ACR-18 ACR-20, and ACR-23. [Source: WormBase]
ccaaaaactctttcctc
> Y38F1A.5.3	cel_let-7.sbm_xxxxxxxxxxxx---xxxx	223	238	1.0018991547745000e+00	cyd-1 encodes a cyclin D homolog that is required for escape from G1 cycle arrest in postembryonic blast cells, affects movement and larval viability, and may physically interact with CDK-46 and CKI-1. expressed embryonically primarily in the head, ventral cord, tail, and is later expressed primarily in the seam cells and in the somatic gonad. [Source: WormBase]
aagttatttccacctc
> Y38F1A.5.3	cel_let-7.sbm_xxxxxx-xxxxx---xxxx	234	248	1.0075067766316799e+00	cyd-1 encodes a cyclin D homolog that is required for escape from G1 cycle arrest in postembryonic blast cells, affects movement and larval viability, and may physically interact with CDK-46 and CKI-1. expressed embryonically primarily in the head, ventral cord, tail, and is later expressed primarily in the seam cells and in the somatic gonad. [Source: WormBase]
acctccctccccctc
> NP_497809.1	cel_let-7.sbm_xxxxxxxxxxxx---xxxx	85	100	1.0627207525315900e+00	Heavy chain, Unconventional Myosin family member (hum-5) [Source:RefSeq_peptide;Acc:NP_497809]
ccatccccttcacctc
> ZK1127.10.3	cel_let-7.sbm_x--xxxxxxxxxxxxxxxx	71	87	1.0165883260259769e+00	ZK1127.10 is orthologous to the human gene UNKNOWN (PROTEIN FOR MGC:9471) (CTH. OMIM:219500), which when mutated leads to disease. [Source: WormBase]
gtctccaccacaacctc
> R144.2a	cel_let-7.sbm_xxxxxxxxxxxxxxxxxxx	250	268	1.0611618289282601e+00	R144.2a [Source:RefSeq_peptide;Acc:NP_498068]
gattccgtttcaaaacctc
> R144.2a	cel_let-7.sbm_x--xxxxxxxxxxxxxxxx	252	268	1.0017691085923131e+00	R144.2a [Source:RefSeq_peptide;Acc:NP_498068]
ttccgtttcaaaacctc
> K03A1.5	cel_let-7.sbm_xxxxxxxxxxxxxx--xxx	132	148	1.0002967086096000e+00	sur-5 encodes a protein with high similarity to H. sapiens Acetoacetyl-coenzyme A synthetase. sur-5 negatively regulates let-60 during vulval induction, based on genetic analysis, and genetically synergises with lin-45 with respect to larval death, uncoordinated movement and egg-laying defects. sur-5 is strongly expressed in most cells of C. elegans, including the VPCs and is localized primarily to the nucleus. [Source: WormBase]
tggtcctttacattctc
> F53G12.5b	cel_let-7.sbm_xxxxx---xxxxxx-xxxx	154	168	1.0460473983974501e+00	mex-3 encodes two KH domain-containing RNA binding proteins. in the early embryo, maternally provided MEX-3 is required for specifying the identities of the anterior AB blastomere and its descendants, as well as for the identity of the P3 blastomere and proper segregation of the germline P granules. mex-3 mRNA is distributed uniformly in the syncytial core of the adult distal gonad, mature oocytes, and early 1-cell stage embryos, but then becomes more prominent in the AB blastomere and its daughters by the 4-cell stage after which it is rapidly degraded save for the D and P4 blastomeres. MEX-3 protein is also detected uniformly in the cytoplasm of oocytes and 1-cell stage embryos, but like the mRNA, becomes more abundant in AB and its daughters at the 2- and 4-cell stages, respectively, before disappearing. MEX-3 is also detected in association with P granules from the 2-cell stage until the late stages of embryogenesis. [Source: WormBase]
ccattttctcacctc
> F53G12.5b	cel_let-7.sbm_xxxxxx-xxxxx---xxxx	501	515	1.0051710770905999e+00	mex-3 encodes two KH domain-containing RNA binding proteins. in the early embryo, maternally provided MEX-3 is required for specifying the identities of the anterior AB blastomere and its descendants, as well as for the identity of the P3 blastomere and proper segregation of the germline P granules. mex-3 mRNA is distributed uniformly in the syncytial core of the adult distal gonad, mature oocytes, and early 1-cell stage embryos, but then becomes more prominent in the AB blastomere and its daughters by the 4-cell stage after which it is rapidly degraded save for the D and P4 blastomeres. MEX-3 protein is also detected uniformly in the cytoplasm of oocytes and 1-cell stage embryos, but like the mRNA, becomes more abundant in AB and its daughters at the 2- and 4-cell stages, respectively, before disappearing. MEX-3 is also detected in association with P granules from the 2-cell stage until the late stages of embryogenesis. [Source: WormBase]
ccaattttccccctc
> F21D12.3	cel_let-7.sbm_xxxxxx-xxxxxx--xxxx	205	220	1.0176064949848000e+00	F21D12.3 [Source:RefSeq_peptide;Acc:NP_495532]
tctttcttttttcctc
> F21D12.3	cel_let-7.sbm_xxxxx---xxxxxx-xxxx	206	220	1.0265007775065000e+00	F21D12.3 [Source:RefSeq_peptide;Acc:NP_495532]
ctttcttttttcctc
> C33A11.1.1	cel_let-7.sbm_xxxxxxxxxx-xxx-xxxx	287	303	1.0101091758219001e+00	C33A11.1 [Source:RefSeq_peptide;Acc:NP_510540]
taaaacgtttacacctc
> F35H10.4.1	cel_let-7.sbm_xxxxxxxxxxxxxx--xxx	15	31	1.0550945135490402e+00	vha-5 encodes an ortholog of subunit a of the membrane-bound (V0) domain of vacuolar proton-translocating ATPase (V-ATPase). VHA-5 is orthologous to human ATP6N1A (OMIM:192130), ATP6V0A2, ATP6V0A4 (OMIM:605239, mutated in distal renal tubular acidosis), and TCIRG1 (OMIM:604592, mutated in osteopetrosis). VHA-5 is expressed broadly in embryos (in dot- or cup-like perinuclear compartments in each cell), and in the postembryonic pharynx, excretory cell, and epidermal syncytium. VHA-5 is required for survival past the L2 larval stage. VHA-5 is required for osmoregulation, since vha-5(mc38) die as fluid-filled L1 larvae. VHA-5 is also required for apical secretion of the hedgehog-like proteins WRT-2 and -8, and this requirement is genetically separable from V-ATPase activity (i.e., WRT secretion may require only the V0 domain, acting separately from the V1 domain). VHA-5 is required for alae formation, like the V0 subunits VHA-1 and VHA-4, but not like the V1 subunits VHA-8 or VHA-13. in S. cerevisiae, different V0 a-subunits (Stv1p and Vph1p) direct the assembly of V-ATPases to different membranes and organelles, suggesting that the profusion of such subunits in C. elegans (VHA-5, VHA-6, VHA-7, and six UNC-32 isoforms) may have a similar function. VHA-5 is predicted to capture protons from V-ATPase transmembrane rotor components and export the protons across the membrane. [Source: WormBase]
ccaacccttttcttctc
> C01H6.5d	cel_let-7.sbm_xxxxx---xxxxxx-xxxx	59	73	1.0417387470151900e+00	The nhr-23 gene encodes a nuclear hormone receptor homolog that is required in all larval molts. NHR-23 is highly similar to Drosophila DHR3, an ecdysone-inducible gene product involved in metamorphosis. NHR-23 is required for hypodermal expression of acn-1 and, probably, of dpy-7. [Source: WormBase]
gaatctcgtttcctc
> F26A3.4.1	cel_let-7.sbm_xxxxxxxxxxxx---xxxx	54	69	1.0198982816077999e+00	F26A3.4 [Source:RefSeq_peptide;Acc:NP_492133]
cctccctttccacctc
> Y47D3B.5a	cel_let-7.sbm_xxxxxxxxxxx-xx-xxxx	341	357	1.1270881796653001e+00	TWiK family of potassium channels family member (twk-31) [Source:RefSeq_peptide;Acc:NP_001022884]
ccatcctttctcacctc
> C11H1.9a	cel_let-7.sbm_xxxxxxxxxxxxxx--xxx	51	67	1.0058515783996000e+00	C11H1.9b [Source:RefSeq_peptide;Acc:NP_001024392]
aagtgattttttttctc
> T24B8.3a.2	cel_let-7.sbm_xxxxxxxxxxxxxx-xxxx	81	98	1.0005133355558999e+00	T24B8.3a [Source:RefSeq_peptide;Acc:NP_001022357]
gatagatctcaattcctc
> T24B8.3a.2	cel_let-7.sbm_xxxxx---xxxxxx-xxxx	84	98	1.0498225376465000e+00	T24B8.3a [Source:RefSeq_peptide;Acc:NP_001022357]
agatctcaattcctc
> Y6B3A.1a	cel_let-7.sbm_xxxxxx-xxxxxx--xxxx	208	223	1.0276323802642000e+00	Y6B3A.1a [Source:RefSeq_peptide;Acc:NP_001021798]
gattttttttttcctc
> M106.4a	cel_let-7.sbm_xxxxxxxxxx-xxx-xxxx	281	297	1.0021132385120002e+00	M106.4 is orthologous to human GUANINE MONOPHOSPHATE SYNTHETASE (GMPS. OMIM:600358), a partner gene of MLL in treatment-related acute myeloid leukemia with the karyotype t(3.11)(q25.q23). [Source: WormBase]
acgtcctctgttccctc
> F14H3.6	cel_let-7.sbm_xxxxxx-xxxxx---xxxx	239	253	1.0320223106347000e+00	F14H3.6 [Source:RefSeq_peptide;Acc:NP_507040]
aaaacacttgccctc
> Y87G2A.5	cel_let-7.sbm_xxxxxx-xxxxx---xxxx	196	210	1.0043365929646999e+00	vrs-2 encodes a predicted cytoplasmic valyl-tRNA synthetase (ValRS), a class I aminoacyl-tRNA synthetase that catalyzes the attachment of valine to its cognate tRNA and is thus required for protein biosynthesis. in C. elegans, VRS-2 activity is required for embryonic and germline development. [Source: WormBase]
cttttctttcccctc
> T10G3.6	cel_let-7.sbm_xxxxx---xxxxxx-xxxx	5	19	1.0993154812584001e+00	gut-2 encodes a member of the Sm protein family with highest similarity to human U6 snRNA-associated Sm-like protein, LSm2, that affects embryonic viability. [Source: WormBase]
acgtgttcattcctc
> K07E3.7a.1	cel_let-7.sbm_x--xxxxxxxxxxxxxxxx	356	372	1.0035380050922500e+00	Probable cation-transporting ATPase K07E3.7 in chromosome X (EC 3.6.3.-). [Source:Uniprot/SWISSPROT;Acc:Q21286]
aactttttttcgtcctc
> K07E3.7a.1	cel_let-7.sbm_xxxxxxxxxxxx---xxxx	357	372	1.0257458931383399e+00	Probable cation-transporting ATPase K07E3.7 in chromosome X (EC 3.6.3.-). [Source:Uniprot/SWISSPROT;Acc:Q21286]
actttttttcgtcctc
> K07E3.7a.1	cel_let-7.sbm_xxxxxxxxxxxxxx--xxx	385	401	1.0164766394282001e+00	Probable cation-transporting ATPase K07E3.7 in chromosome X (EC 3.6.3.-). [Source:Uniprot/SWISSPROT;Acc:Q21286]
ccattttcttgcttctc
> F19H8.4	cel_let-7.sbm_x--xxxxxxxxxxxxxxxx	145	161	1.0360985028398499e+00	F19H8.4 [Source:RefSeq_peptide;Acc:NP_497038]
aaacttttaccaacctc
> T05H10.1	cel_let-7.sbm_xxxxx---xxxxxx-xxxx	98	112	1.0114906795571581e+00	T05H10.1 [Source:RefSeq_peptide;Acc:NP_495686]
acaaattaaatcctc
> F54D1.6	cel_let-7.sbm_x--xxxxxxxxxxxxxxxx	178	194	1.0124080077865101e+00	Uncharacterized protein F54D1.6 precursor. [Source:Uniprot/SWISSPROT;Acc:Q20762]
aacctgcaaacatcctc
> F17C11.2.2	cel_let-7.sbm_xxxxxxxxxxxxxx--xxx	50	66	1.0088870410207600e+00	F17C11.2 [Source:RefSeq_peptide;Acc:NP_505792]
ccttccatttccttctc
> C35C5.6	cel_let-7.sbm_xxxxxxxxxxx-xx-xxxx	266	282	1.0542451780466000e+00	C35C5.6 [Source:RefSeq_peptide;Acc:NP_509933]
tttttattttccacctc
> C28H8.3.1	cel_let-7.sbm_xxxxxxxxxxxxxxxxxxx	1	19	1.0059518820564999e+00	Putative helicase C28H8.3 (EC 3.6.1.-). [Source:Uniprot/SWISSPROT;Acc:Q09475]
tctacctttcaatatcctc
> C28H8.3.1	cel_let-7.sbm_x--xxxxxxxxxxxxxxxx	3	19	1.0385923483112200e+00	Putative helicase C28H8.3 (EC 3.6.1.-). [Source:Uniprot/SWISSPROT;Acc:Q09475]
tacctttcaatatcctc
> C47G2.1	cel_let-7.sbm_xxxxxxxxxxxxxxxxxxx	63	81	1.0475611054323000e+00	cut-1 encodes a component of cuticlin, an insoluble residue of the nematode cuticle required for alae formation and radial shrinking during dauer differentiation. expressed specifically in the cuticle of dauer larvae and is secreted by the seam cells. [Source: WormBase]
gatccctttttatcacctc
> C47G2.1	cel_let-7.sbm_x--xxxxxxxxxxxxxxxx	65	81	1.0529504897887001e+00	cut-1 encodes a component of cuticlin, an insoluble residue of the nematode cuticle required for alae formation and radial shrinking during dauer differentiation. expressed specifically in the cuticle of dauer larvae and is secreted by the seam cells. [Source: WormBase]
tccctttttatcacctc
> C47G2.1	cel_let-7.sbm_xxxxx---xxxxxx-xxxx	67	81	1.0239346870199000e+00	cut-1 encodes a component of cuticlin, an insoluble residue of the nematode cuticle required for alae formation and radial shrinking during dauer differentiation. expressed specifically in the cuticle of dauer larvae and is secreted by the seam cells. [Source: WormBase]
cctttttatcacctc
> W09D10.1.1	cel_let-7.sbm_xxxxxxxxxxx-xx-xxxx	49	65	1.0070996603313001e+00	W09D10.1 [Source:RefSeq_peptide;Acc:NP_499364]
tttttcttttctccctc
> ZK792.6	cel_let-7.sbm_xxxxxxxxxx-xxx-xxxx	132	148	1.0032193262114000e+00	let-60 encodes a member of the GTP-binding RAS protooncogene family. let-60 activity is required for viability, vulval development, spicule development, germ line meiotic progression, posterior development of the hypodermis, chemotaxis, sex myoblast migration, and muscle membrane extension. let-60 acts genetically downstream of let-23 with respect to vulval development and upstream of the MAPK pathway with respect to chemotaxis. let-60 is expressed in neural, muscle, and hypodermal lineages. [Source: WormBase]
cgatcctcttccgcctc
> ZK792.6	cel_let-7.sbm_xxxxxxxxxxxxxx-xxxx	190	207	1.0000000000003999e+00	let-60 encodes a member of the GTP-binding RAS protooncogene family. let-60 activity is required for viability, vulval development, spicule development, germ line meiotic progression, posterior development of the hypodermis, chemotaxis, sex myoblast migration, and muscle membrane extension. let-60 acts genetically downstream of let-23 with respect to vulval development and upstream of the MAPK pathway with respect to chemotaxis. let-60 is expressed in neural, muscle, and hypodermal lineages. [Source: WormBase]
gattgaacttgttctctc
> ZK792.6	cel_let-7.sbm_xxxxxxxxxxxxxx-xxxx	247	264	1.0001160893470999e+00	let-60 encodes a member of the GTP-binding RAS protooncogene family. let-60 activity is required for viability, vulval development, spicule development, germ line meiotic progression, posterior development of the hypodermis, chemotaxis, sex myoblast migration, and muscle membrane extension. let-60 acts genetically downstream of let-23 with respect to vulval development and upstream of the MAPK pathway with respect to chemotaxis. let-60 is expressed in neural, muscle, and hypodermal lineages. [Source: WormBase]
ccttcattctaattcctc
> ZK792.6	cel_let-7.sbm_xxxxxxxxxxxx---xxxx	343	358	1.0007628602948000e+00	let-60 encodes a member of the GTP-binding RAS protooncogene family. let-60 activity is required for viability, vulval development, spicule development, germ line meiotic progression, posterior development of the hypodermis, chemotaxis, sex myoblast migration, and muscle membrane extension. let-60 acts genetically downstream of let-23 with respect to vulval development and upstream of the MAPK pathway with respect to chemotaxis. let-60 is expressed in neural, muscle, and hypodermal lineages. [Source: WormBase]
gcatccgaaccccctc
> ZK792.6	cel_let-7.sbm_xxxxxxxxxxxxxx-xxxx	458	475	1.0000000000004099e+00	let-60 encodes a member of the GTP-binding RAS protooncogene family. let-60 activity is required for viability, vulval development, spicule development, germ line meiotic progression, posterior development of the hypodermis, chemotaxis, sex myoblast migration, and muscle membrane extension. let-60 acts genetically downstream of let-23 with respect to vulval development and upstream of the MAPK pathway with respect to chemotaxis. let-60 is expressed in neural, muscle, and hypodermal lineages. [Source: WormBase]
gctttattccccttcctc
> ZK792.6	cel_let-7.sbm_xxxxxxxxxxxx---xxxx	484	499	1.0056027784469399e+00	let-60 encodes a member of the GTP-binding RAS protooncogene family. let-60 activity is required for viability, vulval development, spicule development, germ line meiotic progression, posterior development of the hypodermis, chemotaxis, sex myoblast migration, and muscle membrane extension. let-60 acts genetically downstream of let-23 with respect to vulval development and upstream of the MAPK pathway with respect to chemotaxis. let-60 is expressed in neural, muscle, and hypodermal lineages. [Source: WormBase]
acaaattattggcctc
> ZK792.6	cel_let-7.sbm_xxxxxxxxxxxxxx-xxxx	666	683	1.0002453263177999e+00	let-60 encodes a member of the GTP-binding RAS protooncogene family. let-60 activity is required for viability, vulval development, spicule development, germ line meiotic progression, posterior development of the hypodermis, chemotaxis, sex myoblast migration, and muscle membrane extension. let-60 acts genetically downstream of let-23 with respect to vulval development and upstream of the MAPK pathway with respect to chemotaxis. let-60 is expressed in neural, muscle, and hypodermal lineages. [Source: WormBase]
gaaagtttttgctccctc
> ZK792.6	cel_let-7.sbm_xxxxxxxxxxxxxx-xxxx	694	711	1.0090022617367000e+00	let-60 encodes a member of the GTP-binding RAS protooncogene family. let-60 activity is required for viability, vulval development, spicule development, germ line meiotic progression, posterior development of the hypodermis, chemotaxis, sex myoblast migration, and muscle membrane extension. let-60 acts genetically downstream of let-23 with respect to vulval development and upstream of the MAPK pathway with respect to chemotaxis. let-60 is expressed in neural, muscle, and hypodermal lineages. [Source: WormBase]
catttttctctattcctc
> ZK792.6	cel_let-7.sbm_xxxxx---xxxxxx-xxxx	697	711	1.0652923637274001e+00	let-60 encodes a member of the GTP-binding RAS protooncogene family. let-60 activity is required for viability, vulval development, spicule development, germ line meiotic progression, posterior development of the hypodermis, chemotaxis, sex myoblast migration, and muscle membrane extension. let-60 acts genetically downstream of let-23 with respect to vulval development and upstream of the MAPK pathway with respect to chemotaxis. let-60 is expressed in neural, muscle, and hypodermal lineages. [Source: WormBase]
ttttctctattcctc
> W06H8.1b	cel_let-7.sbm_x--xxxxxxxxxxxxxxxx	248	264	1.0023299090286000e+00	The rme-1 gene encodes a C. elegans protein required for endocytosis. [Source: WormBase]
aaataatttattgcctc
> K10C3.6b.1	cel_let-7.sbm_xxxxxxxxxxxx---xxxx	19	34	1.0263054671616398e+00	Nuclear hormone receptor family member nhr-49. [Source:Uniprot/SWISSPROT;Acc:O45666]
caaaactcttcacctc
> K10C3.6b.1	cel_let-7.sbm_xxxxxx-xxxxx---xxxx	20	34	1.0071109598013499e+00	Nuclear hormone receptor family member nhr-49. [Source:Uniprot/SWISSPROT;Acc:O45666]
aaaactcttcacctc
> K07D4.9	cel_let-7.sbm_x--xxxxxxxxxxxxxxxx	38	54	1.0433878708231001e+00	K07D4.9 [Source:RefSeq_peptide;Acc:NP_871962]
tcgattttcatctcctc
> C23G10.7a.1	cel_let-7.sbm_x--xxxxxxxxxxxxxxxx	548	564	1.0207489475098002e+00	Putative methyltransferase UPF0383 (EC 2.1.1.-). [Source:Uniprot/SWISSPROT;Acc:Q45EK7]
gtttatattatcccctc
> Y54E10A.16a.2	cel_let-7.sbm_xxxxxxxxxxxxxx--xxx	42	58	1.0463884287425600e+00	Y54E10A.16a [Source:RefSeq_peptide;Acc:NP_491129]
acaaaattgcctttctc
> F10D7.3	cel_let-7.sbm_xxxxxxxxxxxx---xxxx	199	214	1.0983463480288000e+00	F10D7.3 [Source:RefSeq_peptide;Acc:NP_510815]
gcaatatttctgcctc
> Y71H2AM.23.1	cel_let-7.sbm_x--xxxxxxxxxxxxxxxx	47	63	1.0147106921775271e+00	TU elongation Factor (EF-Tu), Mitochondrial family member (tufm-1) [Source:RefSeq_peptide;Acc:NP_497623]
aaatccatgtttccctc
> F59G1.7.2	cel_let-7.sbm_xxxxxxxxxxxxxx--xxx	16	32	1.0084135051455301e+00	frh-1 encodes the C. elegans frataxin ortholog., by homology, FRH-1 is predicted to be a mitochondrial protein required for biogenesis of iron-sulfur clusters, co-factors necessary for proper function of electron transport chain proteins. in C. elegans, loss of frh-1 activity via RNAi results in small body size, pale coloration, reduced egg-laying and fertility, altered responses to oxidative stress, and a significant lifespan extension. [Source: WormBase]
atgtgatttctattctc
> T20G5.11.1	cel_let-7.sbm_xxxxxx-xxxxx---xxxx	137	151	1.0186502837306000e+00	RNAi DEfective family member (rde-4) [Source:RefSeq_peptide;Acc:NP_499265]
ccattacttttcctc
> ZK1010.8.1	cel_let-7.sbm_xxxxxxxxxxxxxxxxxxx	384	402	1.0020510879670099e+00	ZK1010.8 [Source:RefSeq_peptide;Acc:NP_499701]
gattattattgttctcctc
> K04C2.2	cel_let-7.sbm_xxxxxxxxxxxxxx-xxxx	10	27	1.0008128456587000e+00	K04C2.2 [Source:RefSeq_peptide;Acc:NP_498499]
acaaaaaaatgctccctc
> F44B9.3a	cel_let-7.sbm_xxxxx---xxxxxx-xxxx	100	114	1.0363651334170501e+00	cit-1.2 encodes one of two C. elegans cyclin T orthologs. RNAi experiments indicate that CIT-1.2 functions redundantly with CIT-1.1 to broadly regulate embryonic transcription. by homology, CIT-1.1 and CIT-1.2 are predicted to interact with the CDK-9 kinase to form the P-TEFb transcription elongation factor that in C. elegans is required for Ser2, but not Ser5, phosphorylation in the C-terminal domain (CTD) repeat of AMA-1/PolII. [Source: WormBase]
gtttcttttttcctc
> W09C2.3b	cel_let-7.sbm_xxxxxxxxxxxx---xxxx	131	146	1.0031931519543398e+00	Membrane Calcium ATPase family member (mca-1) [Source:RefSeq_peptide;Acc:NP_501709]
aaaacatttctccctc
> T22B7.1b.1	cel_let-7.sbm_xxxxxxxxxxxxxx-xxxx	324	341	1.0088375386777000e+00	egl-13 encodes a transcription factor of the HMG (high mobility group) box family that affects the cell fusion process that makes the vulval-uterine connection and thereby affects egg laying. expressed in the pi lineage cells, transiently expressed in the rho lineage, in the anchor cell following fusion, and in neurons, body wall muscles, and intestinal cells. [Source: WormBase]
gtttccttattgtacctc
> T22B7.1b.1	cel_let-7.sbm_xxxxx---xxxxxx-xxxx	476	490	1.0436558812416001e+00	egl-13 encodes a transcription factor of the HMG (high mobility group) box family that affects the cell fusion process that makes the vulval-uterine connection and thereby affects egg laying. expressed in the pi lineage cells, transiently expressed in the rho lineage, in the anchor cell following fusion, and in neurons, body wall muscles, and intestinal cells. [Source: WormBase]
ccattttttttcctc
> T20D3.7	cel_let-7.sbm_xxxxxxxxxxxxxxxxxxx	67	85	1.0082102742909100e+00	Vacuolar protein sorting-associated protein 26 (VPS26 protein homolog). [Source:Uniprot/SWISSPROT;Acc:O01258]
aaaacctaactatctcctc
> T20D3.7	cel_let-7.sbm_x--xxxxxxxxxxxxxxxx	69	85	1.1176691051868002e+00	Vacuolar protein sorting-associated protein 26 (VPS26 protein homolog). [Source:Uniprot/SWISSPROT;Acc:O01258]
aacctaactatctcctc
> ZK20.6.1	cel_let-7.sbm_xxxxxxxxxxx-xx-xxxx	137	153	1.0060100897227999e+00	ZK20.6 encodes a neprilysin. neprilysins are thermolysin-like zinc metallopeptidases, found on the outer surface of animal cells, that negatively regulate small signalling peptides (e.g., enkephalin, tachykinin, insulin, and natriuretic peptides) by cleaving them. ZK20.6 is closely paralogous to F18A12.8, and orthologous to CG9761 in Drosophila melanogaster. more generally, ZK20.6 falls into a group of proteins that includes the classical neprilysins found in mammals (e.g., PEX [OMIM:307800] and the enkephalin cleaving enzymes). [Source: WormBase]
actgtattttgtccctc
> W03D2.4.1	cel_let-7.sbm_xxxxxxxxxxxx---xxxx	28	43	1.0355654234420999e+00	pcn-1 encodes the C. elegans ortholog of proliferating cell nuclear antigen (PCNA), an acidic protein that is an essential component of the DNA replication and repair machinery and serves as a processivity factor for DNA polymerase delta. PCN-1 is required for early embryogenesis and for proper germ-line development, and directly interacts with CKI-2, a cyclin-dependent kinase inhibitor homolog that may be required for cell cycle progression during embryogenesis, and with ATL-1/PI3K, KIN-20, MRT-2/RAD1, and RFC-1, proteins that all play a role in the DNA damage checkpoint pathway. PCN-1 is highly expressed in ovaries and developing embryos. [Source: WormBase]
tcatgatctctccctc
> Y71H10B.1b	cel_let-7.sbm_xxxxx---xxxxxx-xxxx	99	113	1.0516019673088499e+00	Y71H10B.1b [Source:RefSeq_peptide;Acc:NP_508491]
tcttcttcttccctc
> E02D9.1b.1	cel_let-7.sbm_xxxxxxxxxxxxxx--xxx	36	52	1.0149034782262301e+00	E02D9.1c [Source:RefSeq_peptide;Acc:NP_740879]
ccaaaaatacaattctc
> F29D11.2	cel_let-7.sbm_xxxxxxxxxx-xxx-xxxx	62	78	1.1184502949948001e+00	F29D11.2 [Source:RefSeq_peptide;Acc:NP_492128]
ttaacctttttttcctc
> C26E6.9a	cel_let-7.sbm_xxxxxxxxxxxxxx--xxx	315	331	1.0414720705137002e+00	Protein set-2. [Source:Uniprot/SWISSPROT;Acc:Q18221]
caaatctcttgtttctc
> ZK675.1.2	cel_let-7.sbm_xxxxxxxxxxxxxxxxxxx	182	200	1.0050909670963000e+00	ptc-1 encodes an ortholog of Drosophila PATCHED (PTC) and human PTCH (OMIM:601309, mutated in basal cell nevus syndrome), which defines one of seven paralogous families of sterol sensing domain (SSD) proteins. PTC-1 is required for cytokinesis in the germline, but not in somatic cells (the converse of PTR-2's function, and a role conserved in C. briggsae). PTC-1 is also required to isolate meiotic germline nuclei from one another so that their nuclear divisions are asynchronous. PTC-1 is (very weakly) required for normal molting. PTC-1 protein is found in the membranes of all germline cells except sperm. ptc-1 transcripts are present in germline, very early (2- and 4-cell) embryos, and in the germline precursor P4. ptc-1 null mutants have normal somatic tissues, but are sterile with multinucleate oocytes. murine PTCH is found in midbodies by mass tandem spectroscopy, indicating that PTC-1's function in cytokinesis may be conserved among metazoa. since PTC-1 has an SSD, PTC-1's core function may be to transport proteins, lipids, or sterols. [Source: WormBase]
tgaatattttggcaccctc
> ZK675.1.2	cel_let-7.sbm_x--xxxxxxxxxxxxxxxx	184	200	1.0474765395692900e+00	ptc-1 encodes an ortholog of Drosophila PATCHED (PTC) and human PTCH (OMIM:601309, mutated in basal cell nevus syndrome), which defines one of seven paralogous families of sterol sensing domain (SSD) proteins. PTC-1 is required for cytokinesis in the germline, but not in somatic cells (the converse of PTR-2's function, and a role conserved in C. briggsae). PTC-1 is also required to isolate meiotic germline nuclei from one another so that their nuclear divisions are asynchronous. PTC-1 is (very weakly) required for normal molting. PTC-1 protein is found in the membranes of all germline cells except sperm. ptc-1 transcripts are present in germline, very early (2- and 4-cell) embryos, and in the germline precursor P4. ptc-1 null mutants have normal somatic tissues, but are sterile with multinucleate oocytes. murine PTCH is found in midbodies by mass tandem spectroscopy, indicating that PTC-1's function in cytokinesis may be conserved among metazoa. since PTC-1 has an SSD, PTC-1's core function may be to transport proteins, lipids, or sterols. [Source: WormBase]
aatattttggcaccctc
> ZK675.1.2	cel_let-7.sbm_xxxxxxxxxxxxxxxxxxx	380	398	1.0252483895829001e+00	ptc-1 encodes an ortholog of Drosophila PATCHED (PTC) and human PTCH (OMIM:601309, mutated in basal cell nevus syndrome), which defines one of seven paralogous families of sterol sensing domain (SSD) proteins. PTC-1 is required for cytokinesis in the germline, but not in somatic cells (the converse of PTR-2's function, and a role conserved in C. briggsae). PTC-1 is also required to isolate meiotic germline nuclei from one another so that their nuclear divisions are asynchronous. PTC-1 is (very weakly) required for normal molting. PTC-1 protein is found in the membranes of all germline cells except sperm. ptc-1 transcripts are present in germline, very early (2- and 4-cell) embryos, and in the germline precursor P4. ptc-1 null mutants have normal somatic tissues, but are sterile with multinucleate oocytes. murine PTCH is found in midbodies by mass tandem spectroscopy, indicating that PTC-1's function in cytokinesis may be conserved among metazoa. since PTC-1 has an SSD, PTC-1's core function may be to transport proteins, lipids, or sterols. [Source: WormBase]
cgtttgttttgttcccctc
> ZK675.1.2	cel_let-7.sbm_x--xxxxxxxxxxxxxxxx	382	398	1.0144700649595100e+00	ptc-1 encodes an ortholog of Drosophila PATCHED (PTC) and human PTCH (OMIM:601309, mutated in basal cell nevus syndrome), which defines one of seven paralogous families of sterol sensing domain (SSD) proteins. PTC-1 is required for cytokinesis in the germline, but not in somatic cells (the converse of PTR-2's function, and a role conserved in C. briggsae). PTC-1 is also required to isolate meiotic germline nuclei from one another so that their nuclear divisions are asynchronous. PTC-1 is (very weakly) required for normal molting. PTC-1 protein is found in the membranes of all germline cells except sperm. ptc-1 transcripts are present in germline, very early (2- and 4-cell) embryos, and in the germline precursor P4. ptc-1 null mutants have normal somatic tissues, but are sterile with multinucleate oocytes. murine PTCH is found in midbodies by mass tandem spectroscopy, indicating that PTC-1's function in cytokinesis may be conserved among metazoa. since PTC-1 has an SSD, PTC-1's core function may be to transport proteins, lipids, or sterols. [Source: WormBase]
tttgttttgttcccctc
> T09B4.5a.1	cel_let-7.sbm_xxxxxxxxxxxxxxxxxxx	21	39	1.0414505999582000e+00	T09B4.5a [Source:RefSeq_peptide;Acc:NP_491774]
cattccactcccttccctc
> F20D1.1.1	cel_let-7.sbm_xxxxxxxxxxxxxx--xxx	85	101	1.0165252223974499e+00	F20D1.1 [Source:RefSeq_peptide;Acc:NP_510484]
tcaagtatttatttctc
> M18.8	cel_let-7.sbm_xxxxxxxxxxxx---xxxx	54	69	1.0226976473945000e+00	M18.8 [Source:RefSeq_peptide;Acc:NP_502302]
tattgcctttcacctc
> T07F12.2	cel_let-7.sbm_xxxxxxxxxxx-xx-xxxx	67	83	1.0164025613945000e+00	T07F12.2 [Source:RefSeq_peptide;Acc:NP_508831]
acttccgtgaccacctc
> Y116A8C.17	cel_let-7.sbm_xxxxxxxxxxx-xx-xxxx	100	116	1.0156319150238000e+00	Y116A8C.17 [Source:RefSeq_peptide;Acc:NP_503017]
tttttattatgttcctc
> T28B11.1.1	cel_let-7.sbm_xxxxx---xxxxxx-xxxx	325	339	1.0272787660354901e+00	This gene encodes a protein containing an F-box, a motif predicted to mediate protein-protein interactions either with homologs of yeast Skp-1p or with other proteins. [Source: WormBase]
ccaagtcaacgcctc
> T28B11.1.1	cel_let-7.sbm_xxxxx---xxxxxx-xxxx	622	636	1.0015576606265000e+00	This gene encodes a protein containing an F-box, a motif predicted to mediate protein-protein interactions either with homologs of yeast Skp-1p or with other proteins. [Source: WormBase]
cgaactttctccctc
> Y39B6A.37	cel_let-7.sbm_xxxxx---xxxxxx-xxxx	123	137	1.0641710208385999e+00	Y39B6A.37 [Source:RefSeq_peptide;Acc:NP_741660]
tattgttttttcctc
> T15H9.1.2	cel_let-7.sbm_xxxxxxxxxxxxxx--xxx	251	267	1.0746133622228002e+00	T15H9.1 [Source:RefSeq_peptide;Acc:NP_496072]
ccaatcttatttttctc
> F10B5.8	cel_let-7.sbm_x--xxxxxxxxxxxxxxxx	316	332	1.0145824463994000e+00	F10B5.8 [Source:RefSeq_peptide;Acc:NP_495706]
gcgaacttcattgcctc
> K08E4.6	cel_let-7.sbm_x--xxxxxxxxxxxxxxxx	40	56	1.0143208708062099e+00	K08E4.6 [Source:RefSeq_peptide;Acc:NP_502288]
gatgttttgttcccctc
> ZK617.1a.1	cel_let-7.sbm_xxxxxxxxxxxxxx--xxx	396	412	1.0162069981244000e+00	unc-22 encodes twitchin, a giant intracellular protein with multiple fibronectin- and immunoglobulin-like domains and a single protein kinase domain that is homologous to titin (OMIM:188840). UNC-22 is required in muscle for regulation of the actomyosin contraction-relaxation cycle and for maintenance of normal muscle morphology. UNC-22 associates with myosin and is localized to A-bands. in vitro, UNC-22 can phosphorylate myosin light-chain peptides and can undergo autophosphorylation. [Source: WormBase]
aggtgtttttatttctc
> H19N07.2c	cel_let-7.sbm_xxxxxx-xxxxxx--xxxx	22	37	1.0299103526650801e+00	The H19N07.2 gene encodes a protein with a meprin-associated Traf homology (MATH) domain that may be involved in apoptosis. [Source: WormBase]
ccaagtttctttcctc
> H19N07.2c	cel_let-7.sbm_xxxxxxxxxxxxxx--xxx	501	517	1.0564915228548002e+00	The H19N07.2 gene encodes a protein with a meprin-associated Traf homology (MATH) domain that may be involved in apoptosis. [Source: WormBase]
ggaagattttttttctc
> ZK1128.5	cel_let-7.sbm_xxxxxx-xxxxx---xxxx	40	54	1.0401406134408999e+00	ZK1128.5 [Source:RefSeq_peptide;Acc:NP_499250]
tcttccttctccctc
> ZK593.6.1	cel_let-7.sbm_xxxxx---xxxxxx-xxxx	180	194	1.0546145811630001e+00	lgg-2 encodes a homolog of the light chain 3 (LC3) subunit of the microtubule-associated proteins 1A and 1B (MAP1A and MAP1B). by homology, LGG-2 is predicted to associate with MAP1A and MAP1B and with microtubules and to perhaps play a role in regulating the microtubule-binding activity of MAP1A and MAP1B. in C. elegans, loss of lgg-2 activity via RNAi does not result in any obvious abnormalities and specifically, does not appear to affect autophagy as required for dauer formation and life-span extension. [Source: WormBase]
gcaattccccacctc
> T26C11.4	cel_let-7.sbm_xxxxxxxxxxxxxx--xxx	150	166	1.0169013565813001e+00	T26C11.4 [Source:RefSeq_peptide;Acc:NP_508339]
cgttgagcttttttctc
> C38D4.6a.1	cel_let-7.sbm_xxxxxxxxxxxxxx--xxx	312	328	1.0078339265642000e+00	pal-1 encodes a homeodomain protein that is the C. elegans Caudal ortholog. PAL-1 is required maternally and embryonically for cell fate specification and posterior patterning during embryogenesis. PAL-1 is also required postembryonically for fate specification of the posterior V6 neuroectoblast during male tail development. PAL-1 is expressed in posterior blastomeres beginning at the four-cell stage of embryogenesis and its expression continues during embryogenesis in posterior-derived tissues and cells undergoing movement or forming midline structures. pal-1 is subject to both transcriptional and translational regulation. [Source: WormBase]
tgtttcttacccttctc
> R173.3	cel_let-7.sbm_xxxxxxxxxxxxxxxxxxx	43	61	1.0140848624344101e+00	R173.3 [Source:RefSeq_peptide;Acc:NP_509187]
acaaattttgttcaccctc
> C45B11.1b	cel_let-7.sbm_x--xxxxxxxxxxxxxxxx	216	232	1.0143191267976099e+00	P21-Activated Kinase family member (pak-4) [Source:RefSeq_peptide;Acc:NP_505810]
ctcggtttcttctcctc
> T24B8.3a.1	cel_let-7.sbm_xxxxxxxxxxxxxx-xxxx	81	98	1.0005133355558999e+00	T24B8.3a [Source:RefSeq_peptide;Acc:NP_001022357]
gatagatctcaattcctc
> T24B8.3a.1	cel_let-7.sbm_xxxxx---xxxxxx-xxxx	84	98	1.0498225376465000e+00	T24B8.3a [Source:RefSeq_peptide;Acc:NP_001022357]
agatctcaattcctc
> T13B5.1.1	cel_let-7.sbm_xxxxxxxxxxxxxx--xxx	136	152	1.0351415170431002e+00	Sodium:Neurotransmitter symporter Family family member (snf-3) [Source:RefSeq_peptide;Acc:NP_493910]
acaagctttatcttctc
> T13B5.1.1	cel_let-7.sbm_xxxxxxxxxxxx---xxxx	140	155	1.0478904760425998e+00	Sodium:Neurotransmitter symporter Family family member (snf-3) [Source:RefSeq_peptide;Acc:NP_493910]
gctttatcttctcctc
> K11E4.5a	cel_let-7.sbm_xxxxxxxxxxxx---xxxx	138	153	1.0274568240735098e+00	Nuclear hormone receptor family member nhr-71. [Source:Uniprot/SWISSPROT;Acc:Q9GTD4]
acaattgctccccctc
> K05B2.5a.1	cel_let-7.sbm_xxxxxxxxxxxxxxxxxxx	283	301	1.0103369982625798e+00	pes-22 encodes a predicted transmembrane protein that is a member of the monocarboxylate porter subfamily of the major facilitator superfamily of transmembrane transporters. pes-22 was identified in promoter-trapping screens and by homology, is predicted to function in the transport of lactate and pyruvate across cell membranes, possibly as part of a metabolic pathway that allows these metabolites to be converted back to glucose when the organism is under high energy demand. however, as loss of pes-22 activity via RNA-mediated interference (RNAi) does not result in any obvious abnormalities, the precise role of PES-22 in C. elegans development and/or behavior is not yet known. a pes-22 reporter is expressed in the excretory gland cells and the ventral nerve cord from late embryogenesis through adulthood, and also in the intestine in late embryos and early larvae. [Source: WormBase]
tctttcgctttttttcctc
> AH6.5	cel_let-7.sbm_xxxxxx-xxxxxx--xxxx	340	355	1.0170463160937000e+00	mex-6 encodes a CCCH zinc-finger protein highly similar to MEX-5 that functions with MEX-5 to affect embryonic viability, establish soma germline asymmetry in embryos and establish PIE-1, MEX-1, and POS-1 asymmetry in embryos, and also affects formation of intestinal cells. MEX-6 and MEX-5 may act downstream of the PAR proteins. [Source: WormBase]
cagtccctttaccctc
> B0410.3	cel_let-7.sbm_xxxxxxxxxxxx---xxxx	156	171	1.0348108107751000e+00	B0410.3 [Source:RefSeq_peptide;Acc:NP_508502]
acaaatataccacctc
> R13A5.1b	cel_let-7.sbm_xxxxxxxxxxxxxx--xxx	484	500	1.0589155543289601e+00	The cup-5 gene encodes an ortholog of the human mucolipin-1 gene, and is required for the normal, negative regulation of endocytotic uptake of markers from pseudocoelomic fluid. [Source: WormBase]
ccatccgtttctttctc
> C51E3.7a.2	cel_let-7.sbm_xxxxxxxxxxx-xx-xxxx	49	65	1.0144558442178999e+00	The egl-3 gene encodes a homolog of a mammalian proprotein convertase that participates in peptide secretion. [Source: WormBase]
atttcctcttcctcctc
> T13G4.3	cel_let-7.sbm_xxxxxxxxxxxxxx-xxxx	22	39	1.0239101150898000e+00	T13G4.3 [Source:RefSeq_peptide;Acc:NP_508221]
gaaatcttttgctccctc
> Q0G834_CAEEL	cel_let-7.sbm_xxxxxxxxxxxxxx-xxxx	310	327	1.0255121123997000e+00	gei-3 encodes a member of the high mobility group (HMG) protein family. interacts with GEX-3 in yeast two-hybrid assays. [Source: WormBase]
tattgaatttcactcctc
> F59E12.2.1	cel_let-7.sbm_xxxxxxxxxxxxxx--xxx	110	126	1.0055272253104000e+00	zyg-1 encodes a homolog of polo-like and calcium-dependent kinases that is required for daughter centriole formation. ZYG-1 localizes transiently to centrosomes and acts at least one cell cycle prior to each spindle assembly event. ZYG-1 activity is required for proper localization of the SAS-5 and SAS-6 coiled-coil proteins that are also required for centriole duplication. [Source: WormBase]
tcattctaatgattctc
> F48E8.5.3	cel_let-7.sbm_xxxxxxxxxxxxxxxxxxx	228	246	1.0231997355799900e+00	paa-1 encodes a homolog of PR65, the structural subunit of protein phosphatase 2A (PP2A). PAA-1 protein is bound by SMG-5. PAA-1 is required in mass RNAi assays for embryonic viability, fertility, and cuticular integrity. [Source: WormBase]
gattattttcattttcctc
> F25H2.8.1	cel_let-7.sbm_xxxxx---xxxxxx-xxxx	229	243	1.0039154756051001e+00	UBiquitin Conjugating enzyme family member (ubc-25) [Source:RefSeq_peptide;Acc:NP_492764]
gcttcctcatccctc
> ZK1321.4	cel_let-7.sbm_xxxxxxxxxx-xxx-xxxx	46	62	1.0831570559875001e+00	ZK1321.4 [Source:RefSeq_peptide;Acc:NP_496106]
ttttgattttattcctc
> ZK593.4	cel_let-7.sbm_xxxxxxxxxxxxxx--xxx	113	129	1.0056466875937000e+00	RB (Retinoblastoma Binding protein) Related family member (rbr-2) [Source:RefSeq_peptide;Acc:NP_502032]
ccactctctttattctc
> ZK593.4	cel_let-7.sbm_x--xxxxxxxxxxxxxxxx	921	937	1.0377132632322201e+00	RB (Retinoblastoma Binding protein) Related family member (rbr-2) [Source:RefSeq_peptide;Acc:NP_502032]
aaaatctccatttcctc
> C09D4.1a	cel_let-7.sbm_xxxxxxxxxxxxxxxxxxx	53	71	1.0102032357222599e+00	C09D4.1a [Source:RefSeq_peptide;Acc:NP_001020991]
gcaaatagatgatcccctc
> F59C12.3	cel_let-7.sbm_xxxxx---xxxxxx-xxxx	128	142	1.0062004229198800e+00	F59C12.3 [Source:RefSeq_peptide;Acc:NP_510686]
caaagtccattcctc
> F26F12.3c.1	cel_let-7.sbm_x--xxxxxxxxxxxxxxxx	528	544	1.0265420778759000e+00	F26F12.3a [Source:RefSeq_peptide;Acc:NP_504527]
ctaatttccatcacctc
> W06F12.1d	cel_let-7.sbm_xxxxxxxxxxxxxxxxxxx	23	41	1.0677821570718999e+00	lit-1 encodes a serine threonine protein kinase homolog related to the Drosophila protein Nemo that is required for embryonic viability, plays a central role in controlling the asymmetry of cell divisions during embryogenesis, and affects EMS, MS, and C lineages. acts downstream of mom-2 with respect to polarity defects and mediates larval cell fate decisions that involve POP-1, and is expressed in most embryonic and larval cells. [Source: WormBase]
tattccatttgttagcctc
> W06F12.1d	cel_let-7.sbm_x--xxxxxxxxxxxxxxxx	25	41	1.0387353030542301e+00	lit-1 encodes a serine threonine protein kinase homolog related to the Drosophila protein Nemo that is required for embryonic viability, plays a central role in controlling the asymmetry of cell divisions during embryogenesis, and affects EMS, MS, and C lineages. acts downstream of mom-2 with respect to polarity defects and mediates larval cell fate decisions that involve POP-1, and is expressed in most embryonic and larval cells. [Source: WormBase]
ttccatttgttagcctc
> NP_496970.1	cel_let-7.sbm_xxxxx---xxxxxx-xxxx	192	206	1.0148941158822000e+00	hmg-1.1 encodes a member of the high mobility group (HMG) family of proteins. [Source: WormBase]
acattatgtgccctc
> C33H5.12a.1	cel_let-7.sbm_xxxxxx-xxxxxx--xxxx	50	65	1.0829430268369999e+00	Probable splicing factor, arginine/serine-rich 6 (RNA-binding protein srp-1) (CeSRp20). [Source:Uniprot/SWISSPROT;Acc:Q18409]
gcaaccctaattcctc
> C33H5.12a.1	cel_let-7.sbm_xxxxxxxxxxx-xx-xxxx	167	183	1.0547158096056999e+00	Probable splicing factor, arginine/serine-rich 6 (RNA-binding protein srp-1) (CeSRp20). [Source:Uniprot/SWISSPROT;Acc:Q18409]
tttttattttgttcctc
> C33H5.12a.1	cel_let-7.sbm_xxxxxx-xxxxxx--xxxx	168	183	1.0165931605636001e+00	Probable splicing factor, arginine/serine-rich 6 (RNA-binding protein srp-1) (CeSRp20). [Source:Uniprot/SWISSPROT;Acc:Q18409]
ttttattttgttcctc
> ZC21.2a	cel_let-7.sbm_xxxxx---xxxxxx-xxxx	5	19	1.0398996587947000e+00	trp-1 encodes a predicted transmembrane protein with similarity to transient receptor potential (TRP) ion channels. a TRP-1::GFP reporter fusion is expressed in motor neurons, interneurons, vulval and intestinal muscles, and the BAG sensory neuron. as loss of trp-1 activity via deletion mutation or large-scale RNAi results in no obvious defects, the precise role of trp-1 in C. elegans development and/or behavior is not yet known. [Source: WormBase]
aatttatgtttcctc
> T24B8.3b.2	cel_let-7.sbm_xxxxxxxxxxxxxx-xxxx	65	82	1.0005133355558999e+00	T24B8.3a [Source:RefSeq_peptide;Acc:NP_001022357]
gatagatctcaattcctc
> T24B8.3b.2	cel_let-7.sbm_xxxxx---xxxxxx-xxxx	68	82	1.0498225376465000e+00	T24B8.3a [Source:RefSeq_peptide;Acc:NP_001022357]
agatctcaattcctc
> R13A5.5	cel_let-7.sbm_xxxxx---xxxxxx-xxxx	29	43	1.0307664655702999e+00	a homolog of Hox genes of labial/Hox1 type. affects viability, body shape and anterior patterning during embryogenesis, interacts genetically with hox genes. and is expressed in A, D, E and MS lineages in the early embryo, and in the anterior dorsal hypodermal cells, anterior body wall muscle cells, and in the cells of the prospective ventral nerve cord at the comma stage. and in the ventral nerve cord and and ventral and dorsal hypodermal cells in L1 larvae. [Source: WormBase]
tttttttgttacctc
> R13A5.5	cel_let-7.sbm_xxxxxxxxxxxxxx--xxx	263	279	1.0517392834170001e+00	a homolog of Hox genes of labial/Hox1 type. affects viability, body shape and anterior patterning during embryogenesis, interacts genetically with hox genes. and is expressed in A, D, E and MS lineages in the early embryo, and in the anterior dorsal hypodermal cells, anterior body wall muscle cells, and in the cells of the prospective ventral nerve cord at the comma stage. and in the ventral nerve cord and and ventral and dorsal hypodermal cells in L1 larvae. [Source: WormBase]
acatattttcatttctc
> F27C1.2a.1	cel_let-7.sbm_xxxxx---xxxxxx-xxxx	50	64	1.0098807068573501e+00	F27C1.2b [Source:RefSeq_peptide;Acc:NP_001021419]
aattcatctttcctc
> C42C1.5	cel_let-7.sbm_xxxxxxxxxxxxxx--xxx	276	292	1.1178245287130602e+00	C42C1.5 [Source:RefSeq_peptide;Acc:NP_502333]
gcatgtttttctttctc
> Y11D7A.10.1	cel_let-7.sbm_xxxxxxxxxx-xxx-xxxx	50	66	1.0171469844336400e+00	Y11D7A.10 [Source:RefSeq_peptide;Acc:NP_501616]
tcatttcctttttcctc
> Y11D7A.10.1	cel_let-7.sbm_xxxxxx-xxxxxx--xxxx	51	66	1.0231423263438002e+00	Y11D7A.10 [Source:RefSeq_peptide;Acc:NP_501616]
catttcctttttcctc
> Y11D7A.10.1	cel_let-7.sbm_xxxxxx-xxxxx---xxxx	52	66	1.0081886517631000e+00	Y11D7A.10 [Source:RefSeq_peptide;Acc:NP_501616]
atttcctttttcctc
> F09G8.6	cel_let-7.sbm_xxxxxxxxxxxxxxxxxxx	43	61	1.0086187695741200e+00	Putative cuticle collagen 91. [Source:Uniprot/SWISSPROT;Acc:P34391]
actctcttttctttacctc
> F07A5.1b	cel_let-7.sbm_xxxxxxxxxxxxxx--xxx	64	80	1.0198907308510601e+00	inx-14 encodes a predicted member of the innexin family that affects embryonic viability and fertility. [Source: WormBase]
gctccctcttctttctc
> K10C3.6c.1	cel_let-7.sbm_xxxxxxxxxxxx---xxxx	19	34	1.0263054671616398e+00	Nuclear hormone receptor family member nhr-49. [Source:Uniprot/SWISSPROT;Acc:O45666]
caaaactcttcacctc
> K10C3.6c.1	cel_let-7.sbm_xxxxxx-xxxxx---xxxx	20	34	1.0071109598013499e+00	Nuclear hormone receptor family member nhr-49. [Source:Uniprot/SWISSPROT;Acc:O45666]
aaaactcttcacctc
> F57C9.2	cel_let-7.sbm_xxxxxxxxxxxxxxxxxxx	227	245	1.0099726045381101e+00	F57C9.2 [Source:RefSeq_peptide;Acc:NP_491462]
ttttttttttgtcatcctc
> F57C9.2	cel_let-7.sbm_x--xxxxxxxxxxxxxxxx	229	245	1.0158670280888100e+00	F57C9.2 [Source:RefSeq_peptide;Acc:NP_491462]
ttttttttgtcatcctc
> NP_502246.1	cel_let-7.sbm_xxxxxx-xxxxx---xxxx	9	23	1.0368920406979001e+00	Enoyl-CoA Hydratase family member (ech-2) [Source:RefSeq_peptide;Acc:NP_502246]
tcttcctttagcctc
> F42G9.9d.1	cel_let-7.sbm_xxxxxxxxxxxx---xxxx	310	325	1.0011137921183699e+00	ptl-1 encodes a microtubule-binding protein that is homologous to members of the tau/MAP2/MAP4 subfamily of microtubule-associated proteins (OMIM:157140, abnormal aggregates of hyperphosphorylated tau are associated with several neurodegenerative disorders, including Alzheimer's disease, Pick's disease, and corticobasal degeneration). by homology, PTL-1 is predicted to promote microtubule assembly and stability, and to play a role in maintaining neuronal integrity and axonal transport. in vitro, bacterially expressed PTL-1 can bind microtubules. ptl-1 mRNA is expressed at highest levels in the embryo and early larval stages, while PTL-1 is detected in embryonic hypodermis and head neurons and then in the mechanosensory neurons, ALML, ALMR, AVM, PLML, and PLMR, in larvae and adults. as loss of ptl-1 function via mutation or large-scale RNAi screens does not result in any obvious abnormalities, the precise role of PTL-1 in C. elegans development and/or behavior is not yet known. [Source: WormBase]
gcaaactgatgacctc
> Y48G8AL.9	cel_let-7.sbm_xxxxxxxxxxxxxxxxxxx	40	58	1.0152349243914001e+00	Y48G8AL.9 [Source:RefSeq_peptide;Acc:NP_490824]
gcatatatttgatctcctc
> Y17G7B.5b.2	cel_let-7.sbm_xxxxxxxxxxxxxx--xxx	6	22	1.0607958781951001e+00	yeast MCM (licensing factor) related family member (mcm-2) [Source:RefSeq_peptide;Acc:NP_001022417]
ttctcctcttcattctc
> R119.4	cel_let-7.sbm_xxxxxx-xxxxx---xxxx	28	42	1.0202453051276299e+00	The protein product of this gene is predicted to contain a glutamine/asparagine (Q/N)-rich ('prion') domain, by the algorithm of Michelitsch and Weissman (as of the WS77 release of WormBase, i.e., in wormpep77). [Source: WormBase]
actttgctccccctc
> R06C1.6	cel_let-7.sbm_xxxxxx-xxxxx---xxxx	16	30	1.0016290379199000e+00	R06C1.6 [Source:RefSeq_peptide;Acc:NP_493030]
aattcatttttcctc
> C16C10.7	cel_let-7.sbm_xxxxxxxxxxxxxx--xxx	176	192	1.0228066418105999e+00	This gene encodes a homolog of mammalian RNF5, a C3HC4 (RING-finger) zinc-finger protein. [Source: WormBase]
taatcctttcttttctc
> C25A1.5	cel_let-7.sbm_xxxxxxxxxxxx---xxxx	40	55	1.0193784497198002e+00	C25A1.5 [Source:RefSeq_peptide;Acc:NP_492678]
gagtgaactctgcctc
> F28D1.1.1	cel_let-7.sbm_xxxxxxxxxx-xxx-xxxx	176	192	1.0530616314035002e+00	F28D1.1 [Source:RefSeq_peptide;Acc:NP_502358]
tcttcctcttctccctc
> B0024.14e	cel_let-7.sbm_xxxxx---xxxxxx-xxxx	177	191	1.0069691915352001e+00	CRiM (Cysteine RIch motor neuron protein) homolog family member (crm-1) [Source:RefSeq_peptide;Acc:NP_741616]
ttttcttacttcctc
> C05D12.1	cel_let-7.sbm_xxxxxxxxxxxxxx--xxx	26	42	1.0404076610822002e+00	C05D12.1 [Source:RefSeq_peptide;Acc:NP_496432]
ttttcctttttcttctc
> B0252.4b	cel_let-7.sbm_xxxxxxxxxxxxxx--xxx	432	448	1.0498288158317000e+00	cyp-10 encodes a divergent cyclophilin isoform that is functional when expressed in E. coli. [Source: WormBase]
gcaggattttgatactc
> Y48G1BL.2	cel_let-7.sbm_xxxxxxxxxxxxxx-xxxx	291	308	1.0904197301048000e+00	atm-1 encodes an ortholog of human ATM (OMIM:208900) that is required for the checkpoint response to DNA damage. human ATM encodes a phosphatidylinositol-3 kinase homolog that is biochemically activated by cellular irradiation, and mutation of ATM leads to ataxia-telengiectasia. [Source: WormBase]
acatgtttttcctacctc
> K07H8.1	cel_let-7.sbm_xxxxxxxxxxxxxxxxxxx	1279	1297	1.0549154666953302e+00	K07H8.1 [Source:RefSeq_peptide;Acc:NP_501395]
gcaacaagtccacaacctc
> K07H8.1	cel_let-7.sbm_x--xxxxxxxxxxxxxxxx	1281	1297	1.0628127490773300e+00	K07H8.1 [Source:RefSeq_peptide;Acc:NP_501395]
aacaagtccacaacctc
> C05A2.1	cel_let-7.sbm_xxxxxxxxxxxxxx--xxx	111	127	1.0323114565863001e+00	Protein PHosphatase family member (pph-1) [Source:RefSeq_peptide;Acc:NP_505734]
gggtcctttcttttctc
> C10G11.7.1	cel_let-7.sbm_xxxxxxxxxxxxxx--xxx	422	438	1.0187920740940302e+00	C10G11.7 [Source:RefSeq_peptide;Acc:NP_491813]
ttgtgcttttcatcctc
> Y73B6BL.38	cel_let-7.sbm_x--xxxxxxxxxxxxxxxx	93	109	1.0264614691553100e+00	PUF (Pumilio/FBF) domain-containing family member (puf-11) [Source:RefSeq_peptide;Acc:NP_741425]
aagagtattgcaacctc
> H14N18.1a	cel_let-7.sbm_xxxxxx-xxxxxx--xxxx	241	256	1.0382364942284001e+00	UNCoordinated family member (unc-23) [Source:RefSeq_peptide;Acc:NP_505307]
cattcattcattcctc
> F58G4.1	cel_let-7.sbm_xxxxxxxxxxxxxxxxxxx	64	82	1.0680038057480801e+00	F58G4.1 [Source:RefSeq_peptide;Acc:NP_505094]
ccaaaattttgtcttcctc
> F58G4.1	cel_let-7.sbm_x--xxxxxxxxxxxxxxxx	66	82	1.0368088445405301e+00	F58G4.1 [Source:RefSeq_peptide;Acc:NP_505094]
aaaattttgtcttcctc
> NP_001040861.1	cel_let-7.sbm_xxxxx---xxxxxx-xxxx	350	364	1.0137362853758001e+00	ogt-1 encodes an ortholog of O-linked N-acetylglucosamine (O-GlcNAc) transferase (OGT. OMIM:300255) with 12 N-terminal tetratricopeptide (TPR) domains (generally thought to enable protein-protein interactions) and a C-terminal putative catalytic domain. although loss of ogt-1 activity has no effect on overall viability or fertility, ogt-1 mutations result in alterations in macronutrient storage and can suppress constitutive dauer formation in daf-2 mutants suggesting that, in C. elegans, ogt-1 may play a regulatory role in nutrient sensing and insulin-like signaling pathways. OGT-1 is expressed in embryos, where it exhibits nuclear and punctate perinuclear localization. [Source: WormBase]
agaattttattcctc
> B0198.3	cel_let-7.sbm_xxxxxxxxxxxxxxxxxxx	48	66	1.0122341886397899e+00	B0198.3 [Source:RefSeq_peptide;Acc:NP_510015]
acaacattttcatcatctc
> C17G1.5	cel_let-7.sbm_xxxxxxxxxxxx---xxxx	122	137	1.0034947292336001e+00	C17G1.5 [Source:RefSeq_peptide;Acc:NP_509668]
tctttcgcttctcctc
> ZC190.4	cel_let-7.sbm_xxxxxxxxxxxxxx--xxx	768	784	1.0131620672471999e+00	ZC190.4 [Source:RefSeq_peptide;Acc:NP_505233]
tgatcctcttgccactc
> C25D7.5	cel_let-7.sbm_xxxxxxxxxxxx---xxxx	310	325	1.0162866402560999e+00	C25D7.5 [Source:RefSeq_peptide;Acc:NP_506705]
ccttcagctcatcctc
> C37H5.8	cel_let-7.sbm_xxxxxxxxxx-xxx-xxxx	418	434	1.0891577614224000e+00	hsp-6 encodes a mitochondrial-specific chaperone that is a member of the DnaK/Hsp70 superfamily of molecular chaperones. hsp-6 is believed to be involved in the mitochondrial unfolded protein response, as hsp-6 expression, normally broadly detected from the L1 larval through adult stages of development, is greatly increased in response to treatments that disrupt mitochondrial protein handling. loss of hsp-6 activity via RNAi results in severe growth defects with arrest at embryonic and early larval stages of development. [Source: WormBase]
cattcattttttccctc
> K04B12.2b.3	cel_let-7.sbm_xxxxx---xxxxxx-xxxx	39	53	1.0088779433063000e+00	K04B12.2b [Source:RefSeq_peptide;Acc:NP_001022232]
ttttctccctacctc
> K04B12.2b.3	cel_let-7.sbm_xxxxxxxxxx-xxx-xxxx	386	402	1.0277874189561000e+00	K04B12.2b [Source:RefSeq_peptide;Acc:NP_001022232]
atttgttctttttcctc
> H20J18.1a	cel_let-7.sbm_xxxxxx-xxxxx---xxxx	101	115	1.0996999328418200e+00	scd-1 encodes a novel protein with several regions that are extremely glutamine (Q) rich, interspersed with other residues (usually alanine). SCD-1 affects signalling by proteins in the DAF-7/transforming growth factor (TGF)-beta pathway (DAF-1, DAF-8, and DAF-14), and the Q-rich regions of SCD-1 protein may mediate epigenetic changes of stably heritable tertiary conformation. [Source: WormBase]
gcatcacttgacctc
> R07G3.8	cel_let-7.sbm_xxxxxxxxxxx-xx-xxxx	97	113	1.0500447208727999e+00	R07G3.8 [Source:RefSeq_peptide;Acc:NP_495599]
cggtgattatgttcctc
> F42A9.1a	cel_let-7.sbm_xxxxxx-xxxxx---xxxx	559	573	1.0251506866378000e+00	F42A9.1a [Source:RefSeq_peptide;Acc:NP_501476]
acacaatttgtcctc
> F16B3.1	cel_let-7.sbm_xxxxxxxxxx-xxx-xxxx	145	161	1.0052354760422000e+00	egl-2 encodes a voltage-gated potassium channel that affects egg laying, muscle activation, defecation, mechanosensation, and chemosensation. expressed in the intestinal muscle, AFD, ALN, AQR, ASE, AWC, BAG, IL2, PLN, PQR, and URX neurons as well as a subset of sensory neurons in the male tail. [Source: WormBase]
actgcaactttttcctc
> R186.7	cel_let-7.sbm_x--xxxxxxxxxxxxxxxx	120	136	1.0525153506599181e+00	R186.7 [Source:RefSeq_peptide;Acc:NP_506247]
aacaccttaatctcctc
> M03F4.3a	cel_let-7.sbm_xxxxxx-xxxxx---xxxx	140	154	1.0560005882960000e+00	tyra-3 encodes a homolog of octopamine or tyramine receptors that is expressed in head neurons (anterior deirid and cephalic sensilla), tail neurons, and vulva. TYRA-3 is required for normal inhibition of movement by 5-HT, with tyra-3(RNAi) animals being hyperactive. heterologously expressed TYRA-3 has no effect on adenylate cyclase activity. [Source: WormBase]
agttgatttcccctc
> T25F10.2.1	cel_let-7.sbm_xxxxxxxxxxxx---xxxx	135	150	1.0878480389396001e+00	dbl-1 encodes a member of the transforming growth factor beta (TGFbeta) superfamily that includes Drosophila decapentaplegic (Dpp) and the vertebrate bone morphogenetic proteins (BMPs). DBL-1 functions as a dose-dependent ligand for the SMA-6 and DAF-4 TGFbeta receptors that ultimately activate the SMA-2, -3, and -4 complex of transcription factors to regulate body length and size, as well as the patterning of male sensory rays and copulatory spicules. DBL-1 signaling upregulates sma-6 expression, suggesting that there is positive autoregulation in the DBL-1 signaling pathway. in contrast, DBL-1 negatively regulates expression of LON-1, a predicted secreted protein that is a downstream component of the body size pathway. DBL-1 is expressed primarily in neurons. [Source: WormBase]
tcaaccgtttttcctc
> B0403.4	cel_let-7.sbm_xxxxxxxxxxxxxx--xxx	150	166	1.0165384319621200e+00	Probable protein disulfide-isomerase A6 precursor (EC 5.3.4.1). [Source:Uniprot/SWISSPROT;Acc:Q11067]
tatttatttttgttctc
> Y39H10A.7a	cel_let-7.sbm_xxxxxxxxxx-xxx-xxxx	211	227	1.0458953516198000e+00	chk-1 encodes a CHK1-like serine threonin protein kinase that affects fertility. [Source: WormBase]
tctttctcttttccctc
> R08D7.6a	cel_let-7.sbm_xxxxxx-xxxxxx--xxxx	365	380	1.0390501649792701e+00	Probable 3',5'-cyclic phosphodiesterase pde-2 (EC 3.1.4.17). [Source:Uniprot/SWISSPROT;Acc:P30645]
acaatgtttcttcctc
> R08D7.6a	cel_let-7.sbm_xxxxxxxxxx-xxx-xxxx	499	515	1.0024587823171001e+00	Probable 3',5'-cyclic phosphodiesterase pde-2 (EC 3.1.4.17). [Source:Uniprot/SWISSPROT;Acc:P30645]
acaaatcgctttacctc
> R08D7.6a	cel_let-7.sbm_xxxxxxxxxxxx---xxxx	500	515	1.0038354189508398e+00	Probable 3',5'-cyclic phosphodiesterase pde-2 (EC 3.1.4.17). [Source:Uniprot/SWISSPROT;Acc:P30645]
caaatcgctttacctc
> F28D1.2	cel_let-7.sbm_xxxxxxxxxxxxxx--xxx	227	243	1.0143563817486601e+00	F28D1.2 [Source:RefSeq_peptide;Acc:NP_502359]
tcaaaaacttccttctc
> C33D9.1b	cel_let-7.sbm_xxxxxxxxxxxxxx--xxx	314	330	1.0232454932732999e+00	exc-5 encodes a protein orthologous to human FGD1 which is a guanine nucleotide exchange factor (GEF) for the Rho GTPase, Cdc-42. exc-5 is involved in the morphogenesis and structural organization of the excretory cell and is predominantly expressed in the excretory cell during development. mutations in human FGD1 cause Aarskog syndrome that affects skeletal development. [Source: WormBase]
actaccttctccttctc
> C34E10.8	cel_let-7.sbm_xxxxx---xxxxxx-xxxx	115	129	1.0358455909710000e+00	C34E10.8 [Source:RefSeq_peptide;Acc:NP_498116]
tcaccttgttacctc
> ZK546.1d.2	cel_let-7.sbm_xxxxxx-xxxxxx--xxxx	399	414	1.0504031642754399e+00	zyg-12 encodes three coiled-coil domain-containing proteins that belong to the Hook protein family, members of which likely act as linker proteins that connect membrane compartments with the microtubule cytoskeleton. during embryonic development, zyg-12 activity is essential and is required continuously for nuclear-centrosome attachment and proper nuclear positioning within cells. in addition, zyg-12 is required after fertilization for proper pronuclear migration. two predicted transmembrane isoforms of ZYG-12 localize to the nuclear envelope and to centrosomes, while a third ZYG-12 isoform lacking a transmembrane domain localizes only to centrosomes. ZYG-12 nuclear envelope localization is seen in the syncytial gonad, oocytes, and early embryonic nuclei and requires SUN-1 function. in turn, ZYG-12 is required for nuclear envelope localization of DHC-1/dynein heavy chain, LIS-1, and ARP-1. ZYG-12 localization to centrosomes requires microtubules. in yeast two-hybrid assays, ZYG-12 interacts with itself and with the DLI-1/dynein light intermediate chain. [Source: WormBase]
ccaatccttgctcctc
> C09H10.3	cel_let-7.sbm_xxxxxx-xxxxx---xxxx	238	252	1.0660711829780001e+00	nuo-1 encodes a encodes a 51 kDa subunit of mitochondrial complex I that is required for oxidative phosphorylation, resistance to volatile anesthetics, and progression through development. nuo-1 is orthologous to human NDUFV1 (OMIM:161015, mutated in Leigh syndrome). nuo-1(ua1) induces a developmental arrest at the third larval (L3) stage that blocks reproduction, and thus is lethal to a population homozygous for nuo-1(ua1). yet arrested L3 nuo-1(ua1) animals have an individual lifespan significantly longer than normal. [Source: WormBase]
gattccattcacctc
> C32E12.5.1	cel_let-7.sbm_xxxxxxxxxxx-xx-xxxx	689	705	1.0267838672632899e+00	SOX (mammalian SRY box) family member (sox-1) [Source:RefSeq_peptide;Acc:NP_740846]
gaatgaatttcttcctc
> C05C12.6	cel_let-7.sbm_xxxxxxxxxxxxxx-xxxx	95	112	1.0300289532510920e+00	C05C12.6 [Source:RefSeq_peptide;Acc:NP_502109]
acttcccattcattcctc
> T26A5.9.2	cel_let-7.sbm_x--xxxxxxxxxxxxxxxx	101	117	1.0187486035393700e+00	dlc-1 encodes a dynein light chain type 1 that affects pronuclear migrations and thus affects embryonic viability. also affects fertility, body wall morphology and integrity. [Source: WormBase]
aaatcttccttttcctc
> F54E12.2.1	cel_let-7.sbm_xxxxxxxxxxxxxx-xxxx	31	48	1.1016856525222001e+00	F54E12.2 [Source:RefSeq_peptide;Acc:NP_502137]
acaatattatcattcctc
> T05A10.1j	cel_let-7.sbm_xxxxxxxxxxxxxx--xxx	35	51	1.0754337980783701e+00	sma-9 encodes, by alternative splicing, at least two large (~2000-residue) protein with at least three N-terminal involucrin domains, seven C-terminal zinc-finger domains, and a glutamine/asparagine-rich domain. SMA-9 is orthologous to human HIVEP1 (OMIM:194540), HIVEP2 (OMIM:143054), and HIVEP3 (OMIM:606649), and to Drosophila SCHNURRI (FBgn0003396). SMA-9 proteins are required for growth to normally large body size. [Source: WormBase]
gcaacaagttcattctc
> B0414.5	cel_let-7.sbm_xxxxxxxxxxxx---xxxx	361	376	1.0744958216986999e+00	cpb-3 encodes a cytoplasmic polyadenylation element binding (CPEB) protein homolog. CPB-3 is dispensable for oogenesis, in contrast to CPEBs in vertebrates (Xenopus), arthropods (Drosophila), and molluscs (Spisula), which all participate in oogenesis. [Source: WormBase]
cattgcgttttacctc
> B0414.5	cel_let-7.sbm_x--xxxxxxxxxxxxxxxx	456	472	1.0458500933864501e+00	cpb-3 encodes a cytoplasmic polyadenylation element binding (CPEB) protein homolog. CPB-3 is dispensable for oogenesis, in contrast to CPEBs in vertebrates (Xenopus), arthropods (Drosophila), and molluscs (Spisula), which all participate in oogenesis. [Source: WormBase]
tactctttcacatcctc
> Y55D9A.1b	cel_let-7.sbm_x--xxxxxxxxxxxxxxxx	213	229	1.0110020973040201e+00	Y55D9A.1 encodes a putative guanine nucleotide exchange factor EFA6, with a central Sec7 domain predicted to activate guanine-nucleotide exchange in ARF1, and a C-terminal pleckstrin-homology domain predicted to activate the Sec7 domain when binding phosphatidylinositol. Y55D9A.1's human orthologs are the pleckstrin and Sec7 domain proteins PSD/TYL/cytohesin-1 (OMIM:602327), PSD2, PSD3, and PSD4. PSD activates beta2-integrin binding, PSD3 is misregulated in cancers, and PSD4's C-terminal domain induces microvillar lengthening. [Source: WormBase]
aaaataatcatttcctc
> ZK867.1d	cel_let-7.sbm_xxxxxxxxxxxx---xxxx	803	818	1.0310393467895700e+00	Temporarily Assigned Gene name family member (tag-239) [Source:RefSeq_peptide;Acc:NP_509214]
acttgatgataacctc
> ZK270.2a.1	cel_let-7.sbm_xxxxxxxxxxxx---xxxx	442	457	1.0171975742760799e+00	FERM domain (protein4.1-ezrin-radixin-moesin) family member (frm-1) [Source:RefSeq_peptide;Acc:NP_001021866]
agttgttttcaacctc
> ZK622.4.1	cel_let-7.sbm_x--xxxxxxxxxxxxxxxx	78	94	1.0257677483253100e+00	ZK622.4 [Source:RefSeq_peptide;Acc:NP_494993]
cttgtttccatcgcctc
> C27D6.4c	cel_let-7.sbm_xxxxxx-xxxxx---xxxx	515	529	1.0304625612802001e+00	C27D6.4b [Source:RefSeq_peptide;Acc:NP_740986]
cactgattctacctc
> C27D6.4c	cel_let-7.sbm_xxxxx---xxxxxx-xxxx	601	615	1.0090222535157900e+00	C27D6.4b [Source:RefSeq_peptide;Acc:NP_740986]
acattctgctccctc
> C48E7.1	cel_let-7.sbm_xxxxxxxxxxxxxx--xxx	3	19	1.0064267027209999e+00	C48E7.1 [Source:RefSeq_peptide;Acc:NP_491808]
cgctcatttcatttctc
> C05E11.1	cel_let-7.sbm_x--xxxxxxxxxxxxxxxx	131	147	1.0392363000667000e+00	C05E11.1 [Source:RefSeq_peptide;Acc:NP_508788]
gttgtttttgcagcctc
> F58G6.1.1	cel_let-7.sbm_xxxxx---xxxxxx-xxxx	333	347	1.0646668226530001e+00	F58G6.1 [Source:RefSeq_peptide;Acc:NP_501711]
ccatcttccctcctc
> K04G2.8b.1	cel_let-7.sbm_xxxxxxxxxxxx---xxxx	264	279	1.0097710438508001e+00	The apr-1 gene encodes an ortholog of human APC (OMIM:175100, mutated in familial adenomatous polyposis) that is required for germline fertility, the control of homeodomain expression (CEH-13 and LIN-39) during embryogenesis and vulval development, and for the migration and elongation of hypodermal cells during embryo morphogenesis. APR-1 is thought to reside in adherens junctions, while also stimulating two beta-catenins in Wnt signalling (HMP-2 in migrating epithelial cells, and BAR-1 in the vulval precursor cells). however, APR-1 also binds PRY-1/axin, and with PRY-1 inhibits RAS-independent Wnt induction of LIN-39. [Source: WormBase]
gagttctttcaacctc
> F56F10.4.1	cel_let-7.sbm_xxxxxx-xxxxx---xxxx	84	98	1.0426379681433000e+00	F56F10.4 [Source:RefSeq_peptide;Acc:NP_508169]
tatttatttgccctc
> C36B1.14	cel_let-7.sbm_xxxxxxxxxxxxxx-xxxx	59	76	1.1108754181167999e+00	C36B1.14 [Source:RefSeq_peptide;Acc:NP_001032972]
acatgattatttttcctc
> C07G1.4a	cel_let-7.sbm_xxxxxxxxxxxxxx--xxx	272	288	1.0651256920563399e+00	wsp-1 encodes a homolog of human WASP that interacts with Arp2/3 and is required for hypodermal cell migration during morphogenesis (ventral enclosure). when mutated, human WASP leads to Wiskott-Aldrich syndrome (OMIM:301000). [Source: WormBase]
acaaacttttaaaactc
> H30A04.1b.1	cel_let-7.sbm_xxxxxxxxxxxxxx--xxx	39	55	1.0810139360085702e+00	eat-20 encodes a paralog of the C. elegans and Drosophila genes crb-1 and crumbs, expressed in pharynx, head neurons, hypodermis, and developing embryos. [Source: WormBase]
ccaactttttttttctc
> F09E5.1.1	cel_let-7.sbm_xxxxxxxxxxxxxx--xxx	59	75	1.0029365376923001e+00	Protein kinase C-like 3 (EC 2.7.11.13) (Atypical protein kinase C-3) (aPKC3). [Source:Uniprot/SWISSPROT;Acc:Q19266]
tttttattattattctc
> F10E9.3	cel_let-7.sbm_xxxxx---xxxxxx-xxxx	29	43	1.0258530678735001e+00	F10E9.3 [Source:RefSeq_peptide;Acc:NP_498826]
ttttctcttttcctc
> F10E9.3	cel_let-7.sbm_xxxxx---xxxxxx-xxxx	74	88	1.0053409515339000e+00	F10E9.3 [Source:RefSeq_peptide;Acc:NP_498826]
tctacttcattcctc
> C39E6.4	cel_let-7.sbm_xxxxxxxxxxxx---xxxx	36	51	1.0264641223840001e+00	Mesodermal Lineage Specification family member (mls-2) [Source:RefSeq_peptide;Acc:NP_508815]
aattcaactcaacctc
> F25H8.6	cel_let-7.sbm_xxxxxxxxxxxx---xxxx	299	314	1.1274164466684000e+00	F25H8.6 [Source:RefSeq_peptide;Acc:NP_501785]
tcatccttttcacctc
> W03C9.3.2	cel_let-7.sbm_xxxxxxxxxx-xxx-xxxx	94	110	1.0153596694740401e+00	rab-7 encodes a small GTPase homologous to the Rab GTPases that function in endocytosis, membrane fusion, and vesicular trafficking events. RAB-7 is required for proper yolk protein localization in oocytes, and for embryogenesis, locomotion, and normal body morphology. by sequence similarity, RAB-7 is predicted to be a late endosome component. [Source: WormBase]
acatttcctcttccctc
> F28B12.2a	cel_let-7.sbm_xxxxxxxxxxxxxx--xxx	434	450	1.0961930705748002e+00	The egl-44 gene encodes a putative transcription regulatory protein of 471 amino acids similar to vertebrate transcription enhancer factor (TEF) proteins. [Source: WormBase]
acaaaatctcaattctc
> B0464.7.2	cel_let-7.sbm_xxxxxxxxxxxxxx--xxx	22	38	1.0468102566119402e+00	baf-1 encodes a small, novel protein that is highly conserved amongst metazoa. BAF-1 binds double-stranded DNA nonspecifically in vitro and is essential for proper chromosome segregation, embryogenesis, and gonad development in vivo. biochemical and phenotypic analyses suggest that BAF-1 functions as an intramolecular bridge that mediates nuclear assembly and chromatin capture by the reforming nuclear envelope. by homology with mammalian BAF proteins, BAF-1 is also predicted to play a role in regulating gene expression and higher-order chromatin structure. during interphase, BAF-1 colocalizes with LMN-1/lamin to the nuclear envelope and nuclear interior. during mitosis, BAF-1 is present in a more punctate pattern, localizing near condensing chromatin and maintaining this localization through telophase. BAF-1 localization during nuclear assembly requires the activity of LMN-1/lamin, EMR-1/emerin, and LEM-2/MAN1. [Source: WormBase]
gcatcgatttgattctc
> M153.1	cel_let-7.sbm_xxxxxxxxxxxxxxxxxxx	89	107	1.0096832638063800e+00	M153.1 [Source:RefSeq_peptide;Acc:NP_510032]
aatttattttcctgtcctc
> F09E5.7.1	cel_let-7.sbm_xxxxxx-xxxxxx--xxxx	327	342	1.0411443886925000e+00	F09E5.7 [Source:RefSeq_peptide;Acc:NP_495002]
acaatgttttaccctc
> F13B10.1e.2	cel_let-7.sbm_xxxxxxxxxxxxxxxxxxx	485	503	1.0014349664445601e+00	tir-1 encodes a protein that may be involved in apoptosis: from N- to C-terminus, it has three domains. the first two are sterile alpha motif (SAM) domains. the last is a Toll-interleukin 1 (IL1) receptor (TIR) domain. [Source: WormBase]
cgaaccctttaactccctc
> F13B10.1e.2	cel_let-7.sbm_x--xxxxxxxxxxxxxxxx	487	503	1.0573687573666000e+00	tir-1 encodes a protein that may be involved in apoptosis: from N- to C-terminus, it has three domains. the first two are sterile alpha motif (SAM) domains. the last is a Toll-interleukin 1 (IL1) receptor (TIR) domain. [Source: WormBase]
aaccctttaactccctc
> D1046.3	cel_let-7.sbm_xxxxxxxxxxxxxx-xxxx	134	151	1.0070318817803598e+00	D1046.3 [Source:RefSeq_peptide;Acc:NP_501552]
acattctcatttttcctc
> D1046.3	cel_let-7.sbm_xxxxxxxxxx-xxx-xxxx	185	201	1.0671811896087999e+00	D1046.3 [Source:RefSeq_peptide;Acc:NP_501552]
aattgttctttttcctc
> C33A11.2	cel_let-7.sbm_xxxxxxxxxxxxxx--xxx	9	25	1.0182266710630601e+00	C33A11.2 [Source:RefSeq_peptide;Acc:NP_510541]
gcattcgaatctttctc
> T24C4.1	cel_let-7.sbm_xxxxxxxxxxx-xx-xxxx	528	544	1.0224919353699000e+00	T24C4.1 encodes an ubiquinol-cytochrome C reductase complex core protein 2 ortholog, predicted by Eisenberg and coworkers to be mitochondrial, and required for germline maintenance in mass RNAi assays. [Source: WormBase]
acaaagtcttgaacctc
> T24C4.1	cel_let-7.sbm_xxxxxxxxxxx-xx-xxxx	564	580	1.0415272963951998e+00	T24C4.1 encodes an ubiquinol-cytochrome C reductase complex core protein 2 ortholog, predicted by Eisenberg and coworkers to be mitochondrial, and required for germline maintenance in mass RNAi assays. [Source: WormBase]
ccttcatcttcttcctc
> T01C3.3	cel_let-7.sbm_xxxxxxxxxxx-xx-xxxx	85	101	1.0149554464600501e+00	T01C3.3 [Source:RefSeq_peptide;Acc:NP_506687]
tattatacttgcacctc
> ZK1290.8	cel_let-7.sbm_xxxxx---xxxxxx-xxxx	18	32	1.0307664655702999e+00	wrt-10 encodes a hedgehog-like protein, with an N-terminal signal sequence, a Wart domain, and a C-terminal region of low-complexity sequence. WRT-10 is expressed in both male and hermaphrodite intestine. the Wart domain is predicted to form a cysteine-crosslinked protein involved in intercellular signalling, and it has subtle similarity to the N-terminal Hedge domain of HEDGEHOG proteins. WRT-10 is required for normal growth to full size and locomotion. both of these requirements may reflect common defects in cholesterol-dependent hedgehog-like signalling or in vesicle trafficking. [Source: WormBase]
attttttgttacctc
> C10G6.1a	cel_let-7.sbm_xxxxxx-xxxxxx--xxxx	74	89	1.0389621338612001e+00	C10G6.1b [Source:RefSeq_peptide;Acc:NP_001021324]
tcatcactttttcctc
> F32A11.1	cel_let-7.sbm_xxxxxxxxxxx-xx-xxxx	203	219	1.0554206608969001e+00	F32A11.1 [Source:RefSeq_peptide;Acc:NP_496794]
tattccgtttctccctc
> F28B3.7a.1	cel_let-7.sbm_xxxxxx-xxxxxx--xxxx	59	74	1.0233846800074999e+00	him-1 encodes a homolog of the conserved eukaryotic protein, SMC1, a member of the SMC (structural maintenance of chromosomes) superfamily that is required for embryonic viability, germline mitosis, chromosome pairing, and the segregation of mitotic chromosomes. HIM-1 can interact with SMC-3 and is required for DPY-28 localization to meiotic chromosomes. associates with the chromatin of transition-zone nuclei. [Source: WormBase]
tattcccttacccctc
> F28B3.7a.1	cel_let-7.sbm_xxxxxxxxxx-xxx-xxxx	137	153	1.0645370533909000e+00	him-1 encodes a homolog of the conserved eukaryotic protein, SMC1, a member of the SMC (structural maintenance of chromosomes) superfamily that is required for embryonic viability, germline mitosis, chromosome pairing, and the segregation of mitotic chromosomes. HIM-1 can interact with SMC-3 and is required for DPY-28 localization to meiotic chromosomes. associates with the chromatin of transition-zone nuclei. [Source: WormBase]
tcaaacgtttttccctc
> C43E11.6d.1	cel_let-7.sbm_xxxxxxxxxx-xxx-xxxx	265	281	1.0720427595190001e+00	nab-1 encodes a PDZ and SAM domain-containing protein that is the sole C. elegans ortholog of the mammalian Neurabin/Spinophilin proteins. by homology, NAB-1 is predicted to interact with F-actin, ZYG-8/Doublecortin and the SAD-1 serine/threonine kinase to regulate interactions between the actin and microtubule networks during cell migration, growth cone guidance, and cell division. loss of nab-1 activity via RNAi has been reported to result in early embryonic lethality, dumpy and left-handed roller animals, as well as abnormalities in germ-line development and vulval morphogenesis. in large-scale screens, nab-1 RNAi did not result in any obvious abnormalities. NAB-1 translational reporter fusions show expression in hypodermal cells, neurons, and muscle. [Source: WormBase]
tatttattttttccctc
> K11D12.10b	cel_let-7.sbm_xxxxxx-xxxxx---xxxx	54	68	1.0157977615414999e+00	human MLK (Mixed Lineage Kinase) homolog family member (mlk-1) [Source:RefSeq_peptide;Acc:NP_741536]
tcaagttttatcctc
> K11D12.10b	cel_let-7.sbm_xxxxxx-xxxxxx--xxxx	137	152	1.0199052052288999e+00	human MLK (Mixed Lineage Kinase) homolog family member (mlk-1) [Source:RefSeq_peptide;Acc:NP_741536]
tcaatttttcctcctc
> K11D12.10b	cel_let-7.sbm_xxxxxxxxxxxxxx--xxx	675	691	1.0558467573450900e+00	human MLK (Mixed Lineage Kinase) homolog family member (mlk-1) [Source:RefSeq_peptide;Acc:NP_741536]
ccaacctttcttgtctc
> K02A2.5	cel_let-7.sbm_xxxxxxxxxx-xxx-xxxx	13	29	1.0336426077459300e+00	K02A2.5 [Source:RefSeq_peptide;Acc:NP_495554]
ttgtgctctttttcctc
> F18H3.3a.1	cel_let-7.sbm_xxxxxx-xxxxxx--xxxx	731	746	1.0139508772270360e+00	pab-2 encodes a polyadenylate-binding protein 1 homolog with high similarity to human PABP 1. [Source: WormBase]
gcaactctcacccctc
> C25F6.2a.2	cel_let-7.sbm_xxxxxx-xxxxxx--xxxx	530	545	1.0423607970330999e+00	dlg-1 encodes a MAGUK protein, orthologous to Drosophila disks large, that is physically located to adherens junctions in all epithelia and that is genetically required for organization of the embryonic gut epithelium into an coherent tube. [Source: WormBase]
ccttccttcttccctc
> R07B5.9	cel_let-7.sbm_xxxxxxxxxxxx---xxxx	253	268	1.1078343176081100e+00	R07B5.9 [Source:RefSeq_peptide;Acc:NP_741603]
acaactactcaacctc
> C36B1.11	cel_let-7.sbm_xxxxxxxxxxxxxx--xxx	73	89	1.0010994607948001e+00	C36B1.11 [Source:RefSeq_peptide;Acc:NP_492369]
tacttcttttatttctc
> T09A12.4a.1	cel_let-7.sbm_xxxxxxxxxxxx---xxxx	206	221	1.1007544619596001e+00	nhr-66 encodes a member of the superfamily of nuclear receptors, which is one of the most abundant class of transcriptional regulators. nuclear receptors have a well conserved DNA binding domain and a less conserved C-terminal ligand binding domain. expression studies using GFP fusions indicate that nhr-66 is expressed in several neuronal and nonneuronal cells. microarray analysis indicates that expression of nhr-66 in neurons and seam cells is upregulated in response to exposure to cholesterol. [Source: WormBase]
gcaacaatttaacctc
> F11C1.6b.3	cel_let-7.sbm_xxxxxxxxxxxxxx--xxx	304	320	1.0763290290809002e+00	nhr-25 encodes a nuclear hormone receptor orthologous to Drosophila Ftz-F1. NHR-25 is required for embryogenesis, molting, vulval and gonadal development, and hypodermal expression of acn-1. nhr-25 is expressed in gonads and loaded into embryos as a maternal transcript. nhr-25 is zygotically expressed in progeny of the E cell, and then in hypodermis and gut. the role of NHR-25 in molting may be evolutionarily conserved between nematodes and arthopods. [Source: WormBase]
gcattttttcaattctc
> Y43B11AR.1	cel_let-7.sbm_xxxxxxxxxxxxxx--xxx	87	103	1.0394544746471601e+00	Y43B11AR.1 [Source:RefSeq_peptide;Acc:NP_501101]
acatccatacttttctc
> W06E11.4	cel_let-7.sbm_xxxxxxxxxxxxxxxxxxx	77	95	1.0057175748150999e+00	W06E11.4 encodes an ortholog of human SBDS (OMIM:607444, mutated in Shwachman-Bodian-Diamond syndrome) and S. cerevisiae SDO1. by homology, W06E11.4 is predicted to be a nucleolar protein that may be required for normal processing of rRNA. WS06E11.4 shares an operon with tag-266 and T19C3.7. [Source: WormBase]
tttttctttttttcccctc
> W06E11.4	cel_let-7.sbm_x--xxxxxxxxxxxxxxxx	79	95	1.0069464534831001e+00	W06E11.4 encodes an ortholog of human SBDS (OMIM:607444, mutated in Shwachman-Bodian-Diamond syndrome) and S. cerevisiae SDO1. by homology, W06E11.4 is predicted to be a nucleolar protein that may be required for normal processing of rRNA. WS06E11.4 shares an operon with tag-266 and T19C3.7. [Source: WormBase]
tttctttttttcccctc
> M03A1.1b	cel_let-7.sbm_x--xxxxxxxxxxxxxxxx	140	156	1.0311710864125201e+00	Ephrin receptor 1 precursor (EC 2.7.10.1) (Tyrosine-protein kinase Eph receptor) (Variable abnormal protein 1). [Source:Uniprot/SWISSPROT;Acc:O61460]
gatattatgttttcctc
> M03A1.1b	cel_let-7.sbm_xxxxxxxxxxxxxxxxxxx	247	265	1.0457027150445299e+00	Ephrin receptor 1 precursor (EC 2.7.10.1) (Tyrosine-protein kinase Eph receptor) (Variable abnormal protein 1). [Source:Uniprot/SWISSPROT;Acc:O61460]
gcaacgatttgtaagcctc
> M03A1.1b	cel_let-7.sbm_x--xxxxxxxxxxxxxxxx	249	265	1.0173606938407131e+00	Ephrin receptor 1 precursor (EC 2.7.10.1) (Tyrosine-protein kinase Eph receptor) (Variable abnormal protein 1). [Source:Uniprot/SWISSPROT;Acc:O61460]
aacgatttgtaagcctc
> C26F1.3	cel_let-7.sbm_xxxxxx-xxxxxx--xxxx	41	56	1.0695794472658400e+00	C26F1.3 [Source:RefSeq_peptide;Acc:NP_505008]
acttgtttttttcctc
> D2030.8	cel_let-7.sbm_xxxxxx-xxxxx---xxxx	248	262	1.0060530741719000e+00	D2030.8 [Source:RefSeq_peptide;Acc:NP_492123]
gaatgatttttcctc
> F26H9.6.1	cel_let-7.sbm_xxxxxx-xxxxx---xxxx	92	106	1.0542799464624000e+00	rab-5 encodes a rab related protein of the Ras GTPase superfamily that affects both the localization of P-granules and of PAR-2, and also affects embryonic and larval viability and the cytoplasmic appearance of cells in the early embryo. [Source: WormBase]
cattgttttcccctc
> F26H9.6.1	cel_let-7.sbm_xxxxxxxxxxxxxx--xxx	126	142	1.0336230031208400e+00	rab-5 encodes a rab related protein of the Ras GTPase superfamily that affects both the localization of P-granules and of PAR-2, and also affects embryonic and larval viability and the cytoplasmic appearance of cells in the early embryo. [Source: WormBase]
acaagttttttgtgctc
> F47B8.12	cel_let-7.sbm_xxxxx---xxxxxx-xxxx	183	197	1.0462799332633002e+00	Serpentine Receptor, class M family member (srm-5) [Source:RefSeq_peptide;Acc:NP_001023942]
aattctctactcctc
> Y46G5A.12.1	cel_let-7.sbm_xxxxxxxxxx-xxx-xxxx	43	59	1.0213215419346799e+00	Y46G5A.12 [Source:RefSeq_peptide;Acc:NP_496717]
tattcgattttttcctc
> Y108G3AL.1.2	cel_let-7.sbm_xxxxxxxxxxxxxx--xxx	24	40	1.0118648173285001e+00	cul-3 encodes one of six C. elegans cullins. by homology, CUL-3 is predicted to interact with a RING-finger protein to form the catalytic core of an SCF-type E3-ubiquitin ligase complex required for the ubiquitination and degradation of target proteins. in the early embryo, maternal CUL-3 is essential for degradation of MEI-1, a meiosis-specific subunit of the microtubule-severing katanin complex that is active during meiosis but whose degradation is essential for successful mitotic spindle formation and subsequent zygotic cytokinesis. to effect MEI-1 degradation, CUL-3 interacts with MEL-26, a substrate-specific adaptor protein that also binds MEI-1, thus linking MEI-1 with the CUL-3-containing E3 ligase. CUL-3 activity is regulated by cycles of neddylation and deneddylation that are dependent upon activity of the DCN-1, RBX-1, and RFL-1 gene products. cul-3 mRNA is present at all life stages, with highest levels seen in embryos. expression of a cul-3::GFP transcriptional reporter fusion is detected in many somatic tissues, including the pharynx, intestine, hypodermis, and several different muscle types. [Source: WormBase]
caatgattttcactctc
> Y108G3AL.1.2	cel_let-7.sbm_xxxxxxxxxxxxxx--xxx	490	506	1.0292998503010600e+00	cul-3 encodes one of six C. elegans cullins. by homology, CUL-3 is predicted to interact with a RING-finger protein to form the catalytic core of an SCF-type E3-ubiquitin ligase complex required for the ubiquitination and degradation of target proteins. in the early embryo, maternal CUL-3 is essential for degradation of MEI-1, a meiosis-specific subunit of the microtubule-severing katanin complex that is active during meiosis but whose degradation is essential for successful mitotic spindle formation and subsequent zygotic cytokinesis. to effect MEI-1 degradation, CUL-3 interacts with MEL-26, a substrate-specific adaptor protein that also binds MEI-1, thus linking MEI-1 with the CUL-3-containing E3 ligase. CUL-3 activity is regulated by cycles of neddylation and deneddylation that are dependent upon activity of the DCN-1, RBX-1, and RFL-1 gene products. cul-3 mRNA is present at all life stages, with highest levels seen in embryos. expression of a cul-3::GFP transcriptional reporter fusion is detected in many somatic tissues, including the pharynx, intestine, hypodermis, and several different muscle types. [Source: WormBase]
tcatttttttctttctc
> Y108G3AL.1.2	cel_let-7.sbm_xxxxxxxxxxxxxxxxxxx	491	509	1.0036433462752101e+00	cul-3 encodes one of six C. elegans cullins. by homology, CUL-3 is predicted to interact with a RING-finger protein to form the catalytic core of an SCF-type E3-ubiquitin ligase complex required for the ubiquitination and degradation of target proteins. in the early embryo, maternal CUL-3 is essential for degradation of MEI-1, a meiosis-specific subunit of the microtubule-severing katanin complex that is active during meiosis but whose degradation is essential for successful mitotic spindle formation and subsequent zygotic cytokinesis. to effect MEI-1 degradation, CUL-3 interacts with MEL-26, a substrate-specific adaptor protein that also binds MEI-1, thus linking MEI-1 with the CUL-3-containing E3 ligase. CUL-3 activity is regulated by cycles of neddylation and deneddylation that are dependent upon activity of the DCN-1, RBX-1, and RFL-1 gene products. cul-3 mRNA is present at all life stages, with highest levels seen in embryos. expression of a cul-3::GFP transcriptional reporter fusion is detected in many somatic tissues, including the pharynx, intestine, hypodermis, and several different muscle types. [Source: WormBase]
catttttttctttctcctc
> D2023.6	cel_let-7.sbm_xxxxxxxxxxxxxxxxxxx	18	36	1.0680364625861600e+00	D2023.6 is orthologous to a set of uncharacterized putative protein kinases from eukaryotes and from prokaryotes (e.g., UbiB from E. coli), and paralogous to COQ-8 from C. elegans and ABC1 (COQ8) from S. cerevisiae. like COQ-8, D2023.6 may be involved in ubiquinone (coenzyme Q9) biosynthesis. [Source: WormBase]
tcttgatttttaccacctc
> D2023.6	cel_let-7.sbm_x--xxxxxxxxxxxxxxxx	20	36	1.0575801219987500e+00	D2023.6 is orthologous to a set of uncharacterized putative protein kinases from eukaryotes and from prokaryotes (e.g., UbiB from E. coli), and paralogous to COQ-8 from C. elegans and ABC1 (COQ8) from S. cerevisiae. like COQ-8, D2023.6 may be involved in ubiquinone (coenzyme Q9) biosynthesis. [Source: WormBase]
ttgatttttaccacctc
> D2023.6	cel_let-7.sbm_xxxxx---xxxxxx-xxxx	22	36	1.0296659442972000e+00	D2023.6 is orthologous to a set of uncharacterized putative protein kinases from eukaryotes and from prokaryotes (e.g., UbiB from E. coli), and paralogous to COQ-8 from C. elegans and ABC1 (COQ8) from S. cerevisiae. like COQ-8, D2023.6 may be involved in ubiquinone (coenzyme Q9) biosynthesis. [Source: WormBase]
gatttttaccacctc
> H13N06.2	cel_let-7.sbm_xxxxx---xxxxxx-xxxx	49	63	1.0012269971898000e+00	H13N06.2 [Source:RefSeq_peptide;Acc:NP_510558]
ctttctctcttcctc
> F58A3.2b.2	cel_let-7.sbm_xxxxxx-xxxxx---xxxx	344	358	1.0242481194732000e+00	egl-15 encodes an FGF-like receptor tyrosine kinase orthologous to human FGFR1 (OMIM:136350, which when mutated leads to Pfeiffer syndrome). EGL-15 is required for several processes including fluid balance and sex myoblast migration, which is essential for proper development of the egg-laying system, and is required to phosphorylate SAX-7, which inhibits the colocalization of SAX-7 with the ankyrin UNC-44. EGL-15 activators may include the FGF-like signalling molecules EGL-17 and LET-756. negative regulators include CLR-1, a receptor protein-tyrosine phosphatase. [Source: WormBase]
acttttttcgtcctc
> C06H2.1.1	cel_let-7.sbm_xxxxxxxxxxxxxx--xxx	41	57	1.0022713300389001e+00	ATP synthase subunit family member (atp-5) [Source:RefSeq_peptide;Acc:NP_505829]
tcttccttatcgctctc
> C44B9.4	cel_let-7.sbm_xxxxxxxxxx-xxx-xxxx	3	19	1.0012543016686302e+00	AT Hook plus PHD finger transcription factor family member (athp-1) [Source:RefSeq_peptide;Acc:NP_499397]
atgtgatctcttacctc
> T01B10.4a.1	cel_let-7.sbm_xxxxxxxxxxxxxx--xxx	197	213	1.0073508913075000e+00	Nuclear hormone receptor family member nhr-14. [Source:Uniprot/SWISSPROT;Acc:O02151]
acaatcttgtatctctc
> T24B8.3b.1	cel_let-7.sbm_xxxxxxxxxxxxxx-xxxx	81	98	1.0005133355558999e+00	T24B8.3a [Source:RefSeq_peptide;Acc:NP_001022357]
gatagatctcaattcctc
> T24B8.3b.1	cel_let-7.sbm_xxxxx---xxxxxx-xxxx	84	98	1.0498225376465000e+00	T24B8.3a [Source:RefSeq_peptide;Acc:NP_001022357]
agatctcaattcctc
> ZK688.8.1	cel_let-7.sbm_xxxxxxxxxxxxxx--xxx	11	27	1.0206814006139000e+00	gly-3 encodes an N-acetylgalactosaminyltransferase that is functional in vitro. [Source: WormBase]
attttatttttattctc
> ZK688.8.1	cel_let-7.sbm_xxxxxxxxxx-xxx-xxxx	127	143	1.0096178878570001e+00	gly-3 encodes an N-acetylgalactosaminyltransferase that is functional in vitro. [Source: WormBase]
ttttcctattttccctc
> Y47D9A.1a.1	cel_let-7.sbm_xxxxxx-xxxxxx--xxxx	18	33	1.0352009821423001e+00	Y47D9A.1a [Source:RefSeq_peptide;Acc:NP_491349]
ccaaccatctctcctc
> F38H4.9.1	cel_let-7.sbm_xxxxxxxxxxxx---xxxx	232	247	1.0667552912437999e+00	let-92 encodes a homolog of PP2AC, the catalytic subunit of protein phosphatase 2A (PP2A), identified genetically in screens for essential genes on chromosome IV. LET-92 may regulate a number of signal transduction pathways as it is required for embryogenesis, larval development, Ras-mediated vulval development, and axonal guidance in the DD and VD neurons. let-92 interacts genetically with sur-6 which encodes a regulatory subunit of PP2A. LET-92 protein is bound both by SMG-2 and by POS-1, and also interacts in vitro with UNC-51 and UNC-14. LET-92 is expressed cytoplasmically in nearly all cells and strongly in many neurons. [Source: WormBase]
ccattctcttgtcctc
> F38H4.9.1	cel_let-7.sbm_xxxxxx-xxxxx---xxxx	233	247	1.0406570328279501e+00	let-92 encodes a homolog of PP2AC, the catalytic subunit of protein phosphatase 2A (PP2A), identified genetically in screens for essential genes on chromosome IV. LET-92 may regulate a number of signal transduction pathways as it is required for embryogenesis, larval development, Ras-mediated vulval development, and axonal guidance in the DD and VD neurons. let-92 interacts genetically with sur-6 which encodes a regulatory subunit of PP2A. LET-92 protein is bound both by SMG-2 and by POS-1, and also interacts in vitro with UNC-51 and UNC-14. LET-92 is expressed cytoplasmically in nearly all cells and strongly in many neurons. [Source: WormBase]
cattctcttgtcctc
> F38H4.9.1	cel_let-7.sbm_xxxxxxxxxxxxxx--xxx	517	533	1.0613625494571000e+00	let-92 encodes a homolog of PP2AC, the catalytic subunit of protein phosphatase 2A (PP2A), identified genetically in screens for essential genes on chromosome IV. LET-92 may regulate a number of signal transduction pathways as it is required for embryogenesis, larval development, Ras-mediated vulval development, and axonal guidance in the DD and VD neurons. let-92 interacts genetically with sur-6 which encodes a regulatory subunit of PP2A. LET-92 protein is bound both by SMG-2 and by POS-1, and also interacts in vitro with UNC-51 and UNC-14. LET-92 is expressed cytoplasmically in nearly all cells and strongly in many neurons. [Source: WormBase]
ccaacatttctttactc
> F38H4.9.1	cel_let-7.sbm_xxxxxxxxxxxx---xxxx	558	573	1.0354465795069001e+00	let-92 encodes a homolog of PP2AC, the catalytic subunit of protein phosphatase 2A (PP2A), identified genetically in screens for essential genes on chromosome IV. LET-92 may regulate a number of signal transduction pathways as it is required for embryogenesis, larval development, Ras-mediated vulval development, and axonal guidance in the DD and VD neurons. let-92 interacts genetically with sur-6 which encodes a regulatory subunit of PP2A. LET-92 protein is bound both by SMG-2 and by POS-1, and also interacts in vitro with UNC-51 and UNC-14. LET-92 is expressed cytoplasmically in nearly all cells and strongly in many neurons. [Source: WormBase]
acactattttcccctc
> F49E12.5b	cel_let-7.sbm_xxxxxxxxxxxxxx-xxxx	150	167	1.0116124222983001e+00	Serpentine receptor class alpha-13 (Protein sra-13). [Source:Uniprot/SWISSPROT;Acc:Q20618]
acaacctttccctttctc
> F32D1.6	cel_let-7.sbm_xxxxx---xxxxxx-xxxx	634	648	1.0523647229136501e+00	F32D1.6 [Source:RefSeq_peptide;Acc:NP_504204]
gcttcttctctcctc
> C28H8.3.2	cel_let-7.sbm_xxxxxxxxxxxxxxxxxxx	1	19	1.0059518820564999e+00	Putative helicase C28H8.3 (EC 3.6.1.-). [Source:Uniprot/SWISSPROT;Acc:Q09475]
tctacctttcaatatcctc
> C28H8.3.2	cel_let-7.sbm_x--xxxxxxxxxxxxxxxx	3	19	1.0385923483112200e+00	Putative helicase C28H8.3 (EC 3.6.1.-). [Source:Uniprot/SWISSPROT;Acc:Q09475]
tacctttcaatatcctc
> R13A5.1c	cel_let-7.sbm_xxxxxxxxxxxxxx--xxx	159	175	1.0589155543289601e+00	The cup-5 gene encodes an ortholog of the human mucolipin-1 gene, and is required for the normal, negative regulation of endocytotic uptake of markers from pseudocoelomic fluid. [Source: WormBase]
ccatccgtttctttctc
> R10E11.2.1	cel_let-7.sbm_xxxxxxxxxxxxxx-xxxx	428	445	1.0154828988759199e+00	vha-2 and vha-3 encode an ortholog of subunit c of the membrane-bound (V0) domain of vacuolar proton-translocating ATPase (V-ATPase). the protein encoded by vha-2 and vha-3 (VHA-2/3) is identical. VHA-2/3 is a predicted V-ATPase transmembrane rotor component, whose polypeptide sequence is identical to that of VHA-3. VHA-1 and VHA-2/3 comprise a closely related family of subunit c co-orthologs, predicted to carry protons from the cytosol to a-subunits (VHA-5, VHA-6, VHA-7, or UNC-32) for transmembrane export. VHA-2/3 is dispensable for viability, since vha-2/3(RNAi) animals have mostly healthy progeny. however, VHA-2 is required for ovulation and embryogenesis, since vha-2(RNAi) animals are sterile with polyploid, unmatured oocytes. VHA-2, along with VHA-15 and probably all V-ATPase subunits, is required for systemic RNAi, probably during endocytotic RNAi uptake. VHA-2 is required for necrosis, since vha-2(RNAi) suppresses necrotic neurodegeneration. vha-2 shares an operon with vha-1 and R10E11.6. both vha-2 and vha-1 are expressed in the excretory cell, the rectum, and a pair of cells posterior to the anus. [Source: WormBase]
ccatgagctccaatcctc
> T01B10.4b	cel_let-7.sbm_xxxxxxxxxxxxxx--xxx	208	224	1.0073508913075000e+00	Nuclear hormone receptor family member nhr-14. [Source:Uniprot/SWISSPROT;Acc:O02151]
acaatcttgtatctctc
> NP_504599.2	cel_let-7.sbm_xxxxxxxxxxxxxx--xxx	5	21	1.0131288101260700e+00	tag-59/K08B12.5 encodes a serine/threonine-protein kinase that is homologous to human DMK (OMIM:160900l. mutated in dystrophia myotonica I). [Source: WormBase]
gcaactctctccttctc
> NP_504599.2	cel_let-7.sbm_xxxxxxxxxxxxxx--xxx	26	42	1.0396186898161002e+00	tag-59/K08B12.5 encodes a serine/threonine-protein kinase that is homologous to human DMK (OMIM:160900l. mutated in dystrophia myotonica I). [Source: WormBase]
acatacttatttttctc
> F01F1.6.2	cel_let-7.sbm_xxxxxx-xxxxx---xxxx	102	116	1.0657544088587501e+00	Putative aldehyde dehydrogenase family 7 member A1 homolog (EC 1.2.1.3) (ALH-9). [Source:Uniprot/SWISSPROT;Acc:P46562]
tcaactcttgtcctc
> Y108G3AL.1.1	cel_let-7.sbm_xxxxxxxxxxxxxx--xxx	24	40	1.0118648173285001e+00	cul-3 encodes one of six C. elegans cullins. by homology, CUL-3 is predicted to interact with a RING-finger protein to form the catalytic core of an SCF-type E3-ubiquitin ligase complex required for the ubiquitination and degradation of target proteins. in the early embryo, maternal CUL-3 is essential for degradation of MEI-1, a meiosis-specific subunit of the microtubule-severing katanin complex that is active during meiosis but whose degradation is essential for successful mitotic spindle formation and subsequent zygotic cytokinesis. to effect MEI-1 degradation, CUL-3 interacts with MEL-26, a substrate-specific adaptor protein that also binds MEI-1, thus linking MEI-1 with the CUL-3-containing E3 ligase. CUL-3 activity is regulated by cycles of neddylation and deneddylation that are dependent upon activity of the DCN-1, RBX-1, and RFL-1 gene products. cul-3 mRNA is present at all life stages, with highest levels seen in embryos. expression of a cul-3::GFP transcriptional reporter fusion is detected in many somatic tissues, including the pharynx, intestine, hypodermis, and several different muscle types. [Source: WormBase]
caatgattttcactctc
> D1046.5	cel_let-7.sbm_xxxxxxxxxxxxxxxxxxx	127	145	1.0652005924514101e+00	UPF0359 membrane protein D1046.5. [Source:Uniprot/SWISSPROT;Acc:Q18936]
ccaagtttttaatttcctc
> D1046.5	cel_let-7.sbm_x--xxxxxxxxxxxxxxxx	129	145	1.0311292055194201e+00	UPF0359 membrane protein D1046.5. [Source:Uniprot/SWISSPROT;Acc:Q18936]
aagtttttaatttcctc
> C05G5.4	cel_let-7.sbm_x--xxxxxxxxxxxxxxxx	25	41	1.0241318924516101e+00	Probable succinyl-CoA ligase [GDP-forming] subunit alpha, mitochondrial precursor (EC 6.2.1.4) (Succinyl-CoA synthetase subunit alpha) (SCS-alpha). [Source:Uniprot/SWISSPROT;Acc:P53596]
ctcaacttgtctccctc
> C05G5.4	cel_let-7.sbm_x--xxxxxxxxxxxxxxxx	158	174	1.0055543417145001e+00	Probable succinyl-CoA ligase [GDP-forming] subunit alpha, mitochondrial precursor (EC 6.2.1.4) (Succinyl-CoA synthetase subunit alpha) (SCS-alpha). [Source:Uniprot/SWISSPROT;Acc:P53596]
tttaatatgtttgcctc
> H01A20.1	cel_let-7.sbm_xxxxxxxxxxxxxx-xxxx	266	283	1.0532156279357001e+00	nhr-3 encodes a member of the superfamily of nuclear receptors which is one of the most abundant class of transcriptional regulators. nuclear receptors have a well conserved DNA binding domain and a less conserved C-terminal ligand binding domain. nhr-3 has been identified and characterised as a gene affected by ethanol exposure in a microarray analysis of all C. elegans ORFs. [Source: WormBase]
ccaaactattgttacctc
> ZK1098.8	cel_let-7.sbm_x--xxxxxxxxxxxxxxxx	170	186	1.0139009610991001e+00	mut-7 encodes a homolog of RnaseD that represses transposition of Tc1, Tc3, Tc4, and Tc5, perhaps by degrading transposon-specific messages. also affects sperm development, sensitivity to RNAi of mainly germline expressed genes, silencing of some germline transgenes, X chromosome loss, and is required for cosuppression (functional silencing of chromosomal loci induced by transgenes) and for silencing induced by antisense RNA oligomers. cellular fractionation experiments indicate that MUT-7 is expressed in adult worms, and resides in a complex in both the cytosol and nucleus. in the cytosolic complex, MUT-7 interacts with RDE-2, a novel protein also required for RNA interference. [Source: WormBase]
gttaatatttttgcctc
> B0546.1.2	cel_let-7.sbm_xxxxxxxxxxxxxx--xxx	45	61	1.0056100433426001e+00	mai-2/B0546.1 is orthologous to mitochondrial intrinsic ATPase inhibitor protein (IF(1)), which blocks reverse action (ATP hydrolysis) by F(0)F(1)-ATPase when its (normally required) proton gradient is lost. MAI-2 has a mitochondrial import signal at its N-terminus, and is transported to yeast mitochondria. MAI-2 can inhibit yeast F(0)F(1)-ATPase, and this inhibition is pH-dependent. MAI-2's tertiary structure is dominated by beta-strands and random loops. [Source: WormBase]
tcattttttcccttctc
> T22B11.5	cel_let-7.sbm_xxxxxxxxxxxxxx-xxxx	274	291	1.0577994936651001e+00	The T22B11.5 gene encodes an ortholog of the human gene OGDH, which when mutated leads to alpha-ketoglutarate deficiency (OMIM:203740). the T22B11.5 protein is predicted to be mitochondrial with 68% accuracy. [Source: WormBase]
gcatgctctctcttcctc
> C40C9.5a	cel_let-7.sbm_xxxxxxxxxxxxxx--xxx	81	97	1.0749883892645999e+00	Neuroligin-1 precursor. [Source:Uniprot/SWISSPROT;Acc:Q9XTG1]
tcaaatttttattactc
> C40C9.5a	cel_let-7.sbm_x--xxxxxxxxxxxxxxxx	141	157	1.0243191632262001e+00	Neuroligin-1 precursor. [Source:Uniprot/SWISSPROT;Acc:Q9XTG1]
cttctttcgtttccctc
> F11G11.5	cel_let-7.sbm_xxxxxx-xxxxx---xxxx	194	208	1.0024169213883001e+00	F11G11.5 [Source:RefSeq_peptide;Acc:NP_494874]
tcatcactcttcctc
> Y54G2A.11a	cel_let-7.sbm_xxxxxx-xxxxx---xxxx	50	64	1.0080854220932400e+00	Y54G2A.11a [Source:RefSeq_peptide;Acc:NP_001023488]
ataaattttcacctc
> NP_502436.2	cel_let-7.sbm_xxxxxxxxxx-xxx-xxxx	150	166	1.0241070821538401e+00	flp-9 encodes a predicted FMRFamide-like peptide neurotransmitter that inhibits action potentials in the pharyngeal muscle when applied to the pharynx of dissected worms and inhibits movement when injected into A. suum. expressed at highest levels prior to adulthood. [Source: WormBase]
ccatccccttacccctc
> C09G4.5.2	cel_let-7.sbm_xxxxxx-xxxxxx--xxxx	354	369	1.0549025772956000e+00	mes-6 encodes a WD repeat-containing protein that is orthologous to Drosophila Extra sex combs (Esc). as a member of a Polycomb-like chromatin repressive complex with MES-2 and MES-3, MES-6 is required maternally for normal germline development and during larval development, for anteroposterior patterning. during germline development, the MES-2/MES-3/MES-6 complex is believed to be essential for maintaining repression of the X chromosome, and in transgenic animals, the complex is necessary for germline repression of repetitive transgenes. in axial patterning, the MES-2/MES-3/MES-6 complex is required in somatic tissues for maintaining homeotic gene repression, acting upstream of the Hox genes lin-39, mab-5, and egl-5, as well as the egl-5 target gene lin-32. MES-6 expression is detected in the nuclei of all cells during early embryogenesis, in the germline precursors Z2 and Z3 and faintly in some somatic cells during late embryogenesis and the L1 larval stage, widely in later larvae, and in germline and oocyte nuclei in adults. normal MES-6 distribution is dependent upon wild-type activity of MES-2 and MES-3, and likewise, distribution of MES-3 is dependent upon wild-type activity of MES-2 and MES-6 [Source: WormBase]
acatgcagtgttcctc
> C09G4.5.2	cel_let-7.sbm_xxxxxxxxxxxxxx--xxx	362	378	1.0062253630397000e+00	mes-6 encodes a WD repeat-containing protein that is orthologous to Drosophila Extra sex combs (Esc). as a member of a Polycomb-like chromatin repressive complex with MES-2 and MES-3, MES-6 is required maternally for normal germline development and during larval development, for anteroposterior patterning. during germline development, the MES-2/MES-3/MES-6 complex is believed to be essential for maintaining repression of the X chromosome, and in transgenic animals, the complex is necessary for germline repression of repetitive transgenes. in axial patterning, the MES-2/MES-3/MES-6 complex is required in somatic tissues for maintaining homeotic gene repression, acting upstream of the Hox genes lin-39, mab-5, and egl-5, as well as the egl-5 target gene lin-32. MES-6 expression is detected in the nuclei of all cells during early embryogenesis, in the germline precursors Z2 and Z3 and faintly in some somatic cells during late embryogenesis and the L1 larval stage, widely in later larvae, and in germline and oocyte nuclei in adults. normal MES-6 distribution is dependent upon wild-type activity of MES-2 and MES-3, and likewise, distribution of MES-3 is dependent upon wild-type activity of MES-2 and MES-6 [Source: WormBase]
tgttcctcaccattctc
> JC8.10b	cel_let-7.sbm_xxxxxxxxxxxxxx--xxx	232	248	1.0119177863905999e+00	unc-26 encodes synaptojanin, a polyphosphoinositide phosphatase orthologous to human synaptojanin 1 (OMIM:604297, 309000, which when mutated leads to Lowe oculocerebrorenal syndrome). UNC-26 is required for normal locomotion, pharyngeal pumping, and defecation, and specifically, appears to function in multiple steps of synaptic vesicle recycling. UNC-26 may also play a role in cytoskeletal organization. [Source: WormBase]
tctttcttatttttctc
> C47C12.3a.1	cel_let-7.sbm_xxxxx---xxxxxx-xxxx	271	285	1.0547447757189201e+00	ref-2 is orthologous to the human gene ZINC FINGER PROTEIN OF CEREBELLUM ZIC2 (ZIC2. OMIM:603073), which when mutated leads to disease. [Source: WormBase]
ctttcttgacacctc
> F36A2.9a	cel_let-7.sbm_x--xxxxxxxxxxxxxxxx	141	157	1.0042153109503500e+00	F36A2.9a [Source:RefSeq_peptide;Acc:NP_492385]
ttttgctttacaacctc
> M03F8.3	cel_let-7.sbm_xxxxxxxxxx-xxx-xxxx	56	72	1.0309115222341301e+00	M03F8.3 [Source:RefSeq_peptide;Acc:NP_504547]
ctgttctttttttcctc
> M03F8.3	cel_let-7.sbm_xxxxxx-xxxxxx--xxxx	60	75	1.0018275705388000e+00	M03F8.3 [Source:RefSeq_peptide;Acc:NP_504547]
tctttttttcctcctc
> T07E3.6a	cel_let-7.sbm_xxxxxxxxxxxx---xxxx	153	168	1.0295381986099998e+00	T07E3.6a [Source:RefSeq_peptide;Acc:NP_741206]
ccaactcctccccctc
> Y38E10A.6b	cel_let-7.sbm_xxxxxxxxxxxxxxxxxxx	115	133	1.0167927400085000e+00	Y38E10A.6b [Source:RefSeq_peptide;Acc:NP_001022429]
accacctctcaatcacctc
> Y38E10A.6b	cel_let-7.sbm_x--xxxxxxxxxxxxxxxx	117	133	1.0178977701588201e+00	Y38E10A.6b [Source:RefSeq_peptide;Acc:NP_001022429]
cacctctcaatcacctc
> F53A10.2a	cel_let-7.sbm_xxxxxx-xxxxx---xxxx	150	164	1.0751780464720999e+00	F53A10.2 encodes a Rap1GAP homolog. a region of F53A10.2 encompassing one GoLoco motif specifically binds GOA-1 in yeast two-hybrid assays, and also binds itself. F53A10.2 is expressed in hypodermal seam cells, various neurons, and intestinal cells. F53A10.2 has no obvious function or phenotype in RNAi assays, whether in a normal background or in goa-1(-) or goa-1(gf) mutant backgrounds. [Source: WormBase]
tcaaattttcacctc
> F16H9.1a	cel_let-7.sbm_xxxxx---xxxxxx-xxxx	205	219	1.0130934753499781e+00	rgs-2 encodes a regulator of G protein signaling. by homology, RGS-2 is predicted to function as a GTPase-activating protein for heterotrimeric G-protein alpha-subunits, and in vitro RGS-2 can stimulate the GTPase activity of purified GOA-1. in vivo, rgs-2 appears to function redundantly with rgs-1 to regulate egg-laying behavior when animals are refed following starvation. rgs-2 is expressed in pharyngeal and uterine muscles and in a subset of neurons, including neurons in the ventral cord and head- and tail-ganglia. [Source: WormBase]
acaaattgaaacctc
> F42A10.4a.1	cel_let-7.sbm_xxxxxx-xxxxxx--xxxx	13	28	1.0400814174215001e+00	efk-1 encodes a calcium/calmodulin-dependent protein kinase with homology to human elongation factor-2 kinase. expressed in only a few cells in embryos. [Source: WormBase]
cctttcttcaatcctc
> C26E6.4	cel_let-7.sbm_xxxxxx-xxxxxx--xxxx	277	292	1.0959062382698999e+00	DNA-directed RNA polymerase II second largest subunit (EC 2.7.7.6) (RNA polymerase I subunit 2). [Source:Uniprot/SWISSPROT;Acc:Q10578]
tgaaccttctatcctc
> H18N23.2b	cel_let-7.sbm_xxxxxxxxxxxxxx--xxx	146	162	1.0108124108233001e+00	H18N23.2c [Source:RefSeq_peptide;Acc:NP_001024738]
agttcattttattactc
> H18N23.2b	cel_let-7.sbm_xxxxxxxxxxxxxx-xxxx	625	642	1.0272675763185000e+00	H18N23.2c [Source:RefSeq_peptide;Acc:NP_001024738]
gcaaaaacttcgcccctc
> Y41C4A.4e	cel_let-7.sbm_xxxxxxxxxxxxxxxxxxx	205	223	1.0143948407575101e+00	crh-1 encodes a homolog of the cyclic AMP-response element binding protein (CREB). crh-1 is involved in the transcription of CRE-sequence dependant genes activated by a CaM kinase cascade. crh-1may also be involved in the integration of environmental cues that induce daur formation and may be part of a chemosensory cascade that regulates TGF-beta signaling. CRH-1 is ubiquitously expressed and localizes to nuclei. [Source: WormBase]
aatttttttccatctcctc
> Y41C4A.4e	cel_let-7.sbm_x--xxxxxxxxxxxxxxxx	207	223	1.0000951720765001e+00	crh-1 encodes a homolog of the cyclic AMP-response element binding protein (CREB). crh-1 is involved in the transcription of CRE-sequence dependant genes activated by a CaM kinase cascade. crh-1may also be involved in the integration of environmental cues that induce daur formation and may be part of a chemosensory cascade that regulates TGF-beta signaling. CRH-1 is ubiquitously expressed and localizes to nuclei. [Source: WormBase]
tttttttccatctcctc
> W01C8.3	cel_let-7.sbm_xxxxxxxxxxxxxx--xxx	484	500	1.0334777145493601e+00	W01C8.3 [Source:RefSeq_peptide;Acc:NP_508956]
acatgatgatctttctc
> F45E4.7a	cel_let-7.sbm_xxxxxxxxxxxxxxxxxxx	362	380	1.0400616696072400e+00	F45E4.7a [Source:RefSeq_peptide;Acc:NP_001023203]
acaattcctcctttgcctc
> C51E3.7b.1	cel_let-7.sbm_xxxxxxxxxxx-xx-xxxx	49	65	1.0144558442178999e+00	The egl-3 gene encodes a homolog of a mammalian proprotein convertase that participates in peptide secretion. [Source: WormBase]
atttcctcttcctcctc
> F28C1.2	cel_let-7.sbm_xxxxxx-xxxxx---xxxx	935	949	1.0347418914447100e+00	egl-10 encodes an RGS protein, expressed in neurons, that affects egg laying and negatively regulates GOA-1 (Galpha[o]) signalling. it requires the Gbeta(5) ortholog GPB-2 for this activity, and genetically interacts with the egl-30 and goa-1 signaling pathways. [Source: WormBase]
atttgacttctcctc
> ZK899.6	cel_let-7.sbm_xxxxxxxxxxxxxx--xxx	175	191	1.0052441109248000e+00	ZK899.6 [Source:RefSeq_peptide;Acc:NP_509593]
tcttgattctccttctc
> C56E6.7	cel_let-7.sbm_xxxxxxxxxxxx---xxxx	538	553	1.0029445072323899e+00	C56E6.7 [Source:RefSeq_peptide;Acc:NP_001022044]
ccaaaggtttcgcctc
> T01D1.2a.2	cel_let-7.sbm_xxxxxxxxxxxxxx--xxx	241	257	1.0209133403646000e+00	etr-1 encodes a muscle-specific ELAV-type RNA-binding protein, whose homologs include Drosophila ELAV and human CUG-BINDING PROTEIN (CUGBP1. OMIM:601074). etr-1 function is required for embryonic muscle development, which suggests that ETR-1's homology to CUG-BP (implicated in myotonic dystrophy) might reflect conserved roles in development. [Source: WormBase]
tcattcttttatctctc
> T07A9.7	cel_let-7.sbm_xxxxxxxxxxxx---xxxx	19	34	1.0785449894966099e+00	gpa-4 encodes a member of the G protein alpha subunit family of heterotrimeric GTPases. it is expressed in ASI. [Source: WormBase]
acaaatgcttggcctc
> C33H5.19.1	cel_let-7.sbm_xxxxxxxxxxx-xx-xxxx	65	81	1.0216282142661000e+00	C33H5.19 [Source:RefSeq_peptide;Acc:NP_501284]
gcataatcttgtccctc
> C32E8.11	cel_let-7.sbm_xxxxxx-xxxxx---xxxx	253	267	1.0059435371045000e+00	
gcgtgtttccccctc
> H04M03.3	cel_let-7.sbm_xxxxxxxxxxxxxx-xxxx	49	66	1.0710082407088000e+00	H04M03.3 [Source:RefSeq_peptide;Acc:NP_500885]
tattcctttttctacctc
> F49E2.5j.1	cel_let-7.sbm_xxxxxx-xxxxxx--xxxx	190	205	1.0014642789180601e+00	F49E2.5j [Source:RefSeq_peptide;Acc:NP_001024695]
actttttatgaccctc
> NP_501867.1	cel_let-7.sbm_xxxxxxxxxxxx---xxxx	137	152	1.1051388469789498e+00	COLlagen family member (col-124) [Source:RefSeq_peptide;Acc:NP_501867]
ccaacttttttacctc
> F08D12.1	cel_let-7.sbm_xxxxxx-xxxxxx--xxxx	573	588	1.0043646133613999e+00	Signal recognition particle 72 kDa protein homolog (SRP72). [Source:Uniprot/SWISSPROT;Acc:P91240]
gcaattttcttccctc
> C06H2.1.2	cel_let-7.sbm_xxxxxxxxxxxxxx--xxx	41	57	1.0022713300389001e+00	ATP synthase subunit family member (atp-5) [Source:RefSeq_peptide;Acc:NP_505829]
tcttccttatcgctctc
> C29F7.5	cel_let-7.sbm_xxxxxxxxxxxxxx--xxx	48	64	1.0258666587660001e+00	fkh-4 encodes a member of the forkhead domain transcription factor family. [Source: WormBase]
aaattattttcatactc
> NP_510253.1	cel_let-7.sbm_xxxxxx-xxxxxx--xxxx	347	362	1.0879141124128000e+00	sad-1 encodes a novel serine/threonine protein kinase. SAD-1 activity is required for several aspects of presynaptic development, including termination of axon outgrowth and presynaptic vesicle clustering, in GABAergic motor neurons and the ASI amphid chemosensory neuron. in addition, overexpression studies suggest that SAD-1 may also play a role in regulating axonal-dendritic polarity. SAD-1 is expressed in the nervous system, where it localizes asymmetrically to the synapse-rich regions of axons. [Source: WormBase]
ttttgctttgttcctc
> F36H1.4c	cel_let-7.sbm_xxxxxxxxxxxxxx-xxxx	115	132	1.0570092747857998e+00	lin-3 encodes a member of the EGF family of peptide growth factors that affects induction of vulval development, viability, ovulation, and male spicule deveopment. it acts genetically upstream of let-23, and is expressed in the anchor cell of the developing gonad. [Source: WormBase]
gctttctcttttttcctc
> C18A11.5a	cel_let-7.sbm_xxxxxxxxxxxxxx--xxx	215	231	1.0040776026448301e+00	XO lethal protein 1. [Source:Uniprot/SWISSPROT;Acc:Q23229]
acaaatgtttccctctc
> F23H11.8a	cel_let-7.sbm_xxxxx---xxxxxx-xxxx	75	89	1.0906864017179201e+00	pef-1 encodes an ortholog of the rhodopsin-specific serine/threonine phosphatase RdgC in D. melanogaster and of RdgC-related proteins in humans (PPEF1 and PPEF2. OMIM:300109 and OMIM:602256). PEF-1 has a EF-hand calcium-binding domain, and is peripherally bound to the plasma membrane by myristoylation and palmitoylation. pef-1 has no known mutant phenotype, but is expressed in several anterior amphid neurons, from what appears to be the 3-fold embryo stage onward. on the basis of its expression and its orthology, PEF-1 may negatively regulate signalling through serpentine receptors such as STR-2. [Source: WormBase]
tcttcttgattcctc
> Y71F9AL.18.1	cel_let-7.sbm_xxxxx---xxxxxx-xxxx	414	428	1.0273540387846001e+00	Poly(ADP-ribose) polymerase pme-1 (EC 2.4.2.30) (Poly ADP-ribose metabolism enzyme 1). [Source:Uniprot/SWISSPROT;Acc:Q9N4H4]
gtgtcttctttcctc
> F56H1.1	cel_let-7.sbm_xxxxxxxxxx-xxx-xxxx	109	125	1.0076530151172001e+00	che-14 encodes a protein with a sterol-sensing domain. CHE-14 protein is involved in the exocytotic secretion of lipid-modified proteins at the apical surface of certain epithelial cells. [Source: WormBase]
gatgtctttcattcctc
> F53C3.4	cel_let-7.sbm_xxxxxxxxxxxx---xxxx	23	38	1.0410421886358399e+00	F53C3.4 [Source:RefSeq_peptide;Acc:NP_494690]
gctttttttcaacctc
> C01F6.1	cel_let-7.sbm_xxxxxxxxxxxxxx--xxx	580	596	1.0194812441468202e+00	C01F6.1 [Source:RefSeq_peptide;Acc:NP_501584]
tcatgctttcaatgctc
> F20G2.6b	cel_let-7.sbm_xxxxxxxxxxx-xx-xxxx	553	569	1.0153972824671300e+00	F20G2.6b [Source:RefSeq_peptide;Acc:NP_001023827]
gttttcacttccacctc
> Y48E1B.12	cel_let-7.sbm_xxxxxxxxxxxxxx--xxx	98	114	1.0707719199203400e+00	Chromosome segregation and cytokinesis defective protein 1. [Source:Uniprot/SWISSPROT;Acc:O45952]
gcaaattttttgatctc
> K06A5.8d	cel_let-7.sbm_xxxxx---xxxxxx-xxxx	341	355	1.0183294922893000e+00	K06A5.8d [Source:RefSeq_peptide;Acc:NP_491867]
gatttctcattcctc
> H19N07.4.1	cel_let-7.sbm_xxxxxxxxxxxxxx--xxx	132	148	1.0031445873717000e+00	H19N07.4 encodes an integral membrane protein with acyl-CoA:diacylglycerol o-acyltransferase activity when expressed in yeast. H19N07.4 belongs to the MBOAT protein family, whose biochemically characterized members transfer fatty acids or acetate to membrane-associated hydroxyl-bearing substrates such as cholesterol, diacylglycerol, long-chain alcohols, or alginate. MBOAT proteins include MOM-1 and its Drosophila homolog PORCUPINE, involved in Wnt signalling. H19N07.4 has no obvious function in mass RNAi assays. [Source: WormBase]
gttttcttatttttctc
> F53C11.4.1	cel_let-7.sbm_xxxxx---xxxxxx-xxxx	308	322	1.0258281628793000e+00	F53C11.4 [Source:RefSeq_peptide;Acc:NP_506414]
ccttctcacttcctc
> ZK180.5c	cel_let-7.sbm_xxxxxxxxxxxxxx--xxx	150	166	1.0450027225285541e+00	ZK180.5b [Source:RefSeq_peptide;Acc:NP_741378]
gccttattttatttctc
> K02F3.7	cel_let-7.sbm_xxxxxxxxxxxxxxxxxxx	202	220	1.0245812581007401e+00	K02F3.7 [Source:RefSeq_peptide;Acc:NP_497270]
ccaatcgcttgtagtcctc
> T04C9.1a	cel_let-7.sbm_xxxxxxxxxxxxxx--xxx	444	460	1.0044191436305001e+00	T04C9.1 is orthologous to the human gene GRAF PROTEIN (GRAF. OMIM:605370), which when mutated leads to disease [Source: WormBase]
acatctgttctattctc
> ZK1321.2c	cel_let-7.sbm_xxxxxxxxxxx-xx-xxxx	222	238	1.0477013437526999e+00	ZK1321.2 encodes at least four isoforms of a SHAKER/Kv1 ortholog, which encodes voltage-dependent potassium channels expressed in muscle. [Source: WormBase]
tcaatatcttcttcctc
> F35G12.12.1	cel_let-7.sbm_xxxxxxxxxxxxxx-xxxx	72	89	1.0051598453394002e+00	F35G12.12 [Source:RefSeq_peptide;Acc:NP_497932]
acagtattttattgcctc
> W04A8.7	cel_let-7.sbm_x--xxxxxxxxxxxxxxxx	107	123	1.0109717200055199e+00	The taf-1 gene encodes an ortholog of human TATA-binding protein associated factor TAF1L (TAFII250) that possesses histone acetyl transferase (HAT) activity and is a component of the TFIID general transcription factor that recognizes the transcription start site. TAF-1 is required for proper embryonic and larval development. [Source: WormBase]
gaaattttatttccctc
> W04A8.7	cel_let-7.sbm_xxxxxx-xxxxx---xxxx	115	129	1.0060472827689000e+00	The taf-1 gene encodes an ortholog of human TATA-binding protein associated factor TAF1L (TAFII250) that possesses histone acetyl transferase (HAT) activity and is a component of the TFIID general transcription factor that recognizes the transcription start site. TAF-1 is required for proper embryonic and larval development. [Source: WormBase]
atttccctccccctc
> F46H5.7a.1	cel_let-7.sbm_xxxxxx-xxxxx---xxxx	60	74	1.0489011423673100e+00	F46H5.7a [Source:RefSeq_peptide;Acc:NP_741829]
catttacttctcctc
> F46F2.2b	cel_let-7.sbm_xxxxxxxxxxxx---xxxx	238	253	1.0738675986619000e+00	Casein kinase I isoform delta (EC 2.7.11.1) (Protein kinase 20). [Source:Uniprot/SWISSPROT;Acc:Q20471]
tcttccttttctcctc
> ZK180.3a	cel_let-7.sbm_xxxxxxxxxxx-xx-xxxx	22	38	1.0545050040859900e+00	ZK180.3a [Source:RefSeq_peptide;Acc:NP_001023610]
cattttttttgtacctc
> C25G4.5	cel_let-7.sbm_xxxxxxxxxxxxxx--xxx	5	21	1.0053283615935000e+00	SDC-1, SDC-2, and SDC-3 proteins form a complex (detectable by coimmunoprecipitation). these three proteins, in turn, colocalize with DPY-26, DPY-27, and MIX-1 proteins both on a transgenic her-1(+) array and on the X chromosome. [Source: WormBase]
actttattaaatttctc
> C55A6.2	cel_let-7.sbm_xxxxxxxxxxxxxx--xxx	12	28	1.0030772966723001e+00	C55A6.2 [Source:RefSeq_peptide;Acc:NP_505918]
catttttttcaattctc
> C55A6.2	cel_let-7.sbm_xxxxxxxxxxxxxx--xxx	51	67	1.0415029994003000e+00	C55A6.2 [Source:RefSeq_peptide;Acc:NP_505918]
acacaattatcattctc
> C44F1.5	cel_let-7.sbm_xxxxxxxxxxxxxx--xxx	24	40	1.0107335838902001e+00	acy-3 encodes a predicted member of the adenylyl cyclase family with highest similarity to human adenylate cyclase type 5. expressed in the support cells of ciliated neurons, in the head and tail ganglia, in two pairs of neurons in the retrovesicular ganglia, and in the spermatheca. [Source: WormBase]
tgtttcttactattctc
> K04G11.2	cel_let-7.sbm_xxxxx---xxxxxx-xxxx	643	657	1.0031032599736001e+00	sel-7 encodes a novel protein with two predicted PEST sequences that is conserved in the related nematode C. briggsae and several parasitic nematodes, but has no known homologs in other organisms. sel-7 was identified in screens for suppressors of dominant lin-12 mutations that result in vulvaless and egg-laying defective animals. although loss of SEL-7 function via mutation or RNAi results in no obvious defects in a wild-type background, genetic studies suggests that SEL-7 acts downstream of LIN-12/Notch to positively regulate LIN-12 signaling, perhaps by regulating the activity or formation of the LAG-1, LIN-12(intra), SEL-8 nuclear complex. in vitro, SEL-7 self-associates and also interacts with TIR-1 (F13B10.1B), a protein that contains sterile alpha and Toll interleukin receptor motifs, and MDT-29 (K08E3.8), a glutamine-rich protein similar to mediator complex subunits, however the functional significance of these interactions is not yet known. a SEL-7::GFP translational fusion reveals expression in the nuclei of several cell types, including vulval precursor cells and those of the developing gonad. [Source: WormBase]
agtttttcctacctc
> C49H3.5a	cel_let-7.sbm_xxxxxxxxxxxx---xxxx	246	261	1.0198796749047401e+00	ntl-4 encodes two proteins by alternative splicing, one of which (NTL-4A) has an N-terminal RING finger and a RNA recognition motif ('RRM', 'RBD', or 'RNP'), and both of which have glutamine/asparagine-rich domains. [Source: WormBase]
taatcattttgtcctc
> C49H3.5a	cel_let-7.sbm_xxxxxxxxxxxxxx--xxx	605	621	1.0101586501895601e+00	ntl-4 encodes two proteins by alternative splicing, one of which (NTL-4A) has an N-terminal RING finger and a RNA recognition motif ('RRM', 'RBD', or 'RNP'), and both of which have glutamine/asparagine-rich domains. [Source: WormBase]
tttttattttctttctc
> C49H3.5a	cel_let-7.sbm_xxxxxx-xxxxx---xxxx	781	795	1.0236585894350101e+00	ntl-4 encodes two proteins by alternative splicing, one of which (NTL-4A) has an N-terminal RING finger and a RNA recognition motif ('RRM', 'RBD', or 'RNP'), and both of which have glutamine/asparagine-rich domains. [Source: WormBase]
tcttcacttctcctc
> F13H10.8	cel_let-7.sbm_xxxxx---xxxxxx-xxxx	140	154	1.0405342649417901e+00	F13H10.8 [Source:RefSeq_peptide;Acc:NP_001040935]
tcatcttgcctcctc
> Y39G8B.1a	cel_let-7.sbm_xxxxxxxxxxxx---xxxx	13	28	1.0006336632901101e+00	Y39G8B.1b [Source:RefSeq_peptide;Acc:NP_496924]
gcatcggctcttcctc
> C50B8.2	cel_let-7.sbm_x--xxxxxxxxxxxxxxxx	25	41	1.0065279498243500e+00	The bir-2 gene encodes a protein with two BIR domains that may be involved in apoptosis. [Source: WormBase]
aaacttttgcctccctc
> NP_741205.1	cel_let-7.sbm_xxxxxxxxxxxx---xxxx	153	168	1.0295381986099998e+00	T07E3.6a [Source:RefSeq_peptide;Acc:NP_741206]
ccaactcctccccctc
> C54G10.3	cel_let-7.sbm_xxxxxxxxxxxxxx--xxx	196	212	1.0207074495088801e+00	Peroxisomal Membrane Protein related family member (pmp-3) [Source:RefSeq_peptide;Acc:NP_506620]
tcaaatttttcttgctc
> C54G10.3	cel_let-7.sbm_x--xxxxxxxxxxxxxxxx	377	393	1.0275519584680499e+00	Peroxisomal Membrane Protein related family member (pmp-3) [Source:RefSeq_peptide;Acc:NP_506620]
cttcgctccttctcctc
> T20B12.6a	cel_let-7.sbm_xxxxxxxxxxxx---xxxx	244	259	1.0328345269744299e+00	WBSCR14 protein homolog (Mlx interactor). [Source:Uniprot/SWISSPROT;Acc:P41846]
acattgtctctacctc
> T20B12.6a	cel_let-7.sbm_xxxxxx-xxxxx---xxxx	245	259	1.0518422930772999e+00	WBSCR14 protein homolog (Mlx interactor). [Source:Uniprot/SWISSPROT;Acc:P41846]
cattgtctctacctc
> F36H1.4a	cel_let-7.sbm_xxxxxxxxxxxxxx-xxxx	115	132	1.0570092747857998e+00	lin-3 encodes a member of the EGF family of peptide growth factors that affects induction of vulval development, viability, ovulation, and male spicule deveopment. it acts genetically upstream of let-23, and is expressed in the anchor cell of the developing gonad. [Source: WormBase]
gctttctcttttttcctc
> C46F11.6	cel_let-7.sbm_xxxxxxxxxxxxxxxxxxx	39	57	1.0669885994248001e+00	C46F11.6 [Source:RefSeq_peptide;Acc:NP_001021222]
cgatgattttttttgcctc
> C46F11.6	cel_let-7.sbm_x--xxxxxxxxxxxxxxxx	41	57	1.0447623813224001e+00	C46F11.6 [Source:RefSeq_peptide;Acc:NP_001021222]
atgattttttttgcctc
> C46F11.6	cel_let-7.sbm_xxxxxx-xxxxx---xxxx	43	57	1.0089575238130000e+00	C46F11.6 [Source:RefSeq_peptide;Acc:NP_001021222]
gattttttttgcctc
> B0024.14d	cel_let-7.sbm_xxxxx---xxxxxx-xxxx	17	31	1.0069691915352001e+00	CRiM (Cysteine RIch motor neuron protein) homolog family member (crm-1) [Source:RefSeq_peptide;Acc:NP_741616]
ttttcttacttcctc
> Y51A2D.17	cel_let-7.sbm_xxxxxxxxxxxxxx--xxx	162	178	1.0457967443805001e+00	Nuclear Hormone Receptor family member (nhr-70) [Source:RefSeq_peptide;Acc:NP_507636]
caaatattttatttctc
> Y47H9C.4a	cel_let-7.sbm_xxxxxxxxxxxxxx--xxx	35	51	1.0412087791913001e+00	The ced-1 gene encodes a transmembrane protein on phagocytic cells that is homologous to human CD91, a low density lipoprotein receptor paralog. the cytoplasmic tail of CED-1 contains two motifs important for engulfment. [Source: WormBase]
ctaaaattttcattctc
> Y37A1B.1a	cel_let-7.sbm_xxxxxx-xxxxx---xxxx	6	20	1.0328818991024999e+00	Lateral Signaling Target family member (lst-3) [Source:RefSeq_peptide;Acc:NP_001023434]
acaaatctctccctc
> C14A4.11	cel_let-7.sbm_xxxxxx-xxxxx---xxxx	309	323	1.0061556290556999e+00	C14A4.11 [Source:RefSeq_peptide;Acc:NP_496290]
ctttgatttttcctc
> F48E8.5.2	cel_let-7.sbm_xxxxxxxxxxxxxxxxxxx	228	246	1.0231997355799900e+00	paa-1 encodes a homolog of PR65, the structural subunit of protein phosphatase 2A (PP2A). PAA-1 protein is bound by SMG-5. PAA-1 is required in mass RNAi assays for embryonic viability, fertility, and cuticular integrity. [Source: WormBase]
gattattttcattttcctc
> C35C5.8a	cel_let-7.sbm_xxxxxxxxxxxxxx--xxx	8	24	1.0858395820619000e+00	C35C5.8a [Source:RefSeq_peptide;Acc:NP_509925]
gcaacattttataactc
> F43G6.4	cel_let-7.sbm_xxxxxxxxxxxxxx--xxx	210	226	1.0038248543889001e+00	F43G6.4 [Source:RefSeq_peptide;Acc:NP_496519]
tttttctctttattctc
> F26H11.2b	cel_let-7.sbm_xxxxxxxxxxxxxxxxxxx	29	47	1.0109917411816101e+00	Nucleosome-remodeling factor subunit NURF301-like. [Source:Uniprot/SWISSPROT;Acc:Q6BER5]
aaaacctctctctcacctc
> F26H11.2b	cel_let-7.sbm_x--xxxxxxxxxxxxxxxx	31	47	1.0763770791035001e+00	Nucleosome-remodeling factor subunit NURF301-like. [Source:Uniprot/SWISSPROT;Acc:Q6BER5]
aacctctctctcacctc
> T26C11.6	cel_let-7.sbm_xxxxx---xxxxxx-xxxx	2	16	1.0022314041648201e+00	ceh-21 encodes a a ONECUT class CUT homeobox protein with a single N-terminal cut domain and an OCAM domain. the cut domain may be a compact DNA-binding domain composed of alpha helices. the OCAM domain is a nematode-specific motif conserved between CEH-21, CEH-41, and T02B5.2. ceh-21 is one of three nematode-specific ONECUT genes in a cluster with ceh-39 and ceh-41. CEH-21 may be required for muscle formation and differentiation, and is expressed in muscle precursor cells and differentiated gut cells. ceh-21 has no obvious function in mass RNAi assays. [Source: WormBase]
tgttcttgatgcctc
> F17C11.2.1	cel_let-7.sbm_xxxxxxxxxxxxxx--xxx	50	66	1.0088870410207600e+00	F17C11.2 [Source:RefSeq_peptide;Acc:NP_505792]
ccttccatttccttctc
> F41C3.2	cel_let-7.sbm_xxxxxx-xxxxx---xxxx	118	132	1.0116528383270000e+00	F41C3.2 [Source:RefSeq_peptide;Acc:NP_494849]
acaaactcccccctc
> Y47G6A.23	cel_let-7.sbm_xxxxxxxxxx-xxx-xxxx	103	119	1.0880801273956000e+00	lpd-3 encodes a novel protein that is nevertheless conserved amongst humans, mice, and Drosophila. in C. elegans, LPD-3 activity is required for normal lipid metabolism, as animals that have reduced lpd-3 activity as a result of RNA-mediated gene interference (RNAi) lack lipid storage granules in the intestine and are paler and skinnier than wild-type animals. lpd-3 is expressed prominently in the intestine, the major site of fat storage. [Source: WormBase]
tatttatttttttcctc
> C43E11.10	cel_let-7.sbm_xxxxx---xxxxxx-xxxx	91	105	1.0526415134083000e+00	cdc-6 encodes a homolog of an origin complex component (CDC6) which in yeast controls the start of DNA replication, and also has a distant paralog (Y39A1A.12) within the C. elegans genome. CDC-6 is superficially dispensable for embryonic viability, perhaps because of redundancy with Y39A1A.12. [Source: WormBase]
actttatcattcctc
> F22B5.10.1	cel_let-7.sbm_xxxxxxxxxxxxxx--xxx	57	73	1.0378320107258601e+00	F22B5.10 [Source:RefSeq_peptide;Acc:NP_495786]
tatttattttctttctc
> T28A11.15	cel_let-7.sbm_xxxxxxxxxxxxxx--xxx	85	101	1.0059557139880000e+00	Serpentine Receptor, class T family member (srt-63) [Source:RefSeq_peptide;Acc:NP_503894]
gcgtctgcttgattctc
> NP_497938.1	cel_let-7.sbm_xxxxxxxxxxxxxx--xxx	86	102	1.0020844769941601e+00	asb-1 encodes a homolog of ATP synthase B, closely similar to its paralog ASB-2, that is required for embryonic viability and for the normal proliferation of germline cells. asb-1 is preferentially expressed in germline cells, while RNAi of asb-1 causes embryonic lethality and sterility with a defective progression to meiosis. [Source: WormBase]
gcgttgttttctttctc
> T07F10.4a	cel_let-7.sbm_xxxxxxxxxxxxxx--xxx	90	106	1.0210343543783600e+00	T07F10.4a [Source:RefSeq_peptide;Acc:NP_001041162]
cattcattttctcactc
> F48C5.1	cel_let-7.sbm_xxxxxxxxxxxx---xxxx	167	182	1.0053377136652200e+00	F48C5.1 [Source:RefSeq_peptide;Acc:NP_509915]
ttctgatctcaacctc
> Y54E5B.4.1	cel_let-7.sbm_xxxxx---xxxxxx-xxxx	168	182	1.0916697973595000e+00	UBiquitin Conjugating enzyme family member (ubc-16) [Source:RefSeq_peptide;Acc:NP_493587]
ccttcttccttcctc
> T24A11.1a	cel_let-7.sbm_xxxxxxxxxxxxxx-xxxx	387	404	1.0337745306558999e+00	MTM (myotubularin) family member (mtm-3) [Source:RefSeq_peptide;Acc:NP_001022794]
aattcatttttccacctc
> T24A11.1a	cel_let-7.sbm_xxxxxx-xxxxx---xxxx	390	404	1.0092088624532001e+00	MTM (myotubularin) family member (mtm-3) [Source:RefSeq_peptide;Acc:NP_001022794]
tcatttttccacctc
> F43G9.3	cel_let-7.sbm_x--xxxxxxxxxxxxxxxx	242	258	1.0091266618950001e+00	F43G9.3 [Source:RefSeq_peptide;Acc:NP_492333]
gttattcttttcccctc
> F43G9.3	cel_let-7.sbm_xxxxxx-xxxxx---xxxx	244	258	1.0128747898730499e+00	F43G9.3 [Source:RefSeq_peptide;Acc:NP_492333]
tattcttttcccctc
> F13D12.7.1	cel_let-7.sbm_x--xxxxxxxxxxxxxxxx	669	685	1.0085579673894201e+00	gpb-1 encodes a heterotrimeric G protein beta subunit that is required during embryonic development for the proper orientation of the mitotic spindle during early cell divisions and thus affects the orientation of early cell division axes, and is also required for larval viability, negatively regulates locomotion and egg-laying, and may affect germline development and osmotic balance. expressed in early embryos with highest expression at cell membranes and colocalizes with asters just before and during early cell divisions (this localization is dependent upon G alpha subunits). adults display high levels of expression in neurons with lower expression in the somatic gonad, vulva, and hypodermal seam cells and expression is also detected in the intestine, pharynx, body wall muscles and in the germline. [Source: WormBase]
ctaattattatttcctc
> F13D12.7.1	cel_let-7.sbm_xxxxxx-xxxxx---xxxx	781	795	1.1049632516445000e+00	gpb-1 encodes a heterotrimeric G protein beta subunit that is required during embryonic development for the proper orientation of the mitotic spindle during early cell divisions and thus affects the orientation of early cell division axes, and is also required for larval viability, negatively regulates locomotion and egg-laying, and may affect germline development and osmotic balance. expressed in early embryos with highest expression at cell membranes and colocalizes with asters just before and during early cell divisions (this localization is dependent upon G alpha subunits). adults display high levels of expression in neurons with lower expression in the somatic gonad, vulva, and hypodermal seam cells and expression is also detected in the intestine, pharynx, body wall muscles and in the germline. [Source: WormBase]
acaaatcttcacctc
> F13D12.7.1	cel_let-7.sbm_xxxxxxxxxxxxxx--xxx	886	902	1.0598976247806002e+00	gpb-1 encodes a heterotrimeric G protein beta subunit that is required during embryonic development for the proper orientation of the mitotic spindle during early cell divisions and thus affects the orientation of early cell division axes, and is also required for larval viability, negatively regulates locomotion and egg-laying, and may affect germline development and osmotic balance. expressed in early embryos with highest expression at cell membranes and colocalizes with asters just before and during early cell divisions (this localization is dependent upon G alpha subunits). adults display high levels of expression in neurons with lower expression in the somatic gonad, vulva, and hypodermal seam cells and expression is also detected in the intestine, pharynx, body wall muscles and in the germline. [Source: WormBase]
aatttcttttaattctc
> F13D12.7.1	cel_let-7.sbm_xxxxxxxxxxxx---xxxx	1157	1172	1.0537455556486000e+00	gpb-1 encodes a heterotrimeric G protein beta subunit that is required during embryonic development for the proper orientation of the mitotic spindle during early cell divisions and thus affects the orientation of early cell division axes, and is also required for larval viability, negatively regulates locomotion and egg-laying, and may affect germline development and osmotic balance. expressed in early embryos with highest expression at cell membranes and colocalizes with asters just before and during early cell divisions (this localization is dependent upon G alpha subunits). adults display high levels of expression in neurons with lower expression in the somatic gonad, vulva, and hypodermal seam cells and expression is also detected in the intestine, pharynx, body wall muscles and in the germline. [Source: WormBase]
ggaaccttataacctc
> C24F3.1b.2	cel_let-7.sbm_x--xxxxxxxxxxxxxxxx	221	237	1.0090279542732501e+00	C24F3.1b [Source:RefSeq_peptide;Acc:NP_501868]
gtgatttactttccctc
> C05D2.8	cel_let-7.sbm_xxxxxxxxxxxxxxxxxxx	242	260	1.0019360711379999e+00	C05D2.8 [Source:RefSeq_peptide;Acc:NP_498208]
aagcccttttgtcaacctc
> C05D2.8	cel_let-7.sbm_x--xxxxxxxxxxxxxxxx	244	260	1.0596576684634100e+00	C05D2.8 [Source:RefSeq_peptide;Acc:NP_498208]
gcccttttgtcaacctc
> F46A9.6.3	cel_let-7.sbm_xxxxxxxxxxx-xx-xxxx	114	130	1.0343287714896299e+00	MEChanosensory abnormality family member (mec-8) [Source:RefSeq_peptide;Acc:NP_492508]
acaaccaccaccacctc
> C49F8.2	cel_let-7.sbm_x--xxxxxxxxxxxxxxxx	339	355	1.0049514637905501e+00	C49F8.2 [Source:RefSeq_peptide;Acc:NP_510225]
aacttttacattccctc
> F56A3.3a.2	cel_let-7.sbm_xxxxxxxxxxxxxx--xxx	133	149	1.0009257028523000e+00	npp-6 encodes a protein with weak similarity to mouse nuclear pore complex protein Nup160, and affects embryonic and larval viability. [Source: WormBase]
gttttattctcattctc
> K11D9.1a	cel_let-7.sbm_xxxxxxxxxxxx---xxxx	165	180	1.0207846608081499e+00	klp-7 encodes two isoforms of a kinesin, related to XKCM1/MCAK, that is required to pull mitotic spindles asymmetrically to the posterior, probably by means of their posterior spindle poles, at the end of anaphase during the first embryonic mitosis. [Source: WormBase]
ccatctttttcccctc
> E01A2.3a	cel_let-7.sbm_xxxxxxxxxxxxxxxxxxx	161	179	1.0293353048401799e+00	lin-44 encodes one of five C. elegans Wnt signaling ligands. during development, LIN-44 activity is required non-cell-autonomously for polarity specification of asymmetric cell divisions of the B, U, and F cells in the male, and the T cell in males and hermaphrodites. in addition, LIN-44 functions redundantly with MOM-2 and CWN-2 to pattern the P7.p lineage during vulval development. lin-44 expression begins at the 1.5-fold stage of embryogenesis in the posterior hypodermal cells hyp10 and hyp11. during later embryonic stages additional expression in hyp8 and hyp9 is detected. reporter fusions and in situ hybridization studies also reveal weak and inconsistent expression in the anchor cell of the somatic gonad. [Source: WormBase]
acaccgttttcatttcctc
> E01A2.3a	cel_let-7.sbm_xxxxx---xxxxxx-xxxx	165	179	1.0004462165849002e+00	lin-44 encodes one of five C. elegans Wnt signaling ligands. during development, LIN-44 activity is required non-cell-autonomously for polarity specification of asymmetric cell divisions of the B, U, and F cells in the male, and the T cell in males and hermaphrodites. in addition, LIN-44 functions redundantly with MOM-2 and CWN-2 to pattern the P7.p lineage during vulval development. lin-44 expression begins at the 1.5-fold stage of embryogenesis in the posterior hypodermal cells hyp10 and hyp11. during later embryonic stages additional expression in hyp8 and hyp9 is detected. reporter fusions and in situ hybridization studies also reveal weak and inconsistent expression in the anchor cell of the somatic gonad. [Source: WormBase]
cgttttcatttcctc
> NP_509802.1	cel_let-7.sbm_x--xxxxxxxxxxxxxxxx	288	304	1.0577523104013200e+00	T05A10.5 [Source:RefSeq_peptide;Acc:NP_509802]
cttcttttaatttcctc
> NP_509802.1	cel_let-7.sbm_xxxxxxxxxxxx---xxxx	427	442	1.0222087659316998e+00	T05A10.5 [Source:RefSeq_peptide;Acc:NP_509802]
gctttcgttcttcctc
> Y54E2A.6	cel_let-7.sbm_xxxxx---xxxxxx-xxxx	140	154	1.0504420769644001e+00	Y54E2A.6 [Source:RefSeq_peptide;Acc:NP_497062]
acaaattcccccctc
> Y54E2A.6	cel_let-7.sbm_x--xxxxxxxxxxxxxxxx	321	337	1.0189282480008102e+00	Y54E2A.6 [Source:RefSeq_peptide;Acc:NP_497062]
aaaattatgtctgcctc
> F55F3.3.1	cel_let-7.sbm_xxxxxxxxxxxxxxxxxxx	36	54	1.0169294072755601e+00	Probable sodium/potassium-transporting ATPase subunit beta-2 (Sodium/potassium-dependent ATPase beta subunit 2). [Source:Uniprot/SWISSPROT;Acc:Q9XUY5]
tcaaacttttttcgacctc
> F55F3.3.1	cel_let-7.sbm_xxxxxx-xxxxx---xxxx	40	54	1.0067410300122199e+00	Probable sodium/potassium-transporting ATPase subunit beta-2 (Sodium/potassium-dependent ATPase beta subunit 2). [Source:Uniprot/SWISSPROT;Acc:Q9XUY5]
acttttttcgacctc
> F55F3.3.1	cel_let-7.sbm_xxxxxx-xxxxx---xxxx	420	434	1.0133369962615000e+00	Probable sodium/potassium-transporting ATPase subunit beta-2 (Sodium/potassium-dependent ATPase beta subunit 2). [Source:Uniprot/SWISSPROT;Acc:Q9XUY5]
ttttccttcttcctc
> W07B3.2a.2	cel_let-7.sbm_xxxxxxxxxxxxxx-xxxx	69	86	1.0668419501345698e+00	gei-4 encodes a protein with a coiled-coil domain (predicted to mediate protein-protein interactions), an internal repeat of 69 residues (covering residues 134-202, 203-265, and 266-328 of W07B3.2a), and a glutamine/asparagine-rich domain. GEI-4 is paralogous to Y50D7A.8 and Y59C2A.3, physically interacts with GEX-2, and is required for embryonic viability, fertility, and vulval morphogenesis. GEI-4 is claimed to have weak homology to trichohyalin, a mammalian intermediate filament interacting protein. the similarity of the mutant phenotypes of gei-4, gex-2 and gex-3 and their interaction sugggest that the GEX-2/GEX-3/GEI-4 protein complex is essential for the regulation of intermediate filaments during rearrangement of the cytoskeleton that occurs in embryogenesis. GFI-2, an ankyrin-repeat protein associates with GEI-4 and exhibits a similar mutant phenotype, suggesting that gfi-2 is also involved in intermediate filament dynamics. [Source: WormBase]
cattgtttttctttcctc
> W07B3.2a.2	cel_let-7.sbm_xxxxx---xxxxxx-xxxx	72	86	1.0022757075222501e+00	gei-4 encodes a protein with a coiled-coil domain (predicted to mediate protein-protein interactions), an internal repeat of 69 residues (covering residues 134-202, 203-265, and 266-328 of W07B3.2a), and a glutamine/asparagine-rich domain. GEI-4 is paralogous to Y50D7A.8 and Y59C2A.3, physically interacts with GEX-2, and is required for embryonic viability, fertility, and vulval morphogenesis. GEI-4 is claimed to have weak homology to trichohyalin, a mammalian intermediate filament interacting protein. the similarity of the mutant phenotypes of gei-4, gex-2 and gex-3 and their interaction sugggest that the GEX-2/GEX-3/GEI-4 protein complex is essential for the regulation of intermediate filaments during rearrangement of the cytoskeleton that occurs in embryogenesis. GFI-2, an ankyrin-repeat protein associates with GEI-4 and exhibits a similar mutant phenotype, suggesting that gfi-2 is also involved in intermediate filament dynamics. [Source: WormBase]
tgtttttctttcctc
> F47B7.1.1	cel_let-7.sbm_xxxxxxxxxxx-xx-xxxx	116	132	1.0191718666819101e+00	UPF057 membrane protein F47B7.1. [Source:Uniprot/SWISSPROT;Acc:Q20516]
acaatttttctcccctc
> T17E9.1a	cel_let-7.sbm_xxxxxxxxxxx-xx-xxxx	340	356	1.0027165535184899e+00	Serine/threonine-protein kinase SULU (EC 2.7.11.1) (Protein kinase 18). [Source:Uniprot/SWISSPROT;Acc:P46549]
ccaatttttcgttcctc
> T17E9.1a	cel_let-7.sbm_xxxxx---xxxxxx-xxxx	342	356	1.0005258246443001e+00	Serine/threonine-protein kinase SULU (EC 2.7.11.1) (Protein kinase 18). [Source:Uniprot/SWISSPROT;Acc:P46549]
aatttttcgttcctc
> K02D10.4	cel_let-7.sbm_xxxxx---xxxxxx-xxxx	359	373	1.0187954971149999e+00	K02D10.4 [Source:RefSeq_peptide;Acc:NP_498941]
cattttctacgcctc
> K02D10.4	cel_let-7.sbm_xxxxxxxxxxxxxx--xxx	429	445	1.0674690035263001e+00	K02D10.4 [Source:RefSeq_peptide;Acc:NP_498941]
ccaatatttttcttctc
> C38C3.5a	cel_let-7.sbm_xxxxxxxxxxxx---xxxx	257	272	1.0003324964955200e+00	unc-60 encodes orthologs of actin depolymerizing factor/cofilin, actin-binding proteins that regulate actin filament dynamics. one UNC-60 isoform, UNC-60A, primarily binds G-actin, depolymerizes actin filaments, and inhibits actin polymerization. UNC-60A is essential during early embryonic development for polar body extrusion, cytokinesis, and embryonic patterning. UNC-60B, which does not inhibit actin polymerization, binds F- and G-actin and influences the rate of actin polymerization by the UNC-60B:actin ratio. UNC-60B is required for actin filament organization in body wall muscle, locomotion, and for efficient actin filament disassembly by UNC-78, an actin interactin protein 1 (AIP1) ortholog. UNC-60A and UNC-60B are differentially expressed: UNC-60A is found in oocytes, embryos, and the adult gonad and intestine, while UNC-60B is found in body wall muscle, the vulva, and spermatheca. [Source: WormBase]
ttcacattttcacctc
> F47A4.1a	cel_let-7.sbm_xxxxxxxxxxxxxx--xxx	291	307	1.0029493187018701e+00	F47A4.1a [Source:RefSeq_peptide;Acc:NP_741879]
aaaactttttttttctc
> Y39G10AR.18a	cel_let-7.sbm_x--xxxxxxxxxxxxxxxx	454	470	1.0510639597479001e+00	Y39G10AR.18a [Source:RefSeq_peptide;Acc:NP_740808]
ctgaactcccttacctc
> Y73B6BL.6a.5	cel_let-7.sbm_xxxxxx-xxxxx---xxxx	105	119	1.0713470116635000e+00	homologous to Drosophila SQD (squid) protein family member (sqd-1) [Source:RefSeq_peptide;Acc:NP_001023573]
aattgttttgtcctc
> R12A1.2.1	cel_let-7.sbm_xxxxxxxxxx-xxx-xxxx	2	18	1.0619231058397001e+00	SyNapTotagmin family member (snt-5) [Source:RefSeq_peptide;Acc:NP_503409]
aatttctcttattcctc
> R12A1.2.1	cel_let-7.sbm_xxxxxxxxxxxx---xxxx	184	199	1.0108976332436099e+00	SyNapTotagmin family member (snt-5) [Source:RefSeq_peptide;Acc:NP_503409]
tcaattgttccacctc
> C38D4.6b.1	cel_let-7.sbm_xxxxxxxxxxxxxx--xxx	312	328	1.0078339265642000e+00	pal-1 encodes a homeodomain protein that is the C. elegans Caudal ortholog. PAL-1 is required maternally and embryonically for cell fate specification and posterior patterning during embryogenesis. PAL-1 is also required postembryonically for fate specification of the posterior V6 neuroectoblast during male tail development. PAL-1 is expressed in posterior blastomeres beginning at the four-cell stage of embryogenesis and its expression continues during embryogenesis in posterior-derived tissues and cells undergoing movement or forming midline structures. pal-1 is subject to both transcriptional and translational regulation. [Source: WormBase]
tgtttcttacccttctc
> F52D1.3	cel_let-7.sbm_xxxxxxxxxxxxxx--xxx	109	125	1.0096319733063999e+00	The protein product of this gene is predicted to contain a glutamine/asparagine (Q/N)-rich ('prion') domain, by the algorithm of Michelitsch and Weissman (as of the WS77 release of WormBase, i.e., in wormpep77). [Source: WormBase]
tatttctctcatttctc
> B0334.11a	cel_let-7.sbm_xxxxxxxxxxxx---xxxx	58	73	1.0275893843744000e+00	ooc-3 encodes a nematode-specific protein with a predicted signal sequence, four predicted transmembrane domains, and two putative PEST sequences. OOC-3 is probably localized to the endoplasmic reticulum (ER), and is maternally required for correct localization of PAR-2 and PAR-3 in the P1 blastomere of the two-cell stage embryo. specifically, OOC-3 is required for restricting PAR-3 to the anterior cortex of the P1 blastomere to assure PAR-2 localization at the posterior cortex. more generally, OOC-3 is required to establish asymmetrical anterior-posterior cortical domains and spindle orientation in P1. [Source: WormBase]
tcaatatttttccctc
> Y32F6A.3	cel_let-7.sbm_xxxxxx-xxxxxx--xxxx	595	610	1.0137595374476001e+00	Poly-A Polymerase family member (pap-1) [Source:RefSeq_peptide;Acc:NP_505683]
ccaattttctttcctc
> Y32F6A.3	cel_let-7.sbm_xxxxxxxxxx-xxx-xxxx	603	619	1.0911810451188000e+00	Poly-A Polymerase family member (pap-1) [Source:RefSeq_peptide;Acc:NP_505683]
ctttcctctttttcctc
> Y32F6A.3	cel_let-7.sbm_xxxxxxxxxxxxxx--xxx	630	646	1.0508607899758000e+00	Poly-A Polymerase family member (pap-1) [Source:RefSeq_peptide;Acc:NP_505683]
acattttcttccttctc
> Y23B4A.2	cel_let-7.sbm_xxxxxxxxxx-xxx-xxxx	53	69	1.0480915489470000e+00	Y23B4A.2 [Source:RefSeq_peptide;Acc:NP_508991]
caatccttatttccctc
> Y53H1C.1a	cel_let-7.sbm_xxxxxxxxxxxxxxxxxxx	18	36	1.0060152183317099e+00	aat-9 encodes an amino acid transporter catalytic subunit. AAT-9 lacks the conserved cysteine residue proposed to be essential for association with a glycoprotein subunit, and when expressed alone in Xenopus ooctyes, AAT-9 can localize to the cell surface and function as an aromatic amino acid exchanger that displays substrate-activated anion conductance. nevertheless, AAT-9 activity is enhanced by co-expression with the ATG-1 and ATG-2 glycoprotein subunits. an aat-9::gfp promoter fusion directs expression in anterior neurons, including some chemosensory neurons, as well as in some anterior body wall muscles. [Source: WormBase]
gatttttttttctcacctc
> K04F10.3	cel_let-7.sbm_xxxxxxxxxxx-xx-xxxx	108	124	1.0392889663361193e+00	K04F10.3 [Source:RefSeq_peptide;Acc:NP_491835]
tatttatttttgacctc
> R05C11.3	cel_let-7.sbm_xxxxxxxxxxxxxxxxxxx	188	206	1.0104680327144400e+00	R05C11.3 encodes a calcium-transporting ATPase. large-scale RNAi screens indicate that R05C11.3 activity is required for locomotion and normal rates of postembryonic growth. [Source: WormBase]
aattccttcccacttcctc
> C23G10.7b	cel_let-7.sbm_x--xxxxxxxxxxxxxxxx	108	124	1.0207489475098002e+00	Putative methyltransferase UPF0383 (EC 2.1.1.-). [Source:Uniprot/SWISSPROT;Acc:Q45EK7]
gtttatattatcccctc
> F20H11.2	cel_let-7.sbm_xxxxxxxxxx-xxx-xxxx	752	768	1.0321085852986001e+00	Notch Signaling pathway Homolog family member (nsh-1) [Source:RefSeq_peptide;Acc:NP_498455]
ttttcatctttttcctc
> Y18D10A.13	cel_let-7.sbm_xxxxxxxxxxxx---xxxx	152	167	1.0237946469829999e+00	The pad-1 gene encodes a highly conserved, but unfamiliar, protein that is required for embryonic development. [Source: WormBase]
ccaccctttccccctc
> F11D5.1a	cel_let-7.sbm_xxxxxx-xxxxxx--xxxx	95	110	1.0360560237830001e+00	F11D5.1a [Source:RefSeq_peptide;Acc:NP_508575]
aatttactttttcctc
> F02E8.1.1	cel_let-7.sbm_xxxxxxxxxxxxxxxxxxx	37	55	1.0413267109114401e+00	asb-2 encodes a ATP synthase B homolog. [Source: WormBase]
actttattttcaattcctc
> F02E8.1.1	cel_let-7.sbm_xxxxx---xxxxxx-xxxx	41	55	1.0260141212957001e+00	asb-2 encodes a ATP synthase B homolog. [Source: WormBase]
tattttcaattcctc
> T19C3.8	cel_let-7.sbm_x--xxxxxxxxxxxxxxxx	310	326	1.0211428444490500e+00	A CB5161 ortholog of fem-2, Cs-fem-2, has been isolated from the sibling Caenorhabditis species CB5161. [Source: WormBase]
gtactttccttctcctc
> T19C3.8	cel_let-7.sbm_xxxxxx-xxxxx---xxxx	312	326	1.0466496852856100e+00	A CB5161 ortholog of fem-2, Cs-fem-2, has been isolated from the sibling Caenorhabditis species CB5161. [Source: WormBase]
actttccttctcctc
> C03G5.7	cel_let-7.sbm_xxxxxx-xxxxx---xxxx	97	111	1.0925577094826000e+00	flp-5 encodes a predicted FMRFamide-like peptide neurotransmitter that increases action potential frequency in the pharyngeal muscle when applied to the pharynx of dissected worms. expressed in the sensory neurons ASE and PVM. [Source: WormBase]
catttatttgtcctc
> K07C5.8	cel_let-7.sbm_xxxxxxxxxxxxxx--xxx	546	562	1.0791662624548000e+00	CKA And Striatin Homolog family member (cash-1) [Source:RefSeq_peptide;Acc:NP_505664]
gcattgtttccattctc
> F35G2.1a.1	cel_let-7.sbm_xxxxxxxxxxxxxxxxxxx	131	149	1.0241148555288400e+00	F35G2.1a [Source:RefSeq_peptide;Acc:NP_502314]
gaaacgacttttttacctc
> F35G2.1a.1	cel_let-7.sbm_x--xxxxxxxxxxxxxxxx	133	149	1.0459628396400300e+00	F35G2.1a [Source:RefSeq_peptide;Acc:NP_502314]
aacgacttttttacctc
> C24G6.6.2	cel_let-7.sbm_xxxxxx-xxxxxx--xxxx	193	208	1.0221916111056000e+00	C24G6.6 [Source:RefSeq_peptide;Acc:NP_504456]
tcaatcctcaatcctc
> W03A5.4.1	cel_let-7.sbm_xxxxxxxxxxx-xx-xxxx	81	97	1.0065759749279000e+00	W03A5.4 [Source:RefSeq_peptide;Acc:NP_498156]
tcttgattcatcacctc
> W03A5.4.1	cel_let-7.sbm_xxxxx---xxxxxx-xxxx	346	360	1.0432834759924001e+00	W03A5.4 [Source:RefSeq_peptide;Acc:NP_498156]
acaattttttccctc
> M03D4.1c	cel_let-7.sbm_xxxxxxxxxxxxxx-xxxx	14	31	1.0271406205821001e+00	zen-4 encodes a kinesin-like protein that is a member of the kinesin-6 subfamily of plus-end-directed microtubule motors. loss-of-function mutations and RNAi experiments indicate that ZEN-4 is required for completion of cytokinesis after mitosis and for polar body extrusion after meiotic divisions. during mitosis, ZEN-4 is detected at the spindle midzone where it co-localizes with spindle microtubules, and ZEN-4 persists at the midbody remnant once cell division is complete. ZEN-4 is also occasionally seen at centrosomes in interphase cells. [Source: WormBase]
ctttgatctttttacctc
> M03D4.1c	cel_let-7.sbm_xxxxx---xxxxxx-xxxx	17	31	1.0041359397306999e+00	zen-4 encodes a kinesin-like protein that is a member of the kinesin-6 subfamily of plus-end-directed microtubule motors. loss-of-function mutations and RNAi experiments indicate that ZEN-4 is required for completion of cytokinesis after mitosis and for polar body extrusion after meiotic divisions. during mitosis, ZEN-4 is detected at the spindle midzone where it co-localizes with spindle microtubules, and ZEN-4 persists at the midbody remnant once cell division is complete. ZEN-4 is also occasionally seen at centrosomes in interphase cells. [Source: WormBase]
tgatctttttacctc
> M03D4.1c	cel_let-7.sbm_xxxxxxxxxxxxxx--xxx	96	112	1.0401038035385000e+00	zen-4 encodes a kinesin-like protein that is a member of the kinesin-6 subfamily of plus-end-directed microtubule motors. loss-of-function mutations and RNAi experiments indicate that ZEN-4 is required for completion of cytokinesis after mitosis and for polar body extrusion after meiotic divisions. during mitosis, ZEN-4 is detected at the spindle midzone where it co-localizes with spindle microtubules, and ZEN-4 persists at the midbody remnant once cell division is complete. ZEN-4 is also occasionally seen at centrosomes in interphase cells. [Source: WormBase]
aatttattatgtttctc
> M03D4.1c	cel_let-7.sbm_x--xxxxxxxxxxxxxxxx	151	167	1.0075146766073602e+00	zen-4 encodes a kinesin-like protein that is a member of the kinesin-6 subfamily of plus-end-directed microtubule motors. loss-of-function mutations and RNAi experiments indicate that ZEN-4 is required for completion of cytokinesis after mitosis and for polar body extrusion after meiotic divisions. during mitosis, ZEN-4 is detected at the spindle midzone where it co-localizes with spindle microtubules, and ZEN-4 persists at the midbody remnant once cell division is complete. ZEN-4 is also occasionally seen at centrosomes in interphase cells. [Source: WormBase]
gtttttttgtagacctc
> C33D9.1a	cel_let-7.sbm_xxxxxxxxxxxxxx--xxx	314	330	1.0232454932732999e+00	exc-5 encodes a protein orthologous to human FGD1 which is a guanine nucleotide exchange factor (GEF) for the Rho GTPase, Cdc-42. exc-5 is involved in the morphogenesis and structural organization of the excretory cell and is predominantly expressed in the excretory cell during development. mutations in human FGD1 cause Aarskog syndrome that affects skeletal development. [Source: WormBase]
actaccttctccttctc
> E01A2.3b	cel_let-7.sbm_xxxxxxxxxxxxxxxxxxx	161	179	1.0293353048401799e+00	lin-44 encodes one of five C. elegans Wnt signaling ligands. during development, LIN-44 activity is required non-cell-autonomously for polarity specification of asymmetric cell divisions of the B, U, and F cells in the male, and the T cell in males and hermaphrodites. in addition, LIN-44 functions redundantly with MOM-2 and CWN-2 to pattern the P7.p lineage during vulval development. lin-44 expression begins at the 1.5-fold stage of embryogenesis in the posterior hypodermal cells hyp10 and hyp11. during later embryonic stages additional expression in hyp8 and hyp9 is detected. reporter fusions and in situ hybridization studies also reveal weak and inconsistent expression in the anchor cell of the somatic gonad. [Source: WormBase]
acaccgttttcatttcctc
> E01A2.3b	cel_let-7.sbm_xxxxx---xxxxxx-xxxx	165	179	1.0004462165849002e+00	lin-44 encodes one of five C. elegans Wnt signaling ligands. during development, LIN-44 activity is required non-cell-autonomously for polarity specification of asymmetric cell divisions of the B, U, and F cells in the male, and the T cell in males and hermaphrodites. in addition, LIN-44 functions redundantly with MOM-2 and CWN-2 to pattern the P7.p lineage during vulval development. lin-44 expression begins at the 1.5-fold stage of embryogenesis in the posterior hypodermal cells hyp10 and hyp11. during later embryonic stages additional expression in hyp8 and hyp9 is detected. reporter fusions and in situ hybridization studies also reveal weak and inconsistent expression in the anchor cell of the somatic gonad. [Source: WormBase]
cgttttcatttcctc
> K11D9.1b.1	cel_let-7.sbm_xxxxxxxxxxxx---xxxx	165	180	1.0207846608081499e+00	klp-7 encodes two isoforms of a kinesin, related to XKCM1/MCAK, that is required to pull mitotic spindles asymmetrically to the posterior, probably by means of their posterior spindle poles, at the end of anaphase during the first embryonic mitosis. [Source: WormBase]
ccatctttttcccctc
> F42C5.10	cel_let-7.sbm_xxxxxxxxxxxxxx-xxxx	28	45	1.0164134806481999e+00	F42C5.10 [Source:RefSeq_peptide;Acc:NP_501170]
cgttgatttcattgcctc
> F42C5.10	cel_let-7.sbm_x--xxxxxxxxxxxxxxxx	29	45	1.0247804419261302e+00	F42C5.10 [Source:RefSeq_peptide;Acc:NP_501170]
gttgatttcattgcctc
> T07A9.13b	cel_let-7.sbm_xxxxxxxxxxxxxx--xxx	274	290	1.0775523396840001e+00	T07A9.13b [Source:RefSeq_peptide;Acc:NP_001023362]
gcattattcttattctc
> Q6BER5-3	cel_let-7.sbm_xxxxxxxxxxxxxxxxxxx	29	47	1.0109917411816101e+00	Nucleosome-remodeling factor subunit NURF301-like. [Source:Uniprot/SWISSPROT;Acc:Q6BER5]
aaaacctctctctcacctc
> Q6BER5-3	cel_let-7.sbm_x--xxxxxxxxxxxxxxxx	31	47	1.0763770791035001e+00	Nucleosome-remodeling factor subunit NURF301-like. [Source:Uniprot/SWISSPROT;Acc:Q6BER5]
aacctctctctcacctc
> R11G1.4b	cel_let-7.sbm_xxxxxxxxxxxxxx--xxx	228	244	1.0508690902706601e+00	The sax-1 gene encodes a homolog of Ndr kinase that regulates neuronal cell shape and neurite initiation. [Source: WormBase]
caaacattttcttactc
> F29B9.4a.2	cel_let-7.sbm_xxxxxxxxxxxx---xxxx	994	1009	1.0071444654902300e+00	psr-1 encodes an ortholog of the mammalian apoptotic phosphatidylserine receptor, whose product recognizes phosphatidylserine on apoptotic cells and enables cells expressing the receptor to recognize and engulf apoptotic cells in a phosphatidylserine-specific manner. psr-1 was not mutated in classical screens for Ced mutants, but, given its high similarity, may nevertheless mediate phosphatidylserine recognition on apoptotic cells during their removal by phagocytes. [Source: WormBase]
tcaagaacaccacctc
> Y58G8A.4a	cel_let-7.sbm_xxxxxxxxxxxxxxxxxxx	149	167	1.0180884290620600e+00	Y58G8A.4a [Source:RefSeq_peptide;Acc:NP_001024264]
cgctccgctttttctcctc
> Y58G8A.4a	cel_let-7.sbm_x--xxxxxxxxxxxxxxxx	151	167	1.0841879779743000e+00	Y58G8A.4a [Source:RefSeq_peptide;Acc:NP_001024264]
ctccgctttttctcctc
> B0495.2	cel_let-7.sbm_xxxxxxxxxxxxxxxxxxx	423	441	1.0670173855183001e+00	Putative serine/threonine-protein kinase B0495.2 (EC 2.7.11.1). [Source:Uniprot/SWISSPROT;Acc:Q09437]
cattgctctcaattgcctc
> Y65B4BR.4a	cel_let-7.sbm_xxxxxxxxxxxxxx--xxx	83	99	1.0530569778036001e+00	WW domain Protein (E3 ubiquitin ligase) family member (wwp-1) [Source:RefSeq_peptide;Acc:NP_740775]
ttttccttttttttctc
> F36A2.9b	cel_let-7.sbm_x--xxxxxxxxxxxxxxxx	141	157	1.0042153109503500e+00	F36A2.9a [Source:RefSeq_peptide;Acc:NP_492385]
ttttgctttacaacctc
> Y54E10A.16a.1	cel_let-7.sbm_xxxxxxxxxxxxxx--xxx	42	58	1.0463884287425600e+00	Y54E10A.16a [Source:RefSeq_peptide;Acc:NP_491129]
acaaaattgcctttctc
> F41H10.2	cel_let-7.sbm_xxxxxxxxxxx-xx-xxxx	488	504	1.1118316418494001e+00	F41H10.2 [Source:RefSeq_peptide;Acc:NP_500794]
acaaactttcctacctc
> R07E5.3	cel_let-7.sbm_xxxxxx-xxxxxx--xxxx	87	102	1.0172940100110002e+00	The R07E5.3 gene encodes a homolog of SNF5/Ini1, a component of the SWI/SNF complex that is conserved from yeast to mammals and that is involved in chromatin remodeling. R07E5.3 may be involved in asymmetric cell division of the T cells. [Source: WormBase]
aatttattctttcctc
> Y45G5AM.6	cel_let-7.sbm_xxxxx---xxxxxx-xxxx	48	62	1.0289135017221500e+00	Y45G5AM.6 [Source:RefSeq_peptide;Acc:NP_504156]
acaatttctcccctc
> C49H3.10	cel_let-7.sbm_xxxxxxxxxxxxxx-xxxx	50	67	1.0002839661243002e+00	imb-6 encodes an importin-beta-like protein orthologous to vertebrate Exportin-t, a specific mediator of tRNA export from the nucleus. IMB-6 is predicted to function by binding tRNAs directly in the presence of the RAN-1 GTPase and facilitating their nucleocytoplasmic transport. in C. elegans, loss of imb-6 function via RNA-mediated interference (RNAi) does not result in any obvious abnormalities. [Source: WormBase]
catttttcttttttcctc
> C49H3.10	cel_let-7.sbm_xxxxx---xxxxxx-xxxx	53	67	1.0265007775065000e+00	imb-6 encodes an importin-beta-like protein orthologous to vertebrate Exportin-t, a specific mediator of tRNA export from the nucleus. IMB-6 is predicted to function by binding tRNAs directly in the presence of the RAN-1 GTPase and facilitating their nucleocytoplasmic transport. in C. elegans, loss of imb-6 function via RNA-mediated interference (RNAi) does not result in any obvious abnormalities. [Source: WormBase]
ttttcttttttcctc
> F48E8.5.1	cel_let-7.sbm_xxxxxxxxxxxxxxxxxxx	228	246	1.0231997355799900e+00	paa-1 encodes a homolog of PR65, the structural subunit of protein phosphatase 2A (PP2A). PAA-1 protein is bound by SMG-5. PAA-1 is required in mass RNAi assays for embryonic viability, fertility, and cuticular integrity. [Source: WormBase]
gattattttcattttcctc
> W02F12.4a	cel_let-7.sbm_xxxxxxxxxxx-xx-xxxx	53	69	1.0941721886093398e+00	W02F12.4a [Source:RefSeq_peptide;Acc:NP_001024182]
acttgtacttgcacctc
> C39H7.4	cel_let-7.sbm_xxxxxxxxxxxxxx--xxx	82	98	1.0107069881627999e+00	C39H7.4 [Source:RefSeq_peptide;Acc:NP_500834]
tcaatcgtttatttctc
> R10E4.2a.1	cel_let-7.sbm_xxxxxxxxxxxxxx--xxx	43	59	1.0127132086884600e+00	Temporarily Assigned Gene name family member (tag-310) [Source:RefSeq_peptide;Acc:NP_497856]
taaacctcttctctctc
> R10E4.2a.1	cel_let-7.sbm_xxxxxxxxxxxxxxxxxxx	241	259	1.0062665722627400e+00	Temporarily Assigned Gene name family member (tag-310) [Source:RefSeq_peptide;Acc:NP_497856]
ttttgtttttcttcccctc
> R10E4.2a.1	cel_let-7.sbm_xxxxx---xxxxxx-xxxx	263	277	1.0293900790087900e+00	Temporarily Assigned Gene name family member (tag-310) [Source:RefSeq_peptide;Acc:NP_497856]
aaatctctatacctc
> R10E4.2a.1	cel_let-7.sbm_xxxxxxxxxxxxxx-xxxx	609	626	1.0438397788618099e+00	Temporarily Assigned Gene name family member (tag-310) [Source:RefSeq_peptide;Acc:NP_497856]
tcaaatgctcatttcctc
> R10E4.2a.1	cel_let-7.sbm_xxxxx---xxxxxx-xxxx	634	648	1.0258530678735001e+00	Temporarily Assigned Gene name family member (tag-310) [Source:RefSeq_peptide;Acc:NP_497856]
ttttctcttttcctc
> R10E4.2a.1	cel_let-7.sbm_xxxxx---xxxxxx-xxxx	864	878	1.0785165133834500e+00	Temporarily Assigned Gene name family member (tag-310) [Source:RefSeq_peptide;Acc:NP_497856]
cattctcctttcctc
> C03C10.1.1	cel_let-7.sbm_xxxxxxxxxxxxxxxxxxx	86	104	1.0076148722884000e+00	kin-19 encodes a serine/threonine kinase orthologous to human casein kinase I, alpha 1 (CSNK1A1, OMIM:600505). KIN-19 appears to be a component of the non-canonical Wnt signaling pathway that regulates endoderm formation in the early embryo. kin-19(RNAi) and mom-2(RNAi) enhance apr-1(RNAi), but not RNAi of each other. [Source: WormBase]
ttttcatttttttcccctc
> C03C10.1.1	cel_let-7.sbm_x--xxxxxxxxxxxxxxxx	88	104	1.0136754751926000e+00	kin-19 encodes a serine/threonine kinase orthologous to human casein kinase I, alpha 1 (CSNK1A1, OMIM:600505). KIN-19 appears to be a component of the non-canonical Wnt signaling pathway that regulates endoderm formation in the early embryo. kin-19(RNAi) and mom-2(RNAi) enhance apr-1(RNAi), but not RNAi of each other. [Source: WormBase]
ttcatttttttcccctc
> C03C10.1.1	cel_let-7.sbm_xxxxxx-xxxxx---xxxx	90	104	1.0222690873819000e+00	kin-19 encodes a serine/threonine kinase orthologous to human casein kinase I, alpha 1 (CSNK1A1, OMIM:600505). KIN-19 appears to be a component of the non-canonical Wnt signaling pathway that regulates endoderm formation in the early embryo. kin-19(RNAi) and mom-2(RNAi) enhance apr-1(RNAi), but not RNAi of each other. [Source: WormBase]
catttttttcccctc
> Y41D4B.19b	cel_let-7.sbm_xxxxxxxxxxxxxx-xxxx	99	116	1.0044871126600001e+00	Nuclear Pore complex Protein family member (npp-8) [Source:RefSeq_peptide;Acc:NP_500102]
ttttcctgttcacacctc
> Y41D4B.19b	cel_let-7.sbm_xxxxx---xxxxxx-xxxx	102	116	1.0050125934644001e+00	Nuclear Pore complex Protein family member (npp-8) [Source:RefSeq_peptide;Acc:NP_500102]
tcctgttcacacctc
> T19B10.7.1	cel_let-7.sbm_xxxxxxxxxx-xxx-xxxx	185	201	1.0489881014193001e+00	ima-1 encodes a member of the importin family. [Source: WormBase]
cattccttgctttcctc
> B0280.3.1	cel_let-7.sbm_xxxxxx-xxxxx---xxxx	66	80	1.0557249604917001e+00	Probable-ribose 5-phosphate isomerase (EC 5.3.1.6) (Phosphoriboisomerase). [Source:Uniprot/SWISSPROT;Acc:P41994]
acttcacttttcctc
> Y48B6A.14.1	cel_let-7.sbm_xxxxx---xxxxxx-xxxx	192	206	1.0148941158822000e+00	hmg-1.1 encodes a member of the high mobility group (HMG) family of proteins. [Source: WormBase]
acattatgtgccctc
> T25G3.2.2	cel_let-7.sbm_xxxxxx-xxxxx---xxxx	58	72	1.0464602652392001e+00	chi-1 encodes a putative chitin synthase, most closely related to chitin synthases characterized in filarial nematodes. [Source: WormBase]
gcatgctcttacctc
> DY3.7	cel_let-7.sbm_x--xxxxxxxxxxxxxxxx	171	187	1.0019228077800399e+00	sup-17 encodes an ADAM protein, an integral membrane disintegrin and zinc-activated metalloproteinase, orthologous to Drosophila and mouse KUZBANIAN and the vertebrate ADAM10 proteins. SUP-17 is required maternally for embryonic development and plays a role in LIN-12/Notch-mediated cell signaling required for several cell fate decisions during vulval development. SUP-17 is also required for normal body morphology and male tail development. SUP-17 functions cell autonomously to facilitate LIN-12 signaling and requires the LIN-12 extracellular domain to do so. [Source: WormBase]
cttctttcatttccctc
> R12C12.9a.1	cel_let-7.sbm_xxxxxxxxxxxxxxxxxxx	85	103	1.0290934605126079e+00	R12C12.9a [Source:RefSeq_peptide;Acc:NP_495203]
ccttctttttcttttcctc
> F58A3.2b.3	cel_let-7.sbm_xxxxxx-xxxxx---xxxx	408	422	1.0242481194732000e+00	egl-15 encodes an FGF-like receptor tyrosine kinase orthologous to human FGFR1 (OMIM:136350, which when mutated leads to Pfeiffer syndrome). EGL-15 is required for several processes including fluid balance and sex myoblast migration, which is essential for proper development of the egg-laying system, and is required to phosphorylate SAX-7, which inhibits the colocalization of SAX-7 with the ankyrin UNC-44. EGL-15 activators may include the FGF-like signalling molecules EGL-17 and LET-756. negative regulators include CLR-1, a receptor protein-tyrosine phosphatase. [Source: WormBase]
acttttttcgtcctc
> ZK177.8a	cel_let-7.sbm_xxxxx---xxxxxx-xxxx	44	58	1.0075910740828000e+00	ZK177.8a [Source:RefSeq_peptide;Acc:NP_495054]
acattttactgcctc
> B0495.8a	cel_let-7.sbm_xxxxxxxxxx-xxx-xxxx	73	89	1.0102468454407001e+00	Uncharacterized protein B0495.8. [Source:Uniprot/SWISSPROT;Acc:Q09217]
atttactttttttcctc
> M03D4.4a	cel_let-7.sbm_xxxxxxxxxxx-xx-xxxx	129	145	1.0239895984772194e+00	M03D4.4a [Source:RefSeq_peptide;Acc:NP_001023313]
tcaatatttctgacctc
> C43C3.3	cel_let-7.sbm_xxxxxxxxxxxxxx-xxxx	156	173	1.0599091092898001e+00	dyf-8 encodes a protein predicted to form a cell-surface ligand with a zona pellucida domain. DYF-8 is required for permeability of amphid and phasmid neurons to external dyes, chemotaxis to ammonium chloride, avoidance of high osmotic stimuli, male mating, and dauer formation. [Source: WormBase]
acttttatttgtttcctc
> C43C3.3	cel_let-7.sbm_x--xxxxxxxxxxxxxxxx	292	308	1.0070084738782101e+00	dyf-8 encodes a protein predicted to form a cell-surface ligand with a zona pellucida domain. DYF-8 is required for permeability of amphid and phasmid neurons to external dyes, chemotaxis to ammonium chloride, avoidance of high osmotic stimuli, male mating, and dauer formation. [Source: WormBase]
gttctcattatttcctc
> Y54F10AL.2b	cel_let-7.sbm_xxxxxx-xxxxx---xxxx	58	72	1.0481356328492999e+00	est-1 encodes two isoforms of a putative telomerase subunit orthologous to human EST1A (KIAA0732), Drosophila CG6369, and (more distantly) to S. cerevisiae EST1. EST-1A/B proteins have, from their N- to C-termini, an EST domain, one and a half tetratricopeptide repeats (TPRs), and a PilT amino-terminal (PIN) domain. the first two domains are shared with both metazoan and fungal EST1 orthologs, while the PIN domain is found only in metazoan EST1s. although it seems likely to be required for long-term maintenance of the germline (perhaps by recruiting telomerase to telomeres), est-1 has no obvious function in mass RNAi assays. [Source: WormBase]
ccaaccagtgtcctc
> C38C10.5a	cel_let-7.sbm_x--xxxxxxxxxxxxxxxx	83	99	1.0157475371056499e+00	RNA polymerase II mediator complex subunit 14 (Mediator complex subunit rgr-1). [Source:Uniprot/SWISSPROT;Acc:Q03570]
ctccattttctttcctc
> C38C10.5a	cel_let-7.sbm_xxxxx---xxxxxx-xxxx	85	99	1.0677250272915502e+00	RNA polymerase II mediator complex subunit 14 (Mediator complex subunit rgr-1). [Source:Uniprot/SWISSPROT;Acc:Q03570]
ccattttctttcctc
> C02B10.3.1	cel_let-7.sbm_xxxxxxxxxxxxxx--xxx	560	576	1.0364908984497001e+00	EGF-like domain-containing protein C02B10.3 precursor. [Source:Uniprot/SWISSPROT;Acc:O44443]
gcattactttgattctc
> C28H8.9a	cel_let-7.sbm_xxxxxxxxxx-xxx-xxxx	238	254	1.0505751754920001e+00	C28H8.9a [Source:RefSeq_peptide;Acc:NP_498281]
acttccacattttcctc
> K08D12.3a.2	cel_let-7.sbm_xxxxxxxxxxxx---xxxx	161	176	1.0600223193802001e+00	K08D12.3 is orthologous to the human gene UNNAMED PROTEIN PRODUCT (ZNF9. OMIM:116955), which when mutated leads to disease. [Source: WormBase]
ccaacctctgaacctc
> K10B2.1.1	cel_let-7.sbm_xxxxxxxxxxxxxx-xxxx	388	405	1.0065730423685000e+00	lin-23 encodes an F-box- and WD-repeat-containing protein orthologous to Saccharomyces cerevisiae MET30 and human beta TRCP (OMIM:603482), both components of the SCF (Skp1, Cullin, F-box) ubiquitin-ligase complex that regulates ubiquitin-mediated protein degradation. LIN-23 negatively regulates postembryonic cell divsions in all tissue types, and specifically, has been shown to function cell autonomously in the vulva to negatively regulate cell cycle progression and allow for cell cycle exit. LIN-23 also functions cell autonomously in some neurons to regulate neurite outgrowth. LIN-23 expression is first detected broadly during gastrulation, with expression continuing postembryonically in body wall and enteric muscle, hypodermal cells, and many but not all neurons. LIN-23 localizes to the cytoplasm. [Source: WormBase]
ttttgtttttcatccctc
> C03E10.4	cel_let-7.sbm_xxxxxxxxxxxxxx--xxx	247	263	1.0438329447695001e+00	gly-20 is orthologous to the human gene MANNOSYL (ALPHA-1,6-)-GLYCOPROTEIN BETA-1,2-N-ACETYLGLUCOSAMINYLTRANSFERASE (MGAT2. OMIM:602616), which when mutated leads to carbohydrate-deficient glycoprotein syndrome, type II. [Source: WormBase]
tgctcctttcatttctc
> C50C3.6	cel_let-7.sbm_xxxxx---xxxxxx-xxxx	252	266	1.0573280425570002e+00	prp-8 is orthologous to the human gene SIMILAR TO U5 SNRNP-SPECIFIC PROTEIN (220 KD), ORTHOLOG OF S. [Source: WormBase]
acgtttttattcctc
> C16H3.3a	cel_let-7.sbm_xxxxxxxxxxx-xx-xxxx	212	228	1.0208071812119899e+00	C16H3.3a [Source:RefSeq_peptide;Acc:NP_001024409]
gcaattttctccacctc
> Y54E10BR.3	cel_let-7.sbm_xxxxxxxxxxxxxxxxxxx	48	66	1.0530980164069299e+00	Y54E10BR.3 [Source:RefSeq_peptide;Acc:NP_491091]
acattttcttcttctcctc
> ZK669.1a	cel_let-7.sbm_xxxxxx-xxxxxx--xxxx	4	19	1.0377179827725000e+00	ZK669.1a [Source:RefSeq_peptide;Acc:NP_495666]
gcttccattccccctc
> ZK669.1a	cel_let-7.sbm_xxxxxxxxxxxxxxxxxxx	925	943	1.0638506300673001e+00	ZK669.1a [Source:RefSeq_peptide;Acc:NP_495666]
ccaatgttttgtcaacctc
> ZK669.1a	cel_let-7.sbm_x--xxxxxxxxxxxxxxxx	927	943	1.0384566479076200e+00	ZK669.1a [Source:RefSeq_peptide;Acc:NP_495666]
aatgttttgtcaacctc
> F10C1.8b	cel_let-7.sbm_xxxxxx-xxxxx---xxxx	226	240	1.0326659546915300e+00	F10C1.8a [Source:RefSeq_peptide;Acc:NP_495132]
gattcacatgtcctc
> T09A12.4d.2	cel_let-7.sbm_xxxxxxxxxxxx---xxxx	206	221	1.1007544619596001e+00	nhr-66 encodes a member of the superfamily of nuclear receptors, which is one of the most abundant class of transcriptional regulators. nuclear receptors have a well conserved DNA binding domain and a less conserved C-terminal ligand binding domain. expression studies using GFP fusions indicate that nhr-66 is expressed in several neuronal and nonneuronal cells. microarray analysis indicates that expression of nhr-66 in neurons and seam cells is upregulated in response to exposure to cholesterol. [Source: WormBase]
gcaacaatttaacctc
> R05D3.2	cel_let-7.sbm_x--xxxxxxxxxxxxxxxx	121	137	1.0123826675672500e+00	R05D3.2 is orthologous to the human gene UNKNOWN (PROTEIN FOR MGC:16889) (C7orf2. OMIM:605522), which when mutated leads to disease. [Source: WormBase]
caatttttgccaacctc
> T17E9.1b	cel_let-7.sbm_xxxxxxxxxxx-xx-xxxx	76	92	1.0027165535184899e+00	Serine/threonine-protein kinase SULU (EC 2.7.11.1) (Protein kinase 18). [Source:Uniprot/SWISSPROT;Acc:P46549]
ccaatttttcgttcctc
> T17E9.1b	cel_let-7.sbm_xxxxx---xxxxxx-xxxx	78	92	1.0005258246443001e+00	Serine/threonine-protein kinase SULU (EC 2.7.11.1) (Protein kinase 18). [Source:Uniprot/SWISSPROT;Acc:P46549]
aatttttcgttcctc
> F22B5.10.2	cel_let-7.sbm_xxxxxxxxxxxxxx--xxx	57	73	1.0378320107258601e+00	F22B5.10 [Source:RefSeq_peptide;Acc:NP_495786]
tatttattttctttctc
> C54D1.3	cel_let-7.sbm_x--xxxxxxxxxxxxxxxx	158	174	1.0000233513718371e+00	ist-1 encodes a pleckstrin homology (PH) and phosphotyrosine binding (PTB) domain-containing insulin receptor substrate (IRS) homolog that negatively regulates lifespan and dauer development. IST-1 potentiates insulin-like signaling, although it is not absolutely required for such signaling under most conditions. in addition to acting through the AGE-1/PI3K branch of the insulin-like signaling pathway, IST-1 may also function in a parallel pathway to activate downstream protein-kinase Bs encoded by akt-1 and akt-2. [Source: WormBase]
ctttccttcattacctc
> Y77E11A.13b	cel_let-7.sbm_xxxxxxxxxx-xxx-xxxx	108	124	1.1388670667663001e+00	Nuclear Pore complex Protein family member (npp-20) [Source:RefSeq_peptide;Acc:NP_500087]
tattgatttttttcctc
> F13C5.6b	cel_let-7.sbm_xxxxxx-xxxxxx--xxxx	50	65	1.0613514832204001e+00	gei-10 encodes a novel protein conserved with C. briggsae BP:CBP01944 that interacts with GEX-3 in yeast two-hybrid assays. [Source: WormBase]
tttttctttgttcctc
> F13C5.6b	cel_let-7.sbm_xxxxx---xxxxxx-xxxx	51	65	1.0025651985790001e+00	gei-10 encodes a novel protein conserved with C. briggsae BP:CBP01944 that interacts with GEX-3 in yeast two-hybrid assays. [Source: WormBase]
ttttctttgttcctc
> C46G7.2	cel_let-7.sbm_xxxxxxxxxx-xxx-xxxx	59	75	1.0083049156406600e+00	C46G7.2 [Source:RefSeq_peptide;Acc:NP_500904]
acaataatttagccctc
> Y57G11A.1b	cel_let-7.sbm_xxxxx---xxxxxx-xxxx	13	27	1.0369266557298000e+00	Temporarily Assigned Gene name family member (tag-273) [Source:RefSeq_peptide;Acc:NP_001023516]
ccattattattcctc
> C53H9.2c.1	cel_let-7.sbm_xxxxxxxxxxxxxx--xxx	78	94	1.0046945438098001e+00	C53H9.2 encodes at least three protein isoforms orthologous to the GTP-binding proteins human GNL1 (HSR1. OMIM:143024) and murine MMR1, as well as LSG1 in S. cerevisiae and many other eukaryotic and bacterial proteins. one alternative transcription unit of the C53H9.2 locus, C53H9.2a, has a natural nonsense transcript that is up-regulated in vivo by smg[-] mutations, indicating that C53H9.2 is a natural substrate for SMG-mediated nonsense suppresssion. C53H9.2 is required in mass RNAi assays for embryonic viability, normally rapid growth, and early embryonic nuclear positioning. since several other natural mRNA substrates of SMG suppression (e.g., rpl-3, rpl-8, rpl-10a, rpl-12) have protein products that are involved in translation, C53H9.2's protein products may function in translation as well, an inference supported by the observed role of LSG1 in cytoplasmic 60S ribosomal subunit biogenesis. [Source: WormBase]
ccaagcttcagcttctc
> M03C11.5.1	cel_let-7.sbm_xxxxxxxxxxxxxxxxxxx	329	347	1.0655264370661000e+00	Protein YME1 homolog (EC 3.4.24.-). [Source:Uniprot/SWISSPROT;Acc:P54813]
tcatcctctctttctcctc
> M03C11.5.1	cel_let-7.sbm_x--xxxxxxxxxxxxxxxx	331	347	1.0187463741049001e+00	Protein YME1 homolog (EC 3.4.24.-). [Source:Uniprot/SWISSPROT;Acc:P54813]
atcctctctttctcctc
> F58A3.2b.1	cel_let-7.sbm_xxxxxx-xxxxx---xxxx	283	297	1.0242481194732000e+00	egl-15 encodes an FGF-like receptor tyrosine kinase orthologous to human FGFR1 (OMIM:136350, which when mutated leads to Pfeiffer syndrome). EGL-15 is required for several processes including fluid balance and sex myoblast migration, which is essential for proper development of the egg-laying system, and is required to phosphorylate SAX-7, which inhibits the colocalization of SAX-7 with the ankyrin UNC-44. EGL-15 activators may include the FGF-like signalling molecules EGL-17 and LET-756. negative regulators include CLR-1, a receptor protein-tyrosine phosphatase. [Source: WormBase]
acttttttcgtcctc
> R11G1.4a.1	cel_let-7.sbm_xxxxxxxxxxxxxx--xxx	228	244	1.0508690902706601e+00	The sax-1 gene encodes a homolog of Ndr kinase that regulates neuronal cell shape and neurite initiation. [Source: WormBase]
caaacattttcttactc
> K02C4.4	cel_let-7.sbm_xxxxxxxxxxx-xx-xxxx	24	40	1.0250834464660799e+00	ltd-1 encodes a protein with LIM and transglutaminase domains. LTD-1 is homologous to the mouse KY protein (MGI:96709, mutated in kyphoscoliosis), and to the HILLARIN protein of Hirudo medicinalis, found at axon hillocks. ltd-1 is expressed in hypodermal cells from the twofold stage embryo to adulthood, but has no obvious function in mass RNAi assays. [Source: WormBase]
tattgttcttgtccctc
> F33A8.2.1	cel_let-7.sbm_xxxxxx-xxxxx---xxxx	24	38	1.0110417366016100e+00	nlp-18 encodes four predicted neuropeptide-like proteins. in C. elegans, nlp-18 is part of the FAFA neuropeptide family that also contains nlp-20. nlp-18 is expressed in a variety of neurons, including ASI, NSM, four head neurons, two tail neurons, and two anterior pharyngeal neurons. nlp-18 expression is also detected in the spermatheca, the rectal gland, and the intestine. as loss of nlp-18 activity via large-scale RNAi screens does not result in any obvious abnormalities, the precise role of nlp-18-encoded peptides in development and/or behavior is not yet known. [Source: WormBase]
ttttccttcctcctc
> K11H12.7	cel_let-7.sbm_xxxxxxxxxxxxxx-xxxx	13	30	1.0396134846958001e+00	K11H12.7 [Source:RefSeq_peptide;Acc:NP_499966]
gcttgttttttcttcctc
> Y48C3A.4	cel_let-7.sbm_xxxxxx-xxxxxx--xxxx	115	130	1.0654338115159001e+00	Y48C3A.4 [Source:RefSeq_peptide;Acc:NP_496811]
ccaaatttttttcctc
> Y48C3A.4	cel_let-7.sbm_x--xxxxxxxxxxxxxxxx	132	148	1.0249780729190001e+00	Y48C3A.4 [Source:RefSeq_peptide;Acc:NP_496811]
gttttttctttctcctc
> C02B4.2	cel_let-7.sbm_x--xxxxxxxxxxxxxxxx	111	127	1.0020493049562000e+00	nhr-17 encodes a member of the superfamily of nuclear receptors, which is one of the most abundant class of transcriptional regulators. nuclear receptors have a well conserved DNA binding domain and a less conserved C-terminal ligand binding domain. [Source: WormBase]
cccctttccactacctc
> NP_499820.1	cel_let-7.sbm_xxxxxxxxxxxxxx--xxx	28	44	1.0433097681621601e+00	flp-15 encodes two FMRFamide-related short peptide neurotransmitter. the precise roles for these peptides in C. elegans neurotransmission are not yet known. [Source: WormBase]
ccaacaacttttttctc
> F27B10.1.2	cel_let-7.sbm_xxxxxxxxxxxxxx-xxxx	121	138	1.0466741675376698e+00	F27B10.1 [Source:RefSeq_peptide;Acc:NP_741563]
ctttgcttttctttcctc
> F45G2.2a	cel_let-7.sbm_xxxxxxxxxxxxxxxxxxx	51	69	1.0056172029413823e+00	F45G2.2a [Source:RefSeq_peptide;Acc:NP_001022590]
actttatcttctgaccctc
> Y18D10A.5	cel_let-7.sbm_xxxxxxxxxxxxxx--xxx	102	118	1.0239365732197601e+00	Glycogen Synthase Kinase family member (gsk-3) [Source:RefSeq_peptide;Acc:NP_493243]
ccatcctctcctctctc
> T23F2.5	cel_let-7.sbm_xxxxxxxxxxxxxx-xxxx	69	86	1.0312619040579101e+00	UPF057 membrane protein T23F2.5. [Source:Uniprot/SWISSPROT;Acc:Q22702]
tcaaatgctcttttcctc
> T23F2.5	cel_let-7.sbm_xxxxxxxxxxxxxx--xxx	164	180	1.0311234561822600e+00	UPF057 membrane protein T23F2.5. [Source:Uniprot/SWISSPROT;Acc:Q22702]
tcatccatttccttctc
> C31H1.6a	cel_let-7.sbm_xxxxxx-xxxxx---xxxx	77	91	1.0588959444874000e+00	C31H1.6a [Source:RefSeq_peptide;Acc:NP_500866]
catttatttcccctc
> K10B3.6b	cel_let-7.sbm_xxxxxxxxxxxxxx--xxx	328	344	1.0096461005436999e+00	K10B3.6a [Source:RefSeq_peptide;Acc:NP_001024784]
tattgtttttgtcactc
> ZC518.3b	cel_let-7.sbm_xxxxxxxxxxxxxxxxxxx	264	282	1.0117890394868001e+00	CCR (yeast CCR4/NOT complex component) homolog family member (ccr-4) [Source:RefSeq_peptide;Acc:NP_001023607]
cgacccttttatttccctc
> ZC518.3b	cel_let-7.sbm_x--xxxxxxxxxxxxxxxx	266	282	1.0043877111135200e+00	CCR (yeast CCR4/NOT complex component) homolog family member (ccr-4) [Source:RefSeq_peptide;Acc:NP_001023607]
acccttttatttccctc
> ZC518.3b	cel_let-7.sbm_xxxxxx-xxxxx---xxxx	992	1006	1.0280221187551000e+00	CCR (yeast CCR4/NOT complex component) homolog family member (ccr-4) [Source:RefSeq_peptide;Acc:NP_001023607]
gcattcttcaccctc
> ZC518.3b	cel_let-7.sbm_xxxxxxxxxxxxxx--xxx	1008	1024	1.0174861632020600e+00	CCR (yeast CCR4/NOT complex component) homolog family member (ccr-4) [Source:RefSeq_peptide;Acc:NP_001023607]
gcttccttctctctctc
> F44B9.4a	cel_let-7.sbm_xxxxxx-xxxxxx--xxxx	375	390	1.0211061406352000e+00	cit-1.1 encodes one of two C. elegans cyclin T orthologs. RNAi experiments indicate that CIT-1.1 functions redundantly with CIT-1.2 to broadly regulate embryonic transcription. by homology, CIT-1.1 and CIT-1.2 are predicted to interact with the CDK-9 kinase to form the P-TEFb transcription elongation factor that in C. elegans is required for Ser2, but not Ser5, phosphorylation in the C-terminal domain (CTD) repeat of AMA-1/Pol [Source: WormBase]
tgttgattctttcctc
> F44B9.4a	cel_let-7.sbm_xxxxx---xxxxxx-xxxx	379	393	1.0236633426001001e+00	cit-1.1 encodes one of two C. elegans cyclin T orthologs. RNAi experiments indicate that CIT-1.1 functions redundantly with CIT-1.2 to broadly regulate embryonic transcription. by homology, CIT-1.1 and CIT-1.2 are predicted to interact with the CDK-9 kinase to form the P-TEFb transcription elongation factor that in C. elegans is required for Ser2, but not Ser5, phosphorylation in the C-terminal domain (CTD) repeat of AMA-1/Pol [Source: WormBase]
gattctttcctcctc
> R07A4.2	cel_let-7.sbm_xxxxxxxxxxx-xx-xxxx	11	27	1.0286087163605999e+00	R07A4.2 [Source:RefSeq_peptide;Acc:NP_509796]
agttcctaatgttcctc
> F49E10.5	cel_let-7.sbm_xxxxxxxxxxxxxx--xxx	489	505	1.0195690527391401e+00	tag-45 encodes a D-isomer specific 2-hydroxyacid dehydrogenase. [Source: WormBase]
acatttttttcaaactc
> C35E7.2a	cel_let-7.sbm_x--xxxxxxxxxxxxxxxx	144	160	1.0508200268390302e+00	C35E7.2a [Source:RefSeq_peptide;Acc:NP_492833]
aacgattccatatcctc
> K11C4.3a	cel_let-7.sbm_xxxxxxxxxxxxxx--xxx	1324	1340	1.0198744419728001e+00	unc-70 encodes two isoforms of a beta-spectrin ortholog required for normal body curvature and shape, normal movement, and correct localization of the alpha-spectrin SPC-1. the predominant UNC-70 isoform is expressed in all embryonic cells except the intestine, at the plasma membrane at sites of intercellular contact. UNC-70 becomes largely restricted to muscles and neurons from hatching to adulthood, with expression in adult spermetheca and hypodermis as well. conversely, the minor isoform is predominantly expressed in gut, and is also apposed to intercellular membrane junctions in embryos. sma-1 mutations (which impair the one beta-H-spectrin ortholog in C. elegans) enhance the unc-70 phenotype. UNC-70 is dispensable for viability (under undemanding laboratory culture conditions). [Source: WormBase]
acattctaacaacactc
> Y11D7A.14	cel_let-7.sbm_xxxxx---xxxxxx-xxxx	70	84	1.0528949860887000e+00	Y11D7A.14 [Source:RefSeq_peptide;Acc:NP_501620]
acatgtagttccctc
> UBC2_CAEEL	cel_let-7.sbm_xxxxxx-xxxxxx--xxxx	359	374	1.0428686478197959e+00	let-70 encodes a class I E2 ubiquitin conjugating enzyme. let-70 was identified in screens for essential genes and phenotypic analyses indicate that loss of let-70 activity results in embryonic and larval lethality with defects in sarcomere assembly. purified LET-70 can stimulate the self-ubiquitylation activities of CHN-1 and UFD-2, E4 ubiquitin conjugation factors and, in addition, can stimulate the CHN-1- and UFD-2-dependent multiubiquitylation of UNC-45, a myosin-directed chaperone. in this manner, LET-70 may regulate UNC-45 degradation and myosin assembly. RNA blot analyses and a let-70-lacZ reporter fusion reveal that let-70 is abundantly expressed at all stages of development, including the dauer larval stage. strong staining is observed in most somatic tissues until adult stages, when expression generally becomes restricted to the nervous system. [Source: WormBase]
ccaaatctccctcctc
> C13F10.4	cel_let-7.sbm_xxxxxxxxxxxxxx-xxxx	8	25	1.0252147213613589e+00	C13F10.4 [Source:RefSeq_peptide;Acc:NP_504828]
acttctgctcaattcctc
> F22B7.9	cel_let-7.sbm_xxxxxx-xxxxx---xxxx	113	127	1.0157977615414999e+00	F22B7.9 [Source:RefSeq_peptide;Acc:NP_498908]
tcaagttttatcctc
> SC5A7_CAEEL	cel_let-7.sbm_x--xxxxxxxxxxxxxxxx	23	39	1.0387754482637501e+00	cho-1 encodes a high-affinity choline transporter orthologous to members of the sodium-dependent glucose transporter family. CHO-1 is expressed in cholinergic neurons. [Source: WormBase]
gttcacttaatttcctc
> Y54E10A.9a	cel_let-7.sbm_xxxxxx-xxxxxx--xxxx	166	181	1.0133529137759500e+00	Vasa- and Belle-like Helicase family member (vbh-1) [Source:RefSeq_peptide;Acc:NP_491113]
gcgtggcttattcctc
> K04G2.1.1	cel_let-7.sbm_xxxxxxxxxxxxxx--xxx	123	139	1.0031410354563599e+00	Putative eukaryotic translation initiation factor 2 subunit beta (eIF- 2-beta). [Source:Uniprot/SWISSPROT;Acc:Q21230]
gtttcatttcctttctc
> C15C7.2	cel_let-7.sbm_xxxxxxxxxxxxxxxxxxx	33	51	1.0258878794673980e+00	klp-8 encodes an atypical kinesin-like motor protein with the motor domain in the N-terminus. the motor domain of KLP-8 exhibits poor homology to the globular motor domain of the kinesin heavy chain. [Source: WormBase]
gaaacttttttttttcctc
> C15C7.2	cel_let-7.sbm_x--xxxxxxxxxxxxxxxx	35	51	1.0619138739900700e+00	klp-8 encodes an atypical kinesin-like motor protein with the motor domain in the N-terminus. the motor domain of KLP-8 exhibits poor homology to the globular motor domain of the kinesin heavy chain. [Source: WormBase]
aacttttttttttcctc
> C15C7.2	cel_let-7.sbm_xxxxxx-xxxxxx--xxxx	36	51	1.0387395526748000e+00	klp-8 encodes an atypical kinesin-like motor protein with the motor domain in the N-terminus. the motor domain of KLP-8 exhibits poor homology to the globular motor domain of the kinesin heavy chain. [Source: WormBase]
acttttttttttcctc
> C01H6.5b.3	cel_let-7.sbm_xxxxx---xxxxxx-xxxx	59	73	1.0417387470151900e+00	The nhr-23 gene encodes a nuclear hormone receptor homolog that is required in all larval molts. NHR-23 is highly similar to Drosophila DHR3, an ecdysone-inducible gene product involved in metamorphosis. NHR-23 is required for hypodermal expression of acn-1 and, probably, of dpy-7. [Source: WormBase]
gaatctcgtttcctc
> Y48E1C.1b	cel_let-7.sbm_xxxxxxxxxxxx---xxxx	23	38	1.0142130646431000e+00	Y48E1C.1b [Source:RefSeq_peptide;Acc:NP_496827]
tatttatttttccctc
> T24F1.3a	cel_let-7.sbm_xxxxxxxxxx-xxx-xxxx	20	36	1.0312013760397600e+00	T24F1.3a [Source:RefSeq_peptide;Acc:NP_001022361]
tattccattctttcctc
> Y37E11AM.3.1	cel_let-7.sbm_xxxxxxxxxxx-xx-xxxx	53	69	1.0012960668950999e+00	Y37E11AM.3 [Source:RefSeq_peptide;Acc:NP_500403]
ccttcattctcttcctc
> Y37E11AM.3.1	cel_let-7.sbm_xxxxxxxxxxxxxxxxxxx	1076	1094	1.0508961499642000e+00	Y37E11AM.3 [Source:RefSeq_peptide;Acc:NP_500403]
ttttcaacttgtttccctc
> Y37E11AM.3.1	cel_let-7.sbm_x--xxxxxxxxxxxxxxxx	1078	1094	1.0453586557818000e+00	Y37E11AM.3 [Source:RefSeq_peptide;Acc:NP_500403]
ttcaacttgtttccctc
> T09B9.4.1	cel_let-7.sbm_xxxxxxxxxx-xxx-xxxx	154	170	1.0137950185280999e+00	T09B9.4 is orthologous to the human gene PUTATIVE CYTOSKELETAL PROTEIN (D10S170. OMIM:601985), which when mutated leads to disease. [Source: WormBase]
acatgtgtctttccctc
> Y71H2AM.23.3	cel_let-7.sbm_x--xxxxxxxxxxxxxxxx	47	63	1.0147106921775271e+00	TU elongation Factor (EF-Tu), Mitochondrial family member (tufm-1) [Source:RefSeq_peptide;Acc:NP_497623]
aaatccatgtttccctc
> C31H2.1b	cel_let-7.sbm_xxxxxxxxxxx-xx-xxxx	23	39	1.0143118473204999e+00	C31H2.1b [Source:RefSeq_peptide;Acc:NP_741779]
tgtttatttccttcctc
> C31H2.1b	cel_let-7.sbm_xxxxx---xxxxxx-xxxx	392	406	1.0405322210020500e+00	C31H2.1b [Source:RefSeq_peptide;Acc:NP_741779]
ccaactcctcgcctc
> Y54G2A.2b	cel_let-7.sbm_xxxxxxxxxxxxxxxxxxx	272	290	1.0275270511996100e+00	Y54G2A.2a [Source:RefSeq_peptide;Acc:NP_001023492]
tattgtactttttctcctc
> C35E7.11	cel_let-7.sbm_xxxxxxxxxx-xxx-xxxx	254	270	1.0346097812161601e+00	C35E7.11 [Source:RefSeq_peptide;Acc:NP_492835]
taaaccatttttccctc
> F53F4.16	cel_let-7.sbm_xxxxxxxxxxxxxx--xxx	15	31	1.0318418940530001e+00	F53F4.16 [Source:RefSeq_peptide;Acc:NP_001023963]
aattcctcatcattctc
> H02I12.5	cel_let-7.sbm_xxxxx---xxxxxx-xxxx	107	121	1.0271690434917000e+00	H02I12.5 [Source:RefSeq_peptide;Acc:NP_502151]
tattttccattcctc
> Y73E7A.6	cel_let-7.sbm_xxxxxxxxxxxxxx--xxx	16	32	1.0451909336534002e+00	Y73E7A.6 [Source:RefSeq_peptide;Acc:NP_490871]
acatatttttttttctc
> R08E3.3b	cel_let-7.sbm_xxxxxxxxxxx-xx-xxxx	145	161	1.0631023161848900e+00	R08E3.3b [Source:RefSeq_peptide;Acc:NP_001024849]
gcatatttttgttcctc
> Y82E9BR.3.1	cel_let-7.sbm_xxxxx---xxxxxx-xxxx	180	194	1.0119511837109001e+00	Y82E9BR.3 [Source:RefSeq_peptide;Acc:NP_001022966]
tcatcactatccctc
> F46H5.7b	cel_let-7.sbm_xxxxxx-xxxxx---xxxx	60	74	1.0489011423673100e+00	F46H5.7a [Source:RefSeq_peptide;Acc:NP_741829]
catttacttctcctc
> B0491.4	cel_let-7.sbm_xxxxxxxxxxxxxx--xxx	137	153	1.1633613295008001e+00	B0491.4 [Source:RefSeq_peptide;Acc:NP_496423]
acaaactttccattctc
> T25G3.4	cel_let-7.sbm_xxxxxxxxxxxxxxxxxxx	23	41	1.0165421011979998e+00	T25G3.4 is orthologous to the human gene GLYCEROL-3-PHOSPHATE DEHYDROGENASE 3 (GPD2. OMIM:138430), which when mutated leads to disease. [Source: WormBase]
ttaaatactttattgcctc
> T25G3.4	cel_let-7.sbm_x--xxxxxxxxxxxxxxxx	25	41	1.0883289051905001e+00	T25G3.4 is orthologous to the human gene GLYCEROL-3-PHOSPHATE DEHYDROGENASE 3 (GPD2. OMIM:138430), which when mutated leads to disease. [Source: WormBase]
aaatactttattgcctc
> T25G3.4	cel_let-7.sbm_xxxxxxxxxxxx---xxxx	232	247	1.0503063989657999e+00	T25G3.4 is orthologous to the human gene GLYCEROL-3-PHOSPHATE DEHYDROGENASE 3 (GPD2. OMIM:138430), which when mutated leads to disease. [Source: WormBase]
aattgaactcttcctc
> T28D9.1.2	cel_let-7.sbm_xxxxx---xxxxxx-xxxx	24	38	1.0567708284722002e+00	T28D9.1 [Source:RefSeq_peptide;Acc:NP_495312]
acttcatccttcctc
> Y42H9AR.4	cel_let-7.sbm_xxxxxxxxxxx-xx-xxxx	210	226	1.0522654863508001e+00	Y42H9AR.4 [Source:RefSeq_peptide;Acc:NP_501353]
tgttcctctctcacctc
> ZK973.2	cel_let-7.sbm_xxxxxx-xxxxx---xxxx	707	721	1.0357961406218299e+00	ZK973.2 [Source:RefSeq_peptide;Acc:NP_491360]
acttggctcatcctc
> C37C3.8a.1	cel_let-7.sbm_xxxxxxxxxxxxxx-xxxx	155	172	1.0227518203588000e+00	UPF0103 protein tag-253. [Source:Uniprot/SWISSPROT;Acc:Q22915]
tcatcaacttttcacctc
> C37C3.8a.1	cel_let-7.sbm_xxxxxx-xxxxx---xxxx	158	172	1.0881949791438499e+00	UPF0103 protein tag-253. [Source:Uniprot/SWISSPROT;Acc:Q22915]
tcaacttttcacctc
> W07B3.2a.1	cel_let-7.sbm_xxxxxxxxxxxxxx-xxxx	69	86	1.0668419501345698e+00	gei-4 encodes a protein with a coiled-coil domain (predicted to mediate protein-protein interactions), an internal repeat of 69 residues (covering residues 134-202, 203-265, and 266-328 of W07B3.2a), and a glutamine/asparagine-rich domain. GEI-4 is paralogous to Y50D7A.8 and Y59C2A.3, physically interacts with GEX-2, and is required for embryonic viability, fertility, and vulval morphogenesis. GEI-4 is claimed to have weak homology to trichohyalin, a mammalian intermediate filament interacting protein. the similarity of the mutant phenotypes of gei-4, gex-2 and gex-3 and their interaction sugggest that the GEX-2/GEX-3/GEI-4 protein complex is essential for the regulation of intermediate filaments during rearrangement of the cytoskeleton that occurs in embryogenesis. GFI-2, an ankyrin-repeat protein associates with GEI-4 and exhibits a similar mutant phenotype, suggesting that gfi-2 is also involved in intermediate filament dynamics. [Source: WormBase]
cattgtttttctttcctc
> W07B3.2a.1	cel_let-7.sbm_xxxxx---xxxxxx-xxxx	72	86	1.0022757075222501e+00	gei-4 encodes a protein with a coiled-coil domain (predicted to mediate protein-protein interactions), an internal repeat of 69 residues (covering residues 134-202, 203-265, and 266-328 of W07B3.2a), and a glutamine/asparagine-rich domain. GEI-4 is paralogous to Y50D7A.8 and Y59C2A.3, physically interacts with GEX-2, and is required for embryonic viability, fertility, and vulval morphogenesis. GEI-4 is claimed to have weak homology to trichohyalin, a mammalian intermediate filament interacting protein. the similarity of the mutant phenotypes of gei-4, gex-2 and gex-3 and their interaction sugggest that the GEX-2/GEX-3/GEI-4 protein complex is essential for the regulation of intermediate filaments during rearrangement of the cytoskeleton that occurs in embryogenesis. GFI-2, an ankyrin-repeat protein associates with GEI-4 and exhibits a similar mutant phenotype, suggesting that gfi-2 is also involved in intermediate filament dynamics. [Source: WormBase]
tgtttttctttcctc
> F26F4.9b	cel_let-7.sbm_xxxxxxxxxxxxxxxxxxx	177	195	1.0654469993576001e+00	F26F4.9b [Source:RefSeq_peptide;Acc:NP_498033]
acaaaatatttattgcctc
> F26F4.9b	cel_let-7.sbm_x--xxxxxxxxxxxxxxxx	179	195	1.0085300127304000e+00	F26F4.9b [Source:RefSeq_peptide;Acc:NP_498033]
aaaatatttattgcctc
> F26F4.9b	cel_let-7.sbm_xxxxxxxxxxxxxxxxxxx	290	308	1.0129555889434301e+00	F26F4.9b [Source:RefSeq_peptide;Acc:NP_498033]
tcaatttcttcttctcctc
> F32D1.7	cel_let-7.sbm_xxxxxxxxxx-xxx-xxxx	59	75	1.0081301617593001e+00	F32D1.7 [Source:RefSeq_peptide;Acc:NP_504205]
attttctctcattcctc
> T14G11.1	cel_let-7.sbm_xxxxxxxxxxxxxx--xxx	155	171	1.0594981466311142e+00	T14G11.1 [Source:RefSeq_peptide;Acc:NP_508476]
accaccttttctttctc
> K04F10.4d	cel_let-7.sbm_xxxxxxxxxx-xxx-xxxx	507	523	1.0185179627289001e+00	bli-4 encodes a variety of related subtilases (serine endoproteases of the KEX2/subtilisin class), with shared N-termini but varying C-termini, that are collectively required both for larval viability and for stable adhesion of the adult cuticle. [Source: WormBase]
tcttgaatacacacctc
> C26B9.1a	cel_let-7.sbm_xxxxxxxxxxxxxx--xxx	133	149	1.0093573476637401e+00	C26B9.1a [Source:RefSeq_peptide;Acc:NP_001024433]
gcaaccccatttcactc
> C26B9.1a	cel_let-7.sbm_xxxxxxxxxxxxxx-xxxx	665	682	1.0188356115301000e+00	C26B9.1a [Source:RefSeq_peptide;Acc:NP_001024433]
gcaacctctctatctctc
> Y97E10AR.1	cel_let-7.sbm_xxxxxxxxxx-xxx-xxxx	97	113	1.0719786513041001e+00	Y97E10AR.1 [Source:RefSeq_peptide;Acc:NP_505058]
ttttccgttttttcctc
> C48A7.1a	cel_let-7.sbm_xxxxx---xxxxxx-xxxx	239	253	1.0275328212589001e+00	egl-19 encodes an ortholog of the alpha subunit of mammalian L-type calcium ion channels that affects muscle contraction in late embryonic morphogenesis, movement, egg-laying, mating and feeding. egl-19 is expressed in muscle cells and some neurons. [Source: WormBase]
tcttctttttccctc
> W08G11.3a	cel_let-7.sbm_x--xxxxxxxxxxxxxxxx	248	264	1.0005674254109000e+00	W08G11.3a [Source:RefSeq_peptide;Acc:NP_001041179]
aaaatattcattccctc
> F27E5.4	cel_let-7.sbm_xxxxxxxxxxxxxx--xxx	60	76	1.0187059976294000e+00	Growth-arrest-specific protein 1 homolog precursor (Pharynx-associated gas1 homolog). [Source:Uniprot/SWISSPROT;Acc:Q09553]
aaattattttatttctc
> R06C1.1.1	cel_let-7.sbm_xxxxx---xxxxxx-xxxx	87	101	1.0567283427292580e+00	hda-3 encodes a member of the histone deacetylase family most similar to human histone deacetylase 1 (HD1) that affects radiation sensitivity. [Source: WormBase]
acttctctaaacctc
> E02D9.1b.2	cel_let-7.sbm_xxxxxxxxxxxxxx--xxx	36	52	1.0149034782262301e+00	E02D9.1c [Source:RefSeq_peptide;Acc:NP_740879]
ccaaaaatacaattctc
> C47E8.7.1	cel_let-7.sbm_xxxxxxxxxxxxxx--xxx	105	121	1.0030000666973000e+00	The unc-112 gene encodes a pleckstrin homology domain-containing protein, orthologous to human Mitogen inducible gene-2, that is required for assembly of muscle dense bodies and M lines during embryogenesis. UNC-112 is a dense body/M-line component and requires PAT-3/beta-integrin, UNC-52/perlecan, and PAT-4/integrin-linked kinase for proper localization. UNC-112 binds PAT-4 directly, forms a ternary complex with PAT-4 and PAT-6/actopaxin, and is required for recruitment of PAT-3 and PAT-4 to muscle cell attachment sites. viable unc-112 mutations are suppressed by mutation of dim-1. [Source: WormBase]
catttttcttgtttctc
> T25G3.2.1	cel_let-7.sbm_xxxxxx-xxxxx---xxxx	58	72	1.0464602652392001e+00	chi-1 encodes a putative chitin synthase, most closely related to chitin synthases characterized in filarial nematodes. [Source: WormBase]
gcatgctcttacctc
> T25G3.2.1	cel_let-7.sbm_xxxxxxxxxxxxxx--xxx	128	144	1.0110296622717001e+00	chi-1 encodes a putative chitin synthase, most closely related to chitin synthases characterized in filarial nematodes. [Source: WormBase]
ggaaacttttcaccctc
> T25G3.2.1	cel_let-7.sbm_xxxxxx-xxxxxx--xxxx	129	144	1.0390808647922800e+00	chi-1 encodes a putative chitin synthase, most closely related to chitin synthases characterized in filarial nematodes. [Source: WormBase]
gaaacttttcaccctc
> F42G9.1a	cel_let-7.sbm_xxxxxx-xxxxxx--xxxx	306	321	1.1260673469844600e+00	Probable protein phosphatase 2C F42G9.1 (EC 3.1.3.16) (PP2C). [Source:Uniprot/SWISSPROT;Acc:P49595]
acatcacttgatcctc
> F57C2.6	cel_let-7.sbm_xxxxxxxxxx-xxx-xxxx	34	50	1.0148931795762002e+00	F57C2.6 [Source:RefSeq_peptide;Acc:NP_497020]
gattgaatatatgcctc
> F13G11.1a	cel_let-7.sbm_xxxxxxxxxxxx---xxxx	227	242	1.0203424931564200e+00	Temporarily Assigned Gene name family member (tag-193) [Source:RefSeq_peptide;Acc:NP_502770]
ttctccgtttcacctc
> T26C12.1.1	cel_let-7.sbm_xxxxxxxxxxxxxx-xxxx	57	74	1.0169298954670600e+00	T26C12.1 [Source:RefSeq_peptide;Acc:NP_500306]
ccaaactcatcattcctc
> B0041.2b	cel_let-7.sbm_xxxxxx-xxxxx---xxxx	724	738	1.0266169441529001e+00	B0041.2b [Source:RefSeq_peptide;Acc:NP_491421]
cattcacttttcctc
> T27F2.2	cel_let-7.sbm_xxxxxxxxxx-xxx-xxxx	90	106	1.0016283688931400e+00	T27F2.2 encodes a homolog of human SIPA1/EHBP1L1 (OMIM:602180) and its paralogs. [Source: WormBase]
tctttccctttttcctc
> T27F2.2	cel_let-7.sbm_xxxxxx-xxxxxx--xxxx	91	106	1.0254467597390000e+00	T27F2.2 encodes a homolog of human SIPA1/EHBP1L1 (OMIM:602180) and its paralogs. [Source: WormBase]
ctttccctttttcctc
> Y11D7A.10.2	cel_let-7.sbm_xxxxxxxxxx-xxx-xxxx	50	66	1.0171469844336400e+00	Y11D7A.10 [Source:RefSeq_peptide;Acc:NP_501616]
tcatttcctttttcctc
> Y11D7A.10.2	cel_let-7.sbm_xxxxxx-xxxxxx--xxxx	51	66	1.0231423263438002e+00	Y11D7A.10 [Source:RefSeq_peptide;Acc:NP_501616]
catttcctttttcctc
> Y11D7A.10.2	cel_let-7.sbm_xxxxxx-xxxxx---xxxx	52	66	1.0081886517631000e+00	Y11D7A.10 [Source:RefSeq_peptide;Acc:NP_501616]
atttcctttttcctc
> T10H10.2	cel_let-7.sbm_xxxxxxxxxxxx---xxxx	8	23	1.0469931846347000e+00	T10H10.2 [Source:RefSeq_peptide;Acc:NP_508419]
acttccacttttcctc
> B0285.5	cel_let-7.sbm_xxxxxx-xxxxxx--xxxx	31	46	1.0725021830130361e+00	hse-5 encodes a D-glucuronyl C5-epimerase. [Source: WormBase]
acttctcttcatcctc
> T27A3.7	cel_let-7.sbm_x--xxxxxxxxxxxxxxxx	390	406	1.0501521241098100e+00	T27A3.7 [Source:RefSeq_peptide;Acc:NP_491764]
aaagttttaatctcctc
> C03C10.1.2	cel_let-7.sbm_xxxxxxxxxxxxxxxxxxx	86	104	1.0076148722884000e+00	kin-19 encodes a serine/threonine kinase orthologous to human casein kinase I, alpha 1 (CSNK1A1, OMIM:600505). KIN-19 appears to be a component of the non-canonical Wnt signaling pathway that regulates endoderm formation in the early embryo. kin-19(RNAi) and mom-2(RNAi) enhance apr-1(RNAi), but not RNAi of each other. [Source: WormBase]
ttttcatttttttcccctc
> C03C10.1.2	cel_let-7.sbm_x--xxxxxxxxxxxxxxxx	88	104	1.0136754751926000e+00	kin-19 encodes a serine/threonine kinase orthologous to human casein kinase I, alpha 1 (CSNK1A1, OMIM:600505). KIN-19 appears to be a component of the non-canonical Wnt signaling pathway that regulates endoderm formation in the early embryo. kin-19(RNAi) and mom-2(RNAi) enhance apr-1(RNAi), but not RNAi of each other. [Source: WormBase]
ttcatttttttcccctc
> C03C10.1.2	cel_let-7.sbm_xxxxxx-xxxxx---xxxx	90	104	1.0222690873819000e+00	kin-19 encodes a serine/threonine kinase orthologous to human casein kinase I, alpha 1 (CSNK1A1, OMIM:600505). KIN-19 appears to be a component of the non-canonical Wnt signaling pathway that regulates endoderm formation in the early embryo. kin-19(RNAi) and mom-2(RNAi) enhance apr-1(RNAi), but not RNAi of each other. [Source: WormBase]
catttttttcccctc
> F14B8.1a	cel_let-7.sbm_xxxxxxxxxxxxxx--xxx	230	246	1.0166928508855000e+00	nhx-4 encodes two isoforms of a sodium/proton exchanger expressed in the plasma membrane of nearly all cells and cell types. in polarized epithelial cells, NHX-4::GFP appears specifically located in the basolateral membrane, like human SLC9A1 ('NHE1'. OMIM:107310). nhx-4 has no reported mutant or RNAi phenotype, but, given its ubiquitous expression, may represent a housekeeping exchanger generally required for cellular viability. transgenic NHX-4A, when expressed in cell culture, mediates Na[+]-dependent pH recovery after intracellular acidification, independently of extracellular Cl[-]. [Source: WormBase]
agctgtttttgtttctc
> H34I24.2	cel_let-7.sbm_xxxxxxxxxx-xxx-xxxx	50	66	1.0509622698561800e+00	H34I24.2 [Source:RefSeq_peptide;Acc:NP_497628]
acaacagttcagacctc
> F36G3.1	cel_let-7.sbm_xxxxxxxxxxxxxxxxxxx	48	66	1.0112024411509200e+00	F36G3.1 [Source:RefSeq_peptide;Acc:NP_509642]
ccaagtattttttctcctc
> F36G3.1	cel_let-7.sbm_x--xxxxxxxxxxxxxxxx	50	66	1.0095964815458001e+00	F36G3.1 [Source:RefSeq_peptide;Acc:NP_509642]
aagtattttttctcctc
> F15C11.2a	cel_let-7.sbm_xxxxxxxxxxxxxx--xxx	92	108	1.0005130283926300e+00	F15C11.2a [Source:RefSeq_peptide;Acc:NP_740883]
ctgtgatcttgcttctc
> F09G2.9.1	cel_let-7.sbm_xxxxxxxxxxxxxxxxxxx	182	200	1.0023443723609100e+00	F09G2.9 [Source:RefSeq_peptide;Acc:NP_504825]
tcaattttttttcatcctc
> F09G2.9.1	cel_let-7.sbm_xxxxxxxxxxxxxx-xxxx	292	309	1.0362965680581999e+00	F09G2.9 [Source:RefSeq_peptide;Acc:NP_504825]
tatttatcttattacctc
> F09G2.9.1	cel_let-7.sbm_xxxxx---xxxxxx-xxxx	295	309	1.0076775379873000e+00	F09G2.9 [Source:RefSeq_peptide;Acc:NP_504825]
ttatcttattacctc
> Y38A10A.6	cel_let-7.sbm_xxxxxxxxxxxxxx--xxx	300	316	1.0143033172871541e+00	Y38A10A.6 [Source:RefSeq_peptide;Acc:NP_504574]
tcctcctcttccttctc
> Y38A10A.6	cel_let-7.sbm_xxxxxxxxxxxxxx--xxx	327	343	1.0179733632353001e+00	Y38A10A.6 [Source:RefSeq_peptide;Acc:NP_504574]
tcatccttcttggcctc
> Y49E10.1	cel_let-7.sbm_xxxxxxxxxxxx---xxxx	89	104	1.0071677150241398e+00	rpt-6 encodes a triple A ATPase that is a subunit of the 26S proteasome 19S regulatory particle (RP) base subcomplex. RPT-6 is required for embryonic and larval development and by homology, is predicted to function in unfolding protein substrates and translocating them into the core proteolytic particle (CP) of the proteasome. [Source: WormBase]
tattgtctttgacctc
> T09A5.12.1	cel_let-7.sbm_xxxxxx-xxxxxx--xxxx	11	26	1.0007707748547101e+00	T09A5.12 [Source:RefSeq_peptide;Acc:NP_495656]
gctagatttcttcctc
> T09A5.12.1	cel_let-7.sbm_xxxxxx-xxxxxx--xxxx	481	496	1.0234199423261001e+00	T09A5.12 [Source:RefSeq_peptide;Acc:NP_495656]
tcatccattcaccctc
> C24A3.2b.2	cel_let-7.sbm_xxxxxx-xxxxxx--xxxx	235	250	1.0577843808694001e+00	C24A3.2b [Source:RefSeq_peptide;Acc:NP_509518]
actttactttctcctc
> F37B12.3	cel_let-7.sbm_xxxxxxxxxx-xxx-xxxx	116	132	1.0590526856992000e+00	F37B12.3 [Source:RefSeq_peptide;Acc:NP_495928]
gtttgttttttttcctc
> C31E10.5	cel_let-7.sbm_xxxxxxxxxxxxxx-xxxx	216	233	1.0289984109474200e+00	C31E10.5 [Source:RefSeq_peptide;Acc:NP_510333]
ttctgatttccattcctc
> ZC64.3b	cel_let-7.sbm_xxxxxxxxxxx-xx-xxxx	673	689	1.0198531394438000e+00	ceh-18 encodes a POU-class homeodomain transcription factor. CEH-18 is required in hermaphrodites for specific aspects of gonadal sheath cell differentiation, such as normal cell shape and position, that are essential for negative regulation of oocyte meiotic maturation by the sheath cells. in this process, CEH-18 functions in parallel with the VAB-1/Ephrin receptor as part of a sperm-sensing checkpoint mechanism that prevents oocyte maturation, MAPK activation, and ovulation in the absence of sperm. CEH-18 is expressed in the sheath cell nuclei beginning at the L4 larval stage [Source: WormBase]
gtttgaatattcacctc
> M163.2	cel_let-7.sbm_xxxxxxxxxxx-xx-xxxx	392	408	1.0070788468777001e+00	M163.2 [Source:RefSeq_peptide;Acc:NP_510411]
attttatttcctacctc
> Y17G7B.7.1	cel_let-7.sbm_xxxxxxxxxx-xxx-xxxx	309	325	1.0221413206209999e+00	tpi-1 is orthologous to the human gene TRIOSEPHOSPHATE ISOMERASE 1 (TPI1. OMIM:190450), which when mutated leads to disease. [Source: WormBase]
aatttggctttttcctc
> F33A8.2.2	cel_let-7.sbm_xxxxxx-xxxxx---xxxx	24	38	1.0110417366016100e+00	nlp-18 encodes four predicted neuropeptide-like proteins. in C. elegans, nlp-18 is part of the FAFA neuropeptide family that also contains nlp-20. nlp-18 is expressed in a variety of neurons, including ASI, NSM, four head neurons, two tail neurons, and two anterior pharyngeal neurons. nlp-18 expression is also detected in the spermatheca, the rectal gland, and the intestine. as loss of nlp-18 activity via large-scale RNAi screens does not result in any obvious abnormalities, the precise role of nlp-18-encoded peptides in development and/or behavior is not yet known. [Source: WormBase]
ttttccttcctcctc
> K04G7.3a	cel_let-7.sbm_xxxxx---xxxxxx-xxxx	350	364	1.0137362853758001e+00	ogt-1 encodes an ortholog of O-linked N-acetylglucosamine (O-GlcNAc) transferase (OGT. OMIM:300255) with 12 N-terminal tetratricopeptide (TPR) domains (generally thought to enable protein-protein interactions) and a C-terminal putative catalytic domain. although loss of ogt-1 activity has no effect on overall viability or fertility, ogt-1 mutations result in alterations in macronutrient storage and can suppress constitutive dauer formation in daf-2 mutants suggesting that, in C. elegans, ogt-1 may play a regulatory role in nutrient sensing and insulin-like signaling pathways. OGT-1 is expressed in embryos, where it exhibits nuclear and punctate perinuclear localization. [Source: WormBase]
agaattttattcctc
> W05H9.4	cel_let-7.sbm_xxxxxxxxxxxxxxxxxxx	76	94	1.0111273037389998e+00	W05H9.4 [Source:RefSeq_peptide;Acc:NP_001024943]
gcaatcattcccttgcctc
> M176.3.2	cel_let-7.sbm_xxxxxxxxxxx-xx-xxxx	101	117	1.0119966046359599e+00	M176.3 [Source:RefSeq_peptide;Acc:NP_496012]
acttgtatttccccctc
> F52D10.3b.1	cel_let-7.sbm_x--xxxxxxxxxxxxxxxx	203	219	1.0092363035995200e+00	14-3-3-like protein 2. [Source:Uniprot/SWISSPROT;Acc:Q20655]
ctgagctcgacaccctc
> K03B8.9.1	cel_let-7.sbm_xxxxxxxxxxxxxx--xxx	50	66	1.0066040722652601e+00	deg-3 encodes an alpha subunit of a nicotinic acetylcholine receptor (nAChR). originally defined by a gain-of-function mutation that results in neuronal degeneration and uncoordinated movement, DEG-3 can form heteromeric channels with a second alpha subunit, DES-2, and in vivo these channels appear to be required for chemosensation of choline. deg-3 and des-2 reside in an operon, and consistent with their role in metabolite chemosensation, are expressed in nonsynaptic regions such as the sensory endings of the IL2 chemosensory neurons. DEG-3 and DES-2 are also detected in the touch cell neurons, M1 head muscles, FLP and PVD sensory neurons, and the PVC interneuron. in subsets of these neurons, DEG-3 expression is not detectable in mec-3 or unc-86 mutant backgrounds. [Source: WormBase]
acatttttttctctctc
> F33A8.2.3	cel_let-7.sbm_xxxxxx-xxxxx---xxxx	24	38	1.0110417366016100e+00	nlp-18 encodes four predicted neuropeptide-like proteins. in C. elegans, nlp-18 is part of the FAFA neuropeptide family that also contains nlp-20. nlp-18 is expressed in a variety of neurons, including ASI, NSM, four head neurons, two tail neurons, and two anterior pharyngeal neurons. nlp-18 expression is also detected in the spermatheca, the rectal gland, and the intestine. as loss of nlp-18 activity via large-scale RNAi screens does not result in any obvious abnormalities, the precise role of nlp-18-encoded peptides in development and/or behavior is not yet known. [Source: WormBase]
ttttccttcctcctc
> C07D10.2b.1	cel_let-7.sbm_xxxxxxxxxx-xxx-xxxx	51	67	1.0060674236938001e+00	The C07D10.2 gene encodes a protein with a meprin-associated Traf homology (MATH) domain that may be involved in apoptosis. [Source: WormBase]
tcatgttttttaacctc
> C26C6.2	cel_let-7.sbm_xxxxxxxxxxxx---xxxx	188	203	1.0454819031052400e+00	The goa-1 gene encodes an ortholog of the heterotrimeric G protein alpha subunit Go (Go/Gi class) that affects normal locomotion, egg-laying, and male mating. it genetically interacts with the egl-30 pathway, and is expressed in all neurons and sex-specific muscles. [Source: WormBase]
gcttttttttaacctc
> Y18D10A.11	cel_let-7.sbm_xxxxxxxxxxx-xx-xxxx	147	163	1.0118732619155000e+00	Y18D10A.11 [Source:RefSeq_peptide;Acc:NP_493249]
ccaatatctcccgcctc
> F10E9.6c	cel_let-7.sbm_xxxxxxxxxxxxxx--xxx	94	110	1.0130385581698000e+00	mig-10 encodes a protein containing a pleckstrin homology domain and a proline-rich region, and is similar to the SH2-domain containing adapter proteins Grb7 and Grb10 which are involved in receptor tyrosine kinase-mediated signal transduction. MIG-10 is likely required for signal transduction during cell migration, as it is required non-cell autonomously for excretory canal development and anterior-posterior migrations of the embryonic neurons ALM, CAN, and HSN. mig-10 mutations appear to interact genetically with mutations in all three C. elegans rac genes, ced-10, mig-2, and rac-2, suggesting partial redundancy during neuronal migration and excretory canal outgrowth. MIG-10 is expressed in many embryonic cells and in four cells in the adult head. [Source: WormBase]
acaattttttgtaactc
> C56C10.13b.1	cel_let-7.sbm_xxxxx---xxxxxx-xxxx	76	90	1.0069622995625001e+00	This gene encodes a protein containing a DnaJ ('J') domain. [Source: WormBase]
ccctctctatccctc
> C15H11.11	cel_let-7.sbm_x--xxxxxxxxxxxxxxxx	243	259	1.0245150038531001e+00	C15H11.11 [Source:RefSeq_peptide;Acc:NP_001023662]
gacttttccttcgcctc
> R13H8.1c	cel_let-7.sbm_xxxxxxxxxxxx---xxxx	323	338	1.0510342740601999e+00	daf-16 encodes a transcription factor of the HNF-3/forkhead family (orthologous to mammalian AFX, FKHR, and FKHRL1) that acts in an insulin-mediated pathway to affect dauer formation, and that also affects life span and reproduction. DAF-16 can interact with CBP-1 in vitro, and interacts genetically both with other genes in the insulin signaling and with the nuclear hormone receptor DAF-12. daf-16 is broadly expressed in most if not all cells (though expression in the pharynx and in the somatic gonad differ for the two isoforms). DAF-16 is homologous to human FORKHEAD BOX O1A (FOXO1A), which when mutated leads to rhabdomyosarcoma (OMIM:136533). [Source: WormBase]
cgttgattattacctc
> ZK809.8.1	cel_let-7.sbm_xxxxxxxxxx-xxx-xxxx	697	713	1.0456346749644001e+00	ZK809.8 [Source:RefSeq_peptide;Acc:NP_001023626]
taaacctatttttcctc
> C47C12.3b	cel_let-7.sbm_xxxxx---xxxxxx-xxxx	271	285	1.0547447757189201e+00	ref-2 is orthologous to the human gene ZINC FINGER PROTEIN OF CEREBELLUM ZIC2 (ZIC2. OMIM:603073), which when mutated leads to disease. [Source: WormBase]
ctttcttgacacctc
> C36H8.2	cel_let-7.sbm_xxxxxxxxxx-xxx-xxxx	3	19	1.0480610585711001e+00	inx-6 encodes an innexin, an integral transmembrane channel protein that is a structural component of invertebrate gap junctions. INX-6 is required for formation of pharyngeal gap junctions and thus for the electrical coupling and synchronous muscle contractions necessary for normal feeding behavior and postembryonic development. INX-6 may function redundantly with EAT-5, another C. elegans innexin. INX-6 expression is first detected in embryonic pharyngeal precursors and during later larval and adult stages, in pharyngeal corpus muscles and isthmus marginal cells, where INX-6 localizes to plaque-like structures in the plasma membrane. [Source: WormBase]
accttcttttttacctc
> C36H8.2	cel_let-7.sbm_xxxxxxxxxxxx---xxxx	4	19	1.0395740141912500e+00	inx-6 encodes an innexin, an integral transmembrane channel protein that is a structural component of invertebrate gap junctions. INX-6 is required for formation of pharyngeal gap junctions and thus for the electrical coupling and synchronous muscle contractions necessary for normal feeding behavior and postembryonic development. INX-6 may function redundantly with EAT-5, another C. elegans innexin. INX-6 expression is first detected in embryonic pharyngeal precursors and during later larval and adult stages, in pharyngeal corpus muscles and isthmus marginal cells, where INX-6 localizes to plaque-like structures in the plasma membrane. [Source: WormBase]
ccttcttttttacctc
> T24A11.1b	cel_let-7.sbm_xxxxxxxxxxxxxx-xxxx	599	616	1.0337745306558999e+00	MTM (myotubularin) family member (mtm-3) [Source:RefSeq_peptide;Acc:NP_001022794]
aattcatttttccacctc
> T24A11.1b	cel_let-7.sbm_xxxxxx-xxxxx---xxxx	602	616	1.0092088624532001e+00	MTM (myotubularin) family member (mtm-3) [Source:RefSeq_peptide;Acc:NP_001022794]
tcatttttccacctc
> D1081.9	cel_let-7.sbm_x--xxxxxxxxxxxxxxxx	98	114	1.0035659447780201e+00	D1081.9 [Source:RefSeq_peptide;Acc:NP_492301]
gaatatttattcccctc
> C10G8.5b	cel_let-7.sbm_x--xxxxxxxxxxxxxxxx	81	97	1.0209086567141501e+00	Na/Ca eXchangers family member (ncx-2) [Source:RefSeq_peptide;Acc:NP_504415]
aatctcttcaccccctc
> C10G8.5b	cel_let-7.sbm_xxxxxxxxxxxxxx--xxx	538	554	1.0251143955938000e+00	Na/Ca eXchangers family member (ncx-2) [Source:RefSeq_peptide;Acc:NP_504415]
ctctcctcttccttctc
> Y55F3BR.6	cel_let-7.sbm_xxxxxxxxxxxxxxxxxxx	603	621	1.0027746394410100e+00	Y55F3BR.6 [Source:RefSeq_peptide;Acc:NP_499998]
gcttgtactggtttccctc
> C47B2.2a	cel_let-7.sbm_xxxxxxxxxx-xxx-xxxx	335	351	1.0029426780884001e+00	C47B2.2a [Source:RefSeq_peptide;Acc:NP_493269]
gagtgagatttttcctc
> C23H4.1.3	cel_let-7.sbm_xxxxxxxxxxxxxx--xxx	477	493	1.0073230369481001e+00	Novel protein which has a C-terminal motif weakly homologous to mouse NPDC-1 and is involved in syaptic regulation. it is expressed in various neurons including ventral cord and tail ganglion neurons. it physically interacts with AEX-3, which is a guanine nucleotide exchange factor for the Rab3 GTPase. [Source: WormBase]
gtaaactttttcttctc
> H37A05.1	cel_let-7.sbm_xxxxxxxxxxxxxx--xxx	15	31	1.0359724381678601e+00	H37A05.1 [Source:RefSeq_peptide;Acc:NP_506380]
catttcttcccattctc
> ZC317.3	cel_let-7.sbm_xxxxxxxxxxxxxx--xxx	17	33	1.0088294171841001e+00	The glc-3 gene encodes a fipronil and BIDN-sensitive, but picrotoxinin-insensitive, L-glutamate-gated chloride channel subunit. [Source: WormBase]
tcaaaattttaactctc
> ZK652.2	cel_let-7.sbm_xxxxxxxxxxxxxxxxxxx	46	64	1.0114184866894000e+00	Probable mitochondrial import receptor subunit TOM7 homolog (Translocase of outer membrane 7 kDa subunit homolog). [Source:Uniprot/SWISSPROT;Acc:P34660]
tcatagttttgttagcctc
> W09C2.1a.2	cel_let-7.sbm_xxxxxx-xxxxxx--xxxx	81	96	1.0669878515333000e+00	The elt-1 gene encodes a GATA transcription factor expressed in the embryonic hypodermis, and is essential for the production of most hypodermal cells. [Source: WormBase]
aatttctttcatcctc
> F46F2.2c	cel_let-7.sbm_xxxxxxxxxxxx---xxxx	95	110	1.0738675986619000e+00	Casein kinase I isoform delta (EC 2.7.11.1) (Protein kinase 20). [Source:Uniprot/SWISSPROT;Acc:Q20471]
tcttccttttctcctc
> F48C11.3	cel_let-7.sbm_xxxxxx-xxxxxx--xxxx	155	170	1.0462657228097401e+00	nlp-3 encodes a neuropeptide-like protein of the GFxGF family with similarity to orcokinins, highly conserved peptides native to crustaceans that enhance hindgut contractions. NLP-3 is expressed in neurons in the head, pharynx, and vulva, and in the intestine. the precise role of NLP-3 in nervous system function and development is not yet clear. [Source: WormBase]
gaatccttttttcctc
> F36A4.7	cel_let-7.sbm_xxxxxxxxxxxx---xxxx	97	112	1.0417961119171000e+00	ama-1 encodes the large subunit of RNA polymerase II required for mRNA transcription. AMA-1 is essential for proper embryonic development, particularly for the early division and migration of the endodermal precursor (E) cells that initiate gastrulation. AMA-1 is expressed ubiquitously in the developing embryo until the 550-cell stage. [Source: WormBase]
tcaaaattttttcctc
> F36A4.7	cel_let-7.sbm_x--xxxxxxxxxxxxxxxx	99	115	1.0005726861117601e+00	ama-1 encodes the large subunit of RNA polymerase II required for mRNA transcription. AMA-1 is essential for proper embryonic development, particularly for the early division and migration of the endodermal precursor (E) cells that initiate gastrulation. AMA-1 is expressed ubiquitously in the developing embryo until the 550-cell stage. [Source: WormBase]
aaaattttttcctcctc
> C04A2.7c	cel_let-7.sbm_xxxxxx-xxxxxx--xxxx	22	37	1.0422233813980402e+00	This gene encodes a protein containing a DnaJ ('J') domain. [Source: WormBase]
tcatgttttattcctc
> Y57G11C.15.3	cel_let-7.sbm_xxxxxxxxxxxxxx--xxx	236	252	1.0072908530464000e+00	Y57G11C.15 [Source:RefSeq_peptide;Acc:NP_502793]
aatttatttttcttctc
> C17G10.4b	cel_let-7.sbm_xxxxxx-xxxxx---xxxx	366	380	1.0322779646903300e+00	cdc-14 encodes a dual-specificity phosphatase, homologous to Cdc14p in S. cerevisiae. CDC-14 localizes to the central spindle in anaphase and to the midbody in telophase, and is required for cytokinesis and embryonic viability. [Source: WormBase]
cattgacaccacctc
> F07A11.2b.1	cel_let-7.sbm_x--xxxxxxxxxxxxxxxx	67	83	1.0756332712076200e+00	F07A11.2b [Source:RefSeq_peptide;Acc:NP_496479]
gtgattatatttccctc
> Y77E11A.7b	cel_let-7.sbm_xxxxxx-xxxxx---xxxx	183	197	1.0386657237364201e+00	Y77E11A.7b [Source:RefSeq_peptide;Acc:NP_741316]
ccaatttttgacctc
> F57H12.1	cel_let-7.sbm_xxxxxx-xxxxx---xxxx	21	35	1.0433800924602099e+00	arf-3 encodes a member of the ADP-ribosylation factor related protein family. likely expressed in touch receptors and regulated by MEC-3. [Source: WormBase]
aattcccttctcctc
> F21D5.2.1	cel_let-7.sbm_xxxxxx-xxxxxx--xxxx	296	311	1.0172358172806599e+00	F21D5.2 [Source:RefSeq_peptide;Acc:NP_501501]
acactttttgatcctc
> C48D1.2	cel_let-7.sbm_xxxxxxxxxxxxxxxxxxx	762	780	1.0046271753681000e+00	The ced-3 gene encodes a protease required for apoptosis. [Source: WormBase]
cgtttattatatttccctc
> F08C6.7	cel_let-7.sbm_xxxxx---xxxxxx-xxxx	212	226	1.0251627071982001e+00	unc-98 encodes a protein with four C2H2 zinc fingers and several possible nuclear localization and export sequences. UNC-98 is required for normal mobility, M-line structures, and dense body (Z-line analog) structures. UNC-98 binds UNC-97/PINCH, HUM-6, and MEP-1. UNC-98 is located in M-lines, muscle cell nuclei, and perhaps dense bodies. [Source: WormBase]
ttttgtcttttcctc
> C05C8.7.1	cel_let-7.sbm_xxxxxx-xxxxxx--xxxx	248	263	1.0594827968630400e+00	C05C8.7 [Source:RefSeq_peptide;Acc:NP_504843]
cattcctatgctcctc
> F56D1.4a	cel_let-7.sbm_xxxxxxxxxxxxxx-xxxx	172	189	1.0346649098592000e+00	A receptor tyrosine phosphatase that negatively regulates the FGF receptorsignaling pathway. it localizes to the plasma membrane. [Source: WormBase]
tttttcgtttgtttcctc
> F28E10.1a	cel_let-7.sbm_xxxxxxxxxxxxxx--xxx	13	29	1.0496948906137002e+00	F28E10.1a [Source:RefSeq_peptide;Acc:NP_001023152]
gcatttttatttttctc
> F13C5.6a	cel_let-7.sbm_xxxxxx-xxxxxx--xxxx	50	65	1.0613514832204001e+00	gei-10 encodes a novel protein conserved with C. briggsae BP:CBP01944 that interacts with GEX-3 in yeast two-hybrid assays. [Source: WormBase]
tttttctttgttcctc
> F13C5.6a	cel_let-7.sbm_xxxxx---xxxxxx-xxxx	51	65	1.0025651985790001e+00	gei-10 encodes a novel protein conserved with C. briggsae BP:CBP01944 that interacts with GEX-3 in yeast two-hybrid assays. [Source: WormBase]
ttttctttgttcctc
> Y49E10.19	cel_let-7.sbm_xxxxxxxxxxxxxx--xxx	82	98	1.0193192738574000e+00	Anillin-like protein 1. [Source:Uniprot/SWISSPROT;Acc:Q9XTT4]
gttttattattattctc
> ZC449.5.1	cel_let-7.sbm_x--xxxxxxxxxxxxxxxx	261	277	1.0192633559613000e+00	ZC449.5 [Source:RefSeq_peptide;Acc:NP_508857]
gtcattttccactcctc
> F45D3.3	cel_let-7.sbm_x--xxxxxxxxxxxxxxxx	32	48	1.0024701282854001e+00	F45D3.3 [Source:RefSeq_peptide;Acc:NP_506142]
gtatatattatagcctc
> C17E4.5	cel_let-7.sbm_xxxxxxxxxx-xxx-xxxx	158	174	1.1339648748439002e+00	pab-3 is orthologous to human PABPN1 (OMIM:602279, mutated in oculopharyngeal muscular dystrophy). [Source: WormBase]
gatttctttttttcctc
> Y71H2AM.23.2	cel_let-7.sbm_x--xxxxxxxxxxxxxxxx	47	63	1.0147106921775271e+00	TU elongation Factor (EF-Tu), Mitochondrial family member (tufm-1) [Source:RefSeq_peptide;Acc:NP_497623]
aaatccatgtttccctc
> ZC262.8.2	cel_let-7.sbm_xxxxxxxxxxxxxx--xxx	1218	1234	1.0849761287516000e+00	ZC262.8 [Source:RefSeq_peptide;Acc:NP_498835]
gcaatttcttgtttctc
> B0334.8	cel_let-7.sbm_x--xxxxxxxxxxxxxxxx	67	83	1.0142382070848501e+00	age-1 encodes the C. elegans ortholog of the phosphoinositide 3-kinase (PI3K) p110 catalytic subunit. AGE-1, supplied maternally and embryonically, is a central component of the C. elegans insulin-like signaling pathway, lying downstream of the DAF-2/insulin receptor and upstream of both the PDK-1 and AKT-1/AKT-2 kinases and the DAF-16 forkhead type transcription factor, whose negative regulation is the key output of the insulin signaling pathway. in accordance with its role in insulin signaling, AGE-1 activity is required for regulation of metabolism, life span, dauer formation, stress resistance, salt chemotaxis learning, fertility, and embryonic development. although the age-1 expression pattern has not yet been reported, ectopic expression studies indicate that pan-neuronal age-1 expression is sufficient to rescue life-span defects, while neuronal, intestinal, or muscle expression can partially rescue dauer formation, and neuronal or muscle expression can rescue metabolic defects. [Source: WormBase]
gtatctttcaccccctc
> B0334.8	cel_let-7.sbm_x--xxxxxxxxxxxxxxxx	84	100	1.0014831924331180e+00	age-1 encodes the C. elegans ortholog of the phosphoinositide 3-kinase (PI3K) p110 catalytic subunit. AGE-1, supplied maternally and embryonically, is a central component of the C. elegans insulin-like signaling pathway, lying downstream of the DAF-2/insulin receptor and upstream of both the PDK-1 and AKT-1/AKT-2 kinases and the DAF-16 forkhead type transcription factor, whose negative regulation is the key output of the insulin signaling pathway. in accordance with its role in insulin signaling, AGE-1 activity is required for regulation of metabolism, life span, dauer formation, stress resistance, salt chemotaxis learning, fertility, and embryonic development. although the age-1 expression pattern has not yet been reported, ectopic expression studies indicate that pan-neuronal age-1 expression is sufficient to rescue life-span defects, while neuronal, intestinal, or muscle expression can partially rescue dauer formation, and neuronal or muscle expression can rescue metabolic defects. [Source: WormBase]
aacacctctctctcctc
> R151.3.1	cel_let-7.sbm_xxxxxxxxxxx-xx-xxxx	47	63	1.0354588725442000e+00	rpl-6 encodes a large ribosomal subunit L6 protein. [Source: WormBase]
tcatcaatttgttcctc
> F56B6.2a	cel_let-7.sbm_xxxxxxxxxxxxxx--xxx	180	196	1.0169013565813001e+00	F56B6.2 encodes three isoforms of an atypical regulator of G protein signaling (RGS) protein that contains both a C2 and an RGS domain, and that binds EGL-30 via both domains, similar in organization to mammalian PDZ-RGS3. the RGS domain has GTPase activator protein (GAP) activity in vitro on mammalian G[alphai]3. F56B6.2 thus may stably bind EGL-30 at all stages of EGL-30's GTPase cycle, might organize EGL-30 into a stable multiprotein signalling complex (with GTP[gamma]S), and might persistently inhibit EGL-30 when triggered by calcium or phospholipids. F56B6.2 has no obvious function in mass RNAi assays [Source: WormBase]
cgttgagcttttttctc
> C16C2.2a.1	cel_let-7.sbm_x--xxxxxxxxxxxxxxxx	476	492	1.0419291345047001e+00	The eat-16 gene encodes an RGS protein that affects movement, pharyngeal pumping, egg laying, and synaptic transmission. it genetically interacts with the egl-30 and goa-1 signaling pathways, and is expressed in excitable cells and in the spermatheca. [Source: WormBase]
caatttttgtttccctc
> Y22D7AL.9	cel_let-7.sbm_x--xxxxxxxxxxxxxxxx	559	575	1.0321402082664000e+00	Y22D7AL.9 [Source:RefSeq_peptide;Acc:NP_497427]
gttatctcgttctcctc
> C01G12.1	cel_let-7.sbm_xxxxxxxxxxxxxx-xxxx	313	330	1.0470345173156002e+00	C01G12.1 [Source:RefSeq_peptide;Acc:NP_497028]
cttttcttttgttccctc
> C44B7.6b	cel_let-7.sbm_xxxxxxxxxxxxxx--xxx	24	40	1.0284602478769000e+00	C44B7.6a [Source:RefSeq_peptide;Acc:NP_001022026]
tatttctcttatttctc
> C33B4.3b	cel_let-7.sbm_xxxxx---xxxxxx-xxxx	36	50	1.0305193630523000e+00	Temporarily Assigned Gene name family member (tag-67) [Source:RefSeq_peptide;Acc:NP_001022006]
tcatcactacacctc
> T24G10.2	cel_let-7.sbm_xxxxxxxxxxxx---xxxx	216	231	1.0550521089043001e+00	T24G10.2 [Source:RefSeq_peptide;Acc:NP_498159]
ccttgaacttttcctc
> H05L03.3.1	cel_let-7.sbm_xxxxxx-xxxxxx--xxxx	32	47	1.0236972049486401e+00	H05L03.3 [Source:RefSeq_peptide;Acc:NP_508989]
aattcccatcatcctc
> Y71H2AM.20a.1	cel_let-7.sbm_xxxxxxxxxxxxxx--xxx	143	159	1.0102540662553001e+00	Y71H2AM.20a [Source:RefSeq_peptide;Acc:NP_497617]
gcaagattaatctcctc
> Y71H2AM.20a.1	cel_let-7.sbm_xxxxxxxxxxxx---xxxx	546	561	1.0127300602281000e+00	Y71H2AM.20a [Source:RefSeq_peptide;Acc:NP_497617]
acagaattttctcctc
> W09B6.1a.1	cel_let-7.sbm_xxxxxxxxxx-xxx-xxxx	38	54	1.0943299638540001e+00	pod-2 is required for proper organization of the early embryonic cytoplasm. mutation of pod-2 causes a specific syndrome of embryonic defects both in polarity (maternal defects in anterior-posterior polarity of 1-2 cell stage embryos) and in osmotic resistance (abnormal sensitivity of early embryos to osmotic shock). [Source: WormBase]
tattgcgctttttcctc
> ZK131.11b	cel_let-7.sbm_xxxxxxxxxxxxxx-xxxx	28	45	1.0144236097713701e+00	ZK131.11b [Source:RefSeq_peptide;Acc:NP_872046]
caaaactcttcttacctc
> B0511.14a	cel_let-7.sbm_xxxxxx-xxxxx---xxxx	104	118	1.0255154016248000e+00	B0511.14a [Source:RefSeq_peptide;Acc:NP_492791]
caaaccaatcacctc
> T24H10.7a	cel_let-7.sbm_xxxxxxxxxxxxxx--xxx	104	120	1.0118601678779300e+00	T24H10.7a [Source:RefSeq_peptide;Acc:NP_001022366]
acatgtgtttcccactc
> T19E7.2b	cel_let-7.sbm_xxxxxxxxxxxxxx-xxxx	267	284	1.0389542090403521e+00	skn-1 encodes a transcription factor with similarity to the basic region of bZip transcription factors. during early embryogenesis, maternally provided SKN-1 is required for specification of the EMS blastomere, a mesendodermal precursor that gives rise to pharyngeal, muscle, and intestinal cells. later, during postembryonic development, SKN-1 functions in the p38 MAPK-mediated oxidative stress response pathway, as well as in regulation of lifespan. SKN-1 is detected at highest levels in nuclei of the P1 blastomere and its descendants through the 8-cell stage of embryogenesis. later in embryogenesis, SKN-1 is observed in all hypodermal and intestinal nuclei, with reporter constructs indicating that intestinal expression begins as early as the 50-100-cell stage. in larvae and young adults, SKN-1 reporters are expressed in the intestine and ASI neurons, with expression in intestinal nuclei greatly enhanced under stress-inducing conditions. [Source: WormBase]
ccatccccttgtcgcctc
> Y97E10C.1.1	cel_let-7.sbm_xxxxxxxxxxxxxx--xxx	115	131	1.0129746640883599e+00	Y97E10C.1 [Source:RefSeq_peptide;Acc:NP_741565]
ccttccttctctcactc
> C50E3.11	cel_let-7.sbm_xxxxx---xxxxxx-xxxx	200	214	1.0358406379224001e+00	C50E3.11 [Source:RefSeq_peptide;Acc:NP_504964]
gactcttccttcctc
> F55A8.1.3	cel_let-7.sbm_xxxxxxxxxxxx---xxxx	235	250	1.0175846146115799e+00	egl-18 encodes a member of the GATA-family of transcription factors that affects cell migration, cell fate specification. expressed in the head, in hypodermal seam cells, VC neurons, and vulval precursor cells. [Source: WormBase]
ctgtgagctttacctc
> F55A8.1.3	cel_let-7.sbm_x--xxxxxxxxxxxxxxxx	237	253	1.0764559173124699e+00	egl-18 encodes a member of the GATA-family of transcription factors that affects cell migration, cell fate specification. expressed in the head, in hypodermal seam cells, VC neurons, and vulval precursor cells. [Source: WormBase]
gtgagctttacctcctc
> F55A8.1.3	cel_let-7.sbm_x--xxxxxxxxxxxxxxxx	333	349	1.0113616367169500e+00	egl-18 encodes a member of the GATA-family of transcription factors that affects cell migration, cell fate specification. expressed in the head, in hypodermal seam cells, VC neurons, and vulval precursor cells. [Source: WormBase]
gttatattcacctcctc
> R04B5.8	cel_let-7.sbm_xxxxxxxxxxxxxx--xxx	257	273	1.0046971336752000e+00	Serpentine Receptor, class D (delta) family member (srd-49) [Source:RefSeq_peptide;Acc:NP_505594]
ccatgggtttgtttctc
> C17E4.9	cel_let-7.sbm_x--xxxxxxxxxxxxxxxx	178	194	1.0073654453706999e+00	Sodium/potassium-transporting ATPase subunit beta-1 (Sodium/potassium- dependent ATPase beta subunit 1). [Source:Uniprot/SWISSPROT;Acc:Q93235]
tttttctttacatcctc
> C17E4.9	cel_let-7.sbm_xxxxxxxxxxxxxxxxxxx	804	822	1.0321799877676201e+00	Sodium/potassium-transporting ATPase subunit beta-1 (Sodium/potassium- dependent ATPase beta subunit 1). [Source:Uniprot/SWISSPROT;Acc:Q93235]
aaaagatttccatcccctc
> C17E4.9	cel_let-7.sbm_x--xxxxxxxxxxxxxxxx	806	822	1.1016616482263002e+00	Sodium/potassium-transporting ATPase subunit beta-1 (Sodium/potassium- dependent ATPase beta subunit 1). [Source:Uniprot/SWISSPROT;Acc:Q93235]
aagatttccatcccctc
> B0302.1a	cel_let-7.sbm_xxxxxxxxxxxx---xxxx	210	225	1.0466195973164900e+00	Expression experimentally verified by RT-PCR. [Source: WormBase]
acttccccttcccctc
> K07B1.5a.1	cel_let-7.sbm_xxxxx---xxxxxx-xxxx	9	23	1.1119092873190000e+00	ACyLtransferase-like family member (acl-14) [Source:RefSeq_peptide;Acc:NP_505412]
acttgtcccttcctc
> F48E3.3	cel_let-7.sbm_xxxxxxxxxxxxxx-xxxx	198	215	1.0117171722153000e+00	F48E3.3 [Source:RefSeq_peptide;Acc:NP_509268]
gaaacatttttttgcctc
> F48E3.3	cel_let-7.sbm_xxxxx---xxxxxx-xxxx	201	215	1.0271226600541001e+00	F48E3.3 [Source:RefSeq_peptide;Acc:NP_509268]
acatttttttgcctc
> C08C3.3	cel_let-7.sbm_xxxxxxxxxxxx---xxxx	32	47	1.0681218079429999e+00	mab-5 encodes a homeodomain transcription factor related to the Antennapedia, Ultrabithorax, and abdominal-A family of homeodomain proteins. during postembryonic development, mab-5 is required cell autonomously for specification of posterior cell fates, including hypodermal and neuronal fates, programmed cell deaths, cell proliferation and migration, and fate specification of the male-specific copulatory muscles and sensory rays. in addition, ectopic expression of mab-5 is sufficient to alter cell fates, such as direction of migration or sensory ray identity. in regions of the body where mab-5 expression overlaps with that of lin-39, another C. elegans HOM-C gene, the two genes appear to either compensate for one another's activity or act combinatorially to promote cell fates distinct from those where either gene is expressed alone. a mab-5:lacZ reporter fusion is expressed in cells in the posterior body region from the mid-gastrulation stage of embryogenesis through larval and adult stages. further, antibody staining reveals that MAB-5 expression in the V5 lineage is dynamic, switching on and off several times, while expression in V6 is continuous throughout most of the L1-L3 larval stages. early MAB-5 expression is V6 is dependent upon wild-type activity of pal-1, which encodes the C. elegans Caudal ortholog. [Source: WormBase]
aatttctttttacctc
> C08C3.3	cel_let-7.sbm_xxxxx---xxxxxx-xxxx	33	47	1.0095596669238001e+00	mab-5 encodes a homeodomain transcription factor related to the Antennapedia, Ultrabithorax, and abdominal-A family of homeodomain proteins. during postembryonic development, mab-5 is required cell autonomously for specification of posterior cell fates, including hypodermal and neuronal fates, programmed cell deaths, cell proliferation and migration, and fate specification of the male-specific copulatory muscles and sensory rays. in addition, ectopic expression of mab-5 is sufficient to alter cell fates, such as direction of migration or sensory ray identity. in regions of the body where mab-5 expression overlaps with that of lin-39, another C. elegans HOM-C gene, the two genes appear to either compensate for one another's activity or act combinatorially to promote cell fates distinct from those where either gene is expressed alone. a mab-5:lacZ reporter fusion is expressed in cells in the posterior body region from the mid-gastrulation stage of embryogenesis through larval and adult stages. further, antibody staining reveals that MAB-5 expression in the V5 lineage is dynamic, switching on and off several times, while expression in V6 is continuous throughout most of the L1-L3 larval stages. early MAB-5 expression is V6 is dependent upon wild-type activity of pal-1, which encodes the C. elegans Caudal ortholog. [Source: WormBase]
atttctttttacctc
> T04C10.2b	cel_let-7.sbm_xxxxxxxxxxxxxxxxxxx	288	306	1.0269107719727000e+00	EPsiN (endocytic protein) homolog family member (epn-1) [Source:RefSeq_peptide;Acc:NP_510458]
ccactaacttgtcatcctc
> T04C10.2b	cel_let-7.sbm_x--xxxxxxxxxxxxxxxx	290	306	1.0092852850027101e+00	EPsiN (endocytic protein) homolog family member (epn-1) [Source:RefSeq_peptide;Acc:NP_510458]
actaacttgtcatcctc
> ZK909.4	cel_let-7.sbm_xxxxx---xxxxxx-xxxx	205	219	1.0600455343177000e+00	ces-2 encodes a basic region leucine-zipper (bZIP) transcription factor, most similar in sequence and binding specificity to the PAR (proline- and acid-rich) subfamily of bZIP proteins. ces-2 is required to activate programmed cell death in the sister cells of the serotoninergic neurosecretory motor (NSM) neurons, and is transcriptionally inhibited by activated LET-60(G12V). [Source: WormBase]
cattctccctacctc
> F46F3.4	cel_let-7.sbm_xxxxxxxxxx-xxx-xxxx	55	71	1.0076209796548601e+00	ape-1 encodes an ortholog of inhibitory p53-interacting protein (iASPP). APE-1 binds CEP-1 in vitro, and shares 38% amino-acid identity in its ankyrin repeats and SH3 domain to iASPP, with many iASPP residues contacting p53 being conserved. RNAi of ape-1 induces CEP-1- and HUS-1-dependent apoptosis in the germline, consistent with inhibition of the CEP-1/HUS-1 DNA damage checkpoint by APE-1 in the germline. excess ape-1(RNAi) apoptosis also requires CED-3. [Source: WormBase]
ccattcactcttacctc
> C18B12.4	cel_let-7.sbm_xxxxxxxxxxxx---xxxx	244	259	1.0827758924005000e+00	C18B12.4 [Source:RefSeq_peptide;Acc:NP_510498]
gcaacctagtcacctc
> W02D9.2	cel_let-7.sbm_xxxxxxxxxxxxxx--xxx	162	178	1.0342526511029901e+00	W02D9.2 [Source:RefSeq_peptide;Acc:NP_493177]
acaaatttttttgtctc
> W02D9.2	cel_let-7.sbm_x--xxxxxxxxxxxxxxxx	165	181	1.0041478586746999e+00	W02D9.2 [Source:RefSeq_peptide;Acc:NP_493177]
aatttttttgtctcctc
> Y77E11A.13a	cel_let-7.sbm_xxxxxxxxxx-xxx-xxxx	73	89	1.1388670667663001e+00	Nuclear Pore complex Protein family member (npp-20) [Source:RefSeq_peptide;Acc:NP_500087]
tattgatttttttcctc
> Y39E4B.5	cel_let-7.sbm_xxxxxx-xxxxxx--xxxx	19	34	1.0126423681359000e+00	Y39E4B.5 [Source:RefSeq_peptide;Acc:NP_499720]
ccatccctcacccctc
> Y66H1B.2b.3	cel_let-7.sbm_xxxxxxxxxxxxxx--xxx	299	315	1.0177016513958301e+00	Y66H1B.2 is orthologous to the human gene FLJ00343 PROTEIN (FLNA. OMIM:300017), which when mutated leads to disease. [Source: WormBase]
ctgttcttttatttctc
> T05H4.11	cel_let-7.sbm_xxxxx---xxxxxx-xxxx	285	299	1.0497046891091000e+00	T05H4.11 [Source:RefSeq_peptide;Acc:NP_504632]
tcatctctttccctc
> Y110A7A.4	cel_let-7.sbm_xxxxxxxxxxxxxx--xxx	12	28	1.0126119901753001e+00	Y110A7A.4 [Source:RefSeq_peptide;Acc:NP_491532]
gtaacattttaacactc
> C34G6.6a.2	cel_let-7.sbm_xxxxx---xxxxxx-xxxx	162	176	1.0431672635349001e+00	NOmpA Homolog (Drosophila nompA: no mechanoreceptor potential A) family member (noah-1) [Source:RefSeq_peptide;Acc:NP_740858]
acgtgtcttcacctc
> C34G6.6a.2	cel_let-7.sbm_xxxxxxxxxxxxxx--xxx	439	455	1.0174992636193598e+00	NOmpA Homolog (Drosophila nompA: no mechanoreceptor potential A) family member (noah-1) [Source:RefSeq_peptide;Acc:NP_740858]
agaaccattcatttctc
> F35C11.5	cel_let-7.sbm_xxxxxxxxxxxxxxxxxxx	106	124	1.0130439813165200e+00	F35C11.5 [Source:RefSeq_peptide;Acc:NP_495739]
aaaaattctttattgcctc
> F35C11.5	cel_let-7.sbm_x--xxxxxxxxxxxxxxxx	108	124	1.0652990175872001e+00	F35C11.5 [Source:RefSeq_peptide;Acc:NP_495739]
aaattctttattgcctc
> T08D10.1	cel_let-7.sbm_xxxxxxxxxxxxxx--xxx	157	173	1.0601750299146000e+00	Temporarily Assigned Gene name family member (tag-295) [Source:RefSeq_peptide;Acc:NP_509999]
tcaaattttttatcctc
> B0464.4.1	cel_let-7.sbm_xxxxx---xxxxxx-xxxx	42	56	1.0522408884867001e+00	bre-3 encodes a protein similar to beta-glycosyltransferases from bacteria that is required for the toxicity of Bacillus thuringiensis Cry5B. BRE-3 may act in a pathway with bre-5 and is expressed and functions in the gut epithelium. [Source: WormBase]
cgaactcccttcctc
> Y47D3A.23a	cel_let-7.sbm_xxxxxx-xxxxxx--xxxx	146	161	1.0231867137389001e+00	Probable N-acetylgalactosaminyltransferase 9 (EC 2.4.1.-) (Protein-UDP acetylgalactosaminyltransferase 9) (UDP-GalNAc:polypeptide N- acetylgalactosaminyltransferase 9) (pp-GaNTase 9). [Source:Uniprot/SWISSPROT;Acc:Q9U2C4]
ccattcctttttcctc
> Y47D3A.23a	cel_let-7.sbm_xxxxxx-xxxxx---xxxx	147	161	1.0631641986959000e+00	Probable N-acetylgalactosaminyltransferase 9 (EC 2.4.1.-) (Protein-UDP acetylgalactosaminyltransferase 9) (UDP-GalNAc:polypeptide N- acetylgalactosaminyltransferase 9) (pp-GaNTase 9). [Source:Uniprot/SWISSPROT;Acc:Q9U2C4]
cattcctttttcctc
> Y47D3A.23a	cel_let-7.sbm_x--xxxxxxxxxxxxxxxx	493	509	1.0646373424801401e+00	Probable N-acetylgalactosaminyltransferase 9 (EC 2.4.1.-) (Protein-UDP acetylgalactosaminyltransferase 9) (UDP-GalNAc:polypeptide N- acetylgalactosaminyltransferase 9) (pp-GaNTase 9). [Source:Uniprot/SWISSPROT;Acc:Q9U2C4]
ctgattttgtagtcctc
> C07G2.2c.1	cel_let-7.sbm_xxxxxxxxxxxxxxxxxxx	421	439	1.0159059562820700e+00	ATF (cAMP-dependent transciption factor) family member (atf-7) [Source:RefSeq_peptide;Acc:NP_497914]
ggttccttttgcacacctc
> C07G2.2c.1	cel_let-7.sbm_xxxxx---xxxxxx-xxxx	527	541	1.0468132566224500e+00	ATF (cAMP-dependent transciption factor) family member (atf-7) [Source:RefSeq_peptide;Acc:NP_497914]
agatgttcttacctc
> Y57G11C.10a.2	cel_let-7.sbm_x--xxxxxxxxxxxxxxxx	60	76	1.0159053038627501e+00	gdi-1 encodes a member of the Rab GDP dissociation inhibitor (GDI) family with high similarity to Drosophila Gdi. expressed around the pharyngeal, vulval, and tail regions. [Source: WormBase]
ctcttttttgtcgcctc
> Y57G11C.10a.2	cel_let-7.sbm_xxxxxxxxxxxxxx--xxx	95	111	1.0217760942795999e+00	gdi-1 encodes a member of the Rab GDP dissociation inhibitor (GDI) family with high similarity to Drosophila Gdi. expressed around the pharyngeal, vulval, and tail regions. [Source: WormBase]
cgttccgtttgtttctc
> Y111B2A.18.1	cel_let-7.sbm_xxxxx---xxxxxx-xxxx	114	128	1.0199401617917001e+00	rsp-3 encodes a putative ortholog of human SF2/ASF and member of the SR protein family of nuclear phosphoproteins that are required for constitutive splicing and influence alternative splicing regulation. rsp-3 affects the development of oocytes together with rsr-1, and is required for late embryonic viability. SPK-1 binds directly to and phosphorylates the RS domain of RSP-3 in vitro and the mRNA of rsp-3 is predominantly expressed in the germline. [Source: WormBase]
acaattccatgcctc
> Y58G8A.4b	cel_let-7.sbm_xxxxxxxxxxxxxxxxxxx	115	133	1.0180884290620600e+00	Y58G8A.4a [Source:RefSeq_peptide;Acc:NP_001024264]
cgctccgctttttctcctc
> Y58G8A.4b	cel_let-7.sbm_x--xxxxxxxxxxxxxxxx	117	133	1.0841879779743000e+00	Y58G8A.4a [Source:RefSeq_peptide;Acc:NP_001024264]
ctccgctttttctcctc
> Y49E10.11a	cel_let-7.sbm_xxxxxx-xxxxx---xxxx	383	397	1.0029429655334801e+00	Transbilayer Amphipath Transporters (subfamily IV P-type ATPase) family member (tat-1) [Source:RefSeq_peptide;Acc:NP_001022894]
gcctccctccccctc
> F28C6.6	cel_let-7.sbm_xxxxxxxxxx-xxx-xxxx	79	95	1.0332677235342400e+00	SUppressor-of-Forked (Drosophila) homolog family member (suf-1) [Source:RefSeq_peptide;Acc:NP_495825]
atttgacctttttcctc
> W01G7.1	cel_let-7.sbm_xxxxxx-xxxxx---xxxx	150	164	1.0550983263799001e+00	daf-5 encodes a proline-rich protein, conserved in C. briggsae but not observed in non-nematode genomes, that promotes dauer formation in the group II branch of the dauer pathway, may regulate chemosensation via AWC neurons, and may regulate egg laying. daf-5 mutations suppress the dauer phenotype of group II Daf-c mutants. daf-5(e1385) partially suppresses dauer formation by aex-6(sa699) mutants at 26.8 degrees C. [Source: WormBase]
aattcattttacctc
> Y39B6A.20.2	cel_let-7.sbm_xxxxx---xxxxxx-xxxx	53	67	1.0086905741467000e+00	asp-1 encodes a homolog of cathepsin D aspartic protease. it is transcribed exclusively in intestinal cells of the late embryo and early larvae and is not observed in older larvae or adults. ASP-1 is dispensable for neuronal degeneration. [Source: WormBase]
acaattctttgcctc
> Y48A6B.13.1	cel_let-7.sbm_xxxxxx-xxxxx---xxxx	167	181	1.0812466742991000e+00	Y48A6B.13 [Source:RefSeq_peptide;Acc:NP_499422]
cattgctttcccctc
> C01B10.9	cel_let-7.sbm_xxxxx---xxxxxx-xxxx	38	52	1.0017200186368000e+00	C01B10.9 [Source:RefSeq_peptide;Acc:NP_501023]
atttcttgtgacctc
> C08B6.9	cel_let-7.sbm_xxxxxxxxxxxxxx--xxx	27	43	1.0028596123213900e+00	aos-1 encodes the C. elegans ortholog of Saccharomyces cerevisiae Aos1p and human SUMO-1 activating enzyme E1 N subunit. by homology, AOS-1 is predicted to form, with a catalytic subunit, UBA-2, a heterodimeric enzyme that activates the ubiquitin-like protein SMO-1/SUMO in preparation for its covalent attachment to target proteins to regulate their subcellular localization and/or stability. in C. elegans, AOS-1 is required for embryonic and larval development, as well as for proper Hox gene regulation. uba-2/aos-1(RNAi) animals that survive embryogenesis show ectopic expression of EGL-5 and ectopic anterior sensory ray formation. [Source: WormBase]
gcttcttttccgttctc
> F57B9.6b.1	cel_let-7.sbm_xxxxx---xxxxxx-xxxx	42	56	1.0501995991250002e+00	inf-1 encodes a protein with high similarity to eukaryotic initiation factor 4A. [Source: WormBase]
gcttttcccttcctc
> F57B9.6b.1	cel_let-7.sbm_xxxxxxxxxxxxxx-xxxx	49	66	1.1394560674476999e+00	inf-1 encodes a protein with high similarity to eukaryotic initiation factor 4A. [Source: WormBase]
ccttcctcttgtttcctc
> F57B9.6b.1	cel_let-7.sbm_xxxxx---xxxxxx-xxxx	52	66	1.0495517910766001e+00	inf-1 encodes a protein with high similarity to eukaryotic initiation factor 4A. [Source: WormBase]
tcctcttgtttcctc
> F57B9.6b.1	cel_let-7.sbm_xxxxxxxxxxxxxx--xxx	189	205	1.0204336714137001e+00	inf-1 encodes a protein with high similarity to eukaryotic initiation factor 4A. [Source: WormBase]
caaacattctaattctc
> C23H4.1.4	cel_let-7.sbm_xxxxxxxxxxxxxx--xxx	477	493	1.0073230369481001e+00	Novel protein which has a C-terminal motif weakly homologous to mouse NPDC-1 and is involved in syaptic regulation. it is expressed in various neurons including ventral cord and tail ganglion neurons. it physically interacts with AEX-3, which is a guanine nucleotide exchange factor for the Rab3 GTPase. [Source: WormBase]
gtaaactttttcttctc
> F01F1.6.1	cel_let-7.sbm_xxxxxx-xxxxx---xxxx	102	116	1.0657544088587501e+00	Putative aldehyde dehydrogenase family 7 member A1 homolog (EC 1.2.1.3) (ALH-9). [Source:Uniprot/SWISSPROT;Acc:P46562]
tcaactcttgtcctc
> F57F10.1a	cel_let-7.sbm_xxxxxxxxxxxx---xxxx	106	121	1.0433091027581001e+00	The F57F10.1 gene encodes two proteins, F57F10.1A and F57F10.1B that are homologous to the Arabidopsis and Saccharomyces boron exporters, BOR1 and YNL275w, and closely similar to the to the human BOR1/YNL275w ortholog, BTS1. like BOR1 and YNL275w, F57F10.1A/B proteins might act to export borate ions. [Source: WormBase]
cattccgctttccctc
> B0034.3c.1	cel_let-7.sbm_xxxxxxxxxxxxxxxxxxx	59	77	1.0018302809901001e+00	A homolog of a member of the cadherin superfamily which is involved in cell-cell adhesion. [Source: WormBase]
tattcattttagtcacctc
> F38B7.1a	cel_let-7.sbm_xxxxxx-xxxxxx--xxxx	733	748	1.0426298634983999e+00	F38B7.1a [Source:RefSeq_peptide;Acc:NP_505926]
ttaaactttgttcctc
> R166.5a	cel_let-7.sbm_xxxxxxxxxxxxxx--xxx	123	139	1.0068746074358299e+00	MAP kinase iNtegrating Kinase (MNK) homolog family member (mnk-1) [Source:RefSeq_peptide;Acc:NP_871924]
ttgtcattttatttctc
> F13B12.5	cel_let-7.sbm_xxxxx---xxxxxx-xxxx	137	151	1.0173602049755499e+00	ins-1 encodes an insulin-like peptide orthologous to human insulin (INS. OMIM:176730, mutated in hyperproinsulinemia and diabetes mellitus type II). INS-1 is one of 38 insulin-like peptides in C. elegans and when overexpressed can antagonize insulin-like signaling mediated by DAF-2/IR leading to arrest at the dauer larval stage. loss of INS-1, however, does not result in a dauer phenotype suggesting that INS-1 functions redundantly with other insulin-like peptides to regulate reproductive growth and lifespan. INS-1 is expressed in the amphid sensory neurons ASI and ASJ that regulate dauer arrest, the nerve ring, the intestine, vulval muscles, and other neurons. [Source: WormBase]
aattgttctctcctc
> F59G1.7.1	cel_let-7.sbm_xxxxxxxxxxxxxx--xxx	16	32	1.0084135051455301e+00	frh-1 encodes the C. elegans frataxin ortholog., by homology, FRH-1 is predicted to be a mitochondrial protein required for biogenesis of iron-sulfur clusters, co-factors necessary for proper function of electron transport chain proteins. in C. elegans, loss of frh-1 activity via RNAi results in small body size, pale coloration, reduced egg-laying and fertility, altered responses to oxidative stress, and a significant lifespan extension. [Source: WormBase]
atgtgatttctattctc
> ZC8.4a	cel_let-7.sbm_xxxxxxxxxxxx---xxxx	117	132	1.0344471707142000e+00	lfi-1 encodes a coiled-coil protein that is similar to the Parascaris univalens Mitotic Antigen, PUMA1. LFI-1 was initially identified in yeast two-hybrid screens for proteins that interact with the coiled-coil protein LIN-5, which is essential for proper spindle positioning and chromosome segregation. antibody staining reveals that, in embryos, LFI-1 is expressed in metaphase cells in a diffuse area surrounding the kinetochore microtubules and overlapping with LIN-5 localization. in interphase cells, LFI-1 localizes to the nucleus and remains in the nuclear region even after nuclear envelope breakdown. as loss of lfi-1 activity, or the combined activities of lfi-1 and a related gene, F35D11.11, by RNAi results in no obvious defects, the precise role of LFI-1 in development is not yet known. [Source: WormBase]
gtttccttctgtcctc
> H27A22.1a	cel_let-7.sbm_xxxxxxxxxxx-xx-xxxx	38	54	1.1046056512922000e+00	H27A22.1b [Source:RefSeq_peptide;Acc:NP_001041144]
cattccgcttcttcctc
> H27A22.1a	cel_let-7.sbm_xxxxx---xxxxxx-xxxx	44	58	1.0949759355496000e+00	H27A22.1b [Source:RefSeq_peptide;Acc:NP_001041144]
gcttcttcctccctc
> T06D10.1	cel_let-7.sbm_xxxxxxxxxx-xxx-xxxx	546	562	1.0254310174481001e+00	T06D10.1 [Source:RefSeq_peptide;Acc:NP_492439]
gcataatttcttccctc
> T06D10.1	cel_let-7.sbm_xxxxxx-xxxxxx--xxxx	588	603	1.0127982522390002e+00	T06D10.1 [Source:RefSeq_peptide;Acc:NP_492439]
gcataattttttcctc
> F22D3.1b	cel_let-7.sbm_xxxxxxxxxxxx---xxxx	116	131	1.0584759025508998e+00	ceh-38 encodes two proteins, by alternative splicing, that belong to the ONECUT class of homeodomain proteins (which includes mammalian hepatocyte nuclear factor-6). ceh-38 is expressed from embryos to adults, and in many different tissues (e.g., pharynx, gut, hypodermis and many nerve cells), but has no known function in vivo. [Source: WormBase]
cattcctctcgtcctc
> K02G10.8	cel_let-7.sbm_xxxxxxxxxxxxxx--xxx	30	46	1.0335654444258000e+00	This gene encodes a protein containing a DnaJ ('J') domain. [Source: WormBase]
tcatatttttgtttctc
> M05B5.5a.1	cel_let-7.sbm_xxxxxxxxxxxx---xxxx	230	245	1.0453544124863998e+00	hlh-2 encodes a Class I basic helix-loop-helix (bHLH) transcription factor that is the C. elegans ortholog of the mammalian E and Drosophila Daughterless transcriptional activators. HLH-2 activity is required for cell fate specifications occuring during embryonic and larval development that affect such processes as gonadogenesis, male tail formation, and programmed cell death. HLH-2 has been shown to dimerize with at least two C. elegans Acheate-scute homologs, LIN-32, a neural-specific protein with which it functions in male tail development and HLH-3, with which it is coexpressed in the nuclei of embryonic neuronal prescursors and with which it regulates the transcription of the EGL-1 cell death activator in the NSM sister cells. in gonadogenesis, HLH-2 is required for bestowing proAC competence on the cells that undergo the AC/VU (anchor cell/ventral uterine precursor) cell fate decision, for specification, differentiation, and function of the distal tip cell (DTC) and AC, including transcriptional regulation of the LAG-2 Delta-like ligand in the latter, and for formation of the uterine seam cell (utse). genetic analysis also suggests that HLH-2 functions with HLH-14, an additional Acaete-scute homolog, to specify the PVQ/HSN/PHB neuroblast cell lineage. HLH-2 is expressed in all nuclei of early embryos until the ~200-cell stage, when expression becomes increasingly restricted to neuronal cells and their immediate precursors. later expression is detected in, but not limited to, pharyngeal cells, anterior neurons, vulval and uterine muscles, the DTCs, the presumptive and mature AC, the Q neuroblast, and enteric muscles. comparative analysis of transcriptional and translational reporters indicates that hlh-2 is expressed in both the anchor cell and the ventral uterine (VU) precursor, but that expression in the latter is subject to post-transcriptional down-regulation. HLH-2 accumulation in the presumptive AC is the first detectable difference between the AC and VU precursors during the lateral specification event that distinguishes these two cell fates. [Source: WormBase]
aatttattttctcctc
> F44E2.2a	cel_let-7.sbm_xxxxxxxxxxxxxxxxxxx	164	182	1.0013039033973001e+00	F44E2.2a [Source:RefSeq_peptide;Acc:NP_498959]
atttgaattcatttccctc
> F44E2.2a	cel_let-7.sbm_xxxxxxxxxxxxxx--xxx	351	367	1.0031278131226000e+00	F44E2.2a [Source:RefSeq_peptide;Acc:NP_498959]
tttttctcttaattctc
> ZK1058.9	cel_let-7.sbm_xxxxxx-xxxxx---xxxx	12	26	1.1075191952695500e+00	ZK1058.9 [Source:RefSeq_peptide;Acc:NP_497792]
ccaacttttgtcctc
> ZK1058.9	cel_let-7.sbm_xxxxxxxxxx-xxx-xxxx	163	179	1.0131950063238702e+00	ZK1058.9 [Source:RefSeq_peptide;Acc:NP_497792]
ccttgaagtcacacctc
> K10B2.2a	cel_let-7.sbm_xxxxxxxxxxxxxx--xxx	162	178	1.0104849679617001e+00	Putative serine carboxypeptidase K10B2.2 precursor (EC 3.4.16.-). [Source:Uniprot/SWISSPROT;Acc:Q09991]
cattgatttcactactc
> B0205.3.1	cel_let-7.sbm_xxxxxxxxxxxxxx--xxx	72	88	1.0207822863975402e+00	rpn-10 encodes a protein that contains two ubiquitin interaction motifs and is a member of the von Willebrand factor, type A superfamily similar to the mouse 26S proteasome non-ATP regulatory subunit 4. [Source: WormBase]
gaatgattttcagtctc
> F48E8.6	cel_let-7.sbm_xxxxxxxxxxxxxx--xxx	91	107	1.0359625341860002e+00	Uncharacterized ribonuclease F48E8.6 (EC 3.1.-.-). [Source:Uniprot/SWISSPROT;Acc:Q09568]
ctatccttttttttctc
> F48E8.6	cel_let-7.sbm_xxxxx---xxxxxx-xxxx	159	173	1.0619886472389000e+00	Uncharacterized ribonuclease F48E8.6 (EC 3.1.-.-). [Source:Uniprot/SWISSPROT;Acc:Q09568]
gcgtgtccattcctc
> JC8.6a	cel_let-7.sbm_xxxxxxxxxxxxxx-xxxx	68	85	1.0196281211462999e+00	JC8.6a [Source:RefSeq_peptide;Acc:NP_502544]
acattctttgccttcctc
> JC8.6a	cel_let-7.sbm_xxxxxx-xxxxxx--xxxx	78	93	1.0276053428453999e+00	JC8.6a [Source:RefSeq_peptide;Acc:NP_502544]
ccttcctcccctcctc
> F58A3.2a	cel_let-7.sbm_xxxxxx-xxxxx---xxxx	283	297	1.0242481194732000e+00	egl-15 encodes an FGF-like receptor tyrosine kinase orthologous to human FGFR1 (OMIM:136350, which when mutated leads to Pfeiffer syndrome). EGL-15 is required for several processes including fluid balance and sex myoblast migration, which is essential for proper development of the egg-laying system, and is required to phosphorylate SAX-7, which inhibits the colocalization of SAX-7 with the ankyrin UNC-44. EGL-15 activators may include the FGF-like signalling molecules EGL-17 and LET-756. negative regulators include CLR-1, a receptor protein-tyrosine phosphatase. [Source: WormBase]
acttttttcgtcctc
> F57B9.6a.2	cel_let-7.sbm_xxxxx---xxxxxx-xxxx	42	56	1.0501995991250002e+00	inf-1 encodes a protein with high similarity to eukaryotic initiation factor 4A. [Source: WormBase]
gcttttcccttcctc
> F57B9.6a.2	cel_let-7.sbm_xxxxxxxxxxxxxx-xxxx	49	66	1.1394560674476999e+00	inf-1 encodes a protein with high similarity to eukaryotic initiation factor 4A. [Source: WormBase]
ccttcctcttgtttcctc
> F57B9.6a.2	cel_let-7.sbm_xxxxx---xxxxxx-xxxx	52	66	1.0495517910766001e+00	inf-1 encodes a protein with high similarity to eukaryotic initiation factor 4A. [Source: WormBase]
tcctcttgtttcctc
> F57B9.6a.2	cel_let-7.sbm_xxxxxxxxxxxxxx--xxx	189	205	1.0204336714137001e+00	inf-1 encodes a protein with high similarity to eukaryotic initiation factor 4A. [Source: WormBase]
caaacattctaattctc
> T10B10.3.1	cel_let-7.sbm_xxxxx---xxxxxx-xxxx	158	172	1.0065261981614000e+00	T10B10.3 [Source:RefSeq_peptide;Acc:NP_510523]
tcatgtcatctcctc
> K03B8.9.2	cel_let-7.sbm_xxxxxxxxxxxxxx--xxx	50	66	1.0066040722652601e+00	deg-3 encodes an alpha subunit of a nicotinic acetylcholine receptor (nAChR). originally defined by a gain-of-function mutation that results in neuronal degeneration and uncoordinated movement, DEG-3 can form heteromeric channels with a second alpha subunit, DES-2, and in vivo these channels appear to be required for chemosensation of choline. deg-3 and des-2 reside in an operon, and consistent with their role in metabolite chemosensation, are expressed in nonsynaptic regions such as the sensory endings of the IL2 chemosensory neurons. DEG-3 and DES-2 are also detected in the touch cell neurons, M1 head muscles, FLP and PVD sensory neurons, and the PVC interneuron. in subsets of these neurons, DEG-3 expression is not detectable in mec-3 or unc-86 mutant backgrounds. [Source: WormBase]
acatttttttctctctc
> ZK1058.4.1	cel_let-7.sbm_x--xxxxxxxxxxxxxxxx	148	164	1.0223834394019999e+00	Temporarily Assigned Gene name family member (tag-252) [Source:RefSeq_peptide;Acc:NP_497788]
gttatctcgttcccctc
> F38A5.2a	cel_let-7.sbm_xxxxxxxxxxxxxx--xxx	178	194	1.1037509294295000e+00	F38A5.2a [Source:RefSeq_peptide;Acc:NP_501004]
acaaaatttttcttctc
> C13F10.5	cel_let-7.sbm_xxxxx---xxxxxx-xxxx	29	43	1.0516019673088499e+00	C13F10.5 [Source:RefSeq_peptide;Acc:NP_504829]
tcttcttcttccctc
> T05B11.3	cel_let-7.sbm_xxxxxx-xxxxx---xxxx	152	166	1.0215964250675000e+00	Clathrin LIght Chain family member (clic-1) [Source:RefSeq_peptide;Acc:NP_504999]
cattcactttccctc
> F32H2.1b	cel_let-7.sbm_xxxxxxxxxxxxxxxxxxx	34	52	1.0329813653148980e+00	gei-11 encodes a protein that contains Myb DNA-binding domains and is homologous to mammalian SNAPC4, required for RNA polymerase II and III transcription of snRNA genes. GEI-11 is required for ventral enclosure during embryonic development, as well as for normal rates of postembryonic growth. GEI-11 interacts with GEX-3, a homolog of mammalian protein ligands of the small GTPase Rac1 that is also essential for embryonic morphogenesis. [Source: WormBase]
ccaactctatgtcatcctc
> F32H2.1b	cel_let-7.sbm_x--xxxxxxxxxxxxxxxx	36	52	1.0709952556316602e+00	gei-11 encodes a protein that contains Myb DNA-binding domains and is homologous to mammalian SNAPC4, required for RNA polymerase II and III transcription of snRNA genes. GEI-11 is required for ventral enclosure during embryonic development, as well as for normal rates of postembryonic growth. GEI-11 interacts with GEX-3, a homolog of mammalian protein ligands of the small GTPase Rac1 that is also essential for embryonic morphogenesis. [Source: WormBase]
aactctatgtcatcctc
> F41H10.3b	cel_let-7.sbm_xxxxxxxxxxxx---xxxx	56	71	1.0280831924642999e+00	F41H10.3b [Source:RefSeq_peptide;Acc:NP_741399]
ccaactcctcctcctc
> R06A10.4	cel_let-7.sbm_x--xxxxxxxxxxxxxxxx	109	125	1.0101008288169300e+00	R06A10.4 [Source:RefSeq_peptide;Acc:NP_490820]
aagagcttcatgacctc
> F02E8.1.2	cel_let-7.sbm_xxxxxxxxxxxxxxxxxxx	37	55	1.0413267109114401e+00	asb-2 encodes a ATP synthase B homolog. [Source: WormBase]
actttattttcaattcctc
> F02E8.1.2	cel_let-7.sbm_xxxxx---xxxxxx-xxxx	41	55	1.0260141212957001e+00	asb-2 encodes a ATP synthase B homolog. [Source: WormBase]
tattttcaattcctc
> B0024.14c.1	cel_let-7.sbm_xxxxx---xxxxxx-xxxx	860	874	1.0491305177149000e+00	CRiM (Cysteine RIch motor neuron protein) homolog family member (crm-1) [Source:RefSeq_peptide;Acc:NP_741616]
tattgttggttcctc
> B0024.14c.1	cel_let-7.sbm_xxxxxxxxxxxxxx--xxx	1049	1065	1.0046589177944301e+00	CRiM (Cysteine RIch motor neuron protein) homolog family member (crm-1) [Source:RefSeq_peptide;Acc:NP_741616]
ttgtgcttatgcttctc
> B0024.14c.1	cel_let-7.sbm_xxxxx---xxxxxx-xxxx	1424	1438	1.0069691915352001e+00	CRiM (Cysteine RIch motor neuron protein) homolog family member (crm-1) [Source:RefSeq_peptide;Acc:NP_741616]
ttttcttacttcctc
> C10E2.6.1	cel_let-7.sbm_xxxxxxxxxxxx---xxxx	176	191	1.0230626300048999e+00	C10E2.6 [Source:RefSeq_peptide;Acc:NP_510705]
aatttcacttgtcctc
> C10E2.6.1	cel_let-7.sbm_xxxxxx-xxxxx---xxxx	177	191	1.0438842267244000e+00	C10E2.6 [Source:RefSeq_peptide;Acc:NP_510705]
atttcacttgtcctc
> R52.1	cel_let-7.sbm_xxxxxxxxxxxxxxxxxxx	110	128	1.0263631639782000e+00	SKN-1 Dependent Zygotic transcript family member (sdz-28) [Source:RefSeq_peptide;Acc:NP_494192]
agaaactctccacatcctc
> R52.1	cel_let-7.sbm_x--xxxxxxxxxxxxxxxx	112	128	1.0821706266687001e+00	SKN-1 Dependent Zygotic transcript family member (sdz-28) [Source:RefSeq_peptide;Acc:NP_494192]
aaactctccacatcctc
> F42G8.4.1	cel_let-7.sbm_xxxxxxxxxxxxxx--xxx	175	191	1.0165369946090901e+00	pmk-3 encodes a homolog of p38, a mitogen-activated protein kinase (MAPK), activated in vitro by MEK6, indicating that it does respond like p38 to physiological stress. PMK-3 is expressed in nuclei throughout the intestine. PMK-3 is activated by osmotic stresses when heterologously expressed in mammalian cells. null mutants do not exhibit observable growth defects or hypersensitivity to several tested known stresses. [Source: WormBase]
tcttccttttatgtctc
> C39D10.5	cel_let-7.sbm_xxxxxxxxxxxx---xxxx	182	197	1.0271245032463998e+00	C39D10.5 [Source:RefSeq_peptide;Acc:NP_509331]
tcaaaaacttctcctc
> K11E4.4	cel_let-7.sbm_xxxxxxxxxxxxxx--xxx	716	732	1.0472252564748001e+00	Temporarily Assigned Gene name family member (tag-207) [Source:RefSeq_peptide;Acc:NP_510297]
acgacctcttccttctc
> K11E4.4	cel_let-7.sbm_xxxxx---xxxxxx-xxxx	734	748	1.0008848955942999e+00	Temporarily Assigned Gene name family member (tag-207) [Source:RefSeq_peptide;Acc:NP_510297]
actttattactcctc
> F46E10.8	cel_let-7.sbm_xxxxxxxxxxxxxx--xxx	17	33	1.0152415723289001e+00	ubh-1 encodes a putative ubiquitin C-terminal hydrolase orthologous to human UCHL1 (OMIM:191342, mutated in Parkinson disease). [Source: WormBase]
ctttgatcttgattctc
> F40F9.9	cel_let-7.sbm_xxxxx---xxxxxx-xxxx	1353	1367	1.0156045676923000e+00	AQuaPorin or aquaglyceroporin related family member (aqp-4) [Source:RefSeq_peptide;Acc:NP_505512]
gcaaaattgttcctc
> Y59A8A.3.1	cel_let-7.sbm_xxxxx---xxxxxx-xxxx	50	64	1.0051591525749000e+00	Y59A8A.3 [Source:RefSeq_peptide;Acc:NP_507506]
aatttcctattcctc
> C36C9.1	cel_let-7.sbm_xxxxxxxxxxxxxx--xxx	68	84	1.0125836957502001e+00	C36C9.1 [Source:RefSeq_peptide;Acc:NP_508310]
ccactctttttatactc
> Y39G10AR.11.1	cel_let-7.sbm_xxxxxxxxxxx-xx-xxxx	36	52	1.0166131933649001e+00	Y39G10AR.11 [Source:RefSeq_peptide;Acc:NP_490953]
acaaatgtgcccacctc
> W08F4.12	cel_let-7.sbm_xxxxxxxxxxxx---xxxx	268	283	1.0206929158055000e+00	W08F4.12 [Source:RefSeq_peptide;Acc:NP_740968]
tcgtccttttcccctc
> K11E8.1l.1	cel_let-7.sbm_xxxxx---xxxxxx-xxxx	807	821	1.0182883795102500e+00	unc-43(gf) mutants (in which unc-43 is overexpressed) suppress the excess motoneuron branching, and thus the uncoordinated phenotype, induced by an unc-6deltaC transgene. [Source: WormBase]
ccctgttctttcctc
> B0457.1a	cel_let-7.sbm_xxxxxxxxxxxxxx--xxx	95	111	1.0013168186924701e+00	lat-1 encodes a predicted latrophilin that affects embryonic elongation, pharyngeal development, and reproductive organ formation. apically localized in developing epithelia and localized to presynaptic surfaces in neurons. [Source: WormBase]
gaaacttcttttttctc
> F32H5.2	cel_let-7.sbm_xxxxx---xxxxxx-xxxx	282	296	1.0069520488054000e+00	F32H5.2 [Source:RefSeq_peptide;Acc:NP_506309]
agttttcaattcctc
> R12E2.3.1	cel_let-7.sbm_xxxxxxxxxxxx---xxxx	16	31	1.0306494020991002e+00	proteasome Regulatory Particle, Non-ATPase-like family member (rpn-8) [Source:RefSeq_peptide;Acc:NP_491319]
cattgattgtatcctc
> W02C12.3g.1	cel_let-7.sbm_xxxxxxxxxx-xxx-xxxx	812	828	1.0267367260067000e+00	W02C12.3 is orthologous to the human gene TRANSCRIPTION FACTOR BINDING TO IGHM ENHANCER 3 (TFE3. OMIM:314310), which when mutated leads to disease [Source: WormBase]
gattcccattttccctc
> H42K12.1a	cel_let-7.sbm_xxxxxxxxxx-xxx-xxxx	76	92	1.0343422382632901e+00	pdk-1 encodes the C. elegans 3-phosphoinositide-dependent kinase 1 ortholog. PDK-1 is a component of the DAF-2/insulin receptor-like signaling pathway and accordingly, functions to regulate such processes as dauer larvae formation, longevity, and salt chemotaxis learning. genetic analyses indicate that, in regulating dauer arrest, PDK-1 acts downstream of AGE-1/PI3K and upstream of the AKT-1 and AKT-2 kinases. a PDK-1::GFP fusion protein is expressed broadly beginning in late stage embryos and continuing on through adulthood. expression is seen in head, tail, and ventral cord motor neurons, pharyngeal tissues, hypodermal cells, the intestine, and the somatic gonad. in neurons, the PDK-1::GFP localizes to cell bodies and processes, with occasional expression seen in some neuronal nuclei. [Source: WormBase]
atctcctttcattcctc
> F40A3.5	cel_let-7.sbm_xxxxxxxxxxxx---xxxx	163	178	1.0364311642014998e+00	F40A3.5 [Source:RefSeq_peptide;Acc:NP_505028]
aattcattatgtcctc
> B0513.1	cel_let-7.sbm_xxxxxxxxxxxxxx-xxxx	208	225	1.0520502444780999e+00	lin-66 encodes an unfamiliar protein, with visible homologs only in nematodes, that was identified in screens for molecules that interact with GEX-3, a homolog of mammalian protein ligands of the small GTPase Rac1, that is essential for ventral enclosure during embryonic development. LIN-66 is expressed in body wall and vulval muscles, and is also detected in the intestine, neurons, and probably the hypodermis. [Source: WormBase]
tcttcctcttcctccctc
> B0457.1b	cel_let-7.sbm_xxxxxxxxxxxxxx--xxx	95	111	1.0013168186924701e+00	lat-1 encodes a predicted latrophilin that affects embryonic elongation, pharyngeal development, and reproductive organ formation. apically localized in developing epithelia and localized to presynaptic surfaces in neurons. [Source: WormBase]
gaaacttcttttttctc
> F57G12.1.2	cel_let-7.sbm_xxxxxxxxxxxx---xxxx	123	138	1.0298929874191001e+00	F57G12.1 [Source:RefSeq_peptide;Acc:NP_510035]
aatttaatttcacctc
> F59F3.2	cel_let-7.sbm_xxxxx---xxxxxx-xxxx	37	51	1.0523432340693901e+00	F59F3.2 [Source:RefSeq_peptide;Acc:NP_509837]
tcaagttttttcctc
> C35B1.1.2	cel_let-7.sbm_xxxxxxxxxxxxxx--xxx	166	182	1.0243886404924001e+00	ubc-1 encodes an E2 ubiquitin-conjugating enzyme that contains a novel 40 amino acid C-terminal tail, and is homologous to Saccharomyces cerevisiae RAD6/UBC2 which is involved in DNA repair. although loss of UBC-1 activity via RNA-mediated interference (RNAi) does not result in any abnormalities, UBC-1 is able to complement the DNA repair defects of a Saccharomyces cerevisiae rad6 null mutant, suggesting that UBC-1 can function in the DNA repair pathway. ubc-1 mRNA is detectable in embryos. [Source: WormBase]
gaaaattttttcttctc
> C09G4.2c	cel_let-7.sbm_xxxxxxxxxx-xxx-xxxx	54	70	1.0102891880488001e+00	C09G4.2c [Source:RefSeq_peptide;Acc:NP_741467]
tattgaatgttttcctc
> F33H1.1a	cel_let-7.sbm_xxxxxxxxxx-xxx-xxxx	8	24	1.0248521713595999e+00	daf-19 is the sole C. elegans member of the RFX family of transcription factors, and is required for sensory neuron cilium formation. DAF-19 is expressed in ciliated sensory neurons during the period that their cilia are generated, and probably functions as an common transcriptional activator of many genes that specifically encode cilial structures in sensory neurons. daf-19 mutants lack sensory cilia, have abnormal amphids, are strongly dauer-constutive, lack normal openings of the amphids to the external environment (i.e., fail to show dye-filling), and are highly defective in their ability to taste or smell. DAF-19 regulates bbs-5, che-2, che-13, dyf-3, osm-1, osm-6, and xbx-1 expression, and probably regulates ~200 other genes (e.g., bbs-2, bbs-7 and bbs-8). the localization of DAF-6 is aberrant in daf-19 mutants. [Source: WormBase]
tcaatttctttcacctc
> F33H1.1a	cel_let-7.sbm_xxxxxx-xxxxx---xxxx	10	24	1.0763455535493001e+00	daf-19 is the sole C. elegans member of the RFX family of transcription factors, and is required for sensory neuron cilium formation. DAF-19 is expressed in ciliated sensory neurons during the period that their cilia are generated, and probably functions as an common transcriptional activator of many genes that specifically encode cilial structures in sensory neurons. daf-19 mutants lack sensory cilia, have abnormal amphids, are strongly dauer-constutive, lack normal openings of the amphids to the external environment (i.e., fail to show dye-filling), and are highly defective in their ability to taste or smell. DAF-19 regulates bbs-5, che-2, che-13, dyf-3, osm-1, osm-6, and xbx-1 expression, and probably regulates ~200 other genes (e.g., bbs-2, bbs-7 and bbs-8). the localization of DAF-6 is aberrant in daf-19 mutants. [Source: WormBase]
aatttctttcacctc
> F38A6.1a	cel_let-7.sbm_xxxxxxxxxxxxxx-xxxx	133	150	1.0000000000005000e+00	defective PHArynx development family member (pha-4) [Source:RefSeq_peptide;Acc:NP_001041114]
gcgtgcttgtgtcacctc
> F38A6.1a	cel_let-7.sbm_xxxxxxxxxxxxxx-xxxx	271	288	1.1156763856122001e+00	defective PHArynx development family member (pha-4) [Source:RefSeq_peptide;Acc:NP_001041114]
aattgatttttattcctc
> F38A6.1a	cel_let-7.sbm_xxxxx---xxxxxx-xxxx	274	288	1.0122221301331000e+00	defective PHArynx development family member (pha-4) [Source:RefSeq_peptide;Acc:NP_001041114]
tgatttttattcctc
> F16H11.5	cel_let-7.sbm_xxxxx---xxxxxx-xxxx	184	198	1.0021143981128000e+00	Nuclear Hormone Receptor family member (nhr-45) [Source:RefSeq_peptide;Acc:NP_508797]
gcacgtcgtcacctc
> K07E3.7a.2	cel_let-7.sbm_x--xxxxxxxxxxxxxxxx	356	372	1.0035380050922500e+00	Probable cation-transporting ATPase K07E3.7 in chromosome X (EC 3.6.3.-). [Source:Uniprot/SWISSPROT;Acc:Q21286]
aactttttttcgtcctc
> K07E3.7a.2	cel_let-7.sbm_xxxxxxxxxxxx---xxxx	357	372	1.0257458931383399e+00	Probable cation-transporting ATPase K07E3.7 in chromosome X (EC 3.6.3.-). [Source:Uniprot/SWISSPROT;Acc:Q21286]
actttttttcgtcctc
> K07E3.7a.2	cel_let-7.sbm_xxxxxxxxxxxxxx--xxx	385	401	1.0164766394282001e+00	Probable cation-transporting ATPase K07E3.7 in chromosome X (EC 3.6.3.-). [Source:Uniprot/SWISSPROT;Acc:Q21286]
ccattttcttgcttctc
> F25B5.2.2	cel_let-7.sbm_x--xxxxxxxxxxxxxxxx	75	91	1.0291692888700201e+00	F25B5.2 [Source:RefSeq_peptide;Acc:NP_498298]
tacctttctctttcctc
> R03G5.2	cel_let-7.sbm_x--xxxxxxxxxxxxxxxx	67	83	1.0028419967616000e+00	SEK-1 has MAPKK activity and belongs to the MAPKK family. SEK-1 can activate both JNK-1 and PMK-1 in the yeast Hog pathway. [Source: WormBase]
gtttttttgtacgcctc
> R03G5.2	cel_let-7.sbm_xxxxxxxxxxx-xx-xxxx	536	552	1.0070960088768000e+00	SEK-1 has MAPKK activity and belongs to the MAPKK family. SEK-1 can activate both JNK-1 and PMK-1 in the yeast Hog pathway. [Source: WormBase]
tgtttaacttcttcctc
> T04D1.4	cel_let-7.sbm_xxxxx---xxxxxx-xxxx	238	252	1.0305309675263001e+00	T04D1.4 [Source:RefSeq_peptide;Acc:NP_491426]
gcaaatctttccctc
> NP_741205.1	cel_let-7.sbm_xxxxxxxxxxxx---xxxx	153	168	1.0295381986099998e+00	T07E3.6a [Source:RefSeq_peptide;Acc:NP_741206]
ccaactcctccccctc
> T02E1.2	cel_let-7.sbm_xxxxxxxxxx-xxx-xxxx	119	135	1.0112736117395600e+00	T02E1.2 [Source:RefSeq_peptide;Acc:NP_492241]
gaaacatttcaaacctc
> T12F5.4	cel_let-7.sbm_xxxxxxxxxxxxxx--xxx	400	416	1.0067710965231000e+00	Probable histone-lysine N-methyltransferase lin-59 (EC 2.1.1.43) (Abnormal cell lineage protein 59). [Source:Uniprot/SWISSPROT;Acc:O44757]
tcaagattctcaccctc
> F46F2.2a.1	cel_let-7.sbm_xxxxxxxxxxxx---xxxx	238	253	1.0738675986619000e+00	Casein kinase I isoform delta (EC 2.7.11.1) (Protein kinase 20). [Source:Uniprot/SWISSPROT;Acc:Q20471]
tcttccttttctcctc
> R01E6.3b	cel_let-7.sbm_x--xxxxxxxxxxxxxxxx	117	133	1.0175168469813101e+00	cah-4 encodes a carbonic anhydrase homolog, which is rather divergent from other such homologs in C. elegans (with at most 38% identity to any other carbonic anhydrase, in or out of C. elegans). it is individually dispensable for viability and for grossly normal postembryonic morphology, and thus may have a more subtle biological function than the basic cytoprotective functions expected for carbonic anhydrases. [Source: WormBase]
aacgtctctttcccctc
> R01E6.3b	cel_let-7.sbm_xxxxxxxxxxxxxx--xxx	151	167	1.0051661167281001e+00	cah-4 encodes a carbonic anhydrase homolog, which is rather divergent from other such homologs in C. elegans (with at most 38% identity to any other carbonic anhydrase, in or out of C. elegans). it is individually dispensable for viability and for grossly normal postembryonic morphology, and thus may have a more subtle biological function than the basic cytoprotective functions expected for carbonic anhydrases. [Source: WormBase]
agaagagcttaacactc
> C18A11.7b.3	cel_let-7.sbm_x--xxxxxxxxxxxxxxxx	142	158	1.0130953757031000e+00	Disorganized muscle protein 1 (2D-page protein spot 8). [Source:Uniprot/SWISSPROT;Acc:Q18066]
gtattttctttcccctc
> C18A11.7b.3	cel_let-7.sbm_xxxxxx-xxxxx---xxxx	144	158	1.0043365929646999e+00	Disorganized muscle protein 1 (2D-page protein spot 8). [Source:Uniprot/SWISSPROT;Acc:Q18066]
attttctttcccctc
> C10E2.3	cel_let-7.sbm_xxxxx---xxxxxx-xxxx	162	176	1.0192088735061902e+00	hda-4 encodes a class II histone deacetylase that contains a putative MEF-2 DNA binding domain, a nuclear localization signal domain, and a single catalytic domain and may affect locomotion, body morphology, and growth. interacts with MEF-2 in in vitro assays and is expressed in body-wall muscle, neurons, and hypodermal seam cells [Source: WormBase]
gaatcttcccccctc
> T20B12.6b	cel_let-7.sbm_xxxxxxxxxxxx---xxxx	651	666	1.0328345269744299e+00	WBSCR14 protein homolog (Mlx interactor). [Source:Uniprot/SWISSPROT;Acc:P41846]
acattgtctctacctc
> T20B12.6b	cel_let-7.sbm_xxxxxx-xxxxx---xxxx	652	666	1.0518422930772999e+00	WBSCR14 protein homolog (Mlx interactor). [Source:Uniprot/SWISSPROT;Acc:P41846]
cattgtctctacctc
> K02E10.2a	cel_let-7.sbm_xxxxxx-xxxxxx--xxxx	91	106	1.0288957827223102e+00	hid-1 encodes a putative transmembrane protein, evolutionarily conserved among eukaryotes but unfamiliar, that is required for negative regulation of dauer formation, along with normal locomotion and defecation. HID-1 is paralogous to C47D12.2 and dymeclin (OMIM:607461). hid-1 is expressed in neurons of the head, tail, and ventral nerve cord. hid-1 mutations are suppressed by akt-1 and daf-16 mutations, suggesting that HID-1 acts in the insulin-signalling branch of dauer regulation. [Source: WormBase]
tcttgttttcttcctc
> B0034.3c.2	cel_let-7.sbm_xxxxxxxxxxxxxxxxxxx	59	77	1.0018302809901001e+00	A homolog of a member of the cadherin superfamily which is involved in cell-cell adhesion. [Source: WormBase]
tattcattttagtcacctc
> Y65B4BL.5	cel_let-7.sbm_xxxxxx-xxxxxx--xxxx	136	151	1.0186866900419700e+00	Y65B4BL.5 [Source:RefSeq_peptide;Acc:NP_490744]
gctttcttcctccctc
> Y65B4BL.5	cel_let-7.sbm_xxxxx---xxxxxx-xxxx	137	151	1.0223011742794001e+00	Y65B4BL.5 [Source:RefSeq_peptide;Acc:NP_490744]
ctttcttcctccctc
> Q0E7J9_CAEEL	cel_let-7.sbm_xxxxxxxxxxxxxx--xxx	7	23	1.0412087791913001e+00	The ced-1 gene encodes a transmembrane protein on phagocytic cells that is homologous to human CD91, a low density lipoprotein receptor paralog. the cytoplasmic tail of CED-1 contains two motifs important for engulfment. [Source: WormBase]
ctaaaattttcattctc
> Y73B6BL.35	cel_let-7.sbm_xxxxxx-xxxxx---xxxx	15	29	1.0803452005548000e+00	Y73B6BL.35 [Source:RefSeq_peptide;Acc:NP_741424]
cattccctcaacctc
> ZK617.1a.2	cel_let-7.sbm_xxxxxxxxxxxxxx--xxx	331	347	1.0162069981244000e+00	unc-22 encodes twitchin, a giant intracellular protein with multiple fibronectin- and immunoglobulin-like domains and a single protein kinase domain that is homologous to titin (OMIM:188840). UNC-22 is required in muscle for regulation of the actomyosin contraction-relaxation cycle and for maintenance of normal muscle morphology. UNC-22 associates with myosin and is localized to A-bands. in vitro, UNC-22 can phosphorylate myosin light-chain peptides and can undergo autophosphorylation. [Source: WormBase]
aggtgtttttatttctc
> C24A3.2a.2	cel_let-7.sbm_xxxxxx-xxxxxx--xxxx	677	692	1.0577843808694001e+00	C24A3.2b [Source:RefSeq_peptide;Acc:NP_509518]
actttactttctcctc
> Y39A1A.5	cel_let-7.sbm_xxxxx---xxxxxx-xxxx	68	82	1.0273251016219000e+00	RAB eXchange factor family member (rabx-5) [Source:RefSeq_peptide;Acc:NP_499337]
acttcccaacacctc
> Y54G9A.7	cel_let-7.sbm_xxxxx---xxxxxx-xxxx	527	541	1.0123232294733000e+00	Y54G9A.7 [Source:RefSeq_peptide;Acc:NP_496878]
acacgtttcttcctc
> T04B2.5.1	cel_let-7.sbm_xxxxxx-xxxxxx--xxxx	255	270	1.0123651393459399e+00	T04B2.5 [Source:RefSeq_peptide;Acc:NP_501821]
gcacactttgctcctc
> T04B2.5.1	cel_let-7.sbm_xxxxxxxxxxx-xx-xxxx	424	440	1.0176835325131000e+00	T04B2.5 [Source:RefSeq_peptide;Acc:NP_501821]
ttttccttgtgttcctc
> Y106G6A.2a	cel_let-7.sbm_xxxxxxxxxxx-xx-xxxx	50	66	1.0232619181921399e+00	Y106G6A.2a [Source:RefSeq_peptide;Acc:NP_740908]
ccttcgttttcttcctc
> T14F9.4a.1	cel_let-7.sbm_xxxxx---xxxxxx-xxxx	667	681	1.0138986624394000e+00	Pharyngeal Enhancer Binding family member (peb-1) [Source:RefSeq_peptide;Acc:NP_001024910]
aatgcttgtttcctc
> F47A4.3a	cel_let-7.sbm_xxxxxxxxxxxxxx-xxxx	102	119	1.0266530016826001e+00	F47A4.3a [Source:RefSeq_peptide;Acc:NP_001024683]
ccattttttcatttcctc
> K02B12.5	cel_let-7.sbm_x--xxxxxxxxxxxxxxxx	403	419	1.0622099146797230e+00	K02B12.5 [Source:RefSeq_peptide;Acc:NP_492308]
gtcatttttggagcctc
> F52A8.1.2	cel_let-7.sbm_x--xxxxxxxxxxxxxxxx	182	198	1.0096319401902201e+00	F52A8.1 [Source:RefSeq_peptide;Acc:NP_492071]
gtaattttcctttcctc
> F56C9.1.1	cel_let-7.sbm_xxxxxx-xxxxxx--xxxx	229	244	1.0057280061121701e+00	Serine/threonine-protein phosphatase PP1-beta (EC 3.1.3.16) (CeGLC-7- beta) (Glc seven-like phosphatase 2). [Source:Uniprot/SWISSPROT;Acc:P48727]
tcaacatcccttcctc
> F56C9.1.1	cel_let-7.sbm_xxxxxxxxxxx-xx-xxxx	449	465	1.0246501645285999e+00	Serine/threonine-protein phosphatase PP1-beta (EC 3.1.3.16) (CeGLC-7- beta) (Glc seven-like phosphatase 2). [Source:Uniprot/SWISSPROT;Acc:P48727]
cactcctttccttcctc
> F54D11.4	cel_let-7.sbm_xxxxxxxxxxxxxx-xxxx	16	33	1.0427985824454999e+00	F54D11.4 [Source:RefSeq_peptide;Acc:NP_504246]
acacatatttgtttcctc
> Y87G2A.6.1	cel_let-7.sbm_xxxxxxxxxxxxxx--xxx	93	109	1.0176434335655999e+00	cyp-15 encodes a little-characterized cyclophilin homolog. [Source: WormBase]
tttttattttatttctc
> F27E11.3a	cel_let-7.sbm_xxxxxxxxxx-xxx-xxxx	100	116	1.0992501930561001e+00	cfz-2 encodes a member of the Frizzled family of membrane receptors. [Source: WormBase]
tcatgagcttttacctc
> Y63D3A.6b	cel_let-7.sbm_xxxxxxxxxxxxxx-xxxx	237	254	1.0054730365317002e+00	This gene encodes a protein containing a DnaJ ('J') domain. [Source: WormBase]
ttttgaaaatgtttcctc
> Y63D3A.6b	cel_let-7.sbm_xxxxx---xxxxxx-xxxx	240	254	1.0081230953540001e+00	This gene encodes a protein containing a DnaJ ('J') domain. [Source: WormBase]
tgaaaatgtttcctc
> W04C9.2	cel_let-7.sbm_xxxxx---xxxxxx-xxxx	70	84	1.0377038809548000e+00	W04C9.2 [Source:RefSeq_peptide;Acc:NP_490738]
actttttccctcctc
> C36E6.2	cel_let-7.sbm_xxxxxxxxxxx-xx-xxxx	246	262	1.0025939423651999e+00	C36E6.2 [Source:RefSeq_peptide;Acc:NP_510827]
gttgccttttccacctc
> C36E6.2	cel_let-7.sbm_xxxxxxxxxx-xxx-xxxx	527	543	1.0969559012695000e+00	C36E6.2 [Source:RefSeq_peptide;Acc:NP_510827]
tcaacctctcctccctc
> C36E6.2	cel_let-7.sbm_xxxxxxxxxxxx---xxxx	570	585	1.0277932849811902e+00	C36E6.2 [Source:RefSeq_peptide;Acc:NP_510827]
ccttgacctcatcctc
> C52E12.4	cel_let-7.sbm_xxxxxxxxxxx-xx-xxxx	359	375	1.0343670393952999e+00	C52E12.4 [Source:RefSeq_peptide;Acc:NP_495437]
acatacgttctcacctc
> ZK370.8	cel_let-7.sbm_xxxxxxxxxxxx---xxxx	39	54	1.0007149386629950e+00	TPR repeat-containing protein ZK370.8. [Source:Uniprot/SWISSPROT;Acc:Q02335]
acctgtttttcccctc
> DHP2_CAEEL	cel_let-7.sbm_xxxxxxxxxxxxxx--xxx	288	304	1.0391901900718201e+00	The dhp-2 gene encodes an ortholog of the human gene DIHYDROPYRIMIDINASE (DPYS), which when mutated leads to dihydropyrimidinuria (OMIM:222748). [Source: WormBase]
acatcatctccgttctc
> C29F7.6	cel_let-7.sbm_xxxxxx-xxxxxx--xxxx	247	262	1.0665436706467399e+00	C29F7.6 [Source:RefSeq_peptide;Acc:NP_510239]
gcaagatttacccctc
> Y111B2A.11	cel_let-7.sbm_xxxxxx-xxxxxx--xxxx	51	66	1.0258702489741001e+00	Enhancer of PolyComb-like family member (epc-1) [Source:RefSeq_peptide;Acc:NP_499642]
ccaattttcaatcctc
> Y111B2A.11	cel_let-7.sbm_x--xxxxxxxxxxxxxxxx	627	643	1.0009456846664200e+00	Enhancer of PolyComb-like family member (epc-1) [Source:RefSeq_peptide;Acc:NP_499642]
ctatttttatttccctc
> B0261.2b	cel_let-7.sbm_xxxxxxxxxxxxxx--xxx	179	195	1.0075216509923000e+00	let-363 encodes, by alternative splicing, two large (>2600-residue) proteins with C-terminal similarity to phosphatidylinositol kinase (PIK). LET-363 proteins are orthologous to S. cerevisiae Tor1p and Tor2p and human FRAP1 (OMIM:601231, mammalian target of FKBP12-rapamycin). LET-363 proteins are required for progression through the L3 stage of larval development and are thought to generally stimulate translation of most or all mRNAs ('global translation'). LET-363 activity is also necessary for normal development and physiology of the intestine. LET-363 proteins are expressed ubiquitously, including a maternal contribution to the early embryo. [Source: WormBase]
acaaatttatttatctc
> F13D11.2a	cel_let-7.sbm_x--xxxxxxxxxxxxxxxx	219	235	1.0092904070915001e+00	hbl-1 encodes a protein that contains nine putative zinc finger domains of the C2H2 type and affects embryonic viability, locomotion, egg laying, body morphology, and hypodermal differentiation. expressed in hypodermal precursor cells, neuronal precursor cells, and pharyngeal cells during embryogenesis and is primarily expressed in neurons during larval development. [Source: WormBase]
ctgttttcttttacctc
> F13D11.2a	cel_let-7.sbm_xxxxxx-xxxxx---xxxx	221	235	1.0307711510915001e+00	hbl-1 encodes a protein that contains nine putative zinc finger domains of the C2H2 type and affects embryonic viability, locomotion, egg laying, body morphology, and hypodermal differentiation. expressed in hypodermal precursor cells, neuronal precursor cells, and pharyngeal cells during embryogenesis and is primarily expressed in neurons during larval development. [Source: WormBase]
gttttcttttacctc
> F13D11.2a	cel_let-7.sbm_xxxxxxxxxxxx---xxxx	925	940	1.0193500132382001e+00	hbl-1 encodes a protein that contains nine putative zinc finger domains of the C2H2 type and affects embryonic viability, locomotion, egg laying, body morphology, and hypodermal differentiation. expressed in hypodermal precursor cells, neuronal precursor cells, and pharyngeal cells during embryogenesis and is primarily expressed in neurons during larval development. [Source: WormBase]
actttcattctacctc
> F13D11.2a	cel_let-7.sbm_xxxxxx-xxxxx---xxxx	926	940	1.0218658237395999e+00	hbl-1 encodes a protein that contains nine putative zinc finger domains of the C2H2 type and affects embryonic viability, locomotion, egg laying, body morphology, and hypodermal differentiation. expressed in hypodermal precursor cells, neuronal precursor cells, and pharyngeal cells during embryogenesis and is primarily expressed in neurons during larval development. [Source: WormBase]
ctttcattctacctc
> F13D11.2a	cel_let-7.sbm_xxxxxxxxxxx-xx-xxxx	1118	1134	1.0537776180647001e+00	hbl-1 encodes a protein that contains nine putative zinc finger domains of the C2H2 type and affects embryonic viability, locomotion, egg laying, body morphology, and hypodermal differentiation. expressed in hypodermal precursor cells, neuronal precursor cells, and pharyngeal cells during embryogenesis and is primarily expressed in neurons during larval development. [Source: WormBase]
gctaccttatgtacctc
> F13D11.2a	cel_let-7.sbm_xxxxxxxxxxxx---xxxx	1271	1286	1.1948044882108999e+00	hbl-1 encodes a protein that contains nine putative zinc finger domains of the C2H2 type and affects embryonic viability, locomotion, egg laying, body morphology, and hypodermal differentiation. expressed in hypodermal precursor cells, neuronal precursor cells, and pharyngeal cells during embryogenesis and is primarily expressed in neurons during larval development. [Source: WormBase]
acaaccgttccacctc
> F28B3.1	cel_let-7.sbm_xxxxxx-xxxxx---xxxx	294	308	1.0005003992360999e+00	F28B3.1 [Source:RefSeq_peptide;Acc:NP_491483]
actgccttccccctc
> R03G5.7	cel_let-7.sbm_xxxxxx-xxxxxx--xxxx	37	52	1.0157894791663000e+00	R03G5.7 [Source:RefSeq_peptide;Acc:NP_741847]
aattcactttgccctc
> C07A9.3b	cel_let-7.sbm_xxxxxxxxxxx-xx-xxxx	74	90	1.1192192656697000e+00	tlk-1 encodes, through alternative splicing, two isoforms of a Tousled-class serine/threonine protein kinase. TLK-1A/B are orthologous to Tousled from A. thaliana. tlk-1(RNAi) embryos have, compared to normal embryos, reduced phosphorylation of the RNA polymerase II C-terminal domain at Serine-2 and methylation of histone H3 at Lysine-36 (posttranslational modifications associated with transcriptional elongation), along with a lethal phenotype consistent with general defects in zygotic transcription. TLK-1A/B have a glutamine/asparagine-rich domain and a putative coil domain. [Source: WormBase]
acattcttttcttcctc
> C07A9.3b	cel_let-7.sbm_xxxxxx-xxxxxx--xxxx	75	90	1.0367171684127101e+00	tlk-1 encodes, through alternative splicing, two isoforms of a Tousled-class serine/threonine protein kinase. TLK-1A/B are orthologous to Tousled from A. thaliana. tlk-1(RNAi) embryos have, compared to normal embryos, reduced phosphorylation of the RNA polymerase II C-terminal domain at Serine-2 and methylation of histone H3 at Lysine-36 (posttranslational modifications associated with transcriptional elongation), along with a lethal phenotype consistent with general defects in zygotic transcription. TLK-1A/B have a glutamine/asparagine-rich domain and a putative coil domain. [Source: WormBase]
cattcttttcttcctc
> NP_502436.2	cel_let-7.sbm_xxxxxxxxxx-xxx-xxxx	150	166	1.0241070821538401e+00	flp-9 encodes a predicted FMRFamide-like peptide neurotransmitter that inhibits action potentials in the pharyngeal muscle when applied to the pharynx of dissected worms and inhibits movement when injected into A. suum. expressed at highest levels prior to adulthood. [Source: WormBase]
ccatccccttacccctc
> C01C7.1	cel_let-7.sbm_xxxxxxxxxxxxxx--xxx	301	317	1.0355791340974601e+00	ark-1 encodes a homolog of the nonreceptor tyrosine kinase ACK which inhibits signalling through the EGF receptor homolog LET-23, both in (RAS-dependent) vulval development and in (RAS-independent) ovulation. [Source: WormBase]
gcataatcttctttctc
> F33D11.12	cel_let-7.sbm_xxxxxxxxxxxxxx--xxx	106	122	1.0259756791123000e+00	F33D11.12 [Source:RefSeq_peptide;Acc:NP_491702]
gattcatctttatactc
> K10C3.2.1	cel_let-7.sbm_xxxxxxxxxxxxxx--xxx	296	312	1.0458373564240000e+00	K10C3.2 [Source:RefSeq_peptide;Acc:NP_492609]
gcacattttccattctc
> C04D8.1	cel_let-7.sbm_xxxxxxxxxxx-xx-xxxx	310	326	1.0648889123481000e+00	GTPase-activating protein GAP (CeGAP). [Source:Uniprot/SWISSPROT;Acc:P34288]
tcatcctttcgtacctc
> Y80D3A.3	cel_let-7.sbm_xxxxxxxxxxxxxx--xxx	159	175	1.0040312687146999e+00	Y80D3A.3 [Source:RefSeq_peptide;Acc:NP_507685]
tcaaatttacaactctc
> ZK180.5b.2	cel_let-7.sbm_xxxxxxxxxxxxxx--xxx	150	166	1.0450027225285541e+00	ZK180.5b [Source:RefSeq_peptide;Acc:NP_741378]
gccttattttatttctc
> NP_510137.2	cel_let-7.sbm_xxxxxxxxxxxxxx-xxxx	310	327	1.0255121123997000e+00	gei-3 encodes a member of the high mobility group (HMG) protein family. interacts with GEX-3 in yeast two-hybrid assays. [Source: WormBase]
tattgaatttcactcctc
> T26C5.3c	cel_let-7.sbm_x--xxxxxxxxxxxxxxxx	195	211	1.0403650356675000e+00	T26C5.3c [Source:RefSeq_peptide;Acc:NP_001022370]
ctcctctctctctcctc
> T26C5.3c	cel_let-7.sbm_xxxxx---xxxxxx-xxxx	274	288	1.0012269971898000e+00	T26C5.3c [Source:RefSeq_peptide;Acc:NP_001022370]
tgttctctcttcctc
> T26C5.3c	cel_let-7.sbm_xxxxxx-xxxxx---xxxx	281	295	1.0105719708806000e+00	T26C5.3c [Source:RefSeq_peptide;Acc:NP_001022370]
tcttcctctcccctc
> F26E4.1	cel_let-7.sbm_xxxxxx-xxxxxx--xxxx	594	609	1.0195974600341000e+00	SUppressor of activated let-60 Ras family member (sur-6) [Source:RefSeq_peptide;Acc:NP_492591]
tcacgacttaatcctc
> F46A9.6.1	cel_let-7.sbm_xxxxxxxxxxx-xx-xxxx	114	130	1.0343287714896299e+00	MEChanosensory abnormality family member (mec-8) [Source:RefSeq_peptide;Acc:NP_492508]
acaaccaccaccacctc
> T02C5.5d.3	cel_let-7.sbm_xxxxx---xxxxxx-xxxx	659	673	1.0169981476932000e+00	unc-2 encodes a calcium channel alpha subunit required for desensitization to dopamine, normal flexion and speed during movement, normally low sensitivity of whole animals to serotonin, and neuronal migrations promoted by humoral serotonin. UNC-2 is orthologous to human CACNA1A (OMIM:601011, mutated in familiar hemiplegic migraine or episodic ataxia 2) and to Drosophila CACOPHONY. UNC-2 is expressed primarily in motor neurons, several sensory neurons, and HSN and VC neurons controlling egg-laying. [Source: WormBase]
ttttttctattcctc
> C02B8.6	cel_let-7.sbm_xxxxxxxxxx-xxx-xxxx	255	271	1.0257711171526001e+00	C02B8.6 [Source:RefSeq_peptide;Acc:NP_509369]
ccaagctttaacacctc
> NP_502122.1	cel_let-7.sbm_xxxxxxxxxxxxxxxxxxx	61	79	1.0246529113050000e+00	This gene encodes a protein containing a DnaJ ('J') domain. [Source: WormBase]
acttcctcctcttttcctc
> NP_499813.1	cel_let-7.sbm_x--xxxxxxxxxxxxxxxx	160	176	1.0707541254776001e+00	T12D8.6 [Source:RefSeq_peptide;Acc:NP_499813]
aacaactttgtatcctc
> NP_499813.1	cel_let-7.sbm_xxxxxx-xxxxxx--xxxx	161	176	1.0521997517993400e+00	T12D8.6 [Source:RefSeq_peptide;Acc:NP_499813]
acaactttgtatcctc
> F22D3.2a	cel_let-7.sbm_xxxxxxxxxxxxxxxxxxx	286	304	1.0137843321012279e+00	F22D3.2 encodes an ortholog of human folliculin (OMIM:607273, mutated in Birt-Hogg-Dube syndrome). [Source: WormBase]
tcatgtgtttcttctcctc
> K10G9.1	cel_let-7.sbm_xxxxxxxxxxxxxx--xxx	184	200	1.0069527683039001e+00	K10G9.1 [Source:RefSeq_peptide;Acc:NP_499276]
tgtttattttcatcctc
> F38E9.5.1	cel_let-7.sbm_xxxxxxxxxxxxxx-xxxx	211	228	1.0461151232043000e+00	F38E9.5 [Source:RefSeq_peptide;Acc:NP_510669]
cgtttctcttcacacctc
> F38E9.5.1	cel_let-7.sbm_xxxxx---xxxxxx-xxxx	214	228	1.0155673100502500e+00	F38E9.5 [Source:RefSeq_peptide;Acc:NP_510669]
ttctcttcacacctc
> F38E9.5.1	cel_let-7.sbm_xxxxx---xxxxxx-xxxx	250	264	1.0062113176231000e+00	F38E9.5 [Source:RefSeq_peptide;Acc:NP_510669]
tcatcttttctcctc
> F52D2.6	cel_let-7.sbm_x--xxxxxxxxxxxxxxxx	69	85	1.0233855549646000e+00	F52D2.6 [Source:RefSeq_peptide;Acc:NP_508365]
ctttttttaattgcctc
> C05D10.4b	cel_let-7.sbm_xxxxxxxxxxxxxx--xxx	60	76	1.0083145382409999e+00	C05D10.4b [Source:RefSeq_peptide;Acc:NP_498324]
tattgtttttttttctc
> K12H4.1	cel_let-7.sbm_xxxxxx-xxxxxx--xxxx	297	312	1.0058584345194901e+00	ceh-26 encodes a protein that contains a prospero-related homeodomain. expressed in nuclei of the adult head, tail neurons, and one cell in the postdeirids. [Source: WormBase]
acatggcataatcctc
> H12C20.2b	cel_let-7.sbm_xxxxxxxxxxxxxxxxxxx	382	400	1.0292759691490099e+00	PMS (Post Meiotic Segregation) family member (pms-2) [Source:RefSeq_peptide;Acc:NP_505934]
tcaatcgtttgctctcctc
> H12C20.2b	cel_let-7.sbm_x--xxxxxxxxxxxxxxxx	384	400	1.0468309509850999e+00	PMS (Post Meiotic Segregation) family member (pms-2) [Source:RefSeq_peptide;Acc:NP_505934]
aatcgtttgctctcctc
> C11H1.9b	cel_let-7.sbm_xxxxxxxxxxxxxx--xxx	461	477	1.0058515783996000e+00	C11H1.9b [Source:RefSeq_peptide;Acc:NP_001024392]
aagtgattttttttctc
> C14F5.5	cel_let-7.sbm_xxxxxxxxxx-xxx-xxxx	610	626	1.0405337797192000e+00	sem-5 encodes a Src homology (SH) domain 2 and 3-containing protein, orthologous to human GRB2 (OMIM:108355), that functions in multiple signaling pathways during development. these pathways include those regulating sex myoblast migration, muscle membrane extension, vulval induction, fluid balance, viability, and formation of the male tail. SEM-5 acts downstream of the LET-23 epidermal growth factor receptor to negatively regulate RAS-, MAP-, as well as IP-3-, mediated signal transduction. [Source: WormBase]
acttcattctattcctc
> C14F5.5	cel_let-7.sbm_xxxxx---xxxxxx-xxxx	658	672	1.0132176854533002e+00	sem-5 encodes a Src homology (SH) domain 2 and 3-containing protein, orthologous to human GRB2 (OMIM:108355), that functions in multiple signaling pathways during development. these pathways include those regulating sex myoblast migration, muscle membrane extension, vulval induction, fluid balance, viability, and formation of the male tail. SEM-5 acts downstream of the LET-23 epidermal growth factor receptor to negatively regulate RAS-, MAP-, as well as IP-3-, mediated signal transduction. [Source: WormBase]
gcttctctctgcctc
> R03H10.6	cel_let-7.sbm_xxxxxx-xxxxx---xxxx	408	422	1.0571894686442000e+00	R03H10.6 [Source:RefSeq_peptide;Acc:NP_494733]
aatttattttacctc
> C24A3.2b.1	cel_let-7.sbm_xxxxxx-xxxxxx--xxxx	235	250	1.0577843808694001e+00	C24A3.2b [Source:RefSeq_peptide;Acc:NP_509518]
actttactttctcctc
> C06A5.7a	cel_let-7.sbm_xxxxxx-xxxxx---xxxx	368	382	1.0254083148455999e+00	tmd-1 encodes a predicted member of the tropomodulin family and affects egg laying, locomotion, and muscle organization in one analysis using RNAi. [Source: WormBase]
tcaagttttcccctc
> H03A11.2	cel_let-7.sbm_xxxxxx-xxxxxx--xxxx	217	232	1.0206369758885001e+00	H03A11.2 [Source:RefSeq_peptide;Acc:NP_510528]
acatcctgctgccctc
> E01F3.1b	cel_let-7.sbm_xxxxxx-xxxxxx--xxxx	418	433	1.0166239960981001e+00	Probable 3',5'-cyclic phosphodiesterase pde-3 (EC 3.1.4.17). [Source:Uniprot/SWISSPROT;Acc:Q8I0P7]
cgtttttttcatcctc
> F41C6.1.2	cel_let-7.sbm_xxxxxxxxxxx-xx-xxxx	67	83	1.0351404612602000e+00	unc-6 encodes a netrin orthologous to the human and mouse netrin-1 precursor proteins. UNC-6 functions as a guidance molecule that regulates the migrations of pioneer axons and mesodermal cells, such as the gonadal distal tip cell, along the dorsoventral axis. a secreted molecule, UNC-6 is expressed during embryogenesis by epidermoblasts and neurons. UNC-6 is involved in both attractive and repulsive interactions that are mediated by the UNC-40 and UNC-5 netrin receptors, respectively. [Source: WormBase]
gcatgacgtttcacctc
> F41C6.1.2	cel_let-7.sbm_xxxxxxxxxxxxxx--xxx	269	285	1.0030772966723001e+00	unc-6 encodes a netrin orthologous to the human and mouse netrin-1 precursor proteins. UNC-6 functions as a guidance molecule that regulates the migrations of pioneer axons and mesodermal cells, such as the gonadal distal tip cell, along the dorsoventral axis. a secreted molecule, UNC-6 is expressed during embryogenesis by epidermoblasts and neurons. UNC-6 is involved in both attractive and repulsive interactions that are mediated by the UNC-40 and UNC-5 netrin receptors, respectively. [Source: WormBase]
catttttttcaattctc
> T05C3.6	cel_let-7.sbm_xxxxxxxxxx-xxx-xxxx	1	17	1.0386618591860000e+00	The T05C3.6 gene encodes a paralog of T05C3.2, a protein with NACHT and WD domains that may be involved in apoptosis. [Source: WormBase]
gcttactctttcacctc
> C03D6.1	cel_let-7.sbm_xxxxxxxxxxxxxx--xxx	24	40	1.0653174910869001e+00	C03D6.1 [Source:RefSeq_peptide;Acc:NP_492571]
acaatctttgaattctc
> F56D1.4b	cel_let-7.sbm_xxxxxxxxxxxxxx-xxxx	172	189	1.0346649098592000e+00	A receptor tyrosine phosphatase that negatively regulates the FGF receptorsignaling pathway. it localizes to the plasma membrane. [Source: WormBase]
tttttcgtttgtttcctc
> ZC443.3.1	cel_let-7.sbm_xxxxxx-xxxxx---xxxx	247	261	1.0016290379199000e+00	ZC443.3 [Source:RefSeq_peptide;Acc:NP_506207]
tattcatttttcctc
> ZK546.1b	cel_let-7.sbm_xxxxxx-xxxxxx--xxxx	282	297	1.0504031642754399e+00	zyg-12 encodes three coiled-coil domain-containing proteins that belong to the Hook protein family, members of which likely act as linker proteins that connect membrane compartments with the microtubule cytoskeleton. during embryonic development, zyg-12 activity is essential and is required continuously for nuclear-centrosome attachment and proper nuclear positioning within cells. in addition, zyg-12 is required after fertilization for proper pronuclear migration. two predicted transmembrane isoforms of ZYG-12 localize to the nuclear envelope and to centrosomes, while a third ZYG-12 isoform lacking a transmembrane domain localizes only to centrosomes. ZYG-12 nuclear envelope localization is seen in the syncytial gonad, oocytes, and early embryonic nuclei and requires SUN-1 function. in turn, ZYG-12 is required for nuclear envelope localization of DHC-1/dynein heavy chain, LIS-1, and ARP-1. ZYG-12 localization to centrosomes requires microtubules. in yeast two-hybrid assays, ZYG-12 interacts with itself and with the DLI-1/dynein light intermediate chain. [Source: WormBase]
ccaatccttgctcctc
> Y76B12C.9	cel_let-7.sbm_xxxxxxxxxxxxxx--xxx	83	99	1.0354789378622800e+00	Y76B12C.9 [Source:RefSeq_peptide;Acc:NP_741333]
tcaaatacttcatcctc
> Y76B12C.9	cel_let-7.sbm_xxxxxx-xxxxxx--xxxx	84	99	1.0321239912643401e+00	Y76B12C.9 [Source:RefSeq_peptide;Acc:NP_741333]
caaatacttcatcctc
> Y47D3A.6b	cel_let-7.sbm_xxxxxx-xxxxx---xxxx	166	180	1.0652167155750001e+00	tra-1 encodes Zn2+-finger-containing proteins that are the sole C. elegans members of the GLI transcription factor family. during development, tra-1 functions cell autonomously as the terminal regulator of the sex determination pathway and positively regulates all aspects of hermaphrodite somatic sexual differentiation. in addition, tra-1 activity is required for proper development of the male somatic gonad and for sustained spermatogenesis in both sexes. in regulating sex-specific development, TRA-1 functions, in part, by repressing transcription of mab-3 and egl-1 in the intestine and HSN neurons, respectively. TRA-1 is expressed in hermaphrodites and males and localizes to both the nucleus and cytoplasm of many different cell types. expression of C-terminally truncated TRA-1 isoforms is much higher in hermaphrodites than males, due to sex-specific proteolysis that results in the presence of feminizing TRA-1 isoforms in hermaphrodites. [Source: WormBase]
acatttttctacctc
> Y92H12A.1	cel_let-7.sbm_xxxxxx-xxxxx---xxxx	53	67	1.0715411396468000e+00	SRC oncogene related family member (src-1) [Source:RefSeq_peptide;Acc:NP_490866]
acttccaatcacctc
> Y92H12A.1	cel_let-7.sbm_xxxxx---xxxxxx-xxxx	69	83	1.0169865591865901e+00	SRC oncogene related family member (src-1) [Source:RefSeq_peptide;Acc:NP_490866]
taatctcaattcctc
> C23H3.1	cel_let-7.sbm_xxxxxx-xxxxx---xxxx	121	135	1.0037201801842000e+00	egl-26 encodes a novel protein that contains an H-box/NC domain that is highly conserved with CBP01801 in C. briggsae and is required for embryonic and larval viability, egg-laying, fertility, and affects the connection of the uterus to the vulva. required in the primary vulval lineage for vulF morphogenesis and is expressed in many cells, but is expressed near the vulva and uterus only during the L4 larval stage. [Source: WormBase]
aatttatttttcctc
> K02C4.5	cel_let-7.sbm_xxxxx---xxxxxx-xxxx	381	395	1.0803125782941001e+00	K02C4.5 [Source:RefSeq_peptide;Acc:NP_495695]
acatttcaatacctc
> F55A4.5	cel_let-7.sbm_xxxxx---xxxxxx-xxxx	310	324	1.0233851583335001e+00	F55A4.5 [Source:RefSeq_peptide;Acc:NP_508196]
gattcatgtcccctc
> K03C7.2a	cel_let-7.sbm_xxxxxxxxxxxxxx-xxxx	503	520	1.0380302831791000e+00	fkh-9 encodes a member of the forkhead domain transcription factor family. [Source: WormBase]
tgaacctctctttccctc
> K03C7.2a	cel_let-7.sbm_xxxxx---xxxxxx-xxxx	506	520	1.0116738555278000e+00	fkh-9 encodes a member of the forkhead domain transcription factor family. [Source: WormBase]
acctctctttccctc
> K03C7.2a	cel_let-7.sbm_xxxxxxxxxxx-xx-xxxx	963	979	1.0769430178178900e+00	fkh-9 encodes a member of the forkhead domain transcription factor family. [Source: WormBase]
acaattttttgtccctc
> K08F4.2	cel_let-7.sbm_xxxxxxxxxxx-xx-xxxx	88	104	1.0170633067187100e+00	K08F4.2 [Source:RefSeq_peptide;Acc:NP_501842]
ttctcctttccttcctc
> K04F10.6a	cel_let-7.sbm_xxxxxxxxxxxxxx--xxx	273	289	1.0850129237821802e+00	mut-2 encodes a nucleotidyltransferase that is a member of the polymerase beta nucleotidyltransferase superfamily that includes poly(A) polymerases, 2-5 oligoadenylate synthetases, C. elegans GLD-2, and S. cerevisiae Trf4p. MUT-2 activity is required for meiotic chromosome segregation, negative regulation of DNA transposition, non-transgene-induced RNAi (i.e. RNAi via feeding is affected, whereas RNAi via expression of sense and antisense RNA from a transgene is not), fertility, and viability. analysis of siRNA levels in mut-2 mutant animals indicates that during RNAi, MUT-2 activity is required at a point upstream of siRNA accumulation. neither the precise mechanistic role of MUT-2 in posttranscriptional silencing, nor the MUT-2 expression pattern, is yet known. [Source: WormBase]
acaaatacttcatcctc
> K04F10.6a	cel_let-7.sbm_xxxxxx-xxxxxx--xxxx	274	289	1.0321239912643401e+00	mut-2 encodes a nucleotidyltransferase that is a member of the polymerase beta nucleotidyltransferase superfamily that includes poly(A) polymerases, 2-5 oligoadenylate synthetases, C. elegans GLD-2, and S. cerevisiae Trf4p. MUT-2 activity is required for meiotic chromosome segregation, negative regulation of DNA transposition, non-transgene-induced RNAi (i.e. RNAi via feeding is affected, whereas RNAi via expression of sense and antisense RNA from a transgene is not), fertility, and viability. analysis of siRNA levels in mut-2 mutant animals indicates that during RNAi, MUT-2 activity is required at a point upstream of siRNA accumulation. neither the precise mechanistic role of MUT-2 in posttranscriptional silencing, nor the MUT-2 expression pattern, is yet known. [Source: WormBase]
caaatacttcatcctc
> F47B7.1.2	cel_let-7.sbm_xxxxxxxxxxx-xx-xxxx	116	132	1.0191718666819101e+00	UPF057 membrane protein F47B7.1. [Source:Uniprot/SWISSPROT;Acc:Q20516]
acaatttttctcccctc
> C26E6.3.1	cel_let-7.sbm_xxxxxxxxxxxxxx--xxx	154	170	1.0056203745293000e+00	C26E6.3 [Source:RefSeq_peptide;Acc:NP_498048]
tgaaaattacaatactc
> C26E6.3.1	cel_let-7.sbm_xxxxxxxxxxxxxx--xxx	296	312	1.0105485194632400e+00	C26E6.3 [Source:RefSeq_peptide;Acc:NP_498048]
acaattttatcaaactc
> C26E6.3.1	cel_let-7.sbm_xxxxxxxxxxx-xx-xxxx	957	973	1.0287103808192899e+00	C26E6.3 [Source:RefSeq_peptide;Acc:NP_498048]
ccatttttttgtccctc
> C26E6.3.1	cel_let-7.sbm_xxxxxx-xxxxxx--xxxx	958	973	1.0411483378258000e+00	C26E6.3 [Source:RefSeq_peptide;Acc:NP_498048]
catttttttgtccctc
> NP_499813.1	cel_let-7.sbm_x--xxxxxxxxxxxxxxxx	160	176	1.0707541254776001e+00	T12D8.6 [Source:RefSeq_peptide;Acc:NP_499813]
aacaactttgtatcctc
> NP_499813.1	cel_let-7.sbm_xxxxxx-xxxxxx--xxxx	161	176	1.0521997517993400e+00	T12D8.6 [Source:RefSeq_peptide;Acc:NP_499813]
acaactttgtatcctc
> NP_504599.2	cel_let-7.sbm_xxxxxxxxxxxxxx--xxx	5	21	1.0131288101260700e+00	tag-59/K08B12.5 encodes a serine/threonine-protein kinase that is homologous to human DMK (OMIM:160900l. mutated in dystrophia myotonica I). [Source: WormBase]
gcaactctctccttctc
> NP_504599.2	cel_let-7.sbm_xxxxxxxxxxxxxx--xxx	26	42	1.0396186898161002e+00	tag-59/K08B12.5 encodes a serine/threonine-protein kinase that is homologous to human DMK (OMIM:160900l. mutated in dystrophia myotonica I). [Source: WormBase]
acatacttatttttctc
> NP_504599.2	cel_let-7.sbm_xxxxxx-xxxxxx--xxxx	343	358	1.0026987500825000e+00	tag-59/K08B12.5 encodes a serine/threonine-protein kinase that is homologous to human DMK (OMIM:160900l. mutated in dystrophia myotonica I). [Source: WormBase]
acatttttcactcctc
> NP_504599.2	cel_let-7.sbm_xxxxx---xxxxxx-xxxx	344	358	1.0058239972086001e+00	tag-59/K08B12.5 encodes a serine/threonine-protein kinase that is homologous to human DMK (OMIM:160900l. mutated in dystrophia myotonica I). [Source: WormBase]
catttttcactcctc
> NP_491857.1	cel_let-7.sbm_xxxxx---xxxxxx-xxxx	3	17	1.0496620380668000e+00	rab-10 encodes a Rab-like GTPase that is a member of the Ras superfamily of small GTPases. rab-10 activity is required, upstream of rme-1, for basolateral endocytic recycling in the intestine, but not in oocytes or coelomocytes. a RAB-10::GFP fusion protein is widely expressed and in the intestine, localizes to endosomes and the Golgi. [Source: WormBase]
tcatgtttttccctc
> F47G4.7	cel_let-7.sbm_xxxxxx-xxxxx---xxxx	272	286	1.0029429655334801e+00	S-adenosylmethionine decarboxylase proenzyme (EC 4.1.1.50) (AdoMetDC) (SamDC) [Contains: S-adenosylmethionine decarboxylase alpha chain; S- adenosylmethionine decarboxylase beta chain]. [Source:Uniprot/SWISSPROT;Acc:O02655]
gcctccctccccctc
> T13C5.1a	cel_let-7.sbm_xxxxx---xxxxxx-xxxx	14	28	1.0814675004901000e+00	daf-9 encodes a cytochrome P450 of the CYP2 subfamily that by homology is predicted to function as a steroidogenic or fatty acid hydroxylase. DAF-9 likely functions cell nonautonomously in hypodermal and neuronal cells to produce, for the DAF-12 nuclear receptor, a lipophilic hormone whose presence is necessary for bypassing entry into the alternative L3/dauer larval stage and promoting reproductive development. in regulating dauer formation, daf-9 acts downstream of the DAF-2/insulin/IGF receptor and the DAF-7/TGFbeta ligand, suggesting that at least two of the signaling pathways that control dauer formation converge, in part, upon daf-9. in addition, daf-9 activity is required for gonadal cell migration. a DAF-9::GFP fusion is expressed in the XXXL/R head cells at all developmental stages, in hypodermal cells from the L2 to L4 larval stages, and in the spermatheca of adult hermaphrodites. [Source: WormBase]
acatttccatacctc
> R06A4.4a	cel_let-7.sbm_xxxxx---xxxxxx-xxxx	266	280	1.0702724683817000e+00	IMportin Beta family member (imb-2) [Source:RefSeq_peptide;Acc:NP_496987]
ccatcttttcacctc
> Y53H1C.1b	cel_let-7.sbm_xxxxxxxxxxxxxxxxxxx	18	36	1.0060152183317099e+00	aat-9 encodes an amino acid transporter catalytic subunit. AAT-9 lacks the conserved cysteine residue proposed to be essential for association with a glycoprotein subunit, and when expressed alone in Xenopus ooctyes, AAT-9 can localize to the cell surface and function as an aromatic amino acid exchanger that displays substrate-activated anion conductance. nevertheless, AAT-9 activity is enhanced by co-expression with the ATG-1 and ATG-2 glycoprotein subunits. an aat-9::gfp promoter fusion directs expression in anterior neurons, including some chemosensory neurons, as well as in some anterior body wall muscles. [Source: WormBase]
gatttttttttctcacctc
> H43I07.3	cel_let-7.sbm_xxxxxxxxxxxxxx--xxx	219	235	1.0045067141282000e+00	H43I07.3 [Source:RefSeq_peptide;Acc:NP_741523]
tttttcttttttttctc
> C27D8.3a	cel_let-7.sbm_xxxxxxxxxxxxxx--xxx	153	169	1.0290216145343001e+00	The C27D8.3 gene encodes a protein that may be involved in apoptosis. [Source: WormBase]
tcaatttttcaattctc
> T26A5.7b.1	cel_let-7.sbm_x--xxxxxxxxxxxxxxxx	307	323	1.0004898456638101e+00	Protein set-1. [Source:Uniprot/SWISSPROT;Acc:Q22795]
aacctgaaaatctcctc
> F01F1.9	cel_let-7.sbm_xxxxxxxxxxxxxx--xxx	60	76	1.0087032057047001e+00	Putative aspartyl aminopeptidase (EC 3.4.11.21). [Source:Uniprot/SWISSPROT;Acc:Q19087]
ccaatcttcagtttctc
> F56A8.3a.1	cel_let-7.sbm_xxxxx---xxxxxx-xxxx	305	319	1.1395233714671000e+00	F56A8.3a [Source:RefSeq_peptide;Acc:NP_499730]
acaatttgtttcctc
> T19A5.3b	cel_let-7.sbm_x--xxxxxxxxxxxxxxxx	54	70	1.0254941977968499e+00	T19A5.3a [Source:RefSeq_peptide;Acc:NP_001024142]
aataatttcttctcctc
> C18A11.7b.2	cel_let-7.sbm_x--xxxxxxxxxxxxxxxx	142	158	1.0130953757031000e+00	Disorganized muscle protein 1 (2D-page protein spot 8). [Source:Uniprot/SWISSPROT;Acc:Q18066]
gtattttctttcccctc
> C18A11.7b.2	cel_let-7.sbm_xxxxxx-xxxxx---xxxx	144	158	1.0043365929646999e+00	Disorganized muscle protein 1 (2D-page protein spot 8). [Source:Uniprot/SWISSPROT;Acc:Q18066]
attttctttcccctc
> Y14H12B.1b	cel_let-7.sbm_xxxxxx-xxxxxx--xxxx	42	57	1.0001312071077000e+00	Y14H12B.1b [Source:RefSeq_peptide;Acc:NP_871987]
tatttactcgtccctc
> F35G12.2.1	cel_let-7.sbm_xxxxxx-xxxxxx--xxxx	180	195	1.0569735341722701e+00	F35G12.2 [Source:RefSeq_peptide;Acc:NP_497927]
tgttcctttcttcctc
> T10B5.3	cel_let-7.sbm_xxxxxx-xxxxxx--xxxx	231	246	1.0613479870339000e+00	T10B5.3 [Source:RefSeq_peptide;Acc:NP_503519]
ccttgcttttttcctc
> ZK180.5a	cel_let-7.sbm_xxxxxxxxxxxxxx--xxx	150	166	1.0450027225285541e+00	ZK180.5b [Source:RefSeq_peptide;Acc:NP_741378]
gccttattttatttctc
> F53G12.1	cel_let-7.sbm_xxxxxx-xxxxxx--xxxx	212	227	1.0002487382969001e+00	rab-11.1 encodes a small GTPase homologous to the Rab GTPases that function in endocytosis, membrane fusion, and vesicular trafficking events. RAB-11.1 activity is required for completion of the final stages of cytokinesis during early embryogenesis and for efficient uptake of yolk proteins during oocyte development. RAB-11.1 is also required for normal peripheral localization of nuclei in the synctial germ cell in the ovary. [Source: WormBase]
ccaccccttccccctc
> F33A8.4.1	cel_let-7.sbm_xxxxxxxxxxxxxx--xxx	182	198	1.0107142167218000e+00	F33A8.4 [Source:RefSeq_peptide;Acc:NP_496368]
aaatccttctccttctc
> F57B9.2	cel_let-7.sbm_xxxxxxxxxxxxxx--xxx	32	48	1.0049502642244001e+00	let-711 was identified in separate screens for mutations that result either in maternal-effect spindle orientation in early embryos or in larval lethality. the maternal-effect let-711 mutation results in failure in centration and/or nuclear-centrosome rotation in early embryonic cleavages and suggests a role for let-711 in regulating microtubule catastrophe frequency. larval lethal mutations result in early or mid larval lethality. let-711 mutations can suppress cytokinesis defects produced by mutations in zyg-9, which encodes a homolog of the XMAP125 microtubule binding protein, and are enhanced by mutations in spn-1, which encodes a heterotrimeric G-protein alpha subunit also required for early embryonic cleavages. the molecular identity of let-711 is not yet known. [Source: WormBase]
ttctgatctttattctc
> F57B9.2	cel_let-7.sbm_xxxxxxxxxxxx---xxxx	108	123	1.0061848370921800e+00	let-711 was identified in separate screens for mutations that result either in maternal-effect spindle orientation in early embryos or in larval lethality. the maternal-effect let-711 mutation results in failure in centration and/or nuclear-centrosome rotation in early embryonic cleavages and suggests a role for let-711 in regulating microtubule catastrophe frequency. larval lethal mutations result in early or mid larval lethality. let-711 mutations can suppress cytokinesis defects produced by mutations in zyg-9, which encodes a homolog of the XMAP125 microtubule binding protein, and are enhanced by mutations in spn-1, which encodes a heterotrimeric G-protein alpha subunit also required for early embryonic cleavages. the molecular identity of let-711 is not yet known. [Source: WormBase]
ccttgttttttccctc
> R13A5.1d	cel_let-7.sbm_xxxxxxxxxxxxxx--xxx	79	95	1.0589155543289601e+00	The cup-5 gene encodes an ortholog of the human mucolipin-1 gene, and is required for the normal, negative regulation of endocytotic uptake of markers from pseudocoelomic fluid. [Source: WormBase]
ccatccgtttctttctc
> ZK1248.2	cel_let-7.sbm_xxxxxxxxxxxxxx--xxx	8	24	1.0072908530464000e+00	COLlagen family member (col-74) [Source:RefSeq_peptide;Acc:NP_495159]
tatttatttttcttctc
> R11B5.1	cel_let-7.sbm_xxxxxxxxxxxx---xxxx	280	295	1.0212458313095398e+00	Temporarily Assigned Gene name family member (tag-236) [Source:RefSeq_peptide;Acc:NP_508458]
cgaagatttttccctc
> K05B2.5c	cel_let-7.sbm_xxxxxxxxxxxxxxxxxxx	1190	1208	1.0103369982625798e+00	pes-22 encodes a predicted transmembrane protein that is a member of the monocarboxylate porter subfamily of the major facilitator superfamily of transmembrane transporters. pes-22 was identified in promoter-trapping screens and by homology, is predicted to function in the transport of lactate and pyruvate across cell membranes, possibly as part of a metabolic pathway that allows these metabolites to be converted back to glucose when the organism is under high energy demand. however, as loss of pes-22 activity via RNA-mediated interference (RNAi) does not result in any obvious abnormalities, the precise role of PES-22 in C. elegans development and/or behavior is not yet known. a pes-22 reporter is expressed in the excretory gland cells and the ventral nerve cord from late embryogenesis through adulthood, and also in the intestine in late embryos and early larvae. [Source: WormBase]
tctttcgctttttttcctc
> C27C12.2	cel_let-7.sbm_x--xxxxxxxxxxxxxxxx	66	82	1.0027290202811001e+00	C27C12.2 is orthologous to the human gene BA436D10.3 (EARLY GROWTH RESPONSE 2 (KROX-20 (DROSOPHILA) HOMOLOG)) (EGR2. OMIM:129010), which when mutated leads to disease. [Source: WormBase]
ctctgttttttcccctc
> C27C12.2	cel_let-7.sbm_xxxxxxxxxxxxxxxxxxx	356	374	1.0156260895107001e+00	C27C12.2 is orthologous to the human gene BA436D10.3 (EARLY GROWTH RESPONSE 2 (KROX-20 (DROSOPHILA) HOMOLOG)) (EGR2. OMIM:129010), which when mutated leads to disease. [Source: WormBase]
cgttcagctccacaacctc
> C27C12.2	cel_let-7.sbm_x--xxxxxxxxxxxxxxxx	358	374	1.0115479031226200e+00	C27C12.2 is orthologous to the human gene BA436D10.3 (EARLY GROWTH RESPONSE 2 (KROX-20 (DROSOPHILA) HOMOLOG)) (EGR2. OMIM:129010), which when mutated leads to disease. [Source: WormBase]
ttcagctccacaacctc
> ZK377.2b	cel_let-7.sbm_xxxxxxxxxxxxxx--xxx	230	246	1.0203754886974001e+00	The protein product of sax-3 is homologous to Drosophila ROUNDABOUT. in larval hermaphrodites, SAX-3 is required to confine migrating sex myoblasts to the ventral muscle quadrants during their migration through the body. [Source: WormBase]
tttacctttttattctc
[truncated: 120,351 more chars]
