# Supplementary material for: A scoring matrix approach to detecting miRNA target sites
Source: Algorithms Mol Biol. 2008 Mar 31;3:3. doi: 10.1186/1748-7188-3-3 (PMC2365947; doi:10.1186/1748-7188-3-3)
Supplement: Additional file 3 — Raw result files. Raw SBM results files, alignments of miRNA targets used in the analysis and a list of overlapping targets predicted by both SBM and miRanda. [file 1748-7188-3-3-S3.zip › FullResults/cel_miR-273.output]

> C18D1.1.1	cel_miR-273.aln_xxxxx--xxxxxxxxxxxxx	61	78	1.0000000000012002e+00	die-1 encodes a C2H2 zinc finger protein containing four fingers, homologous to CG18265-PA in Drosophila. DIE-1 is autonomously required in the posterior dorsal hypodermis for intercalation, for morphogenesis in other embryonic tissues, and for normal postembryonic growth and vulval development. [Source: WormBase]
caatctgttgtatgggta
> C18D1.1.1	cel_miR-273.aln_xxxxxxxxxxxxxxxxxxxx	273	292	9.9999999999999978e-01	die-1 encodes a C2H2 zinc finger protein containing four fingers, homologous to CG18265-PA in Drosophila. DIE-1 is autonomously required in the posterior dorsal hypodermis for intercalation, for morphogenesis in other embryonic tissues, and for normal postembryonic growth and vulval development. [Source: WormBase]
ctcccagttagcaacgggcc
