# Supplementary material for: A scoring matrix approach to detecting miRNA target sites
Source: Algorithms Mol Biol. 2008 Mar 31;3:3. doi: 10.1186/1748-7188-3-3 (PMC2365947; doi:10.1186/1748-7188-3-3)
Supplement: Additional file 3 — Raw result files. Raw SBM results files, alignments of miRNA targets used in the analysis and a list of overlapping targets predicted by both SBM and miRanda. [file 1748-7188-3-3-S3.zip › FullResults/cel_miR-84.output]

> C07G2.2a.1	cel_miR-84.sbm_xxxxxxx----xxxxxxxxxxxx	303	321	1.0500742420810301e+00	ATF (cAMP-dependent transciption factor) family member (atf-7) [Source:RefSeq_peptide;Acc:NP_497914]
ctcattttttcccttcctc
> M03A8.2	cel_miR-84.sbm_xxxxxxxxxxxxxxxxxxxxxxx	93	115	1.0283226974585400e+00	M03A8.2 [Source:RefSeq_peptide;Acc:NP_509145]
ttcattttttttcttttttcctc
> NP_491857.1	cel_miR-84.sbm_xxxxxxx-------xxxxxxxxx	2	17	1.0098355434846000e+00	rab-10 encodes a Rab-like GTPase that is a member of the Ras superfamily of small GTPases. rab-10 activity is required, upstream of rme-1, for basolateral endocytic recycling in the intestine, but not in oocytes or coelomocytes. a RAB-10::GFP fusion protein is widely expressed and in the intestine, localizes to endosomes and the Golgi. [Source: WormBase]
ttcatgtttttccctc
> F55F8.9	cel_miR-84.sbm_xxxxxxx--xxxxxxxxxxxxxx	332	352	1.0259165694394001e+00	F55F8.9 [Source:RefSeq_peptide;Acc:NP_491660]
ttcgattgaattgttttcctc
> F23B12.5	cel_miR-84.sbm_xxxx-xx--xxxxxxxxxxxxxx	27	46	1.1097202780501969e+00	F23B12.5 is orthologous to the human gene DIHYDROLIPOAMIDE DEHYDROGENASE (DLD. OMIM:109720), which when mutated leads to lactic acidosis due to lipoamide dehydrogenase deficiency. F23B12.5 protein is predicted to be mitochondrial. [Source: WormBase]
ttcatctcaccatcttcctc
> W05H9.2	cel_miR-84.sbm_xxxxxxx----xxxxxxxxxxxx	41	59	1.0768124315414001e+00	W05H9.2 [Source:RefSeq_peptide;Acc:NP_509049]
tacattcttttgtttcctc
> M01B12.4a.1	cel_miR-84.sbm_xxxxxxx-------xxxxxxxxx	162	177	1.0165900573611999e+00	M01B12.4a [Source:RefSeq_peptide;Acc:NP_740823]
tgaaatcctcttcctc
> R153.1b	cel_miR-84.sbm_xxxxxxx--xxxxxxxxxxxxxx	459	479	1.0272676056102901e+00	Probable 3',5'-cyclic phosphodiesterase pde-4 (EC 3.1.4.17). [Source:Uniprot/SWISSPROT;Acc:Q22000]
atcaatcaattttctctcctc
> F14B4.2b	cel_miR-84.sbm_xxxx-xx--xxxxxxxxxxxxxx	52	71	1.0498370504861259e+00	F14B4.2b [Source:RefSeq_peptide;Acc:NP_001021107]
ttcatcgagctttatccctc
> F27D4.2.1	cel_miR-84.sbm_xxxxxxx-------xxxxxxxxx	1077	1092	1.0235644122018999e+00	F27D4.2 [Source:RefSeq_peptide;Acc:NP_492147]
ttcaatccacgtcctc
> H35N09.1	cel_miR-84.sbm_xxxxxxxxxxxxxxxxxxxxxxx	23	45	1.0404063661157998e+00	H35N09.1 [Source:RefSeq_peptide;Acc:NP_509460]
atcattgtttcttttccttcctc
> F56A8.3a.2	cel_miR-84.sbm_xxxxxxx-------xxxxxxxxx	227	242	1.0436249360145999e+00	F56A8.3a [Source:RefSeq_peptide;Acc:NP_499730]
cacaatttgtttcctc
> Y53F4B.22	cel_miR-84.sbm_xxxxxxx----xxxxxxxxxxxx	188	206	1.0622542137147599e+00	Y53F4B.22 [Source:RefSeq_peptide;Acc:NP_497108]
ttcaatttaccccctcctc
> ZK1058.2.1	cel_miR-84.sbm_xxxx-xx--xxxxxxxxxxxxxx	250	269	1.0415844263230498e+00	Integrin beta pat-3 precursor. [Source:Uniprot/SWISSPROT;Acc:Q27874]
ttcattgccttttgtccctc
> C49H3.9	cel_miR-84.sbm_xxxxxxx----xxxxxxxxxxxx	342	360	1.0043037079587203e+00	C49H3.9 [Source:RefSeq_peptide;Acc:NP_501317]
ttcattctatttccccctc
> C10G6.1b.1	cel_miR-84.sbm_xxxx-xx--xxxxxxxxxxxxxx	70	89	1.0114383912315499e+00	C10G6.1b [Source:RefSeq_peptide;Acc:NP_001021324]
atcatcatcactttttcctc
> C52E4.4.1	cel_miR-84.sbm_xxxxxxx--xxxxxxxxxxxxxx	18	38	1.0191497269791401e+00	rpt-1 encodes a predicted ATPase subunit of the 19S regulatory complex of the proteasome that affects fertility and embryonic viability. [Source: WormBase]
ttcattctctttccggtcctc
> ZC518.2	cel_miR-84.sbm_xxxxxxx-------xxxxxxxxx	4	19	1.0090961120769000e+00	yeast SEC homolog family member (sec-24.2) [Source:RefSeq_peptide;Acc:NP_502354]
atcaattttcatcctc
> ZK792.6	cel_miR-84.sbm_xxxxxxxxxxxxxxxxxxxxxxx	126	148	9.9999999999900002e-01	let-60 encodes a member of the GTP-binding RAS protooncogene family. let-60 activity is required for viability, vulval development, spicule development, germ line meiotic progression, posterior development of the hypodermis, chemotaxis, sex myoblast migration, and muscle membrane extension. let-60 acts genetically downstream of let-23 with respect to vulval development and upstream of the MAPK pathway with respect to chemotaxis. let-60 is expressed in neural, muscle, and hypodermal lineages. [Source: WormBase]
tgtgatcgatcctcttccgcctc
> ZK792.6	cel_miR-84.sbm_xxxxxxx----xxxxxxxxxxxx	130	148	1.0206831390231001e+00	let-60 encodes a member of the GTP-binding RAS protooncogene family. let-60 activity is required for viability, vulval development, spicule development, germ line meiotic progression, posterior development of the hypodermis, chemotaxis, sex myoblast migration, and muscle membrane extension. let-60 acts genetically downstream of let-23 with respect to vulval development and upstream of the MAPK pathway with respect to chemotaxis. let-60 is expressed in neural, muscle, and hypodermal lineages. [Source: WormBase]
atcgatcctcttccgcctc
> ZK792.6	cel_miR-84.sbm_xxxxxxx--xxxxxxxxxxxxxx	187	207	9.9999999999910005e-01	let-60 encodes a member of the GTP-binding RAS protooncogene family. let-60 activity is required for viability, vulval development, spicule development, germ line meiotic progression, posterior development of the hypodermis, chemotaxis, sex myoblast migration, and muscle membrane extension. let-60 acts genetically downstream of let-23 with respect to vulval development and upstream of the MAPK pathway with respect to chemotaxis. let-60 is expressed in neural, muscle, and hypodermal lineages. [Source: WormBase]
atcgattgaacttgttctctc
> ZK792.6	cel_miR-84.sbm_xxxxxxx-------xxxxxxxxx	249	264	1.0039485265957000e+00	let-60 encodes a member of the GTP-binding RAS protooncogene family. let-60 activity is required for viability, vulval development, spicule development, germ line meiotic progression, posterior development of the hypodermis, chemotaxis, sex myoblast migration, and muscle membrane extension. let-60 acts genetically downstream of let-23 with respect to vulval development and upstream of the MAPK pathway with respect to chemotaxis. let-60 is expressed in neural, muscle, and hypodermal lineages. [Source: WormBase]
ttcattctaattcctc
> ZK792.6	cel_miR-84.sbm_xxxx-xx--xxxxxxxxxxxxxx	342	361	9.9999999999979994e-01	let-60 encodes a member of the GTP-binding RAS protooncogene family. let-60 activity is required for viability, vulval development, spicule development, germ line meiotic progression, posterior development of the hypodermis, chemotaxis, sex myoblast migration, and muscle membrane extension. let-60 acts genetically downstream of let-23 with respect to vulval development and upstream of the MAPK pathway with respect to chemotaxis. let-60 is expressed in neural, muscle, and hypodermal lineages. [Source: WormBase]
tgcatccgaaccccctcctc
> ZK792.6	cel_miR-84.sbm_xxxxxxx-------xxxxxxxxx	460	475	9.9999999999989986e-01	let-60 encodes a member of the GTP-binding RAS protooncogene family. let-60 activity is required for viability, vulval development, spicule development, germ line meiotic progression, posterior development of the hypodermis, chemotaxis, sex myoblast migration, and muscle membrane extension. let-60 acts genetically downstream of let-23 with respect to vulval development and upstream of the MAPK pathway with respect to chemotaxis. let-60 is expressed in neural, muscle, and hypodermal lineages. [Source: WormBase]
tttattccccttcctc
> ZK792.6	cel_miR-84.sbm_xxxxxxx--xxxxxxxxxxxxxx	479	499	9.9999999999950029e-01	let-60 encodes a member of the GTP-binding RAS protooncogene family. let-60 activity is required for viability, vulval development, spicule development, germ line meiotic progression, posterior development of the hypodermis, chemotaxis, sex myoblast migration, and muscle membrane extension. let-60 acts genetically downstream of let-23 with respect to vulval development and upstream of the MAPK pathway with respect to chemotaxis. let-60 is expressed in neural, muscle, and hypodermal lineages. [Source: WormBase]
ttcatacaaattattggcctc
> ZK792.6	cel_miR-84.sbm_xxxxxxx----xxxxxxxxxxxx	665	683	1.0000000000011000e+00	let-60 encodes a member of the GTP-binding RAS protooncogene family. let-60 activity is required for viability, vulval development, spicule development, germ line meiotic progression, posterior development of the hypodermis, chemotaxis, sex myoblast migration, and muscle membrane extension. let-60 acts genetically downstream of let-23 with respect to vulval development and upstream of the MAPK pathway with respect to chemotaxis. let-60 is expressed in neural, muscle, and hypodermal lineages. [Source: WormBase]
tgaaagtttttgctccctc
> F44B9.3a	cel_miR-84.sbm_xxxxxxx--xxxxxxxxxxxxxx	94	114	1.0057106579226902e+00	cit-1.2 encodes one of two C. elegans cyclin T orthologs. RNAi experiments indicate that CIT-1.2 functions redundantly with CIT-1.1 to broadly regulate embryonic transcription. by homology, CIT-1.1 and CIT-1.2 are predicted to interact with the CDK-9 kinase to form the P-TEFb transcription elongation factor that in C. elegans is required for Ser2, but not Ser5, phosphorylation in the C-terminal domain (CTD) repeat of AMA-1/PolII. [Source: WormBase]
ttcaatgtttcttttttcctc
> T22B7.1b.1	cel_miR-84.sbm_xxxxxxxxxxxxxxxxxxxxxxx	260	282	1.0246786744429497e+00	egl-13 encodes a transcription factor of the HMG (high mobility group) box family that affects the cell fusion process that makes the vulval-uterine connection and thereby affects egg laying. expressed in the pi lineage cells, transiently expressed in the rho lineage, in the anchor cell following fusion, and in neurons, body wall muscles, and intestinal cells. [Source: WormBase]
ttcattttctctttcctttcctc
> T09B4.5a.1	cel_miR-84.sbm_xxxxxxx--xxxxxxxxxxxxxx	19	39	1.0294458927577101e+00	T09B4.5a [Source:RefSeq_peptide;Acc:NP_491774]
ttcattccactcccttccctc
> ZC449.3b	cel_miR-84.sbm_xxxxxxx--xxxxxxxxxxxxxx	82	102	1.0124642654084701e+00	ZC449.3b [Source:RefSeq_peptide;Acc:NP_741776]
atcattcatatcattttcctc
> T28B11.1.1	cel_miR-84.sbm_xxxxxxx--xxxxxxxxxxxxxx	616	636	1.1331504338549001e+00	This gene encodes a protein containing an F-box, a motif predicted to mediate protein-protein interactions either with homologs of yeast Skp-1p or with other proteins. [Source: WormBase]
tttaatcgaactttctccctc
> T28B11.1.1	cel_miR-84.sbm_xxxx-xx--xxxxxxxxxxxxxx	617	636	1.1264756594456999e+00	This gene encodes a protein containing an F-box, a motif predicted to mediate protein-protein interactions either with homologs of yeast Skp-1p or with other proteins. [Source: WormBase]
ttaatcgaactttctccctc
> T13G4.3	cel_miR-84.sbm_xxxxxxx----xxxxxxxxxxxx	21	39	1.0401118921932002e+00	T13G4.3 [Source:RefSeq_peptide;Acc:NP_508221]
agaaatcttttgctccctc
> C17H11.2	cel_miR-84.sbm_xxxx-xx--xxxxxxxxxxxxxx	103	122	1.0675103969939299e+00	C17H11.2 [Source:RefSeq_peptide;Acc:NP_509378]
tttgttttatttgcttcctc
> T23G5.2b.1	cel_miR-84.sbm_xxxx-xx--xxxxxxxxxxxxxx	121	140	1.0202678787898400e+00	T23G5.2a [Source:RefSeq_peptide;Acc:NP_001040875]
ttcatatcttttagctcctc
> Y65B4A.2	cel_miR-84.sbm_xxxxxxx----xxxxxxxxxxxx	123	141	1.0254490002274002e+00	Y65B4A.2 [Source:RefSeq_peptide;Acc:NP_490763]
atcatttattagctccctc
> F10B5.4	cel_miR-84.sbm_xxxxxxx--xxxxxxxxxxxxxx	85	105	1.0469842749417202e+00	tub-1 encodes a tubby homolog that affects fat storage in C. elegans and may function in a parallel pathway with kat-1 to affect lipid accumulation based on genetic analysis. expressed primarily in sensory neurons. [Source: WormBase]
aacaatctcggttgctccctc
> C37H5.8	cel_miR-84.sbm_xxxxxxx----xxxxxxxxxxxx	416	434	1.1184463838933001e+00	hsp-6 encodes a mitochondrial-specific chaperone that is a member of the DnaK/Hsp70 superfamily of molecular chaperones. hsp-6 is believed to be involved in the mitochondrial unfolded protein response, as hsp-6 expression, normally broadly detected from the L1 larval through adult stages of development, is greatly increased in response to treatments that disrupt mitochondrial protein handling. loss of hsp-6 activity via RNAi results in severe growth defects with arrest at embryonic and early larval stages of development. [Source: WormBase]
ttcattcattttttccctc
> Y57G11C.24g	cel_miR-84.sbm_xxxxxxx-------xxxxxxxxx	164	179	1.1101220022284000e+00	eps-8 is predicted to encode five protein isoforms with similarity to mouse epidermal growth factor receptor kinase substrate that affects embryonic viability, growth, locomotion, osmoregulation, and larval viability. interacts with GEX-3 in yeast two-hybrid assays. [Source: WormBase]
ttcaatttactgcctc
> C33D9.1b	cel_miR-84.sbm_xxxx-xx--xxxxxxxxxxxxxx	146	165	1.0149926554332598e+00	exc-5 encodes a protein orthologous to human FGD1 which is a guanine nucleotide exchange factor (GEF) for the Rho GTPase, Cdc-42. exc-5 is involved in the morphogenesis and structural organization of the excretory cell and is predominantly expressed in the excretory cell during development. mutations in human FGD1 cause Aarskog syndrome that affects skeletal development. [Source: WormBase]
ttcatctcatctcatccctc
> Y41D4A.4.1	cel_miR-84.sbm_xxxx-xx--xxxxxxxxxxxxxx	46	65	1.0268446172329868e+00	Y41D4A.4 [Source:RefSeq_peptide;Acc:NP_500130]
tgaatctccccttctccctc
> C27D6.4c	cel_miR-84.sbm_xxxxxxx-------xxxxxxxxx	600	615	1.0172491923583999e+00	C27D6.4b [Source:RefSeq_peptide;Acc:NP_740986]
cacattctgctccctc
> C10G6.1a	cel_miR-84.sbm_xxxx-xx--xxxxxxxxxxxxxx	70	89	1.0114383912315499e+00	C10G6.1b [Source:RefSeq_peptide;Acc:NP_001021324]
atcatcatcactttttcctc
> K11D12.10b	cel_miR-84.sbm_xxxx-xx--xxxxxxxxxxxxxx	133	152	1.0249718149532698e+00	human MLK (Mixed Lineage Kinase) homolog family member (mlk-1) [Source:RefSeq_peptide;Acc:NP_741536]
tgtgtcaatttttcctcctc
> F11C1.6b.3	cel_miR-84.sbm_xxxxxxx--xxxxxxxxxxxxxx	395	415	1.0423862741821912e+00	nhr-25 encodes a nuclear hormone receptor orthologous to Drosophila Ftz-F1. NHR-25 is required for embryogenesis, molting, vulval and gonadal development, and hypodermal expression of acn-1. nhr-25 is expressed in gonads and loaded into embryos as a maternal transcript. nhr-25 is zygotically expressed in progeny of the E cell, and then in hypodermis and gut. the role of NHR-25 in molting may be evolutionarily conserved between nematodes and arthopods. [Source: WormBase]
ttcattcaaaaatctttcctc
> D2013.2	cel_miR-84.sbm_xxxxxxx--xxxxxxxxxxxxxx	42	62	1.0064167335856300e+00	D2013.2 [Source:RefSeq_peptide;Acc:NP_495983]
tttcatctaatttatttcctc
> D2013.2	cel_miR-84.sbm_xxxx-xx--xxxxxxxxxxxxxx	43	62	1.1496487210210999e+00	D2013.2 [Source:RefSeq_peptide;Acc:NP_495983]
ttcatctaatttatttcctc
> C09G4.5.2	cel_miR-84.sbm_xxxxxxx-------xxxxxxxxx	203	218	1.1242513959162999e+00	mes-6 encodes a WD repeat-containing protein that is orthologous to Drosophila Extra sex combs (Esc). as a member of a Polycomb-like chromatin repressive complex with MES-2 and MES-3, MES-6 is required maternally for normal germline development and during larval development, for anteroposterior patterning. during germline development, the MES-2/MES-3/MES-6 complex is believed to be essential for maintaining repression of the X chromosome, and in transgenic animals, the complex is necessary for germline repression of repetitive transgenes. in axial patterning, the MES-2/MES-3/MES-6 complex is required in somatic tissues for maintaining homeotic gene repression, acting upstream of the Hox genes lin-39, mab-5, and egl-5, as well as the egl-5 target gene lin-32. MES-6 expression is detected in the nuclei of all cells during early embryogenesis, in the germline precursors Z2 and Z3 and faintly in some somatic cells during late embryogenesis and the L1 larval stage, widely in later larvae, and in germline and oocyte nuclei in adults. normal MES-6 distribution is dependent upon wild-type activity of MES-2 and MES-3, and likewise, distribution of MES-3 is dependent upon wild-type activity of MES-2 and MES-6 [Source: WormBase]
ttcaatcatcttcctc
> C27H6.8.1	cel_miR-84.sbm_xxxxxxx-------xxxxxxxxx	93	108	1.0329455802370000e+00	UPF0160 protein C27H6.8. [Source:Uniprot/SWISSPROT;Acc:O17606]
ttcaataaacttcctc
> Y47G6A.23	cel_miR-84.sbm_xxxxxxxxxxxxxxxxxxxxxxx	97	119	1.0147388997056099e+00	lpd-3 encodes a novel protein that is nevertheless conserved amongst humans, mice, and Drosophila. in C. elegans, LPD-3 activity is required for normal lipid metabolism, as animals that have reduced lpd-3 activity as a result of RNA-mediated gene interference (RNAi) lack lipid storage granules in the intestine and are paler and skinnier than wild-type animals. lpd-3 is expressed prominently in the intestine, the major site of fat storage. [Source: WormBase]
tttaattatttatttttttcctc
> NP_509802.1	cel_miR-84.sbm_xxxxxxxxxxxxxxxxxxxxxxx	570	592	1.0719695964911999e+00	T05A10.5 [Source:RefSeq_peptide;Acc:NP_509802]
tccaatctaagactttcttcctc
> Y23B4A.2	cel_miR-84.sbm_xxxxxxxxxxxxxxxxxxxxxxx	47	69	1.0185957429087500e+00	Y23B4A.2 [Source:RefSeq_peptide;Acc:NP_508991]
tttgatcaatccttatttccctc
> Y23B4A.2	cel_miR-84.sbm_xxxxxxx----xxxxxxxxxxxx	51	69	1.0715009982590002e+00	Y23B4A.2 [Source:RefSeq_peptide;Acc:NP_508991]
atcaatccttatttccctc
> W03A5.4.1	cel_miR-84.sbm_xxxxxxx-------xxxxxxxxx	345	360	1.0052944299772999e+00	W03A5.4 [Source:RefSeq_peptide;Acc:NP_498156]
aacaattttttccctc
> C33D9.1a	cel_miR-84.sbm_xxxx-xx--xxxxxxxxxxxxxx	146	165	1.0149926554332598e+00	exc-5 encodes a protein orthologous to human FGD1 which is a guanine nucleotide exchange factor (GEF) for the Rho GTPase, Cdc-42. exc-5 is involved in the morphogenesis and structural organization of the excretory cell and is predominantly expressed in the excretory cell during development. mutations in human FGD1 cause Aarskog syndrome that affects skeletal development. [Source: WormBase]
ttcatctcatctcatccctc
> C09D1.1e	cel_miR-84.sbm_xxxxxxx----xxxxxxxxxxxx	289	307	1.0039144109172002e+00	Muscle M-line assembly protein unc-89 (Uncoordinated protein 89). [Source:Uniprot/SWISSPROT;Acc:O01761]
ttcatatacattttccctc
> B0495.8a	cel_miR-84.sbm_xxxxxxx--xxxxxxxxxxxxxx	69	89	1.0261588556089001e+00	Uncharacterized protein B0495.8. [Source:Uniprot/SWISSPROT;Acc:Q09217]
atcaatttactttttttcctc
> F10C1.8b	cel_miR-84.sbm_xxxxxxx-------xxxxxxxxx	84	99	1.0021926894580000e+00	F10C1.8a [Source:RefSeq_peptide;Acc:NP_495132]
ctcattcccttccctc
> R02D5.1	cel_miR-84.sbm_xxxxxxx----xxxxxxxxxxxx	343	361	1.0182137527245001e+00	R02D5.1 [Source:RefSeq_peptide;Acc:NP_506595]
atcattcttcccttccctc
> M03C11.5.1	cel_miR-84.sbm_xxxx-xx--xxxxxxxxxxxxxx	328	347	1.0097825048350000e+00	Protein YME1 homolog (EC 3.4.24.-). [Source:Uniprot/SWISSPROT;Acc:P54813]
ttcatcctctctttctcctc
> C15H9.6.1	cel_miR-84.sbm_xxxxxxxxxxxxxxxxxxxxxxx	87	109	1.0602684586522300e+00	hsp-3 encodes a heat shock response 70 (hsp70) protein orthologous to human glucose regulated protein 78 (grp78/BiP, OMIM:138120). HSP-3 likely functions as a molecular chaperone, and is expressed constitutively (expression is not heat inducible) throughout development with greatest abundance during the L1 larval stage. HSP-3 contains a long hydrophobic amino terminus and a carboxyl terminal KDEL sequence suggesting that it may be retained in the endoplasmic reticulum. [Source: WormBase]
ctcaattcccccttttcttcctc
> T27A3.2	cel_miR-84.sbm_xxxxxxxxxxxxxxxxxxxxxxx	110	132	1.0205790832316299e+00	T27A3.2 [Source:RefSeq_peptide;Acc:NP_491765]
ttaaatcccgaattccccccctc
> T23F2.5	cel_miR-84.sbm_xxxxxxxxxxxxxxxxxxxxxxx	64	86	1.0327429495945999e+00	UPF057 membrane protein T23F2.5. [Source:Uniprot/SWISSPROT;Acc:Q22702]
ttcaatcaaatgctcttttcctc
> Y71G12B.9a	cel_miR-84.sbm_xxxx-xx--xxxxxxxxxxxxxx	158	177	1.0038213705072099e+00	Y71G12B.9a [Source:RefSeq_peptide;Acc:NP_740785]
ttcatctctttctctctctc
> Y56A3A.29a	cel_miR-84.sbm_xxxx-xx--xxxxxxxxxxxxxx	32	51	1.0017291880543899e+00	Uracil DNA N-Glycosylase family member (ung-1) [Source:RefSeq_peptide;Acc:NP_499560]
ttcatctcacacactctctc
> M163.2	cel_miR-84.sbm_xxxx-xx--xxxxxxxxxxxxxx	389	408	1.0002744762948299e+00	M163.2 [Source:RefSeq_peptide;Acc:NP_510411]
tttattttatttcctacctc
> Y105C5A.1	cel_miR-84.sbm_xxxxxxx--xxxxxxxxxxxxxx	143	163	1.0009781174780901e+00	Y105C5A.1 [Source:RefSeq_peptide;Acc:NP_502871]
ttcaatattttcggtttcctc
> C15H9.6.2	cel_miR-84.sbm_xxxxxxxxxxxxxxxxxxxxxxx	87	109	1.0602684586522300e+00	hsp-3 encodes a heat shock response 70 (hsp70) protein orthologous to human glucose regulated protein 78 (grp78/BiP, OMIM:138120). HSP-3 likely functions as a molecular chaperone, and is expressed constitutively (expression is not heat inducible) throughout development with greatest abundance during the L1 larval stage. HSP-3 contains a long hydrophobic amino terminus and a carboxyl terminal KDEL sequence suggesting that it may be retained in the endoplasmic reticulum. [Source: WormBase]
ctcaattcccccttttcttcctc
> W05H9.4	cel_miR-84.sbm_xxxxxxx-------xxxxxxxxx	79	94	1.0042835660875000e+00	W05H9.4 [Source:RefSeq_peptide;Acc:NP_001024943]
atcattcccttgcctc
> ZC449.6	cel_miR-84.sbm_xxxxxxx--xxxxxxxxxxxxxx	1401	1421	1.0124642654084701e+00	ZC449.6 [Source:RefSeq_peptide;Acc:NP_508852]
atcattcatatcattttcctc
> F21A10.2a.1	cel_miR-84.sbm_xxxxxxx----xxxxxxxxxxxx	507	525	1.0700382975673302e+00	F21A10.2c [Source:RefSeq_peptide;Acc:NP_509709]
ctcattcactctcttcctc
> F43C9.4a	cel_miR-84.sbm_xxxxxxx----xxxxxxxxxxxx	102	120	1.0021288372006301e+00	mig-13 encodes a novel single-pass transmembrane protein with a N-terminal signal sequence and two motifs that have been implicated in protein-protein interactions: a CUB domain and a LDL receptor repeat. mig-13 affects the migration and thus the positioning of the Q neuroblasts and their descendants and also the anterior migration of the BDU neuron and may be a component of a global anterior/posterior migration system. a mig-13-gfp translational fusion protein is expressed in embryonic pharyngeal, hypodermal and anterior body neuronal precursors as well as in the cell bodies and axons of a number of neurons in the retrovascular ganglion and the ventral cord. mig-13 localizes to the plasma membrane. mig-13 expression along the A/P axis is restricted by hox gene activity. [Source: WormBase]
ttccgtcacttttttcctc
> B0464.4.1	cel_miR-84.sbm_xxxxxxx--xxxxxxxxxxxxxx	36	56	1.0072675434188401e+00	bre-3 encodes a protein similar to beta-glycosyltransferases from bacteria that is required for the toxicity of Bacillus thuringiensis Cry5B. BRE-3 may act in a pathway with bre-5 and is expressed and functions in the gut epithelium. [Source: WormBase]
tcttatcgaactcccttcctc
> B0464.4.1	cel_miR-84.sbm_xxxx-xx--xxxxxxxxxxxxxx	37	56	1.0836071548229698e+00	bre-3 encodes a protein similar to beta-glycosyltransferases from bacteria that is required for the toxicity of Bacillus thuringiensis Cry5B. BRE-3 may act in a pathway with bre-5 and is expressed and functions in the gut epithelium. [Source: WormBase]
cttatcgaactcccttcctc
> C07G2.2c.1	cel_miR-84.sbm_xxxxxxx----xxxxxxxxxxxx	303	321	1.0500742420810301e+00	ATF (cAMP-dependent transciption factor) family member (atf-7) [Source:RefSeq_peptide;Acc:NP_497914]
ctcattttttcccttcctc
> H27A22.1a	cel_miR-84.sbm_xxxxxxxxxxxxxxxxxxxxxxx	32	54	1.1010991466461000e+00	H27A22.1b [Source:RefSeq_peptide;Acc:NP_001041144]
ttcaatcattccgcttcttcctc
> H27A22.1a	cel_miR-84.sbm_xxxxxxxxxxxxxxxxxxxxxxx	36	58	1.0661478153834199e+00	H27A22.1b [Source:RefSeq_peptide;Acc:NP_001041144]
atcattccgcttcttcctccctc
> F08B4.2b	cel_miR-84.sbm_xxxxxxx----xxxxxxxxxxxx	191	209	1.0349112893440999e+00	a homolog of cadherin. [Source: WormBase]
ttcattctttttctctctc
> C18E9.6	cel_miR-84.sbm_xxxxxxx----xxxxxxxxxxxx	68	86	1.0164953736089002e+00	Probable mitochondrial import receptor subunit TOM40 homolog (Translocase of outer membrane 40 kDa subunit homolog). [Source:Uniprot/SWISSPROT;Acc:Q18090]
ctcaatcatttctctcctc
> C18E9.6	cel_miR-84.sbm_xxxx-xx--xxxxxxxxxxxxxx	271	290	1.0201838874490698e+00	Probable mitochondrial import receptor subunit TOM40 homolog (Translocase of outer membrane 40 kDa subunit homolog). [Source:Uniprot/SWISSPROT;Acc:Q18090]
attatcgtttccccttcctc
> Y20F4.2	cel_miR-84.sbm_xxxxxxx----xxxxxxxxxxxx	139	157	1.0228196931156002e+00	Y20F4.2 [Source:RefSeq_peptide;Acc:NP_490917]
ctcattcactttctctctc
> K07H8.10.1	cel_miR-84.sbm_xxxxxxx--xxxxxxxxxxxxxx	171	191	1.0018050778762901e+00	K07H8.10 [Source:RefSeq_peptide;Acc:NP_501391]
ttcattgttttcccctgcctc
> T05B11.3	cel_miR-84.sbm_xxxxxxx--xxxxxxxxxxxxxx	150	170	1.0753359791564701e+00	Clathrin LIght Chain family member (clic-1) [Source:RefSeq_peptide;Acc:NP_504999]
gtcattcactttccctccctc
> C34G6.7b.1	cel_miR-84.sbm_xxxxxxx--xxxxxxxxxxxxxx	361	381	1.0031011542818999e+00	The protein product of this gene is predicted to contain a glutamine/asparagine (Q/N)-rich ('prion') domain, by the algorithm of Michelitsch and Weissman (as of the WS77 release of WormBase, i.e., in wormpep77). [Source: WormBase]
tgtatagtcttttgcttcctc
> F28B3.8	cel_miR-84.sbm_xxxx-xx--xxxxxxxxxxxxxx	42	61	1.0225142170060000e+00	IMportin Beta family member (imb-1) [Source:RefSeq_peptide;Acc:NP_491477]
tttttcttattttcttcctc
> ZK1058.2.2	cel_miR-84.sbm_xxxx-xx--xxxxxxxxxxxxxx	250	269	1.0415844263230498e+00	Integrin beta pat-3 precursor. [Source:Uniprot/SWISSPROT;Acc:Q27874]
ttcattgccttttgtccctc
> H42K12.1a	cel_miR-84.sbm_xxxx-xx--xxxxxxxxxxxxxx	73	92	1.0210007026150998e+00	pdk-1 encodes the C. elegans 3-phosphoinositide-dependent kinase 1 ortholog. PDK-1 is a component of the DAF-2/insulin receptor-like signaling pathway and accordingly, functions to regulate such processes as dauer larvae formation, longevity, and salt chemotaxis learning. genetic analyses indicate that, in regulating dauer arrest, PDK-1 acts downstream of AGE-1/PI3K and upstream of the AKT-1 and AKT-2 kinases. a PDK-1::GFP fusion protein is expressed broadly beginning in late stage embryos and continuing on through adulthood. expression is seen in head, tail, and ventral cord motor neurons, pharyngeal tissues, hypodermal cells, the intestine, and the somatic gonad. in neurons, the PDK-1::GFP localizes to cell bodies and processes, with occasional expression seen in some neuronal nuclei. [Source: WormBase]
tacatctcctttcattcctc
> F59F3.2	cel_miR-84.sbm_xxxxxxx-------xxxxxxxxx	36	51	1.0201033886993001e+00	F59F3.2 [Source:RefSeq_peptide;Acc:NP_509837]
ttcaagttttttcctc
> R03G5.2	cel_miR-84.sbm_xxxxxxxxxxxxxxxxxxxxxxx	530	552	1.0793220029876900e+00	SEK-1 has MAPKK activity and belongs to the MAPKK family. SEK-1 can activate both JNK-1 and PMK-1 in the yeast Hog pathway. [Source: WormBase]
ttcaattgtttaacttcttcctc
> R03G5.2	cel_miR-84.sbm_xxxxxxxxxxxxxxxxxxxxxxx	624	646	1.0039270503122300e+00	SEK-1 has MAPKK activity and belongs to the MAPKK family. SEK-1 can activate both JNK-1 and PMK-1 in the yeast Hog pathway. [Source: WormBase]
tgtattctattgcacccctcctc
> YRM8_CAEEL	cel_miR-84.sbm_xxxxxxx-------xxxxxxxxx	82	97	1.0141065442169999e+00	R06F6.8b [Source:RefSeq_peptide;Acc:NP_496328]
tgatatcccctccctc
> F32B6.8a.1	cel_miR-84.sbm_xxxxxxx-------xxxxxxxxx	276	291	1.0217294408049000e+00	F32B6.8a [Source:RefSeq_peptide;Acc:NP_001023164]
atcaatttatcgcctc
> Y56A3A.29b	cel_miR-84.sbm_xxxx-xx--xxxxxxxxxxxxxx	48	67	1.0017291880543899e+00	Uracil DNA N-Glycosylase family member (ung-1) [Source:RefSeq_peptide;Acc:NP_499560]
ttcatctcacacactctctc
> C03C10.4	cel_miR-84.sbm_xxxxxxx-------xxxxxxxxx	136	151	1.0149787225511000e+00	C03C10.4 [Source:RefSeq_peptide;Acc:NP_497822]
ttcaatcccctttctc
> D1065.4a	cel_miR-84.sbm_xxxxxxx-------xxxxxxxxx	12	27	1.0081513533911999e+00	Serpentine Receptor, class H family member (srh-210) [Source:RefSeq_peptide;Acc:NP_001023748]
atcattctggtccctc
> K03D10.3	cel_miR-84.sbm_xxxxxxxxxxxxxxxxxxxxxxx	124	146	1.0172827228930899e+00	The K03D10.3 gene encodes a MYST acetyltransferase orthologous to the Drosophila MALES-ABSENT-ON-THE-FIRST (MOF) and CG1894 proteins, the human MOF protein, and the S. cerevisiae SAS2 protein. [Source: WormBase]
tttaatttttaatttccctcctc
> K08F4.2	cel_miR-84.sbm_xxxx-xx--xxxxxxxxxxxxxx	85	104	1.0200896830091999e+00	K08F4.2 [Source:RefSeq_peptide;Acc:NP_501842]
tgtttctcctttccttcctc
> NP_491857.1	cel_miR-84.sbm_xxxxxxx-------xxxxxxxxx	2	17	1.0098355434846000e+00	rab-10 encodes a Rab-like GTPase that is a member of the Ras superfamily of small GTPases. rab-10 activity is required, upstream of rme-1, for basolateral endocytic recycling in the intestine, but not in oocytes or coelomocytes. a RAB-10::GFP fusion protein is widely expressed and in the intestine, localizes to endosomes and the Golgi. [Source: WormBase]
ttcatgtttttccctc
> F56A8.3a.1	cel_miR-84.sbm_xxxxxxx-------xxxxxxxxx	304	319	1.0436249360145999e+00	F56A8.3a [Source:RefSeq_peptide;Acc:NP_499730]
cacaatttgtttcctc
> C24F3.1b.1	cel_miR-84.sbm_xxxxxxxxxxxxxxxxxxxxxxx	214	236	1.0257929163804298e+00	C24F3.1b [Source:RefSeq_peptide;Acc:NP_501868]
ttcaattgtgatttactttcctc
> K05B2.2a	cel_miR-84.sbm_xxxxxxx-------xxxxxxxxx	93	108	1.0290602311542001e+00	K05B2.2a [Source:RefSeq_peptide;Acc:NP_001033555]
ttcaagtttttccctc
> M01B12.4c	cel_miR-84.sbm_xxxxxxx-------xxxxxxxxx	162	177	1.0165900573611999e+00	M01B12.4a [Source:RefSeq_peptide;Acc:NP_740823]
tgaaatcctcttcctc
> Y54E2A.1	cel_miR-84.sbm_xxxxxxxxxxxxxxxxxxxxxxx	12	34	1.0913625344905000e+00	Y54E2A.1 [Source:RefSeq_peptide;Acc:NP_497057]
ttcgattctaaacttttttcctc
> M176.5	cel_miR-84.sbm_xxxxxxxxxxxxxxxxxxxxxxx	139	161	1.0262637635786198e+00	M176.5 [Source:RefSeq_peptide;Acc:NP_496015]
gccaatcactaattcacttcctc
> T05H4.14	cel_miR-84.sbm_xxxx-xx--xxxxxxxxxxxxxx	23	42	1.0430306697059899e+00	The gad-1 gene encodes a WD repeat-containing protein that is required maternally for gastrulation initiation during early embryogenesis by regulating the division timing, spindle orientation, and subsequent inward migration of the two gut precusor (E) cells at the 26-cell stage. [Source: WormBase]
ttcatctgtctgtctccctc
> C09G4.5.1	cel_miR-84.sbm_xxxxxxx-------xxxxxxxxx	203	218	1.1242513959162999e+00	mes-6 encodes a WD repeat-containing protein that is orthologous to Drosophila Extra sex combs (Esc). as a member of a Polycomb-like chromatin repressive complex with MES-2 and MES-3, MES-6 is required maternally for normal germline development and during larval development, for anteroposterior patterning. during germline development, the MES-2/MES-3/MES-6 complex is believed to be essential for maintaining repression of the X chromosome, and in transgenic animals, the complex is necessary for germline repression of repetitive transgenes. in axial patterning, the MES-2/MES-3/MES-6 complex is required in somatic tissues for maintaining homeotic gene repression, acting upstream of the Hox genes lin-39, mab-5, and egl-5, as well as the egl-5 target gene lin-32. MES-6 expression is detected in the nuclei of all cells during early embryogenesis, in the germline precursors Z2 and Z3 and faintly in some somatic cells during late embryogenesis and the L1 larval stage, widely in later larvae, and in germline and oocyte nuclei in adults. normal MES-6 distribution is dependent upon wild-type activity of MES-2 and MES-3, and likewise, distribution of MES-3 is dependent upon wild-type activity of MES-2 and MES-6 [Source: WormBase]
ttcaatcatcttcctc
> C34G6.7a.2	cel_miR-84.sbm_xxxxxxx--xxxxxxxxxxxxxx	108	128	1.0031011542818999e+00	The protein product of this gene is predicted to contain a glutamine/asparagine (Q/N)-rich ('prion') domain, by the algorithm of Michelitsch and Weissman (as of the WS77 release of WormBase, i.e., in wormpep77). [Source: WormBase]
tgtatagtcttttgcttcctc
> Y55H10A.1.1	cel_miR-84.sbm_xxxx-xx--xxxxxxxxxxxxxx	153	172	1.0062011349230198e+00	vha-19 encodes an ortholog of subunit Ac45 of the membrane-bound (V0) domain of vacuolar proton-translocating ATPase (V-ATPase). VHA-19 is a predicted V-ATPase transmembrane rotor component. Ac45 is a nonhomologous replacement for subunit c', which is found in fungi but not in animals. conversely, orthologs of Ac45 are only found in animals. VHA-19 is predicted to help carry protons from the cytosol to a-subunits (VHA-5, VHA-6, VHA-7, or UNC-32) for transmembrane export. [Source: WormBase]
ttagtcattttcccttcctc
> F54F3.1	cel_miR-84.sbm_xxxxxxx-------xxxxxxxxx	6	21	1.0096645283152001e+00	NIDogen (basement membrane protein family member (nid-1) [Source:RefSeq_peptide;Acc:NP_506228]
tttaattttctccctc
> T27C4.1.1	cel_miR-84.sbm_xxxxxxx-------xxxxxxxxx	260	275	1.0206090168154001e+00	T27C4.1 [Source:RefSeq_peptide;Acc:NP_504033]
aacaattttcttcctc
> C34F6.9	cel_miR-84.sbm_xxxx-xx--xxxxxxxxxxxxxx	569	588	1.0429090947657498e+00	C34F6.9 [Source:RefSeq_peptide;Acc:NP_509876]
ttcgtcatttttccctcctc
> B0035.11	cel_miR-84.sbm_xxxxxxx-------xxxxxxxxx	7	22	1.0047149166785001e+00	B0035.11 [Source:RefSeq_peptide;Acc:NP_502135]
ttcaattttgatcctc
> E03D2.2b	cel_miR-84.sbm_xxxx-xx--xxxxxxxxxxxxxx	200	219	1.0781301427998597e+00	Neuropeptide-Like Protein family member (nlp-9) [Source:RefSeq_peptide;Acc:NP_504168]
ttcatctcatttaatgcctc
> T22F3.2a	cel_miR-84.sbm_xxxxxxx----xxxxxxxxxxxx	11	29	1.0298161574918001e+00	T22F3.2a [Source:RefSeq_peptide;Acc:NP_741517]
tgcaattatttagttcctc
> Y4C6A.2a	cel_miR-84.sbm_xxxx-xx--xxxxxxxxxxxxxx	52	71	1.0095251284007198e+00	Y4C6A.2a [Source:RefSeq_peptide;Acc:NP_741400]
tgaatcttctctttttcctc
> B0310.2.1	cel_miR-84.sbm_xxxx-xx--xxxxxxxxxxxxxx	55	74	1.0529394571105999e+00	Putative zinc finger protein B0310.2. [Source:Uniprot/SWISSPROT;Acc:Q10938]
gtcatcttactttccccctc
> K06A4.2	cel_miR-84.sbm_xxxx-xx--xxxxxxxxxxxxxx	45	64	1.0030807090602267e+00	K06A4.2 [Source:RefSeq_peptide;Acc:NP_505447]
cacatttagtttgctccctc
> R06C7.10.1	cel_miR-84.sbm_xxxxxxx-------xxxxxxxxx	75	90	1.0266684071959999e+00	let-75 encodes a pharynx-specific type II myosin heavy chain (MHC D). LET-75 is required for pharyngeal muscle contraction and thus for normal feeding behavior and post-embryonic development. in vitro, the LET-75 tail domain interacts with ITR-1, an IP3 receptor, and this interaction has been proposed to mediate, in vivo, increased pharnygeal pumping in response to food. LET-75 is expressed exclusively in pharyngeal muscle. [Source: WormBase]
gtcgattttcttcctc
> R06C7.10.2	cel_miR-84.sbm_xxxxxxx-------xxxxxxxxx	75	90	1.0266684071959999e+00	let-75 encodes a pharynx-specific type II myosin heavy chain (MHC D). LET-75 is required for pharyngeal muscle contraction and thus for normal feeding behavior and post-embryonic development. in vitro, the LET-75 tail domain interacts with ITR-1, an IP3 receptor, and this interaction has been proposed to mediate, in vivo, increased pharnygeal pumping in response to food. LET-75 is expressed exclusively in pharyngeal muscle. [Source: WormBase]
gtcgattttcttcctc
> W03G9.1.1	cel_miR-84.sbm_xxxxxxx-------xxxxxxxxx	95	110	1.0653870957850000e+00	Sodium:Neurotransmitter symporter Family family member (snf-1) [Source:RefSeq_peptide;Acc:NP_491491]
ttcaatctaccacctc
> C43H8.2	cel_miR-84.sbm_xxxxxxx----xxxxxxxxxxxx	125	143	1.0192085414616001e+00	C43H8.2 [Source:RefSeq_peptide;Acc:NP_492777]
atcaatcctcaacctcctc
> YRM8_CAEEL	cel_miR-84.sbm_xxxxxxx-------xxxxxxxxx	82	97	1.0141065442169999e+00	R06F6.8b [Source:RefSeq_peptide;Acc:NP_496328]
tgatatcccctccctc
> E03D2.2a	cel_miR-84.sbm_xxxx-xx--xxxxxxxxxxxxxx	200	219	1.0781301427998597e+00	Neuropeptide-Like Protein family member (nlp-9) [Source:RefSeq_peptide;Acc:NP_504168]
ttcatctcatttaatgcctc
