# Supplementary material for: A scoring matrix approach to detecting miRNA target sites
Source: Algorithms Mol Biol. 2008 Mar 31;3:3. doi: 10.1186/1748-7188-3-3 (PMC2365947; doi:10.1186/1748-7188-3-3)
Supplement: Additional file 3 — Raw result files. Raw SBM results files, alignments of miRNA targets used in the analysis and a list of overlapping targets predicted by both SBM and miRanda. [file 1748-7188-3-3-S3.zip › FullResults/dm_miR-11.output]

> CG12487.3	dm_miR-11.sbm_xxxxxxxxxxxxxxxxxxxxx	20	40	1.0000000000001001e+00	Brother of Bearded A CG12487-PA [Source:RefSeq_peptide;Acc:NP_525087]
ctccatcgagtatctgtgatg
> CG12487.3	dm_miR-11.sbm_xxxxxxxxxxxxxxxxxxxxx	77	97	1.0000000000005003e+00	Brother of Bearded A CG12487-PA [Source:RefSeq_peptide;Acc:NP_525087]
ctttaatatccaactgtgatg
> CG8328.3	dm_miR-11.sbm_xxxxxxxxxxxxx-xxxxxxx	128	147	9.9999999999820000e-01	Enhancer of split mdelta protein (E(spl)mdelta) (HLH-mdelta) (Split locus enhancer protein mC). [Source:Uniprot/SWISSPROT;Acc:Q01071]
tgatttgatatgatgtgatg
> CG8328.3	dm_miR-11.sbm_xxxxxxxxxxxxxxxxxxxxx	138	158	1.0000000000005000e+00	Enhancer of split mdelta protein (E(spl)mdelta) (HLH-mdelta) (Split locus enhancer protein mC). [Source:Uniprot/SWISSPROT;Acc:Q01071]
tgatgtgatgttcctgtgata
