# Supplementary material for: A scoring matrix approach to detecting miRNA target sites
Source: Algorithms Mol Biol. 2008 Mar 31;3:3. doi: 10.1186/1748-7188-3-3 (PMC2365947; doi:10.1186/1748-7188-3-3)
Supplement: Additional file 3 — Raw result files. Raw SBM results files, alignments of miRNA targets used in the analysis and a list of overlapping targets predicted by both SBM and miRanda. [file 1748-7188-3-3-S3.zip › FullResults/dm_miR-2.output]

> CG4345.3	dm_miR-2.sbm_xxxxxxxxxxxxxxxxxxxxxx	64	85	9.9999999999979028e-01	Cell death protein Grim. [Source:Uniprot/SWISSPROT;Acc:Q24570]
ctcaatcaaagcgcattgtgat
> CG8328.3	dm_miR-2.sbm_xxxxxxxxxxxxxxx-xxxxxx	126	146	9.9999999999990008e-01	Enhancer of split mdelta protein (E(spl)mdelta) (HLH-mdelta) (Split locus enhancer protein mC). [Source:Uniprot/SWISSPROT;Acc:Q01071]
gttgatttgatatgatgtgat
> CG8328.3	dm_miR-2.sbm_xxxxxxxxxxxxxxxxxxxxxx	136	157	1.0000000000005000e+00	Enhancer of split mdelta protein (E(spl)mdelta) (HLH-mdelta) (Split locus enhancer protein mC). [Source:Uniprot/SWISSPROT;Acc:Q01071]
tatgatgtgatgttcctgtgat
> CG4319.3	dm_miR-2.sbm_xxxx-xxxxxxx-xxxxxxxxx	182	201	1.0075953301876996e+00	Cell death protein rpr (Protein reaper). [Source:Uniprot/SWISSPROT;Acc:Q24475]
ctcatcaaagcgattgtgat
