# Supplementary material for: A scoring matrix approach to detecting miRNA target sites
Source: Algorithms Mol Biol. 2008 Mar 31;3:3. doi: 10.1186/1748-7188-3-3 (PMC2365947; doi:10.1186/1748-7188-3-3)
Supplement: Additional file 3 — Raw result files. Raw SBM results files, alignments of miRNA targets used in the analysis and a list of overlapping targets predicted by both SBM and miRanda. [file 1748-7188-3-3-S3.zip › FullResults/dm_miR-4.output]

> CG11714.3	dm_miR-4.sbm_xxxxxxxxxxxxx-xxxxxxx	215	234	1.0006040693764997e+00	CG11714-PA, isoform A [Source:RefSeq_peptide;Acc:NP_001027123]
ttatctgtacatagctttaa
> CG5185.3	dm_miR-4.sbm_xxxxxxxxxxxxx-xxxxxxx	46	65	1.0008734966662398e+00	Twin of m4 CG5185-PA [Source:RefSeq_peptide;Acc:NP_524073]
actccaattggcagctttaa
> CG8009.3	dm_miR-4.sbm_xxxxxxxxxxxxxxxxxxxxx	186	206	1.0233497640516998e+00	CG8009-PB, isoform B [Source:RefSeq_peptide;Acc:NP_648400]
aaatcaattgttaagctttat
> CG2186.3	dm_miR-4.sbm_xxx-xxxxxxxxx-xxxxxxx	223	241	9.9150710296290001e-01	CG2186-PA [Source:RefSeq_peptide;Acc:NP_572660]
caaattcatttagctttaa
> CG5876.3	dm_miR-4.sbm_xxxxxxxxxxxxx-xxxxxxx	1166	1185	1.0153011535142999e+00	heixuedian CG5876-PA [Source:RefSeq_peptide;Acc:NP_523581]
atataaacaaatagctttaa
> CG12487.3	dm_miR-4.sbm_xxxxxxxxxxxxxxxxxxxxx	62	82	1.0000000000010998e+00	Brother of Bearded A CG12487-PA [Source:RefSeq_peptide;Acc:NP_525087]
aaatcggcactccggctttaa
> CG12487.3	dm_miR-4.sbm_xxxxxxxxxxxxxxxxxxxxx	188	208	1.0000000000007998e+00	Brother of Bearded A CG12487-PA [Source:RefSeq_peptide;Acc:NP_525087]
atgtcttcaattatgctttaa
> CG4879.3	dm_miR-4.sbm_xxxxxxxxxxxxx-xxxxxxx	582	601	1.0154040704112999e+00	homolog of RecQ CG4879-PC, isoform C [Source:RefSeq_peptide;Acc:NP_001014584]
aaaatatttgacagctttaa
> CG4879.3	dm_miR-4.sbm_xxx-xxxxxxxxx-xxxxxxx	583	601	9.9488107216229993e-01	homolog of RecQ CG4879-PC, isoform C [Source:RefSeq_peptide;Acc:NP_001014584]
aaatatttgacagctttaa
> CG7121.3	dm_miR-4.sbm_xxx-xxxxxxxxx-xxxxxxx	422	440	9.9214375647529995e-01	Tehao CG7121-PA [Source:RefSeq_peptide;Acc:NP_477438]
caaaatttaatagctttaa
> CG3812.3	dm_miR-4.sbm_xxxxxxxxxxxxx-xxxxxxx	135	154	9.9010155045619985e-01	CG3812-PA, isoform A [Source:RefSeq_peptide;Acc:NP_572828]
taactggcaatcagctttat
> CG3812.3	dm_miR-4.sbm_xxx-xxxxxxxxx-xxxxxxx	136	154	9.9124104768237997e-01	CG3812-PA, isoform A [Source:RefSeq_peptide;Acc:NP_572828]
aactggcaatcagctttat
> CG31535.3	dm_miR-4.sbm_xxxxxxxxxxxxx-xxxxxxx	752	771	1.0158520711785999e+00	CG31535-PA [Source:RefSeq_peptide;Acc:NP_730884]
aaaataattattagctttac
> CG31535.3	dm_miR-4.sbm_xxx-xxxxxxxxx-xxxxxxx	753	771	9.9665813780579993e-01	CG31535-PA [Source:RefSeq_peptide;Acc:NP_730884]
aaataattattagctttac
> CG4122.3	dm_miR-4.sbm_xxx-xxxxxxxxx-xxxxxxx	390	408	1.0441980217619999e+00	Carboxypeptidase D precursor (EC 3.4.17.22) (Metallocarboxypeptidase D) (Protein silver). [Source:Uniprot/SWISSPROT;Acc:P42787]
tcacaatcgtcagctttaa
> CG4879.3	dm_miR-4.sbm_xxxxxxxxxxxxx-xxxxxxx	513	532	1.0154040704112999e+00	homolog of RecQ CG4879-PC, isoform C [Source:RefSeq_peptide;Acc:NP_001014584]
aaaatatttgacagctttaa
> CG4879.3	dm_miR-4.sbm_xxx-xxxxxxxxx-xxxxxxx	514	532	9.9488107216229993e-01	homolog of RecQ CG4879-PC, isoform C [Source:RefSeq_peptide;Acc:NP_001014584]
aaatatttgacagctttaa
> CG3096.3	dm_miR-4.sbm_xxxxxxxxxxxxx-xxxxxxx	33	52	9.9999999999869982e-01	Bearded CG3096-PA [Source:RefSeq_peptide;Acc:NP_476889]
cactttccaatcagctttaa
> CG3096.3	dm_miR-4.sbm_xxxxxxxxxxxxx-xxxxxxx	138	157	9.9999999999859979e-01	Bearded CG3096-PA [Source:RefSeq_peptide;Acc:NP_476889]
gcacaaatatccagctttaa
> CG10637.3	dm_miR-4.sbm_xxxxxxxxxxxxx-xxxxxxx	1387	1406	1.0275005619740998e+00	Numb-associated kinase CG10637-PC, isoform C [Source:RefSeq_peptide;Acc:NP_995725]
aaatgttcaattagctttaa
> CG5646.3	dm_miR-4.sbm_xxxxxxxxxxxxx-xxxxxxx	125	144	1.0016682335754998e+00	CG5646-PA [Source:RefSeq_peptide;Acc:NP_651568]
gcactaacaaatagctttaa
> CG5646.3	dm_miR-4.sbm_xxx-xxxxxxxxx-xxxxxxx	126	144	9.9650284330768002e-01	CG5646-PA [Source:RefSeq_peptide;Acc:NP_651568]
cactaacaaatagctttaa
> CG6157.3	dm_miR-4.sbm_xxxxxxxxxxxxx-xxxxxxx	42	61	9.9165603733319985e-01	discontinuous actin hexagon CG6157-PA [Source:RefSeq_peptide;Acc:NP_511162]
ccaagtccacttagctttaa
> CG6157.3	dm_miR-4.sbm_xxx-xxxxxxxxx-xxxxxxx	43	61	1.0175617772320800e+00	discontinuous actin hexagon CG6157-PA [Source:RefSeq_peptide;Acc:NP_511162]
caagtccacttagctttaa
> CG8328.3	dm_miR-4.sbm_xxx-xxxxxxxxx-xxxxxxx	27	45	9.9999999999919997e-01	Enhancer of split mdelta protein (E(spl)mdelta) (HLH-mdelta) (Split locus enhancer protein mC). [Source:Uniprot/SWISSPROT;Acc:Q01071]
ttaacattgatagctttac
> CG3879.3	dm_miR-4.sbm_xxxxxxxxxxxxxxxxxxxxx	15	35	9.9019542211599987e-01	Multidrug resistance protein homolog 49 (EC 3.6.3.44) (P-glycoprotein 49). [Source:Uniprot/SWISSPROT;Acc:Q00449]
gtgataattgttaggctttaa
> CG6096.3	dm_miR-4.sbm_xxxxxxxxxxxxx-xxxxxxx	135	154	9.9999999999869982e-01	Enhancer of split m5 protein (E(spl)m5). [Source:Uniprot/SWISSPROT;Acc:P13096]
caatgtgataacagctttac
> CG6096.3	dm_miR-4.sbm_xxxxxxxxxxxxxxxxxxxxx	210	230	1.0000000000006999e+00	Enhancer of split m5 protein (E(spl)m5). [Source:Uniprot/SWISSPROT;Acc:P13096]
agaacaacacaacagctttaa
> CG4122.3	dm_miR-4.sbm_xxx-xxxxxxxxx-xxxxxxx	229	247	1.0441980217619999e+00	Carboxypeptidase D precursor (EC 3.4.17.22) (Metallocarboxypeptidase D) (Protein silver). [Source:Uniprot/SWISSPROT;Acc:P42787]
tcacaatcgtcagctttaa
> CG6656.3	dm_miR-4.sbm_xxxxxxxxxxxxx-xxxxxxx	111	130	9.9587546809839989e-01	CG6656-PA [Source:RefSeq_peptide;Acc:NP_650991]
gtttcaattaatagctttaa
> CG6656.3	dm_miR-4.sbm_xxx-xxxxxxxxx-xxxxxxx	112	130	1.0019947489435701e+00	CG6656-PA [Source:RefSeq_peptide;Acc:NP_650991]
tttcaattaatagctttaa
