# Supplementary material for: A scoring matrix approach to detecting miRNA target sites
Source: Algorithms Mol Biol. 2008 Mar 31;3:3. doi: 10.1186/1748-7188-3-3 (PMC2365947; doi:10.1186/1748-7188-3-3)
Supplement: Additional file 3 — Raw result files. Raw SBM results files, alignments of miRNA targets used in the analysis and a list of overlapping targets predicted by both SBM and miRanda. [file 1748-7188-3-3-S3.zip › FullResults/dm_miR-7.output]

> CG5185.3	dm_miR-7.sbm_xxxxxxxxxxxxxxxxxxx	279	297	1.0013237397296300e+00	Twin of m4 CG5185-PA [Source:RefSeq_peptide;Acc:NP_524073]
gccgaatcattgtcttcca
> CG5185.3	dm_miR-7.sbm_xx--xxxxxxxxxxxxxxx	281	297	1.0377985269947998e+00	Twin of m4 CG5185-PA [Source:RefSeq_peptide;Acc:NP_524073]
cgaatcattgtcttcca
> CG5185.3	dm_miR-7.sbm_xxxxxxxxxxxxxxxxxxx	334	352	1.0487977149453001e+00	Twin of m4 CG5185-PA [Source:RefSeq_peptide;Acc:NP_524073]
taagaatcattgtcttcca
> CG5185.3	dm_miR-7.sbm_xx--xxxxxxxxxxxxxxx	336	352	1.0596265030570999e+00	Twin of m4 CG5185-PA [Source:RefSeq_peptide;Acc:NP_524073]
agaatcattgtcttcca
> CG8174.3	dm_miR-7.sbm_xxxxxxxxxxxx-xxxxxx	209	226	9.9655900144901977e-01	SRPK CG8174-PC, isoform C [Source:RefSeq_peptide;Acc:NP_725459]
tctcatcaattgcttcca
> CG12487.3	dm_miR-7.sbm_xxxxxxxxxxxxxxxxxxx	223	241	9.9999999999904010e-01	Brother of Bearded A CG12487-PA [Source:RefSeq_peptide;Acc:NP_525087]
gtattatcattgtcttcca
> CG12487.3	dm_miR-7.sbm_xx--xxxxxxxxxxxxxxx	225	241	9.9019672452953977e-01	Brother of Bearded A CG12487-PA [Source:RefSeq_peptide;Acc:NP_525087]
attatcattgtcttcca
> CG12487.3	dm_miR-7.sbm_xxxxxxxxxxxxxxxxxxx	250	268	1.0695475413469000e+00	Brother of Bearded A CG12487-PA [Source:RefSeq_peptide;Acc:NP_525087]
agaaaatcattgtcttcca
> CG12487.3	dm_miR-7.sbm_xx--xxxxxxxxxxxxxxx	252	268	1.1242700817609999e+00	Brother of Bearded A CG12487-PA [Source:RefSeq_peptide;Acc:NP_525087]
aaaatcattgtcttcca
> CG33472.3	dm_miR-7.sbm_xxxxxxxxxx-x-xxxxxx	404	420	9.9129351407205002e-01	CG33472-PA [Source:RefSeq_peptide;Acc:NP_995819]
gcataccaaagcttcca
> CG33197.3	dm_miR-7.sbm_xxxxxxxxxxxxxxxxxxx	1186	1204	1.0018841993035001e+00	Protein muscleblind (Protein mindmelt). [Source:Uniprot/SWISSPROT;Acc:O16011]
caaaaccacccctcttcca
> CG33197.3	dm_miR-7.sbm_xx--xxxxxxxxxxxxxxx	1188	1204	1.0024516517553999e+00	Protein muscleblind (Protein mindmelt). [Source:Uniprot/SWISSPROT;Acc:O16011]
aaaccacccctcttcca
> CG7779.3	dm_miR-7.sbm_xxxxxxxxxx-x-xxxxxx	634	650	1.0260314989541000e+00	Cyclic nucleotide-gated cation channel (CNG channel). [Source:Uniprot/SWISSPROT;Acc:Q24278]
taacaaacaagcttcca
> CG14027.3	dm_miR-7.sbm_xxxxxxxxxxxxxxxxxxx	106	124	9.9307815729270010e-01	Turandot M CG14027-PA [Source:RefSeq_peptide;Acc:NP_523482]
caataaatatatacttcca
> CG9515.3	dm_miR-7.sbm_xxxxxxxxxx-x-xxxxxx	1574	1590	1.0187803595659000e+00	CG9515-PA, isoform A [Source:RefSeq_peptide;Acc:NP_001027233]
aagcaattctgcttcca
> CG18506.3	dm_miR-7.sbm_xxxxxxxxxx-x-xxxxxx	1463	1479	9.9270391074860009e-01	CG18506-PA [Source:RefSeq_peptide;Acc:NP_611978]
caaccaacaagcttcca
> CG3634.3	dm_miR-7.sbm_xxxxxxxxxxxx-xxxxxx	288	305	1.0008392764640097e+00	CG3634-PA [Source:RefSeq_peptide;Acc:NP_649260]
aactagttccagcttcca
> CG33134.3	dm_miR-7.sbm_xxxxxxxxxxxx-xxxxxx	61	78	1.0022425505586898e+00	death executioner Bcl-2 homologue CG33134-PA [Source:RefSeq_peptide;Acc:NP_788278]
aaatcattcctgcttcca
> CG33134.3	dm_miR-7.sbm_xxxxxxxxxx-x-xxxxxx	62	78	1.0256535632077000e+00	death executioner Bcl-2 homologue CG33134-PA [Source:RefSeq_peptide;Acc:NP_788278]
aatcattcctgcttcca
> CG6494.3	dm_miR-7.sbm_xxxxxxxxxxxxxxxxxxx	447	465	9.9999999999910005e-01	Protein hairy. [Source:Uniprot/SWISSPROT;Acc:P14003]
aatcagcaaaagtcttcca
> CG16700.3	dm_miR-7.sbm_xxxxxxxxxxxxxxxxxxx	77	95	1.0181411083036800e+00	CG16700-PA [Source:RefSeq_peptide;Acc:NP_573191]
aaatagccgaagtcttcca
> CG4637.3	dm_miR-7.sbm_xxxxxxxxxx-x-xxxxxx	799	815	1.0084533234148001e+00	Protein hedgehog precursor [Contains: Protein hedgehog N-product (Hh- Np) (N-Hh); Protein hedgehog C-product (C-Hh) (Hh-Cp)]. [Source:Uniprot/SWISSPROT;Acc:Q02936]
aaattcctccgcttcca
> CG3096.3	dm_miR-7.sbm_xxxxxxxxxxxxxxxxxxx	152	170	1.0514413935475002e+00	Bearded CG3096-PA [Source:RefSeq_peptide;Acc:NP_476889]
ctttaatcattgtcttcca
> CG3096.3	dm_miR-7.sbm_xx--xxxxxxxxxxxxxxx	154	170	1.0159705509324999e+00	Bearded CG3096-PA [Source:RefSeq_peptide;Acc:NP_476889]
ttaatcattgtcttcca
> CG7272.3	dm_miR-7.sbm_xxxxxxxxxxxxxxxxxxx	280	298	9.9799032304770008e-01	CG7272-PA [Source:RefSeq_peptide;Acc:NP_648768]
caataattcaaatcttcca
> CG6555.3	dm_miR-7.sbm_xxxxxxxxxxxxxxxxxxx	143	161	1.0315341976029000e+00	Accessory gland peptide Acp33A precursor. [Source:Uniprot/SWISSPROT;Acc:O46227]
caacatttcaagtcttcca
> CG8174.3	dm_miR-7.sbm_xxxxxxxxxxxx-xxxxxx	209	226	9.9655900144901977e-01	SRPK CG8174-PC, isoform C [Source:RefSeq_peptide;Acc:NP_725459]
tctcatcaattgcttcca
> CG8328.3	dm_miR-7.sbm_xxxxxxxxxxxxxxxxxxx	63	81	9.9999999999920008e-01	Enhancer of split mdelta protein (E(spl)mdelta) (HLH-mdelta) (Split locus enhancer protein mC). [Source:Uniprot/SWISSPROT;Acc:Q01071]
aaacaatccaagttttcca
> CG13538.3	dm_miR-7.sbm_xxxxxxxxxxxxxxxxxxx	153	171	1.0076398128037800e+00	CG13538-PA [Source:RefSeq_peptide;Acc:NP_611755]
caaaaggaattgtcttcca
> CG13538.3	dm_miR-7.sbm_xx--xxxxxxxxxxxxxxx	155	171	9.9457829496461980e-01	CG13538-PA [Source:RefSeq_peptide;Acc:NP_611755]
aaaggaattgtcttcca
> CG10379.3	dm_miR-7.sbm_xx--xxxxxxxxxxxxxxx	327	343	1.0437969869103298e+00	myoblast city CG10379-PA [Source:RefSeq_peptide;Acc:NP_477144]
caaatgcttgtcttcca
> CG6096.3	dm_miR-7.sbm_xxxxxxxxxxxxxxxxxxx	24	42	1.0111767086466101e+00	Enhancer of split m5 protein (E(spl)m5). [Source:Uniprot/SWISSPROT;Acc:P13096]
catcgaatccagtcttcca
> CG6096.3	dm_miR-7.sbm_xxxxxxxxxxxxxxxxxxx	68	86	1.0000000000004101e+00	Enhancer of split m5 protein (E(spl)m5). [Source:Uniprot/SWISSPROT;Acc:P13096]
cattgaatcctgtcttcca
> CG6096.3	dm_miR-7.sbm_xxxxxxxxxxxxxxxxxxx	103	121	1.0027512647960701e+00	Enhancer of split m5 protein (E(spl)m5). [Source:Uniprot/SWISSPROT;Acc:P13096]
caacgaatcatgtcttcca
> CG3166.3	dm_miR-7.sbm_xxxxxxxxxxxx-xxxxxx	29	46	1.0000000000003997e+00	Ets DNA-binding protein pokkuri (Protein yan) (Protein anterior open). [Source:Uniprot/SWISSPROT;Acc:Q01842]
cactacatccatcttcca
> CG3166.3	dm_miR-7.sbm_xxxxxxxxxxxxxxxxxxx	1100	1118	9.9999999999910016e-01	Ets DNA-binding protein pokkuri (Protein yan) (Protein anterior open). [Source:Uniprot/SWISSPROT;Acc:Q01842]
agaaaaacattggcttcca
> CG3166.3	dm_miR-7.sbm_xx--xxxxxxxxxxxxxxx	1102	1118	1.0646435787020998e+00	Ets DNA-binding protein pokkuri (Protein yan) (Protein anterior open). [Source:Uniprot/SWISSPROT;Acc:Q01842]
aaaaacattggcttcca
> CG3166.3	dm_miR-7.sbm_xxxxxxxxxxxxxxxxxxx	1294	1312	9.9999999999870004e-01	Ets DNA-binding protein pokkuri (Protein yan) (Protein anterior open). [Source:Uniprot/SWISSPROT;Acc:Q01842]
tcttaccaccacacttcca
> CG3166.3	dm_miR-7.sbm_xxxxxxxxxx-x-xxxxxx	1586	1602	1.0000000000011000e+00	Ets DNA-binding protein pokkuri (Protein yan) (Protein anterior open). [Source:Uniprot/SWISSPROT;Acc:Q01842]
caatacctgttcttcca
> CG31607.3	dm_miR-7.sbm_xxxxxxxxxxxx-xxxxxx	148	165	9.9707814002259987e-01	CG31607-PA [Source:RefSeq_peptide;Acc:NP_723350]
taatggcacaagcttcca
> CG8346.3	dm_miR-7.sbm_xxxxxxxxxxxxxxxxxxx	78	96	1.0076581386159000e+00	Enhancer of split m3 protein (E(spl)m3) (HLH-m3). [Source:Uniprot/SWISSPROT;Acc:Q01068]
caagatccgttgtcttcca
> CG5848.3	dm_miR-7.sbm_xxxxxxxxxxxx-xxxxxx	61	78	1.0215459598881997e+00	NF-kappa-B inhibitor cactus. [Source:Uniprot/SWISSPROT;Acc:Q03017]
ggccaccaccagcttcca
> CG10444.3	dm_miR-7.sbm_xx--xxxxxxxxxxxxxxx	166	182	1.0494940224136999e+00	CG10444-PA [Source:RefSeq_peptide;Acc:NP_611465]
caaaacagagtcttcca
