# Supplementary material for: A scoring matrix approach to detecting miRNA target sites
Source: Algorithms Mol Biol. 2008 Mar 31;3:3. doi: 10.1186/1748-7188-3-3 (PMC2365947; doi:10.1186/1748-7188-3-3)
Supplement: Additional file 3 — Raw result files. Raw SBM results files, alignments of miRNA targets used in the analysis and a list of overlapping targets predicted by both SBM and miRanda. [file 1748-7188-3-3-S3.zip › FullResults/hsa-miR-122.output]

> ENSG00000139514	hsa-miR-122.sbm_xxxxxxxxxxxxxx---xxxxxxxxx	1076	1098	1.0000000000001001e+00	High-affinity cationic amino acid transporter 1 (CAT-1) (CAT1) (System Y+ basic amino acid transporter) (Ecotropic retroviral leukemia receptor homolog) (ERR) (Ecotropic retrovirus receptor homolog). [Source:Uniprot/SWISSPROT;Acc:P30825]
gtccatgaaattgtgacactcca
> ENSG00000139514	hsa-miR-122.sbm_xxxxxxxxxxxxxx---xxxxxxxxx	1130	1152	1.0000000000002200e+00	High-affinity cationic amino acid transporter 1 (CAT-1) (CAT1) (System Y+ basic amino acid transporter) (Ecotropic retroviral leukemia receptor homolog) (ERR) (Ecotropic retrovirus receptor homolog). [Source:Uniprot/SWISSPROT;Acc:P30825]
gaaatggccatgtcatcacccct
> ENSG00000139514	hsa-miR-122.sbm_xxxxxxxxxxxxxxxxxxxxxxxxxx	1346	1371	1.0000000000002998e+00	High-affinity cationic amino acid transporter 1 (CAT-1) (CAT1) (System Y+ basic amino acid transporter) (Ecotropic retroviral leukemia receptor homolog) (ERR) (Ecotropic retrovirus receptor homolog). [Source:Uniprot/SWISSPROT;Acc:P30825]
gccagcaccatttcacacacactcct
