# Supplementary material for: A scoring matrix approach to detecting miRNA target sites
Source: Algorithms Mol Biol. 2008 Mar 31;3:3. doi: 10.1186/1748-7188-3-3 (PMC2365947; doi:10.1186/1748-7188-3-3)
Supplement: Additional file 3 — Raw result files. Raw SBM results files, alignments of miRNA targets used in the analysis and a list of overlapping targets predicted by both SBM and miRanda. [file 1748-7188-3-3-S3.zip › FullResults/hsa-miR-1.output]

> ENSG00000123700	hsa-miR-1.sbm_xxxxxxxxxxxxxxxxxxx	1065	1083	1.0000000000003999e+00	Inward rectifier potassium channel 2 (Potassium channel, inwardly rectifying subfamily J member 2) (Inward rectifier K(+) channel Kir2.1) (Cardiac inward rectifier potassium channel) (IRK1). [Source:Uniprot/SWISSPROT;Acc:P63252]
tttccttttgcacattcca
> ENSG00000205542	hsa-miR-1.sbm_xxxxxx-xxxxxxxxxxxx	19	36	9.9999999999930012e-01	Thymosin beta-4 (T beta 4) (Fx) [Contains: Hematopoietic system regulatory peptide (Seraspenide)]. [Source:Uniprot/SWISSPROT;Acc:P62328]
tatgcactgtacattcca
> ENSG00000197275	hsa-miR-1.sbm_xxxxxxxxxx-xxxxxxxx	7	24	9.9921757078100004e-01	DNA repair and recombination protein RAD54B (EC 3.6.1.-) (RAD54 homolog B). [Source:Uniprot/SWISSPROT;Acc:Q9Y620]
attacttctgacattcca
> ENSG00000205542	hsa-miR-1.sbm_xxxxxx-xxxxxxxxxxxx	19	36	9.9999999999930012e-01	Thymosin beta-4 (T beta 4) (Fx) [Contains: Hematopoietic system regulatory peptide (Seraspenide)]. [Source:Uniprot/SWISSPROT;Acc:P62328]
tatgcactgtacattcca
> ENSG00000205542	hsa-miR-1.sbm_xxxxxx-xxxxxxxxxxxx	19	36	9.9999999999930012e-01	Thymosin beta-4 (T beta 4) (Fx) [Contains: Hematopoietic system regulatory peptide (Seraspenide)]. [Source:Uniprot/SWISSPROT;Acc:P62328]
tatgcactgtacattcca
> ENSG00000152661	hsa-miR-1.sbm_xxxxxxxxxxxxxxxxxxx	467	485	1.0000000000003999e+00	Gap junction alpha-1 protein (Connexin-43) (Cx43) (Gap junction 43 kDa heart protein). [Source:Uniprot/SWISSPROT;Acc:P17302]
tccctgctaaaacattcca
> ENSG00000152661	hsa-miR-1.sbm_xxxxxxxxxx-xxxxxxxx	1599	1616	9.9999999999800004e-01	Gap junction alpha-1 protein (Connexin-43) (Cx43) (Gap junction 43 kDa heart protein). [Source:Uniprot/SWISSPROT;Acc:P17302]
aatttgtttgacattcca
