# Supplementary material for: A scoring matrix approach to detecting miRNA target sites
Source: Algorithms Mol Biol. 2008 Mar 31;3:3. doi: 10.1186/1748-7188-3-3 (PMC2365947; doi:10.1186/1748-7188-3-3)
Supplement: Additional file 3 — Raw result files. Raw SBM results files, alignments of miRNA targets used in the analysis and a list of overlapping targets predicted by both SBM and miRanda. [file 1748-7188-3-3-S3.zip › FullResults/mmu-miR-124.output]

> ENSMUSG00000026176	mmu-miR-124.sbm_xxxxxxxxxxx-xxxxxxxx	169	187	9.9999999999980005e-01	CTD (carboxy-terminal domain, RNA polymerase II, polypeptide A) small phosphatase 1 [Source:MarkerSymbol;Acc:MGI:2654470]
cccctgtgtcagtgccttc
> ENSMUSG00000026176	mmu-miR-124.sbm_xxxxxxxxxxxxxxxxxxxx	1014	1033	1.0000000000003999e+00	CTD (carboxy-terminal domain, RNA polymerase II, polypeptide A) small phosphatase 1 [Source:MarkerSymbol;Acc:MGI:2654470]
cccagatgtcacgtgccttc
> ENSMUSG00000026176	mmu-miR-124.sbm_xxxxxxxxxxxxxxxxxxxx	1335	1354	1.0000000000003999e+00	CTD (carboxy-terminal domain, RNA polymerase II, polypeptide A) small phosphatase 1 [Source:MarkerSymbol;Acc:MGI:2654470]
cttcccaattaagtgccttc
