# Supplementary material for: A scoring matrix approach to detecting miRNA target sites
Source: Algorithms Mol Biol. 2008 Mar 31;3:3. doi: 10.1186/1748-7188-3-3 (PMC2365947; doi:10.1186/1748-7188-3-3)
Supplement: Additional file 3 — Raw result files. Raw SBM results files, alignments of miRNA targets used in the analysis and a list of overlapping targets predicted by both SBM and miRanda. [file 1748-7188-3-3-S3.zip › FullResults/mmu-miR-206.output]

> ENSMUSG00000050953	mmu_miR206.sbm_xxxxxxxxxxxxx-xxxxxxxxx	1586	1607	1.0000000000000000e+00	gap junction membrane channel protein alpha 1 [Source:MarkerSymbol;Acc:MGI:95713]
aaactaatttgtttgacattcc
> ENSMUSG00000006678	mmu_miR206.sbm_xxxxxxxxxxxxx--xxxxxxxx	567	587	9.9999999999999989e-01	polymerase (DNA directed), alpha 1 [Source:MarkerSymbol;Acc:MGI:99660]
cagatgtttcactcacattcc
> ENSMUSG00000006678	mmu_miR206.sbm_xxxxxxxxxxxxxxxxxxxxxxx	650	672	9.9999999999989986e-01	polymerase (DNA directed), alpha 1 [Source:MarkerSymbol;Acc:MGI:99660]
taaatactttgtcctaacatttc
