# Supplementary material for: A scoring matrix approach to detecting miRNA target sites
Source: Algorithms Mol Biol. 2008 Mar 31;3:3. doi: 10.1186/1748-7188-3-3 (PMC2365947; doi:10.1186/1748-7188-3-3)
Supplement: Additional file 3 — Raw result files. Raw SBM results files, alignments of miRNA targets used in the analysis and a list of overlapping targets predicted by both SBM and miRanda. [file 1748-7188-3-3-S3.zip › FullResults/ath-miR390.sbm]

stackbm.StackBMSet 0.1
alignment:
stackbm.Alignment 0.1

2
> AT3G17185.1/216-236	
ggtgttatcctatctgagctt
> ath-miR390a	
ggcgctatccctcctgagctt
1 gap filled alignments with stackbms:
stackbm.Alignment 0.1
xxxxxxxxxxxxxxxxxxxxx
2
> AT3G17185.1/216-236	pattern xxxxxxxxxxxxxxxxxxxxx
ggtgttatcctatctgagctt
> ath-miR390a	pattern xxxxxxxxxxxxxxxxxxxxx
ggcgctatccctcctgagctt
stackbm "ath-miR390_all.sbm_xxxxxxxxxxxxxxxxxxxxx": 16 x 20
aa: 0.0 0.0 0.0 0.0 0.0 0.0 0.0 0.0 0.0 0.0 0.0 0.0 0.0 0.0 0.0 0.0 0.0 0.0 0.0 0.0
ac: 0.0 0.0 0.0 0.0 0.0 0.0 0.0 0.0 0.0 0.0 0.0 0.0 0.0 0.0 0.0 0.0 0.0 0.0 0.0 0.0
ag: 0.0 0.0 0.0 0.0 0.0 0.0 0.0 0.0 0.0 0.0 0.0 0.0 0.0 0.0 0.0 0.0 0.0625 0.0 0.0 0.0
at: 0.0 0.0 0.0 0.0 0.0 0.0 0.0625 0.0 0.0 0.0 0.0 0.03125 0.0 0.0 0.0 0.0 0.0 0.0 0.0 0.0
ca: 0.0 0.0 0.0 0.0 0.0 0.0 0.0 0.0 0.0 0.0 0.0 0.0 0.0 0.0 0.0 0.0 0.0 0.0 0.0 0.0
cc: 0.0 0.0 0.0 0.0 0.0 0.0 0.0 0.0 0.0625 0.03125 0.0 0.0 0.03125 0.0 0.0 0.0 0.0 0.0 0.0 0.0
cg: 0.0 0.0 0.03125 0.0 0.0 0.0 0.0 0.0 0.0 0.0 0.0 0.0 0.0 0.0 0.0 0.0 0.0 0.0 0.0 0.0
ct: 0.0 0.0 0.0 0.0 0.03125 0.0 0.0 0.0 0.0 0.03125 0.03125 0.0 0.0 0.0625 0.0 0.0 0.0 0.0 0.0625 0.0
ga: 0.0 0.0 0.0 0.0 0.0 0.0 0.0 0.0 0.0 0.0 0.0 0.0 0.0 0.0 0.0 0.0625 0.0 0.0 0.0 0.0
gc: 0.0 0.03125 0.0 0.03125 0.0 0.0 0.0 0.0 0.0 0.0 0.0 0.0 0.0 0.0 0.0 0.0 0.0 0.0625 0.0 0.0
gg: 0.0625 0.0 0.0 0.0 0.0 0.0 0.0 0.0 0.0 0.0 0.0 0.0 0.0 0.0 0.0 0.0 0.0 0.0 0.0 0.0
gt: 0.0 0.03125 0.0 0.03125 0.0 0.0 0.0 0.0 0.0 0.0 0.0 0.0 0.0 0.0 0.0 0.0 0.0 0.0 0.0 0.0
ta: 0.0 0.0 0.0 0.0 0.0 0.0625 0.0 0.0 0.0 0.0 0.03125 0.0 0.0 0.0 0.0 0.0 0.0 0.0 0.0 0.0
tc: 0.0 0.0 0.0 0.0 0.0 0.0 0.0 0.0625 0.0 0.0 0.0 0.03125 0.03125 0.0 0.0 0.0 0.0 0.0 0.0 0.0
tg: 0.0 0.0 0.03125 0.0 0.0 0.0 0.0 0.0 0.0 0.0 0.0 0.0 0.0 0.0 0.0625 0.0 0.0 0.0 0.0 0.0
tt: 0.0 0.0 0.0 0.0 0.03125 0.0 0.0 0.0 0.0 0.0 0.0 0.0 0.0 0.0 0.0 0.0 0.0 0.0 0.0 0.0625
