# Supplementary material for: A scoring matrix approach to detecting miRNA target sites
Source: Algorithms Mol Biol. 2008 Mar 31;3:3. doi: 10.1186/1748-7188-3-3 (PMC2365947; doi:10.1186/1748-7188-3-3)
Supplement: Additional file 3 — Raw result files. Raw SBM results files, alignments of miRNA targets used in the analysis and a list of overlapping targets predicted by both SBM and miRanda. [file 1748-7188-3-3-S3.zip › FullResults/ath-miR390.output]

> AT3G17185.1	ath-miR390_all.sbm_xxxxxxxxxxxxxxxxxxxxx	217	237	1.0000000000000000e+00	Symbols: TAS3, TASIR-ARF   TAS3/TASIR-ARF (TRANS-ACTING SIRNA3); other RNA   chr3:5861497-5862443 FORWARD
ggtgttatcctatctgagctt
> AT3G17185.2	ath-miR390_all.sbm_xxxxxxxxxxxxxxxxxxxxx	609	629	1.0000000000000000e+00	Symbols: TAS3, TASIR-ARF   TAS3/TASIR-ARF (TRANS-ACTING SIRNA3); other RNA   chr3:5861497-5862443 FORWARD
ggtgttatcctatctgagctt
