# Supplementary material for: A scoring matrix approach to detecting miRNA target sites
Source: Algorithms Mol Biol. 2008 Mar 31;3:3. doi: 10.1186/1748-7188-3-3 (PMC2365947; doi:10.1186/1748-7188-3-3)
Supplement: Additional file 3 — Raw result files. Raw SBM results files, alignments of miRNA targets used in the analysis and a list of overlapping targets predicted by both SBM and miRanda. [file 1748-7188-3-3-S3.zip › FullResults/ath-miR-398.sbm]

stackbm.StackBMSet 0.1
alignment:
stackbm.Alignment 0.1

3
> AT2G28190/471-492	
tgcgggtgacctgggaaacata
> AT3G15640/94-115	
aaggtgtgacctgagaatcaca
> ath-miR398a	MIMAT0000948
aaggggtgacctgagaa-caca
2 gap filled alignments with stackbms:
stackbm.Alignment 0.1
xxxxxxxxxxxxxxxxxxxxxx
6
> AT2G28190/471-492	pattern xxxxxxxxxxxxxxxxxxxxxx
tgcgggtgacctgggaaacata
> AT3G15640/94-115	pattern xxxxxxxxxxxxxxxxxxxxxx
aaggtgtgacctgagaatcaca
> ath-miR398aa	pattern xxxxxxxxxxxxxxxxxxxxxx
aaggggtgacctgagaaacaca
> ath-miR398ac	pattern xxxxxxxxxxxxxxxxxxxxxx
aaggggtgacctgagaaccaca
> ath-miR398ag	pattern xxxxxxxxxxxxxxxxxxxxxx
aaggggtgacctgagaagcaca
> ath-miR398at	pattern xxxxxxxxxxxxxxxxxxxxxx
aaggggtgacctgagaatcaca
stackbm "ath-miR-398_all.sbm_xxxxxxxxxxxxxxxxxxxxxx": 16 x 21
aa: 0.0359712230216 0.0 0.0 0.0 0.0 0.0 0.0 0.0 0.0 0.0 0.0 0.0 0.0 0.0 0.0 0.06530160487 0.0293303818484 0.0 0.0 0.0 0.0
ac: 0.0 0.0 0.0 0.0 0.0 0.0 0.0 0.0 0.06530160487 0.0 0.0 0.0 0.0 0.0 0.0 0.0 0.00608743774211 0.0293303818484 0.0 0.0359712230216 0.0
ag: 0.0 0.0359712230216 0.0 0.0 0.0 0.0 0.0 0.0 0.0 0.0 0.0 0.0 0.0 0.0359712230216 0.0 0.0 0.00608743774211 0.0 0.0 0.0 0.0
at: 0.0 0.0 0.0 0.0 0.0 0.0 0.0 0.0 0.0 0.0 0.0 0.0 0.0 0.0 0.0 0.0 0.0237963475374 0.0 0.0 0.0293303818484 0.0
ca: 0.0 0.0 0.0 0.0 0.0 0.0 0.0 0.0 0.0 0.0 0.0 0.0 0.0 0.0 0.0 0.0 0.0 0.0 0.06530160487 0.0 0.0359712230216
cc: 0.0 0.0 0.0 0.0 0.0 0.0 0.0 0.0 0.0 0.06530160487 0.0 0.0 0.0 0.0 0.0 0.0 0.0 0.00608743774211 0.0 0.0 0.0
cg: 0.0 0.0 0.0293303818484 0.0 0.0 0.0 0.0 0.0 0.0 0.0 0.0 0.0 0.0 0.0 0.0 0.0 0.0 0.0 0.0 0.0 0.0
ct: 0.0 0.0 0.0 0.0 0.0 0.0 0.0 0.0 0.0 0.0 0.06530160487 0.0 0.0 0.0 0.0 0.0 0.0 0.0 0.0 0.0 0.0
ga: 0.0 0.0 0.0 0.0 0.0 0.0 0.0 0.06530160487 0.0 0.0 0.0 0.0 0.0359712230216 0.0 0.06530160487 0.0 0.0 0.0 0.0 0.0 0.0
gc: 0.0 0.0293303818484 0.0 0.0 0.0 0.0 0.0 0.0 0.0 0.0 0.0 0.0 0.0 0.0 0.0 0.0 0.0 0.00608743774211 0.0 0.0 0.0
gg: 0.0 0.0 0.0359712230216 0.0415052573326 0.0415052573326 0.0 0.0 0.0 0.0 0.0 0.0 0.0 0.0293303818484 0.0293303818484 0.0 0.0 0.0 0.0 0.0 0.0 0.0
gt: 0.0 0.0 0.0 0.0237963475374 0.0 0.06530160487 0.0 0.0 0.0 0.0 0.0 0.0 0.0 0.0 0.0 0.0 0.0 0.0 0.0 0.0 0.0
ta: 0.0 0.0 0.0 0.0 0.0 0.0 0.0 0.0 0.0 0.0 0.0 0.0 0.0 0.0 0.0 0.0 0.0 0.0 0.0 0.0 0.0293303818484
tc: 0.0 0.0 0.0 0.0 0.0 0.0 0.0 0.0 0.0 0.0 0.0 0.0 0.0 0.0 0.0 0.0 0.0 0.0237963475374 0.0 0.0 0.0
tg: 0.0293303818484 0.0 0.0 0.0 0.0237963475374 0.0 0.06530160487 0.0 0.0 0.0 0.0 0.06530160487 0.0 0.0 0.0 0.0 0.0 0.0 0.0 0.0 0.0
tt: 0.0 0.0 0.0 0.0 0.0 0.0 0.0 0.0 0.0 0.0 0.0 0.0 0.0 0.0 0.0 0.0 0.0 0.0 0.0 0.0 0.0

stackbm.Alignment 0.1
xxxxxxxxxxxxxxxxx-xxxx
3
> AT2G28190/471-492	pattern xxxxxxxxxxxxxxxxx-xxxx
tgcgggtgacctgggaacata
> AT3G15640/94-115	pattern xxxxxxxxxxxxxxxxx-xxxx
aaggtgtgacctgagaacaca
> ath-miR398a	pattern xxxxxxxxxxxxxxxxx-xxxx
aaggggtgacctgagaacaca
stackbm "ath-miR-398_all.sbm_xxxxxxxxxxxxxxxxx-xxxx": 16 x 20
aa: 0.0322580645161 0.0 0.0 0.0 0.0 0.0 0.0 0.0 0.0 0.0 0.0 0.0 0.0 0.0 0.0 0.0645161290323 0.0 0.0 0.0 0.0
ac: 0.0 0.0 0.0 0.0 0.0 0.0 0.0 0.0 0.0645161290323 0.0 0.0 0.0 0.0 0.0 0.0 0.0 0.0645161290323 0.0 0.0322580645161 0.0
ag: 0.0 0.0322580645161 0.0 0.0 0.0 0.0 0.0 0.0 0.0 0.0 0.0 0.0 0.0 0.0322580645161 0.0 0.0 0.0 0.0 0.0 0.0
at: 0.0 0.0 0.0 0.0 0.0 0.0 0.0 0.0 0.0 0.0 0.0 0.0 0.0 0.0 0.0 0.0 0.0 0.0 0.0322580645161 0.0
ca: 0.0 0.0 0.0 0.0 0.0 0.0 0.0 0.0 0.0 0.0 0.0 0.0 0.0 0.0 0.0 0.0 0.0 0.0645161290323 0.0 0.0322580645161
cc: 0.0 0.0 0.0 0.0 0.0 0.0 0.0 0.0 0.0 0.0645161290323 0.0 0.0 0.0 0.0 0.0 0.0 0.0 0.0 0.0 0.0
cg: 0.0 0.0 0.0322580645161 0.0 0.0 0.0 0.0 0.0 0.0 0.0 0.0 0.0 0.0 0.0 0.0 0.0 0.0 0.0 0.0 0.0
ct: 0.0 0.0 0.0 0.0 0.0 0.0 0.0 0.0 0.0 0.0 0.0645161290323 0.0 0.0 0.0 0.0 0.0 0.0 0.0 0.0 0.0
ga: 0.0 0.0 0.0 0.0 0.0 0.0 0.0 0.0645161290323 0.0 0.0 0.0 0.0 0.0322580645161 0.0 0.0645161290323 0.0 0.0 0.0 0.0 0.0
gc: 0.0 0.0322580645161 0.0 0.0 0.0 0.0 0.0 0.0 0.0 0.0 0.0 0.0 0.0 0.0 0.0 0.0 0.0 0.0 0.0 0.0
gg: 0.0 0.0 0.0322580645161 0.0322580645161 0.0322580645161 0.0 0.0 0.0 0.0 0.0 0.0 0.0 0.0322580645161 0.0322580645161 0.0 0.0 0.0 0.0 0.0 0.0
gt: 0.0 0.0 0.0 0.0322580645161 0.0 0.0645161290323 0.0 0.0 0.0 0.0 0.0 0.0 0.0 0.0 0.0 0.0 0.0 0.0 0.0 0.0
ta: 0.0 0.0 0.0 0.0 0.0 0.0 0.0 0.0 0.0 0.0 0.0 0.0 0.0 0.0 0.0 0.0 0.0 0.0 0.0 0.0322580645161
tc: 0.0 0.0 0.0 0.0 0.0 0.0 0.0 0.0 0.0 0.0 0.0 0.0 0.0 0.0 0.0 0.0 0.0 0.0 0.0 0.0
tg: 0.0322580645161 0.0 0.0 0.0 0.0322580645161 0.0 0.0645161290323 0.0 0.0 0.0 0.0 0.0645161290323 0.0 0.0 0.0 0.0 0.0 0.0 0.0 0.0
tt: 0.0 0.0 0.0 0.0 0.0 0.0 0.0 0.0 0.0 0.0 0.0 0.0 0.0 0.0 0.0 0.0 0.0 0.0 0.0 0.0
