# Supplementary material for: A scoring matrix approach to detecting miRNA target sites
Source: Algorithms Mol Biol. 2008 Mar 31;3:3. doi: 10.1186/1748-7188-3-3 (PMC2365947; doi:10.1186/1748-7188-3-3)
Supplement: Additional file 3 — Raw result files. Raw SBM results files, alignments of miRNA targets used in the analysis and a list of overlapping targets predicted by both SBM and miRanda. [file 1748-7188-3-3-S3.zip › FullResults/ath-miR-398.output]

> AT2G28190.1	ath-miR-398_all.sbm_xxxxxxxxxxxxxxxxxxxxxx	476	497	1.0000000000008000e+00	Symbols: CZSOD2, CSD2   CSD2 (COPPER/ZINC SUPEROXIDE DISMUTASE 2); copper, zinc superoxide dismutase   chr2:12021575-12023646 FORWARD
tgcgggtgacctgggaaacata
> AT3G15640.1	ath-miR-398_all.sbm_xxxxxxxxxxxxxxxxxxxxxx	95	116	1.0000000000008005e+00	Symbols:    cytochrome c oxidase family protein   chr3:5299117-5301752 FORWARD
aaggtgtgacctgagaatcaca
> AT3G15640.2	ath-miR-398_all.sbm_xxxxxxxxxxxxxxxxxxxxxx	95	116	1.0000000000008005e+00	Symbols:    cytochrome c oxidase family protein   chr3:5299117-5301752 FORWARD
aaggtgtgacctgagaatcaca
