# Supplementary material for: A scoring matrix approach to detecting miRNA target sites
Source: Algorithms Mol Biol. 2008 Mar 31;3:3. doi: 10.1186/1748-7188-3-3 (PMC2365947; doi:10.1186/1748-7188-3-3)
Supplement: Additional file 3 — Raw result files. Raw SBM results files, alignments of miRNA targets used in the analysis and a list of overlapping targets predicted by both SBM and miRanda. [file 1748-7188-3-3-S3.zip › FullResults/Overlapping_predictions/cel-let-7.overlaps]

Overlap: Y105E8A.9	SBM	388-404 (1.0078724534816401e+00)	miRanda	382-405 (148.00)
Overlap: Y95B8A.6a.1	SBM	361-379 (1.0073453243764099e+00)	miRanda	358-380 (130.00)
Overlap: Y95B8A.6a.1	SBM	363-379 (1.0528903018071201e+00)	miRanda	358-380 (130.00)
Overlap: T23G11.3	SBM	427-441 (1.0029924949149001e+00)	miRanda	420-442 (165.00)
Overlap: Y54E5B.4.2	SBM	168-182 (1.0916697973595000e+00)	miRanda	157-183 (149.00)
Overlap: F55B12.5.1	SBM	131-148 (1.0372104991516999e+00)	miRanda	128-149 (129.00)
Overlap: F55B12.5.1	SBM	134-148 (1.1714881091424001e+00)	miRanda	128-149 (129.00)
Overlap: F35H10.10	SBM	155-170 (1.0292754133748101e+00)	miRanda	157-177 (156.00)
Overlap: F11A1.3a	SBM	1007-1021 (1.0578446394590000e+00)	miRanda	1019-1042 (157.00)
Overlap: C44B9.4	SBM	3-19 (1.0012543016686302e+00)	miRanda	1-20 (143.00)
Overlap: F45E4.7a	SBM	362-380 (1.0400616696072400e+00)	miRanda	356-381 (130.00)
Overlap: ZK180.5c	SBM	150-166 (1.0450027225285541e+00)	miRanda	134-155 (110.00)
Overlap: F35G12.12.1	SBM	72-89 (1.0051598453394002e+00)	miRanda	66-90 (129.00)
Overlap: Y54E5B.4.1	SBM	168-182 (1.0916697973595000e+00)	miRanda	157-183 (149.00)
Overlap: F35G2.1a.1	SBM	131-149 (1.0241148555288400e+00)	miRanda	126-150 (135.00)
Overlap: F35G2.1a.1	SBM	133-149 (1.0459628396400300e+00)	miRanda	126-150 (135.00)
Overlap: ZK177.8a	SBM	44-58 (1.0075910740828000e+00)	miRanda	38-59 (167.00)
Overlap: C26B9.1a	SBM	665-682 (1.0188356115301000e+00)	miRanda	659-681 (143.00)
Overlap: W05H9.4	SBM	76-94 (1.0111273037389998e+00)	miRanda	70-95 (119.00)
Overlap: Y22D7AL.9	SBM	559-575 (1.0321402082664000e+00)	miRanda	546-567 (117.00)
Overlap: C18B12.4	SBM	244-259 (1.0827758924005000e+00)	miRanda	239-260 (126.00)
Overlap: C36E6.2	SBM	570-585 (1.0277932849811902e+00)	miRanda	558-580 (119.00)
Overlap: F13D11.2a	SBM	925-940 (1.0193500132382001e+00)	miRanda	914-941 (157.00)
Overlap: F13D11.2a	SBM	926-940 (1.0218658237395999e+00)	miRanda	914-941 (157.00)
Overlap: F13D11.2a	SBM	1271-1286 (1.1948044882108999e+00)	miRanda	1265-1287 (159.00)
Overlap: ZK180.5b.2	SBM	150-166 (1.0450027225285541e+00)	miRanda	134-155 (110.00)
Overlap: H03A11.2	SBM	217-232 (1.0206369758885001e+00)	miRanda	210-233 (134.00)
Overlap: ZK180.5a	SBM	150-166 (1.0450027225285541e+00)	miRanda	134-155 (110.00)
Overlap: F44E2.3	SBM	27-41 (1.0694776178173799e+00)	miRanda	19-42 (140.00)
Overlap: C12C8.3a	SBM	693-709 (1.0637184524473999e+00)	miRanda	687-710 (151.00)
Overlap: C12C8.3a	SBM	742-757 (1.0970276689231000e+00)	miRanda	736-758 (163.00)
Overlap: C18H7.1.1	SBM	156-173 (1.0086906691148001e+00)	miRanda	153-174 (168.00)
Overlap: C18H7.1.1	SBM	159-173 (1.0652167155750001e+00)	miRanda	153-174 (168.00)
