# Supplementary material for: A scoring matrix approach to detecting miRNA target sites
Source: Algorithms Mol Biol. 2008 Mar 31;3:3. doi: 10.1186/1748-7188-3-3 (PMC2365947; doi:10.1186/1748-7188-3-3)
Supplement: Additional file 3 — Raw result files. Raw SBM results files, alignments of miRNA targets used in the analysis and a list of overlapping targets predicted by both SBM and miRanda. [file 1748-7188-3-3-S3.zip › FullResults/Overlapping_predictions/dme-miR-7.overlaps]

Overlap: CG5185.3	SBM	279-297 (1.0013237397296300e+00)	miRanda	276-297 (173.00)
Overlap: CG5185.3	SBM	281-297 (1.0377985269947998e+00)	miRanda	276-297 (173.00)
Overlap: CG5185.3	SBM	334-352 (1.0487977149453001e+00)	miRanda	331-352 (170.00)
Overlap: CG5185.3	SBM	336-352 (1.0596265030570999e+00)	miRanda	331-352 (170.00)
Overlap: CG12487.3	SBM	223-241 (9.9999999999904010e-01)	miRanda	220-241 (164.00)
Overlap: CG12487.3	SBM	225-241 (9.9019672452953977e-01)	miRanda	220-241 (164.00)
Overlap: CG12487.3	SBM	250-268 (1.0695475413469000e+00)	miRanda	247-268 (179.00)
Overlap: CG12487.3	SBM	252-268 (1.1242700817609999e+00)	miRanda	247-268 (179.00)
Overlap: CG6494.3	SBM	447-465 (9.9999999999910005e-01)	miRanda	441-465 (179.00)
Overlap: CG3096.3	SBM	152-170 (1.0514413935475002e+00)	miRanda	148-170 (168.00)
Overlap: CG3096.3	SBM	154-170 (1.0159705509324999e+00)	miRanda	148-170 (168.00)
Overlap: CG6555.3	SBM	143-161 (1.0315341976029000e+00)	miRanda	139-161 (175.00)
Overlap: CG6096.3	SBM	24-42 (1.0111767086466101e+00)	miRanda	17-42 (171.00)
Overlap: CG6096.3	SBM	68-86 (1.0000000000004101e+00)	miRanda	64-86 (170.00)
Overlap: CG6096.3	SBM	103-121 (1.0027512647960701e+00)	miRanda	102-121 (172.00)
Overlap: CG8346.3	SBM	78-96 (1.0076581386159000e+00)	miRanda	74-96 (185.00)
Overlap: CG10444.3	SBM	166-182 (1.0494940224136999e+00)	miRanda	161-182 (173.00)
