# Supplementary material for: A scoring matrix approach to detecting miRNA target sites
Source: Algorithms Mol Biol. 2008 Mar 31;3:3. doi: 10.1186/1748-7188-3-3 (PMC2365947; doi:10.1186/1748-7188-3-3)
Supplement: Additional file 3 — Raw result files. Raw SBM results files, alignments of miRNA targets used in the analysis and a list of overlapping targets predicted by both SBM and miRanda. [file 1748-7188-3-3-S3.zip › FullResults/Overlapping_predictions/dm_miR-2.overlaps]

Overlap: CG4345.3	SBM	64-85 (9.9999999999979028e-01)	miRanda	63-86 (155.00)
Overlap: CG4319.3	SBM	182-201 (1.0075953301876996e+00)	miRanda	181-202 (165.00)
