# Supplementary material for: A scoring matrix approach to detecting miRNA target sites
Source: Algorithms Mol Biol. 2008 Mar 31;3:3. doi: 10.1186/1748-7188-3-3 (PMC2365947; doi:10.1186/1748-7188-3-3)
Supplement: Additional file 3 — Raw result files. Raw SBM results files, alignments of miRNA targets used in the analysis and a list of overlapping targets predicted by both SBM and miRanda. [file 1748-7188-3-3-S3.zip › FullResults/Overlapping_predictions/hsa-miR-122.overlaps]

Overlap: ENSG00000139514	SBM	1076-1098 (1.0000000000001001e+00)	miRanda	1067-1098 (169.00)
Overlap: ENSG00000139514	SBM	1346-1371 (1.0000000000002998e+00)	miRanda	1347-1371 (173.00)
