# Supplementary material for: A scoring matrix approach to detecting miRNA target sites
Source: Algorithms Mol Biol. 2008 Mar 31;3:3. doi: 10.1186/1748-7188-3-3 (PMC2365947; doi:10.1186/1748-7188-3-3)
Supplement: Additional file 3 — Raw result files. Raw SBM results files, alignments of miRNA targets used in the analysis and a list of overlapping targets predicted by both SBM and miRanda. [file 1748-7188-3-3-S3.zip › FullResults/Overlapping_predictions/miRanda_default_parameters/cel-let-7.output]

=-=-=-=-=-=-=-=-=-=-=-=-=-=-=-=-=-=-=-=-=-=-=-=-=-=-=-=-=-=-=-=
miRanda v1.9    microRNA Target Scanning Algorithm
=-=-=-=-=-=-=-=-=-=-=-=-=-=-=-=-=-=-=-=-=-=-=-=-=-=-=-=-=-=-=-=
(c) 2003 Memorial Sloan-Kettering Cancer Center, New York

Authors: Anton Enright, Bino John, Chris Sander and Debora Marks
(mirnatargets@cbio.mskcc.org - reaches all authors)

Software written by: Anton Enright
Distributed for anyone to use under the GNU Public License (GPL),
See the files 'COPYING' and 'LICENSE' for details

If you use this software please cite:
Enright AJ, John B, Gaul U, Tuschl T, Sander C and Marks DS;
(2003) Genome Biology; 5(1):R1.

   miRanda comes with ABSOLUTELY NO WARRANTY;
   This is free software, and you are welcome to redistribute it
   under certain conditions; type `miranda --license' for details.

Current Settings:
=-=-=-=-=-=-=-=-=-=-=-=-=-=-=-=-=-=-=-=-=-=-=-=-=-=-=-=-=-=-=-=
Query Filename:		cel-let-7.fa
Reference Filename:	/simonmpc3/home1/simonm/WORK/StackBM/cel
Gap Open Penalty:	-8.000000
Gap Extend:		-2.000000
Score Threshold		50.000000
Energy Threshold	-20.000000 kcal/mol
Scaling Parameter:	4.000000
=-=-=-=-=-=-=-=-=-=-=-=-=-=-=-=-=-=-=-=-=-=-=-=-=-=-=-=-=-=-=-=
Read Sequence:cel-let-7  MIMAT0000001(22 nt)
Read Sequence:Y34B4A.9.1  Y34B4A.9 [Source:RefSeq_peptide;Acc:NP_508891](104 nt)
=-=-=-=-=-=-=-=-=-=-=-=-=-=-=-=-=-=-=-=-=-=-=-=-=-=-=-=-=-=-=-=
Performing Scan: cel-let-7 vs Y34B4A.9.1
=-=-=-=-=-=-=-=-=-=-=-=-=-=-=-=-=-=-=-=-=-=-=-=-=-=-=-=-=-=-=-=
Score for this Scan:
No Hits Found above Threshold
Complete

Read Sequence:ZK632.8  arl-5 encodes a paralog of the ADP-ribosylation factor-like protein EVL-20. ARL-5 is an ortholog of mammalian ARL5. [Source: WormBase](159 nt)
=-=-=-=-=-=-=-=-=-=-=-=-=-=-=-=-=-=-=-=-=-=-=-=-=-=-=-=-=-=-=-=
Performing Scan: cel-let-7 vs ZK632.8
=-=-=-=-=-=-=-=-=-=-=-=-=-=-=-=-=-=-=-=-=-=-=-=-=-=-=-=-=-=-=-=
Score for this Scan:
No Hits Found above Threshold
Complete

Read Sequence:M04C9.3  M04C9.3 [Source:RefSeq_peptide;Acc:NP_492491](65 nt)
=-=-=-=-=-=-=-=-=-=-=-=-=-=-=-=-=-=-=-=-=-=-=-=-=-=-=-=-=-=-=-=
Performing Scan: cel-let-7 vs M04C9.3
=-=-=-=-=-=-=-=-=-=-=-=-=-=-=-=-=-=-=-=-=-=-=-=-=-=-=-=-=-=-=-=
Score for this Scan:
No Hits Found above Threshold
Complete

Read Sequence:R07H5.11  R07H5.11 [Source:RefSeq_peptide;Acc:NP_741491](2 nt)
=-=-=-=-=-=-=-=-=-=-=-=-=-=-=-=-=-=-=-=-=-=-=-=-=-=-=-=-=-=-=-=
Performing Scan: cel-let-7 vs R07H5.11
=-=-=-=-=-=-=-=-=-=-=-=-=-=-=-=-=-=-=-=-=-=-=-=-=-=-=-=-=-=-=-=
Score for this Scan:
No Hits Found above Threshold
Complete

Read Sequence:C35C5.3b  Putative selT-like protein C35C5.3 precursor. [Source:Uniprot/SWISSPROT;Acc:Q9U3N5](294 nt)
=-=-=-=-=-=-=-=-=-=-=-=-=-=-=-=-=-=-=-=-=-=-=-=-=-=-=-=-=-=-=-=
Performing Scan: cel-let-7 vs C35C5.3b
=-=-=-=-=-=-=-=-=-=-=-=-=-=-=-=-=-=-=-=-=-=-=-=-=-=-=-=-=-=-=-=
Score for this Scan:
No Hits Found above Threshold
Complete

Read Sequence:T20G5.2.1  cts-1 encodes a citrate synthase, predicted to be mitochondrial, that is required for embryonic development. [Source: WormBase](878 nt)
=-=-=-=-=-=-=-=-=-=-=-=-=-=-=-=-=-=-=-=-=-=-=-=-=-=-=-=-=-=-=-=
Performing Scan: cel-let-7 vs T20G5.2.1
=-=-=-=-=-=-=-=-=-=-=-=-=-=-=-=-=-=-=-=-=-=-=-=-=-=-=-=-=-=-=-=
Score for this Scan:
No Hits Found above Threshold
Complete

Read Sequence:D1086.12a  D1086.12b [Source:RefSeq_peptide;Acc:NP_001023752](81 nt)
=-=-=-=-=-=-=-=-=-=-=-=-=-=-=-=-=-=-=-=-=-=-=-=-=-=-=-=-=-=-=-=
Performing Scan: cel-let-7 vs D1086.12a
=-=-=-=-=-=-=-=-=-=-=-=-=-=-=-=-=-=-=-=-=-=-=-=-=-=-=-=-=-=-=-=
Score for this Scan:
No Hits Found above Threshold
Complete

Read Sequence:W02A2.3  The protein product of this gene is predicted to contain a glutamine/asparagine (Q/N)-rich ('prion') domain, by the algorithm of Michelitsch and Weissman (as of the WS77 release of WormBase, i.e., in wormpep77). [Source: WormBase](247 nt)
=-=-=-=-=-=-=-=-=-=-=-=-=-=-=-=-=-=-=-=-=-=-=-=-=-=-=-=-=-=-=-=
Performing Scan: cel-let-7 vs W02A2.3
=-=-=-=-=-=-=-=-=-=-=-=-=-=-=-=-=-=-=-=-=-=-=-=-=-=-=-=-=-=-=-=

   Forward:	Score: 111.000000  Q:1 to 21  R:39 to 62 Align Len (22) (72.73%) (86.36%)

   Query:    3' UUGAU-AUGUUGGAUGA-UGGAgu 5'
                ||||: |||||:|| || :|||  
   Ref:      5' AACTGCTACAATCTTCTCGCCTtt 3'

   Energy:  -20.100000 kCal/Mol

Scores for this hit:
>cel-let-7	W02A2.3	111.00	-20.10	0.00	1 21	39 62	22	72.73%	86.36%


   Forward:	Score: 109.000000  Q:1 to 23  R:119 to 143 Align Len (25) (64.00%) (84.00%)

   Query:    3' UUGAUAUGUUGGAU--GAU-GGAGU 5'
                ||:|:||| :||||  :|: |||||
   Ref:      5' AATTGTACCGCCTAGTTTGCCCTCA 3'

   Energy:  -20.719999 kCal/Mol

Scores for this hit:
>cel-let-7	W02A2.3	109.00	-20.72	0.00	1 23	119 143	25	64.00%	84.00%

Score for this Scan:
Seq1,Seq2,Tot Score,Tot Energy,Max Score,Max Energy,Strand,Len1,Len2,Positions
>>cel-let-7	W02A2.3	220.00	-40.82	111.00	-20.72	8	22	247	 38 118
Complete

Read Sequence:C43H6.4  C43H6.4 [Source:RefSeq_peptide;Acc:NP_508436](233 nt)
=-=-=-=-=-=-=-=-=-=-=-=-=-=-=-=-=-=-=-=-=-=-=-=-=-=-=-=-=-=-=-=
Performing Scan: cel-let-7 vs C43H6.4
=-=-=-=-=-=-=-=-=-=-=-=-=-=-=-=-=-=-=-=-=-=-=-=-=-=-=-=-=-=-=-=
Score for this Scan:
No Hits Found above Threshold
Complete

Read Sequence:F53E2.1  Temporarily Assigned Gene name family member (tag-304) [Source:RefSeq_peptide;Acc:NP_503424](140 nt)
=-=-=-=-=-=-=-=-=-=-=-=-=-=-=-=-=-=-=-=-=-=-=-=-=-=-=-=-=-=-=-=
Performing Scan: cel-let-7 vs F53E2.1
=-=-=-=-=-=-=-=-=-=-=-=-=-=-=-=-=-=-=-=-=-=-=-=-=-=-=-=-=-=-=-=
Score for this Scan:
No Hits Found above Threshold
Complete

Read Sequence:H19N07.3.1  H19N07.3 [Source:RefSeq_peptide;Acc:NP_505827](527 nt)
=-=-=-=-=-=-=-=-=-=-=-=-=-=-=-=-=-=-=-=-=-=-=-=-=-=-=-=-=-=-=-=
Performing Scan: cel-let-7 vs H19N07.3.1
=-=-=-=-=-=-=-=-=-=-=-=-=-=-=-=-=-=-=-=-=-=-=-=-=-=-=-=-=-=-=-=
Score for this Scan:
No Hits Found above Threshold
Complete

Read Sequence:Y46G5A.14  Y46G5A.14 [Source:RefSeq_peptide;Acc:NP_496719](28 nt)
=-=-=-=-=-=-=-=-=-=-=-=-=-=-=-=-=-=-=-=-=-=-=-=-=-=-=-=-=-=-=-=
Performing Scan: cel-let-7 vs Y46G5A.14
=-=-=-=-=-=-=-=-=-=-=-=-=-=-=-=-=-=-=-=-=-=-=-=-=-=-=-=-=-=-=-=
Score for this Scan:
No Hits Found above Threshold
Complete

Read Sequence:F15G9.5  F15G9.5 [Source:RefSeq_peptide;Acc:NP_509637](14 nt)
=-=-=-=-=-=-=-=-=-=-=-=-=-=-=-=-=-=-=-=-=-=-=-=-=-=-=-=-=-=-=-=
Performing Scan: cel-let-7 vs F15G9.5
=-=-=-=-=-=-=-=-=-=-=-=-=-=-=-=-=-=-=-=-=-=-=-=-=-=-=-=-=-=-=-=
Score for this Scan:
No Hits Found above Threshold
Complete

Read Sequence:B0495.9  B0495.9 [Source:RefSeq_peptide;Acc:NP_495620](106 nt)
=-=-=-=-=-=-=-=-=-=-=-=-=-=-=-=-=-=-=-=-=-=-=-=-=-=-=-=-=-=-=-=
Performing Scan: cel-let-7 vs B0495.9
=-=-=-=-=-=-=-=-=-=-=-=-=-=-=-=-=-=-=-=-=-=-=-=-=-=-=-=-=-=-=-=
Score for this Scan:
No Hits Found above Threshold
Complete

Read Sequence:T18D3.4  myo-2 encodes a muscle-type specific myosin heavy chain isoform. myo-2 is expressed in pharyngeal muscle. [Source: WormBase](395 nt)
=-=-=-=-=-=-=-=-=-=-=-=-=-=-=-=-=-=-=-=-=-=-=-=-=-=-=-=-=-=-=-=
Performing Scan: cel-let-7 vs T18D3.4
=-=-=-=-=-=-=-=-=-=-=-=-=-=-=-=-=-=-=-=-=-=-=-=-=-=-=-=-=-=-=-=
Score for this Scan:
No Hits Found above Threshold
Complete

Read Sequence:F26A1.1  F26A1.1 [Source:RefSeq_peptide;Acc:NP_498006](115 nt)
=-=-=-=-=-=-=-=-=-=-=-=-=-=-=-=-=-=-=-=-=-=-=-=-=-=-=-=-=-=-=-=
Performing Scan: cel-let-7 vs F26A1.1
=-=-=-=-=-=-=-=-=-=-=-=-=-=-=-=-=-=-=-=-=-=-=-=-=-=-=-=-=-=-=-=
Score for this Scan:
No Hits Found above Threshold
Complete

Read Sequence:F35E12.7c  F35E12.7a [Source:RefSeq_peptide;Acc:NP_001023877](48 nt)
=-=-=-=-=-=-=-=-=-=-=-=-=-=-=-=-=-=-=-=-=-=-=-=-=-=-=-=-=-=-=-=
Performing Scan: cel-let-7 vs F35E12.7c
=-=-=-=-=-=-=-=-=-=-=-=-=-=-=-=-=-=-=-=-=-=-=-=-=-=-=-=-=-=-=-=
Score for this Scan:
No Hits Found above Threshold
Complete

Read Sequence:ZK455.8a  ZK455.8a [Source:RefSeq_peptide;Acc:NP_509899](97 nt)
=-=-=-=-=-=-=-=-=-=-=-=-=-=-=-=-=-=-=-=-=-=-=-=-=-=-=-=-=-=-=-=
Performing Scan: cel-let-7 vs ZK455.8a
=-=-=-=-=-=-=-=-=-=-=-=-=-=-=-=-=-=-=-=-=-=-=-=-=-=-=-=-=-=-=-=
Score for this Scan:
No Hits Found above Threshold
Complete

Read Sequence:C50B6.4  C50B6.4 [Source:RefSeq_peptide;Acc:NP_506300](43 nt)
=-=-=-=-=-=-=-=-=-=-=-=-=-=-=-=-=-=-=-=-=-=-=-=-=-=-=-=-=-=-=-=
Performing Scan: cel-let-7 vs C50B6.4
=-=-=-=-=-=-=-=-=-=-=-=-=-=-=-=-=-=-=-=-=-=-=-=-=-=-=-=-=-=-=-=
Score for this Scan:
No Hits Found above Threshold
Complete

Read Sequence:C56E6.3b  C56E6.3a [Source:RefSeq_peptide;Acc:NP_001022042](180 nt)
=-=-=-=-=-=-=-=-=-=-=-=-=-=-=-=-=-=-=-=-=-=-=-=-=-=-=-=-=-=-=-=
Performing Scan: cel-let-7 vs C56E6.3b
=-=-=-=-=-=-=-=-=-=-=-=-=-=-=-=-=-=-=-=-=-=-=-=-=-=-=-=-=-=-=-=
Score for this Scan:
No Hits Found above Threshold
Complete

Read Sequence:T10F2.1b.1  grs-1 encodes a member of the glycyl-tRNA synthetase family that affects embryonic viability and spindle maintenance during anaphase. [Source: WormBase](133 nt)
=-=-=-=-=-=-=-=-=-=-=-=-=-=-=-=-=-=-=-=-=-=-=-=-=-=-=-=-=-=-=-=
Performing Scan: cel-let-7 vs T10F2.1b.1
=-=-=-=-=-=-=-=-=-=-=-=-=-=-=-=-=-=-=-=-=-=-=-=-=-=-=-=-=-=-=-=
Score for this Scan:
No Hits Found above Threshold
Complete

Read Sequence:F40H6.1  F40H6.1 [Source:RefSeq_peptide;Acc:NP_498319](2 nt)
=-=-=-=-=-=-=-=-=-=-=-=-=-=-=-=-=-=-=-=-=-=-=-=-=-=-=-=-=-=-=-=
Performing Scan: cel-let-7 vs F40H6.1
=-=-=-=-=-=-=-=-=-=-=-=-=-=-=-=-=-=-=-=-=-=-=-=-=-=-=-=-=-=-=-=
Score for this Scan:
No Hits Found above Threshold
Complete

Read Sequence:Y38F2AR.10  Y38F2AR.10 [Source:RefSeq_peptide;Acc:NP_500200](548 nt)
=-=-=-=-=-=-=-=-=-=-=-=-=-=-=-=-=-=-=-=-=-=-=-=-=-=-=-=-=-=-=-=
Performing Scan: cel-let-7 vs Y38F2AR.10
=-=-=-=-=-=-=-=-=-=-=-=-=-=-=-=-=-=-=-=-=-=-=-=-=-=-=-=-=-=-=-=
Score for this Scan:
No Hits Found above Threshold
Complete

Read Sequence:R05G9R.1  R05G9R.1 [Source:RefSeq_peptide;Acc:NP_495316](150 nt)
=-=-=-=-=-=-=-=-=-=-=-=-=-=-=-=-=-=-=-=-=-=-=-=-=-=-=-=-=-=-=-=
Performing Scan: cel-let-7 vs R05G9R.1
=-=-=-=-=-=-=-=-=-=-=-=-=-=-=-=-=-=-=-=-=-=-=-=-=-=-=-=-=-=-=-=
Score for this Scan:
No Hits Found above Threshold
Complete

Read Sequence:F35C5.2  Serpentine Receptor, class A (alpha) family member (sra-14) [Source:RefSeq_peptide;Acc:NP_496738](6 nt)
=-=-=-=-=-=-=-=-=-=-=-=-=-=-=-=-=-=-=-=-=-=-=-=-=-=-=-=-=-=-=-=
Performing Scan: cel-let-7 vs F35C5.2
=-=-=-=-=-=-=-=-=-=-=-=-=-=-=-=-=-=-=-=-=-=-=-=-=-=-=-=-=-=-=-=
Score for this Scan:
No Hits Found above Threshold
Complete

Read Sequence:M05D6.5.2  M05D6.5 [Source:RefSeq_peptide;Acc:NP_495791](137 nt)
=-=-=-=-=-=-=-=-=-=-=-=-=-=-=-=-=-=-=-=-=-=-=-=-=-=-=-=-=-=-=-=
Performing Scan: cel-let-7 vs M05D6.5.2
=-=-=-=-=-=-=-=-=-=-=-=-=-=-=-=-=-=-=-=-=-=-=-=-=-=-=-=-=-=-=-=
Score for this Scan:
No Hits Found above Threshold
Complete

Read Sequence:Y35H6.3  Y35H6.3 [Source:RefSeq_peptide;Acc:NP_508047](346 nt)
=-=-=-=-=-=-=-=-=-=-=-=-=-=-=-=-=-=-=-=-=-=-=-=-=-=-=-=-=-=-=-=
Performing Scan: cel-let-7 vs Y35H6.3
=-=-=-=-=-=-=-=-=-=-=-=-=-=-=-=-=-=-=-=-=-=-=-=-=-=-=-=-=-=-=-=
Score for this Scan:
No Hits Found above Threshold
Complete

Read Sequence:T09A5.7.2  Uncharacterized protein T09A5.7. [Source:Uniprot/SWISSPROT;Acc:P45967](161 nt)
=-=-=-=-=-=-=-=-=-=-=-=-=-=-=-=-=-=-=-=-=-=-=-=-=-=-=-=-=-=-=-=
Performing Scan: cel-let-7 vs T09A5.7.2
=-=-=-=-=-=-=-=-=-=-=-=-=-=-=-=-=-=-=-=-=-=-=-=-=-=-=-=-=-=-=-=
Score for this Scan:
No Hits Found above Threshold
Complete

Read Sequence:F41E6.13b.1  ATG (AuTophaGy) Related family member (atgr-18) [Source:RefSeq_peptide;Acc:NP_741576](520 nt)
=-=-=-=-=-=-=-=-=-=-=-=-=-=-=-=-=-=-=-=-=-=-=-=-=-=-=-=-=-=-=-=
Performing Scan: cel-let-7 vs F41E6.13b.1
=-=-=-=-=-=-=-=-=-=-=-=-=-=-=-=-=-=-=-=-=-=-=-=-=-=-=-=-=-=-=-=
Score for this Scan:
No Hits Found above Threshold
Complete

Read Sequence:ZC334.1  ins-26 encodes an insulin-like peptide. [Source: WormBase](115 nt)
=-=-=-=-=-=-=-=-=-=-=-=-=-=-=-=-=-=-=-=-=-=-=-=-=-=-=-=-=-=-=-=
Performing Scan: cel-let-7 vs ZC334.1
=-=-=-=-=-=-=-=-=-=-=-=-=-=-=-=-=-=-=-=-=-=-=-=-=-=-=-=-=-=-=-=
Score for this Scan:
No Hits Found above Threshold
Complete

Read Sequence:F25H9.5  frm-10 encodes a protein that contains an N-terminal FERM (Band 4.1-ezrin-radixin-moesin) domain. by homology, FRM-10 is predicted to function as a membrane-cytoskeleton linker protein that plays a role in cell adhesion, migration, or organization of cell surface structures. however, as loss of frm-10 activity via large-scale RNAi screens does not result in any obvious abnormalities, the precise role of FRM-10 in C. elegans development and/or behavior is not yet known. [Source: WormBase](180 nt)
=-=-=-=-=-=-=-=-=-=-=-=-=-=-=-=-=-=-=-=-=-=-=-=-=-=-=-=-=-=-=-=
Performing Scan: cel-let-7 vs F25H9.5
=-=-=-=-=-=-=-=-=-=-=-=-=-=-=-=-=-=-=-=-=-=-=-=-=-=-=-=-=-=-=-=
Score for this Scan:
No Hits Found above Threshold
Complete

Read Sequence:R09E10.7  The protein product of this gene is predicted to contain a glutamine/asparagine (Q/N)-rich ('prion') domain, by the algorithm of Michelitsch and Weissman (as of the WS77 release of WormBase, i.e., in wormpep77). [Source: WormBase](317 nt)
=-=-=-=-=-=-=-=-=-=-=-=-=-=-=-=-=-=-=-=-=-=-=-=-=-=-=-=-=-=-=-=
Performing Scan: cel-let-7 vs R09E10.7
=-=-=-=-=-=-=-=-=-=-=-=-=-=-=-=-=-=-=-=-=-=-=-=-=-=-=-=-=-=-=-=
Score for this Scan:
No Hits Found above Threshold
Complete

Read Sequence:F41H10.6b  Histone deacetylase 6. [Source:Uniprot/SWISSPROT;Acc:Q20296](74 nt)
=-=-=-=-=-=-=-=-=-=-=-=-=-=-=-=-=-=-=-=-=-=-=-=-=-=-=-=-=-=-=-=
Performing Scan: cel-let-7 vs F41H10.6b
=-=-=-=-=-=-=-=-=-=-=-=-=-=-=-=-=-=-=-=-=-=-=-=-=-=-=-=-=-=-=-=
Score for this Scan:
No Hits Found above Threshold
Complete

Read Sequence:F57B9.9  The protein product of this gene is predicted to contain a glutamine/asparagine (Q/N)-rich ('prion') domain, by the algorithm of Michelitsch and Weissman (as of the WS77 release of WormBase, i.e., in wormpep77). [Source: WormBase](109 nt)
=-=-=-=-=-=-=-=-=-=-=-=-=-=-=-=-=-=-=-=-=-=-=-=-=-=-=-=-=-=-=-=
Performing Scan: cel-let-7 vs F57B9.9
=-=-=-=-=-=-=-=-=-=-=-=-=-=-=-=-=-=-=-=-=-=-=-=-=-=-=-=-=-=-=-=
Score for this Scan:
No Hits Found above Threshold
Complete

Read Sequence:R12E2.15  R12E2.15 [Source:RefSeq_peptide;Acc:NP_491308](71 nt)
=-=-=-=-=-=-=-=-=-=-=-=-=-=-=-=-=-=-=-=-=-=-=-=-=-=-=-=-=-=-=-=
Performing Scan: cel-let-7 vs R12E2.15
=-=-=-=-=-=-=-=-=-=-=-=-=-=-=-=-=-=-=-=-=-=-=-=-=-=-=-=-=-=-=-=
Score for this Scan:
No Hits Found above Threshold
Complete

Read Sequence:C24F3.2  C24F3.2 [Source:RefSeq_peptide;Acc:NP_501870](76 nt)
=-=-=-=-=-=-=-=-=-=-=-=-=-=-=-=-=-=-=-=-=-=-=-=-=-=-=-=-=-=-=-=
Performing Scan: cel-let-7 vs C24F3.2
=-=-=-=-=-=-=-=-=-=-=-=-=-=-=-=-=-=-=-=-=-=-=-=-=-=-=-=-=-=-=-=
Score for this Scan:
No Hits Found above Threshold
Complete

Read Sequence:C55C2.5a  aat-5 encodes a predicted amino acid transporter catalytic subunit. unlike catalytic subunits in other organisms, however, AAT-5 does not contain the highly conserved cysteine residue known to facilitate covalent interaction with a glycoprotein subunit, suggesting that AAT-5 does not require this residue for heterodimer formation or alternatively, does not require the glycoprotein subunit for function. [Source: WormBase](205 nt)
=-=-=-=-=-=-=-=-=-=-=-=-=-=-=-=-=-=-=-=-=-=-=-=-=-=-=-=-=-=-=-=
Performing Scan: cel-let-7 vs C55C2.5a
=-=-=-=-=-=-=-=-=-=-=-=-=-=-=-=-=-=-=-=-=-=-=-=-=-=-=-=-=-=-=-=
Score for this Scan:
No Hits Found above Threshold
Complete

Read Sequence:C54G4.7.3  C54G4.7 [Source:RefSeq_peptide;Acc:NP_492206](166 nt)
=-=-=-=-=-=-=-=-=-=-=-=-=-=-=-=-=-=-=-=-=-=-=-=-=-=-=-=-=-=-=-=
Performing Scan: cel-let-7 vs C54G4.7.3
=-=-=-=-=-=-=-=-=-=-=-=-=-=-=-=-=-=-=-=-=-=-=-=-=-=-=-=-=-=-=-=
Score for this Scan:
No Hits Found above Threshold
Complete

Read Sequence:Y62F5A.9  Y62F5A.9 [Source:RefSeq_peptide;Acc:NP_741048](124 nt)
=-=-=-=-=-=-=-=-=-=-=-=-=-=-=-=-=-=-=-=-=-=-=-=-=-=-=-=-=-=-=-=
Performing Scan: cel-let-7 vs Y62F5A.9
=-=-=-=-=-=-=-=-=-=-=-=-=-=-=-=-=-=-=-=-=-=-=-=-=-=-=-=-=-=-=-=
Score for this Scan:
No Hits Found above Threshold
Complete

Read Sequence:A1EHR1_CAEEL  (41 nt)
=-=-=-=-=-=-=-=-=-=-=-=-=-=-=-=-=-=-=-=-=-=-=-=-=-=-=-=-=-=-=-=
Performing Scan: cel-let-7 vs A1EHR1_CAEEL
=-=-=-=-=-=-=-=-=-=-=-=-=-=-=-=-=-=-=-=-=-=-=-=-=-=-=-=-=-=-=-=
Score for this Scan:
No Hits Found above Threshold
Complete

Read Sequence:Y71A12B.11  Y71A12B.11 [Source:RefSeq_peptide;Acc:NP_493439](76 nt)
=-=-=-=-=-=-=-=-=-=-=-=-=-=-=-=-=-=-=-=-=-=-=-=-=-=-=-=-=-=-=-=
Performing Scan: cel-let-7 vs Y71A12B.11
=-=-=-=-=-=-=-=-=-=-=-=-=-=-=-=-=-=-=-=-=-=-=-=-=-=-=-=-=-=-=-=
Score for this Scan:
No Hits Found above Threshold
Complete

Read Sequence:M117.4  M117.4 [Source:RefSeq_peptide;Acc:NP_502238](23 nt)
=-=-=-=-=-=-=-=-=-=-=-=-=-=-=-=-=-=-=-=-=-=-=-=-=-=-=-=-=-=-=-=
Performing Scan: cel-let-7 vs M117.4
=-=-=-=-=-=-=-=-=-=-=-=-=-=-=-=-=-=-=-=-=-=-=-=-=-=-=-=-=-=-=-=
Score for this Scan:
No Hits Found above Threshold
Complete

Read Sequence:F46G11.3  Temporarily Assigned Gene name family member (tag-257) [Source:RefSeq_peptide;Acc:NP_508971](256 nt)
=-=-=-=-=-=-=-=-=-=-=-=-=-=-=-=-=-=-=-=-=-=-=-=-=-=-=-=-=-=-=-=
Performing Scan: cel-let-7 vs F46G11.3
=-=-=-=-=-=-=-=-=-=-=-=-=-=-=-=-=-=-=-=-=-=-=-=-=-=-=-=-=-=-=-=
Score for this Scan:
No Hits Found above Threshold
Complete

Read Sequence:C30G12.6b  C30G12.6a [Source:RefSeq_peptide;Acc:NP_495521](18 nt)
=-=-=-=-=-=-=-=-=-=-=-=-=-=-=-=-=-=-=-=-=-=-=-=-=-=-=-=-=-=-=-=
Performing Scan: cel-let-7 vs C30G12.6b
=-=-=-=-=-=-=-=-=-=-=-=-=-=-=-=-=-=-=-=-=-=-=-=-=-=-=-=-=-=-=-=
Score for this Scan:
No Hits Found above Threshold
Complete

Read Sequence:T23F11.1.1  Probable protein phosphatase 2C T23F11.1 (EC 3.1.3.16) (PP2C). [Source:Uniprot/SWISSPROT;Acc:P49596](738 nt)
=-=-=-=-=-=-=-=-=-=-=-=-=-=-=-=-=-=-=-=-=-=-=-=-=-=-=-=-=-=-=-=
Performing Scan: cel-let-7 vs T23F11.1.1
=-=-=-=-=-=-=-=-=-=-=-=-=-=-=-=-=-=-=-=-=-=-=-=-=-=-=-=-=-=-=-=
Score for this Scan:
No Hits Found above Threshold
Complete

Read Sequence:D1005.1  Probable ATP-citrate synthase (EC 2.3.3.8) (ATP-citrate (pro-S-)- lyase) (Citrate cleavage enzyme). [Source:Uniprot/SWISSPROT;Acc:P53585](311 nt)
=-=-=-=-=-=-=-=-=-=-=-=-=-=-=-=-=-=-=-=-=-=-=-=-=-=-=-=-=-=-=-=
Performing Scan: cel-let-7 vs D1005.1
=-=-=-=-=-=-=-=-=-=-=-=-=-=-=-=-=-=-=-=-=-=-=-=-=-=-=-=-=-=-=-=
Score for this Scan:
No Hits Found above Threshold
Complete

Read Sequence:C17G10.4c.1  cdc-14 encodes a dual-specificity phosphatase, homologous to Cdc14p in S. cerevisiae. CDC-14 localizes to the central spindle in anaphase and to the midbody in telophase, and is required for cytokinesis and embryonic viability. [Source: WormBase](414 nt)
=-=-=-=-=-=-=-=-=-=-=-=-=-=-=-=-=-=-=-=-=-=-=-=-=-=-=-=-=-=-=-=
Performing Scan: cel-let-7 vs C17G10.4c.1
=-=-=-=-=-=-=-=-=-=-=-=-=-=-=-=-=-=-=-=-=-=-=-=-=-=-=-=-=-=-=-=
Score for this Scan:
No Hits Found above Threshold
Complete

Read Sequence:Y74C9A.3.1  Y74C9A.3 [Source:RefSeq_peptide;Acc:NP_490660](89 nt)
=-=-=-=-=-=-=-=-=-=-=-=-=-=-=-=-=-=-=-=-=-=-=-=-=-=-=-=-=-=-=-=
Performing Scan: cel-let-7 vs Y74C9A.3.1
=-=-=-=-=-=-=-=-=-=-=-=-=-=-=-=-=-=-=-=-=-=-=-=-=-=-=-=-=-=-=-=
Score for this Scan:
No Hits Found above Threshold
Complete

Read Sequence:NP_507930.1  CaeNaCin (Caenorhabditis bacteriocin) family member (cnc-7) [Source:RefSeq_peptide;Acc:NP_507930](39 nt)
=-=-=-=-=-=-=-=-=-=-=-=-=-=-=-=-=-=-=-=-=-=-=-=-=-=-=-=-=-=-=-=
Performing Scan: cel-let-7 vs NP_507930.1
=-=-=-=-=-=-=-=-=-=-=-=-=-=-=-=-=-=-=-=-=-=-=-=-=-=-=-=-=-=-=-=
Score for this Scan:
No Hits Found above Threshold
Complete

Read Sequence:Y22D7AL.11  Y22D7AL.11 [Source:RefSeq_peptide;Acc:NP_497431](11 nt)
=-=-=-=-=-=-=-=-=-=-=-=-=-=-=-=-=-=-=-=-=-=-=-=-=-=-=-=-=-=-=-=
Performing Scan: cel-let-7 vs Y22D7AL.11
=-=-=-=-=-=-=-=-=-=-=-=-=-=-=-=-=-=-=-=-=-=-=-=-=-=-=-=-=-=-=-=
Score for this Scan:
No Hits Found above Threshold
Complete

Read Sequence:Y54G2A.32.2  Y54G2A.32 [Source:RefSeq_peptide;Acc:NP_500255](26 nt)
=-=-=-=-=-=-=-=-=-=-=-=-=-=-=-=-=-=-=-=-=-=-=-=-=-=-=-=-=-=-=-=
Performing Scan: cel-let-7 vs Y54G2A.32.2
=-=-=-=-=-=-=-=-=-=-=-=-=-=-=-=-=-=-=-=-=-=-=-=-=-=-=-=-=-=-=-=
Score for this Scan:
No Hits Found above Threshold
Complete

Read Sequence:F31D4.2  F31D4.2 [Source:RefSeq_peptide;Acc:NP_508025](1108 nt)
=-=-=-=-=-=-=-=-=-=-=-=-=-=-=-=-=-=-=-=-=-=-=-=-=-=-=-=-=-=-=-=
Performing Scan: cel-let-7 vs F31D4.2
=-=-=-=-=-=-=-=-=-=-=-=-=-=-=-=-=-=-=-=-=-=-=-=-=-=-=-=-=-=-=-=
Score for this Scan:
No Hits Found above Threshold
Complete

Read Sequence:ZC487.4  grl-9 encodes a hedgehog-like protein, with an N-terminal signal sequence, a central proline-rich low-complexity region, and a C-terminal Ground-like (Grl) domain. the Grl domain is predicted to form a cysteine-crosslinked protein involved in intercellular signalling, and it has subtle similarity to the N-terminal Hedge domain of HEDGEHOG proteins. [Source: WormBase](40 nt)
=-=-=-=-=-=-=-=-=-=-=-=-=-=-=-=-=-=-=-=-=-=-=-=-=-=-=-=-=-=-=-=
Performing Scan: cel-let-7 vs ZC487.4
=-=-=-=-=-=-=-=-=-=-=-=-=-=-=-=-=-=-=-=-=-=-=-=-=-=-=-=-=-=-=-=
Score for this Scan:
No Hits Found above Threshold
Complete

Read Sequence:W02C12.3d.1  W02C12.3 is orthologous to the human gene TRANSCRIPTION FACTOR BINDING TO IGHM ENHANCER 3 (TFE3. OMIM:314310), which when mutated leads to disease [Source: WormBase](960 nt)
=-=-=-=-=-=-=-=-=-=-=-=-=-=-=-=-=-=-=-=-=-=-=-=-=-=-=-=-=-=-=-=
Performing Scan: cel-let-7 vs W02C12.3d.1
=-=-=-=-=-=-=-=-=-=-=-=-=-=-=-=-=-=-=-=-=-=-=-=-=-=-=-=-=-=-=-=
Score for this Scan:
No Hits Found above Threshold
Complete

Read Sequence:F44C4.3.2  cpr-4 encodes a cathepsin B-like cysteine protease expressed at all life stages. [Source: WormBase](76 nt)
=-=-=-=-=-=-=-=-=-=-=-=-=-=-=-=-=-=-=-=-=-=-=-=-=-=-=-=-=-=-=-=
Performing Scan: cel-let-7 vs F44C4.3.2
=-=-=-=-=-=-=-=-=-=-=-=-=-=-=-=-=-=-=-=-=-=-=-=-=-=-=-=-=-=-=-=
Score for this Scan:
No Hits Found above Threshold
Complete

Read Sequence:Y53G8B.2  Y53G8B.2 [Source:RefSeq_peptide;Acc:NP_497659](109 nt)
=-=-=-=-=-=-=-=-=-=-=-=-=-=-=-=-=-=-=-=-=-=-=-=-=-=-=-=-=-=-=-=
Performing Scan: cel-let-7 vs Y53G8B.2
=-=-=-=-=-=-=-=-=-=-=-=-=-=-=-=-=-=-=-=-=-=-=-=-=-=-=-=-=-=-=-=
Score for this Scan:
No Hits Found above Threshold
Complete

Read Sequence:T07G12.10.1  Zinc finger In Meiosis family member (zim-2) [Source:RefSeq_peptide;Acc:NP_501952](82 nt)
=-=-=-=-=-=-=-=-=-=-=-=-=-=-=-=-=-=-=-=-=-=-=-=-=-=-=-=-=-=-=-=
Performing Scan: cel-let-7 vs T07G12.10.1
=-=-=-=-=-=-=-=-=-=-=-=-=-=-=-=-=-=-=-=-=-=-=-=-=-=-=-=-=-=-=-=
Score for this Scan:
No Hits Found above Threshold
Complete

Read Sequence:F58G1.6  F58G1.6 [Source:RefSeq_peptide;Acc:NP_496757](56 nt)
=-=-=-=-=-=-=-=-=-=-=-=-=-=-=-=-=-=-=-=-=-=-=-=-=-=-=-=-=-=-=-=
Performing Scan: cel-let-7 vs F58G1.6
=-=-=-=-=-=-=-=-=-=-=-=-=-=-=-=-=-=-=-=-=-=-=-=-=-=-=-=-=-=-=-=
Score for this Scan:
No Hits Found above Threshold
Complete

Read Sequence:C50B6.2.1  C50B6.2 [Source:RefSeq_peptide;Acc:NP_506298](162 nt)
=-=-=-=-=-=-=-=-=-=-=-=-=-=-=-=-=-=-=-=-=-=-=-=-=-=-=-=-=-=-=-=
Performing Scan: cel-let-7 vs C50B6.2.1
=-=-=-=-=-=-=-=-=-=-=-=-=-=-=-=-=-=-=-=-=-=-=-=-=-=-=-=-=-=-=-=
Score for this Scan:
No Hits Found above Threshold
Complete

Read Sequence:C01G5.2  Temporarily Assigned Gene name family member (tag-292) [Source:RefSeq_peptide;Acc:NP_500994](214 nt)
=-=-=-=-=-=-=-=-=-=-=-=-=-=-=-=-=-=-=-=-=-=-=-=-=-=-=-=-=-=-=-=
Performing Scan: cel-let-7 vs C01G5.2
=-=-=-=-=-=-=-=-=-=-=-=-=-=-=-=-=-=-=-=-=-=-=-=-=-=-=-=-=-=-=-=
Score for this Scan:
No Hits Found above Threshold
Complete

Read Sequence:Y40B10A.1b.2  Fatty acid-binding protein homolog 9. [Source:Uniprot/SWISSPROT;Acc:Q965W1](115 nt)
=-=-=-=-=-=-=-=-=-=-=-=-=-=-=-=-=-=-=-=-=-=-=-=-=-=-=-=-=-=-=-=
Performing Scan: cel-let-7 vs Y40B10A.1b.2
=-=-=-=-=-=-=-=-=-=-=-=-=-=-=-=-=-=-=-=-=-=-=-=-=-=-=-=-=-=-=-=
Score for this Scan:
No Hits Found above Threshold
Complete

Read Sequence:C17G10.1.1  C17G10.1 [Source:RefSeq_peptide;Acc:NP_495088](131 nt)
=-=-=-=-=-=-=-=-=-=-=-=-=-=-=-=-=-=-=-=-=-=-=-=-=-=-=-=-=-=-=-=
Performing Scan: cel-let-7 vs C17G10.1.1
=-=-=-=-=-=-=-=-=-=-=-=-=-=-=-=-=-=-=-=-=-=-=-=-=-=-=-=-=-=-=-=
Score for this Scan:
No Hits Found above Threshold
Complete

Read Sequence:F53H4.1  csb-1 is orthologous to human gene ERCC6 (OMIM:133530, mutated in Cockayne syndrome). CSB-1 is required for embryonic viability, and represses UV-induced apoptosis in germ cells. [Source: WormBase](335 nt)
=-=-=-=-=-=-=-=-=-=-=-=-=-=-=-=-=-=-=-=-=-=-=-=-=-=-=-=-=-=-=-=
Performing Scan: cel-let-7 vs F53H4.1
=-=-=-=-=-=-=-=-=-=-=-=-=-=-=-=-=-=-=-=-=-=-=-=-=-=-=-=-=-=-=-=
Score for this Scan:
No Hits Found above Threshold
Complete

Read Sequence:Y54F10AM.5.1  Y54F10AM.5 [Source:RefSeq_peptide;Acc:NP_497574](150 nt)
=-=-=-=-=-=-=-=-=-=-=-=-=-=-=-=-=-=-=-=-=-=-=-=-=-=-=-=-=-=-=-=
Performing Scan: cel-let-7 vs Y54F10AM.5.1
=-=-=-=-=-=-=-=-=-=-=-=-=-=-=-=-=-=-=-=-=-=-=-=-=-=-=-=-=-=-=-=
Score for this Scan:
No Hits Found above Threshold
Complete

Read Sequence:F25H2.2  F25H2.2 [Source:RefSeq_peptide;Acc:NP_492758](240 nt)
=-=-=-=-=-=-=-=-=-=-=-=-=-=-=-=-=-=-=-=-=-=-=-=-=-=-=-=-=-=-=-=
Performing Scan: cel-let-7 vs F25H2.2
=-=-=-=-=-=-=-=-=-=-=-=-=-=-=-=-=-=-=-=-=-=-=-=-=-=-=-=-=-=-=-=
Score for this Scan:
No Hits Found above Threshold
Complete

Read Sequence:Y71H2AM.1.2  Y71H2AM.1 [Source:RefSeq_peptide;Acc:NP_497625](548 nt)
=-=-=-=-=-=-=-=-=-=-=-=-=-=-=-=-=-=-=-=-=-=-=-=-=-=-=-=-=-=-=-=
Performing Scan: cel-let-7 vs Y71H2AM.1.2
=-=-=-=-=-=-=-=-=-=-=-=-=-=-=-=-=-=-=-=-=-=-=-=-=-=-=-=-=-=-=-=
Score for this Scan:
No Hits Found above Threshold
Complete

Read Sequence:Y55B1BM.1a.2  STIM (mammalian STromal Interaction Molecule) homolog family member (stim-1) [Source:RefSeq_peptide;Acc:NP_741074](290 nt)
=-=-=-=-=-=-=-=-=-=-=-=-=-=-=-=-=-=-=-=-=-=-=-=-=-=-=-=-=-=-=-=
Performing Scan: cel-let-7 vs Y55B1BM.1a.2
=-=-=-=-=-=-=-=-=-=-=-=-=-=-=-=-=-=-=-=-=-=-=-=-=-=-=-=-=-=-=-=
Score for this Scan:
No Hits Found above Threshold
Complete

Read Sequence:F22D6.1  kin-14 encodes a member of the tyrosine-specific subfamily of kinases that contains an SH2 domain, and has with similarity to the human proto-oncogene tyrosine-protein kinase FER. [Source: WormBase](11 nt)
=-=-=-=-=-=-=-=-=-=-=-=-=-=-=-=-=-=-=-=-=-=-=-=-=-=-=-=-=-=-=-=
Performing Scan: cel-let-7 vs F22D6.1
=-=-=-=-=-=-=-=-=-=-=-=-=-=-=-=-=-=-=-=-=-=-=-=-=-=-=-=-=-=-=-=
Score for this Scan:
No Hits Found above Threshold
Complete

Read Sequence:Y37E11AR.4  Y37E11AR.4 [Source:RefSeq_peptide;Acc:NP_500408](70 nt)
=-=-=-=-=-=-=-=-=-=-=-=-=-=-=-=-=-=-=-=-=-=-=-=-=-=-=-=-=-=-=-=
Performing Scan: cel-let-7 vs Y37E11AR.4
=-=-=-=-=-=-=-=-=-=-=-=-=-=-=-=-=-=-=-=-=-=-=-=-=-=-=-=-=-=-=-=
Score for this Scan:
No Hits Found above Threshold
Complete

Read Sequence:C04C11.1a  C04C11.1a [Source:RefSeq_peptide;Acc:NP_001024355](85 nt)
=-=-=-=-=-=-=-=-=-=-=-=-=-=-=-=-=-=-=-=-=-=-=-=-=-=-=-=-=-=-=-=
Performing Scan: cel-let-7 vs C04C11.1a
=-=-=-=-=-=-=-=-=-=-=-=-=-=-=-=-=-=-=-=-=-=-=-=-=-=-=-=-=-=-=-=
Score for this Scan:
No Hits Found above Threshold
Complete

Read Sequence:W08F4.3.1  W08F4.3 [Source:RefSeq_peptide;Acc:NP_493762](165 nt)
=-=-=-=-=-=-=-=-=-=-=-=-=-=-=-=-=-=-=-=-=-=-=-=-=-=-=-=-=-=-=-=
Performing Scan: cel-let-7 vs W08F4.3.1
=-=-=-=-=-=-=-=-=-=-=-=-=-=-=-=-=-=-=-=-=-=-=-=-=-=-=-=-=-=-=-=
Score for this Scan:
No Hits Found above Threshold
Complete

Read Sequence:C12D5.5  C12D5.5 [Source:RefSeq_peptide;Acc:NP_504984](203 nt)
=-=-=-=-=-=-=-=-=-=-=-=-=-=-=-=-=-=-=-=-=-=-=-=-=-=-=-=-=-=-=-=
Performing Scan: cel-let-7 vs C12D5.5
=-=-=-=-=-=-=-=-=-=-=-=-=-=-=-=-=-=-=-=-=-=-=-=-=-=-=-=-=-=-=-=
Score for this Scan:
No Hits Found above Threshold
Complete

Read Sequence:C06C6.8  C06C6.8 [Source:RefSeq_peptide;Acc:NP_507014](38 nt)
=-=-=-=-=-=-=-=-=-=-=-=-=-=-=-=-=-=-=-=-=-=-=-=-=-=-=-=-=-=-=-=
Performing Scan: cel-let-7 vs C06C6.8
=-=-=-=-=-=-=-=-=-=-=-=-=-=-=-=-=-=-=-=-=-=-=-=-=-=-=-=-=-=-=-=
Score for this Scan:
No Hits Found above Threshold
Complete

Read Sequence:M117.2.1  PAR-5 is a 14-3-3 protein. [Source: WormBase](485 nt)
=-=-=-=-=-=-=-=-=-=-=-=-=-=-=-=-=-=-=-=-=-=-=-=-=-=-=-=-=-=-=-=
Performing Scan: cel-let-7 vs M117.2.1
=-=-=-=-=-=-=-=-=-=-=-=-=-=-=-=-=-=-=-=-=-=-=-=-=-=-=-=-=-=-=-=
Score for this Scan:
No Hits Found above Threshold
Complete

Read Sequence:C07A12.4a.1  Protein disulfide-isomerase 2 precursor (EC 5.3.4.1) (PDI 1) (Prolyl 4-hydroxylase subunit beta). [Source:Uniprot/SWISSPROT;Acc:Q17770](331 nt)
=-=-=-=-=-=-=-=-=-=-=-=-=-=-=-=-=-=-=-=-=-=-=-=-=-=-=-=-=-=-=-=
Performing Scan: cel-let-7 vs C07A12.4a.1
=-=-=-=-=-=-=-=-=-=-=-=-=-=-=-=-=-=-=-=-=-=-=-=-=-=-=-=-=-=-=-=
Score for this Scan:
No Hits Found above Threshold
Complete

Read Sequence:Y65B4A.3  Y65B4A.3 [Source:RefSeq_peptide;Acc:NP_490762](37 nt)
=-=-=-=-=-=-=-=-=-=-=-=-=-=-=-=-=-=-=-=-=-=-=-=-=-=-=-=-=-=-=-=
Performing Scan: cel-let-7 vs Y65B4A.3
=-=-=-=-=-=-=-=-=-=-=-=-=-=-=-=-=-=-=-=-=-=-=-=-=-=-=-=-=-=-=-=
Score for this Scan:
No Hits Found above Threshold
Complete

Read Sequence:Y37E11B.4  taf-2 encodes a member of the peptidase M1 family, a predicted aminopeptidase with similarity to human TBP-associated factor 2. [Source: WormBase](421 nt)
=-=-=-=-=-=-=-=-=-=-=-=-=-=-=-=-=-=-=-=-=-=-=-=-=-=-=-=-=-=-=-=
Performing Scan: cel-let-7 vs Y37E11B.4
=-=-=-=-=-=-=-=-=-=-=-=-=-=-=-=-=-=-=-=-=-=-=-=-=-=-=-=-=-=-=-=
Score for this Scan:
No Hits Found above Threshold
Complete

Read Sequence:C08G5.2  C08G5.2 [Source:RefSeq_peptide;Acc:NP_493800](416 nt)
=-=-=-=-=-=-=-=-=-=-=-=-=-=-=-=-=-=-=-=-=-=-=-=-=-=-=-=-=-=-=-=
Performing Scan: cel-let-7 vs C08G5.2
=-=-=-=-=-=-=-=-=-=-=-=-=-=-=-=-=-=-=-=-=-=-=-=-=-=-=-=-=-=-=-=
Score for this Scan:
No Hits Found above Threshold
Complete

Read Sequence:R05D11.5  R05D11.5 [Source:RefSeq_peptide;Acc:NP_492323](125 nt)
=-=-=-=-=-=-=-=-=-=-=-=-=-=-=-=-=-=-=-=-=-=-=-=-=-=-=-=-=-=-=-=
Performing Scan: cel-let-7 vs R05D11.5
=-=-=-=-=-=-=-=-=-=-=-=-=-=-=-=-=-=-=-=-=-=-=-=-=-=-=-=-=-=-=-=
Score for this Scan:
No Hits Found above Threshold
Complete

Read Sequence:C10F3.5  Protein-L-isoaspartate O-methyltransferase (EC 2.1.1.77) (Protein- beta-aspartate methyltransferase) (PIMT) (Protein L-isoaspartyl methyltransferase) (L-isoaspartyl protein carboxyl methyltransferase). [Source:Uniprot/SWISSPROT;Acc:Q27873](125 nt)
=-=-=-=-=-=-=-=-=-=-=-=-=-=-=-=-=-=-=-=-=-=-=-=-=-=-=-=-=-=-=-=
Performing Scan: cel-let-7 vs C10F3.5
=-=-=-=-=-=-=-=-=-=-=-=-=-=-=-=-=-=-=-=-=-=-=-=-=-=-=-=-=-=-=-=
Score for this Scan:
No Hits Found above Threshold
Complete

Read Sequence:ZK54.1a.1  ZK54.1b [Source:RefSeq_peptide;Acc:NP_001041301](137 nt)
=-=-=-=-=-=-=-=-=-=-=-=-=-=-=-=-=-=-=-=-=-=-=-=-=-=-=-=-=-=-=-=
Performing Scan: cel-let-7 vs ZK54.1a.1
=-=-=-=-=-=-=-=-=-=-=-=-=-=-=-=-=-=-=-=-=-=-=-=-=-=-=-=-=-=-=-=
Score for this Scan:
No Hits Found above Threshold
Complete

Read Sequence:C26C6.1a  tag-185/C26C6.1 encodes an ortholog of human polybromo 1 (OMIM:606083) that interacts with two or more components of the EGF/RAS signalling pathway, and is required for such signalling in vulval development. [Source: WormBase](344 nt)
=-=-=-=-=-=-=-=-=-=-=-=-=-=-=-=-=-=-=-=-=-=-=-=-=-=-=-=-=-=-=-=
Performing Scan: cel-let-7 vs C26C6.1a
=-=-=-=-=-=-=-=-=-=-=-=-=-=-=-=-=-=-=-=-=-=-=-=-=-=-=-=-=-=-=-=

   Forward:	Score: 128.000000  Q:2 to 20  R:222 to 243 Align Len (18) (66.67%) (88.89%)

   Query:    3' uUGAUAUGUUGGAUGAUGGagu 5'
                 |:|:||:  |:|||||||   
   Ref:      5' gATTGTATTTCTTACTACCcac 3'

   Energy:  -23.070000 kCal/Mol

Scores for this hit:
>cel-let-7	C26C6.1a	128.00	-23.07	0.00	2 20	222 243	18	66.67%	88.89%

Score for this Scan:
Seq1,Seq2,Tot Score,Tot Energy,Max Score,Max Energy,Strand,Len1,Len2,Positions
>>cel-let-7	C26C6.1a	128.00	-23.07	128.00	-23.07	82	22	344	 221
Complete

Read Sequence:F54C1.2.1  Protein dom-3. [Source:Uniprot/SWISSPROT;Acc:Q10660](10 nt)
=-=-=-=-=-=-=-=-=-=-=-=-=-=-=-=-=-=-=-=-=-=-=-=-=-=-=-=-=-=-=-=
Performing Scan: cel-let-7 vs F54C1.2.1
=-=-=-=-=-=-=-=-=-=-=-=-=-=-=-=-=-=-=-=-=-=-=-=-=-=-=-=-=-=-=-=
Score for this Scan:
No Hits Found above Threshold
Complete

Read Sequence:T23G7.4  The sec-5 gene encodes an ortholog of SEC5 in S. cerevisiae, a component of the exocyst complex required genetically for endocytosis and for normal cellular morphology in the intestine. [Source: WormBase](147 nt)
=-=-=-=-=-=-=-=-=-=-=-=-=-=-=-=-=-=-=-=-=-=-=-=-=-=-=-=-=-=-=-=
Performing Scan: cel-let-7 vs T23G7.4
=-=-=-=-=-=-=-=-=-=-=-=-=-=-=-=-=-=-=-=-=-=-=-=-=-=-=-=-=-=-=-=
Score for this Scan:
No Hits Found above Threshold
Complete

Read Sequence:F14D2.2  F14D2.2 [Source:RefSeq_peptide;Acc:NP_494517](801 nt)
=-=-=-=-=-=-=-=-=-=-=-=-=-=-=-=-=-=-=-=-=-=-=-=-=-=-=-=-=-=-=-=
Performing Scan: cel-let-7 vs F14D2.2
=-=-=-=-=-=-=-=-=-=-=-=-=-=-=-=-=-=-=-=-=-=-=-=-=-=-=-=-=-=-=-=
Score for this Scan:
No Hits Found above Threshold
Complete

Read Sequence:Y75B12B.2.2  cyp-7 encodes a cyclophilin A isoform. while not tested peptidyl-prolyl isomerase activity in vitro, it is very similar to CYP-3 and closely resembles the prototypical CypA, and is therefore likely to be a member of the cytosolic CsA-binding cyclophilin subfamily. CYP-7 was required for embryonic viability in one set of mass RNAi assays. [Source: WormBase](98 nt)
=-=-=-=-=-=-=-=-=-=-=-=-=-=-=-=-=-=-=-=-=-=-=-=-=-=-=-=-=-=-=-=
Performing Scan: cel-let-7 vs Y75B12B.2.2
=-=-=-=-=-=-=-=-=-=-=-=-=-=-=-=-=-=-=-=-=-=-=-=-=-=-=-=-=-=-=-=
Score for this Scan:
No Hits Found above Threshold
Complete

Read Sequence:C04G2.7  The egl-38 gene encodes a Pax5 homolog. [Source: WormBase](23 nt)
=-=-=-=-=-=-=-=-=-=-=-=-=-=-=-=-=-=-=-=-=-=-=-=-=-=-=-=-=-=-=-=
Performing Scan: cel-let-7 vs C04G2.7
=-=-=-=-=-=-=-=-=-=-=-=-=-=-=-=-=-=-=-=-=-=-=-=-=-=-=-=-=-=-=-=
Score for this Scan:
No Hits Found above Threshold
Complete

Read Sequence:Y16B4A.1  The unc-3 gene encodes a protein with homology to immunoglobulin (Ig) domain-containing transcription factors such as OLF-1 or SU(H). [Source: WormBase](519 nt)
=-=-=-=-=-=-=-=-=-=-=-=-=-=-=-=-=-=-=-=-=-=-=-=-=-=-=-=-=-=-=-=
Performing Scan: cel-let-7 vs Y16B4A.1
=-=-=-=-=-=-=-=-=-=-=-=-=-=-=-=-=-=-=-=-=-=-=-=-=-=-=-=-=-=-=-=
Score for this Scan:
No Hits Found above Threshold
Complete

Read Sequence:K11G9.1  K11G9.1 [Source:RefSeq_peptide;Acc:NP_504693](19 nt)
=-=-=-=-=-=-=-=-=-=-=-=-=-=-=-=-=-=-=-=-=-=-=-=-=-=-=-=-=-=-=-=
Performing Scan: cel-let-7 vs K11G9.1
=-=-=-=-=-=-=-=-=-=-=-=-=-=-=-=-=-=-=-=-=-=-=-=-=-=-=-=-=-=-=-=
Score for this Scan:
No Hits Found above Threshold
Complete

Read Sequence:VF39H2L.1  VF39H2L.1 [Source:RefSeq_peptide;Acc:NP_492342](68 nt)
=-=-=-=-=-=-=-=-=-=-=-=-=-=-=-=-=-=-=-=-=-=-=-=-=-=-=-=-=-=-=-=
Performing Scan: cel-let-7 vs VF39H2L.1
=-=-=-=-=-=-=-=-=-=-=-=-=-=-=-=-=-=-=-=-=-=-=-=-=-=-=-=-=-=-=-=
Score for this Scan:
No Hits Found above Threshold
Complete

Read Sequence:W09B12.1.1  ace-1 encodes a class A acetylcholinesterase that functions redundantly with ACE-2 with respect to total class A acetylcholinesterase activity, and that genetically interacts with ace-2 and ace-3. ace-1 is expressed in the body wall muscle, sphincter muscle, head neurons, a few pharyngeal muscle cells, and the diagonal and spicule muscles of the male. [Source: WormBase](515 nt)
=-=-=-=-=-=-=-=-=-=-=-=-=-=-=-=-=-=-=-=-=-=-=-=-=-=-=-=-=-=-=-=
Performing Scan: cel-let-7 vs W09B12.1.1
=-=-=-=-=-=-=-=-=-=-=-=-=-=-=-=-=-=-=-=-=-=-=-=-=-=-=-=-=-=-=-=
Score for this Scan:
No Hits Found above Threshold
Complete

Read Sequence:C11G6.4b.2  Nuclear hormone receptor family member nhr-28. [Source:Uniprot/SWISSPROT;Acc:Q17905](258 nt)
=-=-=-=-=-=-=-=-=-=-=-=-=-=-=-=-=-=-=-=-=-=-=-=-=-=-=-=-=-=-=-=
Performing Scan: cel-let-7 vs C11G6.4b.2
=-=-=-=-=-=-=-=-=-=-=-=-=-=-=-=-=-=-=-=-=-=-=-=-=-=-=-=-=-=-=-=
Score for this Scan:
No Hits Found above Threshold
Complete

Read Sequence:BE10.2  BE10.2 [Source:RefSeq_peptide;Acc:NP_499664](73 nt)
=-=-=-=-=-=-=-=-=-=-=-=-=-=-=-=-=-=-=-=-=-=-=-=-=-=-=-=-=-=-=-=
Performing Scan: cel-let-7 vs BE10.2
=-=-=-=-=-=-=-=-=-=-=-=-=-=-=-=-=-=-=-=-=-=-=-=-=-=-=-=-=-=-=-=
Score for this Scan:
No Hits Found above Threshold
Complete

Read Sequence:F44F4.4  ptr-8 encodes a nematode-specific member of the sterol sensing domain (SSD) proteins, distantly paralogous to Drosophila PATCHED (PTC) and human PTCH (OMIM:601309, mutated in basal cell nevus syndrome). PTR-8 is weakly required for normal molting from L4 to adult stages. PTR-8 is also required for normal growth to full size and locomotion. PTR-8 is expressed in hypodermis. [Source: WormBase](108 nt)
=-=-=-=-=-=-=-=-=-=-=-=-=-=-=-=-=-=-=-=-=-=-=-=-=-=-=-=-=-=-=-=
Performing Scan: cel-let-7 vs F44F4.4
=-=-=-=-=-=-=-=-=-=-=-=-=-=-=-=-=-=-=-=-=-=-=-=-=-=-=-=-=-=-=-=
Score for this Scan:
No Hits Found above Threshold
Complete

Read Sequence:ZK1240.3  ZK1240.3 [Source:RefSeq_peptide;Acc:NP_494239](189 nt)
=-=-=-=-=-=-=-=-=-=-=-=-=-=-=-=-=-=-=-=-=-=-=-=-=-=-=-=-=-=-=-=
Performing Scan: cel-let-7 vs ZK1240.3
=-=-=-=-=-=-=-=-=-=-=-=-=-=-=-=-=-=-=-=-=-=-=-=-=-=-=-=-=-=-=-=
Score for this Scan:
No Hits Found above Threshold
Complete

Read Sequence:F36H2.3  F36H2.3 [Source:RefSeq_peptide;Acc:NP_001021459](114 nt)
=-=-=-=-=-=-=-=-=-=-=-=-=-=-=-=-=-=-=-=-=-=-=-=-=-=-=-=-=-=-=-=
Performing Scan: cel-let-7 vs F36H2.3
=-=-=-=-=-=-=-=-=-=-=-=-=-=-=-=-=-=-=-=-=-=-=-=-=-=-=-=-=-=-=-=
Score for this Scan:
No Hits Found above Threshold
Complete

Read Sequence:AKT1_CAEEL  akt-1 encodes an ortholog of the serine/threonine kinase Akt/PKB. akt-1 genetically interacts with the insulin signaling pathway and functions to regulate such processes as dauer larval development and salt chemotaxis learning. an AKT-1::GFP fusion protein is widely expressed beginning in late stage embryos and continuing through adulthood. expression is seen in head, tail, and dorsal and ventral cord neurons, with additional expression seen in other cells including those of the pharynx, hypodermis, intestine, and spermatheca. two alleles of akt-1 (sa573 and sa700) have a Daf-c mutant phenotype at 27 degrees C (Hid phenotype). [Source: WormBase](954 nt)
=-=-=-=-=-=-=-=-=-=-=-=-=-=-=-=-=-=-=-=-=-=-=-=-=-=-=-=-=-=-=-=
Performing Scan: cel-let-7 vs AKT1_CAEEL
=-=-=-=-=-=-=-=-=-=-=-=-=-=-=-=-=-=-=-=-=-=-=-=-=-=-=-=-=-=-=-=
Score for this Scan:
No Hits Found above Threshold
Complete

Read Sequence:T20G5.7  Downstream Of DAF-16 (regulated by DAF-16) family member (dod-6) [Source:RefSeq_peptide;Acc:NP_499257](353 nt)
=-=-=-=-=-=-=-=-=-=-=-=-=-=-=-=-=-=-=-=-=-=-=-=-=-=-=-=-=-=-=-=
Performing Scan: cel-let-7 vs T20G5.7
=-=-=-=-=-=-=-=-=-=-=-=-=-=-=-=-=-=-=-=-=-=-=-=-=-=-=-=-=-=-=-=
Score for this Scan:
No Hits Found above Threshold
Complete

Read Sequence:K04B12.1  Plexin-2 precursor. [Source:Uniprot/SWISSPROT;Acc:O45657](125 nt)
=-=-=-=-=-=-=-=-=-=-=-=-=-=-=-=-=-=-=-=-=-=-=-=-=-=-=-=-=-=-=-=
Performing Scan: cel-let-7 vs K04B12.1
=-=-=-=-=-=-=-=-=-=-=-=-=-=-=-=-=-=-=-=-=-=-=-=-=-=-=-=-=-=-=-=
Score for this Scan:
No Hits Found above Threshold
Complete

Read Sequence:ZC518.1b  ZC518.1a [Source:RefSeq_peptide;Acc:NP_502353](369 nt)
=-=-=-=-=-=-=-=-=-=-=-=-=-=-=-=-=-=-=-=-=-=-=-=-=-=-=-=-=-=-=-=
Performing Scan: cel-let-7 vs ZC518.1b
=-=-=-=-=-=-=-=-=-=-=-=-=-=-=-=-=-=-=-=-=-=-=-=-=-=-=-=-=-=-=-=
Score for this Scan:
No Hits Found above Threshold
Complete

Read Sequence:ILA2_CAEEL  ins-22 encodes predicted type-alpha insulin-like molecule that lacks a C peptide domain and does not have an A6/A11 disulfide bond. expressed throughout development in some neurons beginning in the four-fold elongated embryo. [Source: WormBase](75 nt)
=-=-=-=-=-=-=-=-=-=-=-=-=-=-=-=-=-=-=-=-=-=-=-=-=-=-=-=-=-=-=-=
Performing Scan: cel-let-7 vs ILA2_CAEEL
=-=-=-=-=-=-=-=-=-=-=-=-=-=-=-=-=-=-=-=-=-=-=-=-=-=-=-=-=-=-=-=
Score for this Scan:
No Hits Found above Threshold
Complete

Read Sequence:T08B1.5  T08B1.5 [Source:RefSeq_peptide;Acc:NP_503541](372 nt)
=-=-=-=-=-=-=-=-=-=-=-=-=-=-=-=-=-=-=-=-=-=-=-=-=-=-=-=-=-=-=-=
Performing Scan: cel-let-7 vs T08B1.5
=-=-=-=-=-=-=-=-=-=-=-=-=-=-=-=-=-=-=-=-=-=-=-=-=-=-=-=-=-=-=-=
Score for this Scan:
No Hits Found above Threshold
Complete

Read Sequence:Y53C10A.4  Rho GTPase Activating protein family member (rga-2) [Source:RefSeq_peptide;Acc:NP_493035](116 nt)
=-=-=-=-=-=-=-=-=-=-=-=-=-=-=-=-=-=-=-=-=-=-=-=-=-=-=-=-=-=-=-=
Performing Scan: cel-let-7 vs Y53C10A.4
=-=-=-=-=-=-=-=-=-=-=-=-=-=-=-=-=-=-=-=-=-=-=-=-=-=-=-=-=-=-=-=
Score for this Scan:
No Hits Found above Threshold
Complete

Read Sequence:K07H8.2a  K07H8.2a [Source:RefSeq_peptide;Acc:NP_501393](315 nt)
=-=-=-=-=-=-=-=-=-=-=-=-=-=-=-=-=-=-=-=-=-=-=-=-=-=-=-=-=-=-=-=
Performing Scan: cel-let-7 vs K07H8.2a
=-=-=-=-=-=-=-=-=-=-=-=-=-=-=-=-=-=-=-=-=-=-=-=-=-=-=-=-=-=-=-=
Score for this Scan:
No Hits Found above Threshold
Complete

Read Sequence:Y23H5B.7c  Y23H5B.7a [Source:RefSeq_peptide;Acc:NP_740811](26 nt)
=-=-=-=-=-=-=-=-=-=-=-=-=-=-=-=-=-=-=-=-=-=-=-=-=-=-=-=-=-=-=-=
Performing Scan: cel-let-7 vs Y23H5B.7c
=-=-=-=-=-=-=-=-=-=-=-=-=-=-=-=-=-=-=-=-=-=-=-=-=-=-=-=-=-=-=-=
Score for this Scan:
No Hits Found above Threshold
Complete

Read Sequence:C09G9.6.1  The oma-1 gene encodes a zinc finger protein of the TIS11 finger type that is paralogous to OMA-2. while either oma-1 or oma-2 individually have no obvious mutant phenotype, a normal copy of at least one of these genes is required for oocyte maturation. [Source: WormBase](468 nt)
=-=-=-=-=-=-=-=-=-=-=-=-=-=-=-=-=-=-=-=-=-=-=-=-=-=-=-=-=-=-=-=
Performing Scan: cel-let-7 vs C09G9.6.1
=-=-=-=-=-=-=-=-=-=-=-=-=-=-=-=-=-=-=-=-=-=-=-=-=-=-=-=-=-=-=-=
Score for this Scan:
No Hits Found above Threshold
Complete

Read Sequence:F29C4.2.2  F29C4.2 [Source:RefSeq_peptide;Acc:NP_499867](128 nt)
=-=-=-=-=-=-=-=-=-=-=-=-=-=-=-=-=-=-=-=-=-=-=-=-=-=-=-=-=-=-=-=
Performing Scan: cel-let-7 vs F29C4.2.2
=-=-=-=-=-=-=-=-=-=-=-=-=-=-=-=-=-=-=-=-=-=-=-=-=-=-=-=-=-=-=-=
Score for this Scan:
No Hits Found above Threshold
Complete

Read Sequence:K02E11.6  K02E11.6 [Source:RefSeq_peptide;Acc:NP_506525](23 nt)
=-=-=-=-=-=-=-=-=-=-=-=-=-=-=-=-=-=-=-=-=-=-=-=-=-=-=-=-=-=-=-=
Performing Scan: cel-let-7 vs K02E11.6
=-=-=-=-=-=-=-=-=-=-=-=-=-=-=-=-=-=-=-=-=-=-=-=-=-=-=-=-=-=-=-=
Score for this Scan:
No Hits Found above Threshold
Complete

Read Sequence:K11H12.1  Putative bolA-like protein K11H12.1. [Source:Uniprot/SWISSPROT;Acc:P91375](19 nt)
=-=-=-=-=-=-=-=-=-=-=-=-=-=-=-=-=-=-=-=-=-=-=-=-=-=-=-=-=-=-=-=
Performing Scan: cel-let-7 vs K11H12.1
=-=-=-=-=-=-=-=-=-=-=-=-=-=-=-=-=-=-=-=-=-=-=-=-=-=-=-=-=-=-=-=
Score for this Scan:
No Hits Found above Threshold
Complete

Read Sequence:Y113G7B.16  CDK5RAP3-like protein. [Source:Uniprot/SWISSPROT;Acc:Q9U2Y2](144 nt)
=-=-=-=-=-=-=-=-=-=-=-=-=-=-=-=-=-=-=-=-=-=-=-=-=-=-=-=-=-=-=-=
Performing Scan: cel-let-7 vs Y113G7B.16
=-=-=-=-=-=-=-=-=-=-=-=-=-=-=-=-=-=-=-=-=-=-=-=-=-=-=-=-=-=-=-=
Score for this Scan:
No Hits Found above Threshold
Complete

Read Sequence:F27D9.8b  SynTrophiN family member (stn-2) [Source:RefSeq_peptide;Acc:NP_001024610](21 nt)
=-=-=-=-=-=-=-=-=-=-=-=-=-=-=-=-=-=-=-=-=-=-=-=-=-=-=-=-=-=-=-=
Performing Scan: cel-let-7 vs F27D9.8b
=-=-=-=-=-=-=-=-=-=-=-=-=-=-=-=-=-=-=-=-=-=-=-=-=-=-=-=-=-=-=-=
Score for this Scan:
No Hits Found above Threshold
Complete

Read Sequence:Y47H9C.4b  The ced-1 gene encodes a transmembrane protein on phagocytic cells that is homologous to human CD91, a low density lipoprotein receptor paralog. the cytoplasmic tail of CED-1 contains two motifs important for engulfment. [Source: WormBase](382 nt)
=-=-=-=-=-=-=-=-=-=-=-=-=-=-=-=-=-=-=-=-=-=-=-=-=-=-=-=-=-=-=-=
Performing Scan: cel-let-7 vs Y47H9C.4b
=-=-=-=-=-=-=-=-=-=-=-=-=-=-=-=-=-=-=-=-=-=-=-=-=-=-=-=-=-=-=-=
Score for this Scan:
No Hits Found above Threshold
Complete

Read Sequence:Y38E10A.14  Y38E10A.14 [Source:RefSeq_peptide;Acc:NP_496697](99 nt)
=-=-=-=-=-=-=-=-=-=-=-=-=-=-=-=-=-=-=-=-=-=-=-=-=-=-=-=-=-=-=-=
Performing Scan: cel-let-7 vs Y38E10A.14
=-=-=-=-=-=-=-=-=-=-=-=-=-=-=-=-=-=-=-=-=-=-=-=-=-=-=-=-=-=-=-=
Score for this Scan:
No Hits Found above Threshold
Complete

Read Sequence:K02B12.8  zhp-3 encodes a RING finger protein that is related to the Saccharomyces cerevisiae meiotically expressed protein Zip3p. in C. elegans, ZHP-3 activity is required during meiosis for crossover recombination and chiasma formation. ZHP-3 activity is thus essential for proper chromosome segregation and normal levels of fertility. a ZHP-3::GFP fusion protein localizes along synapsed chromosomes in a manner that is dependent upon the presence of mature synaptonemal complexes. [Source: WormBase](59 nt)
=-=-=-=-=-=-=-=-=-=-=-=-=-=-=-=-=-=-=-=-=-=-=-=-=-=-=-=-=-=-=-=
Performing Scan: cel-let-7 vs K02B12.8
=-=-=-=-=-=-=-=-=-=-=-=-=-=-=-=-=-=-=-=-=-=-=-=-=-=-=-=-=-=-=-=
Score for this Scan:
No Hits Found above Threshold
Complete

Read Sequence:R11D1.8.2  rpl-28 encodes a large ribosomal subunit L28 protein. [Source: WormBase](56 nt)
=-=-=-=-=-=-=-=-=-=-=-=-=-=-=-=-=-=-=-=-=-=-=-=-=-=-=-=-=-=-=-=
Performing Scan: cel-let-7 vs R11D1.8.2
=-=-=-=-=-=-=-=-=-=-=-=-=-=-=-=-=-=-=-=-=-=-=-=-=-=-=-=-=-=-=-=
Score for this Scan:
No Hits Found above Threshold
Complete

Read Sequence:K08A2.5a.2  Nuclear Hormone Receptor family member (nhr-88) [Source:RefSeq_peptide;Acc:NP_001022235](89 nt)
=-=-=-=-=-=-=-=-=-=-=-=-=-=-=-=-=-=-=-=-=-=-=-=-=-=-=-=-=-=-=-=
Performing Scan: cel-let-7 vs K08A2.5a.2
=-=-=-=-=-=-=-=-=-=-=-=-=-=-=-=-=-=-=-=-=-=-=-=-=-=-=-=-=-=-=-=
Score for this Scan:
No Hits Found above Threshold
Complete

Read Sequence:ZC101.2b  The unc-52 gene encodes perlecan, a protein orthologous to human basement membrane-specific heparan sulfate proteoglycan core protein (HSPG2. OMIM:142461, which when mutated leads to Schwartz-Jampel syndrome or dyssegmental dysplasia). UNC-52 plays essential roles in muscle structure development and regulation of growth factor-like signaling pathways. UNC-52 is synthesized by the hypodermis and localizes to the extracellular matrix between hypodermis and muscle. [Source: WormBase](375 nt)
=-=-=-=-=-=-=-=-=-=-=-=-=-=-=-=-=-=-=-=-=-=-=-=-=-=-=-=-=-=-=-=
Performing Scan: cel-let-7 vs ZC101.2b
=-=-=-=-=-=-=-=-=-=-=-=-=-=-=-=-=-=-=-=-=-=-=-=-=-=-=-=-=-=-=-=
Score for this Scan:
No Hits Found above Threshold
Complete

Read Sequence:F27D9.6  DeHydrogenases, Short chain family member (dhs-29) [Source:RefSeq_peptide;Acc:NP_509294](92 nt)
=-=-=-=-=-=-=-=-=-=-=-=-=-=-=-=-=-=-=-=-=-=-=-=-=-=-=-=-=-=-=-=
Performing Scan: cel-let-7 vs F27D9.6
=-=-=-=-=-=-=-=-=-=-=-=-=-=-=-=-=-=-=-=-=-=-=-=-=-=-=-=-=-=-=-=
Score for this Scan:
No Hits Found above Threshold
Complete

Read Sequence:F56A3.3a.1  npp-6 encodes a protein with weak similarity to mouse nuclear pore complex protein Nup160, and affects embryonic and larval viability. [Source: WormBase](185 nt)
=-=-=-=-=-=-=-=-=-=-=-=-=-=-=-=-=-=-=-=-=-=-=-=-=-=-=-=-=-=-=-=
Performing Scan: cel-let-7 vs F56A3.3a.1
=-=-=-=-=-=-=-=-=-=-=-=-=-=-=-=-=-=-=-=-=-=-=-=-=-=-=-=-=-=-=-=
Score for this Scan:
No Hits Found above Threshold
Complete

Read Sequence:T06G6.3b  T06G6.3b [Source:RefSeq_peptide;Acc:NP_001021615](139 nt)
=-=-=-=-=-=-=-=-=-=-=-=-=-=-=-=-=-=-=-=-=-=-=-=-=-=-=-=-=-=-=-=
Performing Scan: cel-let-7 vs T06G6.3b
=-=-=-=-=-=-=-=-=-=-=-=-=-=-=-=-=-=-=-=-=-=-=-=-=-=-=-=-=-=-=-=
Score for this Scan:
No Hits Found above Threshold
Complete

Read Sequence:R11E3.8.1  dpf-5 encodes a putative acylamino-acid-releasing enzyme (AARE. EC 3.4.19.1), orthologous to human APEH, with no obvious function in mass RNAi assays. [Source: WormBase](121 nt)
=-=-=-=-=-=-=-=-=-=-=-=-=-=-=-=-=-=-=-=-=-=-=-=-=-=-=-=-=-=-=-=
Performing Scan: cel-let-7 vs R11E3.8.1
=-=-=-=-=-=-=-=-=-=-=-=-=-=-=-=-=-=-=-=-=-=-=-=-=-=-=-=-=-=-=-=
Score for this Scan:
No Hits Found above Threshold
Complete

Read Sequence:C06E1.3  DUOXA-like protein C06E1.3. [Source:Uniprot/SWISSPROT;Acc:P34298](608 nt)
=-=-=-=-=-=-=-=-=-=-=-=-=-=-=-=-=-=-=-=-=-=-=-=-=-=-=-=-=-=-=-=
Performing Scan: cel-let-7 vs C06E1.3
=-=-=-=-=-=-=-=-=-=-=-=-=-=-=-=-=-=-=-=-=-=-=-=-=-=-=-=-=-=-=-=
Score for this Scan:
No Hits Found above Threshold
Complete

Read Sequence:F59A3.9  F59A3.9 [Source:RefSeq_peptide;Acc:NP_491621](78 nt)
=-=-=-=-=-=-=-=-=-=-=-=-=-=-=-=-=-=-=-=-=-=-=-=-=-=-=-=-=-=-=-=
Performing Scan: cel-let-7 vs F59A3.9
=-=-=-=-=-=-=-=-=-=-=-=-=-=-=-=-=-=-=-=-=-=-=-=-=-=-=-=-=-=-=-=
Score for this Scan:
No Hits Found above Threshold
Complete

Read Sequence:NP_505622.1  ZK856.7 [Source:RefSeq_peptide;Acc:NP_505622](89 nt)
=-=-=-=-=-=-=-=-=-=-=-=-=-=-=-=-=-=-=-=-=-=-=-=-=-=-=-=-=-=-=-=
Performing Scan: cel-let-7 vs NP_505622.1
=-=-=-=-=-=-=-=-=-=-=-=-=-=-=-=-=-=-=-=-=-=-=-=-=-=-=-=-=-=-=-=
Score for this Scan:
No Hits Found above Threshold
Complete

Read Sequence:T19B10.4a  The protein product of this gene is predicted to contain a glutamine/asparagine (Q/N)-rich ('prion') domain, by the algorithm of Michelitsch and Weissman (as of the WS77 release of WormBase, i.e., in wormpep77). [Source: WormBase](97 nt)
=-=-=-=-=-=-=-=-=-=-=-=-=-=-=-=-=-=-=-=-=-=-=-=-=-=-=-=-=-=-=-=
Performing Scan: cel-let-7 vs T19B10.4a
=-=-=-=-=-=-=-=-=-=-=-=-=-=-=-=-=-=-=-=-=-=-=-=-=-=-=-=-=-=-=-=
Score for this Scan:
No Hits Found above Threshold
Complete

Read Sequence:B0507.2  B0507.2 [Source:RefSeq_peptide;Acc:NP_505261](120 nt)
=-=-=-=-=-=-=-=-=-=-=-=-=-=-=-=-=-=-=-=-=-=-=-=-=-=-=-=-=-=-=-=
Performing Scan: cel-let-7 vs B0507.2
=-=-=-=-=-=-=-=-=-=-=-=-=-=-=-=-=-=-=-=-=-=-=-=-=-=-=-=-=-=-=-=
Score for this Scan:
No Hits Found above Threshold
Complete

Read Sequence:B0001.7  B0001.7 [Source:RefSeq_peptide;Acc:NP_502309](157 nt)
=-=-=-=-=-=-=-=-=-=-=-=-=-=-=-=-=-=-=-=-=-=-=-=-=-=-=-=-=-=-=-=
Performing Scan: cel-let-7 vs B0001.7
=-=-=-=-=-=-=-=-=-=-=-=-=-=-=-=-=-=-=-=-=-=-=-=-=-=-=-=-=-=-=-=
Score for this Scan:
No Hits Found above Threshold
Complete

Read Sequence:C42C1.15  C42C1.15 [Source:RefSeq_peptide;Acc:NP_502339](134 nt)
=-=-=-=-=-=-=-=-=-=-=-=-=-=-=-=-=-=-=-=-=-=-=-=-=-=-=-=-=-=-=-=
Performing Scan: cel-let-7 vs C42C1.15
=-=-=-=-=-=-=-=-=-=-=-=-=-=-=-=-=-=-=-=-=-=-=-=-=-=-=-=-=-=-=-=
Score for this Scan:
No Hits Found above Threshold
Complete

Read Sequence:RL23_CAEEL  rpl-23 encodes a large ribosomal subunit L23 protein. [Source: WormBase](41 nt)
=-=-=-=-=-=-=-=-=-=-=-=-=-=-=-=-=-=-=-=-=-=-=-=-=-=-=-=-=-=-=-=
Performing Scan: cel-let-7 vs RL23_CAEEL
=-=-=-=-=-=-=-=-=-=-=-=-=-=-=-=-=-=-=-=-=-=-=-=-=-=-=-=-=-=-=-=
Score for this Scan:
No Hits Found above Threshold
Complete

Read Sequence:Y39B6A.47  Nuclear Hormone Receptor family member (nhr-145) [Source:RefSeq_peptide;Acc:NP_741681](59 nt)
=-=-=-=-=-=-=-=-=-=-=-=-=-=-=-=-=-=-=-=-=-=-=-=-=-=-=-=-=-=-=-=
Performing Scan: cel-let-7 vs Y39B6A.47
=-=-=-=-=-=-=-=-=-=-=-=-=-=-=-=-=-=-=-=-=-=-=-=-=-=-=-=-=-=-=-=
Score for this Scan:
No Hits Found above Threshold
Complete

Read Sequence:T06D8.1b  T06D8.1a [Source:RefSeq_peptide;Acc:NP_496398](587 nt)
=-=-=-=-=-=-=-=-=-=-=-=-=-=-=-=-=-=-=-=-=-=-=-=-=-=-=-=-=-=-=-=
Performing Scan: cel-let-7 vs T06D8.1b
=-=-=-=-=-=-=-=-=-=-=-=-=-=-=-=-=-=-=-=-=-=-=-=-=-=-=-=-=-=-=-=
Score for this Scan:
No Hits Found above Threshold
Complete

Read Sequence:F32A6.4a  ags-3 encodes an ortholog of mammalian AGS3, a receptor independent activator of G protein signalling, and of Drosophila RAPSYNOID. AGS-3 proteins have four GoLoco motifs. AGS-3 is involved in polarity and spindle orientation during early embryogenesis. a region of AGS-3 encompassing three GoLoco motifs specifically binds GOA-1 in yeast two-hybrid assays. AGS-3 is expressed in all muscles, intestine, and weakly in some head and ventral nerve cord neurons, with subcellular localization in strong dots. [Source: WormBase](388 nt)
=-=-=-=-=-=-=-=-=-=-=-=-=-=-=-=-=-=-=-=-=-=-=-=-=-=-=-=-=-=-=-=
Performing Scan: cel-let-7 vs F32A6.4a
=-=-=-=-=-=-=-=-=-=-=-=-=-=-=-=-=-=-=-=-=-=-=-=-=-=-=-=-=-=-=-=
Score for this Scan:
No Hits Found above Threshold
Complete

Read Sequence:T27B7.6a  Nuclear Hormone Receptor family member (nhr-228) [Source:RefSeq_peptide;Acc:NP_001041172](85 nt)
=-=-=-=-=-=-=-=-=-=-=-=-=-=-=-=-=-=-=-=-=-=-=-=-=-=-=-=-=-=-=-=
Performing Scan: cel-let-7 vs T27B7.6a
=-=-=-=-=-=-=-=-=-=-=-=-=-=-=-=-=-=-=-=-=-=-=-=-=-=-=-=-=-=-=-=
Score for this Scan:
No Hits Found above Threshold
Complete

Read Sequence:K10D3.4  K10D3.4 [Source:RefSeq_peptide;Acc:NP_492020](351 nt)
=-=-=-=-=-=-=-=-=-=-=-=-=-=-=-=-=-=-=-=-=-=-=-=-=-=-=-=-=-=-=-=
Performing Scan: cel-let-7 vs K10D3.4
=-=-=-=-=-=-=-=-=-=-=-=-=-=-=-=-=-=-=-=-=-=-=-=-=-=-=-=-=-=-=-=

   Forward:	Score: 108.000000  Q:2 to 22  R:149 to 175 Align Len (25) (52.00%) (76.00%)

   Query:    3' uUGAUAUGU---UGGAU--GAUGGAGu 5'
                 |||:|||:   ::||:  :| |||| 
   Ref:      5' cACTGTACGGTTGTCTGTTTTTCCTCt 3'

   Energy:  -20.790001 kCal/Mol

Scores for this hit:
>cel-let-7	K10D3.4	108.00	-20.79	0.00	2 22	149 175	25	52.00%	76.00%

Score for this Scan:
Seq1,Seq2,Tot Score,Tot Energy,Max Score,Max Energy,Strand,Len1,Len2,Positions
>>cel-let-7	K10D3.4	108.00	-20.79	108.00	-20.79	134	22	351	 148
Complete

Read Sequence:C16E9.2a  C16E9.2a [Source:RefSeq_peptide;Acc:NP_509174](297 nt)
=-=-=-=-=-=-=-=-=-=-=-=-=-=-=-=-=-=-=-=-=-=-=-=-=-=-=-=-=-=-=-=
Performing Scan: cel-let-7 vs C16E9.2a
=-=-=-=-=-=-=-=-=-=-=-=-=-=-=-=-=-=-=-=-=-=-=-=-=-=-=-=-=-=-=-=
Score for this Scan:
No Hits Found above Threshold
Complete

Read Sequence:T01E8.2  ref-1 encodes a protein with two basic helix-loop-helix (bHLH) domains that is distantly related to the hairy/Enhancer of split subfamily of bHLH transcription factors. REF-1 is required in hermaphrodites during early larval development for regulating the pattern of posterior Pn.p hypodermal cell fusions, primarily through regulation of MAB-5 homeodomain protein activity. REF-1 is also required for head morphogenesis and specification of the V6 lateral seam cell fate. [Source: WormBase](289 nt)
=-=-=-=-=-=-=-=-=-=-=-=-=-=-=-=-=-=-=-=-=-=-=-=-=-=-=-=-=-=-=-=
Performing Scan: cel-let-7 vs T01E8.2
=-=-=-=-=-=-=-=-=-=-=-=-=-=-=-=-=-=-=-=-=-=-=-=-=-=-=-=-=-=-=-=
Score for this Scan:
No Hits Found above Threshold
Complete

Read Sequence:F54H5.4b  mua-1 encodes predicted transcription factor and xKLF homolog that affects cell matrix attachments that are critical for transmission of muscle contractions to the cuticle and for attachment of the uterus to the body wall, such that mutations result in paralysis of movement and prolapse of the uterus through the vulval opening, and many other secondary defects. its putative activation domain modestly activates transcription in COS cells and mua-1 expression is dynamic during development and includes the hypodermis, anterior pharynx, uv1, uv2, uv3, and utse cells of the uterus, and in the hypodermal nuclei bordering the seam. [Source: WormBase](229 nt)
=-=-=-=-=-=-=-=-=-=-=-=-=-=-=-=-=-=-=-=-=-=-=-=-=-=-=-=-=-=-=-=
Performing Scan: cel-let-7 vs F54H5.4b
=-=-=-=-=-=-=-=-=-=-=-=-=-=-=-=-=-=-=-=-=-=-=-=-=-=-=-=-=-=-=-=
Score for this Scan:
No Hits Found above Threshold
Complete

Read Sequence:ZK381.3.2  Nuclear Hormone Receptor family member (nhr-249) [Source:RefSeq_peptide;Acc:NP_501076](140 nt)
=-=-=-=-=-=-=-=-=-=-=-=-=-=-=-=-=-=-=-=-=-=-=-=-=-=-=-=-=-=-=-=
Performing Scan: cel-let-7 vs ZK381.3.2
=-=-=-=-=-=-=-=-=-=-=-=-=-=-=-=-=-=-=-=-=-=-=-=-=-=-=-=-=-=-=-=
Score for this Scan:
No Hits Found above Threshold
Complete

Read Sequence:M04G7.1  M04G7.1 [Source:RefSeq_peptide;Acc:NP_499933](27 nt)
=-=-=-=-=-=-=-=-=-=-=-=-=-=-=-=-=-=-=-=-=-=-=-=-=-=-=-=-=-=-=-=
Performing Scan: cel-let-7 vs M04G7.1
=-=-=-=-=-=-=-=-=-=-=-=-=-=-=-=-=-=-=-=-=-=-=-=-=-=-=-=-=-=-=-=
Score for this Scan:
No Hits Found above Threshold
Complete

Read Sequence:NP_502230.1  T12A7.4 [Source:RefSeq_peptide;Acc:NP_502230](227 nt)
=-=-=-=-=-=-=-=-=-=-=-=-=-=-=-=-=-=-=-=-=-=-=-=-=-=-=-=-=-=-=-=
Performing Scan: cel-let-7 vs NP_502230.1
=-=-=-=-=-=-=-=-=-=-=-=-=-=-=-=-=-=-=-=-=-=-=-=-=-=-=-=-=-=-=-=
Score for this Scan:
No Hits Found above Threshold
Complete

Read Sequence:T22H9.3  T22H9.3 [Source:RefSeq_peptide;Acc:NP_503177](169 nt)
=-=-=-=-=-=-=-=-=-=-=-=-=-=-=-=-=-=-=-=-=-=-=-=-=-=-=-=-=-=-=-=
Performing Scan: cel-let-7 vs T22H9.3
=-=-=-=-=-=-=-=-=-=-=-=-=-=-=-=-=-=-=-=-=-=-=-=-=-=-=-=-=-=-=-=
Score for this Scan:
No Hits Found above Threshold
Complete

Read Sequence:ZC506.1  ZC506.1 [Source:RefSeq_peptide;Acc:NP_509671](419 nt)
=-=-=-=-=-=-=-=-=-=-=-=-=-=-=-=-=-=-=-=-=-=-=-=-=-=-=-=-=-=-=-=
Performing Scan: cel-let-7 vs ZC506.1
=-=-=-=-=-=-=-=-=-=-=-=-=-=-=-=-=-=-=-=-=-=-=-=-=-=-=-=-=-=-=-=
Score for this Scan:
No Hits Found above Threshold
Complete

Read Sequence:ZK6.7a  ZK6.7a [Source:RefSeq_peptide;Acc:NP_503184](394 nt)
=-=-=-=-=-=-=-=-=-=-=-=-=-=-=-=-=-=-=-=-=-=-=-=-=-=-=-=-=-=-=-=
Performing Scan: cel-let-7 vs ZK6.7a
=-=-=-=-=-=-=-=-=-=-=-=-=-=-=-=-=-=-=-=-=-=-=-=-=-=-=-=-=-=-=-=
Score for this Scan:
No Hits Found above Threshold
Complete

Read Sequence:ZK54.2b.1  Trehalose 6-Phosphate Synthase family member (tps-1) [Source:RefSeq_peptide;Acc:NP_001041303](321 nt)
=-=-=-=-=-=-=-=-=-=-=-=-=-=-=-=-=-=-=-=-=-=-=-=-=-=-=-=-=-=-=-=
Performing Scan: cel-let-7 vs ZK54.2b.1
=-=-=-=-=-=-=-=-=-=-=-=-=-=-=-=-=-=-=-=-=-=-=-=-=-=-=-=-=-=-=-=
Score for this Scan:
No Hits Found above Threshold
Complete

Read Sequence:ZC116.1  ZC116.1 [Source:RefSeq_peptide;Acc:NP_506155](115 nt)
=-=-=-=-=-=-=-=-=-=-=-=-=-=-=-=-=-=-=-=-=-=-=-=-=-=-=-=-=-=-=-=
Performing Scan: cel-let-7 vs ZC116.1
=-=-=-=-=-=-=-=-=-=-=-=-=-=-=-=-=-=-=-=-=-=-=-=-=-=-=-=-=-=-=-=
Score for this Scan:
No Hits Found above Threshold
Complete

Read Sequence:C53B4.6  C53B4.6 [Source:RefSeq_peptide;Acc:NP_501562](62 nt)
=-=-=-=-=-=-=-=-=-=-=-=-=-=-=-=-=-=-=-=-=-=-=-=-=-=-=-=-=-=-=-=
Performing Scan: cel-let-7 vs C53B4.6
=-=-=-=-=-=-=-=-=-=-=-=-=-=-=-=-=-=-=-=-=-=-=-=-=-=-=-=-=-=-=-=
Score for this Scan:
No Hits Found above Threshold
Complete

Read Sequence:ZK546.5  ZK546.5 [Source:RefSeq_peptide;Acc:NP_494903](27 nt)
=-=-=-=-=-=-=-=-=-=-=-=-=-=-=-=-=-=-=-=-=-=-=-=-=-=-=-=-=-=-=-=
Performing Scan: cel-let-7 vs ZK546.5
=-=-=-=-=-=-=-=-=-=-=-=-=-=-=-=-=-=-=-=-=-=-=-=-=-=-=-=-=-=-=-=
Score for this Scan:
No Hits Found above Threshold
Complete

Read Sequence:W09D12.1.2  W09D12.1 [Source:RefSeq_peptide;Acc:NP_506678](58 nt)
=-=-=-=-=-=-=-=-=-=-=-=-=-=-=-=-=-=-=-=-=-=-=-=-=-=-=-=-=-=-=-=
Performing Scan: cel-let-7 vs W09D12.1.2
=-=-=-=-=-=-=-=-=-=-=-=-=-=-=-=-=-=-=-=-=-=-=-=-=-=-=-=-=-=-=-=
Score for this Scan:
No Hits Found above Threshold
Complete

Read Sequence:Y54F10AM.8.1  Y54F10AM.8 [Source:RefSeq_peptide;Acc:NP_497570](160 nt)
=-=-=-=-=-=-=-=-=-=-=-=-=-=-=-=-=-=-=-=-=-=-=-=-=-=-=-=-=-=-=-=
Performing Scan: cel-let-7 vs Y54F10AM.8.1
=-=-=-=-=-=-=-=-=-=-=-=-=-=-=-=-=-=-=-=-=-=-=-=-=-=-=-=-=-=-=-=
Score for this Scan:
No Hits Found above Threshold
Complete

Read Sequence:F29F11.4  twk-12 encodes one of 44 C. elegans TWK (two-P domain K+) potassium channel subunits that contain two pore-forming domains and four transmembrane domains. as loss of TWK-12 function via RNA-mediated interference (RNAi) does not result in any abnormalities, the precise role of TWK-12 in C. elegans development and/or behavior is not yet known. TWK-12 may, however, function redundantly with other TWK channels. the TWK-12 expression pattern has not been determined. [Source: WormBase](85 nt)
=-=-=-=-=-=-=-=-=-=-=-=-=-=-=-=-=-=-=-=-=-=-=-=-=-=-=-=-=-=-=-=
Performing Scan: cel-let-7 vs F29F11.4
=-=-=-=-=-=-=-=-=-=-=-=-=-=-=-=-=-=-=-=-=-=-=-=-=-=-=-=-=-=-=-=
Score for this Scan:
No Hits Found above Threshold
Complete

Read Sequence:F09C3.2  F09C3.2 [Source:RefSeq_peptide;Acc:NP_493493](176 nt)
=-=-=-=-=-=-=-=-=-=-=-=-=-=-=-=-=-=-=-=-=-=-=-=-=-=-=-=-=-=-=-=
Performing Scan: cel-let-7 vs F09C3.2
=-=-=-=-=-=-=-=-=-=-=-=-=-=-=-=-=-=-=-=-=-=-=-=-=-=-=-=-=-=-=-=
Score for this Scan:
No Hits Found above Threshold
Complete

Read Sequence:T13A10.5a  nlp-16 encodes a predicted neuropeptide that does not belong to a multigene family in C. elegans and is not clearly related to well-characterized neuropeptides. the peptide encoded by nlp-16 has been isolated from Ascaris suum. [Source: WormBase](221 nt)
=-=-=-=-=-=-=-=-=-=-=-=-=-=-=-=-=-=-=-=-=-=-=-=-=-=-=-=-=-=-=-=
Performing Scan: cel-let-7 vs T13A10.5a
=-=-=-=-=-=-=-=-=-=-=-=-=-=-=-=-=-=-=-=-=-=-=-=-=-=-=-=-=-=-=-=
Score for this Scan:
No Hits Found above Threshold
Complete

Read Sequence:F32B6.4  F32B6.4 [Source:RefSeq_peptide;Acc:NP_501779](21 nt)
=-=-=-=-=-=-=-=-=-=-=-=-=-=-=-=-=-=-=-=-=-=-=-=-=-=-=-=-=-=-=-=
Performing Scan: cel-let-7 vs F32B6.4
=-=-=-=-=-=-=-=-=-=-=-=-=-=-=-=-=-=-=-=-=-=-=-=-=-=-=-=-=-=-=-=
Score for this Scan:
No Hits Found above Threshold
Complete

Read Sequence:T23G7.1  dpl-1 encodes a homolog of mammalian DP required for embryonic asymmetry. [Source: WormBase](352 nt)
=-=-=-=-=-=-=-=-=-=-=-=-=-=-=-=-=-=-=-=-=-=-=-=-=-=-=-=-=-=-=-=
Performing Scan: cel-let-7 vs T23G7.1
=-=-=-=-=-=-=-=-=-=-=-=-=-=-=-=-=-=-=-=-=-=-=-=-=-=-=-=-=-=-=-=
Score for this Scan:
No Hits Found above Threshold
Complete

Read Sequence:Y51H4A.17  sta-1 encodes the C. elegans STAT orthologue. from N- to C-terminus, STA-1 contains conserved coiled-coil, DNA-binding, and SH2 domains, but apparently lacks a conserved amino-terminal oligomerization domain found in other STAT family members. sta-1 activity is required for repressing dauer formation at high temperatures and genetic analyses indicate that STA-1 acts redundantly with some members of the DAF-7/TGF-beta signaling pathway to repress dauer formation, particularly at low temperatures. tyrosine-phosphorylated STA-1 is able to bind a high affinity mammalian STAT binding sequence, and the STA-1 C-terminus can function as a transcriptional activation domain. sta-1 is widely expressed during most life stages, including the dauer stage, and is found in the pharynx, intestine, body wall muscles, and in neurons. STA-1 localizes to both the cytoplasm and the nucleus, with expression in the latter found particularly in some amphid neurons. in some neurons, STA-1 expression appears to be negatively regulated by DAF-7/TGF-beta signaling. [Source: WormBase](197 nt)
=-=-=-=-=-=-=-=-=-=-=-=-=-=-=-=-=-=-=-=-=-=-=-=-=-=-=-=-=-=-=-=
Performing Scan: cel-let-7 vs Y51H4A.17
=-=-=-=-=-=-=-=-=-=-=-=-=-=-=-=-=-=-=-=-=-=-=-=-=-=-=-=-=-=-=-=
Score for this Scan:
No Hits Found above Threshold
Complete

Read Sequence:ZC155.1.1  nex-1 encodes an annexin, a member of a family of calcium-dependent phospholipid binding proteins. NEX-1 is required for efficient engulfment of apoptotic cell corpses in the pharynx, and may also function in other membrane fusion events, such as exocytosis. NEX-1 in vitro can bind phosphatidylserine, phosphatidylinositol, heparin, heparan sulfate, and chondroitin sulfate. NEX-1 is expressed in the pharynx, hypodermal cells, the vulva, the uterus, the spermathecal valve, and yolk granules of maturing oocytes. [Source: WormBase](155 nt)
=-=-=-=-=-=-=-=-=-=-=-=-=-=-=-=-=-=-=-=-=-=-=-=-=-=-=-=-=-=-=-=
Performing Scan: cel-let-7 vs ZC155.1.1
=-=-=-=-=-=-=-=-=-=-=-=-=-=-=-=-=-=-=-=-=-=-=-=-=-=-=-=-=-=-=-=
Score for this Scan:
No Hits Found above Threshold
Complete

Read Sequence:E01A2.6  E01A2.6 [Source:RefSeq_peptide;Acc:NP_491304](584 nt)
=-=-=-=-=-=-=-=-=-=-=-=-=-=-=-=-=-=-=-=-=-=-=-=-=-=-=-=-=-=-=-=
Performing Scan: cel-let-7 vs E01A2.6
=-=-=-=-=-=-=-=-=-=-=-=-=-=-=-=-=-=-=-=-=-=-=-=-=-=-=-=-=-=-=-=
Score for this Scan:
No Hits Found above Threshold
Complete

Read Sequence:C13B4.1  C13B4.1 [Source:RefSeq_peptide;Acc:NP_497005](124 nt)
=-=-=-=-=-=-=-=-=-=-=-=-=-=-=-=-=-=-=-=-=-=-=-=-=-=-=-=-=-=-=-=
Performing Scan: cel-let-7 vs C13B4.1
=-=-=-=-=-=-=-=-=-=-=-=-=-=-=-=-=-=-=-=-=-=-=-=-=-=-=-=-=-=-=-=
Score for this Scan:
No Hits Found above Threshold
Complete

Read Sequence:T02G5.12  T02G5.12 [Source:RefSeq_peptide;Acc:NP_495464](185 nt)
=-=-=-=-=-=-=-=-=-=-=-=-=-=-=-=-=-=-=-=-=-=-=-=-=-=-=-=-=-=-=-=
Performing Scan: cel-let-7 vs T02G5.12
=-=-=-=-=-=-=-=-=-=-=-=-=-=-=-=-=-=-=-=-=-=-=-=-=-=-=-=-=-=-=-=
Score for this Scan:
No Hits Found above Threshold
Complete

Read Sequence:F46F11.5.2  vha-10 encodes an ortholog of subunit G of the cytoplasmic (V1) domain of vacuolar proton-translocating ATPase (V-ATPase). VHA-10 is required for necrosis, since vha-10(RNAi) suppresses necrotic neurodegeneration and thapsigargin-induced cell death. VHA-10 is a predicted cytosolic stator (stalk) component. [Source: WormBase](278 nt)
=-=-=-=-=-=-=-=-=-=-=-=-=-=-=-=-=-=-=-=-=-=-=-=-=-=-=-=-=-=-=-=
Performing Scan: cel-let-7 vs F46F11.5.2
=-=-=-=-=-=-=-=-=-=-=-=-=-=-=-=-=-=-=-=-=-=-=-=-=-=-=-=-=-=-=-=
Score for this Scan:
No Hits Found above Threshold
Complete

Read Sequence:F45E6.2  atf-6 is an ortholog of mammalian ATF6alpha, a proximal sensor required for the unfolded protein response (UPR) in the endoplasmic reticulum (ER). ATF6alpha is a transmembrane protein, with a bZIP transcription factor domain in its cytosolic amino terminus that is released and activated by proteolytic cleavage upon ER stress. either ire-1 or xbp-1 deletions are synthetically lethal with atf-6 or pek-1 deletions, producing arrest in L2 larvae. RNAi of Y56A3A.2 (a S2P protease homolog) is synthetically lethal with ire-1(RNAi), consistent with the hypothesis that Y56A3A.2 cleaves ATF-6. atf-6 regulates few genes that are transcriptionally induced by UPR, but regulates roughly one-quarter of genes that require UPR constitutively. pdr-1 transcripts are strongly upregulated in a atf-6(ok551) mutant background, but atf-6(ok551).pdr-1(lg103) double mutants have a grossly normal phenotype . atf-6 is dispensable for proper localization of GLR-1 glutamate receptors. [Source: WormBase](615 nt)
=-=-=-=-=-=-=-=-=-=-=-=-=-=-=-=-=-=-=-=-=-=-=-=-=-=-=-=-=-=-=-=
Performing Scan: cel-let-7 vs F45E6.2
=-=-=-=-=-=-=-=-=-=-=-=-=-=-=-=-=-=-=-=-=-=-=-=-=-=-=-=-=-=-=-=
Score for this Scan:
No Hits Found above Threshold
Complete

Read Sequence:M03C11.8  M03C11.8 [Source:RefSeq_peptide;Acc:NP_499301](469 nt)
=-=-=-=-=-=-=-=-=-=-=-=-=-=-=-=-=-=-=-=-=-=-=-=-=-=-=-=-=-=-=-=
Performing Scan: cel-let-7 vs M03C11.8
=-=-=-=-=-=-=-=-=-=-=-=-=-=-=-=-=-=-=-=-=-=-=-=-=-=-=-=-=-=-=-=
Score for this Scan:
No Hits Found above Threshold
Complete

Read Sequence:T02E9.2b  grl-7 encodes a hedgehog-like protein, with an N-terminal signal sequence, a central low-complexity region, and a C-terminal Ground-like (Grl) domain. GRL-7 is expressed in intestine, hypodermis, and seam cells. the Grl domain is predicted to form a cysteine-crosslinked protein involved in intercellular signalling, and it has subtle similarity to the N-terminal Hedge domain of HEDGEHOG proteins. [Source: WormBase](112 nt)
=-=-=-=-=-=-=-=-=-=-=-=-=-=-=-=-=-=-=-=-=-=-=-=-=-=-=-=-=-=-=-=
Performing Scan: cel-let-7 vs T02E9.2b
=-=-=-=-=-=-=-=-=-=-=-=-=-=-=-=-=-=-=-=-=-=-=-=-=-=-=-=-=-=-=-=
Score for this Scan:
No Hits Found above Threshold
Complete

Read Sequence:K06A5.8b  K06A5.8d [Source:RefSeq_peptide;Acc:NP_491867](38 nt)
=-=-=-=-=-=-=-=-=-=-=-=-=-=-=-=-=-=-=-=-=-=-=-=-=-=-=-=-=-=-=-=
Performing Scan: cel-let-7 vs K06A5.8b
=-=-=-=-=-=-=-=-=-=-=-=-=-=-=-=-=-=-=-=-=-=-=-=-=-=-=-=-=-=-=-=
Score for this Scan:
No Hits Found above Threshold
Complete

Read Sequence:C27H5.2a  C27H5.2a [Source:RefSeq_peptide;Acc:NP_495484](91 nt)
=-=-=-=-=-=-=-=-=-=-=-=-=-=-=-=-=-=-=-=-=-=-=-=-=-=-=-=-=-=-=-=
Performing Scan: cel-let-7 vs C27H5.2a
=-=-=-=-=-=-=-=-=-=-=-=-=-=-=-=-=-=-=-=-=-=-=-=-=-=-=-=-=-=-=-=
Score for this Scan:
No Hits Found above Threshold
Complete

Read Sequence:C11G6.4a.1  Nuclear hormone receptor family member nhr-28. [Source:Uniprot/SWISSPROT;Acc:Q17905](354 nt)
=-=-=-=-=-=-=-=-=-=-=-=-=-=-=-=-=-=-=-=-=-=-=-=-=-=-=-=-=-=-=-=
Performing Scan: cel-let-7 vs C11G6.4a.1
=-=-=-=-=-=-=-=-=-=-=-=-=-=-=-=-=-=-=-=-=-=-=-=-=-=-=-=-=-=-=-=
Score for this Scan:
No Hits Found above Threshold
Complete

Read Sequence:C35D10.2  C35D10.2 [Source:RefSeq_peptide;Acc:NP_498017](35 nt)
=-=-=-=-=-=-=-=-=-=-=-=-=-=-=-=-=-=-=-=-=-=-=-=-=-=-=-=-=-=-=-=
Performing Scan: cel-let-7 vs C35D10.2
=-=-=-=-=-=-=-=-=-=-=-=-=-=-=-=-=-=-=-=-=-=-=-=-=-=-=-=-=-=-=-=
Score for this Scan:
No Hits Found above Threshold
Complete

Read Sequence:F25H8.5b  The dur-1 ('Dauer UpRegulated') gene encodes proteins (DUR-1A and DUR-1C) that are predicted to be hydrophilic and heat-resistant, and that might participate in anhydrobiosis. expression of at least one dur-1 transcript is upregulated in dauer larvae and other transcripts may be specifically expressed in dauer larvae. [Source: WormBase](221 nt)
=-=-=-=-=-=-=-=-=-=-=-=-=-=-=-=-=-=-=-=-=-=-=-=-=-=-=-=-=-=-=-=
Performing Scan: cel-let-7 vs F25H8.5b
=-=-=-=-=-=-=-=-=-=-=-=-=-=-=-=-=-=-=-=-=-=-=-=-=-=-=-=-=-=-=-=
Score for this Scan:
No Hits Found above Threshold
Complete

Read Sequence:R02F2.4  R02F2.4 [Source:RefSeq_peptide;Acc:NP_498171](53 nt)
=-=-=-=-=-=-=-=-=-=-=-=-=-=-=-=-=-=-=-=-=-=-=-=-=-=-=-=-=-=-=-=
Performing Scan: cel-let-7 vs R02F2.4
=-=-=-=-=-=-=-=-=-=-=-=-=-=-=-=-=-=-=-=-=-=-=-=-=-=-=-=-=-=-=-=
Score for this Scan:
No Hits Found above Threshold
Complete

Read Sequence:Y37E3.3  DNA-directed RNA polymerase II 7.6 kDa polypeptide (EC 2.7.7.6) (RPB10) (RPB7.6). [Source:Uniprot/SWISSPROT;Acc:Q9GR61](129 nt)
=-=-=-=-=-=-=-=-=-=-=-=-=-=-=-=-=-=-=-=-=-=-=-=-=-=-=-=-=-=-=-=
Performing Scan: cel-let-7 vs Y37E3.3
=-=-=-=-=-=-=-=-=-=-=-=-=-=-=-=-=-=-=-=-=-=-=-=-=-=-=-=-=-=-=-=
Score for this Scan:
No Hits Found above Threshold
Complete

Read Sequence:Y51H7C.6b  cogc-4 encodes an ortholog of mammalian COG-4, a subunit of lobe A of the conserved oligomeric Golgi complex (COGC). COGC-4 is required for normal gonadal distal tip cell migration, a process that also requires seven other orthologs of COGC subunits. like other lobe A subunits in both C. elegans and S. cerevisiae, COGC-4 is strongly required for normal function, while lobe B subunits are only partially required in either worms or yeast. [Source: WormBase](44 nt)
=-=-=-=-=-=-=-=-=-=-=-=-=-=-=-=-=-=-=-=-=-=-=-=-=-=-=-=-=-=-=-=
Performing Scan: cel-let-7 vs Y51H7C.6b
=-=-=-=-=-=-=-=-=-=-=-=-=-=-=-=-=-=-=-=-=-=-=-=-=-=-=-=-=-=-=-=
Score for this Scan:
No Hits Found above Threshold
Complete

Read Sequence:Y43F8C.13  Y43F8C.13 [Source:RefSeq_peptide;Acc:NP_507813](68 nt)
=-=-=-=-=-=-=-=-=-=-=-=-=-=-=-=-=-=-=-=-=-=-=-=-=-=-=-=-=-=-=-=
Performing Scan: cel-let-7 vs Y43F8C.13
=-=-=-=-=-=-=-=-=-=-=-=-=-=-=-=-=-=-=-=-=-=-=-=-=-=-=-=-=-=-=-=
Score for this Scan:
No Hits Found above Threshold
Complete

Read Sequence:ZK897.1  unc-31 encodes a pleckstrin homology (PH) domain-containing protein orthologous to human calcium-dependent activator protein for secretion (CADPS, OMIM:604667). UNC-31 functions in post-docking calcium-regulated dense-core vesicle fusion that is required for egg laying, locomotion, pharyngeal pumping, and recovery from the dauer larval stage. in addition, UNC-31 functions in the insulin receptor signaling pathway that regulates adult life span where it may control Ca[2+]-regulated secretion of an insulin-like ligand. [Source: WormBase](92 nt)
=-=-=-=-=-=-=-=-=-=-=-=-=-=-=-=-=-=-=-=-=-=-=-=-=-=-=-=-=-=-=-=
Performing Scan: cel-let-7 vs ZK897.1
=-=-=-=-=-=-=-=-=-=-=-=-=-=-=-=-=-=-=-=-=-=-=-=-=-=-=-=-=-=-=-=
Score for this Scan:
No Hits Found above Threshold
Complete

Read Sequence:W05F2.6  W05F2.6 [Source:RefSeq_peptide;Acc:NP_491151](57 nt)
=-=-=-=-=-=-=-=-=-=-=-=-=-=-=-=-=-=-=-=-=-=-=-=-=-=-=-=-=-=-=-=
Performing Scan: cel-let-7 vs W05F2.6
=-=-=-=-=-=-=-=-=-=-=-=-=-=-=-=-=-=-=-=-=-=-=-=-=-=-=-=-=-=-=-=
Score for this Scan:
No Hits Found above Threshold
Complete

Read Sequence:T10C6.6a.1  T10C6.6a [Source:RefSeq_peptide;Acc:NP_507025](214 nt)
=-=-=-=-=-=-=-=-=-=-=-=-=-=-=-=-=-=-=-=-=-=-=-=-=-=-=-=-=-=-=-=
Performing Scan: cel-let-7 vs T10C6.6a.1
=-=-=-=-=-=-=-=-=-=-=-=-=-=-=-=-=-=-=-=-=-=-=-=-=-=-=-=-=-=-=-=
Score for this Scan:
No Hits Found above Threshold
Complete

Read Sequence:NP_505851.1  The protein product of this gene is predicted to contain a glutamine/asparagine (Q/N)-rich ('prion') domain, by the algorithm of Michelitsch and Weissman (as of the WS77 release of WormBase, i.e., in wormpep77). [Source: WormBase](33 nt)
=-=-=-=-=-=-=-=-=-=-=-=-=-=-=-=-=-=-=-=-=-=-=-=-=-=-=-=-=-=-=-=
Performing Scan: cel-let-7 vs NP_505851.1
=-=-=-=-=-=-=-=-=-=-=-=-=-=-=-=-=-=-=-=-=-=-=-=-=-=-=-=-=-=-=-=
Score for this Scan:
No Hits Found above Threshold
Complete

Read Sequence:C06A5.6  C06A5.6 [Source:RefSeq_peptide;Acc:NP_491730](116 nt)
=-=-=-=-=-=-=-=-=-=-=-=-=-=-=-=-=-=-=-=-=-=-=-=-=-=-=-=-=-=-=-=
Performing Scan: cel-let-7 vs C06A5.6
=-=-=-=-=-=-=-=-=-=-=-=-=-=-=-=-=-=-=-=-=-=-=-=-=-=-=-=-=-=-=-=
Score for this Scan:
No Hits Found above Threshold
Complete

Read Sequence:F20B6.2.1  vha-12 encodes an ortholog of subunit B of the cytoplasmic (V1) domain of vacuolar proton-translocating ATPase (V-ATPase). VHA-12 is orthologous to human ATP6V1B1 (OMIM:192132, mutated in distal renal tubular acidosis with progressive sensorineural deafness) and ATP6V1B2 (OMIM:606939). VHA-12 and TAG-300/Y110A7A.12 are co-orthologs. VHA-17, like VHA-1 and VHA-12, antagonizes EFF-1-mediated cell fusion in hypodermal cells. VHA-12 is required for necrosis, since mutation of vha-12 suppresses necrotic neurodegeneration, cytoplasmic acidification, and thapsigargin-induced cell death. VHA-12 is predicted to bind ATP as part of a cytosolic VHA-12/VHA-13 heterohexamer, whose ATP hydrolysis drives the V-ATPase rotor. general levels of VHA-12 protein are very low in embryos but increase strongly after hatching. [Source: WormBase](421 nt)
=-=-=-=-=-=-=-=-=-=-=-=-=-=-=-=-=-=-=-=-=-=-=-=-=-=-=-=-=-=-=-=
Performing Scan: cel-let-7 vs F20B6.2.1
=-=-=-=-=-=-=-=-=-=-=-=-=-=-=-=-=-=-=-=-=-=-=-=-=-=-=-=-=-=-=-=
Score for this Scan:
No Hits Found above Threshold
Complete

Read Sequence:T13H5.1b  T13H5.1a [Source:RefSeq_peptide;Acc:NP_001022346](367 nt)
=-=-=-=-=-=-=-=-=-=-=-=-=-=-=-=-=-=-=-=-=-=-=-=-=-=-=-=-=-=-=-=
Performing Scan: cel-let-7 vs T13H5.1b
=-=-=-=-=-=-=-=-=-=-=-=-=-=-=-=-=-=-=-=-=-=-=-=-=-=-=-=-=-=-=-=
Score for this Scan:
No Hits Found above Threshold
Complete

Read Sequence:Y38E10A.13  Y38E10A.13 [Source:RefSeq_peptide;Acc:NP_496696](101 nt)
=-=-=-=-=-=-=-=-=-=-=-=-=-=-=-=-=-=-=-=-=-=-=-=-=-=-=-=-=-=-=-=
Performing Scan: cel-let-7 vs Y38E10A.13
=-=-=-=-=-=-=-=-=-=-=-=-=-=-=-=-=-=-=-=-=-=-=-=-=-=-=-=-=-=-=-=
Score for this Scan:
No Hits Found above Threshold
Complete

Read Sequence:C08F8.8  Nuclear hormone receptor family member nhr-67. [Source:Uniprot/SWISSPROT;Acc:Q9XVV3](212 nt)
=-=-=-=-=-=-=-=-=-=-=-=-=-=-=-=-=-=-=-=-=-=-=-=-=-=-=-=-=-=-=-=
Performing Scan: cel-let-7 vs C08F8.8
=-=-=-=-=-=-=-=-=-=-=-=-=-=-=-=-=-=-=-=-=-=-=-=-=-=-=-=-=-=-=-=
Score for this Scan:
No Hits Found above Threshold
Complete

Read Sequence:Y69A2AR.6  Y69A2AR.6 [Source:RefSeq_peptide;Acc:NP_500232](132 nt)
=-=-=-=-=-=-=-=-=-=-=-=-=-=-=-=-=-=-=-=-=-=-=-=-=-=-=-=-=-=-=-=
Performing Scan: cel-let-7 vs Y69A2AR.6
=-=-=-=-=-=-=-=-=-=-=-=-=-=-=-=-=-=-=-=-=-=-=-=-=-=-=-=-=-=-=-=
Score for this Scan:
No Hits Found above Threshold
Complete

Read Sequence:W08E12.3  W08E12.3 [Source:RefSeq_peptide;Acc:NP_500315](15 nt)
=-=-=-=-=-=-=-=-=-=-=-=-=-=-=-=-=-=-=-=-=-=-=-=-=-=-=-=-=-=-=-=
Performing Scan: cel-let-7 vs W08E12.3
=-=-=-=-=-=-=-=-=-=-=-=-=-=-=-=-=-=-=-=-=-=-=-=-=-=-=-=-=-=-=-=
Score for this Scan:
No Hits Found above Threshold
Complete

Read Sequence:F26G1.7  msp-3 encodes a protein that belongs to a family of proteins called the Major Sperm Proteins (MSPs) that is conserved in nematodes. msp-3 is similar in nucleotide sequence to the msp genes from the nematode Onchocerca volvulus. the msp gene family consists of closely related, small, basic proteins that make up 15% of sperm protein. this multigene family consists of over fifty genes, including many pseudogenes. MSPs are involved in both extracellular signaling and cytoskeletal functions during reproduction-MSP antagonizes Eph/ephrin signaling, in part, by binding VAB-1 Eph receptor tyrosine kinase on oocytes and sheath cells to promote oocyte maturation and MAPK activation. MSP proteins assemble into fibrous networks that drive movement of the C. elegans sperm. msp genes are expressed only in late primary spermatocytes. [Source: WormBase](33 nt)
=-=-=-=-=-=-=-=-=-=-=-=-=-=-=-=-=-=-=-=-=-=-=-=-=-=-=-=-=-=-=-=
Performing Scan: cel-let-7 vs F26G1.7
=-=-=-=-=-=-=-=-=-=-=-=-=-=-=-=-=-=-=-=-=-=-=-=-=-=-=-=-=-=-=-=
Score for this Scan:
No Hits Found above Threshold
Complete

Read Sequence:Y62H9A.3  Y62H9A.3 [Source:RefSeq_peptide;Acc:NP_509984](26 nt)
=-=-=-=-=-=-=-=-=-=-=-=-=-=-=-=-=-=-=-=-=-=-=-=-=-=-=-=-=-=-=-=
Performing Scan: cel-let-7 vs Y62H9A.3
=-=-=-=-=-=-=-=-=-=-=-=-=-=-=-=-=-=-=-=-=-=-=-=-=-=-=-=-=-=-=-=
Score for this Scan:
No Hits Found above Threshold
Complete

Read Sequence:F57B1.2.2  sun-1 encodes a paralog of UNC-84, also called matefin, whose general domain organization (one or more central transmembrane and coiled-coil domains, followed by a C-terminal SUN domain) is shared by Sad1p from Schizosaccharomyces pombe and UNC-84 from C. elegans. SUN-1 is a nuclear envelope receptor for CED-4 during apoptosis, and is bound by CED-4 in vitro. SUN-1 is partially required for apoptosis, since sun-1(RNAi) animals have a moderate defect in normal cell death. SUN-1 is strongly expressed in the nuclear envelope of all early embryonic cells, the primordial germ cells Z2 and Z3, and the germ cell lineage (but not in sperm). early (embryonic) SUN-1 protein is provided maternally, while germ line SUN-1 is zygotic. SUN-1 colocalizes with the nuclear lamin LMN-1 in vivo and binds it in vitro. SUN-1 is required for localization of the hook protein ZYG-12 to the nuclear envelope, and thus for the attachment of centrosomes to nuclei. SUN-1 and UNC-84 may define a class of proteins localized to the outer nuclear envelope but not the endoplasmic reticulum. [Source: WormBase](216 nt)
=-=-=-=-=-=-=-=-=-=-=-=-=-=-=-=-=-=-=-=-=-=-=-=-=-=-=-=-=-=-=-=
Performing Scan: cel-let-7 vs F57B1.2.2
=-=-=-=-=-=-=-=-=-=-=-=-=-=-=-=-=-=-=-=-=-=-=-=-=-=-=-=-=-=-=-=
Score for this Scan:
No Hits Found above Threshold
Complete

Read Sequence:Y39H10A.6  Y39H10A.6 [Source:RefSeq_peptide;Acc:NP_504039](79 nt)
=-=-=-=-=-=-=-=-=-=-=-=-=-=-=-=-=-=-=-=-=-=-=-=-=-=-=-=-=-=-=-=
Performing Scan: cel-let-7 vs Y39H10A.6
=-=-=-=-=-=-=-=-=-=-=-=-=-=-=-=-=-=-=-=-=-=-=-=-=-=-=-=-=-=-=-=
Score for this Scan:
No Hits Found above Threshold
Complete

Read Sequence:C07G2.2a.1  ATF (cAMP-dependent transciption factor) family member (atf-7) [Source:RefSeq_peptide;Acc:NP_497914](674 nt)
=-=-=-=-=-=-=-=-=-=-=-=-=-=-=-=-=-=-=-=-=-=-=-=-=-=-=-=-=-=-=-=
Performing Scan: cel-let-7 vs C07G2.2a.1
=-=-=-=-=-=-=-=-=-=-=-=-=-=-=-=-=-=-=-=-=-=-=-=-=-=-=-=-=-=-=-=
Score for this Scan:
No Hits Found above Threshold
Complete

Read Sequence:T19B10.9  T19B10.9 [Source:RefSeq_peptide;Acc:NP_505857](110 nt)
=-=-=-=-=-=-=-=-=-=-=-=-=-=-=-=-=-=-=-=-=-=-=-=-=-=-=-=-=-=-=-=
Performing Scan: cel-let-7 vs T19B10.9
=-=-=-=-=-=-=-=-=-=-=-=-=-=-=-=-=-=-=-=-=-=-=-=-=-=-=-=-=-=-=-=
Score for this Scan:
No Hits Found above Threshold
Complete

Read Sequence:Y69H2.10a  Y69H2.10b [Source:RefSeq_peptide;Acc:NP_001024280](100 nt)
=-=-=-=-=-=-=-=-=-=-=-=-=-=-=-=-=-=-=-=-=-=-=-=-=-=-=-=-=-=-=-=
Performing Scan: cel-let-7 vs Y69H2.10a
=-=-=-=-=-=-=-=-=-=-=-=-=-=-=-=-=-=-=-=-=-=-=-=-=-=-=-=-=-=-=-=
Score for this Scan:
No Hits Found above Threshold
Complete

Read Sequence:B0240.1.1  rhr-2 encodes a predicted transmembrane protein with similarity to human Rh blood group antigens proposed to function in inorganic ion transport and metabolism. the role of RHR-2 in C. elegans development or behavior remains unclear, as loss of RHR-2 function via RNA-mediated interference does not result in any abnormalities. [Source: WormBase](80 nt)
=-=-=-=-=-=-=-=-=-=-=-=-=-=-=-=-=-=-=-=-=-=-=-=-=-=-=-=-=-=-=-=
Performing Scan: cel-let-7 vs B0240.1.1
=-=-=-=-=-=-=-=-=-=-=-=-=-=-=-=-=-=-=-=-=-=-=-=-=-=-=-=-=-=-=-=
Score for this Scan:
No Hits Found above Threshold
Complete

Read Sequence:F58G11.3a  F58G11.3a [Source:RefSeq_peptide;Acc:NP_001041135](244 nt)
=-=-=-=-=-=-=-=-=-=-=-=-=-=-=-=-=-=-=-=-=-=-=-=-=-=-=-=-=-=-=-=
Performing Scan: cel-let-7 vs F58G11.3a
=-=-=-=-=-=-=-=-=-=-=-=-=-=-=-=-=-=-=-=-=-=-=-=-=-=-=-=-=-=-=-=
Score for this Scan:
No Hits Found above Threshold
Complete

Read Sequence:F57B9.4c  coq-2 encodes a putative para-hydroxybenzoate-polyprenyl transferase (UbiA prenyltransferase), orthologous to S. cerevisiae COQ2. COQ-2 is required for ubiquinone (coenzyme Q9) biosynthesis and for normally short lifespan. coq-2 mutants have slowed pharyngeal pumping, and eventually arrest as paralysed larvae before dying. coq-2(RNAi) animals have reduced levels of coenzyme Q9 and superoxide, and have abnormally long lifespans. coq-2 mutants are not rescued by dietary coenzyme Q. [Source: WormBase](146 nt)
=-=-=-=-=-=-=-=-=-=-=-=-=-=-=-=-=-=-=-=-=-=-=-=-=-=-=-=-=-=-=-=
Performing Scan: cel-let-7 vs F57B9.4c
=-=-=-=-=-=-=-=-=-=-=-=-=-=-=-=-=-=-=-=-=-=-=-=-=-=-=-=-=-=-=-=
Score for this Scan:
No Hits Found above Threshold
Complete

Read Sequence:K02B2.1  Putative 6PF-2-K/Fru-2,6-P2ASE [Includes: 6-phosphofructo-2-kinase (EC 2.7.1.105); Fructose-2,6-bisphosphatase (EC 3.1.3.46)]. [Source:Uniprot/SWISSPROT;Acc:Q21122](165 nt)
=-=-=-=-=-=-=-=-=-=-=-=-=-=-=-=-=-=-=-=-=-=-=-=-=-=-=-=-=-=-=-=
Performing Scan: cel-let-7 vs K02B2.1
=-=-=-=-=-=-=-=-=-=-=-=-=-=-=-=-=-=-=-=-=-=-=-=-=-=-=-=-=-=-=-=
Score for this Scan:
No Hits Found above Threshold
Complete

Read Sequence:C52E4.3.2  Probable small nuclear ribonucleoprotein Sm D2 (snRNP core protein D2) (Sm-D2). [Source:Uniprot/SWISSPROT;Acc:Q18786](171 nt)
=-=-=-=-=-=-=-=-=-=-=-=-=-=-=-=-=-=-=-=-=-=-=-=-=-=-=-=-=-=-=-=
Performing Scan: cel-let-7 vs C52E4.3.2
=-=-=-=-=-=-=-=-=-=-=-=-=-=-=-=-=-=-=-=-=-=-=-=-=-=-=-=-=-=-=-=
Score for this Scan:
No Hits Found above Threshold
Complete

Read Sequence:Y53F4B.4b  Y53F4B.4b [Source:RefSeq_peptide;Acc:NP_497089](91 nt)
=-=-=-=-=-=-=-=-=-=-=-=-=-=-=-=-=-=-=-=-=-=-=-=-=-=-=-=-=-=-=-=
Performing Scan: cel-let-7 vs Y53F4B.4b
=-=-=-=-=-=-=-=-=-=-=-=-=-=-=-=-=-=-=-=-=-=-=-=-=-=-=-=-=-=-=-=
Score for this Scan:
No Hits Found above Threshold
Complete

Read Sequence:W04D2.5.1  W04D2.5 [Source:RefSeq_peptide;Acc:NP_506131](126 nt)
=-=-=-=-=-=-=-=-=-=-=-=-=-=-=-=-=-=-=-=-=-=-=-=-=-=-=-=-=-=-=-=
Performing Scan: cel-let-7 vs W04D2.5.1
=-=-=-=-=-=-=-=-=-=-=-=-=-=-=-=-=-=-=-=-=-=-=-=-=-=-=-=-=-=-=-=
Score for this Scan:
No Hits Found above Threshold
Complete

Read Sequence:T24B8.2  T24B8.2 [Source:RefSeq_peptide;Acc:NP_495933](35 nt)
=-=-=-=-=-=-=-=-=-=-=-=-=-=-=-=-=-=-=-=-=-=-=-=-=-=-=-=-=-=-=-=
Performing Scan: cel-let-7 vs T24B8.2
=-=-=-=-=-=-=-=-=-=-=-=-=-=-=-=-=-=-=-=-=-=-=-=-=-=-=-=-=-=-=-=
Score for this Scan:
No Hits Found above Threshold
Complete

Read Sequence:C26D10.5a  The eff-1 gene encodes a novel, type I transmembrane glycoprotein that is required for cell fusion during development. eff-1(hy21) mutants are viable, but have severe body morphology defects associated with cell fusion failure. [Source: WormBase](355 nt)
=-=-=-=-=-=-=-=-=-=-=-=-=-=-=-=-=-=-=-=-=-=-=-=-=-=-=-=-=-=-=-=
Performing Scan: cel-let-7 vs C26D10.5a
=-=-=-=-=-=-=-=-=-=-=-=-=-=-=-=-=-=-=-=-=-=-=-=-=-=-=-=-=-=-=-=
Score for this Scan:
No Hits Found above Threshold
Complete

Read Sequence:C30B5.2a  C30B5.2a [Source:RefSeq_peptide;Acc:NP_495238](301 nt)
=-=-=-=-=-=-=-=-=-=-=-=-=-=-=-=-=-=-=-=-=-=-=-=-=-=-=-=-=-=-=-=
Performing Scan: cel-let-7 vs C30B5.2a
=-=-=-=-=-=-=-=-=-=-=-=-=-=-=-=-=-=-=-=-=-=-=-=-=-=-=-=-=-=-=-=
Score for this Scan:
No Hits Found above Threshold
Complete

Read Sequence:IF5A1_CAEEL  iff-1 encodes an eIF-5A homolog that affects fertility and is required for germ cell proliferation and for some P granule components to localize properly. expression is germline specific and mRNA is expressed in the distal region of gonads where germ cells actively proliferate. [Source: WormBase](43 nt)
=-=-=-=-=-=-=-=-=-=-=-=-=-=-=-=-=-=-=-=-=-=-=-=-=-=-=-=-=-=-=-=
Performing Scan: cel-let-7 vs IF5A1_CAEEL
=-=-=-=-=-=-=-=-=-=-=-=-=-=-=-=-=-=-=-=-=-=-=-=-=-=-=-=-=-=-=-=
Score for this Scan:
No Hits Found above Threshold
Complete

Read Sequence:C14B9.8  C14B9.8 is orthologous to the human gene PHOSPHORYLASE KINASE, LIVER, ALPHA-2 SUBUNIT (PHKA2. OMIM:306000), which when mutated leads to liver glycogenosis. [Source: WormBase](784 nt)
=-=-=-=-=-=-=-=-=-=-=-=-=-=-=-=-=-=-=-=-=-=-=-=-=-=-=-=-=-=-=-=
Performing Scan: cel-let-7 vs C14B9.8
=-=-=-=-=-=-=-=-=-=-=-=-=-=-=-=-=-=-=-=-=-=-=-=-=-=-=-=-=-=-=-=
Score for this Scan:
No Hits Found above Threshold
Complete

Read Sequence:T05D4.1.1  T05D4.1 is orthologous to the human gene ALDOLASE A, FRUCTOSE-BISPHOSPHATE (ALDOA. OMIM:103850), which when mutated leads to aldolase A deficiency. [Source: WormBase](142 nt)
=-=-=-=-=-=-=-=-=-=-=-=-=-=-=-=-=-=-=-=-=-=-=-=-=-=-=-=-=-=-=-=
Performing Scan: cel-let-7 vs T05D4.1.1
=-=-=-=-=-=-=-=-=-=-=-=-=-=-=-=-=-=-=-=-=-=-=-=-=-=-=-=-=-=-=-=
Score for this Scan:
No Hits Found above Threshold
Complete

Read Sequence:ZC123.1  ZC123.1 [Source:RefSeq_peptide;Acc:NP_490782](91 nt)
=-=-=-=-=-=-=-=-=-=-=-=-=-=-=-=-=-=-=-=-=-=-=-=-=-=-=-=-=-=-=-=
Performing Scan: cel-let-7 vs ZC123.1
=-=-=-=-=-=-=-=-=-=-=-=-=-=-=-=-=-=-=-=-=-=-=-=-=-=-=-=-=-=-=-=
Score for this Scan:
No Hits Found above Threshold
Complete

Read Sequence:T14B1.1.2  T14B1.1 [Source:RefSeq_peptide;Acc:NP_509627](1332 nt)
=-=-=-=-=-=-=-=-=-=-=-=-=-=-=-=-=-=-=-=-=-=-=-=-=-=-=-=-=-=-=-=
Performing Scan: cel-let-7 vs T14B1.1.2
=-=-=-=-=-=-=-=-=-=-=-=-=-=-=-=-=-=-=-=-=-=-=-=-=-=-=-=-=-=-=-=

   Forward:	Score: 166.000000  Q:6 to 22  R:99 to 120 Align Len (16) (81.25%) (87.50%)

   Query:    3' uugauAUGUUGGAUGAUGGAGu 5'
                     ||:||||  ||||||| 
   Ref:      5' tccatTATAACCCCCTACCTCg 3'

   Energy:  -21.900000 kCal/Mol

Scores for this hit:
>cel-let-7	T14B1.1.2	166.00	-21.90	0.00	6 22	99 120	16	81.25%	87.50%

Score for this Scan:
Seq1,Seq2,Tot Score,Tot Energy,Max Score,Max Energy,Strand,Len1,Len2,Positions
>>cel-let-7	T14B1.1.2	166.00	-21.90	166.00	-21.90	205	22	1332	 98
Complete

Read Sequence:B0348.4b  egl-8 encodes a phospholipase C beta homolog that affects pharyngeal pumping, defecation, and activity levels. it is genetically downstream of egl-30 with respect to aldicarb-induced paralysis, and is expressed in most or all neurons, with the strongest staining in the head and tail ganglia, and in the intestine. [Source: WormBase](524 nt)
=-=-=-=-=-=-=-=-=-=-=-=-=-=-=-=-=-=-=-=-=-=-=-=-=-=-=-=-=-=-=-=
Performing Scan: cel-let-7 vs B0348.4b
=-=-=-=-=-=-=-=-=-=-=-=-=-=-=-=-=-=-=-=-=-=-=-=-=-=-=-=-=-=-=-=
Score for this Scan:
No Hits Found above Threshold
Complete

Read Sequence:T10F2.4.1  PRP19/PSO4 homolog. [Source:Uniprot/SWISSPROT;Acc:Q10051](421 nt)
=-=-=-=-=-=-=-=-=-=-=-=-=-=-=-=-=-=-=-=-=-=-=-=-=-=-=-=-=-=-=-=
Performing Scan: cel-let-7 vs T10F2.4.1
=-=-=-=-=-=-=-=-=-=-=-=-=-=-=-=-=-=-=-=-=-=-=-=-=-=-=-=-=-=-=-=
Score for this Scan:
No Hits Found above Threshold
Complete

Read Sequence:T20B12.9  T20B12.9 [Source:RefSeq_peptide;Acc:NP_498637](73 nt)
=-=-=-=-=-=-=-=-=-=-=-=-=-=-=-=-=-=-=-=-=-=-=-=-=-=-=-=-=-=-=-=
Performing Scan: cel-let-7 vs T20B12.9
=-=-=-=-=-=-=-=-=-=-=-=-=-=-=-=-=-=-=-=-=-=-=-=-=-=-=-=-=-=-=-=
Score for this Scan:
No Hits Found above Threshold
Complete

Read Sequence:NP_493980.1  H17B01.4a [Source:RefSeq_peptide;Acc:NP_493980](197 nt)
=-=-=-=-=-=-=-=-=-=-=-=-=-=-=-=-=-=-=-=-=-=-=-=-=-=-=-=-=-=-=-=
Performing Scan: cel-let-7 vs NP_493980.1
=-=-=-=-=-=-=-=-=-=-=-=-=-=-=-=-=-=-=-=-=-=-=-=-=-=-=-=-=-=-=-=
Score for this Scan:
No Hits Found above Threshold
Complete

Read Sequence:ZK563.4b  clc-3 encodes a claudin homolog that may regulate ion channels. CLC-3 is worm-specific, with a highly divergent sequence weakly similar to mammalian voltage-dependent calcium channel gamma subunits that are known or suspected to prevent epilepsy in vivo (e.g., stargazin. MGI:1316660). claudins are integral membrane proteins with four transmembrane sequences that are found in mammalian tight junctions (TJs), induce TJs when transgenically expressed in cells normally lacking them, and can mediate the specific conductance of of specific ions (e.g., magnesium or calcium) through TJs while blocking the flow of water. [Source: WormBase](171 nt)
=-=-=-=-=-=-=-=-=-=-=-=-=-=-=-=-=-=-=-=-=-=-=-=-=-=-=-=-=-=-=-=
Performing Scan: cel-let-7 vs ZK563.4b
=-=-=-=-=-=-=-=-=-=-=-=-=-=-=-=-=-=-=-=-=-=-=-=-=-=-=-=-=-=-=-=
Score for this Scan:
No Hits Found above Threshold
Complete

Read Sequence:F26F4.7  NHL (ring finger b-box coiled coil) domain containing family member (nhl-2) [Source:RefSeq_peptide;Acc:NP_498026](508 nt)
=-=-=-=-=-=-=-=-=-=-=-=-=-=-=-=-=-=-=-=-=-=-=-=-=-=-=-=-=-=-=-=
Performing Scan: cel-let-7 vs F26F4.7
=-=-=-=-=-=-=-=-=-=-=-=-=-=-=-=-=-=-=-=-=-=-=-=-=-=-=-=-=-=-=-=
Score for this Scan:
No Hits Found above Threshold
Complete

Read Sequence:T27E9.7.2  T27E9.7 [Source:RefSeq_peptide;Acc:NP_499779](385 nt)
=-=-=-=-=-=-=-=-=-=-=-=-=-=-=-=-=-=-=-=-=-=-=-=-=-=-=-=-=-=-=-=
Performing Scan: cel-let-7 vs T27E9.7.2
=-=-=-=-=-=-=-=-=-=-=-=-=-=-=-=-=-=-=-=-=-=-=-=-=-=-=-=-=-=-=-=
Score for this Scan:
No Hits Found above Threshold
Complete

Read Sequence:C49C3.2  C49C3.2 [Source:RefSeq_peptide;Acc:NP_503078](108 nt)
=-=-=-=-=-=-=-=-=-=-=-=-=-=-=-=-=-=-=-=-=-=-=-=-=-=-=-=-=-=-=-=
Performing Scan: cel-let-7 vs C49C3.2
=-=-=-=-=-=-=-=-=-=-=-=-=-=-=-=-=-=-=-=-=-=-=-=-=-=-=-=-=-=-=-=
Score for this Scan:
No Hits Found above Threshold
Complete

Read Sequence:F41D9.1  F41D9.1 [Source:RefSeq_peptide;Acc:NP_509421](162 nt)
=-=-=-=-=-=-=-=-=-=-=-=-=-=-=-=-=-=-=-=-=-=-=-=-=-=-=-=-=-=-=-=
Performing Scan: cel-let-7 vs F41D9.1
=-=-=-=-=-=-=-=-=-=-=-=-=-=-=-=-=-=-=-=-=-=-=-=-=-=-=-=-=-=-=-=
Score for this Scan:
No Hits Found above Threshold
Complete

Read Sequence:ZK1010.7  ZK1010.7 [Source:RefSeq_peptide;Acc:NP_499700](275 nt)
=-=-=-=-=-=-=-=-=-=-=-=-=-=-=-=-=-=-=-=-=-=-=-=-=-=-=-=-=-=-=-=
Performing Scan: cel-let-7 vs ZK1010.7
=-=-=-=-=-=-=-=-=-=-=-=-=-=-=-=-=-=-=-=-=-=-=-=-=-=-=-=-=-=-=-=
Score for this Scan:
No Hits Found above Threshold
Complete

Read Sequence:T24D1.2.1  T24D1.2 [Source:RefSeq_peptide;Acc:NP_492631](135 nt)
=-=-=-=-=-=-=-=-=-=-=-=-=-=-=-=-=-=-=-=-=-=-=-=-=-=-=-=-=-=-=-=
Performing Scan: cel-let-7 vs T24D1.2.1
=-=-=-=-=-=-=-=-=-=-=-=-=-=-=-=-=-=-=-=-=-=-=-=-=-=-=-=-=-=-=-=
Score for this Scan:
No Hits Found above Threshold
Complete

Read Sequence:NP_001023435.1  Lateral Signaling Target family member (lst-3) [Source:RefSeq_peptide;Acc:NP_001023434](374 nt)
=-=-=-=-=-=-=-=-=-=-=-=-=-=-=-=-=-=-=-=-=-=-=-=-=-=-=-=-=-=-=-=
Performing Scan: cel-let-7 vs NP_001023435.1
=-=-=-=-=-=-=-=-=-=-=-=-=-=-=-=-=-=-=-=-=-=-=-=-=-=-=-=-=-=-=-=
Score for this Scan:
No Hits Found above Threshold
Complete

Read Sequence:C34D10.1  C34D10.1 [Source:RefSeq_peptide;Acc:NP_509351](162 nt)
=-=-=-=-=-=-=-=-=-=-=-=-=-=-=-=-=-=-=-=-=-=-=-=-=-=-=-=-=-=-=-=
Performing Scan: cel-let-7 vs C34D10.1
=-=-=-=-=-=-=-=-=-=-=-=-=-=-=-=-=-=-=-=-=-=-=-=-=-=-=-=-=-=-=-=
Score for this Scan:
No Hits Found above Threshold
Complete

Read Sequence:Y97E10C.1.2  Y97E10C.1 [Source:RefSeq_peptide;Acc:NP_741565](391 nt)
=-=-=-=-=-=-=-=-=-=-=-=-=-=-=-=-=-=-=-=-=-=-=-=-=-=-=-=-=-=-=-=
Performing Scan: cel-let-7 vs Y97E10C.1.2
=-=-=-=-=-=-=-=-=-=-=-=-=-=-=-=-=-=-=-=-=-=-=-=-=-=-=-=-=-=-=-=
Score for this Scan:
No Hits Found above Threshold
Complete

Read Sequence:C05D10.3  Putative ABC transporter C05D10.3 in chromosome III. [Source:Uniprot/SWISSPROT;Acc:Q11180](20 nt)
=-=-=-=-=-=-=-=-=-=-=-=-=-=-=-=-=-=-=-=-=-=-=-=-=-=-=-=-=-=-=-=
Performing Scan: cel-let-7 vs C05D10.3
=-=-=-=-=-=-=-=-=-=-=-=-=-=-=-=-=-=-=-=-=-=-=-=-=-=-=-=-=-=-=-=
Score for this Scan:
No Hits Found above Threshold
Complete

Read Sequence:T24C4.6a  Zyg Eleven Related family member (zer-1) [Source:RefSeq_peptide;Acc:NP_741090](1228 nt)
=-=-=-=-=-=-=-=-=-=-=-=-=-=-=-=-=-=-=-=-=-=-=-=-=-=-=-=-=-=-=-=
Performing Scan: cel-let-7 vs T24C4.6a
=-=-=-=-=-=-=-=-=-=-=-=-=-=-=-=-=-=-=-=-=-=-=-=-=-=-=-=-=-=-=-=
Score for this Scan:
No Hits Found above Threshold
Complete

Read Sequence:C33H5.12b.2  Probable splicing factor, arginine/serine-rich 6 (RNA-binding protein srp-1) (CeSRp20). [Source:Uniprot/SWISSPROT;Acc:Q18409](653 nt)
=-=-=-=-=-=-=-=-=-=-=-=-=-=-=-=-=-=-=-=-=-=-=-=-=-=-=-=-=-=-=-=
Performing Scan: cel-let-7 vs C33H5.12b.2
=-=-=-=-=-=-=-=-=-=-=-=-=-=-=-=-=-=-=-=-=-=-=-=-=-=-=-=-=-=-=-=
Score for this Scan:
No Hits Found above Threshold
Complete

Read Sequence:C18D11.1  C18D11.1 [Source:RefSeq_peptide;Acc:NP_499530](177 nt)
=-=-=-=-=-=-=-=-=-=-=-=-=-=-=-=-=-=-=-=-=-=-=-=-=-=-=-=-=-=-=-=
Performing Scan: cel-let-7 vs C18D11.1
=-=-=-=-=-=-=-=-=-=-=-=-=-=-=-=-=-=-=-=-=-=-=-=-=-=-=-=-=-=-=-=
Score for this Scan:
No Hits Found above Threshold
Complete

Read Sequence:R11D1.8.1  rpl-28 encodes a large ribosomal subunit L28 protein. [Source: WormBase](46 nt)
=-=-=-=-=-=-=-=-=-=-=-=-=-=-=-=-=-=-=-=-=-=-=-=-=-=-=-=-=-=-=-=
Performing Scan: cel-let-7 vs R11D1.8.1
=-=-=-=-=-=-=-=-=-=-=-=-=-=-=-=-=-=-=-=-=-=-=-=-=-=-=-=-=-=-=-=
Score for this Scan:
No Hits Found above Threshold
Complete

Read Sequence:R07E4.1a  R07E4.1a [Source:RefSeq_peptide;Acc:NP_001024839](220 nt)
=-=-=-=-=-=-=-=-=-=-=-=-=-=-=-=-=-=-=-=-=-=-=-=-=-=-=-=-=-=-=-=
Performing Scan: cel-let-7 vs R07E4.1a
=-=-=-=-=-=-=-=-=-=-=-=-=-=-=-=-=-=-=-=-=-=-=-=-=-=-=-=-=-=-=-=
Score for this Scan:
No Hits Found above Threshold
Complete

Read Sequence:T18D3.7.1  T18D3.7 [Source:RefSeq_peptide;Acc:NP_510086](285 nt)
=-=-=-=-=-=-=-=-=-=-=-=-=-=-=-=-=-=-=-=-=-=-=-=-=-=-=-=-=-=-=-=
Performing Scan: cel-let-7 vs T18D3.7.1
=-=-=-=-=-=-=-=-=-=-=-=-=-=-=-=-=-=-=-=-=-=-=-=-=-=-=-=-=-=-=-=
Score for this Scan:
No Hits Found above Threshold
Complete

Read Sequence:ZC449.1  ZC449.1 [Source:RefSeq_peptide;Acc:NP_508855](57 nt)
=-=-=-=-=-=-=-=-=-=-=-=-=-=-=-=-=-=-=-=-=-=-=-=-=-=-=-=-=-=-=-=
Performing Scan: cel-let-7 vs ZC449.1
=-=-=-=-=-=-=-=-=-=-=-=-=-=-=-=-=-=-=-=-=-=-=-=-=-=-=-=-=-=-=-=
Score for this Scan:
No Hits Found above Threshold
Complete

Read Sequence:F29G9.6a  dhs-17 encodes a member of the short-chain dehydrogenases/reductases family (SDR). [Source: WormBase](159 nt)
=-=-=-=-=-=-=-=-=-=-=-=-=-=-=-=-=-=-=-=-=-=-=-=-=-=-=-=-=-=-=-=
Performing Scan: cel-let-7 vs F29G9.6a
=-=-=-=-=-=-=-=-=-=-=-=-=-=-=-=-=-=-=-=-=-=-=-=-=-=-=-=-=-=-=-=
Score for this Scan:
No Hits Found above Threshold
Complete

Read Sequence:C01G10.11b.1  unc-76 encodes a predicted coiled-coil protein that belongs to the FEZ (fasciculation and elongation protein. zygin/zeta-1) family of proteins. UNC-76 activity is required for normal axonal outgrowth and fasciculation and hence, normal locomotion. UNC-76 expression begins during embryogenesis and is present in all axons throughout development. UNC-76 localizes to both axons and cell bodies. [Source: WormBase](1355 nt)
=-=-=-=-=-=-=-=-=-=-=-=-=-=-=-=-=-=-=-=-=-=-=-=-=-=-=-=-=-=-=-=
Performing Scan: cel-let-7 vs C01G10.11b.1
=-=-=-=-=-=-=-=-=-=-=-=-=-=-=-=-=-=-=-=-=-=-=-=-=-=-=-=-=-=-=-=

   Forward:	Score: 126.000000  Q:2 to 22  R:365 to 388 Align Len (22) (63.64%) (81.82%)

   Query:    3' uUGAUAUG--UUGGAUGAUGGAGu 5'
                 |:|:|||  ||  ||||::||| 
   Ref:      5' tATTGTACAAAAAATACTGTCTCg 3'

   Energy:  -23.180000 kCal/Mol

Scores for this hit:
>cel-let-7	C01G10.11b.1	126.00	-23.18	0.00	2 22	365 388	22	63.64%	81.82%

Score for this Scan:
Seq1,Seq2,Tot Score,Tot Energy,Max Score,Max Energy,Strand,Len1,Len2,Positions
>>cel-let-7	C01G10.11b.1	126.00	-23.18	126.00	-23.18	229	22	1355	 364
Complete

Read Sequence:Y34B4A.10.1  Y34B4A.10 [Source:RefSeq_peptide;Acc:NP_741786](142 nt)
=-=-=-=-=-=-=-=-=-=-=-=-=-=-=-=-=-=-=-=-=-=-=-=-=-=-=-=-=-=-=-=
Performing Scan: cel-let-7 vs Y34B4A.10.1
=-=-=-=-=-=-=-=-=-=-=-=-=-=-=-=-=-=-=-=-=-=-=-=-=-=-=-=-=-=-=-=
Score for this Scan:
No Hits Found above Threshold
Complete

Read Sequence:Y39D8A.1b  Y39D8A.1a [Source:RefSeq_peptide;Acc:NP_741503](199 nt)
=-=-=-=-=-=-=-=-=-=-=-=-=-=-=-=-=-=-=-=-=-=-=-=-=-=-=-=-=-=-=-=
Performing Scan: cel-let-7 vs Y39D8A.1b
=-=-=-=-=-=-=-=-=-=-=-=-=-=-=-=-=-=-=-=-=-=-=-=-=-=-=-=-=-=-=-=
Score for this Scan:
No Hits Found above Threshold
Complete

Read Sequence:C01F6.6e.2  Temporarily Assigned Gene name family member (tag-60) [Source:RefSeq_peptide;Acc:NP_741478](449 nt)
=-=-=-=-=-=-=-=-=-=-=-=-=-=-=-=-=-=-=-=-=-=-=-=-=-=-=-=-=-=-=-=
Performing Scan: cel-let-7 vs C01F6.6e.2
=-=-=-=-=-=-=-=-=-=-=-=-=-=-=-=-=-=-=-=-=-=-=-=-=-=-=-=-=-=-=-=
Score for this Scan:
No Hits Found above Threshold
Complete

Read Sequence:F44E7.5a  F44E7.5b [Source:RefSeq_peptide;Acc:NP_872177](151 nt)
=-=-=-=-=-=-=-=-=-=-=-=-=-=-=-=-=-=-=-=-=-=-=-=-=-=-=-=-=-=-=-=
Performing Scan: cel-let-7 vs F44E7.5a
=-=-=-=-=-=-=-=-=-=-=-=-=-=-=-=-=-=-=-=-=-=-=-=-=-=-=-=-=-=-=-=
Score for this Scan:
No Hits Found above Threshold
Complete

Read Sequence:NP_507629.1  Y51A2D.10 [Source:RefSeq_peptide;Acc:NP_507629](77 nt)
=-=-=-=-=-=-=-=-=-=-=-=-=-=-=-=-=-=-=-=-=-=-=-=-=-=-=-=-=-=-=-=
Performing Scan: cel-let-7 vs NP_507629.1
=-=-=-=-=-=-=-=-=-=-=-=-=-=-=-=-=-=-=-=-=-=-=-=-=-=-=-=-=-=-=-=
Score for this Scan:
No Hits Found above Threshold
Complete

Read Sequence:Y22D7AR.8  Serpentine Receptor, class D (delta) family member (srd-64) [Source:RefSeq_peptide;Acc:NP_497445](60 nt)
=-=-=-=-=-=-=-=-=-=-=-=-=-=-=-=-=-=-=-=-=-=-=-=-=-=-=-=-=-=-=-=
Performing Scan: cel-let-7 vs Y22D7AR.8
=-=-=-=-=-=-=-=-=-=-=-=-=-=-=-=-=-=-=-=-=-=-=-=-=-=-=-=-=-=-=-=
Score for this Scan:
No Hits Found above Threshold
Complete

Read Sequence:C46H3.2a  C46H3.2a [Source:RefSeq_peptide;Acc:NP_001024475](198 nt)
=-=-=-=-=-=-=-=-=-=-=-=-=-=-=-=-=-=-=-=-=-=-=-=-=-=-=-=-=-=-=-=
Performing Scan: cel-let-7 vs C46H3.2a
=-=-=-=-=-=-=-=-=-=-=-=-=-=-=-=-=-=-=-=-=-=-=-=-=-=-=-=-=-=-=-=
Score for this Scan:
No Hits Found above Threshold
Complete

Read Sequence:NP_503395.1  C39F7.2 [Source:RefSeq_peptide;Acc:NP_503395](138 nt)
=-=-=-=-=-=-=-=-=-=-=-=-=-=-=-=-=-=-=-=-=-=-=-=-=-=-=-=-=-=-=-=
Performing Scan: cel-let-7 vs NP_503395.1
=-=-=-=-=-=-=-=-=-=-=-=-=-=-=-=-=-=-=-=-=-=-=-=-=-=-=-=-=-=-=-=
Score for this Scan:
No Hits Found above Threshold
Complete

Read Sequence:E02H1.7  Nuclear hormone receptor family member nhr-19. [Source:Uniprot/SWISSPROT;Acc:Q09528](349 nt)
=-=-=-=-=-=-=-=-=-=-=-=-=-=-=-=-=-=-=-=-=-=-=-=-=-=-=-=-=-=-=-=
Performing Scan: cel-let-7 vs E02H1.7
=-=-=-=-=-=-=-=-=-=-=-=-=-=-=-=-=-=-=-=-=-=-=-=-=-=-=-=-=-=-=-=

   Forward:	Score: 145.000000  Q:1 to 23  R:158 to 180 Align Len (24) (70.83%) (79.17%)

   Query:    3' UUGAUAUGU--UGGAUGAUGGAGU 5'
                ||:|:||||   ||| || |||||
   Ref:      5' AATTGTACATTTCCT-CTCCCTCA 3'

   Energy:  -22.400000 kCal/Mol

Scores for this hit:
>cel-let-7	E02H1.7	145.00	-22.40	0.00	1 23	158 180	24	70.83%	79.17%

Score for this Scan:
Seq1,Seq2,Tot Score,Tot Energy,Max Score,Max Energy,Strand,Len1,Len2,Positions
>>cel-let-7	E02H1.7	145.00	-22.40	145.00	-22.40	238	22	349	 157
Complete

Read Sequence:Y48G8AL.11  HAlF transporter (PGP related) family member (haf-6) [Source:RefSeq_peptide;Acc:NP_490828](64 nt)
=-=-=-=-=-=-=-=-=-=-=-=-=-=-=-=-=-=-=-=-=-=-=-=-=-=-=-=-=-=-=-=
Performing Scan: cel-let-7 vs Y48G8AL.11
=-=-=-=-=-=-=-=-=-=-=-=-=-=-=-=-=-=-=-=-=-=-=-=-=-=-=-=-=-=-=-=
Score for this Scan:
No Hits Found above Threshold
Complete

Read Sequence:F07D3.2  FMRF-Like Peptide family member (flp-6) [Source:RefSeq_peptide;Acc:NP_505444](119 nt)
=-=-=-=-=-=-=-=-=-=-=-=-=-=-=-=-=-=-=-=-=-=-=-=-=-=-=-=-=-=-=-=
Performing Scan: cel-let-7 vs F07D3.2
=-=-=-=-=-=-=-=-=-=-=-=-=-=-=-=-=-=-=-=-=-=-=-=-=-=-=-=-=-=-=-=
Score for this Scan:
No Hits Found above Threshold
Complete

Read Sequence:Y43F8C.2.1  nlp-26 encodes a predicted neuropeptide not found in multigene families within C. elegans and is not clearly related to other well-characterized neuropeptides. [Source: WormBase](45 nt)
=-=-=-=-=-=-=-=-=-=-=-=-=-=-=-=-=-=-=-=-=-=-=-=-=-=-=-=-=-=-=-=
Performing Scan: cel-let-7 vs Y43F8C.2.1
=-=-=-=-=-=-=-=-=-=-=-=-=-=-=-=-=-=-=-=-=-=-=-=-=-=-=-=-=-=-=-=
Score for this Scan:
No Hits Found above Threshold
Complete

Read Sequence:ZK867.1c  Temporarily Assigned Gene name family member (tag-239) [Source:RefSeq_peptide;Acc:NP_509214](772 nt)
=-=-=-=-=-=-=-=-=-=-=-=-=-=-=-=-=-=-=-=-=-=-=-=-=-=-=-=-=-=-=-=
Performing Scan: cel-let-7 vs ZK867.1c
=-=-=-=-=-=-=-=-=-=-=-=-=-=-=-=-=-=-=-=-=-=-=-=-=-=-=-=-=-=-=-=
Score for this Scan:
No Hits Found above Threshold
Complete

Read Sequence:F52C12.1.1  Probable tyrosyl-DNA phosphodiesterase (EC 3.1.4.-) (Tyr-DNA phosphodiesterase). [Source:Uniprot/SWISSPROT;Acc:Q9TXV7](101 nt)
=-=-=-=-=-=-=-=-=-=-=-=-=-=-=-=-=-=-=-=-=-=-=-=-=-=-=-=-=-=-=-=
Performing Scan: cel-let-7 vs F52C12.1.1
=-=-=-=-=-=-=-=-=-=-=-=-=-=-=-=-=-=-=-=-=-=-=-=-=-=-=-=-=-=-=-=
Score for this Scan:
No Hits Found above Threshold
Complete

Read Sequence:M03A8.2  M03A8.2 [Source:RefSeq_peptide;Acc:NP_509145](502 nt)
=-=-=-=-=-=-=-=-=-=-=-=-=-=-=-=-=-=-=-=-=-=-=-=-=-=-=-=-=-=-=-=
Performing Scan: cel-let-7 vs M03A8.2
=-=-=-=-=-=-=-=-=-=-=-=-=-=-=-=-=-=-=-=-=-=-=-=-=-=-=-=-=-=-=-=
Score for this Scan:
No Hits Found above Threshold
Complete

Read Sequence:W04G3.8.2  W04G3.8 [Source:RefSeq_peptide;Acc:NP_509849](221 nt)
=-=-=-=-=-=-=-=-=-=-=-=-=-=-=-=-=-=-=-=-=-=-=-=-=-=-=-=-=-=-=-=
Performing Scan: cel-let-7 vs W04G3.8.2
=-=-=-=-=-=-=-=-=-=-=-=-=-=-=-=-=-=-=-=-=-=-=-=-=-=-=-=-=-=-=-=
Score for this Scan:
No Hits Found above Threshold
Complete

Read Sequence:T05A7.7  T05A7.7 [Source:RefSeq_peptide;Acc:NP_494829](83 nt)
=-=-=-=-=-=-=-=-=-=-=-=-=-=-=-=-=-=-=-=-=-=-=-=-=-=-=-=-=-=-=-=
Performing Scan: cel-let-7 vs T05A7.7
=-=-=-=-=-=-=-=-=-=-=-=-=-=-=-=-=-=-=-=-=-=-=-=-=-=-=-=-=-=-=-=
Score for this Scan:
No Hits Found above Threshold
Complete

Read Sequence:C09G12.5  C09G12.5 [Source:RefSeq_peptide;Acc:NP_500356](17 nt)
=-=-=-=-=-=-=-=-=-=-=-=-=-=-=-=-=-=-=-=-=-=-=-=-=-=-=-=-=-=-=-=
Performing Scan: cel-let-7 vs C09G12.5
=-=-=-=-=-=-=-=-=-=-=-=-=-=-=-=-=-=-=-=-=-=-=-=-=-=-=-=-=-=-=-=
Score for this Scan:
No Hits Found above Threshold
Complete

Read Sequence:T14B4.7a.1  A cuticle collagen protein that afffects body morphology and movement and genetically interacts with the sqt-1 collagen gene. [Source: WormBase](206 nt)
=-=-=-=-=-=-=-=-=-=-=-=-=-=-=-=-=-=-=-=-=-=-=-=-=-=-=-=-=-=-=-=
Performing Scan: cel-let-7 vs T14B4.7a.1
=-=-=-=-=-=-=-=-=-=-=-=-=-=-=-=-=-=-=-=-=-=-=-=-=-=-=-=-=-=-=-=
Score for this Scan:
No Hits Found above Threshold
Complete

Read Sequence:ZK858.4  mel-26 encodes a MATH and BTB/POZ domain-containing protein that functions as a novel substrate-specific adaptor of the CUL-3-containing E3 ubiquitin ligase. MEL-26 is required maternally for formation of mitotic spindles in the early embryo, and as a component of a ubiquitin ligase complex, for degradation of the microtubule-severing protein MEI-1 at the meiosis to mitosis transition. MEL-26 is also required maternally for embryonic morphogenesis. since MEL-26 contains a meprin-associated Traf homology (MATH) domain, it might be involved in apoptosis. [Source: WormBase](494 nt)
=-=-=-=-=-=-=-=-=-=-=-=-=-=-=-=-=-=-=-=-=-=-=-=-=-=-=-=-=-=-=-=
Performing Scan: cel-let-7 vs ZK858.4
=-=-=-=-=-=-=-=-=-=-=-=-=-=-=-=-=-=-=-=-=-=-=-=-=-=-=-=-=-=-=-=
Score for this Scan:
No Hits Found above Threshold
Complete

Read Sequence:Y66H1B.3.1  Y66H1B.3 [Source:RefSeq_peptide;Acc:NP_499912](70 nt)
=-=-=-=-=-=-=-=-=-=-=-=-=-=-=-=-=-=-=-=-=-=-=-=-=-=-=-=-=-=-=-=
Performing Scan: cel-let-7 vs Y66H1B.3.1
=-=-=-=-=-=-=-=-=-=-=-=-=-=-=-=-=-=-=-=-=-=-=-=-=-=-=-=-=-=-=-=
Score for this Scan:
No Hits Found above Threshold
Complete

Read Sequence:R11E3.7b  Dipeptidyl Peptidase Four (IV) family member (dpf-7) [Source:RefSeq_peptide;Acc:NP_741386](275 nt)
=-=-=-=-=-=-=-=-=-=-=-=-=-=-=-=-=-=-=-=-=-=-=-=-=-=-=-=-=-=-=-=
Performing Scan: cel-let-7 vs R11E3.7b
=-=-=-=-=-=-=-=-=-=-=-=-=-=-=-=-=-=-=-=-=-=-=-=-=-=-=-=-=-=-=-=
Score for this Scan:
No Hits Found above Threshold
Complete

Read Sequence:Q067X3_CAEEL  (179 nt)
=-=-=-=-=-=-=-=-=-=-=-=-=-=-=-=-=-=-=-=-=-=-=-=-=-=-=-=-=-=-=-=
Performing Scan: cel-let-7 vs Q067X3_CAEEL
=-=-=-=-=-=-=-=-=-=-=-=-=-=-=-=-=-=-=-=-=-=-=-=-=-=-=-=-=-=-=-=
Score for this Scan:
No Hits Found above Threshold
Complete

Read Sequence:W01B11.6a.1  W01B11.6a [Source:RefSeq_peptide;Acc:NP_491139](71 nt)
=-=-=-=-=-=-=-=-=-=-=-=-=-=-=-=-=-=-=-=-=-=-=-=-=-=-=-=-=-=-=-=
Performing Scan: cel-let-7 vs W01B11.6a.1
=-=-=-=-=-=-=-=-=-=-=-=-=-=-=-=-=-=-=-=-=-=-=-=-=-=-=-=-=-=-=-=
Score for this Scan:
No Hits Found above Threshold
Complete

Read Sequence:T27F7.3b.2  T27F7.3b [Source:RefSeq_peptide;Acc:NP_001022376](223 nt)
=-=-=-=-=-=-=-=-=-=-=-=-=-=-=-=-=-=-=-=-=-=-=-=-=-=-=-=-=-=-=-=
Performing Scan: cel-let-7 vs T27F7.3b.2
=-=-=-=-=-=-=-=-=-=-=-=-=-=-=-=-=-=-=-=-=-=-=-=-=-=-=-=-=-=-=-=
Score for this Scan:
No Hits Found above Threshold
Complete

Read Sequence:Y39B6A.20.1  asp-1 encodes a homolog of cathepsin D aspartic protease. it is transcribed exclusively in intestinal cells of the late embryo and early larvae and is not observed in older larvae or adults. ASP-1 is dispensable for neuronal degeneration. [Source: WormBase](104 nt)
=-=-=-=-=-=-=-=-=-=-=-=-=-=-=-=-=-=-=-=-=-=-=-=-=-=-=-=-=-=-=-=
Performing Scan: cel-let-7 vs Y39B6A.20.1
=-=-=-=-=-=-=-=-=-=-=-=-=-=-=-=-=-=-=-=-=-=-=-=-=-=-=-=-=-=-=-=
Score for this Scan:
No Hits Found above Threshold
Complete

Read Sequence:F26D12.1a  fkh-7 encodes one of 15 forkhead transcriptional regulators encoded by the C. elegans genome. by homology, FKH-7 is predicted to function as a transcription factor that regulates gene expression during development. however, as loss of fkh-7 activity via RNA-mediated interference (RNAi) does not result in any obvious abnormalities, the precise role of FKH-7 in C. elegans development and/or behavior is not yet known. however, reporter gene studies indicate that fkh-7 expression is detected only in neurons of the head and tail ganglia, the nerve cord, and the male tail, suggesting that FKH-7 likely functions in nervous system differentiation. [Source: WormBase](735 nt)
=-=-=-=-=-=-=-=-=-=-=-=-=-=-=-=-=-=-=-=-=-=-=-=-=-=-=-=-=-=-=-=
Performing Scan: cel-let-7 vs F26D12.1a
=-=-=-=-=-=-=-=-=-=-=-=-=-=-=-=-=-=-=-=-=-=-=-=-=-=-=-=-=-=-=-=

   Forward:	Score: 145.000000  Q:2 to 22  R:363 to 389 Align Len (25) (72.00%) (76.00%)

   Query:    3' uUGAUAUGU----UGGAUGAUGG-AGu 5'
                 |||| |||    |:|||||||| || 
   Ref:      5' cACTACACATTTGATCTACTACCATCt 3'

   Energy:  -20.750000 kCal/Mol

Scores for this hit:
>cel-let-7	F26D12.1a	145.00	-20.75	0.00	2 22	363 389	25	72.00%	76.00%

Score for this Scan:
Seq1,Seq2,Tot Score,Tot Energy,Max Score,Max Energy,Strand,Len1,Len2,Positions
>>cel-let-7	F26D12.1a	145.00	-20.75	145.00	-20.75	256	22	735	 362
Complete

Read Sequence:C25A1.11  aha-1 encodes an ortholog of human aryl-hydrocarbon receptor nuclear translocator. interacts with AHR-1 and HIF-1 in vitro, requires HIF-1 for proper localization, and is expressed ubiquitously. [Source: WormBase](233 nt)
=-=-=-=-=-=-=-=-=-=-=-=-=-=-=-=-=-=-=-=-=-=-=-=-=-=-=-=-=-=-=-=
Performing Scan: cel-let-7 vs C25A1.11
=-=-=-=-=-=-=-=-=-=-=-=-=-=-=-=-=-=-=-=-=-=-=-=-=-=-=-=-=-=-=-=
Score for this Scan:
No Hits Found above Threshold
Complete

Read Sequence:C35C5.9  C35C5.9 [Source:RefSeq_peptide;Acc:NP_509927](99 nt)
=-=-=-=-=-=-=-=-=-=-=-=-=-=-=-=-=-=-=-=-=-=-=-=-=-=-=-=-=-=-=-=
Performing Scan: cel-let-7 vs C35C5.9
=-=-=-=-=-=-=-=-=-=-=-=-=-=-=-=-=-=-=-=-=-=-=-=-=-=-=-=-=-=-=-=
Score for this Scan:
No Hits Found above Threshold
Complete

Read Sequence:B0304.2  B0304.2 [Source:RefSeq_peptide;Acc:NP_494800](73 nt)
=-=-=-=-=-=-=-=-=-=-=-=-=-=-=-=-=-=-=-=-=-=-=-=-=-=-=-=-=-=-=-=
Performing Scan: cel-let-7 vs B0304.2
=-=-=-=-=-=-=-=-=-=-=-=-=-=-=-=-=-=-=-=-=-=-=-=-=-=-=-=-=-=-=-=
Score for this Scan:
No Hits Found above Threshold
Complete

Read Sequence:Y22D7AL.7  Y22D7AL.7 [Source:RefSeq_peptide;Acc:NP_497424](27 nt)
=-=-=-=-=-=-=-=-=-=-=-=-=-=-=-=-=-=-=-=-=-=-=-=-=-=-=-=-=-=-=-=
Performing Scan: cel-let-7 vs Y22D7AL.7
=-=-=-=-=-=-=-=-=-=-=-=-=-=-=-=-=-=-=-=-=-=-=-=-=-=-=-=-=-=-=-=
Score for this Scan:
No Hits Found above Threshold
Complete

Read Sequence:F47E1.4.1  F47E1.4 [Source:RefSeq_peptide;Acc:NP_509532](191 nt)
=-=-=-=-=-=-=-=-=-=-=-=-=-=-=-=-=-=-=-=-=-=-=-=-=-=-=-=-=-=-=-=
Performing Scan: cel-let-7 vs F47E1.4.1
=-=-=-=-=-=-=-=-=-=-=-=-=-=-=-=-=-=-=-=-=-=-=-=-=-=-=-=-=-=-=-=
Score for this Scan:
No Hits Found above Threshold
Complete

Read Sequence:P18948-2  Vitellogenin-6 precursor. [Source:Uniprot/SWISSPROT;Acc:P18948](97 nt)
=-=-=-=-=-=-=-=-=-=-=-=-=-=-=-=-=-=-=-=-=-=-=-=-=-=-=-=-=-=-=-=
Performing Scan: cel-let-7 vs P18948-2
=-=-=-=-=-=-=-=-=-=-=-=-=-=-=-=-=-=-=-=-=-=-=-=-=-=-=-=-=-=-=-=
Score for this Scan:
No Hits Found above Threshold
Complete

Read Sequence:C11D2.7.2  C11D2.7 [Source:RefSeq_peptide;Acc:NP_741412](115 nt)
=-=-=-=-=-=-=-=-=-=-=-=-=-=-=-=-=-=-=-=-=-=-=-=-=-=-=-=-=-=-=-=
Performing Scan: cel-let-7 vs C11D2.7.2
=-=-=-=-=-=-=-=-=-=-=-=-=-=-=-=-=-=-=-=-=-=-=-=-=-=-=-=-=-=-=-=
Score for this Scan:
No Hits Found above Threshold
Complete

Read Sequence:F20D1.10.2  Temporarily Assigned Gene name family member (tag-299) [Source:RefSeq_peptide;Acc:NP_510487](107 nt)
=-=-=-=-=-=-=-=-=-=-=-=-=-=-=-=-=-=-=-=-=-=-=-=-=-=-=-=-=-=-=-=
Performing Scan: cel-let-7 vs F20D1.10.2
=-=-=-=-=-=-=-=-=-=-=-=-=-=-=-=-=-=-=-=-=-=-=-=-=-=-=-=-=-=-=-=
Score for this Scan:
No Hits Found above Threshold
Complete

Read Sequence:K08C7.3b  epi-1 encodes a laminin alpha chain that affects oogenesis due to its affect on gonad development, and also affects cell migrations, axon extension and GABAergic defasciculation, morphology of the VD and DD motor neurons, body morphology, locomotion, gonad sheath epithelialization, body muscle structure, and germ cell proliferation. [Source: WormBase](82 nt)
=-=-=-=-=-=-=-=-=-=-=-=-=-=-=-=-=-=-=-=-=-=-=-=-=-=-=-=-=-=-=-=
Performing Scan: cel-let-7 vs K08C7.3b
=-=-=-=-=-=-=-=-=-=-=-=-=-=-=-=-=-=-=-=-=-=-=-=-=-=-=-=-=-=-=-=
Score for this Scan:
No Hits Found above Threshold
Complete

Read Sequence:C28H8.12  dnc-2 encodes a member of the dynamitin family that affects spindle alignment in polarized cells in early embryos, nuclear movement, spindle morphology, chromosome segregation, and pronuclear migration. [Source: WormBase](134 nt)
=-=-=-=-=-=-=-=-=-=-=-=-=-=-=-=-=-=-=-=-=-=-=-=-=-=-=-=-=-=-=-=
Performing Scan: cel-let-7 vs C28H8.12
=-=-=-=-=-=-=-=-=-=-=-=-=-=-=-=-=-=-=-=-=-=-=-=-=-=-=-=-=-=-=-=
Score for this Scan:
No Hits Found above Threshold
Complete

Read Sequence:T25C8.2.1  an ortholog of human cytoplasmic actin. and is expressed only in microvillous intestinal cells and excretory cell. [Source: WormBase](215 nt)
=-=-=-=-=-=-=-=-=-=-=-=-=-=-=-=-=-=-=-=-=-=-=-=-=-=-=-=-=-=-=-=
Performing Scan: cel-let-7 vs T25C8.2.1
=-=-=-=-=-=-=-=-=-=-=-=-=-=-=-=-=-=-=-=-=-=-=-=-=-=-=-=-=-=-=-=
Score for this Scan:
No Hits Found above Threshold
Complete

Read Sequence:NP_491857.1  rab-10 encodes a Rab-like GTPase that is a member of the Ras superfamily of small GTPases. rab-10 activity is required, upstream of rme-1, for basolateral endocytic recycling in the intestine, but not in oocytes or coelomocytes. a RAB-10::GFP fusion protein is widely expressed and in the intestine, localizes to endosomes and the Golgi. [Source: WormBase](83 nt)
=-=-=-=-=-=-=-=-=-=-=-=-=-=-=-=-=-=-=-=-=-=-=-=-=-=-=-=-=-=-=-=
Performing Scan: cel-let-7 vs NP_491857.1
=-=-=-=-=-=-=-=-=-=-=-=-=-=-=-=-=-=-=-=-=-=-=-=-=-=-=-=-=-=-=-=
Score for this Scan:
No Hits Found above Threshold
Complete

Read Sequence:C49G7.3  C49G7.3 [Source:RefSeq_peptide;Acc:NP_504130](147 nt)
=-=-=-=-=-=-=-=-=-=-=-=-=-=-=-=-=-=-=-=-=-=-=-=-=-=-=-=-=-=-=-=
Performing Scan: cel-let-7 vs C49G7.3
=-=-=-=-=-=-=-=-=-=-=-=-=-=-=-=-=-=-=-=-=-=-=-=-=-=-=-=-=-=-=-=
Score for this Scan:
No Hits Found above Threshold
Complete

Read Sequence:T06E4.1  HoloCentric chromosome binding Protein family member (hcp-2) [Source:RefSeq_peptide;Acc:NP_505489](193 nt)
=-=-=-=-=-=-=-=-=-=-=-=-=-=-=-=-=-=-=-=-=-=-=-=-=-=-=-=-=-=-=-=
Performing Scan: cel-let-7 vs T06E4.1
=-=-=-=-=-=-=-=-=-=-=-=-=-=-=-=-=-=-=-=-=-=-=-=-=-=-=-=-=-=-=-=
Score for this Scan:
No Hits Found above Threshold
Complete

Read Sequence:C50F4.8.2  C50F4.8 [Source:RefSeq_peptide;Acc:NP_505453](132 nt)
=-=-=-=-=-=-=-=-=-=-=-=-=-=-=-=-=-=-=-=-=-=-=-=-=-=-=-=-=-=-=-=
Performing Scan: cel-let-7 vs C50F4.8.2
=-=-=-=-=-=-=-=-=-=-=-=-=-=-=-=-=-=-=-=-=-=-=-=-=-=-=-=-=-=-=-=
Score for this Scan:
No Hits Found above Threshold
Complete

Read Sequence:T04C12.3.2  T04C12.3 [Source:RefSeq_peptide;Acc:NP_505816](308 nt)
=-=-=-=-=-=-=-=-=-=-=-=-=-=-=-=-=-=-=-=-=-=-=-=-=-=-=-=-=-=-=-=
Performing Scan: cel-let-7 vs T04C12.3.2
=-=-=-=-=-=-=-=-=-=-=-=-=-=-=-=-=-=-=-=-=-=-=-=-=-=-=-=-=-=-=-=
Score for this Scan:
No Hits Found above Threshold
Complete

Read Sequence:F54E12.2.2  F54E12.2 [Source:RefSeq_peptide;Acc:NP_502137](91 nt)
=-=-=-=-=-=-=-=-=-=-=-=-=-=-=-=-=-=-=-=-=-=-=-=-=-=-=-=-=-=-=-=
Performing Scan: cel-let-7 vs F54E12.2.2
=-=-=-=-=-=-=-=-=-=-=-=-=-=-=-=-=-=-=-=-=-=-=-=-=-=-=-=-=-=-=-=
Score for this Scan:
No Hits Found above Threshold
Complete

Read Sequence:Y105E8B.1e.1  lev-11 encodes tropomyosin, an actin-binding contractile structural protein orthologous to human TROPOMYOSIN 1 (TPM1. OMIM:191010), which when mutated leads to familial hypertrophic cardiomyopathy. LEV-11 is required for embryonic development, normal body morphology, and locomotion. expressed as multiple tissue-specific isoforms generated by alternative mRNA splicing and promoter use, LEV-11 is detected in several tissues including muscle, pharynx, intestine, and the germ line. [Source: WormBase](646 nt)
=-=-=-=-=-=-=-=-=-=-=-=-=-=-=-=-=-=-=-=-=-=-=-=-=-=-=-=-=-=-=-=
Performing Scan: cel-let-7 vs Y105E8B.1e.1
=-=-=-=-=-=-=-=-=-=-=-=-=-=-=-=-=-=-=-=-=-=-=-=-=-=-=-=-=-=-=-=
Score for this Scan:
No Hits Found above Threshold
Complete

Read Sequence:C25E10.5  C25E10.5 [Source:RefSeq_peptide;Acc:NP_505338](111 nt)
=-=-=-=-=-=-=-=-=-=-=-=-=-=-=-=-=-=-=-=-=-=-=-=-=-=-=-=-=-=-=-=
Performing Scan: cel-let-7 vs C25E10.5
=-=-=-=-=-=-=-=-=-=-=-=-=-=-=-=-=-=-=-=-=-=-=-=-=-=-=-=-=-=-=-=
Score for this Scan:
No Hits Found above Threshold
Complete

Read Sequence:NP_501988.1  grl-21 encodes a hedgehog-like protein, with an N-terminal signal sequence, a central proline-rich low-complexity region, and a C-terminal Ground-like (Grl) domain. GRL-21 is expressed in arcade cells and hypodermis. the Grl domain is predicted to form a cysteine-crosslinked protein involved in intercellular signalling, and it has subtle similarity to the N-terminal Hedge domain of HEDGEHOG proteins. [Source: WormBase](135 nt)
=-=-=-=-=-=-=-=-=-=-=-=-=-=-=-=-=-=-=-=-=-=-=-=-=-=-=-=-=-=-=-=
Performing Scan: cel-let-7 vs NP_501988.1
=-=-=-=-=-=-=-=-=-=-=-=-=-=-=-=-=-=-=-=-=-=-=-=-=-=-=-=-=-=-=-=
Score for this Scan:
No Hits Found above Threshold
Complete

Read Sequence:F09C3.1  pes-7 encodes an IQGAP ortholog. IQGAP proteins bind actin and CLIP-170, effect activities of the Rho family GTPases Rac1 and Cdc42, and function in cytokinesis. PES-7 is required for completing meiosis and mitosis, and for germline formation and maintenance. IQGAP's alpha-actinin domain is related distantly to alpha-actinin domains in calponin, transgelin (SM22 alpha), and the proto-oncogene Vav. a pes-7 reporter is first expressed in the ventral nerve cord of the elongating embryo and in later stages of development is also expressed in all major ganglia, the vulva, and in the spermathecal valves. in the ventral nerve cord, pes-7 expression is detected in nuclei as well as in cell bodies and neural processes. [Source: WormBase](79 nt)
=-=-=-=-=-=-=-=-=-=-=-=-=-=-=-=-=-=-=-=-=-=-=-=-=-=-=-=-=-=-=-=
Performing Scan: cel-let-7 vs F09C3.1
=-=-=-=-=-=-=-=-=-=-=-=-=-=-=-=-=-=-=-=-=-=-=-=-=-=-=-=-=-=-=-=
Score for this Scan:
No Hits Found above Threshold
Complete

Read Sequence:F58H1.2  F58H1.2 [Source:RefSeq_peptide;Acc:NP_505996](112 nt)
=-=-=-=-=-=-=-=-=-=-=-=-=-=-=-=-=-=-=-=-=-=-=-=-=-=-=-=-=-=-=-=
Performing Scan: cel-let-7 vs F58H1.2
=-=-=-=-=-=-=-=-=-=-=-=-=-=-=-=-=-=-=-=-=-=-=-=-=-=-=-=-=-=-=-=
Score for this Scan:
No Hits Found above Threshold
Complete

Read Sequence:R119.1  R119.1 [Source:RefSeq_peptide;Acc:NP_490723](4 nt)
=-=-=-=-=-=-=-=-=-=-=-=-=-=-=-=-=-=-=-=-=-=-=-=-=-=-=-=-=-=-=-=
Performing Scan: cel-let-7 vs R119.1
=-=-=-=-=-=-=-=-=-=-=-=-=-=-=-=-=-=-=-=-=-=-=-=-=-=-=-=-=-=-=-=
Score for this Scan:
No Hits Found above Threshold
Complete

Read Sequence:F10D2.10  F10D2.10 [Source:RefSeq_peptide;Acc:NP_504815](14 nt)
=-=-=-=-=-=-=-=-=-=-=-=-=-=-=-=-=-=-=-=-=-=-=-=-=-=-=-=-=-=-=-=
Performing Scan: cel-let-7 vs F10D2.10
=-=-=-=-=-=-=-=-=-=-=-=-=-=-=-=-=-=-=-=-=-=-=-=-=-=-=-=-=-=-=-=
Score for this Scan:
No Hits Found above Threshold
Complete

Read Sequence:Y49E10.6.2  his-72 encodes an H3 histone required for embryonic viability. [Source: WormBase](213 nt)
=-=-=-=-=-=-=-=-=-=-=-=-=-=-=-=-=-=-=-=-=-=-=-=-=-=-=-=-=-=-=-=
Performing Scan: cel-let-7 vs Y49E10.6.2
=-=-=-=-=-=-=-=-=-=-=-=-=-=-=-=-=-=-=-=-=-=-=-=-=-=-=-=-=-=-=-=
Score for this Scan:
No Hits Found above Threshold
Complete

Read Sequence:K01A11.4.2  spe-41 encodes one of three C. elegans calcium-permeable cation channels that are members of the TRPC (transient receptor potential canonical) subfamily of TRP channels. spe-41 activity is required in sperm for productive sperm-oocyte interactions during fertilization, after the point of gamete contact. SPE-41 is expressed solely in sperm and upon sperm activation, translocalizes from the membranous organelles of spermatids to the plasma membranes of the cell body and pseudopod of mature sperm, consistent with the observation that the activity of store-operated calcium channels in C. elegans is much higher in mature sperm than in spermatids. when expressed in mammalian tissue culture cells, SPE-41 activity is sufficient to enhance calcium influx. [Source: WormBase](82 nt)
=-=-=-=-=-=-=-=-=-=-=-=-=-=-=-=-=-=-=-=-=-=-=-=-=-=-=-=-=-=-=-=
Performing Scan: cel-let-7 vs K01A11.4.2
=-=-=-=-=-=-=-=-=-=-=-=-=-=-=-=-=-=-=-=-=-=-=-=-=-=-=-=-=-=-=-=
Score for this Scan:
No Hits Found above Threshold
Complete

Read Sequence:C05H8.1b  ckk-1 encodes a calcium and calmodulin-dependent protein kinase kinase family member that affects CRE-dependent transcription in neurons. [Source: WormBase](256 nt)
=-=-=-=-=-=-=-=-=-=-=-=-=-=-=-=-=-=-=-=-=-=-=-=-=-=-=-=-=-=-=-=
Performing Scan: cel-let-7 vs C05H8.1b
=-=-=-=-=-=-=-=-=-=-=-=-=-=-=-=-=-=-=-=-=-=-=-=-=-=-=-=-=-=-=-=
Score for this Scan:
No Hits Found above Threshold
Complete

Read Sequence:F29G9.1  F29G9.1 [Source:RefSeq_peptide;Acc:NP_504563](264 nt)
=-=-=-=-=-=-=-=-=-=-=-=-=-=-=-=-=-=-=-=-=-=-=-=-=-=-=-=-=-=-=-=
Performing Scan: cel-let-7 vs F29G9.1
=-=-=-=-=-=-=-=-=-=-=-=-=-=-=-=-=-=-=-=-=-=-=-=-=-=-=-=-=-=-=-=
Score for this Scan:
No Hits Found above Threshold
Complete

Read Sequence:NP_497115.1  Glutathione S-Transferase family member (gst-26) [Source:RefSeq_peptide;Acc:NP_497115](33 nt)
=-=-=-=-=-=-=-=-=-=-=-=-=-=-=-=-=-=-=-=-=-=-=-=-=-=-=-=-=-=-=-=
Performing Scan: cel-let-7 vs NP_497115.1
=-=-=-=-=-=-=-=-=-=-=-=-=-=-=-=-=-=-=-=-=-=-=-=-=-=-=-=-=-=-=-=
Score for this Scan:
No Hits Found above Threshold
Complete

Read Sequence:Y73B3A.18a  Y73B3A.18b [Source:RefSeq_peptide;Acc:NP_741700](404 nt)
=-=-=-=-=-=-=-=-=-=-=-=-=-=-=-=-=-=-=-=-=-=-=-=-=-=-=-=-=-=-=-=
Performing Scan: cel-let-7 vs Y73B3A.18a
=-=-=-=-=-=-=-=-=-=-=-=-=-=-=-=-=-=-=-=-=-=-=-=-=-=-=-=-=-=-=-=
Score for this Scan:
No Hits Found above Threshold
Complete

Read Sequence:T27F6.6.1  Putative neutral sphingomyelinase (EC 3.1.4.12). [Source:Uniprot/SWISSPROT;Acc:O45870](166 nt)
=-=-=-=-=-=-=-=-=-=-=-=-=-=-=-=-=-=-=-=-=-=-=-=-=-=-=-=-=-=-=-=
Performing Scan: cel-let-7 vs T27F6.6.1
=-=-=-=-=-=-=-=-=-=-=-=-=-=-=-=-=-=-=-=-=-=-=-=-=-=-=-=-=-=-=-=
Score for this Scan:
No Hits Found above Threshold
Complete

Read Sequence:C25H3.14.2  C25H3.14 [Source:RefSeq_peptide;Acc:NP_495115](105 nt)
=-=-=-=-=-=-=-=-=-=-=-=-=-=-=-=-=-=-=-=-=-=-=-=-=-=-=-=-=-=-=-=
Performing Scan: cel-let-7 vs C25H3.14.2
=-=-=-=-=-=-=-=-=-=-=-=-=-=-=-=-=-=-=-=-=-=-=-=-=-=-=-=-=-=-=-=
Score for this Scan:
No Hits Found above Threshold
Complete

Read Sequence:C41G7.2.1  klp-16 encodes a C-terminal motor kinesin orthologous to the Drosophila melanogaster Ncd and Saccharomyces cerevisiae Kar3. however KLP-16 along with KLP-3, KLP-15 and KLP-17 form an unique subgroup based on amino acid sequence and secondary structure analysis. klp-16 is involved in development of the nervous system in embryos and in chromosome segregation. in situ RNA hybridization experiments indicate that klp-16 is localized in the anterior nervous system in the head region of late embryos. [Source: WormBase](129 nt)
=-=-=-=-=-=-=-=-=-=-=-=-=-=-=-=-=-=-=-=-=-=-=-=-=-=-=-=-=-=-=-=
Performing Scan: cel-let-7 vs C41G7.2.1
=-=-=-=-=-=-=-=-=-=-=-=-=-=-=-=-=-=-=-=-=-=-=-=-=-=-=-=-=-=-=-=
Score for this Scan:
No Hits Found above Threshold
Complete

Read Sequence:F55A4.8c.2  F55A4.8a [Source:RefSeq_peptide;Acc:NP_741716](130 nt)
=-=-=-=-=-=-=-=-=-=-=-=-=-=-=-=-=-=-=-=-=-=-=-=-=-=-=-=-=-=-=-=
Performing Scan: cel-let-7 vs F55A4.8c.2
=-=-=-=-=-=-=-=-=-=-=-=-=-=-=-=-=-=-=-=-=-=-=-=-=-=-=-=-=-=-=-=
Score for this Scan:
No Hits Found above Threshold
Complete

Read Sequence:T16G1.7  T16G1.7 is orthologous to the human gene ALIAS DLC1~CANDIDATE TUMOR SUPPRESSOR GENE (DLEC1. OMIM:604050), which when mutated leads to disease. [Source: WormBase](66 nt)
=-=-=-=-=-=-=-=-=-=-=-=-=-=-=-=-=-=-=-=-=-=-=-=-=-=-=-=-=-=-=-=
Performing Scan: cel-let-7 vs T16G1.7
=-=-=-=-=-=-=-=-=-=-=-=-=-=-=-=-=-=-=-=-=-=-=-=-=-=-=-=-=-=-=-=
Score for this Scan:
No Hits Found above Threshold
Complete

Read Sequence:Y48A6B.6b  Y48A6B.6b [Source:RefSeq_peptide;Acc:NP_001022889](110 nt)
=-=-=-=-=-=-=-=-=-=-=-=-=-=-=-=-=-=-=-=-=-=-=-=-=-=-=-=-=-=-=-=
Performing Scan: cel-let-7 vs Y48A6B.6b
=-=-=-=-=-=-=-=-=-=-=-=-=-=-=-=-=-=-=-=-=-=-=-=-=-=-=-=-=-=-=-=
Score for this Scan:
No Hits Found above Threshold
Complete

Read Sequence:C05D2.3  C05D2.3 generally resembles aromatic-L-amino-acid/L-histidine decarboxylases. however, its predicted protein sequence lacks six residues critical for AADC function. C05D2.3 is dispensable in mass RNAi assays. [Source: WormBase](35 nt)
=-=-=-=-=-=-=-=-=-=-=-=-=-=-=-=-=-=-=-=-=-=-=-=-=-=-=-=-=-=-=-=
Performing Scan: cel-let-7 vs C05D2.3
=-=-=-=-=-=-=-=-=-=-=-=-=-=-=-=-=-=-=-=-=-=-=-=-=-=-=-=-=-=-=-=
Score for this Scan:
No Hits Found above Threshold
Complete

Read Sequence:Y47D7A.8  The skr-14 gene encodes a homolog of Skp1 in S. cerevisiae that has no known function in vivo, since skr-14(RNAi) animals are at least superficially normal. [Source: WormBase](72 nt)
=-=-=-=-=-=-=-=-=-=-=-=-=-=-=-=-=-=-=-=-=-=-=-=-=-=-=-=-=-=-=-=
Performing Scan: cel-let-7 vs Y47D7A.8
=-=-=-=-=-=-=-=-=-=-=-=-=-=-=-=-=-=-=-=-=-=-=-=-=-=-=-=-=-=-=-=
Score for this Scan:
No Hits Found above Threshold
Complete

Read Sequence:T09B9.1  T09B9.1 [Source:RefSeq_peptide;Acc:NP_001024899](200 nt)
=-=-=-=-=-=-=-=-=-=-=-=-=-=-=-=-=-=-=-=-=-=-=-=-=-=-=-=-=-=-=-=
Performing Scan: cel-let-7 vs T09B9.1
=-=-=-=-=-=-=-=-=-=-=-=-=-=-=-=-=-=-=-=-=-=-=-=-=-=-=-=-=-=-=-=
Score for this Scan:
No Hits Found above Threshold
Complete

Read Sequence:W07B8.4  W07B8.4 [Source:RefSeq_peptide;Acc:NP_503382](91 nt)
=-=-=-=-=-=-=-=-=-=-=-=-=-=-=-=-=-=-=-=-=-=-=-=-=-=-=-=-=-=-=-=
Performing Scan: cel-let-7 vs W07B8.4
=-=-=-=-=-=-=-=-=-=-=-=-=-=-=-=-=-=-=-=-=-=-=-=-=-=-=-=-=-=-=-=
Score for this Scan:
No Hits Found above Threshold
Complete

Read Sequence:ZK1320.3.2  ZK1320.3 [Source:RefSeq_peptide;Acc:NP_496084](34 nt)
=-=-=-=-=-=-=-=-=-=-=-=-=-=-=-=-=-=-=-=-=-=-=-=-=-=-=-=-=-=-=-=
Performing Scan: cel-let-7 vs ZK1320.3.2
=-=-=-=-=-=-=-=-=-=-=-=-=-=-=-=-=-=-=-=-=-=-=-=-=-=-=-=-=-=-=-=
Score for this Scan:
No Hits Found above Threshold
Complete

Read Sequence:M18.5  M18.5 is orthologous to the human gene DAMAGE-SPECIFIC DNA BINDING PROTEIN 1 (127KD) (DDB1. OMIM:600045), which when mutated leads to disease. [Source: WormBase](390 nt)
=-=-=-=-=-=-=-=-=-=-=-=-=-=-=-=-=-=-=-=-=-=-=-=-=-=-=-=-=-=-=-=
Performing Scan: cel-let-7 vs M18.5
=-=-=-=-=-=-=-=-=-=-=-=-=-=-=-=-=-=-=-=-=-=-=-=-=-=-=-=-=-=-=-=
Score for this Scan:
No Hits Found above Threshold
Complete

Read Sequence:Y34D9A.6.2  GLutaRedoXin family member (glrx-10) [Source:RefSeq_peptide;Acc:NP_490812](99 nt)
=-=-=-=-=-=-=-=-=-=-=-=-=-=-=-=-=-=-=-=-=-=-=-=-=-=-=-=-=-=-=-=
Performing Scan: cel-let-7 vs Y34D9A.6.2
=-=-=-=-=-=-=-=-=-=-=-=-=-=-=-=-=-=-=-=-=-=-=-=-=-=-=-=-=-=-=-=
Score for this Scan:
No Hits Found above Threshold
Complete

Read Sequence:R04A9.6  R04A9.6 [Source:RefSeq_peptide;Acc:NP_508096](275 nt)
=-=-=-=-=-=-=-=-=-=-=-=-=-=-=-=-=-=-=-=-=-=-=-=-=-=-=-=-=-=-=-=
Performing Scan: cel-let-7 vs R04A9.6
=-=-=-=-=-=-=-=-=-=-=-=-=-=-=-=-=-=-=-=-=-=-=-=-=-=-=-=-=-=-=-=
Score for this Scan:
No Hits Found above Threshold
Complete

Read Sequence:C10F3.2  dhs-16 encodes a short-chain dehydrogenase predicted to be mitochondrial. [Source: WormBase](614 nt)
=-=-=-=-=-=-=-=-=-=-=-=-=-=-=-=-=-=-=-=-=-=-=-=-=-=-=-=-=-=-=-=
Performing Scan: cel-let-7 vs C10F3.2
=-=-=-=-=-=-=-=-=-=-=-=-=-=-=-=-=-=-=-=-=-=-=-=-=-=-=-=-=-=-=-=
Score for this Scan:
No Hits Found above Threshold
Complete

Read Sequence:Y71F9AL.16  arx-1 encodes the C. elegans ortholog of the Arp3 subunit of the actin-related protein (Arp)2/3 complex. [Source: WormBase](318 nt)
=-=-=-=-=-=-=-=-=-=-=-=-=-=-=-=-=-=-=-=-=-=-=-=-=-=-=-=-=-=-=-=
Performing Scan: cel-let-7 vs Y71F9AL.16
=-=-=-=-=-=-=-=-=-=-=-=-=-=-=-=-=-=-=-=-=-=-=-=-=-=-=-=-=-=-=-=
Score for this Scan:
No Hits Found above Threshold
Complete

Read Sequence:ZK1290.3a  rol-8 encodes a collagen that is enriched in dauer larvae. mutations cause adults to become left-handed rollers. [Source: WormBase](76 nt)
=-=-=-=-=-=-=-=-=-=-=-=-=-=-=-=-=-=-=-=-=-=-=-=-=-=-=-=-=-=-=-=
Performing Scan: cel-let-7 vs ZK1290.3a
=-=-=-=-=-=-=-=-=-=-=-=-=-=-=-=-=-=-=-=-=-=-=-=-=-=-=-=-=-=-=-=
Score for this Scan:
No Hits Found above Threshold
Complete

Read Sequence:C15C6.4  C15C6.4 [Source:RefSeq_peptide;Acc:NP_493083](80 nt)
=-=-=-=-=-=-=-=-=-=-=-=-=-=-=-=-=-=-=-=-=-=-=-=-=-=-=-=-=-=-=-=
Performing Scan: cel-let-7 vs C15C6.4
=-=-=-=-=-=-=-=-=-=-=-=-=-=-=-=-=-=-=-=-=-=-=-=-=-=-=-=-=-=-=-=
Score for this Scan:
No Hits Found above Threshold
Complete

Read Sequence:U376C_CAEEL  UPF0376 protein F10G2.1. [Source:Uniprot/SWISSPROT;Acc:Q22957](74 nt)
=-=-=-=-=-=-=-=-=-=-=-=-=-=-=-=-=-=-=-=-=-=-=-=-=-=-=-=-=-=-=-=
Performing Scan: cel-let-7 vs U376C_CAEEL
=-=-=-=-=-=-=-=-=-=-=-=-=-=-=-=-=-=-=-=-=-=-=-=-=-=-=-=-=-=-=-=
Score for this Scan:
No Hits Found above Threshold
Complete

Read Sequence:F56C4.1  F56C4.1 [Source:RefSeq_peptide;Acc:NP_501965](291 nt)
=-=-=-=-=-=-=-=-=-=-=-=-=-=-=-=-=-=-=-=-=-=-=-=-=-=-=-=-=-=-=-=
Performing Scan: cel-let-7 vs F56C4.1
=-=-=-=-=-=-=-=-=-=-=-=-=-=-=-=-=-=-=-=-=-=-=-=-=-=-=-=-=-=-=-=
Score for this Scan:
No Hits Found above Threshold
Complete

Read Sequence:C33B4.4  C33B4.4 [Source:RefSeq_peptide;Acc:NP_001022008](238 nt)
=-=-=-=-=-=-=-=-=-=-=-=-=-=-=-=-=-=-=-=-=-=-=-=-=-=-=-=-=-=-=-=
Performing Scan: cel-let-7 vs C33B4.4
=-=-=-=-=-=-=-=-=-=-=-=-=-=-=-=-=-=-=-=-=-=-=-=-=-=-=-=-=-=-=-=
Score for this Scan:
No Hits Found above Threshold
Complete

Read Sequence:Y46H3D.1  Y46H3D.1 [Source:RefSeq_peptide;Acc:NP_503466](104 nt)
=-=-=-=-=-=-=-=-=-=-=-=-=-=-=-=-=-=-=-=-=-=-=-=-=-=-=-=-=-=-=-=
Performing Scan: cel-let-7 vs Y46H3D.1
=-=-=-=-=-=-=-=-=-=-=-=-=-=-=-=-=-=-=-=-=-=-=-=-=-=-=-=-=-=-=-=
Score for this Scan:
No Hits Found above Threshold
Complete

Read Sequence:B0350.2f.1  The unc-44 gene encodes an ankyrin-like protein required for proper sex myoblast and axonal guidance during development. [Source: WormBase](733 nt)
=-=-=-=-=-=-=-=-=-=-=-=-=-=-=-=-=-=-=-=-=-=-=-=-=-=-=-=-=-=-=-=
Performing Scan: cel-let-7 vs B0350.2f.1
=-=-=-=-=-=-=-=-=-=-=-=-=-=-=-=-=-=-=-=-=-=-=-=-=-=-=-=-=-=-=-=
Score for this Scan:
No Hits Found above Threshold
Complete

Read Sequence:T03F1.8  T03F1.8 [Source:RefSeq_peptide;Acc:NP_491243](285 nt)
=-=-=-=-=-=-=-=-=-=-=-=-=-=-=-=-=-=-=-=-=-=-=-=-=-=-=-=-=-=-=-=
Performing Scan: cel-let-7 vs T03F1.8
=-=-=-=-=-=-=-=-=-=-=-=-=-=-=-=-=-=-=-=-=-=-=-=-=-=-=-=-=-=-=-=
Score for this Scan:
No Hits Found above Threshold
Complete

Read Sequence:F08F1.8.1  tth-1 encodes a thymosin beta ortholog that contains four functionally distinct thymosin beta repeats. in vitro, TTH-1 binds multiple actin monomers as well as filamentous actin suggesting that, as its homology predicts, TTH-1 plays a direct role in regulating actin polymerization and cytoskeletal organization in C. elegans. consistent with this, loss of tth-1 activity via a deletion mutation that removes upstream sequences results in animals with a dumpy morphology that are sterile as a result of maternal effect lethality associated with deformed oocytes containing abnormally distributed actin. tth-1 mRNA is present throughout development, while TTH-1 protein is detected in the adult gonad in the inside edges of the membranous structures surrounding germline nuclei, the cytoplasm and cortex of oocytes, early embryos at points of cell contact, the developing nerve ring, and then throughout the larval and adult body, with specific enrichment in the intestine and spermatheca. [Source: WormBase](254 nt)
=-=-=-=-=-=-=-=-=-=-=-=-=-=-=-=-=-=-=-=-=-=-=-=-=-=-=-=-=-=-=-=
Performing Scan: cel-let-7 vs F08F1.8.1
=-=-=-=-=-=-=-=-=-=-=-=-=-=-=-=-=-=-=-=-=-=-=-=-=-=-=-=-=-=-=-=
Score for this Scan:
No Hits Found above Threshold
Complete

Read Sequence:R10E12.1c  The protein product of this gene is predicted to contain a glutamine/asparagine (Q/N)-rich ('prion') domain, by the algorithm of Michelitsch and Weissman (as of the WS77 release of WormBase, i.e., in wormpep77) [Source: WormBase](157 nt)
=-=-=-=-=-=-=-=-=-=-=-=-=-=-=-=-=-=-=-=-=-=-=-=-=-=-=-=-=-=-=-=
Performing Scan: cel-let-7 vs R10E12.1c
=-=-=-=-=-=-=-=-=-=-=-=-=-=-=-=-=-=-=-=-=-=-=-=-=-=-=-=-=-=-=-=
Score for this Scan:
No Hits Found above Threshold
Complete

Read Sequence:W08D2.1  egl-20 encodes a member of the WNT family of developmental signaling proteins that affects migration of QL and QR and their descendents. expressed in muscle and epidermal cells at the posterior of the worm. [Source: WormBase](660 nt)
=-=-=-=-=-=-=-=-=-=-=-=-=-=-=-=-=-=-=-=-=-=-=-=-=-=-=-=-=-=-=-=
Performing Scan: cel-let-7 vs W08D2.1
=-=-=-=-=-=-=-=-=-=-=-=-=-=-=-=-=-=-=-=-=-=-=-=-=-=-=-=-=-=-=-=
Score for this Scan:
No Hits Found above Threshold
Complete

Read Sequence:Y53G8AR.2a  Y53G8AR.2a [Source:RefSeq_peptide;Acc:NP_497691](466 nt)
=-=-=-=-=-=-=-=-=-=-=-=-=-=-=-=-=-=-=-=-=-=-=-=-=-=-=-=-=-=-=-=
Performing Scan: cel-let-7 vs Y53G8AR.2a
=-=-=-=-=-=-=-=-=-=-=-=-=-=-=-=-=-=-=-=-=-=-=-=-=-=-=-=-=-=-=-=
Score for this Scan:
No Hits Found above Threshold
Complete

Read Sequence:F07C6.4a  F07C6.4b [Source:RefSeq_peptide;Acc:NP_502442](97 nt)
=-=-=-=-=-=-=-=-=-=-=-=-=-=-=-=-=-=-=-=-=-=-=-=-=-=-=-=-=-=-=-=
Performing Scan: cel-let-7 vs F07C6.4a
=-=-=-=-=-=-=-=-=-=-=-=-=-=-=-=-=-=-=-=-=-=-=-=-=-=-=-=-=-=-=-=
Score for this Scan:
No Hits Found above Threshold
Complete

Read Sequence:B0272.1  Tubulin beta-4 chain (Beta-4 tubulin). [Source:Uniprot/SWISSPROT;Acc:P41937](213 nt)
=-=-=-=-=-=-=-=-=-=-=-=-=-=-=-=-=-=-=-=-=-=-=-=-=-=-=-=-=-=-=-=
Performing Scan: cel-let-7 vs B0272.1
=-=-=-=-=-=-=-=-=-=-=-=-=-=-=-=-=-=-=-=-=-=-=-=-=-=-=-=-=-=-=-=
Score for this Scan:
No Hits Found above Threshold
Complete

Read Sequence:Y48E1C.4b  Y48E1C.4b [Source:RefSeq_peptide;Acc:NP_872006](247 nt)
=-=-=-=-=-=-=-=-=-=-=-=-=-=-=-=-=-=-=-=-=-=-=-=-=-=-=-=-=-=-=-=
Performing Scan: cel-let-7 vs Y48E1C.4b
=-=-=-=-=-=-=-=-=-=-=-=-=-=-=-=-=-=-=-=-=-=-=-=-=-=-=-=-=-=-=-=
Score for this Scan:
No Hits Found above Threshold
Complete

Read Sequence:Y39A1C.3.1  C.Elegans Y-box family member (cey-4) [Source:RefSeq_peptide;Acc:NP_499393](211 nt)
=-=-=-=-=-=-=-=-=-=-=-=-=-=-=-=-=-=-=-=-=-=-=-=-=-=-=-=-=-=-=-=
Performing Scan: cel-let-7 vs Y39A1C.3.1
=-=-=-=-=-=-=-=-=-=-=-=-=-=-=-=-=-=-=-=-=-=-=-=-=-=-=-=-=-=-=-=
Score for this Scan:
No Hits Found above Threshold
Complete

Read Sequence:H30A04.1a  eat-20 encodes a paralog of the C. elegans and Drosophila genes crb-1 and crumbs, expressed in pharynx, head neurons, hypodermis, and developing embryos. [Source: WormBase](644 nt)
=-=-=-=-=-=-=-=-=-=-=-=-=-=-=-=-=-=-=-=-=-=-=-=-=-=-=-=-=-=-=-=
Performing Scan: cel-let-7 vs H30A04.1a
=-=-=-=-=-=-=-=-=-=-=-=-=-=-=-=-=-=-=-=-=-=-=-=-=-=-=-=-=-=-=-=
Score for this Scan:
No Hits Found above Threshold
Complete

Read Sequence:F55F8.9  F55F8.9 [Source:RefSeq_peptide;Acc:NP_491660](527 nt)
=-=-=-=-=-=-=-=-=-=-=-=-=-=-=-=-=-=-=-=-=-=-=-=-=-=-=-=-=-=-=-=
Performing Scan: cel-let-7 vs F55F8.9
=-=-=-=-=-=-=-=-=-=-=-=-=-=-=-=-=-=-=-=-=-=-=-=-=-=-=-=-=-=-=-=
Score for this Scan:
No Hits Found above Threshold
Complete

Read Sequence:F11C1.5b  F11C1.5a [Source:RefSeq_peptide;Acc:NP_510160](126 nt)
=-=-=-=-=-=-=-=-=-=-=-=-=-=-=-=-=-=-=-=-=-=-=-=-=-=-=-=-=-=-=-=
Performing Scan: cel-let-7 vs F11C1.5b
=-=-=-=-=-=-=-=-=-=-=-=-=-=-=-=-=-=-=-=-=-=-=-=-=-=-=-=-=-=-=-=
Score for this Scan:
No Hits Found above Threshold
Complete

Read Sequence:B0391.10  B0391.10 [Source:RefSeq_peptide;Acc:NP_506875](152 nt)
=-=-=-=-=-=-=-=-=-=-=-=-=-=-=-=-=-=-=-=-=-=-=-=-=-=-=-=-=-=-=-=
Performing Scan: cel-let-7 vs B0391.10
=-=-=-=-=-=-=-=-=-=-=-=-=-=-=-=-=-=-=-=-=-=-=-=-=-=-=-=-=-=-=-=

   Forward:	Score: 141.000000  Q:1 to 22  R:78 to 99 Align Len (22) (68.18%) (86.36%)

   Query:    3' UUGAUAUGUUGGA-UGAUGGAGu 5'
                ||||:| |:|: | |||||:|| 
   Ref:      5' AACTGT-CGATATCACTACTTCg 3'

   Energy:  -20.260000 kCal/Mol

Scores for this hit:
>cel-let-7	B0391.10	141.00	-20.26	0.00	1 22	78 99	22	68.18%	86.36%

Score for this Scan:
Seq1,Seq2,Tot Score,Tot Energy,Max Score,Max Energy,Strand,Len1,Len2,Positions
>>cel-let-7	B0391.10	141.00	-20.26	141.00	-20.26	322	22	152	 77
Complete

Read Sequence:K11E8.1i.1  unc-43(gf) mutants (in which unc-43 is overexpressed) suppress the excess motoneuron branching, and thus the uncoordinated phenotype, induced by an unc-6deltaC transgene. [Source: WormBase](686 nt)
=-=-=-=-=-=-=-=-=-=-=-=-=-=-=-=-=-=-=-=-=-=-=-=-=-=-=-=-=-=-=-=
Performing Scan: cel-let-7 vs K11E8.1i.1
=-=-=-=-=-=-=-=-=-=-=-=-=-=-=-=-=-=-=-=-=-=-=-=-=-=-=-=-=-=-=-=
Score for this Scan:
No Hits Found above Threshold
Complete

Read Sequence:Y48G8AL.15  Y48G8AL.15 [Source:RefSeq_peptide;Acc:NP_001021779](56 nt)
=-=-=-=-=-=-=-=-=-=-=-=-=-=-=-=-=-=-=-=-=-=-=-=-=-=-=-=-=-=-=-=
Performing Scan: cel-let-7 vs Y48G8AL.15
=-=-=-=-=-=-=-=-=-=-=-=-=-=-=-=-=-=-=-=-=-=-=-=-=-=-=-=-=-=-=-=
Score for this Scan:
No Hits Found above Threshold
Complete

Read Sequence:NP_001022797.1  Protein set-1. [Source:Uniprot/SWISSPROT;Acc:Q22795](6 nt)
=-=-=-=-=-=-=-=-=-=-=-=-=-=-=-=-=-=-=-=-=-=-=-=-=-=-=-=-=-=-=-=
Performing Scan: cel-let-7 vs NP_001022797.1
=-=-=-=-=-=-=-=-=-=-=-=-=-=-=-=-=-=-=-=-=-=-=-=-=-=-=-=-=-=-=-=
Score for this Scan:
No Hits Found above Threshold
Complete

Read Sequence:C13B4.2.2  usp-14 encodes a homolog of ubiquitin-specific protease 14 (Usp14), a highly conserved thiol protease that hydrolyzes the peptide bond at the C-terminal glycine of ubiquitin (OMIM:607274, mutations are associated with synaptic defects in ataxia mice). by homology, USP-14 is predicted to function in ubiquitin-mediated protein degradation, or regulation of protein localization or activity. as loss of USP-14 function via RNA-mediated interference (RNAi) does not result in any abnormalities, the precise role of USP-14 in C. elegans development and/or behavior is not yet known. [Source: WormBase](212 nt)
=-=-=-=-=-=-=-=-=-=-=-=-=-=-=-=-=-=-=-=-=-=-=-=-=-=-=-=-=-=-=-=
Performing Scan: cel-let-7 vs C13B4.2.2
=-=-=-=-=-=-=-=-=-=-=-=-=-=-=-=-=-=-=-=-=-=-=-=-=-=-=-=-=-=-=-=
Score for this Scan:
No Hits Found above Threshold
Complete

Read Sequence:C07G1.3a.1  PCTAIRE class cell cycle kinase family member (pct-1) [Source:RefSeq_peptide;Acc:NP_501372](445 nt)
=-=-=-=-=-=-=-=-=-=-=-=-=-=-=-=-=-=-=-=-=-=-=-=-=-=-=-=-=-=-=-=
Performing Scan: cel-let-7 vs C07G1.3a.1
=-=-=-=-=-=-=-=-=-=-=-=-=-=-=-=-=-=-=-=-=-=-=-=-=-=-=-=-=-=-=-=
Score for this Scan:
No Hits Found above Threshold
Complete

Read Sequence:Y71H2AM.9  Y71H2AM.9 [Source:RefSeq_peptide;Acc:NP_497603](390 nt)
=-=-=-=-=-=-=-=-=-=-=-=-=-=-=-=-=-=-=-=-=-=-=-=-=-=-=-=-=-=-=-=
Performing Scan: cel-let-7 vs Y71H2AM.9
=-=-=-=-=-=-=-=-=-=-=-=-=-=-=-=-=-=-=-=-=-=-=-=-=-=-=-=-=-=-=-=
Score for this Scan:
No Hits Found above Threshold
Complete

Read Sequence:NP_741896.2  sma-9 encodes, by alternative splicing, at least two large (~2000-residue) protein with at least three N-terminal involucrin domains, seven C-terminal zinc-finger domains, and a glutamine/asparagine-rich domain. SMA-9 is orthologous to human HIVEP1 (OMIM:194540), HIVEP2 (OMIM:143054), and HIVEP3 (OMIM:606649), and to Drosophila SCHNURRI (FBgn0003396). SMA-9 proteins are required for growth to normally large body size. [Source: WormBase](544 nt)
=-=-=-=-=-=-=-=-=-=-=-=-=-=-=-=-=-=-=-=-=-=-=-=-=-=-=-=-=-=-=-=
Performing Scan: cel-let-7 vs NP_741896.2
=-=-=-=-=-=-=-=-=-=-=-=-=-=-=-=-=-=-=-=-=-=-=-=-=-=-=-=-=-=-=-=
Score for this Scan:
No Hits Found above Threshold
Complete

Read Sequence:F52A8.5.1  F52A8.5 is orthologous to the human gene GLYCINE CLEAVAGE SYSTEM PROTEIN H (GCSH. OMIM:238330), which when mutated leads to glycine encephalopathy. [Source: WormBase](86 nt)
=-=-=-=-=-=-=-=-=-=-=-=-=-=-=-=-=-=-=-=-=-=-=-=-=-=-=-=-=-=-=-=
Performing Scan: cel-let-7 vs F52A8.5.1
=-=-=-=-=-=-=-=-=-=-=-=-=-=-=-=-=-=-=-=-=-=-=-=-=-=-=-=-=-=-=-=
Score for this Scan:
No Hits Found above Threshold
Complete

Read Sequence:C11E4.1  C11E4.1 [Source:RefSeq_peptide;Acc:NP_509615](467 nt)
=-=-=-=-=-=-=-=-=-=-=-=-=-=-=-=-=-=-=-=-=-=-=-=-=-=-=-=-=-=-=-=
Performing Scan: cel-let-7 vs C11E4.1
=-=-=-=-=-=-=-=-=-=-=-=-=-=-=-=-=-=-=-=-=-=-=-=-=-=-=-=-=-=-=-=
Score for this Scan:
No Hits Found above Threshold
Complete

Read Sequence:UBIQ_CAEEL  ubq-2 encodes a bifunctional protein that contains two domains. an N-terminal ubiquitin peptide, and a C-terminal large ribosomal subunit protein L40 peptide. [Source: WormBase](47 nt)
=-=-=-=-=-=-=-=-=-=-=-=-=-=-=-=-=-=-=-=-=-=-=-=-=-=-=-=-=-=-=-=
Performing Scan: cel-let-7 vs UBIQ_CAEEL
=-=-=-=-=-=-=-=-=-=-=-=-=-=-=-=-=-=-=-=-=-=-=-=-=-=-=-=-=-=-=-=
Score for this Scan:
No Hits Found above Threshold
Complete

Read Sequence:F07C6.4b.2  F07C6.4b [Source:RefSeq_peptide;Acc:NP_502442](491 nt)
=-=-=-=-=-=-=-=-=-=-=-=-=-=-=-=-=-=-=-=-=-=-=-=-=-=-=-=-=-=-=-=
Performing Scan: cel-let-7 vs F07C6.4b.2
=-=-=-=-=-=-=-=-=-=-=-=-=-=-=-=-=-=-=-=-=-=-=-=-=-=-=-=-=-=-=-=
Score for this Scan:
No Hits Found above Threshold
Complete

Read Sequence:Y54E10BR.2  Y54E10BR.2 [Source:RefSeq_peptide;Acc:NP_491094](22 nt)
=-=-=-=-=-=-=-=-=-=-=-=-=-=-=-=-=-=-=-=-=-=-=-=-=-=-=-=-=-=-=-=
Performing Scan: cel-let-7 vs Y54E10BR.2
=-=-=-=-=-=-=-=-=-=-=-=-=-=-=-=-=-=-=-=-=-=-=-=-=-=-=-=-=-=-=-=
Score for this Scan:
No Hits Found above Threshold
Complete

Read Sequence:VF11C1L.1  PIP Kinase family member (ppk-3) [Source:RefSeq_peptide;Acc:NP_510155](303 nt)
=-=-=-=-=-=-=-=-=-=-=-=-=-=-=-=-=-=-=-=-=-=-=-=-=-=-=-=-=-=-=-=
Performing Scan: cel-let-7 vs VF11C1L.1
=-=-=-=-=-=-=-=-=-=-=-=-=-=-=-=-=-=-=-=-=-=-=-=-=-=-=-=-=-=-=-=
Score for this Scan:
No Hits Found above Threshold
Complete

Read Sequence:Y47G6A.15b  Y47G6A.15b [Source:RefSeq_peptide;Acc:NP_001021761](79 nt)
=-=-=-=-=-=-=-=-=-=-=-=-=-=-=-=-=-=-=-=-=-=-=-=-=-=-=-=-=-=-=-=
Performing Scan: cel-let-7 vs Y47G6A.15b
=-=-=-=-=-=-=-=-=-=-=-=-=-=-=-=-=-=-=-=-=-=-=-=-=-=-=-=-=-=-=-=
Score for this Scan:
No Hits Found above Threshold
Complete

Read Sequence:Y37E11AL.5  Y37E11AL.5 [Source:RefSeq_peptide;Acc:NP_500393](138 nt)
=-=-=-=-=-=-=-=-=-=-=-=-=-=-=-=-=-=-=-=-=-=-=-=-=-=-=-=-=-=-=-=
Performing Scan: cel-let-7 vs Y37E11AL.5
=-=-=-=-=-=-=-=-=-=-=-=-=-=-=-=-=-=-=-=-=-=-=-=-=-=-=-=-=-=-=-=
Score for this Scan:
No Hits Found above Threshold
Complete

Read Sequence:F09F7.4a.1  F09F7.4a [Source:RefSeq_peptide;Acc:NP_741143](241 nt)
=-=-=-=-=-=-=-=-=-=-=-=-=-=-=-=-=-=-=-=-=-=-=-=-=-=-=-=-=-=-=-=
Performing Scan: cel-let-7 vs F09F7.4a.1
=-=-=-=-=-=-=-=-=-=-=-=-=-=-=-=-=-=-=-=-=-=-=-=-=-=-=-=-=-=-=-=
Score for this Scan:
No Hits Found above Threshold
Complete

Read Sequence:C52E4.2.2  MIF-like protein mif-2. [Source:Uniprot/SWISSPROT;Acc:Q18785](100 nt)
=-=-=-=-=-=-=-=-=-=-=-=-=-=-=-=-=-=-=-=-=-=-=-=-=-=-=-=-=-=-=-=
Performing Scan: cel-let-7 vs C52E4.2.2
=-=-=-=-=-=-=-=-=-=-=-=-=-=-=-=-=-=-=-=-=-=-=-=-=-=-=-=-=-=-=-=
Score for this Scan:
No Hits Found above Threshold
Complete

Read Sequence:M03A8.1  dhs-28 encodes an ortholog of human 17-BETA-HYDROXYSTEROID DEHYDROGENASE 4 (HSD17B4. OMIM:601860, mutated in D-bifunctional protein deficiency), which contains a C-terminal SCP-2 sterol transfer domain. the deletion allele dhs-28(ok450) is superficially wild-type. [Source: WormBase](73 nt)
=-=-=-=-=-=-=-=-=-=-=-=-=-=-=-=-=-=-=-=-=-=-=-=-=-=-=-=-=-=-=-=
Performing Scan: cel-let-7 vs M03A8.1
=-=-=-=-=-=-=-=-=-=-=-=-=-=-=-=-=-=-=-=-=-=-=-=-=-=-=-=-=-=-=-=
Score for this Scan:
No Hits Found above Threshold
Complete

Read Sequence:Y47D9A.5.2  Y47D9A.5 [Source:RefSeq_peptide;Acc:NP_491347](193 nt)
=-=-=-=-=-=-=-=-=-=-=-=-=-=-=-=-=-=-=-=-=-=-=-=-=-=-=-=-=-=-=-=
Performing Scan: cel-let-7 vs Y47D9A.5.2
=-=-=-=-=-=-=-=-=-=-=-=-=-=-=-=-=-=-=-=-=-=-=-=-=-=-=-=-=-=-=-=
Score for this Scan:
No Hits Found above Threshold
Complete

Read Sequence:T23D8.6  his-68 encodes an H2A histone. [Source: WormBase](100 nt)
=-=-=-=-=-=-=-=-=-=-=-=-=-=-=-=-=-=-=-=-=-=-=-=-=-=-=-=-=-=-=-=
Performing Scan: cel-let-7 vs T23D8.6
=-=-=-=-=-=-=-=-=-=-=-=-=-=-=-=-=-=-=-=-=-=-=-=-=-=-=-=-=-=-=-=
Score for this Scan:
No Hits Found above Threshold
Complete

Read Sequence:Y59A8B.22.2  Y59A8B.22 [Source:RefSeq_peptide;Acc:NP_507518](744 nt)
=-=-=-=-=-=-=-=-=-=-=-=-=-=-=-=-=-=-=-=-=-=-=-=-=-=-=-=-=-=-=-=
Performing Scan: cel-let-7 vs Y59A8B.22.2
=-=-=-=-=-=-=-=-=-=-=-=-=-=-=-=-=-=-=-=-=-=-=-=-=-=-=-=-=-=-=-=
Score for this Scan:
No Hits Found above Threshold
Complete

Read Sequence:F38E1.7  mom-2 encodes a member of the Wnt family of secreted signaling glycoproteins that is required for induction of endodermal (gut) tissue in the 4-cell stage embryo. MOM-2, required in the inducing blastomere (P2) at the 4-cell stage, may be the ligand for MOM-5, a Frizzled homolog, thought to act in the receiving blastomere (EMS). MOM-2 genetically interacts in the same pathway as KIN-19, but parallel to APR-1. MOM-2 also may be a ligand for LIN-18, a Ryk homolog. [Source: WormBase](338 nt)
=-=-=-=-=-=-=-=-=-=-=-=-=-=-=-=-=-=-=-=-=-=-=-=-=-=-=-=-=-=-=-=
Performing Scan: cel-let-7 vs F38E1.7
=-=-=-=-=-=-=-=-=-=-=-=-=-=-=-=-=-=-=-=-=-=-=-=-=-=-=-=-=-=-=-=
Score for this Scan:
No Hits Found above Threshold
Complete

Read Sequence:F12F6.2  F12F6.2 [Source:RefSeq_peptide;Acc:NP_502181](207 nt)
=-=-=-=-=-=-=-=-=-=-=-=-=-=-=-=-=-=-=-=-=-=-=-=-=-=-=-=-=-=-=-=
Performing Scan: cel-let-7 vs F12F6.2
=-=-=-=-=-=-=-=-=-=-=-=-=-=-=-=-=-=-=-=-=-=-=-=-=-=-=-=-=-=-=-=
Score for this Scan:
No Hits Found above Threshold
Complete

Read Sequence:C38C3.5c.2  unc-60 encodes orthologs of actin depolymerizing factor/cofilin, actin-binding proteins that regulate actin filament dynamics. one UNC-60 isoform, UNC-60A, primarily binds G-actin, depolymerizes actin filaments, and inhibits actin polymerization. UNC-60A is essential during early embryonic development for polar body extrusion, cytokinesis, and embryonic patterning. UNC-60B, which does not inhibit actin polymerization, binds F- and G-actin and influences the rate of actin polymerization by the UNC-60B:actin ratio. UNC-60B is required for actin filament organization in body wall muscle, locomotion, and for efficient actin filament disassembly by UNC-78, an actin interactin protein 1 (AIP1) ortholog. UNC-60A and UNC-60B are differentially expressed: UNC-60A is found in oocytes, embryos, and the adult gonad and intestine, while UNC-60B is found in body wall muscle, the vulva, and spermatheca. [Source: WormBase](174 nt)
=-=-=-=-=-=-=-=-=-=-=-=-=-=-=-=-=-=-=-=-=-=-=-=-=-=-=-=-=-=-=-=
Performing Scan: cel-let-7 vs C38C3.5c.2
=-=-=-=-=-=-=-=-=-=-=-=-=-=-=-=-=-=-=-=-=-=-=-=-=-=-=-=-=-=-=-=
Score for this Scan:
No Hits Found above Threshold
Complete

Read Sequence:F02E9.2a  lin-28 encodes a cytoplasmic protein with a cold shock domain and retroviral-type (CCHC) zinc finger motifs. LIN-28 is required for events specific to the second larval stage, which in lin-28 mutants are skipped, and is itself subject both to negative regulation (by binding of the lin-4 stRNA to an element in the lin-28 3' UTR) and to positive regulation (by LIN-14, which negatively regulates lin-4-independent inhibition also acting on the lin-28 3' UTR). [Source: WormBase](527 nt)
=-=-=-=-=-=-=-=-=-=-=-=-=-=-=-=-=-=-=-=-=-=-=-=-=-=-=-=-=-=-=-=
Performing Scan: cel-let-7 vs F02E9.2a
=-=-=-=-=-=-=-=-=-=-=-=-=-=-=-=-=-=-=-=-=-=-=-=-=-=-=-=-=-=-=-=
Score for this Scan:
No Hits Found above Threshold
Complete

Read Sequence:T14G10.2b.2  PDZ eXchange Factor family member (pxf-1) [Source:RefSeq_peptide;Acc:NP_001023389](386 nt)
=-=-=-=-=-=-=-=-=-=-=-=-=-=-=-=-=-=-=-=-=-=-=-=-=-=-=-=-=-=-=-=
Performing Scan: cel-let-7 vs T14G10.2b.2
=-=-=-=-=-=-=-=-=-=-=-=-=-=-=-=-=-=-=-=-=-=-=-=-=-=-=-=-=-=-=-=
Score for this Scan:
No Hits Found above Threshold
Complete

Read Sequence:C46F11.2a  C46F11.2 is orthologous to human MITOCHONDRIAL GLUTATHIONE REDUCTASE (GSR. OMIM:138300). GSR deficiency has been associated with hemolytic anemia. [Source: WormBase](302 nt)
=-=-=-=-=-=-=-=-=-=-=-=-=-=-=-=-=-=-=-=-=-=-=-=-=-=-=-=-=-=-=-=
Performing Scan: cel-let-7 vs C46F11.2a
=-=-=-=-=-=-=-=-=-=-=-=-=-=-=-=-=-=-=-=-=-=-=-=-=-=-=-=-=-=-=-=
Score for this Scan:
No Hits Found above Threshold
Complete

Read Sequence:C06G1.1  C06G1.1 [Source:RefSeq_peptide;Acc:NP_510689](421 nt)
=-=-=-=-=-=-=-=-=-=-=-=-=-=-=-=-=-=-=-=-=-=-=-=-=-=-=-=-=-=-=-=
Performing Scan: cel-let-7 vs C06G1.1
=-=-=-=-=-=-=-=-=-=-=-=-=-=-=-=-=-=-=-=-=-=-=-=-=-=-=-=-=-=-=-=
Score for this Scan:
No Hits Found above Threshold
Complete

Read Sequence:C45G9.7  C45G9.7 [Source:RefSeq_peptide;Acc:NP_498071](118 nt)
=-=-=-=-=-=-=-=-=-=-=-=-=-=-=-=-=-=-=-=-=-=-=-=-=-=-=-=-=-=-=-=
Performing Scan: cel-let-7 vs C45G9.7
=-=-=-=-=-=-=-=-=-=-=-=-=-=-=-=-=-=-=-=-=-=-=-=-=-=-=-=-=-=-=-=
Score for this Scan:
No Hits Found above Threshold
Complete

Read Sequence:Y48E1B.3  Y48E1B.3 [Source:RefSeq_peptide;Acc:NP_496848](171 nt)
=-=-=-=-=-=-=-=-=-=-=-=-=-=-=-=-=-=-=-=-=-=-=-=-=-=-=-=-=-=-=-=
Performing Scan: cel-let-7 vs Y48E1B.3
=-=-=-=-=-=-=-=-=-=-=-=-=-=-=-=-=-=-=-=-=-=-=-=-=-=-=-=-=-=-=-=
Score for this Scan:
No Hits Found above Threshold
Complete

Read Sequence:F15B10.2.2  Dicer Related Helicase family member (drh-1) [Source:RefSeq_peptide;Acc:NP_501018](171 nt)
=-=-=-=-=-=-=-=-=-=-=-=-=-=-=-=-=-=-=-=-=-=-=-=-=-=-=-=-=-=-=-=
Performing Scan: cel-let-7 vs F15B10.2.2
=-=-=-=-=-=-=-=-=-=-=-=-=-=-=-=-=-=-=-=-=-=-=-=-=-=-=-=-=-=-=-=
Score for this Scan:
No Hits Found above Threshold
Complete

Read Sequence:C03C10.3.2  Ribonucleoside-diphosphate reductase small chain (EC 1.17.4.1) (Ribonucleotide reductase small subunit). [Source:Uniprot/SWISSPROT;Acc:P42170](192 nt)
=-=-=-=-=-=-=-=-=-=-=-=-=-=-=-=-=-=-=-=-=-=-=-=-=-=-=-=-=-=-=-=
Performing Scan: cel-let-7 vs C03C10.3.2
=-=-=-=-=-=-=-=-=-=-=-=-=-=-=-=-=-=-=-=-=-=-=-=-=-=-=-=-=-=-=-=
Score for this Scan:
No Hits Found above Threshold
Complete

Read Sequence:D1054.11  D1054.11 [Source:RefSeq_peptide;Acc:NP_505759](61 nt)
=-=-=-=-=-=-=-=-=-=-=-=-=-=-=-=-=-=-=-=-=-=-=-=-=-=-=-=-=-=-=-=
Performing Scan: cel-let-7 vs D1054.11
=-=-=-=-=-=-=-=-=-=-=-=-=-=-=-=-=-=-=-=-=-=-=-=-=-=-=-=-=-=-=-=
Score for this Scan:
No Hits Found above Threshold
Complete

Read Sequence:NP_506245.1  R186.3 [Source:RefSeq_peptide;Acc:NP_506245](40 nt)
=-=-=-=-=-=-=-=-=-=-=-=-=-=-=-=-=-=-=-=-=-=-=-=-=-=-=-=-=-=-=-=
Performing Scan: cel-let-7 vs NP_506245.1
=-=-=-=-=-=-=-=-=-=-=-=-=-=-=-=-=-=-=-=-=-=-=-=-=-=-=-=-=-=-=-=
Score for this Scan:
No Hits Found above Threshold
Complete

Read Sequence:F02E9.7  F02E9.7 [Source:RefSeq_peptide;Acc:NP_492283](43 nt)
=-=-=-=-=-=-=-=-=-=-=-=-=-=-=-=-=-=-=-=-=-=-=-=-=-=-=-=-=-=-=-=
Performing Scan: cel-let-7 vs F02E9.7
=-=-=-=-=-=-=-=-=-=-=-=-=-=-=-=-=-=-=-=-=-=-=-=-=-=-=-=-=-=-=-=
Score for this Scan:
No Hits Found above Threshold
Complete

Read Sequence:NP_001022932.1  SMN (Survival of Motor Neuron protein) Related family member (smr-1) [Source:RefSeq_peptide;Acc:NP_001022932](57 nt)
=-=-=-=-=-=-=-=-=-=-=-=-=-=-=-=-=-=-=-=-=-=-=-=-=-=-=-=-=-=-=-=
Performing Scan: cel-let-7 vs NP_001022932.1
=-=-=-=-=-=-=-=-=-=-=-=-=-=-=-=-=-=-=-=-=-=-=-=-=-=-=-=-=-=-=-=
Score for this Scan:
No Hits Found above Threshold
Complete

Read Sequence:Y60A3A.19  Y60A3A.19 [Source:RefSeq_peptide;Acc:NP_507855](55 nt)
=-=-=-=-=-=-=-=-=-=-=-=-=-=-=-=-=-=-=-=-=-=-=-=-=-=-=-=-=-=-=-=
Performing Scan: cel-let-7 vs Y60A3A.19
=-=-=-=-=-=-=-=-=-=-=-=-=-=-=-=-=-=-=-=-=-=-=-=-=-=-=-=-=-=-=-=
Score for this Scan:
No Hits Found above Threshold
Complete

Read Sequence:R07E5.7.2  R07E5.7 [Source:RefSeq_peptide;Acc:NP_497898](55 nt)
=-=-=-=-=-=-=-=-=-=-=-=-=-=-=-=-=-=-=-=-=-=-=-=-=-=-=-=-=-=-=-=
Performing Scan: cel-let-7 vs R07E5.7.2
=-=-=-=-=-=-=-=-=-=-=-=-=-=-=-=-=-=-=-=-=-=-=-=-=-=-=-=-=-=-=-=
Score for this Scan:
No Hits Found above Threshold
Complete

Read Sequence:H43I07.2  H43I07.2 [Source:RefSeq_peptide;Acc:NP_504166](115 nt)
=-=-=-=-=-=-=-=-=-=-=-=-=-=-=-=-=-=-=-=-=-=-=-=-=-=-=-=-=-=-=-=
Performing Scan: cel-let-7 vs H43I07.2
=-=-=-=-=-=-=-=-=-=-=-=-=-=-=-=-=-=-=-=-=-=-=-=-=-=-=-=-=-=-=-=
Score for this Scan:
No Hits Found above Threshold
Complete

Read Sequence:Y38C1AA.1b  PeRoxireDoXin family member (prdx-6) [Source:RefSeq_peptide;Acc:NP_741285](297 nt)
=-=-=-=-=-=-=-=-=-=-=-=-=-=-=-=-=-=-=-=-=-=-=-=-=-=-=-=-=-=-=-=
Performing Scan: cel-let-7 vs Y38C1AA.1b
=-=-=-=-=-=-=-=-=-=-=-=-=-=-=-=-=-=-=-=-=-=-=-=-=-=-=-=-=-=-=-=
Score for this Scan:
No Hits Found above Threshold
Complete

Read Sequence:AC3.3  abu-1 encodes a transmembrane protein with a predicted signal sequence, a glutamine/asparagine-rich domain and multiple cysteine-rich repeats (DUF139). abu-1 expression is induced by blockage of the unfolded-protein response in the endoplasmic reticulum, and ABU-1 may help protect the organism from damage by improperly folded nascent protein. [Source: WormBase](87 nt)
=-=-=-=-=-=-=-=-=-=-=-=-=-=-=-=-=-=-=-=-=-=-=-=-=-=-=-=-=-=-=-=
Performing Scan: cel-let-7 vs AC3.3
=-=-=-=-=-=-=-=-=-=-=-=-=-=-=-=-=-=-=-=-=-=-=-=-=-=-=-=-=-=-=-=
Score for this Scan:
No Hits Found above Threshold
Complete

Read Sequence:F23B12.5  F23B12.5 is orthologous to the human gene DIHYDROLIPOAMIDE DEHYDROGENASE (DLD. OMIM:109720), which when mutated leads to lactic acidosis due to lipoamide dehydrogenase deficiency. F23B12.5 protein is predicted to be mitochondrial. [Source: WormBase](512 nt)
=-=-=-=-=-=-=-=-=-=-=-=-=-=-=-=-=-=-=-=-=-=-=-=-=-=-=-=-=-=-=-=
Performing Scan: cel-let-7 vs F23B12.5
=-=-=-=-=-=-=-=-=-=-=-=-=-=-=-=-=-=-=-=-=-=-=-=-=-=-=-=-=-=-=-=
Score for this Scan:
No Hits Found above Threshold
Complete

Read Sequence:F40F8.1.1  F40F8.1 [Source:RefSeq_peptide;Acc:NP_496386](130 nt)
=-=-=-=-=-=-=-=-=-=-=-=-=-=-=-=-=-=-=-=-=-=-=-=-=-=-=-=-=-=-=-=
Performing Scan: cel-let-7 vs F40F8.1.1
=-=-=-=-=-=-=-=-=-=-=-=-=-=-=-=-=-=-=-=-=-=-=-=-=-=-=-=-=-=-=-=
Score for this Scan:
No Hits Found above Threshold
Complete

Read Sequence:E04F6.10  E04F6.10 [Source:RefSeq_peptide;Acc:NP_495504](522 nt)
=-=-=-=-=-=-=-=-=-=-=-=-=-=-=-=-=-=-=-=-=-=-=-=-=-=-=-=-=-=-=-=
Performing Scan: cel-let-7 vs E04F6.10
=-=-=-=-=-=-=-=-=-=-=-=-=-=-=-=-=-=-=-=-=-=-=-=-=-=-=-=-=-=-=-=
Score for this Scan:
No Hits Found above Threshold
Complete

Read Sequence:F17C11.8.1  Temporarily Assigned Gene name family member (tag-318) [Source:RefSeq_peptide;Acc:NP_505798](221 nt)
=-=-=-=-=-=-=-=-=-=-=-=-=-=-=-=-=-=-=-=-=-=-=-=-=-=-=-=-=-=-=-=
Performing Scan: cel-let-7 vs F17C11.8.1
=-=-=-=-=-=-=-=-=-=-=-=-=-=-=-=-=-=-=-=-=-=-=-=-=-=-=-=-=-=-=-=
Score for this Scan:
No Hits Found above Threshold
Complete

Read Sequence:Y77E11A.1.2  Y77E11A.1 [Source:RefSeq_peptide;Acc:NP_500088](282 nt)
=-=-=-=-=-=-=-=-=-=-=-=-=-=-=-=-=-=-=-=-=-=-=-=-=-=-=-=-=-=-=-=
Performing Scan: cel-let-7 vs Y77E11A.1.2
=-=-=-=-=-=-=-=-=-=-=-=-=-=-=-=-=-=-=-=-=-=-=-=-=-=-=-=-=-=-=-=
Score for this Scan:
No Hits Found above Threshold
Complete

Read Sequence:F49H12.6b  acl-4 encodes a phosphate acyltransferase. ACL-4 is predicted to be a membrane protein that functions in phospholipid biosynthesis, but as loss of acl-4 activity via large-scale RNAi experiments results in no obvious defects, the precise role of ACL-4 in C. elegans development and/or behavior is not yet known. acl-4 expression can be detected in the pharynx, intestine, hypodermis, muscle, and reproductive system. [Source: WormBase](414 nt)
=-=-=-=-=-=-=-=-=-=-=-=-=-=-=-=-=-=-=-=-=-=-=-=-=-=-=-=-=-=-=-=
Performing Scan: cel-let-7 vs F49H12.6b
=-=-=-=-=-=-=-=-=-=-=-=-=-=-=-=-=-=-=-=-=-=-=-=-=-=-=-=-=-=-=-=
Score for this Scan:
No Hits Found above Threshold
Complete

Read Sequence:T21H3.3.1  cmd-1 encodes a putative homolog of calmodulin 1 that affects growth rate and fertility. [Source: WormBase](968 nt)
=-=-=-=-=-=-=-=-=-=-=-=-=-=-=-=-=-=-=-=-=-=-=-=-=-=-=-=-=-=-=-=
Performing Scan: cel-let-7 vs T21H3.3.1
=-=-=-=-=-=-=-=-=-=-=-=-=-=-=-=-=-=-=-=-=-=-=-=-=-=-=-=-=-=-=-=
Score for this Scan:
No Hits Found above Threshold
Complete

Read Sequence:ZC21.3  The protein product of this gene is predicted to contain a glutamine/asparagine (Q/N)-rich ('prion') domain, by the algorithm of Michelitsch and Weissman (as of the WS77 release of WormBase, i.e., in wormpep77). [Source: WormBase](54 nt)
=-=-=-=-=-=-=-=-=-=-=-=-=-=-=-=-=-=-=-=-=-=-=-=-=-=-=-=-=-=-=-=
Performing Scan: cel-let-7 vs ZC21.3
=-=-=-=-=-=-=-=-=-=-=-=-=-=-=-=-=-=-=-=-=-=-=-=-=-=-=-=-=-=-=-=
Score for this Scan:
No Hits Found above Threshold
Complete

Read Sequence:F26F2.7  F26F2.7 [Source:RefSeq_peptide;Acc:NP_507972](248 nt)
=-=-=-=-=-=-=-=-=-=-=-=-=-=-=-=-=-=-=-=-=-=-=-=-=-=-=-=-=-=-=-=
Performing Scan: cel-let-7 vs F26F2.7
=-=-=-=-=-=-=-=-=-=-=-=-=-=-=-=-=-=-=-=-=-=-=-=-=-=-=-=-=-=-=-=
Score for this Scan:
No Hits Found above Threshold
Complete

Read Sequence:C34F6.8.2  C34F6.8 [Source:RefSeq_peptide;Acc:NP_509875](638 nt)
=-=-=-=-=-=-=-=-=-=-=-=-=-=-=-=-=-=-=-=-=-=-=-=-=-=-=-=-=-=-=-=
Performing Scan: cel-let-7 vs C34F6.8.2
=-=-=-=-=-=-=-=-=-=-=-=-=-=-=-=-=-=-=-=-=-=-=-=-=-=-=-=-=-=-=-=
Score for this Scan:
No Hits Found above Threshold
Complete

Read Sequence:T22B7.4  T22B7.4 [Source:RefSeq_peptide;Acc:NP_508949](195 nt)
=-=-=-=-=-=-=-=-=-=-=-=-=-=-=-=-=-=-=-=-=-=-=-=-=-=-=-=-=-=-=-=
Performing Scan: cel-let-7 vs T22B7.4
=-=-=-=-=-=-=-=-=-=-=-=-=-=-=-=-=-=-=-=-=-=-=-=-=-=-=-=-=-=-=-=
Score for this Scan:
No Hits Found above Threshold
Complete

Read Sequence:F33D11.8  F33D11.8 [Source:RefSeq_peptide;Acc:NP_491699](44 nt)
=-=-=-=-=-=-=-=-=-=-=-=-=-=-=-=-=-=-=-=-=-=-=-=-=-=-=-=-=-=-=-=
Performing Scan: cel-let-7 vs F33D11.8
=-=-=-=-=-=-=-=-=-=-=-=-=-=-=-=-=-=-=-=-=-=-=-=-=-=-=-=-=-=-=-=
Score for this Scan:
No Hits Found above Threshold
Complete

Read Sequence:H19M22.2d  LEThal family member (let-805) [Source:RefSeq_peptide;Acc:NP_001022641](149 nt)
=-=-=-=-=-=-=-=-=-=-=-=-=-=-=-=-=-=-=-=-=-=-=-=-=-=-=-=-=-=-=-=
Performing Scan: cel-let-7 vs H19M22.2d
=-=-=-=-=-=-=-=-=-=-=-=-=-=-=-=-=-=-=-=-=-=-=-=-=-=-=-=-=-=-=-=
Score for this Scan:
No Hits Found above Threshold
Complete

Read Sequence:ZC302.2a  ZC302.2a [Source:RefSeq_peptide;Acc:NP_001024299](233 nt)
=-=-=-=-=-=-=-=-=-=-=-=-=-=-=-=-=-=-=-=-=-=-=-=-=-=-=-=-=-=-=-=
Performing Scan: cel-let-7 vs ZC302.2a
=-=-=-=-=-=-=-=-=-=-=-=-=-=-=-=-=-=-=-=-=-=-=-=-=-=-=-=-=-=-=-=
Score for this Scan:
No Hits Found above Threshold
Complete

Read Sequence:K07C11.3  K07C11.3 [Source:RefSeq_peptide;Acc:NP_505115](646 nt)
=-=-=-=-=-=-=-=-=-=-=-=-=-=-=-=-=-=-=-=-=-=-=-=-=-=-=-=-=-=-=-=
Performing Scan: cel-let-7 vs K07C11.3
=-=-=-=-=-=-=-=-=-=-=-=-=-=-=-=-=-=-=-=-=-=-=-=-=-=-=-=-=-=-=-=
Score for this Scan:
No Hits Found above Threshold
Complete

Read Sequence:T14G10.2a.1  PDZ eXchange Factor family member (pxf-1) [Source:RefSeq_peptide;Acc:NP_001023389](763 nt)
=-=-=-=-=-=-=-=-=-=-=-=-=-=-=-=-=-=-=-=-=-=-=-=-=-=-=-=-=-=-=-=
Performing Scan: cel-let-7 vs T14G10.2a.1
=-=-=-=-=-=-=-=-=-=-=-=-=-=-=-=-=-=-=-=-=-=-=-=-=-=-=-=-=-=-=-=
Score for this Scan:
No Hits Found above Threshold
Complete

Read Sequence:D2092.4  D2092.4 [Source:RefSeq_peptide;Acc:NP_491903](255 nt)
=-=-=-=-=-=-=-=-=-=-=-=-=-=-=-=-=-=-=-=-=-=-=-=-=-=-=-=-=-=-=-=
Performing Scan: cel-let-7 vs D2092.4
=-=-=-=-=-=-=-=-=-=-=-=-=-=-=-=-=-=-=-=-=-=-=-=-=-=-=-=-=-=-=-=
Score for this Scan:
No Hits Found above Threshold
Complete

Read Sequence:R10E8.6  This gene encodes a protein containing an F-box, a motif predicted to mediate protein-protein interactions either with homologs of yeast Skp-1p or with other proteins. this gene's encoded protein also contains an FTH/DUF38 motif, which may also mediate protein-protein interaction. [Source: WormBase](31 nt)
=-=-=-=-=-=-=-=-=-=-=-=-=-=-=-=-=-=-=-=-=-=-=-=-=-=-=-=-=-=-=-=
Performing Scan: cel-let-7 vs R10E8.6
=-=-=-=-=-=-=-=-=-=-=-=-=-=-=-=-=-=-=-=-=-=-=-=-=-=-=-=-=-=-=-=
Score for this Scan:
No Hits Found above Threshold
Complete

Read Sequence:NP_502301.1  Ref/ALY RNA export adaptor family member (aly-3) [Source:RefSeq_peptide;Acc:NP_502301](208 nt)
=-=-=-=-=-=-=-=-=-=-=-=-=-=-=-=-=-=-=-=-=-=-=-=-=-=-=-=-=-=-=-=
Performing Scan: cel-let-7 vs NP_502301.1
=-=-=-=-=-=-=-=-=-=-=-=-=-=-=-=-=-=-=-=-=-=-=-=-=-=-=-=-=-=-=-=
Score for this Scan:
No Hits Found above Threshold
Complete

Read Sequence:F55H2.6.1  clu-1 encodes an ortholog of CLU1/TIF31 in S. cerevisiae, which directs proper cytoplasmic distribution of mitochondria and physically interacts with eukaryotic translation initiation factor 3 (eIF3). worm CLU-1 may be required for the proper distribution of mitochondria, but is dispensable for viability and gross morphology in mass RNAi screens. [Source: WormBase](661 nt)
=-=-=-=-=-=-=-=-=-=-=-=-=-=-=-=-=-=-=-=-=-=-=-=-=-=-=-=-=-=-=-=
Performing Scan: cel-let-7 vs F55H2.6.1
=-=-=-=-=-=-=-=-=-=-=-=-=-=-=-=-=-=-=-=-=-=-=-=-=-=-=-=-=-=-=-=
Score for this Scan:
No Hits Found above Threshold
Complete

Read Sequence:T07C4.1.2  T07C4.1 is orthologous to the human gene URIDINE MONOPHOSPHATE SYNTHETASE (OROTATE PHOSPHORIBOSYL TRANSFERASE AND OROTIDINE-5'-DECARBOXYLASE) (UMPS. OMIM:258900), which when mutated leads to disease. [Source: WormBase](132 nt)
=-=-=-=-=-=-=-=-=-=-=-=-=-=-=-=-=-=-=-=-=-=-=-=-=-=-=-=-=-=-=-=
Performing Scan: cel-let-7 vs T07C4.1.2
=-=-=-=-=-=-=-=-=-=-=-=-=-=-=-=-=-=-=-=-=-=-=-=-=-=-=-=-=-=-=-=
Score for this Scan:
No Hits Found above Threshold
Complete

Read Sequence:Y39C12A.9  Y39C12A.9 [Source:RefSeq_peptide;Acc:NP_502327](29 nt)
=-=-=-=-=-=-=-=-=-=-=-=-=-=-=-=-=-=-=-=-=-=-=-=-=-=-=-=-=-=-=-=
Performing Scan: cel-let-7 vs Y39C12A.9
=-=-=-=-=-=-=-=-=-=-=-=-=-=-=-=-=-=-=-=-=-=-=-=-=-=-=-=-=-=-=-=
Score for this Scan:
No Hits Found above Threshold
Complete

Read Sequence:C34H3.1  Temporarily Assigned Gene name family member (tag-275) [Source:RefSeq_peptide;Acc:NP_509031](478 nt)
=-=-=-=-=-=-=-=-=-=-=-=-=-=-=-=-=-=-=-=-=-=-=-=-=-=-=-=-=-=-=-=
Performing Scan: cel-let-7 vs C34H3.1
=-=-=-=-=-=-=-=-=-=-=-=-=-=-=-=-=-=-=-=-=-=-=-=-=-=-=-=-=-=-=-=
Score for this Scan:
No Hits Found above Threshold
Complete

Read Sequence:Y73B6A.4  Suppressor with Morphological effect on Genitalia family member (smg-7) [Source:RefSeq_peptide;Acc:NP_501033](109 nt)
=-=-=-=-=-=-=-=-=-=-=-=-=-=-=-=-=-=-=-=-=-=-=-=-=-=-=-=-=-=-=-=
Performing Scan: cel-let-7 vs Y73B6A.4
=-=-=-=-=-=-=-=-=-=-=-=-=-=-=-=-=-=-=-=-=-=-=-=-=-=-=-=-=-=-=-=
Score for this Scan:
No Hits Found above Threshold
Complete

Read Sequence:C05E11.7  C05E11.7 [Source:RefSeq_peptide;Acc:NP_508786](178 nt)
=-=-=-=-=-=-=-=-=-=-=-=-=-=-=-=-=-=-=-=-=-=-=-=-=-=-=-=-=-=-=-=
Performing Scan: cel-let-7 vs C05E11.7
=-=-=-=-=-=-=-=-=-=-=-=-=-=-=-=-=-=-=-=-=-=-=-=-=-=-=-=-=-=-=-=
Score for this Scan:
No Hits Found above Threshold
Complete

Read Sequence:F10G7.3.1  yeast ASF1 (anti-silencing factor) homolog family member (asf-1) [Source:RefSeq_peptide;Acc:NP_494837](150 nt)
=-=-=-=-=-=-=-=-=-=-=-=-=-=-=-=-=-=-=-=-=-=-=-=-=-=-=-=-=-=-=-=
Performing Scan: cel-let-7 vs F10G7.3.1
=-=-=-=-=-=-=-=-=-=-=-=-=-=-=-=-=-=-=-=-=-=-=-=-=-=-=-=-=-=-=-=
Score for this Scan:
No Hits Found above Threshold
Complete

Read Sequence:W06D4.1  hgo-1 is orthologous to the human gene SIMILAR TO HOMOGENTISATE 1,2-DIOXYGENASE (HOMOGENTISATE OXIDASE) (HGD. OMIM:203500), which when mutated leads to disease. [Source: WormBase](80 nt)
=-=-=-=-=-=-=-=-=-=-=-=-=-=-=-=-=-=-=-=-=-=-=-=-=-=-=-=-=-=-=-=
Performing Scan: cel-let-7 vs W06D4.1
=-=-=-=-=-=-=-=-=-=-=-=-=-=-=-=-=-=-=-=-=-=-=-=-=-=-=-=-=-=-=-=
Score for this Scan:
No Hits Found above Threshold
Complete

Read Sequence:VIT5_CAEEL  vit-5 encodes a vitellogenin, a lipid-binding protein precursor related to vertebrate vitellogenins and mammalian ApoB-100, a core LDL particle constituent. by homology, VIT-5 is predicted to function as a lipid transport protein. loss of vit-5 activity via large-scale RNA-mediated interference (RNAi) screens indicates that VIT-5 is required for embryogenesis and normal rates of postembryonic growth. VIT-5 is a major yolk component and is expressed exclusively in the adult hermaphrodite intestine from which it is secreted into the pseudocoelomic space and taken up by oocytes. [Source: WormBase](48 nt)
=-=-=-=-=-=-=-=-=-=-=-=-=-=-=-=-=-=-=-=-=-=-=-=-=-=-=-=-=-=-=-=
Performing Scan: cel-let-7 vs VIT5_CAEEL
=-=-=-=-=-=-=-=-=-=-=-=-=-=-=-=-=-=-=-=-=-=-=-=-=-=-=-=-=-=-=-=
Score for this Scan:
No Hits Found above Threshold
Complete

Read Sequence:ZK1098.7.1  ZK1098.7 [Source:RefSeq_peptide;Acc:NP_499099](33 nt)
=-=-=-=-=-=-=-=-=-=-=-=-=-=-=-=-=-=-=-=-=-=-=-=-=-=-=-=-=-=-=-=
Performing Scan: cel-let-7 vs ZK1098.7.1
=-=-=-=-=-=-=-=-=-=-=-=-=-=-=-=-=-=-=-=-=-=-=-=-=-=-=-=-=-=-=-=
Score for this Scan:
No Hits Found above Threshold
Complete

Read Sequence:B0041.5  B0041.5 [Source:RefSeq_peptide;Acc:NP_491418](203 nt)
=-=-=-=-=-=-=-=-=-=-=-=-=-=-=-=-=-=-=-=-=-=-=-=-=-=-=-=-=-=-=-=
Performing Scan: cel-let-7 vs B0041.5
=-=-=-=-=-=-=-=-=-=-=-=-=-=-=-=-=-=-=-=-=-=-=-=-=-=-=-=-=-=-=-=
Score for this Scan:
No Hits Found above Threshold
Complete

Read Sequence:ASP3_CAEEL  asp-3 encodes an aspartyl protease homolog that is required, in parallel with ASP-4 but downstream of CLP-1 and TRA-3, for degenerative (necrotic-like) cell death in neurons induced by mutations such as mec-4(d), deg-3(d), or gsa-1(gf). [Source: WormBase](144 nt)
=-=-=-=-=-=-=-=-=-=-=-=-=-=-=-=-=-=-=-=-=-=-=-=-=-=-=-=-=-=-=-=
Performing Scan: cel-let-7 vs ASP3_CAEEL
=-=-=-=-=-=-=-=-=-=-=-=-=-=-=-=-=-=-=-=-=-=-=-=-=-=-=-=-=-=-=-=
Score for this Scan:
No Hits Found above Threshold
Complete

Read Sequence:D1044.6  D1044.6 [Source:RefSeq_peptide;Acc:NP_498184](528 nt)
=-=-=-=-=-=-=-=-=-=-=-=-=-=-=-=-=-=-=-=-=-=-=-=-=-=-=-=-=-=-=-=
Performing Scan: cel-let-7 vs D1044.6
=-=-=-=-=-=-=-=-=-=-=-=-=-=-=-=-=-=-=-=-=-=-=-=-=-=-=-=-=-=-=-=
Score for this Scan:
No Hits Found above Threshold
Complete

Read Sequence:C25E10.9b.1  Sperm activation Without Mating family member (swm-1) [Source:RefSeq_peptide;Acc:NP_872164](45 nt)
=-=-=-=-=-=-=-=-=-=-=-=-=-=-=-=-=-=-=-=-=-=-=-=-=-=-=-=-=-=-=-=
Performing Scan: cel-let-7 vs C25E10.9b.1
=-=-=-=-=-=-=-=-=-=-=-=-=-=-=-=-=-=-=-=-=-=-=-=-=-=-=-=-=-=-=-=
Score for this Scan:
No Hits Found above Threshold
Complete

Read Sequence:F25B4.6  F25B4.6 is orthologous to the human gene 3-HYDROXY-3-METHYLGLUTARYL COA SYNTHASE (HMGCS2. OMIM:600234), which when mutated leads to disease. [Source: WormBase](143 nt)
=-=-=-=-=-=-=-=-=-=-=-=-=-=-=-=-=-=-=-=-=-=-=-=-=-=-=-=-=-=-=-=
Performing Scan: cel-let-7 vs F25B4.6
=-=-=-=-=-=-=-=-=-=-=-=-=-=-=-=-=-=-=-=-=-=-=-=-=-=-=-=-=-=-=-=
Score for this Scan:
No Hits Found above Threshold
Complete

Read Sequence:H24K24.3a  Alcohol dehydrogenase class 3 (EC 1.1.1.1) (Alcohol dehydrogenase class III) (S-(hydroxymethyl)glutathione dehydrogenase) (EC 1.1.1.284) (Glutathione-dependent formaldehyde dehydrogenase) (FDH) (FALDH). [Source:Uniprot/SWISSPROT;Acc:Q17335](167 nt)
=-=-=-=-=-=-=-=-=-=-=-=-=-=-=-=-=-=-=-=-=-=-=-=-=-=-=-=-=-=-=-=
Performing Scan: cel-let-7 vs H24K24.3a
=-=-=-=-=-=-=-=-=-=-=-=-=-=-=-=-=-=-=-=-=-=-=-=-=-=-=-=-=-=-=-=
Score for this Scan:
No Hits Found above Threshold
Complete

Read Sequence:W05H9.2  W05H9.2 [Source:RefSeq_peptide;Acc:NP_509049](387 nt)
=-=-=-=-=-=-=-=-=-=-=-=-=-=-=-=-=-=-=-=-=-=-=-=-=-=-=-=-=-=-=-=
Performing Scan: cel-let-7 vs W05H9.2
=-=-=-=-=-=-=-=-=-=-=-=-=-=-=-=-=-=-=-=-=-=-=-=-=-=-=-=-=-=-=-=
Score for this Scan:
No Hits Found above Threshold
Complete

Read Sequence:T05E11.1.2  rps-5 encodes a small ribosomal subunit S5 protein. [Source: WormBase](9 nt)
=-=-=-=-=-=-=-=-=-=-=-=-=-=-=-=-=-=-=-=-=-=-=-=-=-=-=-=-=-=-=-=
Performing Scan: cel-let-7 vs T05E11.1.2
=-=-=-=-=-=-=-=-=-=-=-=-=-=-=-=-=-=-=-=-=-=-=-=-=-=-=-=-=-=-=-=
Score for this Scan:
No Hits Found above Threshold
Complete

Read Sequence:C29F9.3b  C29F9.3b [Source:RefSeq_peptide;Acc:NP_741064](822 nt)
=-=-=-=-=-=-=-=-=-=-=-=-=-=-=-=-=-=-=-=-=-=-=-=-=-=-=-=-=-=-=-=
Performing Scan: cel-let-7 vs C29F9.3b
=-=-=-=-=-=-=-=-=-=-=-=-=-=-=-=-=-=-=-=-=-=-=-=-=-=-=-=-=-=-=-=
Score for this Scan:
No Hits Found above Threshold
Complete

Read Sequence:NP_502246.1  Enoyl-CoA Hydratase family member (ech-2) [Source:RefSeq_peptide;Acc:NP_502246](168 nt)
=-=-=-=-=-=-=-=-=-=-=-=-=-=-=-=-=-=-=-=-=-=-=-=-=-=-=-=-=-=-=-=
Performing Scan: cel-let-7 vs NP_502246.1
=-=-=-=-=-=-=-=-=-=-=-=-=-=-=-=-=-=-=-=-=-=-=-=-=-=-=-=-=-=-=-=
Score for this Scan:
No Hits Found above Threshold
Complete

Read Sequence:NP_506674.2  H12D21.7 [Source:RefSeq_peptide;Acc:NP_506674](66 nt)
=-=-=-=-=-=-=-=-=-=-=-=-=-=-=-=-=-=-=-=-=-=-=-=-=-=-=-=-=-=-=-=
Performing Scan: cel-let-7 vs NP_506674.2
=-=-=-=-=-=-=-=-=-=-=-=-=-=-=-=-=-=-=-=-=-=-=-=-=-=-=-=-=-=-=-=
Score for this Scan:
No Hits Found above Threshold
Complete

Read Sequence:C01G8.1  C01G8.1 [Source:RefSeq_peptide;Acc:NP_491555](166 nt)
=-=-=-=-=-=-=-=-=-=-=-=-=-=-=-=-=-=-=-=-=-=-=-=-=-=-=-=-=-=-=-=
Performing Scan: cel-let-7 vs C01G8.1
=-=-=-=-=-=-=-=-=-=-=-=-=-=-=-=-=-=-=-=-=-=-=-=-=-=-=-=-=-=-=-=
Score for this Scan:
No Hits Found above Threshold
Complete

Read Sequence:F59C12.1  cdh-9 encodes a member of the cadherin superfamily of transmembrane glycoproteins that mediate homophilic cell-cell adhesion. as loss of CDH-9 activity via RNA-mediated interference (RNAi) does not result in any abnormalities, the precise role of CDH-9 in C. elegans development and/or behavior is not yet known. [Source: WormBase](130 nt)
=-=-=-=-=-=-=-=-=-=-=-=-=-=-=-=-=-=-=-=-=-=-=-=-=-=-=-=-=-=-=-=
Performing Scan: cel-let-7 vs F59C12.1
=-=-=-=-=-=-=-=-=-=-=-=-=-=-=-=-=-=-=-=-=-=-=-=-=-=-=-=-=-=-=-=
Score for this Scan:
No Hits Found above Threshold
Complete

Read Sequence:K07D4.5  K07D4.5 [Source:RefSeq_peptide;Acc:NP_494709](97 nt)
=-=-=-=-=-=-=-=-=-=-=-=-=-=-=-=-=-=-=-=-=-=-=-=-=-=-=-=-=-=-=-=
Performing Scan: cel-let-7 vs K07D4.5
=-=-=-=-=-=-=-=-=-=-=-=-=-=-=-=-=-=-=-=-=-=-=-=-=-=-=-=-=-=-=-=
Score for this Scan:
No Hits Found above Threshold
Complete

Read Sequence:K06A4.1  Zinc metalloproteinase nas-3 precursor (EC 3.4.24.21) (Nematode astacin 3). [Source:Uniprot/SWISSPROT;Acc:Q21252](191 nt)
=-=-=-=-=-=-=-=-=-=-=-=-=-=-=-=-=-=-=-=-=-=-=-=-=-=-=-=-=-=-=-=
Performing Scan: cel-let-7 vs K06A4.1
=-=-=-=-=-=-=-=-=-=-=-=-=-=-=-=-=-=-=-=-=-=-=-=-=-=-=-=-=-=-=-=
Score for this Scan:
No Hits Found above Threshold
Complete

Read Sequence:T27A10.3a.1  ckc-1 encodes a putative ethanolamine or choline kinase, with somewhat more sequence similarity to ethanolamine kinases. CKC-1 is the sole member of a 'C' group of choline/ethanolamine kinases. [Source: WormBase](87 nt)
=-=-=-=-=-=-=-=-=-=-=-=-=-=-=-=-=-=-=-=-=-=-=-=-=-=-=-=-=-=-=-=
Performing Scan: cel-let-7 vs T27A10.3a.1
=-=-=-=-=-=-=-=-=-=-=-=-=-=-=-=-=-=-=-=-=-=-=-=-=-=-=-=-=-=-=-=
Score for this Scan:
No Hits Found above Threshold
Complete

Read Sequence:ZK180.4  GTP-binding protein SAR1. [Source:Uniprot/SWISSPROT;Acc:Q23445](482 nt)
=-=-=-=-=-=-=-=-=-=-=-=-=-=-=-=-=-=-=-=-=-=-=-=-=-=-=-=-=-=-=-=
Performing Scan: cel-let-7 vs ZK180.4
=-=-=-=-=-=-=-=-=-=-=-=-=-=-=-=-=-=-=-=-=-=-=-=-=-=-=-=-=-=-=-=
Score for this Scan:
No Hits Found above Threshold
Complete

Read Sequence:ZK829.10  Sodium:Neurotransmitter symporter Family family member (snf-8) [Source:RefSeq_peptide;Acc:NP_502271](64 nt)
=-=-=-=-=-=-=-=-=-=-=-=-=-=-=-=-=-=-=-=-=-=-=-=-=-=-=-=-=-=-=-=
Performing Scan: cel-let-7 vs ZK829.10
=-=-=-=-=-=-=-=-=-=-=-=-=-=-=-=-=-=-=-=-=-=-=-=-=-=-=-=-=-=-=-=
Score for this Scan:
No Hits Found above Threshold
Complete

Read Sequence:F59C6.8  UPF0392 protein F59C6.8. [Source:Uniprot/SWISSPROT;Acc:Q93834](70 nt)
=-=-=-=-=-=-=-=-=-=-=-=-=-=-=-=-=-=-=-=-=-=-=-=-=-=-=-=-=-=-=-=
Performing Scan: cel-let-7 vs F59C6.8
=-=-=-=-=-=-=-=-=-=-=-=-=-=-=-=-=-=-=-=-=-=-=-=-=-=-=-=-=-=-=-=
Score for this Scan:
No Hits Found above Threshold
Complete

Read Sequence:T12C9.6  nhr-16 encodes a member of the superfamily of nuclear receptors, which is one of the most abundant class of transcriptional regulators. nuclear receptors have a well conserved DNA binding domain and a less conserved C-terminal ligand binding domain. [Source: WormBase](42 nt)
=-=-=-=-=-=-=-=-=-=-=-=-=-=-=-=-=-=-=-=-=-=-=-=-=-=-=-=-=-=-=-=
Performing Scan: cel-let-7 vs T12C9.6
=-=-=-=-=-=-=-=-=-=-=-=-=-=-=-=-=-=-=-=-=-=-=-=-=-=-=-=-=-=-=-=
Score for this Scan:
No Hits Found above Threshold
Complete

Read Sequence:NP_872125.1  Probable elongation factor 1-gamma (EF-1-gamma) (eEF-1B gamma). [Source:Uniprot/SWISSPROT;Acc:P54412](129 nt)
=-=-=-=-=-=-=-=-=-=-=-=-=-=-=-=-=-=-=-=-=-=-=-=-=-=-=-=-=-=-=-=
Performing Scan: cel-let-7 vs NP_872125.1
=-=-=-=-=-=-=-=-=-=-=-=-=-=-=-=-=-=-=-=-=-=-=-=-=-=-=-=-=-=-=-=
Score for this Scan:
No Hits Found above Threshold
Complete

Read Sequence:C41C4.5.1  unc-105 encodes a muscle degenerin, a mechanosensory membrane channel that is a member of the degenerin ion channel superfamily and similar to subunits of the mammalian amiloride-sensitive epithelial sodium channel (ENaC, OMIM:600761). UNC-105 is required for normal growth and for normal contraction and organization of muscle, where it is expressed. UNC-105 interacts with LET-2, an alpha2 chain of type IV collagen that is also expressed by muscle and localized to the basement membrane between muscle and hypodermis. [Source: WormBase](333 nt)
=-=-=-=-=-=-=-=-=-=-=-=-=-=-=-=-=-=-=-=-=-=-=-=-=-=-=-=-=-=-=-=
Performing Scan: cel-let-7 vs C41C4.5.1
=-=-=-=-=-=-=-=-=-=-=-=-=-=-=-=-=-=-=-=-=-=-=-=-=-=-=-=-=-=-=-=
Score for this Scan:
No Hits Found above Threshold
Complete

Read Sequence:R05D11.3.2  ran-4 encodes a ortholog of NUCLEAR TRANSPORT FACTOR 2 (NTF2) from S. cerevisiae and metazoa, which is predicted to interact with nucleoporins and to promote transport of RAN-1(+GDP) into the nucleus. RAN-4/NTF2 proteins are paralogous to the N-terminal domain of RasGAP SH3 binding proteins such as Drosophila RASPUTIN, and to delta-5-3-ketosteroid isomerases, while having no homology to Ran proteins per se. RAN-4 is essential for early embryogenesis. in mass RNAi assays, ran-4 is needed for embryonic viability, normally rapid growth, fertility, and normal pronuclear envelopes in the embryo. [Source: WormBase](210 nt)
=-=-=-=-=-=-=-=-=-=-=-=-=-=-=-=-=-=-=-=-=-=-=-=-=-=-=-=-=-=-=-=
Performing Scan: cel-let-7 vs R05D11.3.2
=-=-=-=-=-=-=-=-=-=-=-=-=-=-=-=-=-=-=-=-=-=-=-=-=-=-=-=-=-=-=-=
Score for this Scan:
No Hits Found above Threshold
Complete

Read Sequence:K09B11.10  (58 nt)
=-=-=-=-=-=-=-=-=-=-=-=-=-=-=-=-=-=-=-=-=-=-=-=-=-=-=-=-=-=-=-=
Performing Scan: cel-let-7 vs K09B11.10
=-=-=-=-=-=-=-=-=-=-=-=-=-=-=-=-=-=-=-=-=-=-=-=-=-=-=-=-=-=-=-=
Score for this Scan:
No Hits Found above Threshold
Complete

Read Sequence:Y48G8AL.12  Y48G8AL.12 [Source:RefSeq_peptide;Acc:NP_490835](82 nt)
=-=-=-=-=-=-=-=-=-=-=-=-=-=-=-=-=-=-=-=-=-=-=-=-=-=-=-=-=-=-=-=
Performing Scan: cel-let-7 vs Y48G8AL.12
=-=-=-=-=-=-=-=-=-=-=-=-=-=-=-=-=-=-=-=-=-=-=-=-=-=-=-=-=-=-=-=
Score for this Scan:
No Hits Found above Threshold
Complete

Read Sequence:NP_505959.1  tre-3 encodes one of four putative trehalases in C. elegans of unknown function, as RNAi analysis has not produced an obvious phenotype. expressed throughout development. [Source: WormBase](62 nt)
=-=-=-=-=-=-=-=-=-=-=-=-=-=-=-=-=-=-=-=-=-=-=-=-=-=-=-=-=-=-=-=
Performing Scan: cel-let-7 vs NP_505959.1
=-=-=-=-=-=-=-=-=-=-=-=-=-=-=-=-=-=-=-=-=-=-=-=-=-=-=-=-=-=-=-=
Score for this Scan:
No Hits Found above Threshold
Complete

Read Sequence:B0491.3  B0491.3 [Source:RefSeq_peptide;Acc:NP_496422](99 nt)
=-=-=-=-=-=-=-=-=-=-=-=-=-=-=-=-=-=-=-=-=-=-=-=-=-=-=-=-=-=-=-=
Performing Scan: cel-let-7 vs B0491.3
=-=-=-=-=-=-=-=-=-=-=-=-=-=-=-=-=-=-=-=-=-=-=-=-=-=-=-=-=-=-=-=
Score for this Scan:
No Hits Found above Threshold
Complete

Read Sequence:R17.2  R17.2 [Source:RefSeq_peptide;Acc:NP_499388](26 nt)
=-=-=-=-=-=-=-=-=-=-=-=-=-=-=-=-=-=-=-=-=-=-=-=-=-=-=-=-=-=-=-=
Performing Scan: cel-let-7 vs R17.2
=-=-=-=-=-=-=-=-=-=-=-=-=-=-=-=-=-=-=-=-=-=-=-=-=-=-=-=-=-=-=-=
Score for this Scan:
No Hits Found above Threshold
Complete

Read Sequence:ZK1307.1b.1  ZK1307.1b [Source:RefSeq_peptide;Acc:NP_001022510](412 nt)
=-=-=-=-=-=-=-=-=-=-=-=-=-=-=-=-=-=-=-=-=-=-=-=-=-=-=-=-=-=-=-=
Performing Scan: cel-let-7 vs ZK1307.1b.1
=-=-=-=-=-=-=-=-=-=-=-=-=-=-=-=-=-=-=-=-=-=-=-=-=-=-=-=-=-=-=-=
Score for this Scan:
No Hits Found above Threshold
Complete

Read Sequence:B0024.1  B0024.1 [Source:RefSeq_peptide;Acc:NP_505646](84 nt)
=-=-=-=-=-=-=-=-=-=-=-=-=-=-=-=-=-=-=-=-=-=-=-=-=-=-=-=-=-=-=-=
Performing Scan: cel-let-7 vs B0024.1
=-=-=-=-=-=-=-=-=-=-=-=-=-=-=-=-=-=-=-=-=-=-=-=-=-=-=-=-=-=-=-=
Score for this Scan:
No Hits Found above Threshold
Complete

Read Sequence:T10H9.8  T10H9.8 [Source:RefSeq_peptide;Acc:NP_001041166](613 nt)
=-=-=-=-=-=-=-=-=-=-=-=-=-=-=-=-=-=-=-=-=-=-=-=-=-=-=-=-=-=-=-=
Performing Scan: cel-let-7 vs T10H9.8
=-=-=-=-=-=-=-=-=-=-=-=-=-=-=-=-=-=-=-=-=-=-=-=-=-=-=-=-=-=-=-=
Score for this Scan:
No Hits Found above Threshold
Complete

Read Sequence:B0240.4.1  Nucleoporin ndc-1 (Nucleoporin npp-22). [Source:Uniprot/SWISSPROT;Acc:Q8I4N3](195 nt)
=-=-=-=-=-=-=-=-=-=-=-=-=-=-=-=-=-=-=-=-=-=-=-=-=-=-=-=-=-=-=-=
Performing Scan: cel-let-7 vs B0240.4.1
=-=-=-=-=-=-=-=-=-=-=-=-=-=-=-=-=-=-=-=-=-=-=-=-=-=-=-=-=-=-=-=
Score for this Scan:
No Hits Found above Threshold
Complete

Read Sequence:C06H2.2  C06H2.2 [Source:RefSeq_peptide;Acc:NP_505830](424 nt)
=-=-=-=-=-=-=-=-=-=-=-=-=-=-=-=-=-=-=-=-=-=-=-=-=-=-=-=-=-=-=-=
Performing Scan: cel-let-7 vs C06H2.2
=-=-=-=-=-=-=-=-=-=-=-=-=-=-=-=-=-=-=-=-=-=-=-=-=-=-=-=-=-=-=-=
Score for this Scan:
No Hits Found above Threshold
Complete

Read Sequence:T28F3.4a.1  T28F3.4a [Source:RefSeq_peptide;Acc:NP_503071](166 nt)
=-=-=-=-=-=-=-=-=-=-=-=-=-=-=-=-=-=-=-=-=-=-=-=-=-=-=-=-=-=-=-=
Performing Scan: cel-let-7 vs T28F3.4a.1
=-=-=-=-=-=-=-=-=-=-=-=-=-=-=-=-=-=-=-=-=-=-=-=-=-=-=-=-=-=-=-=
Score for this Scan:
No Hits Found above Threshold
Complete

Read Sequence:C33G8.9  Nuclear Hormone Receptor family member (nhr-140) [Source:RefSeq_peptide;Acc:NP_504768](80 nt)
=-=-=-=-=-=-=-=-=-=-=-=-=-=-=-=-=-=-=-=-=-=-=-=-=-=-=-=-=-=-=-=
Performing Scan: cel-let-7 vs C33G8.9
=-=-=-=-=-=-=-=-=-=-=-=-=-=-=-=-=-=-=-=-=-=-=-=-=-=-=-=-=-=-=-=
Score for this Scan:
No Hits Found above Threshold
Complete

Read Sequence:T12C9.1  Nuclear Hormone Receptor family member (nhr-273) [Source:RefSeq_peptide;Acc:NP_494784](45 nt)
=-=-=-=-=-=-=-=-=-=-=-=-=-=-=-=-=-=-=-=-=-=-=-=-=-=-=-=-=-=-=-=
Performing Scan: cel-let-7 vs T12C9.1
=-=-=-=-=-=-=-=-=-=-=-=-=-=-=-=-=-=-=-=-=-=-=-=-=-=-=-=-=-=-=-=
Score for this Scan:
No Hits Found above Threshold
Complete

Read Sequence:H4_CAEEL  his-37 encodes an H4 histone. [Source: WormBase](87 nt)
=-=-=-=-=-=-=-=-=-=-=-=-=-=-=-=-=-=-=-=-=-=-=-=-=-=-=-=-=-=-=-=
Performing Scan: cel-let-7 vs H4_CAEEL
=-=-=-=-=-=-=-=-=-=-=-=-=-=-=-=-=-=-=-=-=-=-=-=-=-=-=-=-=-=-=-=
Score for this Scan:
No Hits Found above Threshold
Complete

Read Sequence:F26E4.7b  The F26E4.7 gene encodes a homolog of human BIGH3, which when mutated leads to Groenouw granular dystrophy, type 1 (OMIM:122200). [Source: WormBase](206 nt)
=-=-=-=-=-=-=-=-=-=-=-=-=-=-=-=-=-=-=-=-=-=-=-=-=-=-=-=-=-=-=-=
Performing Scan: cel-let-7 vs F26E4.7b
=-=-=-=-=-=-=-=-=-=-=-=-=-=-=-=-=-=-=-=-=-=-=-=-=-=-=-=-=-=-=-=
Score for this Scan:
No Hits Found above Threshold
Complete

Read Sequence:T13H5.4.2  T13H5.4 [Source:RefSeq_peptide;Acc:NP_495799](112 nt)
=-=-=-=-=-=-=-=-=-=-=-=-=-=-=-=-=-=-=-=-=-=-=-=-=-=-=-=-=-=-=-=
Performing Scan: cel-let-7 vs T13H5.4.2
=-=-=-=-=-=-=-=-=-=-=-=-=-=-=-=-=-=-=-=-=-=-=-=-=-=-=-=-=-=-=-=
Score for this Scan:
No Hits Found above Threshold
Complete

Read Sequence:NOLA3_CAEEL  Putative H/ACA ribonucleoprotein complex subunit 3-like protein. [Source:Uniprot/SWISSPROT;Acc:Q9XVR8](364 nt)
=-=-=-=-=-=-=-=-=-=-=-=-=-=-=-=-=-=-=-=-=-=-=-=-=-=-=-=-=-=-=-=
Performing Scan: cel-let-7 vs NOLA3_CAEEL
=-=-=-=-=-=-=-=-=-=-=-=-=-=-=-=-=-=-=-=-=-=-=-=-=-=-=-=-=-=-=-=
Score for this Scan:
No Hits Found above Threshold
Complete

Read Sequence:C37A5.7.1  C37A5.7 [Source:RefSeq_peptide;Acc:NP_493473](238 nt)
=-=-=-=-=-=-=-=-=-=-=-=-=-=-=-=-=-=-=-=-=-=-=-=-=-=-=-=-=-=-=-=
Performing Scan: cel-let-7 vs C37A5.7.1
=-=-=-=-=-=-=-=-=-=-=-=-=-=-=-=-=-=-=-=-=-=-=-=-=-=-=-=-=-=-=-=
Score for this Scan:
No Hits Found above Threshold
Complete

Read Sequence:E03E2.1.2  CYtochrome P450 family member (cyp-43A1) [Source:RefSeq_peptide;Acc:NP_508961](55 nt)
=-=-=-=-=-=-=-=-=-=-=-=-=-=-=-=-=-=-=-=-=-=-=-=-=-=-=-=-=-=-=-=
Performing Scan: cel-let-7 vs E03E2.1.2
=-=-=-=-=-=-=-=-=-=-=-=-=-=-=-=-=-=-=-=-=-=-=-=-=-=-=-=-=-=-=-=
Score for this Scan:
No Hits Found above Threshold
Complete

Read Sequence:K10D2.2.1  K10D2.2 [Source:RefSeq_peptide;Acc:NP_498100](740 nt)
=-=-=-=-=-=-=-=-=-=-=-=-=-=-=-=-=-=-=-=-=-=-=-=-=-=-=-=-=-=-=-=
Performing Scan: cel-let-7 vs K10D2.2.1
=-=-=-=-=-=-=-=-=-=-=-=-=-=-=-=-=-=-=-=-=-=-=-=-=-=-=-=-=-=-=-=
Score for this Scan:
No Hits Found above Threshold
Complete

Read Sequence:F21G4.4  F21G4.4 [Source:RefSeq_peptide;Acc:NP_509661](455 nt)
=-=-=-=-=-=-=-=-=-=-=-=-=-=-=-=-=-=-=-=-=-=-=-=-=-=-=-=-=-=-=-=
Performing Scan: cel-let-7 vs F21G4.4
=-=-=-=-=-=-=-=-=-=-=-=-=-=-=-=-=-=-=-=-=-=-=-=-=-=-=-=-=-=-=-=
Score for this Scan:
No Hits Found above Threshold
Complete

Read Sequence:M79.1b  abl-1 encodes a Src homology (SH) 2 and 3 domain-containing non-receptor tyrosine kinase of the ABL family, which negatively regulates germ cell apoptosis in response to ionizing radiation and which interacts genetically with ced-3 and ced-9, core components of the programmed cell death pathway. abl-1 mutations are suppresed by mutations in unc-34/enabled, a known modifier of abl activity in Drosophila, and hus-1, rad-5, and mrt-2 check point genes are required for the increased germ cell apoptosis seen in abl-1 mutant animals. ABL-1 is homologous to the mammalian proto-oncogene c-ABL (OMIM:189980) and to human CANALICULAR MULTIDRUG RESISTANCE PROTEIN (ABL2. OMIM:601107), which when mutated leads to Dubin-Johnson syndrome (OMIM:237500). [Source: WormBase](364 nt)
=-=-=-=-=-=-=-=-=-=-=-=-=-=-=-=-=-=-=-=-=-=-=-=-=-=-=-=-=-=-=-=
Performing Scan: cel-let-7 vs M79.1b
=-=-=-=-=-=-=-=-=-=-=-=-=-=-=-=-=-=-=-=-=-=-=-=-=-=-=-=-=-=-=-=
Score for this Scan:
No Hits Found above Threshold
Complete

Read Sequence:F25B5.7b  F25B5.7 encodes an ortholog of Drosophila NONA and of human NONO (OMIM:300084) and SFPQ (OMIM: 605199). fly NONA and human NONO are putative DNA- or RNA-binding proteins required for normal rhythmic behaviors. fly NONA is also required for embryonic development and visual behavior, and forms a complex with the mRNA export factor NXF1. [Source: WormBase](49 nt)
=-=-=-=-=-=-=-=-=-=-=-=-=-=-=-=-=-=-=-=-=-=-=-=-=-=-=-=-=-=-=-=
Performing Scan: cel-let-7 vs F25B5.7b
=-=-=-=-=-=-=-=-=-=-=-=-=-=-=-=-=-=-=-=-=-=-=-=-=-=-=-=-=-=-=-=
Score for this Scan:
No Hits Found above Threshold
Complete

Read Sequence:F09G2.2  F09G2.2 [Source:RefSeq_peptide;Acc:NP_504826](171 nt)
=-=-=-=-=-=-=-=-=-=-=-=-=-=-=-=-=-=-=-=-=-=-=-=-=-=-=-=-=-=-=-=
Performing Scan: cel-let-7 vs F09G2.2
=-=-=-=-=-=-=-=-=-=-=-=-=-=-=-=-=-=-=-=-=-=-=-=-=-=-=-=-=-=-=-=
Score for this Scan:
No Hits Found above Threshold
Complete

Read Sequence:T20F5.2  pbs-4 encodes a B-type subunit of the 26S proteasome's 20S protease core particle. by homology, PBS-4 is predicted to function in ATP/ubiquitin-dependent nonlysosomal protein degradation. loss of pbs-4 activity via RNAi indicates that, in C. elegans, PBS-4 is required for embryonic, germline, and larval development. [Source: WormBase](111 nt)
=-=-=-=-=-=-=-=-=-=-=-=-=-=-=-=-=-=-=-=-=-=-=-=-=-=-=-=-=-=-=-=
Performing Scan: cel-let-7 vs T20F5.2
=-=-=-=-=-=-=-=-=-=-=-=-=-=-=-=-=-=-=-=-=-=-=-=-=-=-=-=-=-=-=-=
Score for this Scan:
No Hits Found above Threshold
Complete

Read Sequence:F46B6.12.1  F46B6.12 [Source:RefSeq_peptide;Acc:NP_505521](57 nt)
=-=-=-=-=-=-=-=-=-=-=-=-=-=-=-=-=-=-=-=-=-=-=-=-=-=-=-=-=-=-=-=
Performing Scan: cel-let-7 vs F46B6.12.1
=-=-=-=-=-=-=-=-=-=-=-=-=-=-=-=-=-=-=-=-=-=-=-=-=-=-=-=-=-=-=-=
Score for this Scan:
No Hits Found above Threshold
Complete

Read Sequence:Y102A5C.1  This gene encodes a protein containing an F-box, a motif predicted to mediate protein-protein interactions either with homologs of yeast Skp-1p or with other proteins. this gene's encoded protein also contains an FTH/DUF38 motif, which may also mediate protein-protein interaction. [Source: WormBase](11 nt)
=-=-=-=-=-=-=-=-=-=-=-=-=-=-=-=-=-=-=-=-=-=-=-=-=-=-=-=-=-=-=-=
Performing Scan: cel-let-7 vs Y102A5C.1
=-=-=-=-=-=-=-=-=-=-=-=-=-=-=-=-=-=-=-=-=-=-=-=-=-=-=-=-=-=-=-=
Score for this Scan:
No Hits Found above Threshold
Complete

Read Sequence:F52H3.4  F52H3.4 [Source:RefSeq_peptide;Acc:NP_496171](134 nt)
=-=-=-=-=-=-=-=-=-=-=-=-=-=-=-=-=-=-=-=-=-=-=-=-=-=-=-=-=-=-=-=
Performing Scan: cel-let-7 vs F52H3.4
=-=-=-=-=-=-=-=-=-=-=-=-=-=-=-=-=-=-=-=-=-=-=-=-=-=-=-=-=-=-=-=
Score for this Scan:
No Hits Found above Threshold
Complete

Read Sequence:T23G4.1.1  The tlp-1 gene encodes a C2H2-type zinc finger of the Sp-1-like protein family, which is required for normal asymmetry in the divisions of the T.p and T.ap cells. such asymmetry, in turn, is required for normal, rounded tail morphology in adult males. [Source: WormBase](534 nt)
=-=-=-=-=-=-=-=-=-=-=-=-=-=-=-=-=-=-=-=-=-=-=-=-=-=-=-=-=-=-=-=
Performing Scan: cel-let-7 vs T23G4.1.1
=-=-=-=-=-=-=-=-=-=-=-=-=-=-=-=-=-=-=-=-=-=-=-=-=-=-=-=-=-=-=-=
Score for this Scan:
No Hits Found above Threshold
Complete

Read Sequence:F42A9.5  CYtochrome P450 family member (cyp-33E2) [Source:RefSeq_peptide;Acc:NP_501470](33 nt)
=-=-=-=-=-=-=-=-=-=-=-=-=-=-=-=-=-=-=-=-=-=-=-=-=-=-=-=-=-=-=-=
Performing Scan: cel-let-7 vs F42A9.5
=-=-=-=-=-=-=-=-=-=-=-=-=-=-=-=-=-=-=-=-=-=-=-=-=-=-=-=-=-=-=-=
Score for this Scan:
No Hits Found above Threshold
Complete

Read Sequence:Y105E8A.9  The apt-1 gene encodes an adaptin: specifically, it encodes an ortholog of the gamma subunit of adaptor protein complex 1 (AP-1). [Source: WormBase](505 nt)
=-=-=-=-=-=-=-=-=-=-=-=-=-=-=-=-=-=-=-=-=-=-=-=-=-=-=-=-=-=-=-=
Performing Scan: cel-let-7 vs Y105E8A.9
=-=-=-=-=-=-=-=-=-=-=-=-=-=-=-=-=-=-=-=-=-=-=-=-=-=-=-=-=-=-=-=

   Forward:	Score: 148.000000  Q:1 to 23  R:382 to 405 Align Len (24) (75.00%) (83.33%)

   Query:    3' UUGAUAUGUU-GGAUGAU-GGAGU 5'
                |: || :||| ||||||| |||||
   Ref:      5' AGGTAGGCAAGCCTACTATCCTCA 3'

   Energy:  -22.660000 kCal/Mol

Scores for this hit:
>cel-let-7	Y105E8A.9	148.00	-22.66	0.00	1 23	382 405	24	75.00%	83.33%

Score for this Scan:
Seq1,Seq2,Tot Score,Tot Energy,Max Score,Max Energy,Strand,Len1,Len2,Positions
>>cel-let-7	Y105E8A.9	148.00	-22.66	148.00	-22.66	446	22	505	 381
Complete

Read Sequence:Y47G6A.11  msh-6 is orthologous to the human gene MUTS (E. COLI) HOMOLOG 6 (MSH6. OMIM:600678), which when mutated leads to disease. [Source: WormBase](95 nt)
=-=-=-=-=-=-=-=-=-=-=-=-=-=-=-=-=-=-=-=-=-=-=-=-=-=-=-=-=-=-=-=
Performing Scan: cel-let-7 vs Y47G6A.11
=-=-=-=-=-=-=-=-=-=-=-=-=-=-=-=-=-=-=-=-=-=-=-=-=-=-=-=-=-=-=-=
Score for this Scan:
No Hits Found above Threshold
Complete

Read Sequence:F17A9.6  F17A9.6 encodes a divergent ONECUT class CUT homeobox protein with a single N-terminal cut domain. F17A9.6 has an atypical tyrosine residue at position 48 of its homeodomain rather than a phenylalanine or tryptophan residue. the cut domain may be a compact DNA-binding domain composed of alpha helices. phylogenetically, F17A9.6 is (somewhat distantly) affiliated with C17H12.9, Drosophila ONECUT, and mammalian HNF6 proteins. F17A9.6 has no obvious function in mass RNAi assays. [Source: WormBase](115 nt)
=-=-=-=-=-=-=-=-=-=-=-=-=-=-=-=-=-=-=-=-=-=-=-=-=-=-=-=-=-=-=-=
Performing Scan: cel-let-7 vs F17A9.6
=-=-=-=-=-=-=-=-=-=-=-=-=-=-=-=-=-=-=-=-=-=-=-=-=-=-=-=-=-=-=-=
Score for this Scan:
No Hits Found above Threshold
Complete

Read Sequence:T08H4.3  ast-1 encodes a novel ETS-box transcription factor. AST-1 is required for the proper navigation of some interneuron axons to their targets, for differentiation of the ventral cord pioneer neuron AVG, and for pharyngeal morphogenesis. AST-1 is transiently expressed in many head neurons late in their differentiation and axon outgrowth, and in a few pharyngeal cells. AST-1 is at first nuclear, but then relocates to spots in cell bodies and even neuronal processes. hypomorphic ast-1 mutants have axons extending laterally, and crossing over from the right axon tract to the left axon bundle. null ast-1(hd92) mutants are inviable, failing to attach a working pharynx to their cuticle during development and then starving as L1 larvae. behaviorally, hypomorphic ast-1 animals are at least superficially normal, indicating that the ventral nerve cord can tolerate at least some miswiring. AST-1 regulates odr-2 expression, while ast-1 expression is itself regulated by lin-11. [Source: WormBase](193 nt)
=-=-=-=-=-=-=-=-=-=-=-=-=-=-=-=-=-=-=-=-=-=-=-=-=-=-=-=-=-=-=-=
Performing Scan: cel-let-7 vs T08H4.3
=-=-=-=-=-=-=-=-=-=-=-=-=-=-=-=-=-=-=-=-=-=-=-=-=-=-=-=-=-=-=-=
Score for this Scan:
No Hits Found above Threshold
Complete

Read Sequence:Y69H2.1  Y69H2.1 [Source:RefSeq_peptide;Acc:NP_507637](156 nt)
=-=-=-=-=-=-=-=-=-=-=-=-=-=-=-=-=-=-=-=-=-=-=-=-=-=-=-=-=-=-=-=
Performing Scan: cel-let-7 vs Y69H2.1
=-=-=-=-=-=-=-=-=-=-=-=-=-=-=-=-=-=-=-=-=-=-=-=-=-=-=-=-=-=-=-=
Score for this Scan:
No Hits Found above Threshold
Complete

Read Sequence:C01B10.8.1  C01B10.8 [Source:RefSeq_peptide;Acc:NP_501024](131 nt)
=-=-=-=-=-=-=-=-=-=-=-=-=-=-=-=-=-=-=-=-=-=-=-=-=-=-=-=-=-=-=-=
Performing Scan: cel-let-7 vs C01B10.8.1
=-=-=-=-=-=-=-=-=-=-=-=-=-=-=-=-=-=-=-=-=-=-=-=-=-=-=-=-=-=-=-=
Score for this Scan:
No Hits Found above Threshold
Complete

Read Sequence:C02F12.3.2  C02F12.3 [Source:RefSeq_peptide;Acc:NP_508631](269 nt)
=-=-=-=-=-=-=-=-=-=-=-=-=-=-=-=-=-=-=-=-=-=-=-=-=-=-=-=-=-=-=-=
Performing Scan: cel-let-7 vs C02F12.3.2
=-=-=-=-=-=-=-=-=-=-=-=-=-=-=-=-=-=-=-=-=-=-=-=-=-=-=-=-=-=-=-=
Score for this Scan:
No Hits Found above Threshold
Complete

Read Sequence:Y63D3A.7.2  Y63D3A.7 encodes the C. elegans ortholog of the NDUFA2/B8 subunit of the mitochondrial NADH dehydrogenase (ubiquinone) complex (complex I). [Source: WormBase](93 nt)
=-=-=-=-=-=-=-=-=-=-=-=-=-=-=-=-=-=-=-=-=-=-=-=-=-=-=-=-=-=-=-=
Performing Scan: cel-let-7 vs Y63D3A.7.2
=-=-=-=-=-=-=-=-=-=-=-=-=-=-=-=-=-=-=-=-=-=-=-=-=-=-=-=-=-=-=-=
Score for this Scan:
No Hits Found above Threshold
Complete

Read Sequence:W09G12.10.1  W09G12.10 [Source:RefSeq_peptide;Acc:NP_001033437](106 nt)
=-=-=-=-=-=-=-=-=-=-=-=-=-=-=-=-=-=-=-=-=-=-=-=-=-=-=-=-=-=-=-=
Performing Scan: cel-let-7 vs W09G12.10.1
=-=-=-=-=-=-=-=-=-=-=-=-=-=-=-=-=-=-=-=-=-=-=-=-=-=-=-=-=-=-=-=
Score for this Scan:
No Hits Found above Threshold
Complete

Read Sequence:C54D1.6.2  bar-1 encodes a beta-catenin. during C. elegans development, BAR-1 likely functions as a transcriptional coactivator whose activity is required for Q neuroblast migration, P12 cell fate specification, and P3.p through P8.p vulval cell fate specification at two different stages of development. in specifying vulval cell fates, bar-1 interacts with Wnt and MAPK signaling pathways to regulate proper expression of the LIN-39 homeodomain transcription factor, overexpresion of which can partially rescue the bar-1 mutant phenotype. in yeast two-hybrid assays, BAR-1 interacts strongly with the POP-1/TCF transcription factor, and when fused to the Gal4 DNA binding domain, BAR-1 can function in yeast as a transcriptional coactivator. during larval development, BAR-1 expression begins in P3.p through P8.p at the late L1 stage and then disappears from these cells by the mid-L3 stage. BAR-1 is also expressed in P12, in the seam cells, and in cells of the somatic gonad. BAR-1 subcellular localization, assessed using an integrated transgene, reveals localization to the cytoplasm, nucleus, and cell junctions. genetic mosaic analyses indicate that, in P4.p and in P12, bar-1 acts cell autonomously to specify cell fates. [Source: WormBase](147 nt)
=-=-=-=-=-=-=-=-=-=-=-=-=-=-=-=-=-=-=-=-=-=-=-=-=-=-=-=-=-=-=-=
Performing Scan: cel-let-7 vs C54D1.6.2
=-=-=-=-=-=-=-=-=-=-=-=-=-=-=-=-=-=-=-=-=-=-=-=-=-=-=-=-=-=-=-=
Score for this Scan:
No Hits Found above Threshold
Complete

Read Sequence:B0361.6  B0361.6 [Source:RefSeq_peptide;Acc:NP_498602](196 nt)
=-=-=-=-=-=-=-=-=-=-=-=-=-=-=-=-=-=-=-=-=-=-=-=-=-=-=-=-=-=-=-=
Performing Scan: cel-let-7 vs B0361.6
=-=-=-=-=-=-=-=-=-=-=-=-=-=-=-=-=-=-=-=-=-=-=-=-=-=-=-=-=-=-=-=
Score for this Scan:
No Hits Found above Threshold
Complete

Read Sequence:Y95B8A.6a.1  Y95B8A.6a [Source:RefSeq_peptide;Acc:NP_490788](417 nt)
=-=-=-=-=-=-=-=-=-=-=-=-=-=-=-=-=-=-=-=-=-=-=-=-=-=-=-=-=-=-=-=
Performing Scan: cel-let-7 vs Y95B8A.6a.1
=-=-=-=-=-=-=-=-=-=-=-=-=-=-=-=-=-=-=-=-=-=-=-=-=-=-=-=-=-=-=-=

   Forward:	Score: 130.000000  Q:7 to 22  R:358 to 380 Align Len (16) (68.75%) (93.75%)

   Query:    3' uugauaUGUUGGAUGAU-GGAGu 5'
                      |||:::|:||| |||| 
   Ref:      5' cctcgaACAGTTTGCTAGCCTCg 3'

   Energy:  -21.340000 kCal/Mol

Scores for this hit:
>cel-let-7	Y95B8A.6a.1	130.00	-21.34	0.00	7 22	358 380	16	68.75%	93.75%

Score for this Scan:
Seq1,Seq2,Tot Score,Tot Energy,Max Score,Max Energy,Strand,Len1,Len2,Positions
>>cel-let-7	Y95B8A.6a.1	130.00	-21.34	130.00	-21.34	457	22	417	 357
Complete

Read Sequence:T05F1.4  T05F1.4 [Source:RefSeq_peptide;Acc:NP_492558](207 nt)
=-=-=-=-=-=-=-=-=-=-=-=-=-=-=-=-=-=-=-=-=-=-=-=-=-=-=-=-=-=-=-=
Performing Scan: cel-let-7 vs T05F1.4
=-=-=-=-=-=-=-=-=-=-=-=-=-=-=-=-=-=-=-=-=-=-=-=-=-=-=-=-=-=-=-=
Score for this Scan:
No Hits Found above Threshold
Complete

Read Sequence:Y57G11C.12.3  NADH Ubiquinone Oxidoreductase family member (nuo-3) [Source:RefSeq_peptide;Acc:NP_502790](87 nt)
=-=-=-=-=-=-=-=-=-=-=-=-=-=-=-=-=-=-=-=-=-=-=-=-=-=-=-=-=-=-=-=
Performing Scan: cel-let-7 vs Y57G11C.12.3
=-=-=-=-=-=-=-=-=-=-=-=-=-=-=-=-=-=-=-=-=-=-=-=-=-=-=-=-=-=-=-=
Score for this Scan:
No Hits Found above Threshold
Complete

Read Sequence:F49F1.5  F49F1.5 [Source:RefSeq_peptide;Acc:NP_500486](41 nt)
=-=-=-=-=-=-=-=-=-=-=-=-=-=-=-=-=-=-=-=-=-=-=-=-=-=-=-=-=-=-=-=
Performing Scan: cel-let-7 vs F49F1.5
=-=-=-=-=-=-=-=-=-=-=-=-=-=-=-=-=-=-=-=-=-=-=-=-=-=-=-=-=-=-=-=
Score for this Scan:
No Hits Found above Threshold
Complete

Read Sequence:E02C12.5  gpa-3 encodes a member of the G protein alpha subunit family of heterotrimeric GTPases that affects dauer formation, water-soluble chemoattraction and chemoaversion, and volatile chemoattraction. it is expressed in amphid and phasmid neurons and some interneurons. [Source: WormBase](324 nt)
=-=-=-=-=-=-=-=-=-=-=-=-=-=-=-=-=-=-=-=-=-=-=-=-=-=-=-=-=-=-=-=
Performing Scan: cel-let-7 vs E02C12.5
=-=-=-=-=-=-=-=-=-=-=-=-=-=-=-=-=-=-=-=-=-=-=-=-=-=-=-=-=-=-=-=
Score for this Scan:
No Hits Found above Threshold
Complete

Read Sequence:H28G03.2a  H28G03.2a [Source:RefSeq_peptide;Acc:NP_741780](210 nt)
=-=-=-=-=-=-=-=-=-=-=-=-=-=-=-=-=-=-=-=-=-=-=-=-=-=-=-=-=-=-=-=
Performing Scan: cel-let-7 vs H28G03.2a
=-=-=-=-=-=-=-=-=-=-=-=-=-=-=-=-=-=-=-=-=-=-=-=-=-=-=-=-=-=-=-=
Score for this Scan:
No Hits Found above Threshold
Complete

Read Sequence:A0AAB8_CAEEL  The Y37A1C.1 gene encodes a homolog of the human gene NKCC2, which when mutated leads to hypokalemicalkalosis (OMIM:241200). the Y37A1C.1A protein is predicted to be mitochondrial with 52% accuracy. [Source: WormBase](418 nt)
=-=-=-=-=-=-=-=-=-=-=-=-=-=-=-=-=-=-=-=-=-=-=-=-=-=-=-=-=-=-=-=
Performing Scan: cel-let-7 vs A0AAB8_CAEEL
=-=-=-=-=-=-=-=-=-=-=-=-=-=-=-=-=-=-=-=-=-=-=-=-=-=-=-=-=-=-=-=
Score for this Scan:
No Hits Found above Threshold
Complete

Read Sequence:W08E3.3  Putative GTP-binding protein tag-210. [Source:Uniprot/SWISSPROT;Acc:P91917](197 nt)
=-=-=-=-=-=-=-=-=-=-=-=-=-=-=-=-=-=-=-=-=-=-=-=-=-=-=-=-=-=-=-=
Performing Scan: cel-let-7 vs W08E3.3
=-=-=-=-=-=-=-=-=-=-=-=-=-=-=-=-=-=-=-=-=-=-=-=-=-=-=-=-=-=-=-=
Score for this Scan:
No Hits Found above Threshold
Complete

Read Sequence:C18C4.10c.1  klc-2 encodes a kinesin light chain and was identified as a protein that interacts with UNC-16 by the yeast two-hybrid system, this association suggests that KLC-2 may be involved in the regulation of synaptic vesicle localization by the UNC-16-JNK signaling complex. [Source: WormBase](172 nt)
=-=-=-=-=-=-=-=-=-=-=-=-=-=-=-=-=-=-=-=-=-=-=-=-=-=-=-=-=-=-=-=
Performing Scan: cel-let-7 vs C18C4.10c.1
=-=-=-=-=-=-=-=-=-=-=-=-=-=-=-=-=-=-=-=-=-=-=-=-=-=-=-=-=-=-=-=
Score for this Scan:
No Hits Found above Threshold
Complete

Read Sequence:NP_510844.1  lec-9 encodes a predicted lectin that affects embryonic viability. [Source: WormBase](68 nt)
=-=-=-=-=-=-=-=-=-=-=-=-=-=-=-=-=-=-=-=-=-=-=-=-=-=-=-=-=-=-=-=
Performing Scan: cel-let-7 vs NP_510844.1
=-=-=-=-=-=-=-=-=-=-=-=-=-=-=-=-=-=-=-=-=-=-=-=-=-=-=-=-=-=-=-=
Score for this Scan:
No Hits Found above Threshold
Complete

Read Sequence:Y119D3B.15.2  Putative 26 proteasome complex subunit sem1. [Source:Uniprot/SWISSPROT;Acc:Q95Y72](84 nt)
=-=-=-=-=-=-=-=-=-=-=-=-=-=-=-=-=-=-=-=-=-=-=-=-=-=-=-=-=-=-=-=
Performing Scan: cel-let-7 vs Y119D3B.15.2
=-=-=-=-=-=-=-=-=-=-=-=-=-=-=-=-=-=-=-=-=-=-=-=-=-=-=-=-=-=-=-=
Score for this Scan:
No Hits Found above Threshold
Complete

Read Sequence:C29H12.3a  rgs-3 encodes a protein with two highly similar RGS domains with highest similarity to human RGS8. [Source: WormBase](158 nt)
=-=-=-=-=-=-=-=-=-=-=-=-=-=-=-=-=-=-=-=-=-=-=-=-=-=-=-=-=-=-=-=
Performing Scan: cel-let-7 vs C29H12.3a
=-=-=-=-=-=-=-=-=-=-=-=-=-=-=-=-=-=-=-=-=-=-=-=-=-=-=-=-=-=-=-=
Score for this Scan:
No Hits Found above Threshold
Complete

Read Sequence:T08A9.3  Synaptogyrin homolog 1. [Source:Uniprot/SWISSPROT;Acc:O76735](247 nt)
=-=-=-=-=-=-=-=-=-=-=-=-=-=-=-=-=-=-=-=-=-=-=-=-=-=-=-=-=-=-=-=
Performing Scan: cel-let-7 vs T08A9.3
=-=-=-=-=-=-=-=-=-=-=-=-=-=-=-=-=-=-=-=-=-=-=-=-=-=-=-=-=-=-=-=
Score for this Scan:
No Hits Found above Threshold
Complete

Read Sequence:Y82E9BR.5  Y82E9BR.5 [Source:RefSeq_peptide;Acc:NP_497401](305 nt)
=-=-=-=-=-=-=-=-=-=-=-=-=-=-=-=-=-=-=-=-=-=-=-=-=-=-=-=-=-=-=-=
Performing Scan: cel-let-7 vs Y82E9BR.5
=-=-=-=-=-=-=-=-=-=-=-=-=-=-=-=-=-=-=-=-=-=-=-=-=-=-=-=-=-=-=-=
Score for this Scan:
No Hits Found above Threshold
Complete

Read Sequence:W06H8.1c  The rme-1 gene encodes a C. elegans protein required for endocytosis. [Source: WormBase](389 nt)
=-=-=-=-=-=-=-=-=-=-=-=-=-=-=-=-=-=-=-=-=-=-=-=-=-=-=-=-=-=-=-=
Performing Scan: cel-let-7 vs W06H8.1c
=-=-=-=-=-=-=-=-=-=-=-=-=-=-=-=-=-=-=-=-=-=-=-=-=-=-=-=-=-=-=-=
Score for this Scan:
No Hits Found above Threshold
Complete

Read Sequence:C26D10.2b.1  hel-1 encodes an ortholog of human 56-kD U2AF65 associated protein (UAP56) that is required for exporting mRNAs from the nucleus. unlike animals with RNAi against several other splicing factors, hel-1(RNAi) animals fail to export transgenic GFP mRNA from the nucleus. conversely, hel-1 overexpression is lethal, with failed transgene expression as well. [Source: WormBase](207 nt)
=-=-=-=-=-=-=-=-=-=-=-=-=-=-=-=-=-=-=-=-=-=-=-=-=-=-=-=-=-=-=-=
Performing Scan: cel-let-7 vs C26D10.2b.1
=-=-=-=-=-=-=-=-=-=-=-=-=-=-=-=-=-=-=-=-=-=-=-=-=-=-=-=-=-=-=-=
Score for this Scan:
No Hits Found above Threshold
Complete

Read Sequence:K08F4.1.1  K08F4.1 [Source:RefSeq_peptide;Acc:NP_501841](185 nt)
=-=-=-=-=-=-=-=-=-=-=-=-=-=-=-=-=-=-=-=-=-=-=-=-=-=-=-=-=-=-=-=
Performing Scan: cel-let-7 vs K08F4.1.1
=-=-=-=-=-=-=-=-=-=-=-=-=-=-=-=-=-=-=-=-=-=-=-=-=-=-=-=-=-=-=-=
Score for this Scan:
No Hits Found above Threshold
Complete

Read Sequence:F48D6.3  Helix Loop Helix family member (hlh-13) [Source:RefSeq_peptide;Acc:NP_508725](110 nt)
=-=-=-=-=-=-=-=-=-=-=-=-=-=-=-=-=-=-=-=-=-=-=-=-=-=-=-=-=-=-=-=
Performing Scan: cel-let-7 vs F48D6.3
=-=-=-=-=-=-=-=-=-=-=-=-=-=-=-=-=-=-=-=-=-=-=-=-=-=-=-=-=-=-=-=
Score for this Scan:
No Hits Found above Threshold
Complete

Read Sequence:R01B10.1a.1  cli-1 encodes a protein that contains a cystatin-like domain. [Source: WormBase](610 nt)
=-=-=-=-=-=-=-=-=-=-=-=-=-=-=-=-=-=-=-=-=-=-=-=-=-=-=-=-=-=-=-=
Performing Scan: cel-let-7 vs R01B10.1a.1
=-=-=-=-=-=-=-=-=-=-=-=-=-=-=-=-=-=-=-=-=-=-=-=-=-=-=-=-=-=-=-=
Score for this Scan:
No Hits Found above Threshold
Complete

Read Sequence:C55B7.4b.1  acdh-1 encodes a short-chain acyl-CoA dehydrogenase. ACDH-1 is predicted to be a mitochondrial enzyme that catalyzes the first step of fatty acid beta-oxidation and thus plays a key role in energy production. steady-state acdh-1 mRNA levels are under the control of the MDT-15 mediator complex subunit. in addition, gene expression studies indicate that acdh-1 expression is upregulated in daf-2 mutant animals, but downregulated in fasted animals. loss of acdh-1 activity via RNAi can shorten lifespan. [Source: WormBase](380 nt)
=-=-=-=-=-=-=-=-=-=-=-=-=-=-=-=-=-=-=-=-=-=-=-=-=-=-=-=-=-=-=-=
Performing Scan: cel-let-7 vs C55B7.4b.1
=-=-=-=-=-=-=-=-=-=-=-=-=-=-=-=-=-=-=-=-=-=-=-=-=-=-=-=-=-=-=-=
Score for this Scan:
No Hits Found above Threshold
Complete

Read Sequence:Y34D9A.1  Y34D9A.1 [Source:RefSeq_peptide;Acc:NP_490808](31 nt)
=-=-=-=-=-=-=-=-=-=-=-=-=-=-=-=-=-=-=-=-=-=-=-=-=-=-=-=-=-=-=-=
Performing Scan: cel-let-7 vs Y34D9A.1
=-=-=-=-=-=-=-=-=-=-=-=-=-=-=-=-=-=-=-=-=-=-=-=-=-=-=-=-=-=-=-=
Score for this Scan:
No Hits Found above Threshold
Complete

Read Sequence:R11E3.7a  Dipeptidyl Peptidase Four (IV) family member (dpf-7) [Source:RefSeq_peptide;Acc:NP_741386](200 nt)
=-=-=-=-=-=-=-=-=-=-=-=-=-=-=-=-=-=-=-=-=-=-=-=-=-=-=-=-=-=-=-=
Performing Scan: cel-let-7 vs R11E3.7a
=-=-=-=-=-=-=-=-=-=-=-=-=-=-=-=-=-=-=-=-=-=-=-=-=-=-=-=-=-=-=-=
Score for this Scan:
No Hits Found above Threshold
Complete

Read Sequence:Y82E9BR.3.2  Y82E9BR.3 [Source:RefSeq_peptide;Acc:NP_001022966](164 nt)
=-=-=-=-=-=-=-=-=-=-=-=-=-=-=-=-=-=-=-=-=-=-=-=-=-=-=-=-=-=-=-=
Performing Scan: cel-let-7 vs Y82E9BR.3.2
=-=-=-=-=-=-=-=-=-=-=-=-=-=-=-=-=-=-=-=-=-=-=-=-=-=-=-=-=-=-=-=
Score for this Scan:
No Hits Found above Threshold
Complete

Read Sequence:C05C10.2b.2  Putative ATP-dependent helicase C05C10.2 (EC 3.6.1.-). [Source:Uniprot/SWISSPROT;Acc:Q09449](125 nt)
=-=-=-=-=-=-=-=-=-=-=-=-=-=-=-=-=-=-=-=-=-=-=-=-=-=-=-=-=-=-=-=
Performing Scan: cel-let-7 vs C05C10.2b.2
=-=-=-=-=-=-=-=-=-=-=-=-=-=-=-=-=-=-=-=-=-=-=-=-=-=-=-=-=-=-=-=
Score for this Scan:
No Hits Found above Threshold
Complete

Read Sequence:ZK418.2a  ZK418.2a [Source:RefSeq_peptide;Acc:NP_001022998](68 nt)
=-=-=-=-=-=-=-=-=-=-=-=-=-=-=-=-=-=-=-=-=-=-=-=-=-=-=-=-=-=-=-=
Performing Scan: cel-let-7 vs ZK418.2a
=-=-=-=-=-=-=-=-=-=-=-=-=-=-=-=-=-=-=-=-=-=-=-=-=-=-=-=-=-=-=-=
Score for this Scan:
No Hits Found above Threshold
Complete

Read Sequence:F35E8.12  Nuclear hormone receptor family member nhr-108. [Source:Uniprot/SWISSPROT;Acc:O45449](66 nt)
=-=-=-=-=-=-=-=-=-=-=-=-=-=-=-=-=-=-=-=-=-=-=-=-=-=-=-=-=-=-=-=
Performing Scan: cel-let-7 vs F35E8.12
=-=-=-=-=-=-=-=-=-=-=-=-=-=-=-=-=-=-=-=-=-=-=-=-=-=-=-=-=-=-=-=
Score for this Scan:
No Hits Found above Threshold
Complete

Read Sequence:Y43F8C.5  Y43F8C.5 [Source:RefSeq_peptide;Acc:NP_507805](31 nt)
=-=-=-=-=-=-=-=-=-=-=-=-=-=-=-=-=-=-=-=-=-=-=-=-=-=-=-=-=-=-=-=
Performing Scan: cel-let-7 vs Y43F8C.5
=-=-=-=-=-=-=-=-=-=-=-=-=-=-=-=-=-=-=-=-=-=-=-=-=-=-=-=-=-=-=-=
Score for this Scan:
No Hits Found above Threshold
Complete

Read Sequence:K02A4.1  eca-39 encodes a branched-chain amino acid aminotransferase that, by homology, is predicted to catalyze the first reaction in the catabolism of essential branched-chain amino acids such as leucine, isoleucine, and valine. in C. elegans, large-scale RNA-mediated interference (RNAi) screens indicate that eca-39 activity is required for embryonic and larval development. [Source: WormBase](583 nt)
=-=-=-=-=-=-=-=-=-=-=-=-=-=-=-=-=-=-=-=-=-=-=-=-=-=-=-=-=-=-=-=
Performing Scan: cel-let-7 vs K02A4.1
=-=-=-=-=-=-=-=-=-=-=-=-=-=-=-=-=-=-=-=-=-=-=-=-=-=-=-=-=-=-=-=
Score for this Scan:
No Hits Found above Threshold
Complete

Read Sequence:C50C3.12  C50C3.12 [Source:RefSeq_peptide;Acc:NP_741247](328 nt)
=-=-=-=-=-=-=-=-=-=-=-=-=-=-=-=-=-=-=-=-=-=-=-=-=-=-=-=-=-=-=-=
Performing Scan: cel-let-7 vs C50C3.12
=-=-=-=-=-=-=-=-=-=-=-=-=-=-=-=-=-=-=-=-=-=-=-=-=-=-=-=-=-=-=-=
Score for this Scan:
No Hits Found above Threshold
Complete

Read Sequence:C23G10.3.1  rps-3 encodes a small ribosomal subunit S3 protein that contains a KH RNA-binding domain and by homology,is predicted to function in protein biosynthesis. in C. elegans, RPS-3 activity is required for embryonic and germline development, as well as the overall health of the animal. [Source: WormBase](36 nt)
=-=-=-=-=-=-=-=-=-=-=-=-=-=-=-=-=-=-=-=-=-=-=-=-=-=-=-=-=-=-=-=
Performing Scan: cel-let-7 vs C23G10.3.1
=-=-=-=-=-=-=-=-=-=-=-=-=-=-=-=-=-=-=-=-=-=-=-=-=-=-=-=-=-=-=-=
Score for this Scan:
No Hits Found above Threshold
Complete

Read Sequence:T22F3.3a  T22F3.3 is orthologous to the human gene MUSCLE GLYCOGEN PHOSPHORYLASE (PYGM. OMIM:232600), which when mutated leads to McArdle disease. [Source: WormBase](245 nt)
=-=-=-=-=-=-=-=-=-=-=-=-=-=-=-=-=-=-=-=-=-=-=-=-=-=-=-=-=-=-=-=
Performing Scan: cel-let-7 vs T22F3.3a
=-=-=-=-=-=-=-=-=-=-=-=-=-=-=-=-=-=-=-=-=-=-=-=-=-=-=-=-=-=-=-=
Score for this Scan:
No Hits Found above Threshold
Complete

Read Sequence:F54C4.1  F54C4.1 [Source:RefSeq_peptide;Acc:NP_497138](78 nt)
=-=-=-=-=-=-=-=-=-=-=-=-=-=-=-=-=-=-=-=-=-=-=-=-=-=-=-=-=-=-=-=
Performing Scan: cel-let-7 vs F54C4.1
=-=-=-=-=-=-=-=-=-=-=-=-=-=-=-=-=-=-=-=-=-=-=-=-=-=-=-=-=-=-=-=
Score for this Scan:
No Hits Found above Threshold
Complete

Read Sequence:T03F1.3  T03F1.3 is orthologous to the human gene PHOSPHOGLYCERETE KINASE 1 (PGK1. OMIM:311800), which when mutated leads to hemolytic anemia and neurologic disturbances. [Source: WormBase](156 nt)
=-=-=-=-=-=-=-=-=-=-=-=-=-=-=-=-=-=-=-=-=-=-=-=-=-=-=-=-=-=-=-=
Performing Scan: cel-let-7 vs T03F1.3
=-=-=-=-=-=-=-=-=-=-=-=-=-=-=-=-=-=-=-=-=-=-=-=-=-=-=-=-=-=-=-=
Score for this Scan:
No Hits Found above Threshold
Complete

Read Sequence:T21G5.2  T21G5.2 [Source:RefSeq_peptide;Acc:NP_491964](218 nt)
=-=-=-=-=-=-=-=-=-=-=-=-=-=-=-=-=-=-=-=-=-=-=-=-=-=-=-=-=-=-=-=
Performing Scan: cel-let-7 vs T21G5.2
=-=-=-=-=-=-=-=-=-=-=-=-=-=-=-=-=-=-=-=-=-=-=-=-=-=-=-=-=-=-=-=
Score for this Scan:
No Hits Found above Threshold
Complete

Read Sequence:F32E10.6.1  F32E10.6 [Source:RefSeq_peptide;Acc:NP_501232](241 nt)
=-=-=-=-=-=-=-=-=-=-=-=-=-=-=-=-=-=-=-=-=-=-=-=-=-=-=-=-=-=-=-=
Performing Scan: cel-let-7 vs F32E10.6.1
=-=-=-=-=-=-=-=-=-=-=-=-=-=-=-=-=-=-=-=-=-=-=-=-=-=-=-=-=-=-=-=
Score for this Scan:
No Hits Found above Threshold
Complete

Read Sequence:ZC434.5  ers-2 encodes a predicted mitochondrial glutamyl-tRNA synthetase (GluRS), a class I aminoacyl-tRNA synthetase that catalyzes the attachment of glutamate to its cognate tRNA and is thus required for protein biosynthesis. ERS-2 contains, at its C-terminus, six tandemly repeated WHEP-TRS domains that have been predicted to function as general RNA-binding domains that may act as cis tRNA-binding cofactors. [Source: WormBase](84 nt)
=-=-=-=-=-=-=-=-=-=-=-=-=-=-=-=-=-=-=-=-=-=-=-=-=-=-=-=-=-=-=-=
Performing Scan: cel-let-7 vs ZC434.5
=-=-=-=-=-=-=-=-=-=-=-=-=-=-=-=-=-=-=-=-=-=-=-=-=-=-=-=-=-=-=-=
Score for this Scan:
No Hits Found above Threshold
Complete

Read Sequence:F25H2.13  F25H2.13 [Source:RefSeq_peptide;Acc:NP_492769](110 nt)
=-=-=-=-=-=-=-=-=-=-=-=-=-=-=-=-=-=-=-=-=-=-=-=-=-=-=-=-=-=-=-=
Performing Scan: cel-let-7 vs F25H2.13
=-=-=-=-=-=-=-=-=-=-=-=-=-=-=-=-=-=-=-=-=-=-=-=-=-=-=-=-=-=-=-=
Score for this Scan:
No Hits Found above Threshold
Complete

Read Sequence:C33H5.7  C33H5.7 [Source:RefSeq_peptide;Acc:NP_501280](137 nt)
=-=-=-=-=-=-=-=-=-=-=-=-=-=-=-=-=-=-=-=-=-=-=-=-=-=-=-=-=-=-=-=
Performing Scan: cel-let-7 vs C33H5.7
=-=-=-=-=-=-=-=-=-=-=-=-=-=-=-=-=-=-=-=-=-=-=-=-=-=-=-=-=-=-=-=
Score for this Scan:
No Hits Found above Threshold
Complete

Read Sequence:C46E1.1  C46E1.1 [Source:RefSeq_peptide;Acc:NP_510556](202 nt)
=-=-=-=-=-=-=-=-=-=-=-=-=-=-=-=-=-=-=-=-=-=-=-=-=-=-=-=-=-=-=-=
Performing Scan: cel-let-7 vs C46E1.1
=-=-=-=-=-=-=-=-=-=-=-=-=-=-=-=-=-=-=-=-=-=-=-=-=-=-=-=-=-=-=-=
Score for this Scan:
No Hits Found above Threshold
Complete

Read Sequence:D1081.6  D1081.6 [Source:RefSeq_peptide;Acc:NP_492300](12 nt)
=-=-=-=-=-=-=-=-=-=-=-=-=-=-=-=-=-=-=-=-=-=-=-=-=-=-=-=-=-=-=-=
Performing Scan: cel-let-7 vs D1081.6
=-=-=-=-=-=-=-=-=-=-=-=-=-=-=-=-=-=-=-=-=-=-=-=-=-=-=-=-=-=-=-=
Score for this Scan:
No Hits Found above Threshold
Complete

Read Sequence:F14F11.2  F14F11.2 [Source:RefSeq_peptide;Acc:NP_495751](226 nt)
=-=-=-=-=-=-=-=-=-=-=-=-=-=-=-=-=-=-=-=-=-=-=-=-=-=-=-=-=-=-=-=
Performing Scan: cel-let-7 vs F14F11.2
=-=-=-=-=-=-=-=-=-=-=-=-=-=-=-=-=-=-=-=-=-=-=-=-=-=-=-=-=-=-=-=
Score for this Scan:
No Hits Found above Threshold
Complete

Read Sequence:C10H11.6  UDP-GlucuronosylTransferase family member (ugt-26) [Source:RefSeq_peptide;Acc:NP_491435](244 nt)
=-=-=-=-=-=-=-=-=-=-=-=-=-=-=-=-=-=-=-=-=-=-=-=-=-=-=-=-=-=-=-=
Performing Scan: cel-let-7 vs C10H11.6
=-=-=-=-=-=-=-=-=-=-=-=-=-=-=-=-=-=-=-=-=-=-=-=-=-=-=-=-=-=-=-=
Score for this Scan:
No Hits Found above Threshold
Complete

Read Sequence:Y62H9A.4  Y62H9A.4 [Source:RefSeq_peptide;Acc:NP_509985](19 nt)
=-=-=-=-=-=-=-=-=-=-=-=-=-=-=-=-=-=-=-=-=-=-=-=-=-=-=-=-=-=-=-=
Performing Scan: cel-let-7 vs Y62H9A.4
=-=-=-=-=-=-=-=-=-=-=-=-=-=-=-=-=-=-=-=-=-=-=-=-=-=-=-=-=-=-=-=
Score for this Scan:
No Hits Found above Threshold
Complete

Read Sequence:F13G3.8  eat-5 encodes an innexin, expressed in pharyngeal muscle cell groups pm4 and pm5, that is required for synchronized pharyngeal muscle contractions, and for normal electrical connections between pharyngeal muscle cells. EAT-5 forms electrically permeable intercellular channels (gap junctions), with a predicted membrane topology analogous to that of connexins, which affects electrical coupling between different parts of the pharynx and thus affects feeding. [Source: WormBase](63 nt)
=-=-=-=-=-=-=-=-=-=-=-=-=-=-=-=-=-=-=-=-=-=-=-=-=-=-=-=-=-=-=-=
Performing Scan: cel-let-7 vs F13G3.8
=-=-=-=-=-=-=-=-=-=-=-=-=-=-=-=-=-=-=-=-=-=-=-=-=-=-=-=-=-=-=-=
Score for this Scan:
No Hits Found above Threshold
Complete

Read Sequence:NP_505219.1  F41E6.9 [Source:RefSeq_peptide;Acc:NP_505219](463 nt)
=-=-=-=-=-=-=-=-=-=-=-=-=-=-=-=-=-=-=-=-=-=-=-=-=-=-=-=-=-=-=-=
Performing Scan: cel-let-7 vs NP_505219.1
=-=-=-=-=-=-=-=-=-=-=-=-=-=-=-=-=-=-=-=-=-=-=-=-=-=-=-=-=-=-=-=
Score for this Scan:
No Hits Found above Threshold
Complete

Read Sequence:Y74C9A.2.4  Neuropeptide-Like Protein family member (nlp-40) [Source:RefSeq_peptide;Acc:NP_490661](205 nt)
=-=-=-=-=-=-=-=-=-=-=-=-=-=-=-=-=-=-=-=-=-=-=-=-=-=-=-=-=-=-=-=
Performing Scan: cel-let-7 vs Y74C9A.2.4
=-=-=-=-=-=-=-=-=-=-=-=-=-=-=-=-=-=-=-=-=-=-=-=-=-=-=-=-=-=-=-=
Score for this Scan:
No Hits Found above Threshold
Complete

Read Sequence:F14D12.1b  F14D12.1b [Source:RefSeq_peptide;Acc:NP_508945](186 nt)
=-=-=-=-=-=-=-=-=-=-=-=-=-=-=-=-=-=-=-=-=-=-=-=-=-=-=-=-=-=-=-=
Performing Scan: cel-let-7 vs F14D12.1b
=-=-=-=-=-=-=-=-=-=-=-=-=-=-=-=-=-=-=-=-=-=-=-=-=-=-=-=-=-=-=-=
Score for this Scan:
No Hits Found above Threshold
Complete

Read Sequence:T21H3.3.2  cmd-1 encodes a putative homolog of calmodulin 1 that affects growth rate and fertility. [Source: WormBase](446 nt)
=-=-=-=-=-=-=-=-=-=-=-=-=-=-=-=-=-=-=-=-=-=-=-=-=-=-=-=-=-=-=-=
Performing Scan: cel-let-7 vs T21H3.3.2
=-=-=-=-=-=-=-=-=-=-=-=-=-=-=-=-=-=-=-=-=-=-=-=-=-=-=-=-=-=-=-=
Score for this Scan:
No Hits Found above Threshold
Complete

Read Sequence:F53G12.5a.1  mex-3 encodes two KH domain-containing RNA binding proteins. in the early embryo, maternally provided MEX-3 is required for specifying the identities of the anterior AB blastomere and its descendants, as well as for the identity of the P3 blastomere and proper segregation of the germline P granules. mex-3 mRNA is distributed uniformly in the syncytial core of the adult distal gonad, mature oocytes, and early 1-cell stage embryos, but then becomes more prominent in the AB blastomere and its daughters by the 4-cell stage after which it is rapidly degraded save for the D and P4 blastomeres. MEX-3 protein is also detected uniformly in the cytoplasm of oocytes and 1-cell stage embryos, but like the mRNA, becomes more abundant in AB and its daughters at the 2- and 4-cell stages, respectively, before disappearing. MEX-3 is also detected in association with P granules from the 2-cell stage until the late stages of embryogenesis. [Source: WormBase](227 nt)
=-=-=-=-=-=-=-=-=-=-=-=-=-=-=-=-=-=-=-=-=-=-=-=-=-=-=-=-=-=-=-=
Performing Scan: cel-let-7 vs F53G12.5a.1
=-=-=-=-=-=-=-=-=-=-=-=-=-=-=-=-=-=-=-=-=-=-=-=-=-=-=-=-=-=-=-=
Score for this Scan:
No Hits Found above Threshold
Complete

Read Sequence:R02D3.4  R02D3.4 [Source:RefSeq_peptide;Acc:NP_499881](60 nt)
=-=-=-=-=-=-=-=-=-=-=-=-=-=-=-=-=-=-=-=-=-=-=-=-=-=-=-=-=-=-=-=
Performing Scan: cel-let-7 vs R02D3.4
=-=-=-=-=-=-=-=-=-=-=-=-=-=-=-=-=-=-=-=-=-=-=-=-=-=-=-=-=-=-=-=
Score for this Scan:
No Hits Found above Threshold
Complete

Read Sequence:C34F6.1  C34F6.1 [Source:RefSeq_peptide;Acc:NP_509868](320 nt)
=-=-=-=-=-=-=-=-=-=-=-=-=-=-=-=-=-=-=-=-=-=-=-=-=-=-=-=-=-=-=-=
Performing Scan: cel-let-7 vs C34F6.1
=-=-=-=-=-=-=-=-=-=-=-=-=-=-=-=-=-=-=-=-=-=-=-=-=-=-=-=-=-=-=-=
Score for this Scan:
No Hits Found above Threshold
Complete

Read Sequence:F07A11.5  F07A11.5 [Source:RefSeq_peptide;Acc:NP_496483](50 nt)
=-=-=-=-=-=-=-=-=-=-=-=-=-=-=-=-=-=-=-=-=-=-=-=-=-=-=-=-=-=-=-=
Performing Scan: cel-let-7 vs F07A11.5
=-=-=-=-=-=-=-=-=-=-=-=-=-=-=-=-=-=-=-=-=-=-=-=-=-=-=-=-=-=-=-=
Score for this Scan:
No Hits Found above Threshold
Complete

Read Sequence:F02E9.5  F02E9.5 [Source:RefSeq_peptide;Acc:NP_492285](770 nt)
=-=-=-=-=-=-=-=-=-=-=-=-=-=-=-=-=-=-=-=-=-=-=-=-=-=-=-=-=-=-=-=
Performing Scan: cel-let-7 vs F02E9.5
=-=-=-=-=-=-=-=-=-=-=-=-=-=-=-=-=-=-=-=-=-=-=-=-=-=-=-=-=-=-=-=
Score for this Scan:
No Hits Found above Threshold
Complete

Read Sequence:Y105E8A.3  Y105E8A.3 [Source:RefSeq_peptide;Acc:NP_740931](177 nt)
=-=-=-=-=-=-=-=-=-=-=-=-=-=-=-=-=-=-=-=-=-=-=-=-=-=-=-=-=-=-=-=
Performing Scan: cel-let-7 vs Y105E8A.3
=-=-=-=-=-=-=-=-=-=-=-=-=-=-=-=-=-=-=-=-=-=-=-=-=-=-=-=-=-=-=-=
Score for this Scan:
No Hits Found above Threshold
Complete

Read Sequence:W08E12.7.1  W08E12.7 [Source:RefSeq_peptide;Acc:NP_500311](510 nt)
=-=-=-=-=-=-=-=-=-=-=-=-=-=-=-=-=-=-=-=-=-=-=-=-=-=-=-=-=-=-=-=
Performing Scan: cel-let-7 vs W08E12.7.1
=-=-=-=-=-=-=-=-=-=-=-=-=-=-=-=-=-=-=-=-=-=-=-=-=-=-=-=-=-=-=-=

   Forward:	Score: 155.000000  Q:2 to 22  R:53 to 73 Align Len (21) (76.19%) (80.95%)

   Query:    3' uUGAUAUGUUGGAU-GAUGGAGu 5'
                 ||||| |  |||| ||:|||| 
   Ref:      5' tACTATCC--CCTATCTGCCTCt 3'

   Energy:  -20.059999 kCal/Mol

Scores for this hit:
>cel-let-7	W08E12.7.1	155.00	-20.06	0.00	2 22	53 73	21	76.19%	80.95%

Score for this Scan:
Seq1,Seq2,Tot Score,Tot Energy,Max Score,Max Energy,Strand,Len1,Len2,Positions
>>cel-let-7	W08E12.7.1	155.00	-20.06	155.00	-20.06	511	22	510	 52
Complete

Read Sequence:K07H8.3  K07H8.3 [Source:RefSeq_peptide;Acc:NP_501392](190 nt)
=-=-=-=-=-=-=-=-=-=-=-=-=-=-=-=-=-=-=-=-=-=-=-=-=-=-=-=-=-=-=-=
Performing Scan: cel-let-7 vs K07H8.3
=-=-=-=-=-=-=-=-=-=-=-=-=-=-=-=-=-=-=-=-=-=-=-=-=-=-=-=-=-=-=-=
Score for this Scan:
No Hits Found above Threshold
Complete

Read Sequence:Y39G8C.1  xrn-1 encodes a 5'-3' exoribonuclease that is orthologous to Saccharomyces cerevisiae Xrnp1, a key component of the yeast 5'-3' mRNA degradation pathway. in C. elegans, XRN-1 activity is required during embryogenesis for completion of ventral enclosure, the morphogenetic process whereby the ventral epithelial cells cover and seal the interior cells of the embryo. in addition, XRN-1 also plays a role in facilitating RNA interference (RNAi), likely acting in the same pathway as the DCR-1/Dicer ribonuclease. to date, XRN-1 expression has been reported in adult hypodermal and rectal cells. [Source: WormBase](82 nt)
=-=-=-=-=-=-=-=-=-=-=-=-=-=-=-=-=-=-=-=-=-=-=-=-=-=-=-=-=-=-=-=
Performing Scan: cel-let-7 vs Y39G8C.1
=-=-=-=-=-=-=-=-=-=-=-=-=-=-=-=-=-=-=-=-=-=-=-=-=-=-=-=-=-=-=-=
Score for this Scan:
No Hits Found above Threshold
Complete

Read Sequence:F41D9.3b.1  Wrapper/Rega-1/Klingon homolog family member (wrk-1) [Source:RefSeq_peptide;Acc:NP_001024648](495 nt)
=-=-=-=-=-=-=-=-=-=-=-=-=-=-=-=-=-=-=-=-=-=-=-=-=-=-=-=-=-=-=-=
Performing Scan: cel-let-7 vs F41D9.3b.1
=-=-=-=-=-=-=-=-=-=-=-=-=-=-=-=-=-=-=-=-=-=-=-=-=-=-=-=-=-=-=-=
Score for this Scan:
No Hits Found above Threshold
Complete

Read Sequence:C06A12.5  C06A12.5 [Source:RefSeq_peptide;Acc:NP_503109](44 nt)
=-=-=-=-=-=-=-=-=-=-=-=-=-=-=-=-=-=-=-=-=-=-=-=-=-=-=-=-=-=-=-=
Performing Scan: cel-let-7 vs C06A12.5
=-=-=-=-=-=-=-=-=-=-=-=-=-=-=-=-=-=-=-=-=-=-=-=-=-=-=-=-=-=-=-=
Score for this Scan:
No Hits Found above Threshold
Complete

Read Sequence:F58G1.5  F58G1.5 [Source:RefSeq_peptide;Acc:NP_496756](56 nt)
=-=-=-=-=-=-=-=-=-=-=-=-=-=-=-=-=-=-=-=-=-=-=-=-=-=-=-=-=-=-=-=
Performing Scan: cel-let-7 vs F58G1.5
=-=-=-=-=-=-=-=-=-=-=-=-=-=-=-=-=-=-=-=-=-=-=-=-=-=-=-=-=-=-=-=
Score for this Scan:
No Hits Found above Threshold
Complete

Read Sequence:K11E8.1a.1  unc-43(gf) mutants (in which unc-43 is overexpressed) suppress the excess motoneuron branching, and thus the uncoordinated phenotype, induced by an unc-6deltaC transgene. [Source: WormBase](726 nt)
=-=-=-=-=-=-=-=-=-=-=-=-=-=-=-=-=-=-=-=-=-=-=-=-=-=-=-=-=-=-=-=
Performing Scan: cel-let-7 vs K11E8.1a.1
=-=-=-=-=-=-=-=-=-=-=-=-=-=-=-=-=-=-=-=-=-=-=-=-=-=-=-=-=-=-=-=
Score for this Scan:
No Hits Found above Threshold
Complete

Read Sequence:T24B8.6  hlh-3 encodes a basic helix-loop-helix transcription factor homologous to Drosophila Achaete-scute. in vitro, HLH-3 can heterodimerize, and bind an E-box-containing probe, with HLH-2, the C. elegans E/daughterless ortholog with which it is coexpressed in the nuclei of embryonic neuronal precursors. [Source: WormBase](40 nt)
=-=-=-=-=-=-=-=-=-=-=-=-=-=-=-=-=-=-=-=-=-=-=-=-=-=-=-=-=-=-=-=
Performing Scan: cel-let-7 vs T24B8.6
=-=-=-=-=-=-=-=-=-=-=-=-=-=-=-=-=-=-=-=-=-=-=-=-=-=-=-=-=-=-=-=
Score for this Scan:
No Hits Found above Threshold
Complete

Read Sequence:Y57G7A.1  Y57G7A.1 [Source:RefSeq_peptide;Acc:NP_493943](4 nt)
=-=-=-=-=-=-=-=-=-=-=-=-=-=-=-=-=-=-=-=-=-=-=-=-=-=-=-=-=-=-=-=
Performing Scan: cel-let-7 vs Y57G7A.1
=-=-=-=-=-=-=-=-=-=-=-=-=-=-=-=-=-=-=-=-=-=-=-=-=-=-=-=-=-=-=-=
Score for this Scan:
No Hits Found above Threshold
Complete

Read Sequence:C47D12.8  C47D12.8 encodes an ortholog of the DNA repair protein XPF/ERCC4, which when mutated in humans leads to xeroderma pigmentosum (complementation group F. OMIM:133520). C47D12.8(RNAi) animals are hypersensitive to ultraviolet radiation, with increased germ cell apoptosis and embryonic lethality. C47D12.8 protein interacts with F10G8.7 (an ERCC1 ortholog) in yeast two-hybrid assays. C47D12.8 is expressed broadly in both embryonic and postembryonic animals, and is required for embryonic development. C47D12.8 is upregulated in dauers, and shares an operon with kel-1 and VF13D12L.3. [Source: WormBase](53 nt)
=-=-=-=-=-=-=-=-=-=-=-=-=-=-=-=-=-=-=-=-=-=-=-=-=-=-=-=-=-=-=-=
Performing Scan: cel-let-7 vs C47D12.8
=-=-=-=-=-=-=-=-=-=-=-=-=-=-=-=-=-=-=-=-=-=-=-=-=-=-=-=-=-=-=-=
Score for this Scan:
No Hits Found above Threshold
Complete

Read Sequence:D2013.9.1  SET and TTL domain-containing protein D2013.9. [Source:Uniprot/SWISSPROT;Acc:Q09512](167 nt)
=-=-=-=-=-=-=-=-=-=-=-=-=-=-=-=-=-=-=-=-=-=-=-=-=-=-=-=-=-=-=-=
Performing Scan: cel-let-7 vs D2013.9.1
=-=-=-=-=-=-=-=-=-=-=-=-=-=-=-=-=-=-=-=-=-=-=-=-=-=-=-=-=-=-=-=
Score for this Scan:
No Hits Found above Threshold
Complete

Read Sequence:C18B12.6  C18B12.6 [Source:RefSeq_peptide;Acc:NP_510494](315 nt)
=-=-=-=-=-=-=-=-=-=-=-=-=-=-=-=-=-=-=-=-=-=-=-=-=-=-=-=-=-=-=-=
Performing Scan: cel-let-7 vs C18B12.6
=-=-=-=-=-=-=-=-=-=-=-=-=-=-=-=-=-=-=-=-=-=-=-=-=-=-=-=-=-=-=-=
Score for this Scan:
No Hits Found above Threshold
Complete

Read Sequence:R09B5.6.1  Hydroxy-Acyl-CoA Dehydrogenase family member (hacd-1) [Source:RefSeq_peptide;Acc:NP_503421](104 nt)
=-=-=-=-=-=-=-=-=-=-=-=-=-=-=-=-=-=-=-=-=-=-=-=-=-=-=-=-=-=-=-=
Performing Scan: cel-let-7 vs R09B5.6.1
=-=-=-=-=-=-=-=-=-=-=-=-=-=-=-=-=-=-=-=-=-=-=-=-=-=-=-=-=-=-=-=
Score for this Scan:
No Hits Found above Threshold
Complete

Read Sequence:ZK669.4.1  ZK669.4 is orthologous to the human gene DIHYDROLIPOAMIDE BRANCHED CHAIN TRANSACYLASE (E2 COMPONENT OF BRANCHED CHAIN KETO ACID DEHYDROGENASE COMPLEX. (DBT), which when mutated leads to maple syrup urine disease, type II (OMIM:248610). the ZK669.4 protein is predicted to be mitochondrial with 68% accuracy. [Source: WormBase](265 nt)
=-=-=-=-=-=-=-=-=-=-=-=-=-=-=-=-=-=-=-=-=-=-=-=-=-=-=-=-=-=-=-=
Performing Scan: cel-let-7 vs ZK669.4.1
=-=-=-=-=-=-=-=-=-=-=-=-=-=-=-=-=-=-=-=-=-=-=-=-=-=-=-=-=-=-=-=
Score for this Scan:
No Hits Found above Threshold
Complete

Read Sequence:K08D9.3  apx-1 encodes one of ten C. elegans DSL (Delta, Serrate, LAG-2) proteins, integral transmembrane and secreted proteins that function as signaling ligands for the Notch family receptors GLP-1 and LIN-12. in the 4-cell embryo, maternally supplied APX-1 functions as a GLP-1 ligand for an inductive interaction that specifies the fate of the ABp blastomere. later in embryogenesis, APX-1 is required for formation of the LIN-12-dependent, invariant asymmetrical twist that occurs as part of normal gut morphogenesis. during larval development, APX-1 is required redundantly with DSL-1 and LAG-2 for the LIN-12-mediated lateral signal that spatially patterns the primary and secondary vulval cell lineages. in the early embryo, APX-1 is first detected at the anterior edge of the P1 blastomere, with later expression visible in P2 at sites of contact with ABp, and in the cytoplasm of the EMS and P3 blastomeres. expression in the vulval precursor cells (VPCs) is detected in the primary VPC, P6.p, and its descendants. embryonic APX-1 expression is dependent upon PIE-1 activity, while later vulval expression is mediated by the Ras signaling pathway and the SUR-2 transcriptional cofactor. [Source: WormBase](703 nt)
=-=-=-=-=-=-=-=-=-=-=-=-=-=-=-=-=-=-=-=-=-=-=-=-=-=-=-=-=-=-=-=
Performing Scan: cel-let-7 vs K08D9.3
=-=-=-=-=-=-=-=-=-=-=-=-=-=-=-=-=-=-=-=-=-=-=-=-=-=-=-=-=-=-=-=

   Forward:	Score: 112.000000  Q:2 to 22  R:176 to 199 Align Len (22) (63.64%) (81.82%)

   Query:    3' uUGAU-AUGUUGGAUGA-UGGAGu 5'
                 |:|| |:|  |||::| ||||| 
   Ref:      5' tATTATTGCTCCCTGTTAACCTCg 3'

   Energy:  -20.049999 kCal/Mol

Scores for this hit:
>cel-let-7	K08D9.3	112.00	-20.05	0.00	2 22	176 199	22	63.64%	81.82%

Score for this Scan:
Seq1,Seq2,Tot Score,Tot Energy,Max Score,Max Energy,Strand,Len1,Len2,Positions
>>cel-let-7	K08D9.3	112.00	-20.05	112.00	-20.05	525	22	703	 175
Complete

Read Sequence:F15B10.3  F15B10.3 [Source:RefSeq_peptide;Acc:NP_501016](49 nt)
=-=-=-=-=-=-=-=-=-=-=-=-=-=-=-=-=-=-=-=-=-=-=-=-=-=-=-=-=-=-=-=
Performing Scan: cel-let-7 vs F15B10.3
=-=-=-=-=-=-=-=-=-=-=-=-=-=-=-=-=-=-=-=-=-=-=-=-=-=-=-=-=-=-=-=
Score for this Scan:
No Hits Found above Threshold
Complete

Read Sequence:ZK265.1a  human KRIT 1 (Krev interaction trapped/cerebral cavernous malformation 1) homolog family member (kri-1) [Source:RefSeq_peptide;Acc:NP_001021863](32 nt)
=-=-=-=-=-=-=-=-=-=-=-=-=-=-=-=-=-=-=-=-=-=-=-=-=-=-=-=-=-=-=-=
Performing Scan: cel-let-7 vs ZK265.1a
=-=-=-=-=-=-=-=-=-=-=-=-=-=-=-=-=-=-=-=-=-=-=-=-=-=-=-=-=-=-=-=
Score for this Scan:
No Hits Found above Threshold
Complete

Read Sequence:Y54G2A.3  Y54G2A.3 [Source:RefSeq_peptide;Acc:NP_500280](163 nt)
=-=-=-=-=-=-=-=-=-=-=-=-=-=-=-=-=-=-=-=-=-=-=-=-=-=-=-=-=-=-=-=
Performing Scan: cel-let-7 vs Y54G2A.3
=-=-=-=-=-=-=-=-=-=-=-=-=-=-=-=-=-=-=-=-=-=-=-=-=-=-=-=-=-=-=-=
Score for this Scan:
No Hits Found above Threshold
Complete

Read Sequence:T01G6.7  nhr-55 encodes a member of the superfamily of nuclear receptors, which is one of the most abundant class of transcriptional regulators. nuclear receptors have a well conserved DNA binding domain and a less conserved C-terminal ligand binding domain. [Source: WormBase](73 nt)
=-=-=-=-=-=-=-=-=-=-=-=-=-=-=-=-=-=-=-=-=-=-=-=-=-=-=-=-=-=-=-=
Performing Scan: cel-let-7 vs T01G6.7
=-=-=-=-=-=-=-=-=-=-=-=-=-=-=-=-=-=-=-=-=-=-=-=-=-=-=-=-=-=-=-=
Score for this Scan:
No Hits Found above Threshold
Complete

Read Sequence:F29B9.11.1  F29B9.11 [Source:RefSeq_peptide;Acc:NP_500609](135 nt)
=-=-=-=-=-=-=-=-=-=-=-=-=-=-=-=-=-=-=-=-=-=-=-=-=-=-=-=-=-=-=-=
Performing Scan: cel-let-7 vs F29B9.11.1
=-=-=-=-=-=-=-=-=-=-=-=-=-=-=-=-=-=-=-=-=-=-=-=-=-=-=-=-=-=-=-=
Score for this Scan:
No Hits Found above Threshold
Complete

Read Sequence:NP_492761.1  F25H2.5 [Source:RefSeq_peptide;Acc:NP_492761](77 nt)
=-=-=-=-=-=-=-=-=-=-=-=-=-=-=-=-=-=-=-=-=-=-=-=-=-=-=-=-=-=-=-=
Performing Scan: cel-let-7 vs NP_492761.1
=-=-=-=-=-=-=-=-=-=-=-=-=-=-=-=-=-=-=-=-=-=-=-=-=-=-=-=-=-=-=-=
Score for this Scan:
No Hits Found above Threshold
Complete

Read Sequence:Y39G10AR.9  Y39G10AR.9 [Source:RefSeq_peptide;Acc:NP_490957](130 nt)
=-=-=-=-=-=-=-=-=-=-=-=-=-=-=-=-=-=-=-=-=-=-=-=-=-=-=-=-=-=-=-=
Performing Scan: cel-let-7 vs Y39G10AR.9
=-=-=-=-=-=-=-=-=-=-=-=-=-=-=-=-=-=-=-=-=-=-=-=-=-=-=-=-=-=-=-=
Score for this Scan:
No Hits Found above Threshold
Complete

Read Sequence:F53A2.7.1  F53A2.7 [Source:RefSeq_peptide;Acc:NP_499752](168 nt)
=-=-=-=-=-=-=-=-=-=-=-=-=-=-=-=-=-=-=-=-=-=-=-=-=-=-=-=-=-=-=-=
Performing Scan: cel-let-7 vs F53A2.7.1
=-=-=-=-=-=-=-=-=-=-=-=-=-=-=-=-=-=-=-=-=-=-=-=-=-=-=-=-=-=-=-=
Score for this Scan:
No Hits Found above Threshold
Complete

Read Sequence:Y105E8A.16.4  rps-20 encodes a small ribosomal subunit S20 protein. [Source: WormBase](158 nt)
=-=-=-=-=-=-=-=-=-=-=-=-=-=-=-=-=-=-=-=-=-=-=-=-=-=-=-=-=-=-=-=
Performing Scan: cel-let-7 vs Y105E8A.16.4
=-=-=-=-=-=-=-=-=-=-=-=-=-=-=-=-=-=-=-=-=-=-=-=-=-=-=-=-=-=-=-=
Score for this Scan:
No Hits Found above Threshold
Complete

Read Sequence:C01G6.1a.2  AQuaPorin or aquaglyceroporin related family member (aqp-2) [Source:RefSeq_peptide;Acc:NP_495973](316 nt)
=-=-=-=-=-=-=-=-=-=-=-=-=-=-=-=-=-=-=-=-=-=-=-=-=-=-=-=-=-=-=-=
Performing Scan: cel-let-7 vs C01G6.1a.2
=-=-=-=-=-=-=-=-=-=-=-=-=-=-=-=-=-=-=-=-=-=-=-=-=-=-=-=-=-=-=-=
Score for this Scan:
No Hits Found above Threshold
Complete

Read Sequence:Y94H6A.5a  Y94H6A.5a [Source:RefSeq_peptide;Acc:NP_741348](84 nt)
=-=-=-=-=-=-=-=-=-=-=-=-=-=-=-=-=-=-=-=-=-=-=-=-=-=-=-=-=-=-=-=
Performing Scan: cel-let-7 vs Y94H6A.5a
=-=-=-=-=-=-=-=-=-=-=-=-=-=-=-=-=-=-=-=-=-=-=-=-=-=-=-=-=-=-=-=
Score for this Scan:
No Hits Found above Threshold
Complete

Read Sequence:T09A5.11.1  Probable dolichyl-diphosphooligosaccharide--protein glycosyltransferase 48 kDa subunit precursor (EC 2.4.1.119) (Oligosaccharyl transferase 48 kDa subunit). [Source:Uniprot/SWISSPROT;Acc:P45971](248 nt)
=-=-=-=-=-=-=-=-=-=-=-=-=-=-=-=-=-=-=-=-=-=-=-=-=-=-=-=-=-=-=-=
Performing Scan: cel-let-7 vs T09A5.11.1
=-=-=-=-=-=-=-=-=-=-=-=-=-=-=-=-=-=-=-=-=-=-=-=-=-=-=-=-=-=-=-=
Score for this Scan:
No Hits Found above Threshold
Complete

Read Sequence:C07A9.3a  tlk-1 encodes, through alternative splicing, two isoforms of a Tousled-class serine/threonine protein kinase. TLK-1A/B are orthologous to Tousled from A. thaliana. tlk-1(RNAi) embryos have, compared to normal embryos, reduced phosphorylation of the RNA polymerase II C-terminal domain at Serine-2 and methylation of histone H3 at Lysine-36 (posttranslational modifications associated with transcriptional elongation), along with a lethal phenotype consistent with general defects in zygotic transcription. TLK-1A/B have a glutamine/asparagine-rich domain and a putative coil domain. [Source: WormBase](898 nt)
=-=-=-=-=-=-=-=-=-=-=-=-=-=-=-=-=-=-=-=-=-=-=-=-=-=-=-=-=-=-=-=
Performing Scan: cel-let-7 vs C07A9.3a
=-=-=-=-=-=-=-=-=-=-=-=-=-=-=-=-=-=-=-=-=-=-=-=-=-=-=-=-=-=-=-=
Score for this Scan:
No Hits Found above Threshold
Complete

Read Sequence:Y44E3A.3  Y44E3A.3 [Source:RefSeq_peptide;Acc:NP_491142](79 nt)
=-=-=-=-=-=-=-=-=-=-=-=-=-=-=-=-=-=-=-=-=-=-=-=-=-=-=-=-=-=-=-=
Performing Scan: cel-let-7 vs Y44E3A.3
=-=-=-=-=-=-=-=-=-=-=-=-=-=-=-=-=-=-=-=-=-=-=-=-=-=-=-=-=-=-=-=
Score for this Scan:
No Hits Found above Threshold
Complete

Read Sequence:W07E6.1.1  W07E6.1 [Source:RefSeq_peptide;Acc:NP_493742](215 nt)
=-=-=-=-=-=-=-=-=-=-=-=-=-=-=-=-=-=-=-=-=-=-=-=-=-=-=-=-=-=-=-=
Performing Scan: cel-let-7 vs W07E6.1.1
=-=-=-=-=-=-=-=-=-=-=-=-=-=-=-=-=-=-=-=-=-=-=-=-=-=-=-=-=-=-=-=
Score for this Scan:
No Hits Found above Threshold
Complete

Read Sequence:M01B12.4a.1  M01B12.4a [Source:RefSeq_peptide;Acc:NP_740823](615 nt)
=-=-=-=-=-=-=-=-=-=-=-=-=-=-=-=-=-=-=-=-=-=-=-=-=-=-=-=-=-=-=-=
Performing Scan: cel-let-7 vs M01B12.4a.1
=-=-=-=-=-=-=-=-=-=-=-=-=-=-=-=-=-=-=-=-=-=-=-=-=-=-=-=-=-=-=-=
Score for this Scan:
No Hits Found above Threshold
Complete

Read Sequence:F45E10.2a  F45E10.2b [Source:RefSeq_peptide;Acc:NP_001022174](268 nt)
=-=-=-=-=-=-=-=-=-=-=-=-=-=-=-=-=-=-=-=-=-=-=-=-=-=-=-=-=-=-=-=
Performing Scan: cel-let-7 vs F45E10.2a
=-=-=-=-=-=-=-=-=-=-=-=-=-=-=-=-=-=-=-=-=-=-=-=-=-=-=-=-=-=-=-=
Score for this Scan:
No Hits Found above Threshold
Complete

Read Sequence:B0336.2.1  arf-1 encodes an ADP-ribosylation factor homolog required in vivo for embryonic development, fertility, locomotion, vulval development, and cuticular synthesis. ARF proteins are N-myristoylated GTPases that regulate membrane traffic and the actin cytoskeleton, and that activate both phospholipase D1 (PLD1) and phosphatidylinositol 4-phosphate 5-kinase. [Source: WormBase](665 nt)
=-=-=-=-=-=-=-=-=-=-=-=-=-=-=-=-=-=-=-=-=-=-=-=-=-=-=-=-=-=-=-=
Performing Scan: cel-let-7 vs B0336.2.1
=-=-=-=-=-=-=-=-=-=-=-=-=-=-=-=-=-=-=-=-=-=-=-=-=-=-=-=-=-=-=-=
Score for this Scan:
No Hits Found above Threshold
Complete

Read Sequence:Y53F4B.25  Y53F4B.25 [Source:RefSeq_peptide;Acc:NP_497111](23 nt)
=-=-=-=-=-=-=-=-=-=-=-=-=-=-=-=-=-=-=-=-=-=-=-=-=-=-=-=-=-=-=-=
Performing Scan: cel-let-7 vs Y53F4B.25
=-=-=-=-=-=-=-=-=-=-=-=-=-=-=-=-=-=-=-=-=-=-=-=-=-=-=-=-=-=-=-=
Score for this Scan:
No Hits Found above Threshold
Complete

Read Sequence:F14F11.1f  F14F11.1h [Source:RefSeq_peptide;Acc:NP_001022089](162 nt)
=-=-=-=-=-=-=-=-=-=-=-=-=-=-=-=-=-=-=-=-=-=-=-=-=-=-=-=-=-=-=-=
Performing Scan: cel-let-7 vs F14F11.1f
=-=-=-=-=-=-=-=-=-=-=-=-=-=-=-=-=-=-=-=-=-=-=-=-=-=-=-=-=-=-=-=
Score for this Scan:
No Hits Found above Threshold
Complete

Read Sequence:K03E5.2c  K03E5.2a [Source:RefSeq_peptide;Acc:NP_001021535](169 nt)
=-=-=-=-=-=-=-=-=-=-=-=-=-=-=-=-=-=-=-=-=-=-=-=-=-=-=-=-=-=-=-=
Performing Scan: cel-let-7 vs K03E5.2c
=-=-=-=-=-=-=-=-=-=-=-=-=-=-=-=-=-=-=-=-=-=-=-=-=-=-=-=-=-=-=-=
Score for this Scan:
No Hits Found above Threshold
Complete

Read Sequence:ZK546.6  msp-152 encodes a protein that belongs to a family of proteins called the Major Sperm Proteins (MSPs) that is conserved in nematodes. this family consists of closely related, small, basic proteins that make up 15% of sperm protein. this multigene family consists of over fifty genes, including many pseudogenes. MSPs are involved in both extracellular signaling and cytoskeletal functions during reproduction-MSP antagonizes Eph/ephrin signaling, in part, by binding VAB-1 Eph receptor tyrosine kinase on oocytes and sheath cells to promote oocyte maturation and MAPK activation. MSPs assemble into fibrous networks that drive movement of the C. elegans sperm. msp genes are expressed only in late primary spermatocytes. [Source: WormBase](39 nt)
=-=-=-=-=-=-=-=-=-=-=-=-=-=-=-=-=-=-=-=-=-=-=-=-=-=-=-=-=-=-=-=
Performing Scan: cel-let-7 vs ZK546.6
=-=-=-=-=-=-=-=-=-=-=-=-=-=-=-=-=-=-=-=-=-=-=-=-=-=-=-=-=-=-=-=
Score for this Scan:
No Hits Found above Threshold
Complete

Read Sequence:F44G4.4a  Temporarily Assigned Gene name family member (tag-169) [Source:RefSeq_peptide;Acc:NP_001022166](184 nt)
=-=-=-=-=-=-=-=-=-=-=-=-=-=-=-=-=-=-=-=-=-=-=-=-=-=-=-=-=-=-=-=
Performing Scan: cel-let-7 vs F44G4.4a
=-=-=-=-=-=-=-=-=-=-=-=-=-=-=-=-=-=-=-=-=-=-=-=-=-=-=-=-=-=-=-=
Score for this Scan:
No Hits Found above Threshold
Complete

Read Sequence:Y17G7B.17  Y17G7B.17 [Source:RefSeq_peptide;Acc:NP_496571](255 nt)
=-=-=-=-=-=-=-=-=-=-=-=-=-=-=-=-=-=-=-=-=-=-=-=-=-=-=-=-=-=-=-=
Performing Scan: cel-let-7 vs Y17G7B.17
=-=-=-=-=-=-=-=-=-=-=-=-=-=-=-=-=-=-=-=-=-=-=-=-=-=-=-=-=-=-=-=
Score for this Scan:
No Hits Found above Threshold
Complete

Read Sequence:K04G2.6.1  K04G2.6 [Source:RefSeq_peptide;Acc:NP_492215](152 nt)
=-=-=-=-=-=-=-=-=-=-=-=-=-=-=-=-=-=-=-=-=-=-=-=-=-=-=-=-=-=-=-=
Performing Scan: cel-let-7 vs K04G2.6.1
=-=-=-=-=-=-=-=-=-=-=-=-=-=-=-=-=-=-=-=-=-=-=-=-=-=-=-=-=-=-=-=
Score for this Scan:
No Hits Found above Threshold
Complete

Read Sequence:T16D1.2  intestinal acid PHOsphatase family member (pho-4) [Source:RefSeq_peptide;Acc:NP_494984](49 nt)
=-=-=-=-=-=-=-=-=-=-=-=-=-=-=-=-=-=-=-=-=-=-=-=-=-=-=-=-=-=-=-=
Performing Scan: cel-let-7 vs T16D1.2
=-=-=-=-=-=-=-=-=-=-=-=-=-=-=-=-=-=-=-=-=-=-=-=-=-=-=-=-=-=-=-=
Score for this Scan:
No Hits Found above Threshold
Complete

Read Sequence:R07E4.5  R07E4.5 [Source:RefSeq_peptide;Acc:NP_508995](129 nt)
=-=-=-=-=-=-=-=-=-=-=-=-=-=-=-=-=-=-=-=-=-=-=-=-=-=-=-=-=-=-=-=
Performing Scan: cel-let-7 vs R07E4.5
=-=-=-=-=-=-=-=-=-=-=-=-=-=-=-=-=-=-=-=-=-=-=-=-=-=-=-=-=-=-=-=
Score for this Scan:
No Hits Found above Threshold
Complete

Read Sequence:ZK20.2  kin-6 encodes a predicted tyrosine protein kinase. [Source: WormBase](42 nt)
=-=-=-=-=-=-=-=-=-=-=-=-=-=-=-=-=-=-=-=-=-=-=-=-=-=-=-=-=-=-=-=
Performing Scan: cel-let-7 vs ZK20.2
=-=-=-=-=-=-=-=-=-=-=-=-=-=-=-=-=-=-=-=-=-=-=-=-=-=-=-=-=-=-=-=
Score for this Scan:
No Hits Found above Threshold
Complete

Read Sequence:C36A4.4.1  Probable UDP-N-acetylglucosamine pyrophosphorylase (EC 2.7.7.23). [Source:Uniprot/SWISSPROT;Acc:Q18493](230 nt)
=-=-=-=-=-=-=-=-=-=-=-=-=-=-=-=-=-=-=-=-=-=-=-=-=-=-=-=-=-=-=-=
Performing Scan: cel-let-7 vs C36A4.4.1
=-=-=-=-=-=-=-=-=-=-=-=-=-=-=-=-=-=-=-=-=-=-=-=-=-=-=-=-=-=-=-=
Score for this Scan:
No Hits Found above Threshold
Complete

Read Sequence:F18A12.8b  F18A12.8 encodes two isoforms of a neprilysin. neprilysins are thermolysin-like zinc metallopeptidases, found on the outer surface of animal cells, that negatively regulate small signalling peptides (e.g., enkephalin, tachykinin, insulin, and natriuretic peptides) by cleaving them. F18A12.8A is closely paralogous to ZK20.6, and orthologous to CG9761 in Drosophila melanogaster. F18A12.8 is homologous, and possibly orthologous, to human ECE1 (OMIM:600423. mutation leads to Hirschsprung disease, cardiac defects, and autonomic dysfunction). more generally, F18A12.8A falls into a group of proteins that includes the classical neprilysins found in mammals (e.g., PEX [OMIM:307800] and the enkephalin cleaving enzymes). [Source: WormBase](536 nt)
=-=-=-=-=-=-=-=-=-=-=-=-=-=-=-=-=-=-=-=-=-=-=-=-=-=-=-=-=-=-=-=
Performing Scan: cel-let-7 vs F18A12.8b
=-=-=-=-=-=-=-=-=-=-=-=-=-=-=-=-=-=-=-=-=-=-=-=-=-=-=-=-=-=-=-=
Score for this Scan:
No Hits Found above Threshold
Complete

Read Sequence:RSSA_CAEEL  rps-0 encodes a small ribosomal subunit SA protein that appears to function as both a ribosomal component and a laminin receptor. by homology, RPS-0 is predicted to play roles in protein biosynthesis and cell adhesion. in C. elegans, RPS-0 activity is required for embryonic and germline development, vulval morphogenesis, and the overall health of the animal. [Source: WormBase](48 nt)
=-=-=-=-=-=-=-=-=-=-=-=-=-=-=-=-=-=-=-=-=-=-=-=-=-=-=-=-=-=-=-=
Performing Scan: cel-let-7 vs RSSA_CAEEL
=-=-=-=-=-=-=-=-=-=-=-=-=-=-=-=-=-=-=-=-=-=-=-=-=-=-=-=-=-=-=-=
Score for this Scan:
No Hits Found above Threshold
Complete

Read Sequence:F40F11.4  F40F11.4 [Source:RefSeq_peptide;Acc:NP_502183](614 nt)
=-=-=-=-=-=-=-=-=-=-=-=-=-=-=-=-=-=-=-=-=-=-=-=-=-=-=-=-=-=-=-=
Performing Scan: cel-let-7 vs F40F11.4
=-=-=-=-=-=-=-=-=-=-=-=-=-=-=-=-=-=-=-=-=-=-=-=-=-=-=-=-=-=-=-=
Score for this Scan:
No Hits Found above Threshold
Complete

Read Sequence:NP_496834.1  E01G4.3 [Source:RefSeq_peptide;Acc:NP_496834](208 nt)
=-=-=-=-=-=-=-=-=-=-=-=-=-=-=-=-=-=-=-=-=-=-=-=-=-=-=-=-=-=-=-=
Performing Scan: cel-let-7 vs NP_496834.1
=-=-=-=-=-=-=-=-=-=-=-=-=-=-=-=-=-=-=-=-=-=-=-=-=-=-=-=-=-=-=-=
Score for this Scan:
No Hits Found above Threshold
Complete

Read Sequence:F38H4.7.1  Temporarily Assigned Gene name family member (tag-30) [Source:RefSeq_peptide;Acc:NP_502244](84 nt)
=-=-=-=-=-=-=-=-=-=-=-=-=-=-=-=-=-=-=-=-=-=-=-=-=-=-=-=-=-=-=-=
Performing Scan: cel-let-7 vs F38H4.7.1
=-=-=-=-=-=-=-=-=-=-=-=-=-=-=-=-=-=-=-=-=-=-=-=-=-=-=-=-=-=-=-=
Score for this Scan:
No Hits Found above Threshold
Complete

Read Sequence:T04C9.4b  MLP/CRP family (Muscle LIM Protein/Cysteine-rich Protein) family member (mlp-1) [Source:RefSeq_peptide;Acc:NP_498300](129 nt)
=-=-=-=-=-=-=-=-=-=-=-=-=-=-=-=-=-=-=-=-=-=-=-=-=-=-=-=-=-=-=-=
Performing Scan: cel-let-7 vs T04C9.4b
=-=-=-=-=-=-=-=-=-=-=-=-=-=-=-=-=-=-=-=-=-=-=-=-=-=-=-=-=-=-=-=
Score for this Scan:
No Hits Found above Threshold
Complete

Read Sequence:Y54F10AM.4b  ceh-44 encodes at least three proteins via alternative splicing. the CEH-44A protein is an ortholog of the CUX class of CUT homeodomain proteins, expressed in early embryos (mostly anterior in the comma stage), in the larval nerve ring and the adult gonad. the CUX class includes Drosophila CUT, human CUTL1 and human CUTL2. ceh-44 is a complex gene, in which two alternatively spliced protein products completely lack the homeodomain, and instead resemble vertebrate CASP proteins. CASP proteins are also found in plants and fungi (though not associated with homeodomains). like its orthologs, CEH-44A has three N-terminal cut domains in addition to a C-terminal CUT homeodomain. the cut domain may be a compact DNA-binding domain composed of alpha helices. [Source: WormBase](188 nt)
=-=-=-=-=-=-=-=-=-=-=-=-=-=-=-=-=-=-=-=-=-=-=-=-=-=-=-=-=-=-=-=
Performing Scan: cel-let-7 vs Y54F10AM.4b
=-=-=-=-=-=-=-=-=-=-=-=-=-=-=-=-=-=-=-=-=-=-=-=-=-=-=-=-=-=-=-=
Score for this Scan:
No Hits Found above Threshold
Complete

Read Sequence:T27D12.2b  clh-1 encodes two CLC-type chloride channels via alternative splicing, homologous to human CLC1 (OMIM:118425) and CLC2 (OMIM:600570). CLH-1a and CLH-1b are required for maintenance of normal body shape. null mutations of clh-1 cause abnormal alae and a wider body than normal, with the body phenotype being reversible by culture medium of high osmolarity. [Source: WormBase](351 nt)
=-=-=-=-=-=-=-=-=-=-=-=-=-=-=-=-=-=-=-=-=-=-=-=-=-=-=-=-=-=-=-=
Performing Scan: cel-let-7 vs T27D12.2b
=-=-=-=-=-=-=-=-=-=-=-=-=-=-=-=-=-=-=-=-=-=-=-=-=-=-=-=-=-=-=-=
Score for this Scan:
No Hits Found above Threshold
Complete

Read Sequence:Y116A8C.28b  Y116A8C.28c [Source:RefSeq_peptide;Acc:NP_001041015](130 nt)
=-=-=-=-=-=-=-=-=-=-=-=-=-=-=-=-=-=-=-=-=-=-=-=-=-=-=-=-=-=-=-=
Performing Scan: cel-let-7 vs Y116A8C.28b
=-=-=-=-=-=-=-=-=-=-=-=-=-=-=-=-=-=-=-=-=-=-=-=-=-=-=-=-=-=-=-=
Score for this Scan:
No Hits Found above Threshold
Complete

Read Sequence:ZK484.8.2  ZK484.8 [Source:RefSeq_peptide;Acc:NP_491759](83 nt)
=-=-=-=-=-=-=-=-=-=-=-=-=-=-=-=-=-=-=-=-=-=-=-=-=-=-=-=-=-=-=-=
Performing Scan: cel-let-7 vs ZK484.8.2
=-=-=-=-=-=-=-=-=-=-=-=-=-=-=-=-=-=-=-=-=-=-=-=-=-=-=-=-=-=-=-=
Score for this Scan:
No Hits Found above Threshold
Complete

Read Sequence:B0280.8  nhr-10 encodes a predicted nuclear hormone receptor diverged from nuclear hormone receptors in other phyla. its mRNA is expressed throughout development with possibly lower expression from the L4 larval to adult stages, and the protein is expressed in neuronal processes. [Source: WormBase](351 nt)
=-=-=-=-=-=-=-=-=-=-=-=-=-=-=-=-=-=-=-=-=-=-=-=-=-=-=-=-=-=-=-=
Performing Scan: cel-let-7 vs B0280.8
=-=-=-=-=-=-=-=-=-=-=-=-=-=-=-=-=-=-=-=-=-=-=-=-=-=-=-=-=-=-=-=
Score for this Scan:
No Hits Found above Threshold
Complete

Read Sequence:F19F10.10  F19F10.10 [Source:RefSeq_peptide;Acc:NP_504954](668 nt)
=-=-=-=-=-=-=-=-=-=-=-=-=-=-=-=-=-=-=-=-=-=-=-=-=-=-=-=-=-=-=-=
Performing Scan: cel-let-7 vs F19F10.10
=-=-=-=-=-=-=-=-=-=-=-=-=-=-=-=-=-=-=-=-=-=-=-=-=-=-=-=-=-=-=-=
Score for this Scan:
No Hits Found above Threshold
Complete

Read Sequence:Y54G2A.25b  lad-2 encodes a member of the immunoglobulin superfamily that is orthologous to Drosophila Neuroglian and the vertebrate L1-type neural adhesion molecules. although the precise role of LAD-2 in C. elegans development and/or behavior is not yet known, by homology, LAD-2 is predicted to function as an integral membrane receptor that regulates axon guidance and tissue morphogenesis. a lad-2 transcriptional reporter fusion is expressed in the SMD, SAA, SDQ, ALN, and PLN neurons. [Source: WormBase](105 nt)
=-=-=-=-=-=-=-=-=-=-=-=-=-=-=-=-=-=-=-=-=-=-=-=-=-=-=-=-=-=-=-=
Performing Scan: cel-let-7 vs Y54G2A.25b
=-=-=-=-=-=-=-=-=-=-=-=-=-=-=-=-=-=-=-=-=-=-=-=-=-=-=-=-=-=-=-=
Score for this Scan:
No Hits Found above Threshold
Complete

Read Sequence:W09G3.8.2  W09G3.8 [Source:RefSeq_peptide;Acc:NP_001021673](699 nt)
=-=-=-=-=-=-=-=-=-=-=-=-=-=-=-=-=-=-=-=-=-=-=-=-=-=-=-=-=-=-=-=
Performing Scan: cel-let-7 vs W09G3.8.2
=-=-=-=-=-=-=-=-=-=-=-=-=-=-=-=-=-=-=-=-=-=-=-=-=-=-=-=-=-=-=-=
Score for this Scan:
No Hits Found above Threshold
Complete

Read Sequence:Y49F6B.13  Y49F6B.13 [Source:RefSeq_peptide;Acc:NP_001022458](63 nt)
=-=-=-=-=-=-=-=-=-=-=-=-=-=-=-=-=-=-=-=-=-=-=-=-=-=-=-=-=-=-=-=
Performing Scan: cel-let-7 vs Y49F6B.13
=-=-=-=-=-=-=-=-=-=-=-=-=-=-=-=-=-=-=-=-=-=-=-=-=-=-=-=-=-=-=-=
Score for this Scan:
No Hits Found above Threshold
Complete

Read Sequence:C34B2.10.1  Probable signal peptidase complex subunit 1 (EC 3.4.-.-) (Microsomal signal peptidase 12 kDa subunit) (SPase 12 kDa subunit). [Source:Uniprot/SWISSPROT;Acc:O44953](151 nt)
=-=-=-=-=-=-=-=-=-=-=-=-=-=-=-=-=-=-=-=-=-=-=-=-=-=-=-=-=-=-=-=
Performing Scan: cel-let-7 vs C34B2.10.1
=-=-=-=-=-=-=-=-=-=-=-=-=-=-=-=-=-=-=-=-=-=-=-=-=-=-=-=-=-=-=-=
Score for this Scan:
No Hits Found above Threshold
Complete

Read Sequence:Y55F3AM.15  csn-4 encodes a protein with similarity to human COP9 proteasome subunit 4. [Source: WormBase](444 nt)
=-=-=-=-=-=-=-=-=-=-=-=-=-=-=-=-=-=-=-=-=-=-=-=-=-=-=-=-=-=-=-=
Performing Scan: cel-let-7 vs Y55F3AM.15
=-=-=-=-=-=-=-=-=-=-=-=-=-=-=-=-=-=-=-=-=-=-=-=-=-=-=-=-=-=-=-=
Score for this Scan:
No Hits Found above Threshold
Complete

Read Sequence:F41C3.11  F41C3.11 [Source:RefSeq_peptide;Acc:NP_494844](111 nt)
=-=-=-=-=-=-=-=-=-=-=-=-=-=-=-=-=-=-=-=-=-=-=-=-=-=-=-=-=-=-=-=
Performing Scan: cel-let-7 vs F41C3.11
=-=-=-=-=-=-=-=-=-=-=-=-=-=-=-=-=-=-=-=-=-=-=-=-=-=-=-=-=-=-=-=
Score for this Scan:
No Hits Found above Threshold
Complete

Read Sequence:T10B11.6  T10B11.6 [Source:RefSeq_peptide;Acc:NP_491980](146 nt)
=-=-=-=-=-=-=-=-=-=-=-=-=-=-=-=-=-=-=-=-=-=-=-=-=-=-=-=-=-=-=-=
Performing Scan: cel-let-7 vs T10B11.6
=-=-=-=-=-=-=-=-=-=-=-=-=-=-=-=-=-=-=-=-=-=-=-=-=-=-=-=-=-=-=-=
Score for this Scan:
No Hits Found above Threshold
Complete

Read Sequence:T03F1.11  T03F1.11 [Source:RefSeq_peptide;Acc:NP_491241](84 nt)
=-=-=-=-=-=-=-=-=-=-=-=-=-=-=-=-=-=-=-=-=-=-=-=-=-=-=-=-=-=-=-=
Performing Scan: cel-let-7 vs T03F1.11
=-=-=-=-=-=-=-=-=-=-=-=-=-=-=-=-=-=-=-=-=-=-=-=-=-=-=-=-=-=-=-=
Score for this Scan:
No Hits Found above Threshold
Complete

Read Sequence:M57.2.1  M57.2 [Source:RefSeq_peptide;Acc:NP_500367](254 nt)
=-=-=-=-=-=-=-=-=-=-=-=-=-=-=-=-=-=-=-=-=-=-=-=-=-=-=-=-=-=-=-=
Performing Scan: cel-let-7 vs M57.2.1
=-=-=-=-=-=-=-=-=-=-=-=-=-=-=-=-=-=-=-=-=-=-=-=-=-=-=-=-=-=-=-=
Score for this Scan:
No Hits Found above Threshold
Complete

Read Sequence:F31D5.5  F31D5.5 [Source:RefSeq_peptide;Acc:NP_494739](70 nt)
=-=-=-=-=-=-=-=-=-=-=-=-=-=-=-=-=-=-=-=-=-=-=-=-=-=-=-=-=-=-=-=
Performing Scan: cel-let-7 vs F31D5.5
=-=-=-=-=-=-=-=-=-=-=-=-=-=-=-=-=-=-=-=-=-=-=-=-=-=-=-=-=-=-=-=
Score for this Scan:
No Hits Found above Threshold
Complete

Read Sequence:F57B1.3  F57B1.3 [Source:RefSeq_peptide;Acc:NP_506283](96 nt)
=-=-=-=-=-=-=-=-=-=-=-=-=-=-=-=-=-=-=-=-=-=-=-=-=-=-=-=-=-=-=-=
Performing Scan: cel-let-7 vs F57B1.3
=-=-=-=-=-=-=-=-=-=-=-=-=-=-=-=-=-=-=-=-=-=-=-=-=-=-=-=-=-=-=-=
Score for this Scan:
No Hits Found above Threshold
Complete

Read Sequence:T09B4.2  T09B4.2 [Source:RefSeq_peptide;Acc:NP_491782](71 nt)
=-=-=-=-=-=-=-=-=-=-=-=-=-=-=-=-=-=-=-=-=-=-=-=-=-=-=-=-=-=-=-=
Performing Scan: cel-let-7 vs T09B4.2
=-=-=-=-=-=-=-=-=-=-=-=-=-=-=-=-=-=-=-=-=-=-=-=-=-=-=-=-=-=-=-=
Score for this Scan:
No Hits Found above Threshold
Complete

Read Sequence:Y37E3.1  Y37E3.1 [Source:RefSeq_peptide;Acc:NP_490922](60 nt)
=-=-=-=-=-=-=-=-=-=-=-=-=-=-=-=-=-=-=-=-=-=-=-=-=-=-=-=-=-=-=-=
Performing Scan: cel-let-7 vs Y37E3.1
=-=-=-=-=-=-=-=-=-=-=-=-=-=-=-=-=-=-=-=-=-=-=-=-=-=-=-=-=-=-=-=
Score for this Scan:
No Hits Found above Threshold
Complete

Read Sequence:F19C7.7  COLlagen family member (col-110) [Source:RefSeq_peptide;Acc:NP_500598](824 nt)
=-=-=-=-=-=-=-=-=-=-=-=-=-=-=-=-=-=-=-=-=-=-=-=-=-=-=-=-=-=-=-=
Performing Scan: cel-let-7 vs F19C7.7
=-=-=-=-=-=-=-=-=-=-=-=-=-=-=-=-=-=-=-=-=-=-=-=-=-=-=-=-=-=-=-=
Score for this Scan:
No Hits Found above Threshold
Complete

Read Sequence:B0432.4  B0432.4 [Source:RefSeq_peptide;Acc:NP_493694](188 nt)
=-=-=-=-=-=-=-=-=-=-=-=-=-=-=-=-=-=-=-=-=-=-=-=-=-=-=-=-=-=-=-=
Performing Scan: cel-let-7 vs B0432.4
=-=-=-=-=-=-=-=-=-=-=-=-=-=-=-=-=-=-=-=-=-=-=-=-=-=-=-=-=-=-=-=
Score for this Scan:
No Hits Found above Threshold
Complete

Read Sequence:Y116A8C.43  Y116A8C.43 [Source:RefSeq_peptide;Acc:NP_503028](392 nt)
=-=-=-=-=-=-=-=-=-=-=-=-=-=-=-=-=-=-=-=-=-=-=-=-=-=-=-=-=-=-=-=
Performing Scan: cel-let-7 vs Y116A8C.43
=-=-=-=-=-=-=-=-=-=-=-=-=-=-=-=-=-=-=-=-=-=-=-=-=-=-=-=-=-=-=-=
Score for this Scan:
No Hits Found above Threshold
Complete

Read Sequence:F47F2.1b  F47F2.1b [Source:RefSeq_peptide;Acc:NP_508671](265 nt)
=-=-=-=-=-=-=-=-=-=-=-=-=-=-=-=-=-=-=-=-=-=-=-=-=-=-=-=-=-=-=-=
Performing Scan: cel-let-7 vs F47F2.1b
=-=-=-=-=-=-=-=-=-=-=-=-=-=-=-=-=-=-=-=-=-=-=-=-=-=-=-=-=-=-=-=
Score for this Scan:
No Hits Found above Threshold
Complete

Read Sequence:F37B4.7.1  The F37B4.7 gene encodes a folate transporter homologous to human SLC19A2. [Source: WormBase](250 nt)
=-=-=-=-=-=-=-=-=-=-=-=-=-=-=-=-=-=-=-=-=-=-=-=-=-=-=-=-=-=-=-=
Performing Scan: cel-let-7 vs F37B4.7.1
=-=-=-=-=-=-=-=-=-=-=-=-=-=-=-=-=-=-=-=-=-=-=-=-=-=-=-=-=-=-=-=
Score for this Scan:
No Hits Found above Threshold
Complete

Read Sequence:T07D1.2.1  T07D1.2 [Source:RefSeq_peptide;Acc:NP_508444](242 nt)
=-=-=-=-=-=-=-=-=-=-=-=-=-=-=-=-=-=-=-=-=-=-=-=-=-=-=-=-=-=-=-=
Performing Scan: cel-let-7 vs T07D1.2.1
=-=-=-=-=-=-=-=-=-=-=-=-=-=-=-=-=-=-=-=-=-=-=-=-=-=-=-=-=-=-=-=
Score for this Scan:
No Hits Found above Threshold
Complete

Read Sequence:ADH1_CAEEL  Alcohol dehydrogenase 1 (EC 1.1.1.1) (Sorbitol dehydrogenase family protein 1). [Source:Uniprot/SWISSPROT;Acc:Q17334](146 nt)
=-=-=-=-=-=-=-=-=-=-=-=-=-=-=-=-=-=-=-=-=-=-=-=-=-=-=-=-=-=-=-=
Performing Scan: cel-let-7 vs ADH1_CAEEL
=-=-=-=-=-=-=-=-=-=-=-=-=-=-=-=-=-=-=-=-=-=-=-=-=-=-=-=-=-=-=-=
Score for this Scan:
No Hits Found above Threshold
Complete

Read Sequence:F47H4.7  This gene encodes a protein containing an F-box, a motif predicted to mediate protein-protein interactions either with homologs of yeast Skp-1p or with other proteins. this gene's encoded protein also contains an FTH/DUF38 motif, which may also mediate protein-protein interaction. [Source: WormBase](2 nt)
=-=-=-=-=-=-=-=-=-=-=-=-=-=-=-=-=-=-=-=-=-=-=-=-=-=-=-=-=-=-=-=
Performing Scan: cel-let-7 vs F47H4.7
=-=-=-=-=-=-=-=-=-=-=-=-=-=-=-=-=-=-=-=-=-=-=-=-=-=-=-=-=-=-=-=
Score for this Scan:
No Hits Found above Threshold
Complete

Read Sequence:F55D12.5  F55D12.5 [Source:RefSeq_peptide;Acc:NP_492183](337 nt)
=-=-=-=-=-=-=-=-=-=-=-=-=-=-=-=-=-=-=-=-=-=-=-=-=-=-=-=-=-=-=-=
Performing Scan: cel-let-7 vs F55D12.5
=-=-=-=-=-=-=-=-=-=-=-=-=-=-=-=-=-=-=-=-=-=-=-=-=-=-=-=-=-=-=-=
Score for this Scan:
No Hits Found above Threshold
Complete

Read Sequence:Y49A3A.2.2  vha-13 encodes an ortholog of subunit A of the cytoplasmic (V1) domain of vacuolar proton-translocating ATPase (V-ATPase). VHA-13 is predicted to hydrolyse ATP as part of a cytosolic VHA-12/VHA-13 heterohexamer, whose activity drives the V-ATPase rotor. VHA-13 levels are lowered in mutants with either abnormally low or abnormally high calcineurin levels, and elevated in mutants lacking both calcineurin and calreticulin. VHA-13 is dispensable for alae formation, like the V1 subunit VHA-8, but not like the V0 subunits VHA-1 and VHA-4. [Source: WormBase](503 nt)
=-=-=-=-=-=-=-=-=-=-=-=-=-=-=-=-=-=-=-=-=-=-=-=-=-=-=-=-=-=-=-=
Performing Scan: cel-let-7 vs Y49A3A.2.2
=-=-=-=-=-=-=-=-=-=-=-=-=-=-=-=-=-=-=-=-=-=-=-=-=-=-=-=-=-=-=-=
Score for this Scan:
No Hits Found above Threshold
Complete

Read Sequence:Y59H11AL.1a  Y59H11AL.1a [Source:RefSeq_peptide;Acc:NP_001023540](302 nt)
=-=-=-=-=-=-=-=-=-=-=-=-=-=-=-=-=-=-=-=-=-=-=-=-=-=-=-=-=-=-=-=
Performing Scan: cel-let-7 vs Y59H11AL.1a
=-=-=-=-=-=-=-=-=-=-=-=-=-=-=-=-=-=-=-=-=-=-=-=-=-=-=-=-=-=-=-=
Score for this Scan:
No Hits Found above Threshold
Complete

Read Sequence:Y71F9B.5a  lin-17 encodes one of four C. elegans Frizzled homologs, integral membrane proteins that contain an external cysteine rich domain (CRD) and seven transmembrane domains and that function in a wide variety of species as receptors for Wnt glycoprotein signaling molecules. LIN-17 activity is required for specifying the polarity of a number of asymmetric cell divisions that, in C. elegans, are essential for development of such structures as the vulva, somatic gonad, and tail. LIN-17 is also required for the proper polarity of neuronal migrations along the anterior-posterior axis. genetic interactions indicate that LIN-17 likely functions as a receptor for several different Wnt molecules, including LIN-44 and EGL-20, and that in specifying cell fates, the LIN-17-mediated signaling pathway often functions redundantly with other signaling pathways, including the RTK/Ras pathway. a LIN-17 translational reporter fusion shows membrane-associated expression in all of the Pn.pxx vulval precursor cells, in the descendants of V6 and T in males, in the P11.p and B cells, as well as their daughters, and granddaughters, and weakly in P10.p and its daughters. the reporter fusion does not reveal expression in P7.p, Z1, Z4, and T [Source: WormBase](194 nt)
=-=-=-=-=-=-=-=-=-=-=-=-=-=-=-=-=-=-=-=-=-=-=-=-=-=-=-=-=-=-=-=
Performing Scan: cel-let-7 vs Y71F9B.5a
=-=-=-=-=-=-=-=-=-=-=-=-=-=-=-=-=-=-=-=-=-=-=-=-=-=-=-=-=-=-=-=
Score for this Scan:
No Hits Found above Threshold
Complete

Read Sequence:T23G4.3  T23G4.3 [Source:RefSeq_peptide;Acc:NP_502645](58 nt)
=-=-=-=-=-=-=-=-=-=-=-=-=-=-=-=-=-=-=-=-=-=-=-=-=-=-=-=-=-=-=-=
Performing Scan: cel-let-7 vs T23G4.3
=-=-=-=-=-=-=-=-=-=-=-=-=-=-=-=-=-=-=-=-=-=-=-=-=-=-=-=-=-=-=-=
Score for this Scan:
No Hits Found above Threshold
Complete

Read Sequence:F53H4.4  F53H4.4 [Source:RefSeq_peptide;Acc:NP_510609](387 nt)
=-=-=-=-=-=-=-=-=-=-=-=-=-=-=-=-=-=-=-=-=-=-=-=-=-=-=-=-=-=-=-=
Performing Scan: cel-let-7 vs F53H4.4
=-=-=-=-=-=-=-=-=-=-=-=-=-=-=-=-=-=-=-=-=-=-=-=-=-=-=-=-=-=-=-=
Score for this Scan:
No Hits Found above Threshold
Complete

Read Sequence:ZK520.5.1  cyp-2 is a predicted member of the cytosolic CyclosporinA- binding cyclophilin family that is functional when expressed in E. coli. [Source: WormBase](120 nt)
=-=-=-=-=-=-=-=-=-=-=-=-=-=-=-=-=-=-=-=-=-=-=-=-=-=-=-=-=-=-=-=
Performing Scan: cel-let-7 vs ZK520.5.1
=-=-=-=-=-=-=-=-=-=-=-=-=-=-=-=-=-=-=-=-=-=-=-=-=-=-=-=-=-=-=-=
Score for this Scan:
No Hits Found above Threshold
Complete

Read Sequence:T27A3.4  T27A3.4 [Source:RefSeq_peptide;Acc:NP_491760](54 nt)
=-=-=-=-=-=-=-=-=-=-=-=-=-=-=-=-=-=-=-=-=-=-=-=-=-=-=-=-=-=-=-=
Performing Scan: cel-let-7 vs T27A3.4
=-=-=-=-=-=-=-=-=-=-=-=-=-=-=-=-=-=-=-=-=-=-=-=-=-=-=-=-=-=-=-=
Score for this Scan:
No Hits Found above Threshold
Complete

Read Sequence:B0222.4  Temporarily Assigned Gene name family member (tag-38) [Source:RefSeq_peptide;Acc:NP_505372](118 nt)
=-=-=-=-=-=-=-=-=-=-=-=-=-=-=-=-=-=-=-=-=-=-=-=-=-=-=-=-=-=-=-=
Performing Scan: cel-let-7 vs B0222.4
=-=-=-=-=-=-=-=-=-=-=-=-=-=-=-=-=-=-=-=-=-=-=-=-=-=-=-=-=-=-=-=
Score for this Scan:
No Hits Found above Threshold
Complete

Read Sequence:F22E5.17  F22E5.17 [Source:RefSeq_peptide;Acc:NP_494330](162 nt)
=-=-=-=-=-=-=-=-=-=-=-=-=-=-=-=-=-=-=-=-=-=-=-=-=-=-=-=-=-=-=-=
Performing Scan: cel-let-7 vs F22E5.17
=-=-=-=-=-=-=-=-=-=-=-=-=-=-=-=-=-=-=-=-=-=-=-=-=-=-=-=-=-=-=-=
Score for this Scan:
No Hits Found above Threshold
Complete

Read Sequence:Y87G2A.1  Y87G2A.1 [Source:RefSeq_peptide;Acc:NP_493373](54 nt)
=-=-=-=-=-=-=-=-=-=-=-=-=-=-=-=-=-=-=-=-=-=-=-=-=-=-=-=-=-=-=-=
Performing Scan: cel-let-7 vs Y87G2A.1
=-=-=-=-=-=-=-=-=-=-=-=-=-=-=-=-=-=-=-=-=-=-=-=-=-=-=-=-=-=-=-=
Score for this Scan:
No Hits Found above Threshold
Complete

Read Sequence:ZC376.1  ZC376.1 [Source:RefSeq_peptide;Acc:NP_506510](75 nt)
=-=-=-=-=-=-=-=-=-=-=-=-=-=-=-=-=-=-=-=-=-=-=-=-=-=-=-=-=-=-=-=
Performing Scan: cel-let-7 vs ZC376.1
=-=-=-=-=-=-=-=-=-=-=-=-=-=-=-=-=-=-=-=-=-=-=-=-=-=-=-=-=-=-=-=
Score for this Scan:
No Hits Found above Threshold
Complete

Read Sequence:Y38F2AR.2.2  Y38F2AR.2 [Source:RefSeq_peptide;Acc:NP_500198](32 nt)
=-=-=-=-=-=-=-=-=-=-=-=-=-=-=-=-=-=-=-=-=-=-=-=-=-=-=-=-=-=-=-=
Performing Scan: cel-let-7 vs Y38F2AR.2.2
=-=-=-=-=-=-=-=-=-=-=-=-=-=-=-=-=-=-=-=-=-=-=-=-=-=-=-=-=-=-=-=
Score for this Scan:
No Hits Found above Threshold
Complete

Read Sequence:F28A12.4.1  F28A12.4 [Source:RefSeq_peptide;Acc:NP_505232](43 nt)
=-=-=-=-=-=-=-=-=-=-=-=-=-=-=-=-=-=-=-=-=-=-=-=-=-=-=-=-=-=-=-=
Performing Scan: cel-let-7 vs F28A12.4.1
=-=-=-=-=-=-=-=-=-=-=-=-=-=-=-=-=-=-=-=-=-=-=-=-=-=-=-=-=-=-=-=
Score for this Scan:
No Hits Found above Threshold
Complete

Read Sequence:F59F3.1  VEGF (vascular endothelial growth factor) Receptor family member (ver-3) [Source:RefSeq_peptide;Acc:NP_509836](463 nt)
=-=-=-=-=-=-=-=-=-=-=-=-=-=-=-=-=-=-=-=-=-=-=-=-=-=-=-=-=-=-=-=
Performing Scan: cel-let-7 vs F59F3.1
=-=-=-=-=-=-=-=-=-=-=-=-=-=-=-=-=-=-=-=-=-=-=-=-=-=-=-=-=-=-=-=
Score for this Scan:
No Hits Found above Threshold
Complete

Read Sequence:ZC247.3  lin-11 encodes a predicted LIM homeodomain transcription factor that affects vulval development, neuronal development and fate specification, utse cell differentiation, and fertility. it is expressed in some neurons, the vulva, pi cells and their progeny, and the spermatheca. [Source: WormBase](249 nt)
=-=-=-=-=-=-=-=-=-=-=-=-=-=-=-=-=-=-=-=-=-=-=-=-=-=-=-=-=-=-=-=
Performing Scan: cel-let-7 vs ZC247.3
=-=-=-=-=-=-=-=-=-=-=-=-=-=-=-=-=-=-=-=-=-=-=-=-=-=-=-=-=-=-=-=
Score for this Scan:
No Hits Found above Threshold
Complete

Read Sequence:T28B4.1c  This gene encodes a protein containing an F-box, a motif predicted to mediate protein-protein interactions either with homologs of yeast Skp-1p or with other proteins. [Source: WormBase](137 nt)
=-=-=-=-=-=-=-=-=-=-=-=-=-=-=-=-=-=-=-=-=-=-=-=-=-=-=-=-=-=-=-=
Performing Scan: cel-let-7 vs T28B4.1c
=-=-=-=-=-=-=-=-=-=-=-=-=-=-=-=-=-=-=-=-=-=-=-=-=-=-=-=-=-=-=-=
Score for this Scan:
No Hits Found above Threshold
Complete

Read Sequence:T04G9.2  Zinc metalloproteinase nas-15 precursor (EC 3.4.24.21) (Nematode astacin 15). [Source:Uniprot/SWISSPROT;Acc:P55115](238 nt)
=-=-=-=-=-=-=-=-=-=-=-=-=-=-=-=-=-=-=-=-=-=-=-=-=-=-=-=-=-=-=-=
Performing Scan: cel-let-7 vs T04G9.2
=-=-=-=-=-=-=-=-=-=-=-=-=-=-=-=-=-=-=-=-=-=-=-=-=-=-=-=-=-=-=-=
Score for this Scan:
No Hits Found above Threshold
Complete

Read Sequence:C33H5.18b  C33H5.18 encodes a CDP-diglyceride synthetase ortholog required for locomotion and osmoregulation. given its biochemical function in other organisms, C33H5.18 is expected to catalyse synthesis of cytidine diphosphate-diacylglycerol (CDP-DAG), an activated precursor for anionic and zwitterionic phospholipids, and is likely to regulate phosphatidylinositol lipid signalling. one might expect loss of C33H5.18 function to be lethal, but its deficiency may be supplemented by lipids in food. [Source: WormBase](416 nt)
=-=-=-=-=-=-=-=-=-=-=-=-=-=-=-=-=-=-=-=-=-=-=-=-=-=-=-=-=-=-=-=
Performing Scan: cel-let-7 vs C33H5.18b
=-=-=-=-=-=-=-=-=-=-=-=-=-=-=-=-=-=-=-=-=-=-=-=-=-=-=-=-=-=-=-=
Score for this Scan:
No Hits Found above Threshold
Complete

Read Sequence:F10E9.7  F10E9.7 [Source:RefSeq_peptide;Acc:NP_498823](369 nt)
=-=-=-=-=-=-=-=-=-=-=-=-=-=-=-=-=-=-=-=-=-=-=-=-=-=-=-=-=-=-=-=
Performing Scan: cel-let-7 vs F10E9.7
=-=-=-=-=-=-=-=-=-=-=-=-=-=-=-=-=-=-=-=-=-=-=-=-=-=-=-=-=-=-=-=
Score for this Scan:
No Hits Found above Threshold
Complete

Read Sequence:H20J04.5.2  Probable prefoldin subunit 2. [Source:Uniprot/SWISSPROT;Acc:Q9N5M2](153 nt)
=-=-=-=-=-=-=-=-=-=-=-=-=-=-=-=-=-=-=-=-=-=-=-=-=-=-=-=-=-=-=-=
Performing Scan: cel-let-7 vs H20J04.5.2
=-=-=-=-=-=-=-=-=-=-=-=-=-=-=-=-=-=-=-=-=-=-=-=-=-=-=-=-=-=-=-=
Score for this Scan:
No Hits Found above Threshold
Complete

Read Sequence:D1054.9b.1  D1054.9b [Source:RefSeq_peptide;Acc:NP_505757](91 nt)
=-=-=-=-=-=-=-=-=-=-=-=-=-=-=-=-=-=-=-=-=-=-=-=-=-=-=-=-=-=-=-=
Performing Scan: cel-let-7 vs D1054.9b.1
=-=-=-=-=-=-=-=-=-=-=-=-=-=-=-=-=-=-=-=-=-=-=-=-=-=-=-=-=-=-=-=
Score for this Scan:
No Hits Found above Threshold
Complete

Read Sequence:Y119D3B.14  Y119D3B.14 [Source:RefSeq_peptide;Acc:NP_497345](59 nt)
=-=-=-=-=-=-=-=-=-=-=-=-=-=-=-=-=-=-=-=-=-=-=-=-=-=-=-=-=-=-=-=
Performing Scan: cel-let-7 vs Y119D3B.14
=-=-=-=-=-=-=-=-=-=-=-=-=-=-=-=-=-=-=-=-=-=-=-=-=-=-=-=-=-=-=-=
Score for this Scan:
No Hits Found above Threshold
Complete

Read Sequence:B0310.5  Putative UDP-glucuronosyltransferase ugt-46 precursor (EC 2.4.1.17) (UDPGT 46). [Source:Uniprot/SWISSPROT;Acc:Q10941](131 nt)
=-=-=-=-=-=-=-=-=-=-=-=-=-=-=-=-=-=-=-=-=-=-=-=-=-=-=-=-=-=-=-=
Performing Scan: cel-let-7 vs B0310.5
=-=-=-=-=-=-=-=-=-=-=-=-=-=-=-=-=-=-=-=-=-=-=-=-=-=-=-=-=-=-=-=
Score for this Scan:
No Hits Found above Threshold
Complete

Read Sequence:C34D1.4  C34D1.4 [Source:RefSeq_peptide;Acc:NP_506291](120 nt)
=-=-=-=-=-=-=-=-=-=-=-=-=-=-=-=-=-=-=-=-=-=-=-=-=-=-=-=-=-=-=-=
Performing Scan: cel-let-7 vs C34D1.4
=-=-=-=-=-=-=-=-=-=-=-=-=-=-=-=-=-=-=-=-=-=-=-=-=-=-=-=-=-=-=-=
Score for this Scan:
No Hits Found above Threshold
Complete

Read Sequence:F25E5.16  F25E5.16 [Source:RefSeq_peptide;Acc:NP_504911](225 nt)
=-=-=-=-=-=-=-=-=-=-=-=-=-=-=-=-=-=-=-=-=-=-=-=-=-=-=-=-=-=-=-=
Performing Scan: cel-let-7 vs F25E5.16
=-=-=-=-=-=-=-=-=-=-=-=-=-=-=-=-=-=-=-=-=-=-=-=-=-=-=-=-=-=-=-=
Score for this Scan:
No Hits Found above Threshold
Complete

Read Sequence:R02D1.1  Nuclear hormone receptor family member nhr-125. [Source:Uniprot/SWISSPROT;Acc:O17082](1139 nt)
=-=-=-=-=-=-=-=-=-=-=-=-=-=-=-=-=-=-=-=-=-=-=-=-=-=-=-=-=-=-=-=
Performing Scan: cel-let-7 vs R02D1.1
=-=-=-=-=-=-=-=-=-=-=-=-=-=-=-=-=-=-=-=-=-=-=-=-=-=-=-=-=-=-=-=
Score for this Scan:
No Hits Found above Threshold
Complete

Read Sequence:K08F8.1b.1  K08F8.1a [Source:RefSeq_peptide;Acc:NP_495860](352 nt)
=-=-=-=-=-=-=-=-=-=-=-=-=-=-=-=-=-=-=-=-=-=-=-=-=-=-=-=-=-=-=-=
Performing Scan: cel-let-7 vs K08F8.1b.1
=-=-=-=-=-=-=-=-=-=-=-=-=-=-=-=-=-=-=-=-=-=-=-=-=-=-=-=-=-=-=-=
Score for this Scan:
No Hits Found above Threshold
Complete

Read Sequence:C05C8.6  C05C8.6 [Source:RefSeq_peptide;Acc:NP_504839](85 nt)
=-=-=-=-=-=-=-=-=-=-=-=-=-=-=-=-=-=-=-=-=-=-=-=-=-=-=-=-=-=-=-=
Performing Scan: cel-let-7 vs C05C8.6
=-=-=-=-=-=-=-=-=-=-=-=-=-=-=-=-=-=-=-=-=-=-=-=-=-=-=-=-=-=-=-=
Score for this Scan:
No Hits Found above Threshold
Complete

Read Sequence:Y22D7AL.5.1  hsp-60 encodes a mitochondrial-specific chaperone that is a member of the GroE/Hsp10/60 superfamily of molecular chaperones. hsp-60 is believed to be involved in the mitochondrial unfolded protein response, as hsp-60 expression, normally broadly detected during development, is greatly increased in response to treatments that disrupt mitochondrial protein handling. loss of hsp-60 activity via RNAi results in severe growth defects with arrest at embryonic and early larval stages of development. [Source: WormBase](395 nt)
=-=-=-=-=-=-=-=-=-=-=-=-=-=-=-=-=-=-=-=-=-=-=-=-=-=-=-=-=-=-=-=
Performing Scan: cel-let-7 vs Y22D7AL.5.1
=-=-=-=-=-=-=-=-=-=-=-=-=-=-=-=-=-=-=-=-=-=-=-=-=-=-=-=-=-=-=-=
Score for this Scan:
No Hits Found above Threshold
Complete

Read Sequence:D2045.1b.2  atx-2 is required for early embryonic patterning. it encodes an ortholog of human ataxin-2, which when mutated leads to spinocerebellar ataxia 2 (SCA2. OMIM:183090). [Source: WormBase](638 nt)
=-=-=-=-=-=-=-=-=-=-=-=-=-=-=-=-=-=-=-=-=-=-=-=-=-=-=-=-=-=-=-=
Performing Scan: cel-let-7 vs D2045.1b.2
=-=-=-=-=-=-=-=-=-=-=-=-=-=-=-=-=-=-=-=-=-=-=-=-=-=-=-=-=-=-=-=
Score for this Scan:
No Hits Found above Threshold
Complete

Read Sequence:T23B12.7  This gene encodes a protein containing a DnaJ ('J') domain that is predicted to be mitochondrial. [Source: WormBase](76 nt)
=-=-=-=-=-=-=-=-=-=-=-=-=-=-=-=-=-=-=-=-=-=-=-=-=-=-=-=-=-=-=-=
Performing Scan: cel-let-7 vs T23B12.7
=-=-=-=-=-=-=-=-=-=-=-=-=-=-=-=-=-=-=-=-=-=-=-=-=-=-=-=-=-=-=-=
Score for this Scan:
No Hits Found above Threshold
Complete

Read Sequence:C05D11.4  let-756 encodes an fibroblast growth factor (FGF)-like ligand that is required for progression through early larval development. LET-756 is expressed from late embryogenesis to adulthood, with a peak of expression in larvae. with EGL-17, LET-756 is redundantly required to activate EGL-15/FGFR, which in turn activates protein degradation in adult muscle cells. homozygotes for partial loss-of-function alleles are small, clear, and scrawny, but viable, while those for a null allele arrest in early larval development. [Source: WormBase](426 nt)
=-=-=-=-=-=-=-=-=-=-=-=-=-=-=-=-=-=-=-=-=-=-=-=-=-=-=-=-=-=-=-=
Performing Scan: cel-let-7 vs C05D11.4
=-=-=-=-=-=-=-=-=-=-=-=-=-=-=-=-=-=-=-=-=-=-=-=-=-=-=-=-=-=-=-=
Score for this Scan:
No Hits Found above Threshold
Complete

Read Sequence:Y51F10.10  Y51F10.10 [Source:RefSeq_peptide;Acc:NP_740794](141 nt)
=-=-=-=-=-=-=-=-=-=-=-=-=-=-=-=-=-=-=-=-=-=-=-=-=-=-=-=-=-=-=-=
Performing Scan: cel-let-7 vs Y51F10.10
=-=-=-=-=-=-=-=-=-=-=-=-=-=-=-=-=-=-=-=-=-=-=-=-=-=-=-=-=-=-=-=
Score for this Scan:
No Hits Found above Threshold
Complete

Read Sequence:F54F7.5  The mes-1 gene encodes a receptor tyrosine kinase-like protein that is required for unequal cell divisions in the early embryonic germline. during embryonic cell divisions, mes-1 is involved in positioning of the early mitotic spindle and of associated P granules. [Source: WormBase](479 nt)
=-=-=-=-=-=-=-=-=-=-=-=-=-=-=-=-=-=-=-=-=-=-=-=-=-=-=-=-=-=-=-=
Performing Scan: cel-let-7 vs F54F7.5
=-=-=-=-=-=-=-=-=-=-=-=-=-=-=-=-=-=-=-=-=-=-=-=-=-=-=-=-=-=-=-=
Score for this Scan:
No Hits Found above Threshold
Complete

Read Sequence:T12D8.8.2  T12D8.8 [Source:RefSeq_peptide;Acc:NP_499811](150 nt)
=-=-=-=-=-=-=-=-=-=-=-=-=-=-=-=-=-=-=-=-=-=-=-=-=-=-=-=-=-=-=-=
Performing Scan: cel-let-7 vs T12D8.8.2
=-=-=-=-=-=-=-=-=-=-=-=-=-=-=-=-=-=-=-=-=-=-=-=-=-=-=-=-=-=-=-=
Score for this Scan:
No Hits Found above Threshold
Complete

Read Sequence:R53.7a.1  R53.7a [Source:RefSeq_peptide;Acc:NP_496155](490 nt)
=-=-=-=-=-=-=-=-=-=-=-=-=-=-=-=-=-=-=-=-=-=-=-=-=-=-=-=-=-=-=-=
Performing Scan: cel-let-7 vs R53.7a.1
=-=-=-=-=-=-=-=-=-=-=-=-=-=-=-=-=-=-=-=-=-=-=-=-=-=-=-=-=-=-=-=
Score for this Scan:
No Hits Found above Threshold
Complete

Read Sequence:B0564.3.2  B0564.3 [Source:RefSeq_peptide;Acc:NP_502523](114 nt)
=-=-=-=-=-=-=-=-=-=-=-=-=-=-=-=-=-=-=-=-=-=-=-=-=-=-=-=-=-=-=-=
Performing Scan: cel-let-7 vs B0564.3.2
=-=-=-=-=-=-=-=-=-=-=-=-=-=-=-=-=-=-=-=-=-=-=-=-=-=-=-=-=-=-=-=
Score for this Scan:
No Hits Found above Threshold
Complete

Read Sequence:C44C11.1a  ras-1 is orthologous to the human gene UNKNOWN (PROTEIN FOR MGC:21928) (RRAS2. OMIM:600098), which when mutated leads to disease. [Source: WormBase](920 nt)
=-=-=-=-=-=-=-=-=-=-=-=-=-=-=-=-=-=-=-=-=-=-=-=-=-=-=-=-=-=-=-=
Performing Scan: cel-let-7 vs C44C11.1a
=-=-=-=-=-=-=-=-=-=-=-=-=-=-=-=-=-=-=-=-=-=-=-=-=-=-=-=-=-=-=-=

   Forward:	Score: 129.000000  Q:1 to 21  R:146 to 167 Align Len (20) (65.00%) (85.00%)

   Query:    3' UUGAUAUGUUGGAUGAUGGAgu 5'
                || | | :|||:|:||:|||  
   Ref:      5' AAATTTTTAACTTGCTGCCTtt 3'

   Energy:  -20.490000 kCal/Mol

Scores for this hit:
>cel-let-7	C44C11.1a	129.00	-20.49	0.00	1 21	146 167	20	65.00%	85.00%


   Forward:	Score: 88.000000  Q:3 to 23  R:657 to 677 Align Len (20) (60.00%) (85.00%)

   Query:    3' uuGAUAUGUUGGAUGAUGGAGU 5'
                  ||:|:|::|| | |: ||||
   Ref:      5' tgCTGTGCGGCC-AGTGGCTCA 3'

   Energy:  -22.760000 kCal/Mol

Scores for this hit:
>cel-let-7	C44C11.1a	88.00	-22.76	0.00	3 23	657 677	20	60.00%	85.00%

Score for this Scan:
Seq1,Seq2,Tot Score,Tot Energy,Max Score,Max Energy,Strand,Len1,Len2,Positions
>>cel-let-7	C44C11.1a	217.00	-43.25	129.00	-22.76	626	22	920	 145 656
Complete

Read Sequence:Y32H12A.7.2  Y32H12A.7 [Source:RefSeq_peptide;Acc:NP_498150](136 nt)
=-=-=-=-=-=-=-=-=-=-=-=-=-=-=-=-=-=-=-=-=-=-=-=-=-=-=-=-=-=-=-=
Performing Scan: cel-let-7 vs Y32H12A.7.2
=-=-=-=-=-=-=-=-=-=-=-=-=-=-=-=-=-=-=-=-=-=-=-=-=-=-=-=-=-=-=-=
Score for this Scan:
No Hits Found above Threshold
Complete

Read Sequence:T27E4.1  T27E4.1 [Source:RefSeq_peptide;Acc:NP_505358](10 nt)
=-=-=-=-=-=-=-=-=-=-=-=-=-=-=-=-=-=-=-=-=-=-=-=-=-=-=-=-=-=-=-=
Performing Scan: cel-let-7 vs T27E4.1
=-=-=-=-=-=-=-=-=-=-=-=-=-=-=-=-=-=-=-=-=-=-=-=-=-=-=-=-=-=-=-=
Score for this Scan:
No Hits Found above Threshold
Complete

Read Sequence:ZK993.1  C.Elegans Homeobox family member (ceh-45) [Source:RefSeq_peptide;Acc:NP_490823](103 nt)
=-=-=-=-=-=-=-=-=-=-=-=-=-=-=-=-=-=-=-=-=-=-=-=-=-=-=-=-=-=-=-=
Performing Scan: cel-let-7 vs ZK993.1
=-=-=-=-=-=-=-=-=-=-=-=-=-=-=-=-=-=-=-=-=-=-=-=-=-=-=-=-=-=-=-=
Score for this Scan:
No Hits Found above Threshold
Complete

Read Sequence:C54C8.9  Neuropeptide-Like Protein family member (nlp-39) [Source:RefSeq_peptide;Acc:NP_493163](30 nt)
=-=-=-=-=-=-=-=-=-=-=-=-=-=-=-=-=-=-=-=-=-=-=-=-=-=-=-=-=-=-=-=
Performing Scan: cel-let-7 vs C54C8.9
=-=-=-=-=-=-=-=-=-=-=-=-=-=-=-=-=-=-=-=-=-=-=-=-=-=-=-=-=-=-=-=
Score for this Scan:
No Hits Found above Threshold
Complete

Read Sequence:T05E8.3  The T05E8.3 gene encodes a divergent DEAH helicase that is (apparently) unique to Caenorhabditis. it has no well-characterized orthologs in the complete Drosophila or S. cerevisiae genomes, and no obvious orthologs in the draft human genome sequence either. [Source: WormBase](316 nt)
=-=-=-=-=-=-=-=-=-=-=-=-=-=-=-=-=-=-=-=-=-=-=-=-=-=-=-=-=-=-=-=
Performing Scan: cel-let-7 vs T05E8.3
=-=-=-=-=-=-=-=-=-=-=-=-=-=-=-=-=-=-=-=-=-=-=-=-=-=-=-=-=-=-=-=
Score for this Scan:
No Hits Found above Threshold
Complete

Read Sequence:R07H5.8.2  R07H5.8 [Source:RefSeq_peptide;Acc:NP_502104](224 nt)
=-=-=-=-=-=-=-=-=-=-=-=-=-=-=-=-=-=-=-=-=-=-=-=-=-=-=-=-=-=-=-=
Performing Scan: cel-let-7 vs R07H5.8.2
=-=-=-=-=-=-=-=-=-=-=-=-=-=-=-=-=-=-=-=-=-=-=-=-=-=-=-=-=-=-=-=
Score for this Scan:
No Hits Found above Threshold
Complete

Read Sequence:H13N06.4a  H13N06.4 is orthologous to the human gene UNKNOWN (PROTEIN FOR MGC:12715) (SUOX. OMIM:602216), which when mutated leads to disease. [Source: WormBase](134 nt)
=-=-=-=-=-=-=-=-=-=-=-=-=-=-=-=-=-=-=-=-=-=-=-=-=-=-=-=-=-=-=-=
Performing Scan: cel-let-7 vs H13N06.4a
=-=-=-=-=-=-=-=-=-=-=-=-=-=-=-=-=-=-=-=-=-=-=-=-=-=-=-=-=-=-=-=
Score for this Scan:
No Hits Found above Threshold
Complete

Read Sequence:P18948-2  Vitellogenin-6 precursor. [Source:Uniprot/SWISSPROT;Acc:P18948](95 nt)
=-=-=-=-=-=-=-=-=-=-=-=-=-=-=-=-=-=-=-=-=-=-=-=-=-=-=-=-=-=-=-=
Performing Scan: cel-let-7 vs P18948-2
=-=-=-=-=-=-=-=-=-=-=-=-=-=-=-=-=-=-=-=-=-=-=-=-=-=-=-=-=-=-=-=
Score for this Scan:
No Hits Found above Threshold
Complete

Read Sequence:R57.1a  Glutamate carboxypeptidase 2 homolog (EC 3.4.17.21) (Glutamate carboxypeptidase II homolog). [Source:Uniprot/SWISSPROT;Acc:P91406](65 nt)
=-=-=-=-=-=-=-=-=-=-=-=-=-=-=-=-=-=-=-=-=-=-=-=-=-=-=-=-=-=-=-=
Performing Scan: cel-let-7 vs R57.1a
=-=-=-=-=-=-=-=-=-=-=-=-=-=-=-=-=-=-=-=-=-=-=-=-=-=-=-=-=-=-=-=
Score for this Scan:
No Hits Found above Threshold
Complete

Read Sequence:C42D4.3  C42D4.3 [Source:RefSeq_peptide;Acc:NP_501132](54 nt)
=-=-=-=-=-=-=-=-=-=-=-=-=-=-=-=-=-=-=-=-=-=-=-=-=-=-=-=-=-=-=-=
Performing Scan: cel-let-7 vs C42D4.3
=-=-=-=-=-=-=-=-=-=-=-=-=-=-=-=-=-=-=-=-=-=-=-=-=-=-=-=-=-=-=-=
Score for this Scan:
No Hits Found above Threshold
Complete

Read Sequence:ELOF1_CAEEL  Transcription elongation factor 1 homolog. [Source:Uniprot/SWISSPROT;Acc:Q9XVZ8](313 nt)
=-=-=-=-=-=-=-=-=-=-=-=-=-=-=-=-=-=-=-=-=-=-=-=-=-=-=-=-=-=-=-=
Performing Scan: cel-let-7 vs ELOF1_CAEEL
=-=-=-=-=-=-=-=-=-=-=-=-=-=-=-=-=-=-=-=-=-=-=-=-=-=-=-=-=-=-=-=
Score for this Scan:
No Hits Found above Threshold
Complete

Read Sequence:F21H11.3.2  tbx-2 encodes one of 21 C. elegans T-box transcription factors. during development, tbx-2 activity is required for normal adaptation, but not chemotaxis, to attractive odorants sensed by the AWC amphid neurons. tbx-2 is also required redundantly with unc-3 and unc-31 for negative regulation of dauer formation, and large-scale RNAi screens reveal an essential role for tbx-2 in early larval development, normal rates of postembryonic growth, and locomotory behavior. antibodies to TBX-2 detect expression in the cytoplasm of amphid and pharyngeal neurons in larvae and adults, suggesting that TBX-2 function may be controlled, in part, by regulation of its subcellular localization. in addition, in situ hybridization studies indicate that tbx-2 mRNA is expressed during mid-embryogenesis. tbx-2 expression in the AWC amphid neurons is sufficient to rescue the olfactory adaptation defects seen in tbx-2 mutant animals. [Source: WormBase](410 nt)
=-=-=-=-=-=-=-=-=-=-=-=-=-=-=-=-=-=-=-=-=-=-=-=-=-=-=-=-=-=-=-=
Performing Scan: cel-let-7 vs F21H11.3.2
=-=-=-=-=-=-=-=-=-=-=-=-=-=-=-=-=-=-=-=-=-=-=-=-=-=-=-=-=-=-=-=
Score for this Scan:
No Hits Found above Threshold
Complete

Read Sequence:F45E4.11  F45E4.11 [Source:RefSeq_peptide;Acc:NP_501248](101 nt)
=-=-=-=-=-=-=-=-=-=-=-=-=-=-=-=-=-=-=-=-=-=-=-=-=-=-=-=-=-=-=-=
Performing Scan: cel-let-7 vs F45E4.11
=-=-=-=-=-=-=-=-=-=-=-=-=-=-=-=-=-=-=-=-=-=-=-=-=-=-=-=-=-=-=-=
Score for this Scan:
No Hits Found above Threshold
Complete

Read Sequence:F37C12.11.1  rps-21 encodes a small ribosomal subunit S21 protein. by homology, RPS-21 is predicted to function in protein biosynthesis. in C. elegans, RPS-21 activity is required for embryonic and germline development, as well as the overall health of the animal. [Source: WormBase](69 nt)
=-=-=-=-=-=-=-=-=-=-=-=-=-=-=-=-=-=-=-=-=-=-=-=-=-=-=-=-=-=-=-=
Performing Scan: cel-let-7 vs F37C12.11.1
=-=-=-=-=-=-=-=-=-=-=-=-=-=-=-=-=-=-=-=-=-=-=-=-=-=-=-=-=-=-=-=
Score for this Scan:
No Hits Found above Threshold
Complete

Read Sequence:T03E6.8  T03E6.8 [Source:RefSeq_peptide;Acc:NP_507200](466 nt)
=-=-=-=-=-=-=-=-=-=-=-=-=-=-=-=-=-=-=-=-=-=-=-=-=-=-=-=-=-=-=-=
Performing Scan: cel-let-7 vs T03E6.8
=-=-=-=-=-=-=-=-=-=-=-=-=-=-=-=-=-=-=-=-=-=-=-=-=-=-=-=-=-=-=-=
Score for this Scan:
No Hits Found above Threshold
Complete

Read Sequence:C10F3.4b  C10F3.4b [Source:RefSeq_peptide;Acc:NP_001023639](53 nt)
=-=-=-=-=-=-=-=-=-=-=-=-=-=-=-=-=-=-=-=-=-=-=-=-=-=-=-=-=-=-=-=
Performing Scan: cel-let-7 vs C10F3.4b
=-=-=-=-=-=-=-=-=-=-=-=-=-=-=-=-=-=-=-=-=-=-=-=-=-=-=-=-=-=-=-=
Score for this Scan:
No Hits Found above Threshold
Complete

Read Sequence:C45G7.5  cdh-10 encodes a member of the cadherin superfamily. [Source: WormBase](53 nt)
=-=-=-=-=-=-=-=-=-=-=-=-=-=-=-=-=-=-=-=-=-=-=-=-=-=-=-=-=-=-=-=
Performing Scan: cel-let-7 vs C45G7.5
=-=-=-=-=-=-=-=-=-=-=-=-=-=-=-=-=-=-=-=-=-=-=-=-=-=-=-=-=-=-=-=
Score for this Scan:
No Hits Found above Threshold
Complete

Read Sequence:Y55F3C.3  Y55F3C.3 [Source:RefSeq_peptide;Acc:NP_499978](392 nt)
=-=-=-=-=-=-=-=-=-=-=-=-=-=-=-=-=-=-=-=-=-=-=-=-=-=-=-=-=-=-=-=
Performing Scan: cel-let-7 vs Y55F3C.3
=-=-=-=-=-=-=-=-=-=-=-=-=-=-=-=-=-=-=-=-=-=-=-=-=-=-=-=-=-=-=-=
Score for this Scan:
No Hits Found above Threshold
Complete

Read Sequence:Y37E11C.1  unc-33 encodes a conserved member of the CRMP/TOAD/Ulip/DRP family of proteins that includes mammalian CRMP-2 (Collapsin response mediator protein-2), which is essential for axon guidance and axonogenesis. in C. elegans, unc-33 activity is required for several biological processes including outgrowth and guidance of sensory, motor, and interneurons, sex myoblast migration, normal body movement and morphology, egg laying, and defecation. by homology to CRMP-2, UNC-33 is predicted to bind tubulin heterodimers and promote microtubule assembly, thereby regulating the extension and branching of cellular projections during neuronal polarization. UNC-33 is reportedly expressed exclusively in axonal processes from after early embryogenesis through larval and adult stages. [Source: WormBase](1030 nt)
=-=-=-=-=-=-=-=-=-=-=-=-=-=-=-=-=-=-=-=-=-=-=-=-=-=-=-=-=-=-=-=
Performing Scan: cel-let-7 vs Y37E11C.1
=-=-=-=-=-=-=-=-=-=-=-=-=-=-=-=-=-=-=-=-=-=-=-=-=-=-=-=-=-=-=-=
Score for this Scan:
No Hits Found above Threshold
Complete

Read Sequence:F31B12.1a  plc-1 encodes a predicted phospholipase C that affects fertility and possesses two functional domains not commonly seen in other phospholipases: a C-terminal Ras-associating domain with structural similarity to RalGDS and AF-6, and an N-terminal CDC25-like domain that possesses structural homology to guanine nucleotide exchange proteins for Ras. [Source: WormBase](203 nt)
=-=-=-=-=-=-=-=-=-=-=-=-=-=-=-=-=-=-=-=-=-=-=-=-=-=-=-=-=-=-=-=
Performing Scan: cel-let-7 vs F31B12.1a
=-=-=-=-=-=-=-=-=-=-=-=-=-=-=-=-=-=-=-=-=-=-=-=-=-=-=-=-=-=-=-=
Score for this Scan:
No Hits Found above Threshold
Complete

Read Sequence:F47G9.1.1  F47G9.1 [Source:RefSeq_peptide;Acc:NP_505879](302 nt)
=-=-=-=-=-=-=-=-=-=-=-=-=-=-=-=-=-=-=-=-=-=-=-=-=-=-=-=-=-=-=-=
Performing Scan: cel-let-7 vs F47G9.1.1
=-=-=-=-=-=-=-=-=-=-=-=-=-=-=-=-=-=-=-=-=-=-=-=-=-=-=-=-=-=-=-=
Score for this Scan:
No Hits Found above Threshold
Complete

Read Sequence:C54G7.3a  lgx-1 encodes a protein with eight EB modules (worm-specific domains, containing eight conserved cysteines that probably form four disulphide bridges, that are of unknown function) and a glutamine/asparagine (Q/N)-rich domain. [Source: WormBase](143 nt)
=-=-=-=-=-=-=-=-=-=-=-=-=-=-=-=-=-=-=-=-=-=-=-=-=-=-=-=-=-=-=-=
Performing Scan: cel-let-7 vs C54G7.3a
=-=-=-=-=-=-=-=-=-=-=-=-=-=-=-=-=-=-=-=-=-=-=-=-=-=-=-=-=-=-=-=
Score for this Scan:
No Hits Found above Threshold
Complete

Read Sequence:Y57A10A.24  Y57A10A.24 [Source:RefSeq_peptide;Acc:NP_496600](76 nt)
=-=-=-=-=-=-=-=-=-=-=-=-=-=-=-=-=-=-=-=-=-=-=-=-=-=-=-=-=-=-=-=
Performing Scan: cel-let-7 vs Y57A10A.24
=-=-=-=-=-=-=-=-=-=-=-=-=-=-=-=-=-=-=-=-=-=-=-=-=-=-=-=-=-=-=-=
Score for this Scan:
No Hits Found above Threshold
Complete

Read Sequence:Y17G7B.12  Y17G7B.12 [Source:RefSeq_peptide;Acc:NP_496560](33 nt)
=-=-=-=-=-=-=-=-=-=-=-=-=-=-=-=-=-=-=-=-=-=-=-=-=-=-=-=-=-=-=-=
Performing Scan: cel-let-7 vs Y17G7B.12
=-=-=-=-=-=-=-=-=-=-=-=-=-=-=-=-=-=-=-=-=-=-=-=-=-=-=-=-=-=-=-=
Score for this Scan:
No Hits Found above Threshold
Complete

Read Sequence:Y48A6C.5a  defective PHArynx development family member (pha-1) [Source:RefSeq_peptide;Acc:NP_001022890](705 nt)
=-=-=-=-=-=-=-=-=-=-=-=-=-=-=-=-=-=-=-=-=-=-=-=-=-=-=-=-=-=-=-=
Performing Scan: cel-let-7 vs Y48A6C.5a
=-=-=-=-=-=-=-=-=-=-=-=-=-=-=-=-=-=-=-=-=-=-=-=-=-=-=-=-=-=-=-=
Score for this Scan:
No Hits Found above Threshold
Complete

Read Sequence:ZC168.1  ncx-3 encodes a predicted transmembrane Na/Ca exchanger. by homology, NCX-3 is predicted to function as a plasma membrane protein that regulates intracellular calcium homeostasis by moving calcium either into or out of cells, depending upon the net electrochemical force. however, as loss of ncx-3 function via RNA-mediated interference (RNAi) does not result in any obvious abnormalities, the precise role of NCX-3 in C. elegans development and/or behavior is not yet known. [Source: WormBase](236 nt)
=-=-=-=-=-=-=-=-=-=-=-=-=-=-=-=-=-=-=-=-=-=-=-=-=-=-=-=-=-=-=-=
Performing Scan: cel-let-7 vs ZC168.1
=-=-=-=-=-=-=-=-=-=-=-=-=-=-=-=-=-=-=-=-=-=-=-=-=-=-=-=-=-=-=-=
Score for this Scan:
No Hits Found above Threshold
Complete

Read Sequence:F25B3.5.1  F25B3.5 [Source:RefSeq_peptide;Acc:NP_505471](1155 nt)
=-=-=-=-=-=-=-=-=-=-=-=-=-=-=-=-=-=-=-=-=-=-=-=-=-=-=-=-=-=-=-=
Performing Scan: cel-let-7 vs F25B3.5.1
=-=-=-=-=-=-=-=-=-=-=-=-=-=-=-=-=-=-=-=-=-=-=-=-=-=-=-=-=-=-=-=
Score for this Scan:
No Hits Found above Threshold
Complete

Read Sequence:R11D1.8.4  rpl-28 encodes a large ribosomal subunit L28 protein. [Source: WormBase](54 nt)
=-=-=-=-=-=-=-=-=-=-=-=-=-=-=-=-=-=-=-=-=-=-=-=-=-=-=-=-=-=-=-=
Performing Scan: cel-let-7 vs R11D1.8.4
=-=-=-=-=-=-=-=-=-=-=-=-=-=-=-=-=-=-=-=-=-=-=-=-=-=-=-=-=-=-=-=
Score for this Scan:
No Hits Found above Threshold
Complete

Read Sequence:ZK1098.10b  unc-16 encodes a homolog of murine JIP3/JSAP and Drosophila SUNDAY DRIVER that is involved in vesicle transport, and that affects egg laying, locomotion, and defecation and physically interacts with JNK and JNK kinases. UNC-16 is expressed in neurons of the ventral cord, retrovesicular and preanal ganglia, the nerve ring, intestinal cells, seam and hypodermal cells, body wall and head muscle, and pharynx. [Source: WormBase](390 nt)
=-=-=-=-=-=-=-=-=-=-=-=-=-=-=-=-=-=-=-=-=-=-=-=-=-=-=-=-=-=-=-=
Performing Scan: cel-let-7 vs ZK1098.10b
=-=-=-=-=-=-=-=-=-=-=-=-=-=-=-=-=-=-=-=-=-=-=-=-=-=-=-=-=-=-=-=
Score for this Scan:
No Hits Found above Threshold
Complete

Read Sequence:Y48E1B.14a.2  Y48E1B.14a [Source:RefSeq_peptide;Acc:NP_496844](60 nt)
=-=-=-=-=-=-=-=-=-=-=-=-=-=-=-=-=-=-=-=-=-=-=-=-=-=-=-=-=-=-=-=
Performing Scan: cel-let-7 vs Y48E1B.14a.2
=-=-=-=-=-=-=-=-=-=-=-=-=-=-=-=-=-=-=-=-=-=-=-=-=-=-=-=-=-=-=-=
Score for this Scan:
No Hits Found above Threshold
Complete

Read Sequence:F11E6.2  grl-24 encodes a hedgehog-like protein, with an N-terminal signal sequence and a C-terminal Ground-like (Grl) domain. GRL-24 is expressed in body wall muscle and intestine. the Grl domain is predicted to form a cysteine-crosslinked protein involved in intercellular signalling, and it has subtle similarity to the N-terminal Hedge domain of HEDGEHOG proteins. [Source: WormBase](68 nt)
=-=-=-=-=-=-=-=-=-=-=-=-=-=-=-=-=-=-=-=-=-=-=-=-=-=-=-=-=-=-=-=
Performing Scan: cel-let-7 vs F11E6.2
=-=-=-=-=-=-=-=-=-=-=-=-=-=-=-=-=-=-=-=-=-=-=-=-=-=-=-=-=-=-=-=
Score for this Scan:
No Hits Found above Threshold
Complete

Read Sequence:Y71G12B.1b.1  Y71G12B.1b [Source:RefSeq_peptide;Acc:NP_490902](61 nt)
=-=-=-=-=-=-=-=-=-=-=-=-=-=-=-=-=-=-=-=-=-=-=-=-=-=-=-=-=-=-=-=
Performing Scan: cel-let-7 vs Y71G12B.1b.1
=-=-=-=-=-=-=-=-=-=-=-=-=-=-=-=-=-=-=-=-=-=-=-=-=-=-=-=-=-=-=-=
Score for this Scan:
No Hits Found above Threshold
Complete

Read Sequence:F55A11.3.1  F55A11.3 [Source:RefSeq_peptide;Acc:NP_505969](219 nt)
=-=-=-=-=-=-=-=-=-=-=-=-=-=-=-=-=-=-=-=-=-=-=-=-=-=-=-=-=-=-=-=
Performing Scan: cel-let-7 vs F55A11.3.1
=-=-=-=-=-=-=-=-=-=-=-=-=-=-=-=-=-=-=-=-=-=-=-=-=-=-=-=-=-=-=-=
Score for this Scan:
No Hits Found above Threshold
Complete

Read Sequence:R09B5.8  CaeNaCin (Caenorhabditis bacteriocin) family member (cnc-3) [Source:RefSeq_peptide;Acc:NP_503417](111 nt)
=-=-=-=-=-=-=-=-=-=-=-=-=-=-=-=-=-=-=-=-=-=-=-=-=-=-=-=-=-=-=-=
Performing Scan: cel-let-7 vs R09B5.8
=-=-=-=-=-=-=-=-=-=-=-=-=-=-=-=-=-=-=-=-=-=-=-=-=-=-=-=-=-=-=-=
Score for this Scan:
No Hits Found above Threshold
Complete

Read Sequence:C36B7.6.1  C36B7.6 [Source:RefSeq_peptide;Acc:NP_509196](296 nt)
=-=-=-=-=-=-=-=-=-=-=-=-=-=-=-=-=-=-=-=-=-=-=-=-=-=-=-=-=-=-=-=
Performing Scan: cel-let-7 vs C36B7.6.1
=-=-=-=-=-=-=-=-=-=-=-=-=-=-=-=-=-=-=-=-=-=-=-=-=-=-=-=-=-=-=-=
Score for this Scan:
No Hits Found above Threshold
Complete

Read Sequence:NP_500736.1  W03F8.6 [Source:RefSeq_peptide;Acc:NP_500736](243 nt)
=-=-=-=-=-=-=-=-=-=-=-=-=-=-=-=-=-=-=-=-=-=-=-=-=-=-=-=-=-=-=-=
Performing Scan: cel-let-7 vs NP_500736.1
=-=-=-=-=-=-=-=-=-=-=-=-=-=-=-=-=-=-=-=-=-=-=-=-=-=-=-=-=-=-=-=
Score for this Scan:
No Hits Found above Threshold
Complete

Read Sequence:K11G12.4a  NRAMP-like transporter smf-1. [Source:Uniprot/SWISSPROT;Acc:Q21434](122 nt)
=-=-=-=-=-=-=-=-=-=-=-=-=-=-=-=-=-=-=-=-=-=-=-=-=-=-=-=-=-=-=-=
Performing Scan: cel-let-7 vs K11G12.4a
=-=-=-=-=-=-=-=-=-=-=-=-=-=-=-=-=-=-=-=-=-=-=-=-=-=-=-=-=-=-=-=
Score for this Scan:
No Hits Found above Threshold
Complete

Read Sequence:Y39B6A.3  Y39B6A.3 [Source:RefSeq_peptide;Acc:NP_741696](92 nt)
=-=-=-=-=-=-=-=-=-=-=-=-=-=-=-=-=-=-=-=-=-=-=-=-=-=-=-=-=-=-=-=
Performing Scan: cel-let-7 vs Y39B6A.3
=-=-=-=-=-=-=-=-=-=-=-=-=-=-=-=-=-=-=-=-=-=-=-=-=-=-=-=-=-=-=-=
Score for this Scan:
No Hits Found above Threshold
Complete

Read Sequence:F52B11.1a.2  F52B11.1a [Source:RefSeq_peptide;Acc:NP_001023214](487 nt)
=-=-=-=-=-=-=-=-=-=-=-=-=-=-=-=-=-=-=-=-=-=-=-=-=-=-=-=-=-=-=-=
Performing Scan: cel-let-7 vs F52B11.1a.2
=-=-=-=-=-=-=-=-=-=-=-=-=-=-=-=-=-=-=-=-=-=-=-=-=-=-=-=-=-=-=-=
Score for this Scan:
No Hits Found above Threshold
Complete

Read Sequence:K08H10.1.1  The lea-1 gene encodes a protein that is predicted to be hydrophilic and heat-resistant, and that might participate in anhydrobiosis. [Source: WormBase](141 nt)
=-=-=-=-=-=-=-=-=-=-=-=-=-=-=-=-=-=-=-=-=-=-=-=-=-=-=-=-=-=-=-=
Performing Scan: cel-let-7 vs K08H10.1.1
=-=-=-=-=-=-=-=-=-=-=-=-=-=-=-=-=-=-=-=-=-=-=-=-=-=-=-=-=-=-=-=
Score for this Scan:
No Hits Found above Threshold
Complete

Read Sequence:SIP1_CAEEL  Stress-induced protein 1. [Source:Uniprot/SWISSPROT;Acc:Q20363](59 nt)
=-=-=-=-=-=-=-=-=-=-=-=-=-=-=-=-=-=-=-=-=-=-=-=-=-=-=-=-=-=-=-=
Performing Scan: cel-let-7 vs SIP1_CAEEL
=-=-=-=-=-=-=-=-=-=-=-=-=-=-=-=-=-=-=-=-=-=-=-=-=-=-=-=-=-=-=-=
Score for this Scan:
No Hits Found above Threshold
Complete

Read Sequence:Y54E10A.2  cogc-1 encodes an ortholog of mammalian COG-1/ldlBp (OMIM:606973, mutated in congenital disorder of glycosylation type II), a subunit of lobe A of the conserved oligomeric Golgi complex (COGC). COGC-1 is required for normal gonadal distal tip cell migration, a process that also requires COGC-3 and six other orthologs of COGC subunits. COGC-1 is also required for normal vulval morphology, growth rate, ventral nerve cord fasciculation, and adult locomotion. COGC-1 has a predicted coiled-coil N-terminal domain. COGC-1 co-precipitates with COGC-3, and the amount of COGC-1 is lowered in a cogc-3 mutant, implying that these proteins not only bind one another but stabilize one another in vivo. in cogc-1 mutants, MIG-23 is abnormally localized and expressed within cells. in cogc-1 mutants, MIG-23's substrate MIG-17 is underglycosylated and fails to bind to the gonadal basement membrane, but is still secreted normally from muscle cells. cogc-1, cogc-3, and mig-17 null mutants do not enhance one another, indicating a shared genetic pathway. like other lobe A subunits in both C. elegans and S. cerevisiae, COGC-1 is strongly required for normal function, while lobe B subunits are only partially required in either worms or yeast. [Source: WormBase](70 nt)
=-=-=-=-=-=-=-=-=-=-=-=-=-=-=-=-=-=-=-=-=-=-=-=-=-=-=-=-=-=-=-=
Performing Scan: cel-let-7 vs Y54E10A.2
=-=-=-=-=-=-=-=-=-=-=-=-=-=-=-=-=-=-=-=-=-=-=-=-=-=-=-=-=-=-=-=
Score for this Scan:
No Hits Found above Threshold
Complete

Read Sequence:T10H9.3  T10H9.3 [Source:RefSeq_peptide;Acc:NP_504687](45 nt)
=-=-=-=-=-=-=-=-=-=-=-=-=-=-=-=-=-=-=-=-=-=-=-=-=-=-=-=-=-=-=-=
Performing Scan: cel-let-7 vs T10H9.3
=-=-=-=-=-=-=-=-=-=-=-=-=-=-=-=-=-=-=-=-=-=-=-=-=-=-=-=-=-=-=-=
Score for this Scan:
No Hits Found above Threshold
Complete

Read Sequence:R144.12  R144.12 [Source:RefSeq_peptide;Acc:NP_001022726](109 nt)
=-=-=-=-=-=-=-=-=-=-=-=-=-=-=-=-=-=-=-=-=-=-=-=-=-=-=-=-=-=-=-=
Performing Scan: cel-let-7 vs R144.12
=-=-=-=-=-=-=-=-=-=-=-=-=-=-=-=-=-=-=-=-=-=-=-=-=-=-=-=-=-=-=-=
Score for this Scan:
No Hits Found above Threshold
Complete

Read Sequence:F09F7.2a  mlc-3 encodes an essential myosin light chain. large-scale RNAi screens indicate that mlc-3 activity is required for both embryonic and postembryonic development, as well as for normal locomotion and egg laying. [Source: WormBase](424 nt)
=-=-=-=-=-=-=-=-=-=-=-=-=-=-=-=-=-=-=-=-=-=-=-=-=-=-=-=-=-=-=-=
Performing Scan: cel-let-7 vs F09F7.2a
=-=-=-=-=-=-=-=-=-=-=-=-=-=-=-=-=-=-=-=-=-=-=-=-=-=-=-=-=-=-=-=
Score for this Scan:
No Hits Found above Threshold
Complete

Read Sequence:T05G5.1  T05G5.1 [Source:RefSeq_peptide;Acc:NP_499151](250 nt)
=-=-=-=-=-=-=-=-=-=-=-=-=-=-=-=-=-=-=-=-=-=-=-=-=-=-=-=-=-=-=-=
Performing Scan: cel-let-7 vs T05G5.1
=-=-=-=-=-=-=-=-=-=-=-=-=-=-=-=-=-=-=-=-=-=-=-=-=-=-=-=-=-=-=-=
Score for this Scan:
No Hits Found above Threshold
Complete

Read Sequence:ZC449.2  ZC449.2 [Source:RefSeq_peptide;Acc:NP_508854](49 nt)
=-=-=-=-=-=-=-=-=-=-=-=-=-=-=-=-=-=-=-=-=-=-=-=-=-=-=-=-=-=-=-=
Performing Scan: cel-let-7 vs ZC449.2
=-=-=-=-=-=-=-=-=-=-=-=-=-=-=-=-=-=-=-=-=-=-=-=-=-=-=-=-=-=-=-=
Score for this Scan:
No Hits Found above Threshold
Complete

Read Sequence:T07A9.8  T07A9.8 [Source:RefSeq_peptide;Acc:NP_499920](107 nt)
=-=-=-=-=-=-=-=-=-=-=-=-=-=-=-=-=-=-=-=-=-=-=-=-=-=-=-=-=-=-=-=
Performing Scan: cel-let-7 vs T07A9.8
=-=-=-=-=-=-=-=-=-=-=-=-=-=-=-=-=-=-=-=-=-=-=-=-=-=-=-=-=-=-=-=
Score for this Scan:
No Hits Found above Threshold
Complete

Read Sequence:F56D1.7  daz-1 encodes a protein containing an RNA recognition motif that is required for the progression of meiosis during oogenesis. expressed in the germline and expression levels peak in the proximal pachytene region. [Source: WormBase](461 nt)
=-=-=-=-=-=-=-=-=-=-=-=-=-=-=-=-=-=-=-=-=-=-=-=-=-=-=-=-=-=-=-=
Performing Scan: cel-let-7 vs F56D1.7
=-=-=-=-=-=-=-=-=-=-=-=-=-=-=-=-=-=-=-=-=-=-=-=-=-=-=-=-=-=-=-=
Score for this Scan:
No Hits Found above Threshold
Complete

Read Sequence:F32B6.3  F32B6.3 [Source:RefSeq_peptide;Acc:NP_501776](66 nt)
=-=-=-=-=-=-=-=-=-=-=-=-=-=-=-=-=-=-=-=-=-=-=-=-=-=-=-=-=-=-=-=
Performing Scan: cel-let-7 vs F32B6.3
=-=-=-=-=-=-=-=-=-=-=-=-=-=-=-=-=-=-=-=-=-=-=-=-=-=-=-=-=-=-=-=
Score for this Scan:
No Hits Found above Threshold
Complete

Read Sequence:NP_504832.1  C13F10.7 [Source:RefSeq_peptide;Acc:NP_504832](287 nt)
=-=-=-=-=-=-=-=-=-=-=-=-=-=-=-=-=-=-=-=-=-=-=-=-=-=-=-=-=-=-=-=
Performing Scan: cel-let-7 vs NP_504832.1
=-=-=-=-=-=-=-=-=-=-=-=-=-=-=-=-=-=-=-=-=-=-=-=-=-=-=-=-=-=-=-=
Score for this Scan:
No Hits Found above Threshold
Complete

Read Sequence:T05H4.15c  T05H4.15a [Source:RefSeq_peptide;Acc:NP_504640](264 nt)
=-=-=-=-=-=-=-=-=-=-=-=-=-=-=-=-=-=-=-=-=-=-=-=-=-=-=-=-=-=-=-=
Performing Scan: cel-let-7 vs T05H4.15c
=-=-=-=-=-=-=-=-=-=-=-=-=-=-=-=-=-=-=-=-=-=-=-=-=-=-=-=-=-=-=-=
Score for this Scan:
No Hits Found above Threshold
Complete

Read Sequence:C42C1.13  C42C1.13 [Source:RefSeq_peptide;Acc:NP_502334](23 nt)
=-=-=-=-=-=-=-=-=-=-=-=-=-=-=-=-=-=-=-=-=-=-=-=-=-=-=-=-=-=-=-=
Performing Scan: cel-let-7 vs C42C1.13
=-=-=-=-=-=-=-=-=-=-=-=-=-=-=-=-=-=-=-=-=-=-=-=-=-=-=-=-=-=-=-=
Score for this Scan:
No Hits Found above Threshold
Complete

Read Sequence:NSF_CAEEL  Vesicle-fusing ATPase (EC 3.6.4.6) (Vesicular-fusion protein NSF) (N- ethylmaleimide sensitive fusion protein) (NEM-sensitive fusion protein). [Source:Uniprot/SWISSPROT;Acc:Q94392](301 nt)
=-=-=-=-=-=-=-=-=-=-=-=-=-=-=-=-=-=-=-=-=-=-=-=-=-=-=-=-=-=-=-=
Performing Scan: cel-let-7 vs NSF_CAEEL
=-=-=-=-=-=-=-=-=-=-=-=-=-=-=-=-=-=-=-=-=-=-=-=-=-=-=-=-=-=-=-=
Score for this Scan:
No Hits Found above Threshold
Complete

Read Sequence:R13H9.4  msp-53 encodes a protein that belongs to a family of proteins called the Major Sperm Proteins (MSPs) that is conserved in nematodes. msp-53 has a C. briggsae homolog as identified by the Wobble Aware Bulk Aligner (WABA). the MSP family consists of closely related, small, basic proteins that make up 15% of sperm protein. this multigene family consists of over fifty genes, including many pseudogenes. MSPs are involved in both extracellular signaling and cytoskeletal functions during reproduction-MSP antagonizes Eph/ephrin signaling, in part, by binding VAB-1 Eph receptor tyrosine kinase on oocytes and sheath cells to promote oocyte maturation and MAPK activation. MSPs assemble into fibrous networks that drive movement of the C. elegans sperm. msp genes are expressed only in late primary spermatocytes. [Source: WormBase](37 nt)
=-=-=-=-=-=-=-=-=-=-=-=-=-=-=-=-=-=-=-=-=-=-=-=-=-=-=-=-=-=-=-=
Performing Scan: cel-let-7 vs R13H9.4
=-=-=-=-=-=-=-=-=-=-=-=-=-=-=-=-=-=-=-=-=-=-=-=-=-=-=-=-=-=-=-=
Score for this Scan:
No Hits Found above Threshold
Complete

Read Sequence:K04C1.2b.1  K04C1.2b [Source:RefSeq_peptide;Acc:NP_510372](391 nt)
=-=-=-=-=-=-=-=-=-=-=-=-=-=-=-=-=-=-=-=-=-=-=-=-=-=-=-=-=-=-=-=
Performing Scan: cel-let-7 vs K04C1.2b.1
=-=-=-=-=-=-=-=-=-=-=-=-=-=-=-=-=-=-=-=-=-=-=-=-=-=-=-=-=-=-=-=
Score for this Scan:
No Hits Found above Threshold
Complete

Read Sequence:W02B12.11.1  W02B12.11 [Source:RefSeq_peptide;Acc:NP_496449](278 nt)
=-=-=-=-=-=-=-=-=-=-=-=-=-=-=-=-=-=-=-=-=-=-=-=-=-=-=-=-=-=-=-=
Performing Scan: cel-let-7 vs W02B12.11.1
=-=-=-=-=-=-=-=-=-=-=-=-=-=-=-=-=-=-=-=-=-=-=-=-=-=-=-=-=-=-=-=
Score for this Scan:
No Hits Found above Threshold
Complete

Read Sequence:Y39B6A.17b  nhr-95 encodes a member of the superfamily of nuclear receptors, which is one of the most abundant class of transcriptional regulators. nuclear receptors have a well conserved DNA binding domain and a less conserved C-terminal ligand binding domain. [Source: WormBase](363 nt)
=-=-=-=-=-=-=-=-=-=-=-=-=-=-=-=-=-=-=-=-=-=-=-=-=-=-=-=-=-=-=-=
Performing Scan: cel-let-7 vs Y39B6A.17b
=-=-=-=-=-=-=-=-=-=-=-=-=-=-=-=-=-=-=-=-=-=-=-=-=-=-=-=-=-=-=-=
Score for this Scan:
No Hits Found above Threshold
Complete

Read Sequence:F56D3.1.1  F56D3.1 [Source:RefSeq_peptide;Acc:NP_494727](264 nt)
=-=-=-=-=-=-=-=-=-=-=-=-=-=-=-=-=-=-=-=-=-=-=-=-=-=-=-=-=-=-=-=
Performing Scan: cel-let-7 vs F56D3.1.1
=-=-=-=-=-=-=-=-=-=-=-=-=-=-=-=-=-=-=-=-=-=-=-=-=-=-=-=-=-=-=-=
Score for this Scan:
No Hits Found above Threshold
Complete

Read Sequence:F35H8.2  F35H8.2 [Source:RefSeq_peptide;Acc:NP_496054](100 nt)
=-=-=-=-=-=-=-=-=-=-=-=-=-=-=-=-=-=-=-=-=-=-=-=-=-=-=-=-=-=-=-=
Performing Scan: cel-let-7 vs F35H8.2
=-=-=-=-=-=-=-=-=-=-=-=-=-=-=-=-=-=-=-=-=-=-=-=-=-=-=-=-=-=-=-=
Score for this Scan:
No Hits Found above Threshold
Complete

Read Sequence:T25B2.2a  T25B2.2a [Source:RefSeq_peptide;Acc:NP_001033564](174 nt)
=-=-=-=-=-=-=-=-=-=-=-=-=-=-=-=-=-=-=-=-=-=-=-=-=-=-=-=-=-=-=-=
Performing Scan: cel-let-7 vs T25B2.2a
=-=-=-=-=-=-=-=-=-=-=-=-=-=-=-=-=-=-=-=-=-=-=-=-=-=-=-=-=-=-=-=
Score for this Scan:
No Hits Found above Threshold
Complete

Read Sequence:T28A8.7.1  The mlh-1 gene encodes a DNA mismatch repair protein homolog that is orthologous to human MLH1. [Source: WormBase](22 nt)
=-=-=-=-=-=-=-=-=-=-=-=-=-=-=-=-=-=-=-=-=-=-=-=-=-=-=-=-=-=-=-=
Performing Scan: cel-let-7 vs T28A8.7.1
=-=-=-=-=-=-=-=-=-=-=-=-=-=-=-=-=-=-=-=-=-=-=-=-=-=-=-=-=-=-=-=
Score for this Scan:
No Hits Found above Threshold
Complete

Read Sequence:Y56A3A.18.2  Y56A3A.18 [Source:RefSeq_peptide;Acc:NP_499552](111 nt)
=-=-=-=-=-=-=-=-=-=-=-=-=-=-=-=-=-=-=-=-=-=-=-=-=-=-=-=-=-=-=-=
Performing Scan: cel-let-7 vs Y56A3A.18.2
=-=-=-=-=-=-=-=-=-=-=-=-=-=-=-=-=-=-=-=-=-=-=-=-=-=-=-=-=-=-=-=
Score for this Scan:
No Hits Found above Threshold
Complete

Read Sequence:C18E9.9  C18E9.9 [Source:RefSeq_peptide;Acc:NP_495915](148 nt)
=-=-=-=-=-=-=-=-=-=-=-=-=-=-=-=-=-=-=-=-=-=-=-=-=-=-=-=-=-=-=-=
Performing Scan: cel-let-7 vs C18E9.9
=-=-=-=-=-=-=-=-=-=-=-=-=-=-=-=-=-=-=-=-=-=-=-=-=-=-=-=-=-=-=-=
Score for this Scan:
No Hits Found above Threshold
Complete

Read Sequence:F18C12.2a  The rme-8 gene encodes a J-domain protein that is required for both receptor-mediated and fluid-phase endocytosis in coelomocytes and other cell types, and that is also required for development and viability. [Source: WormBase](477 nt)
=-=-=-=-=-=-=-=-=-=-=-=-=-=-=-=-=-=-=-=-=-=-=-=-=-=-=-=-=-=-=-=
Performing Scan: cel-let-7 vs F18C12.2a
=-=-=-=-=-=-=-=-=-=-=-=-=-=-=-=-=-=-=-=-=-=-=-=-=-=-=-=-=-=-=-=
Score for this Scan:
No Hits Found above Threshold
Complete

Read Sequence:K02F2.3  Temporarily Assigned Gene name family member (tag-203) [Source:RefSeq_peptide;Acc:NP_491953](276 nt)
=-=-=-=-=-=-=-=-=-=-=-=-=-=-=-=-=-=-=-=-=-=-=-=-=-=-=-=-=-=-=-=
Performing Scan: cel-let-7 vs K02F2.3
=-=-=-=-=-=-=-=-=-=-=-=-=-=-=-=-=-=-=-=-=-=-=-=-=-=-=-=-=-=-=-=
Score for this Scan:
No Hits Found above Threshold
Complete

Read Sequence:F35H8.3  Zinc Finger Protein family member (zfp-2) [Source:RefSeq_peptide;Acc:NP_496055](154 nt)
=-=-=-=-=-=-=-=-=-=-=-=-=-=-=-=-=-=-=-=-=-=-=-=-=-=-=-=-=-=-=-=
Performing Scan: cel-let-7 vs F35H8.3
=-=-=-=-=-=-=-=-=-=-=-=-=-=-=-=-=-=-=-=-=-=-=-=-=-=-=-=-=-=-=-=
Score for this Scan:
No Hits Found above Threshold
Complete

Read Sequence:C18C4.5b  C18C4.5a [Source:RefSeq_peptide;Acc:NP_741538](195 nt)
=-=-=-=-=-=-=-=-=-=-=-=-=-=-=-=-=-=-=-=-=-=-=-=-=-=-=-=-=-=-=-=
Performing Scan: cel-let-7 vs C18C4.5b
=-=-=-=-=-=-=-=-=-=-=-=-=-=-=-=-=-=-=-=-=-=-=-=-=-=-=-=-=-=-=-=
Score for this Scan:
No Hits Found above Threshold
Complete

Read Sequence:T07A9.5a  3'-5' exonuclease eri-1 (EC 3.1.-.-) (Enhanced RNAi protein). [Source:Uniprot/SWISSPROT;Acc:O44406](213 nt)
=-=-=-=-=-=-=-=-=-=-=-=-=-=-=-=-=-=-=-=-=-=-=-=-=-=-=-=-=-=-=-=
Performing Scan: cel-let-7 vs T07A9.5a
=-=-=-=-=-=-=-=-=-=-=-=-=-=-=-=-=-=-=-=-=-=-=-=-=-=-=-=-=-=-=-=
Score for this Scan:
No Hits Found above Threshold
Complete

Read Sequence:C44E4.3  C44E4.3 [Source:RefSeq_peptide;Acc:NP_491413](71 nt)
=-=-=-=-=-=-=-=-=-=-=-=-=-=-=-=-=-=-=-=-=-=-=-=-=-=-=-=-=-=-=-=
Performing Scan: cel-let-7 vs C44E4.3
=-=-=-=-=-=-=-=-=-=-=-=-=-=-=-=-=-=-=-=-=-=-=-=-=-=-=-=-=-=-=-=
Score for this Scan:
No Hits Found above Threshold
Complete

Read Sequence:H15N14.1d  adr-1 encodes, through alternative splicing, at least five isoforms of an adenosine deaminase that acts on RNA (ADAR). ADARs are RNA-editing enzymes that deaminate adenosines to create inosines in double-stranded RNA (dsRNA). adr-1 is expressed in embryos, most or all neurons (e.g., sensory neurons and cilia, the ventral nerve cord, motor neurons and interneurons) and in the developing (but not the adult) vulva. ADR-1 is required for ADAR activity in vivo, and for normal chemotaxis and vulval development. ADR-1 is also required (redundantly with ADR-2) to prevent the silencing of transgenes in somatic tissues by RNAi. ADR-1 (with ADR-2) may protect transgenic RNA from RNAi silencing by deaminating transgenic dsRNA. ADR-1 contains a glutamine/asparagine-rich domain, as well as two N-terminal double-stranded RNA-binding motifs. [Source: WormBase](104 nt)
=-=-=-=-=-=-=-=-=-=-=-=-=-=-=-=-=-=-=-=-=-=-=-=-=-=-=-=-=-=-=-=
Performing Scan: cel-let-7 vs H15N14.1d
=-=-=-=-=-=-=-=-=-=-=-=-=-=-=-=-=-=-=-=-=-=-=-=-=-=-=-=-=-=-=-=
Score for this Scan:
No Hits Found above Threshold
Complete

Read Sequence:F54C1.2.2  Protein dom-3. [Source:Uniprot/SWISSPROT;Acc:Q10660](52 nt)
=-=-=-=-=-=-=-=-=-=-=-=-=-=-=-=-=-=-=-=-=-=-=-=-=-=-=-=-=-=-=-=
Performing Scan: cel-let-7 vs F54C1.2.2
=-=-=-=-=-=-=-=-=-=-=-=-=-=-=-=-=-=-=-=-=-=-=-=-=-=-=-=-=-=-=-=
Score for this Scan:
No Hits Found above Threshold
Complete

Read Sequence:C01G6.1b.1  AQuaPorin or aquaglyceroporin related family member (aqp-2) [Source:RefSeq_peptide;Acc:NP_495973](359 nt)
=-=-=-=-=-=-=-=-=-=-=-=-=-=-=-=-=-=-=-=-=-=-=-=-=-=-=-=-=-=-=-=
Performing Scan: cel-let-7 vs C01G6.1b.1
=-=-=-=-=-=-=-=-=-=-=-=-=-=-=-=-=-=-=-=-=-=-=-=-=-=-=-=-=-=-=-=
Score for this Scan:
No Hits Found above Threshold
Complete

Read Sequence:C40C9.5b  Neuroligin-1 precursor. [Source:Uniprot/SWISSPROT;Acc:Q9XTG1](257 nt)
=-=-=-=-=-=-=-=-=-=-=-=-=-=-=-=-=-=-=-=-=-=-=-=-=-=-=-=-=-=-=-=
Performing Scan: cel-let-7 vs C40C9.5b
=-=-=-=-=-=-=-=-=-=-=-=-=-=-=-=-=-=-=-=-=-=-=-=-=-=-=-=-=-=-=-=
Score for this Scan:
No Hits Found above Threshold
Complete

Read Sequence:R151.8  R151.8 [Source:RefSeq_peptide;Acc:NP_498592](166 nt)
=-=-=-=-=-=-=-=-=-=-=-=-=-=-=-=-=-=-=-=-=-=-=-=-=-=-=-=-=-=-=-=
Performing Scan: cel-let-7 vs R151.8
=-=-=-=-=-=-=-=-=-=-=-=-=-=-=-=-=-=-=-=-=-=-=-=-=-=-=-=-=-=-=-=
Score for this Scan:
No Hits Found above Threshold
Complete

Read Sequence:C33A12.2  Neuropeptide-Like Protein family member (nlp-35) [Source:RefSeq_peptide;Acc:NP_501687](451 nt)
=-=-=-=-=-=-=-=-=-=-=-=-=-=-=-=-=-=-=-=-=-=-=-=-=-=-=-=-=-=-=-=
Performing Scan: cel-let-7 vs C33A12.2
=-=-=-=-=-=-=-=-=-=-=-=-=-=-=-=-=-=-=-=-=-=-=-=-=-=-=-=-=-=-=-=
Score for this Scan:
No Hits Found above Threshold
Complete

Read Sequence:C44E4.1b.2  C44E4.1a [Source:RefSeq_peptide;Acc:NP_491407](111 nt)
=-=-=-=-=-=-=-=-=-=-=-=-=-=-=-=-=-=-=-=-=-=-=-=-=-=-=-=-=-=-=-=
Performing Scan: cel-let-7 vs C44E4.1b.2
=-=-=-=-=-=-=-=-=-=-=-=-=-=-=-=-=-=-=-=-=-=-=-=-=-=-=-=-=-=-=-=
Score for this Scan:
No Hits Found above Threshold
Complete

Read Sequence:F53A9.7  F53A9.7 [Source:RefSeq_peptide;Acc:NP_509476](112 nt)
=-=-=-=-=-=-=-=-=-=-=-=-=-=-=-=-=-=-=-=-=-=-=-=-=-=-=-=-=-=-=-=
Performing Scan: cel-let-7 vs F53A9.7
=-=-=-=-=-=-=-=-=-=-=-=-=-=-=-=-=-=-=-=-=-=-=-=-=-=-=-=-=-=-=-=
Score for this Scan:
No Hits Found above Threshold
Complete

Read Sequence:Y56A3A.7  Y56A3A.7 [Source:RefSeq_peptide;Acc:NP_499557](137 nt)
=-=-=-=-=-=-=-=-=-=-=-=-=-=-=-=-=-=-=-=-=-=-=-=-=-=-=-=-=-=-=-=
Performing Scan: cel-let-7 vs Y56A3A.7
=-=-=-=-=-=-=-=-=-=-=-=-=-=-=-=-=-=-=-=-=-=-=-=-=-=-=-=-=-=-=-=
Score for this Scan:
No Hits Found above Threshold
Complete

Read Sequence:Y38C1AA.11  Y38C1AA.11 [Source:RefSeq_peptide;Acc:NP_741287](30 nt)
=-=-=-=-=-=-=-=-=-=-=-=-=-=-=-=-=-=-=-=-=-=-=-=-=-=-=-=-=-=-=-=
Performing Scan: cel-let-7 vs Y38C1AA.11
=-=-=-=-=-=-=-=-=-=-=-=-=-=-=-=-=-=-=-=-=-=-=-=-=-=-=-=-=-=-=-=
Score for this Scan:
No Hits Found above Threshold
Complete

Read Sequence:C35D10.4  coq-8 encodes a putative protein kinase orthologous to ABC1 (COQ8) from S. cerevisiae and UbiB from E. coli, and paralogous to C. elegans D2023.6 and its (uncharacterized) eukaryotic orthologs. COQ-8 is required for ubiquinone (coenzyme Q9) biosynthesis and for normally short lifespan. alternative hypotheses for COQ-8's biochemical function are that it is a 2-polyprenylphenol 6-hydroxylase, or that it may activate proteins necessary for monooxygenase activity via phosphorylation. coq-8 is expressed in several tissues during larval development, but in later adult life its expression is restricted to neurons. coq-8 mutants have slowed pharyngeal pumping, and eventually arrest as paralysed larvae before dying. coq-8(RNAi) animals have reduced levels of coenzyme Q9 and superoxide, and have abnormally long lifespans. coq-8 mutants are not rescued by dietary coenzyme Q. [Source: WormBase](87 nt)
=-=-=-=-=-=-=-=-=-=-=-=-=-=-=-=-=-=-=-=-=-=-=-=-=-=-=-=-=-=-=-=
Performing Scan: cel-let-7 vs C35D10.4
=-=-=-=-=-=-=-=-=-=-=-=-=-=-=-=-=-=-=-=-=-=-=-=-=-=-=-=-=-=-=-=
Score for this Scan:
No Hits Found above Threshold
Complete

Read Sequence:K09F5.2  Vitellogenin-1 precursor. [Source:Uniprot/SWISSPROT;Acc:P55155](102 nt)
=-=-=-=-=-=-=-=-=-=-=-=-=-=-=-=-=-=-=-=-=-=-=-=-=-=-=-=-=-=-=-=
Performing Scan: cel-let-7 vs K09F5.2
=-=-=-=-=-=-=-=-=-=-=-=-=-=-=-=-=-=-=-=-=-=-=-=-=-=-=-=-=-=-=-=
Score for this Scan:
No Hits Found above Threshold
Complete

Read Sequence:F18C5.2  wrn-1 encodes an ortholog of human WRN, which when mutated leads to Werner syndrome (OMIM:277700), and one of four C. elegans homologs of the RecQ DNA helicase family that includes E. coli RecQ. by homology, WRN-1 is predicted to function as a helicase, DNA-dependent ATPase, and exonuclease that plays a key role in DNA replication, recombination, and repair. in C. elegans, loss of wrn-1 activity, via mutation or large-scale RNA-mediated interference (RNAi) screens, does not result in any obvious abnormalities, as animals are viable and fertile, have normal lifespans, and do not appear to have a high rate of genomic instability. [Source: WormBase](108 nt)
=-=-=-=-=-=-=-=-=-=-=-=-=-=-=-=-=-=-=-=-=-=-=-=-=-=-=-=-=-=-=-=
Performing Scan: cel-let-7 vs F18C5.2
=-=-=-=-=-=-=-=-=-=-=-=-=-=-=-=-=-=-=-=-=-=-=-=-=-=-=-=-=-=-=-=

   Forward:	Score: 120.000000  Q:1 to 23  R:33 to 61 Align Len (29) (58.62%) (72.41%)

   Query:    3' UUGAUAUGUU---GGAU----GAUGGAGU 5'
                ||||||||::   |:||    | |:||||
   Ref:      5' AACTATACGGTCTCTTATTTTCAATCTCA 3'

   Energy:  -22.299999 kCal/Mol

Scores for this hit:
>cel-let-7	F18C5.2	120.00	-22.30	0.00	1 23	33 61	29	58.62%	72.41%

Score for this Scan:
Seq1,Seq2,Tot Score,Tot Energy,Max Score,Max Energy,Strand,Len1,Len2,Positions
>>cel-let-7	F18C5.2	120.00	-22.30	120.00	-22.30	709	22	108	 32
Complete

Read Sequence:Y47H9C.5a.1  This gene encodes a protein containing a DnaJ ('J') domain. [Source: WormBase](121 nt)
=-=-=-=-=-=-=-=-=-=-=-=-=-=-=-=-=-=-=-=-=-=-=-=-=-=-=-=-=-=-=-=
Performing Scan: cel-let-7 vs Y47H9C.5a.1
=-=-=-=-=-=-=-=-=-=-=-=-=-=-=-=-=-=-=-=-=-=-=-=-=-=-=-=-=-=-=-=
Score for this Scan:
No Hits Found above Threshold
Complete

Read Sequence:F30A10.6  F30A10.6 [Source:RefSeq_peptide;Acc:NP_492518](90 nt)
=-=-=-=-=-=-=-=-=-=-=-=-=-=-=-=-=-=-=-=-=-=-=-=-=-=-=-=-=-=-=-=
Performing Scan: cel-let-7 vs F30A10.6
=-=-=-=-=-=-=-=-=-=-=-=-=-=-=-=-=-=-=-=-=-=-=-=-=-=-=-=-=-=-=-=
Score for this Scan:
No Hits Found above Threshold
Complete

Read Sequence:F11C7.4  crb-1 encodes a homolog of Drosophila CRUMBS that affects dauer formation and feeding behavior. CRB-1 can bind cyclic AMP-response element (CRE) sites and be phosphorylated by PKA in vitro, and is expressed immediately apical to the zonula adherens in embryos and then ubiquitously later during development and in adults. CRB-1 is homologous to human CRB1 (OMIM:604210, mutated in retinitis pigmentosa 12 or Leber congenital amaurosis). [Source: WormBase](251 nt)
=-=-=-=-=-=-=-=-=-=-=-=-=-=-=-=-=-=-=-=-=-=-=-=-=-=-=-=-=-=-=-=
Performing Scan: cel-let-7 vs F11C7.4
=-=-=-=-=-=-=-=-=-=-=-=-=-=-=-=-=-=-=-=-=-=-=-=-=-=-=-=-=-=-=-=
Score for this Scan:
No Hits Found above Threshold
Complete

Read Sequence:Y47G6A.5a  Y47G6A.5a [Source:RefSeq_peptide;Acc:NP_491175](255 nt)
=-=-=-=-=-=-=-=-=-=-=-=-=-=-=-=-=-=-=-=-=-=-=-=-=-=-=-=-=-=-=-=
Performing Scan: cel-let-7 vs Y47G6A.5a
=-=-=-=-=-=-=-=-=-=-=-=-=-=-=-=-=-=-=-=-=-=-=-=-=-=-=-=-=-=-=-=
Score for this Scan:
No Hits Found above Threshold
Complete

Read Sequence:Y45F10C.2  UPF0375 protein Y45F10C.2 precursor. [Source:Uniprot/SWISSPROT;Acc:O45941](93 nt)
=-=-=-=-=-=-=-=-=-=-=-=-=-=-=-=-=-=-=-=-=-=-=-=-=-=-=-=-=-=-=-=
Performing Scan: cel-let-7 vs Y45F10C.2
=-=-=-=-=-=-=-=-=-=-=-=-=-=-=-=-=-=-=-=-=-=-=-=-=-=-=-=-=-=-=-=
Score for this Scan:
No Hits Found above Threshold
Complete

Read Sequence:F44C4.4b.1  abnormal GONad development family member (gon-14) [Source:RefSeq_peptide;Acc:NP_741557](438 nt)
=-=-=-=-=-=-=-=-=-=-=-=-=-=-=-=-=-=-=-=-=-=-=-=-=-=-=-=-=-=-=-=
Performing Scan: cel-let-7 vs F44C4.4b.1
=-=-=-=-=-=-=-=-=-=-=-=-=-=-=-=-=-=-=-=-=-=-=-=-=-=-=-=-=-=-=-=

   Forward:	Score: 136.000000  Q:1 to 23  R:91 to 111 Align Len (23) (69.57%) (78.26%)

   Query:    3' UUGA-UAUGUUGGAUGAUGGAGU 5'
                |:|| ||||| |:   |||||||
   Ref:      5' AGCTCATACATCTG--TACCTCA 3'

   Energy:  -20.969999 kCal/Mol

Scores for this hit:
>cel-let-7	F44C4.4b.1	136.00	-20.97	0.00	1 23	91 111	23	69.57%	78.26%

Score for this Scan:
Seq1,Seq2,Tot Score,Tot Energy,Max Score,Max Energy,Strand,Len1,Len2,Positions
>>cel-let-7	F44C4.4b.1	136.00	-20.97	136.00	-20.97	715	22	438	 90
Complete

Read Sequence:T09F3.5  T09F3.5 [Source:RefSeq_peptide;Acc:NP_001022338](106 nt)
=-=-=-=-=-=-=-=-=-=-=-=-=-=-=-=-=-=-=-=-=-=-=-=-=-=-=-=-=-=-=-=
Performing Scan: cel-let-7 vs T09F3.5
=-=-=-=-=-=-=-=-=-=-=-=-=-=-=-=-=-=-=-=-=-=-=-=-=-=-=-=-=-=-=-=
Score for this Scan:
No Hits Found above Threshold
Complete

Read Sequence:NP_492339.1  cpn-1 encodes a calponin homolog, more closely related to calponin per se than to its paralogs transgelin (SM22 alpha) or neuronal protein NP25, that is is dispensable for viability and gross morphology in mass RNAi screens, and that has no obvious mutant phenotype in a rearrangement that probably disrupts cpn-1. [Source: WormBase](238 nt)
=-=-=-=-=-=-=-=-=-=-=-=-=-=-=-=-=-=-=-=-=-=-=-=-=-=-=-=-=-=-=-=
Performing Scan: cel-let-7 vs NP_492339.1
=-=-=-=-=-=-=-=-=-=-=-=-=-=-=-=-=-=-=-=-=-=-=-=-=-=-=-=-=-=-=-=
Score for this Scan:
No Hits Found above Threshold
Complete

Read Sequence:Y73C8B.2  Y73C8B.2 [Source:RefSeq_peptide;Acc:NP_503879](75 nt)
=-=-=-=-=-=-=-=-=-=-=-=-=-=-=-=-=-=-=-=-=-=-=-=-=-=-=-=-=-=-=-=
Performing Scan: cel-let-7 vs Y73C8B.2
=-=-=-=-=-=-=-=-=-=-=-=-=-=-=-=-=-=-=-=-=-=-=-=-=-=-=-=-=-=-=-=
Score for this Scan:
No Hits Found above Threshold
Complete

Read Sequence:C34C6.5b.1  Temporarily Assigned Gene name family member (tag-274) [Source:RefSeq_peptide;Acc:NP_001022018](274 nt)
=-=-=-=-=-=-=-=-=-=-=-=-=-=-=-=-=-=-=-=-=-=-=-=-=-=-=-=-=-=-=-=
Performing Scan: cel-let-7 vs C34C6.5b.1
=-=-=-=-=-=-=-=-=-=-=-=-=-=-=-=-=-=-=-=-=-=-=-=-=-=-=-=-=-=-=-=
Score for this Scan:
No Hits Found above Threshold
Complete

Read Sequence:M01B12.5b.1  M01B12.5a [Source:RefSeq_peptide;Acc:NP_001021570](21 nt)
=-=-=-=-=-=-=-=-=-=-=-=-=-=-=-=-=-=-=-=-=-=-=-=-=-=-=-=-=-=-=-=
Performing Scan: cel-let-7 vs M01B12.5b.1
=-=-=-=-=-=-=-=-=-=-=-=-=-=-=-=-=-=-=-=-=-=-=-=-=-=-=-=-=-=-=-=
Score for this Scan:
No Hits Found above Threshold
Complete

Read Sequence:B0303.14  B0303.14 [Source:RefSeq_peptide;Acc:NP_498922](333 nt)
=-=-=-=-=-=-=-=-=-=-=-=-=-=-=-=-=-=-=-=-=-=-=-=-=-=-=-=-=-=-=-=
Performing Scan: cel-let-7 vs B0303.14
=-=-=-=-=-=-=-=-=-=-=-=-=-=-=-=-=-=-=-=-=-=-=-=-=-=-=-=-=-=-=-=
Score for this Scan:
No Hits Found above Threshold
Complete

Read Sequence:W02D3.8  Suppressor with Morphological effect on Genitalia family member (smg-5) [Source:RefSeq_peptide;Acc:NP_491929](130 nt)
=-=-=-=-=-=-=-=-=-=-=-=-=-=-=-=-=-=-=-=-=-=-=-=-=-=-=-=-=-=-=-=
Performing Scan: cel-let-7 vs W02D3.8
=-=-=-=-=-=-=-=-=-=-=-=-=-=-=-=-=-=-=-=-=-=-=-=-=-=-=-=-=-=-=-=
Score for this Scan:
No Hits Found above Threshold
Complete

Read Sequence:F40F12.5  F40F12.5 encodes an ortholog of human CYLD1 (OMIM:605018, mutated in cylindromatosis). CYLD1 binds several members of the NF-kappaB signalling pathway, and can deubiquitinate target proteins. [Source: WormBase](396 nt)
=-=-=-=-=-=-=-=-=-=-=-=-=-=-=-=-=-=-=-=-=-=-=-=-=-=-=-=-=-=-=-=
Performing Scan: cel-let-7 vs F40F12.5
=-=-=-=-=-=-=-=-=-=-=-=-=-=-=-=-=-=-=-=-=-=-=-=-=-=-=-=-=-=-=-=
Score for this Scan:
No Hits Found above Threshold
Complete

Read Sequence:ZK381.1  him-3 encodes a homolog of the S. cerevisiae HOP1 protein which is required for the formation of the synaptonemal complex during meiosis. him-3 is required for synapsis and chiasma formation during meiotic recombination and for chromosome segregation. him-3 mutants show a high frequency of males in the population as well as a high frequency of arrested embryos due to defects in X-chromosome segregation. HIM-3 localizes to the meiotic chromosome associating with both unsynapsed and synapsed chromosomes. [Source: WormBase](222 nt)
=-=-=-=-=-=-=-=-=-=-=-=-=-=-=-=-=-=-=-=-=-=-=-=-=-=-=-=-=-=-=-=
Performing Scan: cel-let-7 vs ZK381.1
=-=-=-=-=-=-=-=-=-=-=-=-=-=-=-=-=-=-=-=-=-=-=-=-=-=-=-=-=-=-=-=
Score for this Scan:
No Hits Found above Threshold
Complete

Read Sequence:K07D4.7a  Temporarily Assigned Gene name family member (tag-218) [Source:RefSeq_peptide;Acc:NP_494706](246 nt)
=-=-=-=-=-=-=-=-=-=-=-=-=-=-=-=-=-=-=-=-=-=-=-=-=-=-=-=-=-=-=-=
Performing Scan: cel-let-7 vs K07D4.7a
=-=-=-=-=-=-=-=-=-=-=-=-=-=-=-=-=-=-=-=-=-=-=-=-=-=-=-=-=-=-=-=
Score for this Scan:
No Hits Found above Threshold
Complete

Read Sequence:M01E5.5a  top-1 encodes the C. elegans DNA topoisomerase I ortholog. TOP-1 exhibits DNA topoisomerase I activity in vitro and in vivo, this activity is required for normal gonad, germline, and embryonic development. top-1 mRNA is expressed throughout the gonad and during early embryogenesis, with mRNA levels nearly gone by hatching. TOP-1 protein levels are highest in embryos and L1 larvae, decrease by the L3 larval stage and then increase again during L4 and adult stages. in meiotic cells, oocytes, and early embryos, TOP-1 localizes to nuclei, while in later embryos TOP-1 is found in gut nucleoli. during cell division of 1-, 2-, and 4-cell embryos, TOP-1 also localizes to centrosomes. [Source: WormBase](686 nt)
=-=-=-=-=-=-=-=-=-=-=-=-=-=-=-=-=-=-=-=-=-=-=-=-=-=-=-=-=-=-=-=
Performing Scan: cel-let-7 vs M01E5.5a
=-=-=-=-=-=-=-=-=-=-=-=-=-=-=-=-=-=-=-=-=-=-=-=-=-=-=-=-=-=-=-=
Score for this Scan:
No Hits Found above Threshold
Complete

Read Sequence:K10B3.9.1  mai-1 is homologous to mitochondrial intrinsic ATPase inhibitor protein (IF(1)), which blocks reverse action (ATP hydrolysis) by F(0)F(1)-ATPase when its (normally required) proton gradient is lost. MAI-1 lacks an obvious mitochondrial import signal at its N-terminus, and is not transported to yeast mitochondria. MAI-1 may be cytosolic in vivo, regulating cytosolic ATPase(s). MAI-1 can inhibit yeast F(0)F(1)-ATPase, but this inhibition is pH-independent. MAI-1's tertiary structure is dominated by beta-strands and random loops. mai-1 exists as the upstream gene in an operon with gpd-2 and gpd-3. [Source: WormBase](1463 nt)
=-=-=-=-=-=-=-=-=-=-=-=-=-=-=-=-=-=-=-=-=-=-=-=-=-=-=-=-=-=-=-=
Performing Scan: cel-let-7 vs K10B3.9.1
=-=-=-=-=-=-=-=-=-=-=-=-=-=-=-=-=-=-=-=-=-=-=-=-=-=-=-=-=-=-=-=
Score for this Scan:
No Hits Found above Threshold
Complete

Read Sequence:F35G12.8  The smc-4 gene encodes a homolog of the SMC4 subunit of mitotic condensin. SMC-4 acts with MIX-1 to enable chromosome segregation. [Source: WormBase](289 nt)
=-=-=-=-=-=-=-=-=-=-=-=-=-=-=-=-=-=-=-=-=-=-=-=-=-=-=-=-=-=-=-=
Performing Scan: cel-let-7 vs F35G12.8
=-=-=-=-=-=-=-=-=-=-=-=-=-=-=-=-=-=-=-=-=-=-=-=-=-=-=-=-=-=-=-=
Score for this Scan:
No Hits Found above Threshold
Complete

Read Sequence:K07C11.2.1  AIR-1 belongs to the Aurora-A family of serine/threonine kinases that localize to centrosomes. AIR-1 is required for embryonic survival, germline proliferation and development, locomotion, and vulval development. AIR-1 is required to recruit centrosomal gamma-tubulin during maturation. Aurora-A kinases are implicated in centrosome separation and spindle assembly. [Source: WormBase](329 nt)
=-=-=-=-=-=-=-=-=-=-=-=-=-=-=-=-=-=-=-=-=-=-=-=-=-=-=-=-=-=-=-=
Performing Scan: cel-let-7 vs K07C11.2.1
=-=-=-=-=-=-=-=-=-=-=-=-=-=-=-=-=-=-=-=-=-=-=-=-=-=-=-=-=-=-=-=
Score for this Scan:
No Hits Found above Threshold
Complete

Read Sequence:C18F3.4  C18F3.4 [Source:RefSeq_peptide;Acc:NP_001033398](88 nt)
=-=-=-=-=-=-=-=-=-=-=-=-=-=-=-=-=-=-=-=-=-=-=-=-=-=-=-=-=-=-=-=
Performing Scan: cel-let-7 vs C18F3.4
=-=-=-=-=-=-=-=-=-=-=-=-=-=-=-=-=-=-=-=-=-=-=-=-=-=-=-=-=-=-=-=
Score for this Scan:
No Hits Found above Threshold
Complete

Read Sequence:NP_506090.1  R04F11.2 [Source:RefSeq_peptide;Acc:NP_506090](80 nt)
=-=-=-=-=-=-=-=-=-=-=-=-=-=-=-=-=-=-=-=-=-=-=-=-=-=-=-=-=-=-=-=
Performing Scan: cel-let-7 vs NP_506090.1
=-=-=-=-=-=-=-=-=-=-=-=-=-=-=-=-=-=-=-=-=-=-=-=-=-=-=-=-=-=-=-=
Score for this Scan:
No Hits Found above Threshold
Complete

Read Sequence:C56C10.13b.2  This gene encodes a protein containing a DnaJ ('J') domain. [Source: WormBase](275 nt)
=-=-=-=-=-=-=-=-=-=-=-=-=-=-=-=-=-=-=-=-=-=-=-=-=-=-=-=-=-=-=-=
Performing Scan: cel-let-7 vs C56C10.13b.2
=-=-=-=-=-=-=-=-=-=-=-=-=-=-=-=-=-=-=-=-=-=-=-=-=-=-=-=-=-=-=-=
Score for this Scan:
No Hits Found above Threshold
Complete

Read Sequence:Y57A10A.29  Y57A10A.29 [Source:RefSeq_peptide;Acc:NP_496607](91 nt)
=-=-=-=-=-=-=-=-=-=-=-=-=-=-=-=-=-=-=-=-=-=-=-=-=-=-=-=-=-=-=-=
Performing Scan: cel-let-7 vs Y57A10A.29
=-=-=-=-=-=-=-=-=-=-=-=-=-=-=-=-=-=-=-=-=-=-=-=-=-=-=-=-=-=-=-=
Score for this Scan:
No Hits Found above Threshold
Complete

Read Sequence:T06H11.1b  unc-58 encodes one of 44 C. elegans TWK (two-P domain K+) potassium channel subunits that contain two pore-forming domains and four transmembrane domains. unc-58 was originally defined by gain-of-function (gf) mutations that result in paralysis and a shortened (dumpy) body morphology due to hypercontraction of body wall muscle. unc-58 gf mutations also result in constitutive egg-laying. as loss of UNC-58 function via reversion or RNA-mediated interference (RNAi) results in either no abnormalities or only a weakly uncoordinated phenotype, UNC-58 likely functions redudantly with other TWK channels to regulate locomotion and egg-laying. UNC-58 is expressed in motor neurons and interneurons. [Source: WormBase](488 nt)
=-=-=-=-=-=-=-=-=-=-=-=-=-=-=-=-=-=-=-=-=-=-=-=-=-=-=-=-=-=-=-=
Performing Scan: cel-let-7 vs T06H11.1b
=-=-=-=-=-=-=-=-=-=-=-=-=-=-=-=-=-=-=-=-=-=-=-=-=-=-=-=-=-=-=-=
Score for this Scan:
No Hits Found above Threshold
Complete

Read Sequence:Y116A8C.12  arf-6 encodes a small GTP-binding protein of the ADP-ribosylation factor (ARF) family that is orthologous to vertebrate ARF6. by homology, ARF-6 is predicted to function as a GTPase that regulates receptor-mediated endocytosis, and in C. elegans, ARF-6 is strongly expressed in the coelomocytes (highly endocytic cells located in the pseudocoelom) where it colocalizes in the cytoplasm and to a lesser degree at the plasma membrane with RME-1, a novel EH domain protein, and the myotubularins MTM-6 and MTM-9. loss of arf-6 activity via RNAi does not result in any obvious abnormalities. [Source: WormBase](87 nt)
=-=-=-=-=-=-=-=-=-=-=-=-=-=-=-=-=-=-=-=-=-=-=-=-=-=-=-=-=-=-=-=
Performing Scan: cel-let-7 vs Y116A8C.12
=-=-=-=-=-=-=-=-=-=-=-=-=-=-=-=-=-=-=-=-=-=-=-=-=-=-=-=-=-=-=-=
Score for this Scan:
No Hits Found above Threshold
Complete

Read Sequence:GBG_CAEEL  The gpc-1 gene encodes a heterotrimeric guanine nucleotide-binding protein gamma subunit, expressed specifically in sensory neurons, that is involved in taste adaptation. [Source: WormBase](362 nt)
=-=-=-=-=-=-=-=-=-=-=-=-=-=-=-=-=-=-=-=-=-=-=-=-=-=-=-=-=-=-=-=
Performing Scan: cel-let-7 vs GBG_CAEEL
=-=-=-=-=-=-=-=-=-=-=-=-=-=-=-=-=-=-=-=-=-=-=-=-=-=-=-=-=-=-=-=
Score for this Scan:
No Hits Found above Threshold
Complete

Read Sequence:C27C12.7  Dipeptidyl peptidase family member 2 (EC 3.4.14.-). [Source:Uniprot/SWISSPROT;Acc:Q18253](35 nt)
=-=-=-=-=-=-=-=-=-=-=-=-=-=-=-=-=-=-=-=-=-=-=-=-=-=-=-=-=-=-=-=
Performing Scan: cel-let-7 vs C27C12.7
=-=-=-=-=-=-=-=-=-=-=-=-=-=-=-=-=-=-=-=-=-=-=-=-=-=-=-=-=-=-=-=
Score for this Scan:
No Hits Found above Threshold
Complete

Read Sequence:F13B12.1.1  IWS1-like protein. [Source:Uniprot/SWISSPROT;Acc:Q19375](119 nt)
=-=-=-=-=-=-=-=-=-=-=-=-=-=-=-=-=-=-=-=-=-=-=-=-=-=-=-=-=-=-=-=
Performing Scan: cel-let-7 vs F13B12.1.1
=-=-=-=-=-=-=-=-=-=-=-=-=-=-=-=-=-=-=-=-=-=-=-=-=-=-=-=-=-=-=-=
Score for this Scan:
No Hits Found above Threshold
Complete

Read Sequence:F56F3.1  The protein product of this gene is predicted to contain a glutamine/asparagine (Q/N)-rich ('prion') domain, by the algorithm of Michelitsch and Weissman (as of the WS77 release of WormBase, i.e., in wormpep77). [Source: WormBase](1025 nt)
=-=-=-=-=-=-=-=-=-=-=-=-=-=-=-=-=-=-=-=-=-=-=-=-=-=-=-=-=-=-=-=
Performing Scan: cel-let-7 vs F56F3.1
=-=-=-=-=-=-=-=-=-=-=-=-=-=-=-=-=-=-=-=-=-=-=-=-=-=-=-=-=-=-=-=
Score for this Scan:
No Hits Found above Threshold
Complete

Read Sequence:F37C12.18  F37C12.18 [Source:RefSeq_peptide;Acc:NP_001022569](50 nt)
=-=-=-=-=-=-=-=-=-=-=-=-=-=-=-=-=-=-=-=-=-=-=-=-=-=-=-=-=-=-=-=
Performing Scan: cel-let-7 vs F37C12.18
=-=-=-=-=-=-=-=-=-=-=-=-=-=-=-=-=-=-=-=-=-=-=-=-=-=-=-=-=-=-=-=
Score for this Scan:
No Hits Found above Threshold
Complete

Read Sequence:C10H11.7  C10H11.7 [Source:RefSeq_peptide;Acc:NP_491434](483 nt)
=-=-=-=-=-=-=-=-=-=-=-=-=-=-=-=-=-=-=-=-=-=-=-=-=-=-=-=-=-=-=-=
Performing Scan: cel-let-7 vs C10H11.7
=-=-=-=-=-=-=-=-=-=-=-=-=-=-=-=-=-=-=-=-=-=-=-=-=-=-=-=-=-=-=-=
Score for this Scan:
No Hits Found above Threshold
Complete

Read Sequence:T04C12.5  act-2 encodes an invertebrate actin that may function specifically in the pharynx. [Source: WormBase](163 nt)
=-=-=-=-=-=-=-=-=-=-=-=-=-=-=-=-=-=-=-=-=-=-=-=-=-=-=-=-=-=-=-=
Performing Scan: cel-let-7 vs T04C12.5
=-=-=-=-=-=-=-=-=-=-=-=-=-=-=-=-=-=-=-=-=-=-=-=-=-=-=-=-=-=-=-=
Score for this Scan:
No Hits Found above Threshold
Complete

Read Sequence:F28C6.4b.1  F28C6.4a [Source:RefSeq_peptide;Acc:NP_001022123](132 nt)
=-=-=-=-=-=-=-=-=-=-=-=-=-=-=-=-=-=-=-=-=-=-=-=-=-=-=-=-=-=-=-=
Performing Scan: cel-let-7 vs F28C6.4b.1
=-=-=-=-=-=-=-=-=-=-=-=-=-=-=-=-=-=-=-=-=-=-=-=-=-=-=-=-=-=-=-=
Score for this Scan:
No Hits Found above Threshold
Complete

Read Sequence:F15E6.9  F15E6.9 [Source:RefSeq_peptide;Acc:NP_500536](1 nt)
=-=-=-=-=-=-=-=-=-=-=-=-=-=-=-=-=-=-=-=-=-=-=-=-=-=-=-=-=-=-=-=
Performing Scan: cel-let-7 vs F15E6.9
=-=-=-=-=-=-=-=-=-=-=-=-=-=-=-=-=-=-=-=-=-=-=-=-=-=-=-=-=-=-=-=
Score for this Scan:
No Hits Found above Threshold
Complete

Read Sequence:NP_506572.1  C15H11.8 [Source:RefSeq_peptide;Acc:NP_506572](82 nt)
=-=-=-=-=-=-=-=-=-=-=-=-=-=-=-=-=-=-=-=-=-=-=-=-=-=-=-=-=-=-=-=
Performing Scan: cel-let-7 vs NP_506572.1
=-=-=-=-=-=-=-=-=-=-=-=-=-=-=-=-=-=-=-=-=-=-=-=-=-=-=-=-=-=-=-=
Score for this Scan:
No Hits Found above Threshold
Complete

Read Sequence:F49E11.1b  mbk-2 encodes one of two C. elegans members of the DYRK (dual-specificity Yak1-related kinase) family of proteins that includes S. cerevisiae Yak1 and the Drosophila minibrain and DYRK2 kinases. MBK-2 activity is required maternally for the egg-to-embryo transition that occurs during the earliest stages of embryonic development. specifically, MBK-2 is required for: 1) posterior localization of the germ plasm components PIE-1, POS-1, and PGL-1, and 2) postfertilization degradation of a subset of maternal proteins including the MEI-1 and MEI-2 meiosis-specific katanin subunits, the OMA-1 oocyte maturation factor, and residual PIE-1 that remains anteriorly localized after its normal posterior segregation. genetic analyses suggest that, in regulating the segregation and degradation of maternal proteins, mbk-2 lies downstream of the initial embryonic polarity cues established by the PAR/MEX proteins. MBK-2, whose activity appears to depend upon progression through the meiotic divisions, is expressed uniformly in the cortex of oocytes and newly fertilized zygotes. in later zygotes, just prior to the second meiotic division, MBK-2 becomes localized to discrete cortical foci, and by the first mitosis it is found predominantly on centrosomes and chromosomes. MBK-2 is also associated with P granules in the germline blastomeres P2, P3, and P4. [Source: WormBase](1133 nt)
=-=-=-=-=-=-=-=-=-=-=-=-=-=-=-=-=-=-=-=-=-=-=-=-=-=-=-=-=-=-=-=
Performing Scan: cel-let-7 vs F49E11.1b
=-=-=-=-=-=-=-=-=-=-=-=-=-=-=-=-=-=-=-=-=-=-=-=-=-=-=-=-=-=-=-=
Score for this Scan:
No Hits Found above Threshold
Complete

Read Sequence:T23F2.2b  T23F2.2b [Source:RefSeq_peptide;Acc:NP_741794](769 nt)
=-=-=-=-=-=-=-=-=-=-=-=-=-=-=-=-=-=-=-=-=-=-=-=-=-=-=-=-=-=-=-=
Performing Scan: cel-let-7 vs T23F2.2b
=-=-=-=-=-=-=-=-=-=-=-=-=-=-=-=-=-=-=-=-=-=-=-=-=-=-=-=-=-=-=-=
Score for this Scan:
No Hits Found above Threshold
Complete

Read Sequence:F15A4.5  F15A4.5 [Source:RefSeq_peptide;Acc:NP_496657](108 nt)
=-=-=-=-=-=-=-=-=-=-=-=-=-=-=-=-=-=-=-=-=-=-=-=-=-=-=-=-=-=-=-=
Performing Scan: cel-let-7 vs F15A4.5
=-=-=-=-=-=-=-=-=-=-=-=-=-=-=-=-=-=-=-=-=-=-=-=-=-=-=-=-=-=-=-=
Score for this Scan:
No Hits Found above Threshold
Complete

Read Sequence:R13F6.9  Dwarfin sma-3 (MAD protein homolog 2). [Source:Uniprot/SWISSPROT;Acc:P45896](128 nt)
=-=-=-=-=-=-=-=-=-=-=-=-=-=-=-=-=-=-=-=-=-=-=-=-=-=-=-=-=-=-=-=
Performing Scan: cel-let-7 vs R13F6.9
=-=-=-=-=-=-=-=-=-=-=-=-=-=-=-=-=-=-=-=-=-=-=-=-=-=-=-=-=-=-=-=
Score for this Scan:
No Hits Found above Threshold
Complete

Read Sequence:C14A4.4a  crn-3 encodes a cell death-related nuclease, homologous to the 100 kDa polymyositis/scleroderma autoantigen (PM/Scl-100), that is required for normal levels of DNA degradation during apoptosis. PM/Scl-100 is a ribonuclease component of the multiexonuclease exosome complex, which processes or degrades several types of RNAs in yeast. crn-3(RNAi) animals show retarded growth and a low penetrance of embryonic lethality. CRN-3 promotes both DNA degradation and cell corpse engulfment, in a partially redundant pathway that includes CRN-2 but is parallel to CPS-6. CRN-3 is predicted to be mitochondrial. [Source: WormBase](48 nt)
=-=-=-=-=-=-=-=-=-=-=-=-=-=-=-=-=-=-=-=-=-=-=-=-=-=-=-=-=-=-=-=
Performing Scan: cel-let-7 vs C14A4.4a
=-=-=-=-=-=-=-=-=-=-=-=-=-=-=-=-=-=-=-=-=-=-=-=-=-=-=-=-=-=-=-=
Score for this Scan:
No Hits Found above Threshold
Complete

Read Sequence:Y47D3B.10.1  An alpha subunit of prolyl-4-hydroxylase which is a procollagen modifying enzyme required for exoskeleton formation, morphogenesis and maintenance of body shape. it is expressed throughout the hypodermis and certain head and posterior neurons. [Source: WormBase](145 nt)
=-=-=-=-=-=-=-=-=-=-=-=-=-=-=-=-=-=-=-=-=-=-=-=-=-=-=-=-=-=-=-=
Performing Scan: cel-let-7 vs Y47D3B.10.1
=-=-=-=-=-=-=-=-=-=-=-=-=-=-=-=-=-=-=-=-=-=-=-=-=-=-=-=-=-=-=-=
Score for this Scan:
No Hits Found above Threshold
Complete

Read Sequence:Y47D7A.14  Y47D7A.14 [Source:RefSeq_peptide;Acc:NP_504227](413 nt)
=-=-=-=-=-=-=-=-=-=-=-=-=-=-=-=-=-=-=-=-=-=-=-=-=-=-=-=-=-=-=-=
Performing Scan: cel-let-7 vs Y47D7A.14
=-=-=-=-=-=-=-=-=-=-=-=-=-=-=-=-=-=-=-=-=-=-=-=-=-=-=-=-=-=-=-=
Score for this Scan:
No Hits Found above Threshold
Complete

Read Sequence:NP_497010.1  K10H10.4 [Source:RefSeq_peptide;Acc:NP_497010](103 nt)
=-=-=-=-=-=-=-=-=-=-=-=-=-=-=-=-=-=-=-=-=-=-=-=-=-=-=-=-=-=-=-=
Performing Scan: cel-let-7 vs NP_497010.1
=-=-=-=-=-=-=-=-=-=-=-=-=-=-=-=-=-=-=-=-=-=-=-=-=-=-=-=-=-=-=-=
Score for this Scan:
No Hits Found above Threshold
Complete

Read Sequence:F38E9.5.2  F38E9.5 [Source:RefSeq_peptide;Acc:NP_510669](254 nt)
=-=-=-=-=-=-=-=-=-=-=-=-=-=-=-=-=-=-=-=-=-=-=-=-=-=-=-=-=-=-=-=
Performing Scan: cel-let-7 vs F38E9.5.2
=-=-=-=-=-=-=-=-=-=-=-=-=-=-=-=-=-=-=-=-=-=-=-=-=-=-=-=-=-=-=-=
Score for this Scan:
No Hits Found above Threshold
Complete

Read Sequence:C56G7.3  C56G7.3 [Source:RefSeq_peptide;Acc:NP_497699](78 nt)
=-=-=-=-=-=-=-=-=-=-=-=-=-=-=-=-=-=-=-=-=-=-=-=-=-=-=-=-=-=-=-=
Performing Scan: cel-let-7 vs C56G7.3
=-=-=-=-=-=-=-=-=-=-=-=-=-=-=-=-=-=-=-=-=-=-=-=-=-=-=-=-=-=-=-=
Score for this Scan:
No Hits Found above Threshold
Complete

Read Sequence:ZK863.8  ZK863.8 [Source:RefSeq_peptide;Acc:NP_872189](256 nt)
=-=-=-=-=-=-=-=-=-=-=-=-=-=-=-=-=-=-=-=-=-=-=-=-=-=-=-=-=-=-=-=
Performing Scan: cel-let-7 vs ZK863.8
=-=-=-=-=-=-=-=-=-=-=-=-=-=-=-=-=-=-=-=-=-=-=-=-=-=-=-=-=-=-=-=
Score for this Scan:
No Hits Found above Threshold
Complete

Read Sequence:UP04_CAEEL  Transthyretin-like protein Y5F2A.1 precursor (Unknown spot 4 protein from 2D-page). [Source:Uniprot/SWISSPROT;Acc:P55955](116 nt)
=-=-=-=-=-=-=-=-=-=-=-=-=-=-=-=-=-=-=-=-=-=-=-=-=-=-=-=-=-=-=-=
Performing Scan: cel-let-7 vs UP04_CAEEL
=-=-=-=-=-=-=-=-=-=-=-=-=-=-=-=-=-=-=-=-=-=-=-=-=-=-=-=-=-=-=-=
Score for this Scan:
No Hits Found above Threshold
Complete

Read Sequence:C24A1.3b  C24A1.3b [Source:RefSeq_peptide;Acc:NP_001021183](61 nt)
=-=-=-=-=-=-=-=-=-=-=-=-=-=-=-=-=-=-=-=-=-=-=-=-=-=-=-=-=-=-=-=
Performing Scan: cel-let-7 vs C24A1.3b
=-=-=-=-=-=-=-=-=-=-=-=-=-=-=-=-=-=-=-=-=-=-=-=-=-=-=-=-=-=-=-=
Score for this Scan:
No Hits Found above Threshold
Complete

Read Sequence:Y106G6H.2b.4  pab-1 encodes a polyadenylate-binding protein (i.e., poly(A)-binding protein, or PAB). while not extensively characterized, PAB-1 has been successfully used as an epitope-tagged transgenic reagent for tissue-specific isolation of mRNAs. [Source: WormBase](171 nt)
=-=-=-=-=-=-=-=-=-=-=-=-=-=-=-=-=-=-=-=-=-=-=-=-=-=-=-=-=-=-=-=
Performing Scan: cel-let-7 vs Y106G6H.2b.4
=-=-=-=-=-=-=-=-=-=-=-=-=-=-=-=-=-=-=-=-=-=-=-=-=-=-=-=-=-=-=-=
Score for this Scan:
No Hits Found above Threshold
Complete

Read Sequence:Y41C4A.4c  crh-1 encodes a homolog of the cyclic AMP-response element binding protein (CREB). crh-1 is involved in the transcription of CRE-sequence dependant genes activated by a CaM kinase cascade. crh-1may also be involved in the integration of environmental cues that induce daur formation and may be part of a chemosensory cascade that regulates TGF-beta signaling. CRH-1 is ubiquitously expressed and localizes to nuclei. [Source: WormBase](223 nt)
=-=-=-=-=-=-=-=-=-=-=-=-=-=-=-=-=-=-=-=-=-=-=-=-=-=-=-=-=-=-=-=
Performing Scan: cel-let-7 vs Y41C4A.4c
=-=-=-=-=-=-=-=-=-=-=-=-=-=-=-=-=-=-=-=-=-=-=-=-=-=-=-=-=-=-=-=
Score for this Scan:
No Hits Found above Threshold
Complete

Read Sequence:C10C5.6b  daf-15 encodes an ortholog of RAPTOR (the regulatory associated protein of mTOR), and is regulated by DAF-16. daf-15 is required for non-dauer development, at least in some tissues or stages. daf-15(m81) mutants constitutively and irreversibly form abnormal dauer-like larvae (and are thus effectively lethal/sterile). mutants do not form true dauers when exposed to dauer pheromone, yet execute only two molts. [Source: WormBase](389 nt)
=-=-=-=-=-=-=-=-=-=-=-=-=-=-=-=-=-=-=-=-=-=-=-=-=-=-=-=-=-=-=-=
Performing Scan: cel-let-7 vs C10C5.6b
=-=-=-=-=-=-=-=-=-=-=-=-=-=-=-=-=-=-=-=-=-=-=-=-=-=-=-=-=-=-=-=
Score for this Scan:
No Hits Found above Threshold
Complete

Read Sequence:C25B8.1b  kqt-1 encodes one of three C. elegans KCNQ-like potassium channel subunits that, with respect to humans, is most similar to the KCNQ2-5 subfamily of channel proteins. although loss of KQT-1 activity via large-scale RNAi screens results in no obvious abnormalities, KQT-1 likely functions to regulate cellular excitability as expression of KQT-1 in Xenopus oocytes can produce K+ channel currents that functionally resemble vertebrate M-currents. activity of these KQT-1 channels can be suppressed by coexpression with the human M1 muscarinic receptor and treatment with diacylglycerol analogs. a KQT-1::GFP translational fusion is expressed in pharyngeal muscle cells, in the anterior and posterior mechanosensory neurons ALM and PLM, and in some head neurons. [Source: WormBase](271 nt)
=-=-=-=-=-=-=-=-=-=-=-=-=-=-=-=-=-=-=-=-=-=-=-=-=-=-=-=-=-=-=-=
Performing Scan: cel-let-7 vs C25B8.1b
=-=-=-=-=-=-=-=-=-=-=-=-=-=-=-=-=-=-=-=-=-=-=-=-=-=-=-=-=-=-=-=
Score for this Scan:
No Hits Found above Threshold
Complete

Read Sequence:F44G3.2  F44G3.2 [Source:RefSeq_peptide;Acc:NP_507054](48 nt)
=-=-=-=-=-=-=-=-=-=-=-=-=-=-=-=-=-=-=-=-=-=-=-=-=-=-=-=-=-=-=-=
Performing Scan: cel-let-7 vs F44G3.2
=-=-=-=-=-=-=-=-=-=-=-=-=-=-=-=-=-=-=-=-=-=-=-=-=-=-=-=-=-=-=-=
Score for this Scan:
No Hits Found above Threshold
Complete

Read Sequence:RL9_CAEEL  rpl-9 encodes a large ribosomal subunit L9 protein that affects fertility and embryonic viability. [Source: WormBase](44 nt)
=-=-=-=-=-=-=-=-=-=-=-=-=-=-=-=-=-=-=-=-=-=-=-=-=-=-=-=-=-=-=-=
Performing Scan: cel-let-7 vs RL9_CAEEL
=-=-=-=-=-=-=-=-=-=-=-=-=-=-=-=-=-=-=-=-=-=-=-=-=-=-=-=-=-=-=-=
Score for this Scan:
No Hits Found above Threshold
Complete

Read Sequence:K01A2.8d  MiRP K channel accessory Subunit family member (mps-2) [Source:RefSeq_peptide;Acc:NP_001033335](18 nt)
=-=-=-=-=-=-=-=-=-=-=-=-=-=-=-=-=-=-=-=-=-=-=-=-=-=-=-=-=-=-=-=
Performing Scan: cel-let-7 vs K01A2.8d
=-=-=-=-=-=-=-=-=-=-=-=-=-=-=-=-=-=-=-=-=-=-=-=-=-=-=-=-=-=-=-=
Score for this Scan:
No Hits Found above Threshold
Complete

Read Sequence:Y39G8C.2  Y39G8C.2 [Source:RefSeq_peptide;Acc:NP_496946](146 nt)
=-=-=-=-=-=-=-=-=-=-=-=-=-=-=-=-=-=-=-=-=-=-=-=-=-=-=-=-=-=-=-=
Performing Scan: cel-let-7 vs Y39G8C.2
=-=-=-=-=-=-=-=-=-=-=-=-=-=-=-=-=-=-=-=-=-=-=-=-=-=-=-=-=-=-=-=

   Forward:	Score: 117.000000  Q:4 to 22  R:52 to 73 Align Len (19) (68.42%) (84.21%)

   Query:    3' uugAUAUGUUGGAUGA-UGGAGu 5'
                   |:||| | ||:|| :|||| 
   Ref:      5' gcgTGTACTA-CTGCTGGCCTCg 3'

   Energy:  -20.400000 kCal/Mol

Scores for this hit:
>cel-let-7	Y39G8C.2	117.00	-20.40	0.00	4 22	52 73	19	68.42%	84.21%

Score for this Scan:
Seq1,Seq2,Tot Score,Tot Energy,Max Score,Max Energy,Strand,Len1,Len2,Positions
>>cel-let-7	Y39G8C.2	117.00	-20.40	117.00	-20.40	766	22	146	 51
Complete

Read Sequence:W02B12.3b.1  Probable splicing factor, arginine/serine-rich 1 (RNA-binding protein srp-5) (CeSRp75). [Source:Uniprot/SWISSPROT;Acc:Q23121](1046 nt)
=-=-=-=-=-=-=-=-=-=-=-=-=-=-=-=-=-=-=-=-=-=-=-=-=-=-=-=-=-=-=-=
Performing Scan: cel-let-7 vs W02B12.3b.1
=-=-=-=-=-=-=-=-=-=-=-=-=-=-=-=-=-=-=-=-=-=-=-=-=-=-=-=-=-=-=-=
Score for this Scan:
No Hits Found above Threshold
Complete

Read Sequence:ZC328.4  Suspended ANimation (anoxia-induced) defective family member (san-1) [Source:RefSeq_peptide;Acc:NP_491846](161 nt)
=-=-=-=-=-=-=-=-=-=-=-=-=-=-=-=-=-=-=-=-=-=-=-=-=-=-=-=-=-=-=-=
Performing Scan: cel-let-7 vs ZC328.4
=-=-=-=-=-=-=-=-=-=-=-=-=-=-=-=-=-=-=-=-=-=-=-=-=-=-=-=-=-=-=-=
Score for this Scan:
No Hits Found above Threshold
Complete

Read Sequence:C52E4.3.1  Probable small nuclear ribonucleoprotein Sm D2 (snRNP core protein D2) (Sm-D2). [Source:Uniprot/SWISSPROT;Acc:Q18786](170 nt)
=-=-=-=-=-=-=-=-=-=-=-=-=-=-=-=-=-=-=-=-=-=-=-=-=-=-=-=-=-=-=-=
Performing Scan: cel-let-7 vs C52E4.3.1
=-=-=-=-=-=-=-=-=-=-=-=-=-=-=-=-=-=-=-=-=-=-=-=-=-=-=-=-=-=-=-=
Score for this Scan:
No Hits Found above Threshold
Complete

Read Sequence:ZC8.6  ZC8.6 [Source:RefSeq_peptide;Acc:NP_508849](315 nt)
=-=-=-=-=-=-=-=-=-=-=-=-=-=-=-=-=-=-=-=-=-=-=-=-=-=-=-=-=-=-=-=
Performing Scan: cel-let-7 vs ZC8.6
=-=-=-=-=-=-=-=-=-=-=-=-=-=-=-=-=-=-=-=-=-=-=-=-=-=-=-=-=-=-=-=
Score for this Scan:
No Hits Found above Threshold
Complete

Read Sequence:D2096.2a  D2096.2a [Source:RefSeq_peptide;Acc:NP_001023104](107 nt)
=-=-=-=-=-=-=-=-=-=-=-=-=-=-=-=-=-=-=-=-=-=-=-=-=-=-=-=-=-=-=-=
Performing Scan: cel-let-7 vs D2096.2a
=-=-=-=-=-=-=-=-=-=-=-=-=-=-=-=-=-=-=-=-=-=-=-=-=-=-=-=-=-=-=-=
Score for this Scan:
No Hits Found above Threshold
Complete

Read Sequence:Y38E10A.17  Y38E10A.17 [Source:RefSeq_peptide;Acc:NP_496700](3 nt)
=-=-=-=-=-=-=-=-=-=-=-=-=-=-=-=-=-=-=-=-=-=-=-=-=-=-=-=-=-=-=-=
Performing Scan: cel-let-7 vs Y38E10A.17
=-=-=-=-=-=-=-=-=-=-=-=-=-=-=-=-=-=-=-=-=-=-=-=-=-=-=-=-=-=-=-=
Score for this Scan:
No Hits Found above Threshold
Complete

Read Sequence:R12H7.1.2  unc-9 encodes an innexin, an integral transmembrane channel protein that is a structural component of invertebrate gap junctions. UNC-9 is required for normal forward locomotion and egg-laying and also plays a role in the response to antihelminthics and volatile anesthetics. UNC-9 may form a functional pair with UNC-7, another C. elegans innexin, as mutations in unc-7 result in defects nearly identical to those in unc-9 mutant animals. [Source: WormBase](905 nt)
=-=-=-=-=-=-=-=-=-=-=-=-=-=-=-=-=-=-=-=-=-=-=-=-=-=-=-=-=-=-=-=
Performing Scan: cel-let-7 vs R12H7.1.2
=-=-=-=-=-=-=-=-=-=-=-=-=-=-=-=-=-=-=-=-=-=-=-=-=-=-=-=-=-=-=-=
Score for this Scan:
No Hits Found above Threshold
Complete

Read Sequence:F48G7.2  F48G7.2 [Source:RefSeq_peptide;Acc:NP_503274](398 nt)
=-=-=-=-=-=-=-=-=-=-=-=-=-=-=-=-=-=-=-=-=-=-=-=-=-=-=-=-=-=-=-=
Performing Scan: cel-let-7 vs F48G7.2
=-=-=-=-=-=-=-=-=-=-=-=-=-=-=-=-=-=-=-=-=-=-=-=-=-=-=-=-=-=-=-=
Score for this Scan:
No Hits Found above Threshold
Complete

Read Sequence:F32B5.7.1  F32B5.7 [Source:RefSeq_peptide;Acc:NP_491022](295 nt)
=-=-=-=-=-=-=-=-=-=-=-=-=-=-=-=-=-=-=-=-=-=-=-=-=-=-=-=-=-=-=-=
Performing Scan: cel-let-7 vs F32B5.7.1
=-=-=-=-=-=-=-=-=-=-=-=-=-=-=-=-=-=-=-=-=-=-=-=-=-=-=-=-=-=-=-=
Score for this Scan:
No Hits Found above Threshold
Complete

Read Sequence:D1025.9  Nematode Specific Peptide family, group C family member (nspc-19) [Source:RefSeq_peptide;Acc:NP_001024512](39 nt)
=-=-=-=-=-=-=-=-=-=-=-=-=-=-=-=-=-=-=-=-=-=-=-=-=-=-=-=-=-=-=-=
Performing Scan: cel-let-7 vs D1025.9
=-=-=-=-=-=-=-=-=-=-=-=-=-=-=-=-=-=-=-=-=-=-=-=-=-=-=-=-=-=-=-=
Score for this Scan:
No Hits Found above Threshold
Complete

Read Sequence:F55H2.1  Extracellular superoxide dismutase [Cu-Zn] precursor (EC 1.15.1.1) (EC-SOD). [Source:Uniprot/SWISSPROT;Acc:P34461](201 nt)
=-=-=-=-=-=-=-=-=-=-=-=-=-=-=-=-=-=-=-=-=-=-=-=-=-=-=-=-=-=-=-=
Performing Scan: cel-let-7 vs F55H2.1
=-=-=-=-=-=-=-=-=-=-=-=-=-=-=-=-=-=-=-=-=-=-=-=-=-=-=-=-=-=-=-=
Score for this Scan:
No Hits Found above Threshold
Complete

Read Sequence:E04F6.9  E04F6.9 [Source:RefSeq_peptide;Acc:NP_495503](7 nt)
=-=-=-=-=-=-=-=-=-=-=-=-=-=-=-=-=-=-=-=-=-=-=-=-=-=-=-=-=-=-=-=
Performing Scan: cel-let-7 vs E04F6.9
=-=-=-=-=-=-=-=-=-=-=-=-=-=-=-=-=-=-=-=-=-=-=-=-=-=-=-=-=-=-=-=
Score for this Scan:
No Hits Found above Threshold
Complete

Read Sequence:F11A6.1a  kpc-1 encodes two isoforms of a Kex2/subtilisin-like proprotein convertase that is a member of the subtilase family of calcium-dependent serine endoproteinases that includes mammalian furin (OMIM:136950) and Saccharomyces cerevisiae Kex2p. KPC-1 is required for normal growth and locomotion and is likely responsible for the processing of transforming growth factor (TGF) beta proproteins encoded by daf-7, dbl-1, and unc-129. [Source: WormBase](120 nt)
=-=-=-=-=-=-=-=-=-=-=-=-=-=-=-=-=-=-=-=-=-=-=-=-=-=-=-=-=-=-=-=
Performing Scan: cel-let-7 vs F11A6.1a
=-=-=-=-=-=-=-=-=-=-=-=-=-=-=-=-=-=-=-=-=-=-=-=-=-=-=-=-=-=-=-=
Score for this Scan:
No Hits Found above Threshold
Complete

Read Sequence:H06I04.6  H06I04.6 [Source:RefSeq_peptide;Acc:NP_001022638](127 nt)
=-=-=-=-=-=-=-=-=-=-=-=-=-=-=-=-=-=-=-=-=-=-=-=-=-=-=-=-=-=-=-=
Performing Scan: cel-let-7 vs H06I04.6
=-=-=-=-=-=-=-=-=-=-=-=-=-=-=-=-=-=-=-=-=-=-=-=-=-=-=-=-=-=-=-=
Score for this Scan:
No Hits Found above Threshold
Complete

Read Sequence:T04G9.3.1  Intracellular LEctin family member (ile-2) [Source:RefSeq_peptide;Acc:NP_508151](254 nt)
=-=-=-=-=-=-=-=-=-=-=-=-=-=-=-=-=-=-=-=-=-=-=-=-=-=-=-=-=-=-=-=
Performing Scan: cel-let-7 vs T04G9.3.1
=-=-=-=-=-=-=-=-=-=-=-=-=-=-=-=-=-=-=-=-=-=-=-=-=-=-=-=-=-=-=-=
Score for this Scan:
No Hits Found above Threshold
Complete

Read Sequence:Y73B3A.10  Y73B3A.10 [Source:RefSeq_peptide;Acc:NP_508062](215 nt)
=-=-=-=-=-=-=-=-=-=-=-=-=-=-=-=-=-=-=-=-=-=-=-=-=-=-=-=-=-=-=-=
Performing Scan: cel-let-7 vs Y73B3A.10
=-=-=-=-=-=-=-=-=-=-=-=-=-=-=-=-=-=-=-=-=-=-=-=-=-=-=-=-=-=-=-=
Score for this Scan:
No Hits Found above Threshold
Complete

Read Sequence:Y43B11AL.1  Y43B11AL.1 [Source:RefSeq_peptide;Acc:NP_501099](21 nt)
=-=-=-=-=-=-=-=-=-=-=-=-=-=-=-=-=-=-=-=-=-=-=-=-=-=-=-=-=-=-=-=
Performing Scan: cel-let-7 vs Y43B11AL.1
=-=-=-=-=-=-=-=-=-=-=-=-=-=-=-=-=-=-=-=-=-=-=-=-=-=-=-=-=-=-=-=
Score for this Scan:
No Hits Found above Threshold
Complete

Read Sequence:F44E2.7a  Putative zinc finger protein F44E2.7. [Source:Uniprot/SWISSPROT;Acc:P34437](226 nt)
=-=-=-=-=-=-=-=-=-=-=-=-=-=-=-=-=-=-=-=-=-=-=-=-=-=-=-=-=-=-=-=
Performing Scan: cel-let-7 vs F44E2.7a
=-=-=-=-=-=-=-=-=-=-=-=-=-=-=-=-=-=-=-=-=-=-=-=-=-=-=-=-=-=-=-=
Score for this Scan:
No Hits Found above Threshold
Complete

Read Sequence:R10E4.1.1  R10E4.1 [Source:RefSeq_peptide;Acc:NP_497854](192 nt)
=-=-=-=-=-=-=-=-=-=-=-=-=-=-=-=-=-=-=-=-=-=-=-=-=-=-=-=-=-=-=-=
Performing Scan: cel-let-7 vs R10E4.1.1
=-=-=-=-=-=-=-=-=-=-=-=-=-=-=-=-=-=-=-=-=-=-=-=-=-=-=-=-=-=-=-=
Score for this Scan:
No Hits Found above Threshold
Complete

Read Sequence:F56D1.2  F56D1.2 [Source:RefSeq_peptide;Acc:NP_001022206](303 nt)
=-=-=-=-=-=-=-=-=-=-=-=-=-=-=-=-=-=-=-=-=-=-=-=-=-=-=-=-=-=-=-=
Performing Scan: cel-let-7 vs F56D1.2
=-=-=-=-=-=-=-=-=-=-=-=-=-=-=-=-=-=-=-=-=-=-=-=-=-=-=-=-=-=-=-=
Score for this Scan:
No Hits Found above Threshold
Complete

Read Sequence:K04C2.3a.1  K04C2.3a [Source:RefSeq_peptide;Acc:NP_498496](284 nt)
=-=-=-=-=-=-=-=-=-=-=-=-=-=-=-=-=-=-=-=-=-=-=-=-=-=-=-=-=-=-=-=
Performing Scan: cel-let-7 vs K04C2.3a.1
=-=-=-=-=-=-=-=-=-=-=-=-=-=-=-=-=-=-=-=-=-=-=-=-=-=-=-=-=-=-=-=
Score for this Scan:
No Hits Found above Threshold
Complete

Read Sequence:W09G3.2.1  W09G3.2 [Source:RefSeq_peptide;Acc:NP_493416](194 nt)
=-=-=-=-=-=-=-=-=-=-=-=-=-=-=-=-=-=-=-=-=-=-=-=-=-=-=-=-=-=-=-=
Performing Scan: cel-let-7 vs W09G3.2.1
=-=-=-=-=-=-=-=-=-=-=-=-=-=-=-=-=-=-=-=-=-=-=-=-=-=-=-=-=-=-=-=
Score for this Scan:
No Hits Found above Threshold
Complete

Read Sequence:F55C12.5c  F55C12.5b [Source:RefSeq_peptide;Acc:NP_495171](1496 nt)
=-=-=-=-=-=-=-=-=-=-=-=-=-=-=-=-=-=-=-=-=-=-=-=-=-=-=-=-=-=-=-=
Performing Scan: cel-let-7 vs F55C12.5c
=-=-=-=-=-=-=-=-=-=-=-=-=-=-=-=-=-=-=-=-=-=-=-=-=-=-=-=-=-=-=-=
Score for this Scan:
No Hits Found above Threshold
Complete

Read Sequence:K04A8.1.1  K04A8.1 [Source:RefSeq_peptide;Acc:NP_504669](81 nt)
=-=-=-=-=-=-=-=-=-=-=-=-=-=-=-=-=-=-=-=-=-=-=-=-=-=-=-=-=-=-=-=
Performing Scan: cel-let-7 vs K04A8.1.1
=-=-=-=-=-=-=-=-=-=-=-=-=-=-=-=-=-=-=-=-=-=-=-=-=-=-=-=-=-=-=-=
Score for this Scan:
No Hits Found above Threshold
Complete

Read Sequence:Y43F8C.3  Y43F8C.3 [Source:RefSeq_peptide;Acc:NP_507803](511 nt)
=-=-=-=-=-=-=-=-=-=-=-=-=-=-=-=-=-=-=-=-=-=-=-=-=-=-=-=-=-=-=-=
Performing Scan: cel-let-7 vs Y43F8C.3
=-=-=-=-=-=-=-=-=-=-=-=-=-=-=-=-=-=-=-=-=-=-=-=-=-=-=-=-=-=-=-=
Score for this Scan:
No Hits Found above Threshold
Complete

Read Sequence:Y46G5A.5  PhosphatidylInositol SYnthase family member (pisy-1) [Source:RefSeq_peptide;Acc:NP_496711](236 nt)
=-=-=-=-=-=-=-=-=-=-=-=-=-=-=-=-=-=-=-=-=-=-=-=-=-=-=-=-=-=-=-=
Performing Scan: cel-let-7 vs Y46G5A.5
=-=-=-=-=-=-=-=-=-=-=-=-=-=-=-=-=-=-=-=-=-=-=-=-=-=-=-=-=-=-=-=
Score for this Scan:
No Hits Found above Threshold
Complete

Read Sequence:Y54E10BR.4  Y54E10BR.4 [Source:RefSeq_peptide;Acc:NP_491090](97 nt)
=-=-=-=-=-=-=-=-=-=-=-=-=-=-=-=-=-=-=-=-=-=-=-=-=-=-=-=-=-=-=-=
Performing Scan: cel-let-7 vs Y54E10BR.4
=-=-=-=-=-=-=-=-=-=-=-=-=-=-=-=-=-=-=-=-=-=-=-=-=-=-=-=-=-=-=-=
Score for this Scan:
No Hits Found above Threshold
Complete

Read Sequence:ZK1128.6a  ZK1128.6a [Source:RefSeq_peptide;Acc:NP_001022985](501 nt)
=-=-=-=-=-=-=-=-=-=-=-=-=-=-=-=-=-=-=-=-=-=-=-=-=-=-=-=-=-=-=-=
Performing Scan: cel-let-7 vs ZK1128.6a
=-=-=-=-=-=-=-=-=-=-=-=-=-=-=-=-=-=-=-=-=-=-=-=-=-=-=-=-=-=-=-=
Score for this Scan:
No Hits Found above Threshold
Complete

Read Sequence:F59B8.2.1  F59B8.2 [Source:RefSeq_peptide;Acc:NP_501665](176 nt)
=-=-=-=-=-=-=-=-=-=-=-=-=-=-=-=-=-=-=-=-=-=-=-=-=-=-=-=-=-=-=-=
Performing Scan: cel-let-7 vs F59B8.2.1
=-=-=-=-=-=-=-=-=-=-=-=-=-=-=-=-=-=-=-=-=-=-=-=-=-=-=-=-=-=-=-=
Score for this Scan:
No Hits Found above Threshold
Complete

Read Sequence:Y95B8A.6b  Y95B8A.6a [Source:RefSeq_peptide;Acc:NP_490788](78 nt)
=-=-=-=-=-=-=-=-=-=-=-=-=-=-=-=-=-=-=-=-=-=-=-=-=-=-=-=-=-=-=-=
Performing Scan: cel-let-7 vs Y95B8A.6b
=-=-=-=-=-=-=-=-=-=-=-=-=-=-=-=-=-=-=-=-=-=-=-=-=-=-=-=-=-=-=-=
Score for this Scan:
No Hits Found above Threshold
Complete

Read Sequence:T08B2.10.1  rps-17 encodes a small ribosomal subunit S17 protein. [Source: WormBase](56 nt)
=-=-=-=-=-=-=-=-=-=-=-=-=-=-=-=-=-=-=-=-=-=-=-=-=-=-=-=-=-=-=-=
Performing Scan: cel-let-7 vs T08B2.10.1
=-=-=-=-=-=-=-=-=-=-=-=-=-=-=-=-=-=-=-=-=-=-=-=-=-=-=-=-=-=-=-=
Score for this Scan:
No Hits Found above Threshold
Complete

Read Sequence:F54D11.2.2  F54D11.2 [Source:RefSeq_peptide;Acc:NP_504247](270 nt)
=-=-=-=-=-=-=-=-=-=-=-=-=-=-=-=-=-=-=-=-=-=-=-=-=-=-=-=-=-=-=-=
Performing Scan: cel-let-7 vs F54D11.2.2
=-=-=-=-=-=-=-=-=-=-=-=-=-=-=-=-=-=-=-=-=-=-=-=-=-=-=-=-=-=-=-=
Score for this Scan:
No Hits Found above Threshold
Complete

Read Sequence:F52D10.3a.1  14-3-3-like protein 2. [Source:Uniprot/SWISSPROT;Acc:Q20655](342 nt)
=-=-=-=-=-=-=-=-=-=-=-=-=-=-=-=-=-=-=-=-=-=-=-=-=-=-=-=-=-=-=-=
Performing Scan: cel-let-7 vs F52D10.3a.1
=-=-=-=-=-=-=-=-=-=-=-=-=-=-=-=-=-=-=-=-=-=-=-=-=-=-=-=-=-=-=-=
Score for this Scan:
No Hits Found above Threshold
Complete

Read Sequence:W03H9.2  W03H9.2 [Source:RefSeq_peptide;Acc:NP_496954](108 nt)
=-=-=-=-=-=-=-=-=-=-=-=-=-=-=-=-=-=-=-=-=-=-=-=-=-=-=-=-=-=-=-=
Performing Scan: cel-let-7 vs W03H9.2
=-=-=-=-=-=-=-=-=-=-=-=-=-=-=-=-=-=-=-=-=-=-=-=-=-=-=-=-=-=-=-=
Score for this Scan:
No Hits Found above Threshold
Complete

Read Sequence:NP_501763.1  K07F5.5 [Source:RefSeq_peptide;Acc:NP_501763](76 nt)
=-=-=-=-=-=-=-=-=-=-=-=-=-=-=-=-=-=-=-=-=-=-=-=-=-=-=-=-=-=-=-=
Performing Scan: cel-let-7 vs NP_501763.1
=-=-=-=-=-=-=-=-=-=-=-=-=-=-=-=-=-=-=-=-=-=-=-=-=-=-=-=-=-=-=-=
Score for this Scan:
No Hits Found above Threshold
Complete

Read Sequence:Y46G5A.25  Sodium:Neurotransmitter symporter Family family member (snf-4) [Source:RefSeq_peptide;Acc:NP_496730](40 nt)
=-=-=-=-=-=-=-=-=-=-=-=-=-=-=-=-=-=-=-=-=-=-=-=-=-=-=-=-=-=-=-=
Performing Scan: cel-let-7 vs Y46G5A.25
=-=-=-=-=-=-=-=-=-=-=-=-=-=-=-=-=-=-=-=-=-=-=-=-=-=-=-=-=-=-=-=
Score for this Scan:
No Hits Found above Threshold
Complete

Read Sequence:W02B12.2.1  Probable splicing factor, arginine/serine-rich 2 (RNA-binding protein srp-4) (CeSRp40). [Source:Uniprot/SWISSPROT;Acc:Q23120](210 nt)
=-=-=-=-=-=-=-=-=-=-=-=-=-=-=-=-=-=-=-=-=-=-=-=-=-=-=-=-=-=-=-=
Performing Scan: cel-let-7 vs W02B12.2.1
=-=-=-=-=-=-=-=-=-=-=-=-=-=-=-=-=-=-=-=-=-=-=-=-=-=-=-=-=-=-=-=
Score for this Scan:
No Hits Found above Threshold
Complete

Read Sequence:ZK678.8  (151 nt)
=-=-=-=-=-=-=-=-=-=-=-=-=-=-=-=-=-=-=-=-=-=-=-=-=-=-=-=-=-=-=-=
Performing Scan: cel-let-7 vs ZK678.8
=-=-=-=-=-=-=-=-=-=-=-=-=-=-=-=-=-=-=-=-=-=-=-=-=-=-=-=-=-=-=-=
Score for this Scan:
No Hits Found above Threshold
Complete

Read Sequence:NP_499385.3  The sca-1 gene encodes a sarco-endoplasmic reticulum Ca[2+] ATPase homolog that is required for development and muscle function. sca-1 is also a ortholog of human ATP2A1 (OMIM:108730), which when mutated leads to Darier-White disease (OMIM:124200). [Source: WormBase](557 nt)
=-=-=-=-=-=-=-=-=-=-=-=-=-=-=-=-=-=-=-=-=-=-=-=-=-=-=-=-=-=-=-=
Performing Scan: cel-let-7 vs NP_499385.3
=-=-=-=-=-=-=-=-=-=-=-=-=-=-=-=-=-=-=-=-=-=-=-=-=-=-=-=-=-=-=-=
Score for this Scan:
No Hits Found above Threshold
Complete

Read Sequence:Y71G12B.11b  Y71G12B.11a [Source:RefSeq_peptide;Acc:NP_490886](153 nt)
=-=-=-=-=-=-=-=-=-=-=-=-=-=-=-=-=-=-=-=-=-=-=-=-=-=-=-=-=-=-=-=
Performing Scan: cel-let-7 vs Y71G12B.11b
=-=-=-=-=-=-=-=-=-=-=-=-=-=-=-=-=-=-=-=-=-=-=-=-=-=-=-=-=-=-=-=
Score for this Scan:
No Hits Found above Threshold
Complete

Read Sequence:T05C3.5.1  This gene encodes a protein containing a DnaJ ('J') domain. [Source: WormBase](205 nt)
=-=-=-=-=-=-=-=-=-=-=-=-=-=-=-=-=-=-=-=-=-=-=-=-=-=-=-=-=-=-=-=
Performing Scan: cel-let-7 vs T05C3.5.1
=-=-=-=-=-=-=-=-=-=-=-=-=-=-=-=-=-=-=-=-=-=-=-=-=-=-=-=-=-=-=-=
Score for this Scan:
No Hits Found above Threshold
Complete

Read Sequence:ZC116.3  ZC116.3 is orthologous to the human gene CUBILIN (CUBN. OMIM:602997), which when mutated leads to hereditary megaloblastic anaemia 1 (OMIM:261100). [Source: WormBase](43 nt)
=-=-=-=-=-=-=-=-=-=-=-=-=-=-=-=-=-=-=-=-=-=-=-=-=-=-=-=-=-=-=-=
Performing Scan: cel-let-7 vs ZC116.3
=-=-=-=-=-=-=-=-=-=-=-=-=-=-=-=-=-=-=-=-=-=-=-=-=-=-=-=-=-=-=-=
Score for this Scan:
No Hits Found above Threshold
Complete

Read Sequence:F59B2.2  Putative amino-acid permease F59B2.2. [Source:Uniprot/SWISSPROT;Acc:P34479](310 nt)
=-=-=-=-=-=-=-=-=-=-=-=-=-=-=-=-=-=-=-=-=-=-=-=-=-=-=-=-=-=-=-=
Performing Scan: cel-let-7 vs F59B2.2
=-=-=-=-=-=-=-=-=-=-=-=-=-=-=-=-=-=-=-=-=-=-=-=-=-=-=-=-=-=-=-=
Score for this Scan:
No Hits Found above Threshold
Complete

Read Sequence:NP_502406.1  Heat Shock factor Binding protein family member (hsb-1) [Source:RefSeq_peptide;Acc:NP_502406](1096 nt)
=-=-=-=-=-=-=-=-=-=-=-=-=-=-=-=-=-=-=-=-=-=-=-=-=-=-=-=-=-=-=-=
Performing Scan: cel-let-7 vs NP_502406.1
=-=-=-=-=-=-=-=-=-=-=-=-=-=-=-=-=-=-=-=-=-=-=-=-=-=-=-=-=-=-=-=
Score for this Scan:
No Hits Found above Threshold
Complete

Read Sequence:E01G4.6  E01G4.6 [Source:RefSeq_peptide;Acc:NP_496836](104 nt)
=-=-=-=-=-=-=-=-=-=-=-=-=-=-=-=-=-=-=-=-=-=-=-=-=-=-=-=-=-=-=-=
Performing Scan: cel-let-7 vs E01G4.6
=-=-=-=-=-=-=-=-=-=-=-=-=-=-=-=-=-=-=-=-=-=-=-=-=-=-=-=-=-=-=-=
Score for this Scan:
No Hits Found above Threshold
Complete

Read Sequence:T06G6.6  T06G6.6 [Source:RefSeq_peptide;Acc:NP_493225](17 nt)
=-=-=-=-=-=-=-=-=-=-=-=-=-=-=-=-=-=-=-=-=-=-=-=-=-=-=-=-=-=-=-=
Performing Scan: cel-let-7 vs T06G6.6
=-=-=-=-=-=-=-=-=-=-=-=-=-=-=-=-=-=-=-=-=-=-=-=-=-=-=-=-=-=-=-=
Score for this Scan:
No Hits Found above Threshold
Complete

Read Sequence:F56G4.4  F56G4.4 [Source:RefSeq_peptide;Acc:NP_492912](52 nt)
=-=-=-=-=-=-=-=-=-=-=-=-=-=-=-=-=-=-=-=-=-=-=-=-=-=-=-=-=-=-=-=
Performing Scan: cel-let-7 vs F56G4.4
=-=-=-=-=-=-=-=-=-=-=-=-=-=-=-=-=-=-=-=-=-=-=-=-=-=-=-=-=-=-=-=
Score for this Scan:
No Hits Found above Threshold
Complete

Read Sequence:F23H11.4b  F23H11.4a [Source:RefSeq_peptide;Acc:NP_497289](257 nt)
=-=-=-=-=-=-=-=-=-=-=-=-=-=-=-=-=-=-=-=-=-=-=-=-=-=-=-=-=-=-=-=
Performing Scan: cel-let-7 vs F23H11.4b
=-=-=-=-=-=-=-=-=-=-=-=-=-=-=-=-=-=-=-=-=-=-=-=-=-=-=-=-=-=-=-=
Score for this Scan:
No Hits Found above Threshold
Complete

Read Sequence:F54D5.7.1  The F54D5.7 gene encodes an ortholog of the human gene GLUTARYL-COENZYME A DEHYDROGENASE (GCDH), which when mutated leads to glutaricaciduria type I (OMIM:231670). [Source: WormBase](113 nt)
=-=-=-=-=-=-=-=-=-=-=-=-=-=-=-=-=-=-=-=-=-=-=-=-=-=-=-=-=-=-=-=
Performing Scan: cel-let-7 vs F54D5.7.1
=-=-=-=-=-=-=-=-=-=-=-=-=-=-=-=-=-=-=-=-=-=-=-=-=-=-=-=-=-=-=-=
Score for this Scan:
No Hits Found above Threshold
Complete

Read Sequence:ENO_CAEEL  T21B10.2 is orthologous to human ENOLASE 1 (also CRYSTALLIN, TAU. ENO1. OMIM:172430), which when mutated leads to spherocytic red cell enolase deficiency. [Source: WormBase](187 nt)
=-=-=-=-=-=-=-=-=-=-=-=-=-=-=-=-=-=-=-=-=-=-=-=-=-=-=-=-=-=-=-=
Performing Scan: cel-let-7 vs ENO_CAEEL
=-=-=-=-=-=-=-=-=-=-=-=-=-=-=-=-=-=-=-=-=-=-=-=-=-=-=-=-=-=-=-=
Score for this Scan:
No Hits Found above Threshold
Complete

Read Sequence:F11E6.9  F11E6.9 [Source:RefSeq_peptide;Acc:NP_741500](192 nt)
=-=-=-=-=-=-=-=-=-=-=-=-=-=-=-=-=-=-=-=-=-=-=-=-=-=-=-=-=-=-=-=
Performing Scan: cel-let-7 vs F11E6.9
=-=-=-=-=-=-=-=-=-=-=-=-=-=-=-=-=-=-=-=-=-=-=-=-=-=-=-=-=-=-=-=
Score for this Scan:
No Hits Found above Threshold
Complete

Read Sequence:W03F8.1.2  Troponin I 4 (TnI 4) (CeTNI-4). [Source:Uniprot/SWISSPROT;Acc:O44572](159 nt)
=-=-=-=-=-=-=-=-=-=-=-=-=-=-=-=-=-=-=-=-=-=-=-=-=-=-=-=-=-=-=-=
Performing Scan: cel-let-7 vs W03F8.1.2
=-=-=-=-=-=-=-=-=-=-=-=-=-=-=-=-=-=-=-=-=-=-=-=-=-=-=-=-=-=-=-=
Score for this Scan:
No Hits Found above Threshold
Complete

Read Sequence:ZK563.2  ZK563.2 [Source:RefSeq_peptide;Acc:NP_508581](150 nt)
=-=-=-=-=-=-=-=-=-=-=-=-=-=-=-=-=-=-=-=-=-=-=-=-=-=-=-=-=-=-=-=
Performing Scan: cel-let-7 vs ZK563.2
=-=-=-=-=-=-=-=-=-=-=-=-=-=-=-=-=-=-=-=-=-=-=-=-=-=-=-=-=-=-=-=
Score for this Scan:
No Hits Found above Threshold
Complete

Read Sequence:Y54G2A.25a  lad-2 encodes a member of the immunoglobulin superfamily that is orthologous to Drosophila Neuroglian and the vertebrate L1-type neural adhesion molecules. although the precise role of LAD-2 in C. elegans development and/or behavior is not yet known, by homology, LAD-2 is predicted to function as an integral membrane receptor that regulates axon guidance and tissue morphogenesis. a lad-2 transcriptional reporter fusion is expressed in the SMD, SAA, SDQ, ALN, and PLN neurons. [Source: WormBase](87 nt)
=-=-=-=-=-=-=-=-=-=-=-=-=-=-=-=-=-=-=-=-=-=-=-=-=-=-=-=-=-=-=-=
Performing Scan: cel-let-7 vs Y54G2A.25a
=-=-=-=-=-=-=-=-=-=-=-=-=-=-=-=-=-=-=-=-=-=-=-=-=-=-=-=-=-=-=-=
Score for this Scan:
No Hits Found above Threshold
Complete

Read Sequence:Y48G1A.5  imb-5 encodes an importin-beta-like protein orthologous to mammalian CAS proteins (cellular apoptosis susceptibility) and Saccharomyces cerevisiae CSE1 (chromosome segregation 1). IMB-5 is predicted to function in nuclear transport of proteins required for mitotic progression or apoptosis as well as in re-export of importin-alpha, a nuclear import protein. in C. elegans, IMB-5 is essential for embryogenesis and required for normal pronuclear envelope dynamics, and may also play a role in vulval morphogenesis. [Source: WormBase](274 nt)
=-=-=-=-=-=-=-=-=-=-=-=-=-=-=-=-=-=-=-=-=-=-=-=-=-=-=-=-=-=-=-=
Performing Scan: cel-let-7 vs Y48G1A.5
=-=-=-=-=-=-=-=-=-=-=-=-=-=-=-=-=-=-=-=-=-=-=-=-=-=-=-=-=-=-=-=
Score for this Scan:
No Hits Found above Threshold
Complete

Read Sequence:C17D12.2  unc-75 encodes an RNA-binding protein with two N-terminal RNA recognition motifs (RRMs), a glutamine/asparagine-rich linker domain, and a third C-terminal RRM. UNC-75 is orthologous to mammalian CELF/BrunoL proteins that control pre-mRNA splicing. unc-75 is expressed in all neurons and in neurosecretory gland cells, and is required for normal modulation of GABA- and acetylcholine-mediated neurotransmission. UNC-75 protein is found with other RRM proteins in dynamic nuclear speckles, consistent with a role in alternative mRNA splicing. unc-75 mutations can be rescued in vivo by a human unc-75 transgene, but not by exc-7 or W02D3.11, indicating that UNC-75 acts on evolutionarily conserved but highly specific pre-mRNA substrates. both UNC-75 and EXC-7 are required in parallel for normal cholinergic neurotransmission. [Source: WormBase](282 nt)
=-=-=-=-=-=-=-=-=-=-=-=-=-=-=-=-=-=-=-=-=-=-=-=-=-=-=-=-=-=-=-=
Performing Scan: cel-let-7 vs C17D12.2
=-=-=-=-=-=-=-=-=-=-=-=-=-=-=-=-=-=-=-=-=-=-=-=-=-=-=-=-=-=-=-=
Score for this Scan:
No Hits Found above Threshold
Complete

Read Sequence:W08E3.2  W08E3.2 [Source:RefSeq_peptide;Acc:NP_493346](232 nt)
=-=-=-=-=-=-=-=-=-=-=-=-=-=-=-=-=-=-=-=-=-=-=-=-=-=-=-=-=-=-=-=
Performing Scan: cel-let-7 vs W08E3.2
=-=-=-=-=-=-=-=-=-=-=-=-=-=-=-=-=-=-=-=-=-=-=-=-=-=-=-=-=-=-=-=
Score for this Scan:
No Hits Found above Threshold
Complete

Read Sequence:F12F6.6  sec-24.1 encodes one of two C. elegans Sec24 homologs. in Saccharomyces cerevisiae, Sec24 is a member of the Sec24-Sec23 subunit of the COPII coat complex, assembly of which is essential for the first step of secretory protein transport from the endoplasmic reticulum (ER) to the Golgi. by homology with Sec24, SEC-24.1 is predicted to facilitate vesicle cargo selection, and likely contains multiple, independent sites for binding to secreted proteins. loss of sec-24.1 activity via RNAi indicates that SEC-24.1 is required for cuticle secretion and oogenesis. [Source: WormBase](453 nt)
=-=-=-=-=-=-=-=-=-=-=-=-=-=-=-=-=-=-=-=-=-=-=-=-=-=-=-=-=-=-=-=
Performing Scan: cel-let-7 vs F12F6.6
=-=-=-=-=-=-=-=-=-=-=-=-=-=-=-=-=-=-=-=-=-=-=-=-=-=-=-=-=-=-=-=
Score for this Scan:
No Hits Found above Threshold
Complete

Read Sequence:R153.1b  Probable 3',5'-cyclic phosphodiesterase pde-4 (EC 3.1.4.17). [Source:Uniprot/SWISSPROT;Acc:Q22000](812 nt)
=-=-=-=-=-=-=-=-=-=-=-=-=-=-=-=-=-=-=-=-=-=-=-=-=-=-=-=-=-=-=-=
Performing Scan: cel-let-7 vs R153.1b
=-=-=-=-=-=-=-=-=-=-=-=-=-=-=-=-=-=-=-=-=-=-=-=-=-=-=-=-=-=-=-=
Score for this Scan:
No Hits Found above Threshold
Complete

Read Sequence:C05G5.1  C05G5.1 [Source:RefSeq_peptide;Acc:NP_510447](41 nt)
=-=-=-=-=-=-=-=-=-=-=-=-=-=-=-=-=-=-=-=-=-=-=-=-=-=-=-=-=-=-=-=
Performing Scan: cel-let-7 vs C05G5.1
=-=-=-=-=-=-=-=-=-=-=-=-=-=-=-=-=-=-=-=-=-=-=-=-=-=-=-=-=-=-=-=
Score for this Scan:
No Hits Found above Threshold
Complete

Read Sequence:H36L18.2.2  H36L18.2 [Source:RefSeq_peptide;Acc:NP_510113](266 nt)
=-=-=-=-=-=-=-=-=-=-=-=-=-=-=-=-=-=-=-=-=-=-=-=-=-=-=-=-=-=-=-=
Performing Scan: cel-let-7 vs H36L18.2.2
=-=-=-=-=-=-=-=-=-=-=-=-=-=-=-=-=-=-=-=-=-=-=-=-=-=-=-=-=-=-=-=
Score for this Scan:
No Hits Found above Threshold
Complete

Read Sequence:F59A7.8  F59A7.8 [Source:RefSeq_peptide;Acc:NP_503548](156 nt)
=-=-=-=-=-=-=-=-=-=-=-=-=-=-=-=-=-=-=-=-=-=-=-=-=-=-=-=-=-=-=-=
Performing Scan: cel-let-7 vs F59A7.8
=-=-=-=-=-=-=-=-=-=-=-=-=-=-=-=-=-=-=-=-=-=-=-=-=-=-=-=-=-=-=-=
Score for this Scan:
No Hits Found above Threshold
Complete

Read Sequence:Y41D4B.10  dsl-3 encodes a putative secreted protein with single DSL and EGF domains in series, somewhat like Delta/LAG-2. DSL-3 belongs to a nematode-specific family of Delta/LAG-2-like proteins that includes DSL-1, -2, -3, -5, -6, and -7. [Source: WormBase](37 nt)
=-=-=-=-=-=-=-=-=-=-=-=-=-=-=-=-=-=-=-=-=-=-=-=-=-=-=-=-=-=-=-=
Performing Scan: cel-let-7 vs Y41D4B.10
=-=-=-=-=-=-=-=-=-=-=-=-=-=-=-=-=-=-=-=-=-=-=-=-=-=-=-=-=-=-=-=
Score for this Scan:
No Hits Found above Threshold
Complete

Read Sequence:C01G10.7  C01G10.7 [Source:RefSeq_peptide;Acc:NP_506716](237 nt)
=-=-=-=-=-=-=-=-=-=-=-=-=-=-=-=-=-=-=-=-=-=-=-=-=-=-=-=-=-=-=-=
Performing Scan: cel-let-7 vs C01G10.7
=-=-=-=-=-=-=-=-=-=-=-=-=-=-=-=-=-=-=-=-=-=-=-=-=-=-=-=-=-=-=-=
Score for this Scan:
No Hits Found above Threshold
Complete

Read Sequence:T10C6.5  T10C6.5 [Source:RefSeq_peptide;Acc:NP_507024](91 nt)
=-=-=-=-=-=-=-=-=-=-=-=-=-=-=-=-=-=-=-=-=-=-=-=-=-=-=-=-=-=-=-=
Performing Scan: cel-let-7 vs T10C6.5
=-=-=-=-=-=-=-=-=-=-=-=-=-=-=-=-=-=-=-=-=-=-=-=-=-=-=-=-=-=-=-=
Score for this Scan:
No Hits Found above Threshold
Complete

Read Sequence:T07H6.3b.1  COLlagen family member (col-166) [Source:RefSeq_peptide;Acc:NP_001024893](94 nt)
=-=-=-=-=-=-=-=-=-=-=-=-=-=-=-=-=-=-=-=-=-=-=-=-=-=-=-=-=-=-=-=
Performing Scan: cel-let-7 vs T07H6.3b.1
=-=-=-=-=-=-=-=-=-=-=-=-=-=-=-=-=-=-=-=-=-=-=-=-=-=-=-=-=-=-=-=
Score for this Scan:
No Hits Found above Threshold
Complete

Read Sequence:F46C3.1  pek-1 encodes a predicted transmembrane protein kinase orthologous to human eukaryotic translation initiation factor 2-alpha kinase 3 (EIF2AK3, OMIM:604032), which when mutated leads to Wolcott-Rallison syndrome. PEK-1 is strongly expressed in intestinal cells and is required for the unfolded protein response (UPR) that counteracts cellular stress induced by accumulation of unfolded proteins in the endoplasmic reticulum (ER). PEK-1 may function in the endoplasmic reticulum to phosphorylate eIF2alpha and inhibit protein synthesis in response to endogenous ER stress. [Source: WormBase](381 nt)
=-=-=-=-=-=-=-=-=-=-=-=-=-=-=-=-=-=-=-=-=-=-=-=-=-=-=-=-=-=-=-=
Performing Scan: cel-let-7 vs F46C3.1
=-=-=-=-=-=-=-=-=-=-=-=-=-=-=-=-=-=-=-=-=-=-=-=-=-=-=-=-=-=-=-=
Score for this Scan:
No Hits Found above Threshold
Complete

Read Sequence:F28B3.9  ACyLtransferase-like family member (acl-11) [Source:RefSeq_peptide;Acc:NP_491479](329 nt)
=-=-=-=-=-=-=-=-=-=-=-=-=-=-=-=-=-=-=-=-=-=-=-=-=-=-=-=-=-=-=-=
Performing Scan: cel-let-7 vs F28B3.9
=-=-=-=-=-=-=-=-=-=-=-=-=-=-=-=-=-=-=-=-=-=-=-=-=-=-=-=-=-=-=-=
Score for this Scan:
No Hits Found above Threshold
Complete

Read Sequence:F52E1.7a  hsp-17 encodes a heat shock protein that is a member of the hsp16/hsp20/alpha-crystallin family of heat shock proteins. by homology, HSP-17 is predicted to function as a molecular chaperone that protects cells from heat-induced protein aggregation and denaturation. at present, the precise developmental and/or behavioral role of HSP-17, as well as its expression pattern, are not yet known. [Source: WormBase](576 nt)
=-=-=-=-=-=-=-=-=-=-=-=-=-=-=-=-=-=-=-=-=-=-=-=-=-=-=-=-=-=-=-=
Performing Scan: cel-let-7 vs F52E1.7a
=-=-=-=-=-=-=-=-=-=-=-=-=-=-=-=-=-=-=-=-=-=-=-=-=-=-=-=-=-=-=-=
Score for this Scan:
No Hits Found above Threshold
Complete

Read Sequence:R08D7.7  R08D7.7 [Source:RefSeq_peptide;Acc:NP_498988](153 nt)
=-=-=-=-=-=-=-=-=-=-=-=-=-=-=-=-=-=-=-=-=-=-=-=-=-=-=-=-=-=-=-=
Performing Scan: cel-let-7 vs R08D7.7
=-=-=-=-=-=-=-=-=-=-=-=-=-=-=-=-=-=-=-=-=-=-=-=-=-=-=-=-=-=-=-=
Score for this Scan:
No Hits Found above Threshold
Complete

Read Sequence:F33A8.5.1  F33A8.5 is orthologous to the human gene SUCCINATE DEHYDROGENASE COMPLEX, SUBUNIT D, INTEGRAL MEMBRANE PROTEIN (SDHD. OMIM:602690), which when mutated leads to disease. [Source: WormBase](202 nt)
=-=-=-=-=-=-=-=-=-=-=-=-=-=-=-=-=-=-=-=-=-=-=-=-=-=-=-=-=-=-=-=
Performing Scan: cel-let-7 vs F33A8.5.1
=-=-=-=-=-=-=-=-=-=-=-=-=-=-=-=-=-=-=-=-=-=-=-=-=-=-=-=-=-=-=-=
Score for this Scan:
No Hits Found above Threshold
Complete

Read Sequence:B0365.1  B0365.1 [Source:RefSeq_peptide;Acc:NP_506267](95 nt)
=-=-=-=-=-=-=-=-=-=-=-=-=-=-=-=-=-=-=-=-=-=-=-=-=-=-=-=-=-=-=-=
Performing Scan: cel-let-7 vs B0365.1
=-=-=-=-=-=-=-=-=-=-=-=-=-=-=-=-=-=-=-=-=-=-=-=-=-=-=-=-=-=-=-=
Score for this Scan:
No Hits Found above Threshold
Complete

Read Sequence:F55H12.3  F55H12.3 [Source:RefSeq_peptide;Acc:NP_492397](96 nt)
=-=-=-=-=-=-=-=-=-=-=-=-=-=-=-=-=-=-=-=-=-=-=-=-=-=-=-=-=-=-=-=
Performing Scan: cel-let-7 vs F55H12.3
=-=-=-=-=-=-=-=-=-=-=-=-=-=-=-=-=-=-=-=-=-=-=-=-=-=-=-=-=-=-=-=
Score for this Scan:
No Hits Found above Threshold
Complete

Read Sequence:C06B8.8.2  rpl-38 encodes a large ribosomal subunit L38 protein. [Source: WormBase](94 nt)
=-=-=-=-=-=-=-=-=-=-=-=-=-=-=-=-=-=-=-=-=-=-=-=-=-=-=-=-=-=-=-=
Performing Scan: cel-let-7 vs C06B8.8.2
=-=-=-=-=-=-=-=-=-=-=-=-=-=-=-=-=-=-=-=-=-=-=-=-=-=-=-=-=-=-=-=
Score for this Scan:
No Hits Found above Threshold
Complete

Read Sequence:B0336.4  rgs-5 encodes a regulator of G protein signaling. by homology, RGS-5 is predicted to function as a GTPase-activating protein that binds G protein alpha subunits and negatively regulates heterotrimeric G protein signaling. loss of rgs-5 activity via RNAi or a deletion mutation results in no obvious defects, and likewise, rgs-5 overexpression has no measurable effect on egg-laying behavior, locomotion, or viability. an rgs-5 transcriptional reporter is expressed in head neurons in larvae and adults. [Source: WormBase](317 nt)
=-=-=-=-=-=-=-=-=-=-=-=-=-=-=-=-=-=-=-=-=-=-=-=-=-=-=-=-=-=-=-=
Performing Scan: cel-let-7 vs B0336.4
=-=-=-=-=-=-=-=-=-=-=-=-=-=-=-=-=-=-=-=-=-=-=-=-=-=-=-=-=-=-=-=
Score for this Scan:
No Hits Found above Threshold
Complete

Read Sequence:K10C3.6c.2  Nuclear hormone receptor family member nhr-49. [Source:Uniprot/SWISSPROT;Acc:O45666](493 nt)
=-=-=-=-=-=-=-=-=-=-=-=-=-=-=-=-=-=-=-=-=-=-=-=-=-=-=-=-=-=-=-=
Performing Scan: cel-let-7 vs K10C3.6c.2
=-=-=-=-=-=-=-=-=-=-=-=-=-=-=-=-=-=-=-=-=-=-=-=-=-=-=-=-=-=-=-=
Score for this Scan:
No Hits Found above Threshold
Complete

Read Sequence:Y54G2A.39  C-type LECtin family member (clec-80) [Source:RefSeq_peptide;Acc:NP_001023504](932 nt)
=-=-=-=-=-=-=-=-=-=-=-=-=-=-=-=-=-=-=-=-=-=-=-=-=-=-=-=-=-=-=-=
Performing Scan: cel-let-7 vs Y54G2A.39
=-=-=-=-=-=-=-=-=-=-=-=-=-=-=-=-=-=-=-=-=-=-=-=-=-=-=-=-=-=-=-=
Score for this Scan:
No Hits Found above Threshold
Complete

Read Sequence:F53F4.5.2  fmo-14 encodes a protein with homology to human hepatic flavin-containing monooxygenase 5. [Source: WormBase](162 nt)
=-=-=-=-=-=-=-=-=-=-=-=-=-=-=-=-=-=-=-=-=-=-=-=-=-=-=-=-=-=-=-=
Performing Scan: cel-let-7 vs F53F4.5.2
=-=-=-=-=-=-=-=-=-=-=-=-=-=-=-=-=-=-=-=-=-=-=-=-=-=-=-=-=-=-=-=
Score for this Scan:
No Hits Found above Threshold
Complete

Read Sequence:C05D10.1a.1  C05D10.1a [Source:RefSeq_peptide;Acc:NP_741168](307 nt)
=-=-=-=-=-=-=-=-=-=-=-=-=-=-=-=-=-=-=-=-=-=-=-=-=-=-=-=-=-=-=-=
Performing Scan: cel-let-7 vs C05D10.1a.1
=-=-=-=-=-=-=-=-=-=-=-=-=-=-=-=-=-=-=-=-=-=-=-=-=-=-=-=-=-=-=-=
Score for this Scan:
No Hits Found above Threshold
Complete

Read Sequence:D2005.3  Uncharacterized protein D2005.3. [Source:Uniprot/SWISSPROT;Acc:Q93408](75 nt)
=-=-=-=-=-=-=-=-=-=-=-=-=-=-=-=-=-=-=-=-=-=-=-=-=-=-=-=-=-=-=-=
Performing Scan: cel-let-7 vs D2005.3
=-=-=-=-=-=-=-=-=-=-=-=-=-=-=-=-=-=-=-=-=-=-=-=-=-=-=-=-=-=-=-=
Score for this Scan:
No Hits Found above Threshold
Complete

Read Sequence:B0285.6  Uncharacterized transporter B0285.6. [Source:Uniprot/SWISSPROT;Acc:P46556](85 nt)
=-=-=-=-=-=-=-=-=-=-=-=-=-=-=-=-=-=-=-=-=-=-=-=-=-=-=-=-=-=-=-=
Performing Scan: cel-let-7 vs B0285.6
=-=-=-=-=-=-=-=-=-=-=-=-=-=-=-=-=-=-=-=-=-=-=-=-=-=-=-=-=-=-=-=
Score for this Scan:
No Hits Found above Threshold
Complete

Read Sequence:T27F6.8  This gene encodes a protein containing an F-box, a motif predicted to mediate protein-protein interactions either with homologs of yeast Skp-1p or with other proteins. [Source: WormBase](159 nt)
=-=-=-=-=-=-=-=-=-=-=-=-=-=-=-=-=-=-=-=-=-=-=-=-=-=-=-=-=-=-=-=
Performing Scan: cel-let-7 vs T27F6.8
=-=-=-=-=-=-=-=-=-=-=-=-=-=-=-=-=-=-=-=-=-=-=-=-=-=-=-=-=-=-=-=
Score for this Scan:
No Hits Found above Threshold
Complete

Read Sequence:T14E8.1c  T14E8.1b [Source:RefSeq_peptide;Acc:NP_509105](518 nt)
=-=-=-=-=-=-=-=-=-=-=-=-=-=-=-=-=-=-=-=-=-=-=-=-=-=-=-=-=-=-=-=
Performing Scan: cel-let-7 vs T14E8.1c
=-=-=-=-=-=-=-=-=-=-=-=-=-=-=-=-=-=-=-=-=-=-=-=-=-=-=-=-=-=-=-=
Score for this Scan:
No Hits Found above Threshold
Complete

Read Sequence:F32A5.3  Putative serine carboxypeptidase F32A5.3 precursor (EC 3.4.16.-). [Source:Uniprot/SWISSPROT;Acc:P52716](582 nt)
=-=-=-=-=-=-=-=-=-=-=-=-=-=-=-=-=-=-=-=-=-=-=-=-=-=-=-=-=-=-=-=
Performing Scan: cel-let-7 vs F32A5.3
=-=-=-=-=-=-=-=-=-=-=-=-=-=-=-=-=-=-=-=-=-=-=-=-=-=-=-=-=-=-=-=
Score for this Scan:
No Hits Found above Threshold
Complete

Read Sequence:F56A11.6  F56A11.6 [Source:RefSeq_peptide;Acc:NP_499950](23 nt)
=-=-=-=-=-=-=-=-=-=-=-=-=-=-=-=-=-=-=-=-=-=-=-=-=-=-=-=-=-=-=-=
Performing Scan: cel-let-7 vs F56A11.6
=-=-=-=-=-=-=-=-=-=-=-=-=-=-=-=-=-=-=-=-=-=-=-=-=-=-=-=-=-=-=-=
Score for this Scan:
No Hits Found above Threshold
Complete

Read Sequence:C18C4.5a  C18C4.5a [Source:RefSeq_peptide;Acc:NP_741538](316 nt)
=-=-=-=-=-=-=-=-=-=-=-=-=-=-=-=-=-=-=-=-=-=-=-=-=-=-=-=-=-=-=-=
Performing Scan: cel-let-7 vs C18C4.5a
=-=-=-=-=-=-=-=-=-=-=-=-=-=-=-=-=-=-=-=-=-=-=-=-=-=-=-=-=-=-=-=
Score for this Scan:
No Hits Found above Threshold
Complete

Read Sequence:D1046.1.1  D1046.1 [Source:RefSeq_peptide;Acc:NP_501551](237 nt)
=-=-=-=-=-=-=-=-=-=-=-=-=-=-=-=-=-=-=-=-=-=-=-=-=-=-=-=-=-=-=-=
Performing Scan: cel-let-7 vs D1046.1.1
=-=-=-=-=-=-=-=-=-=-=-=-=-=-=-=-=-=-=-=-=-=-=-=-=-=-=-=-=-=-=-=
Score for this Scan:
No Hits Found above Threshold
Complete

Read Sequence:C15F1.3b  The tra-2 gene encodes a transmembrane receptor that functions in the sex determination pathway to specify female fates in hermaphroditic XX animals. tra-2 encodes two proteins: TRA-2A, the major protein expressed at all developmental stages, and TRA-2B, a form specific to the hermaphrodite germ line. in hermaphrodites, direct interaction between the TRA-2A intracellular domain inhibits FEM-3 masculinizing activity, whereas in males, TRA-2A is negatively regulated by HER-1, allowing the FEM proteins to specify male development. [Source: WormBase](85 nt)
=-=-=-=-=-=-=-=-=-=-=-=-=-=-=-=-=-=-=-=-=-=-=-=-=-=-=-=-=-=-=-=
Performing Scan: cel-let-7 vs C15F1.3b
=-=-=-=-=-=-=-=-=-=-=-=-=-=-=-=-=-=-=-=-=-=-=-=-=-=-=-=-=-=-=-=
Score for this Scan:
No Hits Found above Threshold
Complete

Read Sequence:D2092.8  D2092.8 [Source:RefSeq_peptide;Acc:NP_491905](116 nt)
=-=-=-=-=-=-=-=-=-=-=-=-=-=-=-=-=-=-=-=-=-=-=-=-=-=-=-=-=-=-=-=
Performing Scan: cel-let-7 vs D2092.8
=-=-=-=-=-=-=-=-=-=-=-=-=-=-=-=-=-=-=-=-=-=-=-=-=-=-=-=-=-=-=-=
Score for this Scan:
No Hits Found above Threshold
Complete

Read Sequence:R11G1.1  R11G1.1 [Source:RefSeq_peptide;Acc:NP_508629](77 nt)
=-=-=-=-=-=-=-=-=-=-=-=-=-=-=-=-=-=-=-=-=-=-=-=-=-=-=-=-=-=-=-=
Performing Scan: cel-let-7 vs R11G1.1
=-=-=-=-=-=-=-=-=-=-=-=-=-=-=-=-=-=-=-=-=-=-=-=-=-=-=-=-=-=-=-=
Score for this Scan:
No Hits Found above Threshold
Complete

Read Sequence:F45E12.1  F45E12.1 [Source:RefSeq_peptide;Acc:NP_495529](531 nt)
=-=-=-=-=-=-=-=-=-=-=-=-=-=-=-=-=-=-=-=-=-=-=-=-=-=-=-=-=-=-=-=
Performing Scan: cel-let-7 vs F45E12.1
=-=-=-=-=-=-=-=-=-=-=-=-=-=-=-=-=-=-=-=-=-=-=-=-=-=-=-=-=-=-=-=
Score for this Scan:
No Hits Found above Threshold
Complete

Read Sequence:NP_505172.1  pos-1 encodes a CCCH-type zinc-finger protein. during embryogenesis, maternally provided POS-1 is essential for proper fate specification of germ cells, intestine, pharynx, and hypodermis. POS-1's role in cell fate specification is likely as a translational regulator, as POS-1 is required, in posterior blastomeres, for positive regulation of apx-1 mRNA translation and negative regulation of glp-1 mRNA translation via direct binding to the spatial control region (SCR) in the glp-1 mRNA 3' UTR. in regulating mRNA translation, POS-1 interacts with SPN-4, an RNP-type RNA binding protein, that may function to negatively regulate POS-1 activity. pos-1 mRNA is first detected in the gonads of L4 and adult animals, and is present uniformly in oocytes and newly fertilized embryos. during early embryonic divisions, pos-1 mRNA is present at higher levels in germline blastomeres until it disappears following the division of P4. POS-1 protein is first apparent at low levels in 1-cell embryos, with subsequent expression mirroring that of pos-1 mRNA: high levels in germline blastomeres until its disappearance after the P4 division. in the germline blastomeres P1, P2, P3, and P4, POS-1 colocalizes with cytoplasmic and perinuclear P granules. [Source: WormBase](314 nt)
=-=-=-=-=-=-=-=-=-=-=-=-=-=-=-=-=-=-=-=-=-=-=-=-=-=-=-=-=-=-=-=
Performing Scan: cel-let-7 vs NP_505172.1
=-=-=-=-=-=-=-=-=-=-=-=-=-=-=-=-=-=-=-=-=-=-=-=-=-=-=-=-=-=-=-=
Score for this Scan:
No Hits Found above Threshold
Complete

Read Sequence:C55F2.1b.1  C55F2.1b [Source:RefSeq_peptide;Acc:NP_741452](577 nt)
=-=-=-=-=-=-=-=-=-=-=-=-=-=-=-=-=-=-=-=-=-=-=-=-=-=-=-=-=-=-=-=
Performing Scan: cel-let-7 vs C55F2.1b.1
=-=-=-=-=-=-=-=-=-=-=-=-=-=-=-=-=-=-=-=-=-=-=-=-=-=-=-=-=-=-=-=
Score for this Scan:
No Hits Found above Threshold
Complete

Read Sequence:C18E9.4  C18E9.4 encodes the C. elegans ortholog of the NDUFB3/B12 subunit of the mitochondrial NADH dehydrogenase (ubiquinone) complex (complex I). [Source: WormBase](111 nt)
=-=-=-=-=-=-=-=-=-=-=-=-=-=-=-=-=-=-=-=-=-=-=-=-=-=-=-=-=-=-=-=
Performing Scan: cel-let-7 vs C18E9.4
=-=-=-=-=-=-=-=-=-=-=-=-=-=-=-=-=-=-=-=-=-=-=-=-=-=-=-=-=-=-=-=
Score for this Scan:
No Hits Found above Threshold
Complete

Read Sequence:F58E6.5  F58E6.5 [Source:RefSeq_peptide;Acc:NP_505516](31 nt)
=-=-=-=-=-=-=-=-=-=-=-=-=-=-=-=-=-=-=-=-=-=-=-=-=-=-=-=-=-=-=-=
Performing Scan: cel-let-7 vs F58E6.5
=-=-=-=-=-=-=-=-=-=-=-=-=-=-=-=-=-=-=-=-=-=-=-=-=-=-=-=-=-=-=-=
Score for this Scan:
No Hits Found above Threshold
Complete

Read Sequence:Y54G2A.4  Y54G2A.4 [Source:RefSeq_peptide;Acc:NP_500274](148 nt)
=-=-=-=-=-=-=-=-=-=-=-=-=-=-=-=-=-=-=-=-=-=-=-=-=-=-=-=-=-=-=-=
Performing Scan: cel-let-7 vs Y54G2A.4
=-=-=-=-=-=-=-=-=-=-=-=-=-=-=-=-=-=-=-=-=-=-=-=-=-=-=-=-=-=-=-=
Score for this Scan:
No Hits Found above Threshold
Complete

Read Sequence:F39B2.10.1  This gene encodes a protein containing a DnaJ ('J') domain. [Source: WormBase](355 nt)
=-=-=-=-=-=-=-=-=-=-=-=-=-=-=-=-=-=-=-=-=-=-=-=-=-=-=-=-=-=-=-=
Performing Scan: cel-let-7 vs F39B2.10.1
=-=-=-=-=-=-=-=-=-=-=-=-=-=-=-=-=-=-=-=-=-=-=-=-=-=-=-=-=-=-=-=
Score for this Scan:
No Hits Found above Threshold
Complete

Read Sequence:C43F9.8  Eph(F)riN family member (efn-2) [Source:RefSeq_peptide;Acc:NP_501955](199 nt)
=-=-=-=-=-=-=-=-=-=-=-=-=-=-=-=-=-=-=-=-=-=-=-=-=-=-=-=-=-=-=-=
Performing Scan: cel-let-7 vs C43F9.8
=-=-=-=-=-=-=-=-=-=-=-=-=-=-=-=-=-=-=-=-=-=-=-=-=-=-=-=-=-=-=-=
Score for this Scan:
No Hits Found above Threshold
Complete

Read Sequence:Y106G6H.2b.5  pab-1 encodes a polyadenylate-binding protein (i.e., poly(A)-binding protein, or PAB). while not extensively characterized, PAB-1 has been successfully used as an epitope-tagged transgenic reagent for tissue-specific isolation of mRNAs. [Source: WormBase](185 nt)
=-=-=-=-=-=-=-=-=-=-=-=-=-=-=-=-=-=-=-=-=-=-=-=-=-=-=-=-=-=-=-=
Performing Scan: cel-let-7 vs Y106G6H.2b.5
=-=-=-=-=-=-=-=-=-=-=-=-=-=-=-=-=-=-=-=-=-=-=-=-=-=-=-=-=-=-=-=
Score for this Scan:
No Hits Found above Threshold
Complete

Read Sequence:C28C12.12.1  C28C12.12 [Source:RefSeq_peptide;Acc:NP_501451](236 nt)
=-=-=-=-=-=-=-=-=-=-=-=-=-=-=-=-=-=-=-=-=-=-=-=-=-=-=-=-=-=-=-=
Performing Scan: cel-let-7 vs C28C12.12.1
=-=-=-=-=-=-=-=-=-=-=-=-=-=-=-=-=-=-=-=-=-=-=-=-=-=-=-=-=-=-=-=
Score for this Scan:
No Hits Found above Threshold
Complete

Read Sequence:F52H3.3  BTB and MATH domain-containing protein 38. [Source:Uniprot/SWISSPROT;Acc:Q20681](57 nt)
=-=-=-=-=-=-=-=-=-=-=-=-=-=-=-=-=-=-=-=-=-=-=-=-=-=-=-=-=-=-=-=
Performing Scan: cel-let-7 vs F52H3.3
=-=-=-=-=-=-=-=-=-=-=-=-=-=-=-=-=-=-=-=-=-=-=-=-=-=-=-=-=-=-=-=
Score for this Scan:
No Hits Found above Threshold
Complete

Read Sequence:F42G8.3a  The pmk-2 gene encodes a homolog of p38, a type of mitogen-activated protein kinase (MAPK) that in mammals is generally activated by diverse cellular stresses and ligands. [Source: WormBase](307 nt)
=-=-=-=-=-=-=-=-=-=-=-=-=-=-=-=-=-=-=-=-=-=-=-=-=-=-=-=-=-=-=-=
Performing Scan: cel-let-7 vs F42G8.3a
=-=-=-=-=-=-=-=-=-=-=-=-=-=-=-=-=-=-=-=-=-=-=-=-=-=-=-=-=-=-=-=
Score for this Scan:
No Hits Found above Threshold
Complete

Read Sequence:Y48A6B.7  Y48A6B.7 [Source:RefSeq_peptide;Acc:NP_499418](49 nt)
=-=-=-=-=-=-=-=-=-=-=-=-=-=-=-=-=-=-=-=-=-=-=-=-=-=-=-=-=-=-=-=
Performing Scan: cel-let-7 vs Y48A6B.7
=-=-=-=-=-=-=-=-=-=-=-=-=-=-=-=-=-=-=-=-=-=-=-=-=-=-=-=-=-=-=-=
Score for this Scan:
No Hits Found above Threshold
Complete

Read Sequence:F36A4.10  col-34 encodes a cuticle collagen protein and is a critical component of male tail cuticle organization affecting ray morphology. [Source: WormBase](38 nt)
=-=-=-=-=-=-=-=-=-=-=-=-=-=-=-=-=-=-=-=-=-=-=-=-=-=-=-=-=-=-=-=
Performing Scan: cel-let-7 vs F36A4.10
=-=-=-=-=-=-=-=-=-=-=-=-=-=-=-=-=-=-=-=-=-=-=-=-=-=-=-=-=-=-=-=
Score for this Scan:
No Hits Found above Threshold
Complete

Read Sequence:K01A2.10  K01A2.10 [Source:RefSeq_peptide;Acc:NP_493709](87 nt)
=-=-=-=-=-=-=-=-=-=-=-=-=-=-=-=-=-=-=-=-=-=-=-=-=-=-=-=-=-=-=-=
Performing Scan: cel-let-7 vs K01A2.10
=-=-=-=-=-=-=-=-=-=-=-=-=-=-=-=-=-=-=-=-=-=-=-=-=-=-=-=-=-=-=-=
Score for this Scan:
No Hits Found above Threshold
Complete

Read Sequence:F44D12.9.1  F44D12.9 [Source:RefSeq_peptide;Acc:NP_501807](4 nt)
=-=-=-=-=-=-=-=-=-=-=-=-=-=-=-=-=-=-=-=-=-=-=-=-=-=-=-=-=-=-=-=
Performing Scan: cel-let-7 vs F44D12.9.1
=-=-=-=-=-=-=-=-=-=-=-=-=-=-=-=-=-=-=-=-=-=-=-=-=-=-=-=-=-=-=-=
Score for this Scan:
No Hits Found above Threshold
Complete

Read Sequence:T14G10.7.1  T14G10.7 [Source:RefSeq_peptide;Acc:NP_501852](169 nt)
=-=-=-=-=-=-=-=-=-=-=-=-=-=-=-=-=-=-=-=-=-=-=-=-=-=-=-=-=-=-=-=
Performing Scan: cel-let-7 vs T14G10.7.1
=-=-=-=-=-=-=-=-=-=-=-=-=-=-=-=-=-=-=-=-=-=-=-=-=-=-=-=-=-=-=-=
Score for this Scan:
No Hits Found above Threshold
Complete

Read Sequence:C29H12.1  aRginyl aa-tRNA syntheTase family member (rrt-2) [Source:RefSeq_peptide;Acc:NP_495227](222 nt)
=-=-=-=-=-=-=-=-=-=-=-=-=-=-=-=-=-=-=-=-=-=-=-=-=-=-=-=-=-=-=-=
Performing Scan: cel-let-7 vs C29H12.1
=-=-=-=-=-=-=-=-=-=-=-=-=-=-=-=-=-=-=-=-=-=-=-=-=-=-=-=-=-=-=-=
Score for this Scan:
No Hits Found above Threshold
Complete

Read Sequence:T21C9.5.1  lpd-9 encodes a novel protein conserved amongst C. elegans, C. briggsae, and C. remanei. loss of lpd-9 activity via RNAi indicates that LPD-9 is required for fat storage and for larval growth and development. [Source: WormBase](135 nt)
=-=-=-=-=-=-=-=-=-=-=-=-=-=-=-=-=-=-=-=-=-=-=-=-=-=-=-=-=-=-=-=
Performing Scan: cel-let-7 vs T21C9.5.1
=-=-=-=-=-=-=-=-=-=-=-=-=-=-=-=-=-=-=-=-=-=-=-=-=-=-=-=-=-=-=-=
Score for this Scan:
No Hits Found above Threshold
Complete

Read Sequence:F09F3.9.1  Carnitine Palmitoyl Transferase family member (cpt-5) [Source:RefSeq_peptide;Acc:NP_741637](58 nt)
=-=-=-=-=-=-=-=-=-=-=-=-=-=-=-=-=-=-=-=-=-=-=-=-=-=-=-=-=-=-=-=
Performing Scan: cel-let-7 vs F09F3.9.1
=-=-=-=-=-=-=-=-=-=-=-=-=-=-=-=-=-=-=-=-=-=-=-=-=-=-=-=-=-=-=-=
Score for this Scan:
No Hits Found above Threshold
Complete

Read Sequence:Y92H12BR.2  Y92H12BR.2 [Source:RefSeq_peptide;Acc:NP_490851](121 nt)
=-=-=-=-=-=-=-=-=-=-=-=-=-=-=-=-=-=-=-=-=-=-=-=-=-=-=-=-=-=-=-=
Performing Scan: cel-let-7 vs Y92H12BR.2
=-=-=-=-=-=-=-=-=-=-=-=-=-=-=-=-=-=-=-=-=-=-=-=-=-=-=-=-=-=-=-=
Score for this Scan:
No Hits Found above Threshold
Complete

Read Sequence:Y87G2A.10.1  Vacuolar protein sorting-associated protein 28 homolog. [Source:Uniprot/SWISSPROT;Acc:Q9NA26](51 nt)
=-=-=-=-=-=-=-=-=-=-=-=-=-=-=-=-=-=-=-=-=-=-=-=-=-=-=-=-=-=-=-=
Performing Scan: cel-let-7 vs Y87G2A.10.1
=-=-=-=-=-=-=-=-=-=-=-=-=-=-=-=-=-=-=-=-=-=-=-=-=-=-=-=-=-=-=-=
Score for this Scan:
No Hits Found above Threshold
Complete

Read Sequence:Y57G11C.50  Y57G11C.50 [Source:RefSeq_peptide;Acc:NP_001023534](293 nt)
=-=-=-=-=-=-=-=-=-=-=-=-=-=-=-=-=-=-=-=-=-=-=-=-=-=-=-=-=-=-=-=
Performing Scan: cel-let-7 vs Y57G11C.50
=-=-=-=-=-=-=-=-=-=-=-=-=-=-=-=-=-=-=-=-=-=-=-=-=-=-=-=-=-=-=-=
Score for this Scan:
No Hits Found above Threshold
Complete

Read Sequence:NP_740790.1  Y51F10.7 [Source:RefSeq_peptide;Acc:NP_740790](147 nt)
=-=-=-=-=-=-=-=-=-=-=-=-=-=-=-=-=-=-=-=-=-=-=-=-=-=-=-=-=-=-=-=
Performing Scan: cel-let-7 vs NP_740790.1
=-=-=-=-=-=-=-=-=-=-=-=-=-=-=-=-=-=-=-=-=-=-=-=-=-=-=-=-=-=-=-=
Score for this Scan:
No Hits Found above Threshold
Complete

Read Sequence:F45E4.8.1  nlp-20 encodes a predicted neuropeptide of the FAFA family. expressed in pharyngeal neurons. [Source: WormBase](164 nt)
=-=-=-=-=-=-=-=-=-=-=-=-=-=-=-=-=-=-=-=-=-=-=-=-=-=-=-=-=-=-=-=
Performing Scan: cel-let-7 vs F45E4.8.1
=-=-=-=-=-=-=-=-=-=-=-=-=-=-=-=-=-=-=-=-=-=-=-=-=-=-=-=-=-=-=-=
Score for this Scan:
No Hits Found above Threshold
Complete

Read Sequence:ZC84.3  Protein CLASP-3. [Source:Uniprot/SWISSPROT;Acc:Q03609](129 nt)
=-=-=-=-=-=-=-=-=-=-=-=-=-=-=-=-=-=-=-=-=-=-=-=-=-=-=-=-=-=-=-=
Performing Scan: cel-let-7 vs ZC84.3
=-=-=-=-=-=-=-=-=-=-=-=-=-=-=-=-=-=-=-=-=-=-=-=-=-=-=-=-=-=-=-=
Score for this Scan:
No Hits Found above Threshold
Complete

Read Sequence:K03H1.10.1  K03H1.10 [Source:RefSeq_peptide;Acc:NP_499201](187 nt)
=-=-=-=-=-=-=-=-=-=-=-=-=-=-=-=-=-=-=-=-=-=-=-=-=-=-=-=-=-=-=-=
Performing Scan: cel-let-7 vs K03H1.10.1
=-=-=-=-=-=-=-=-=-=-=-=-=-=-=-=-=-=-=-=-=-=-=-=-=-=-=-=-=-=-=-=
Score for this Scan:
No Hits Found above Threshold
Complete

Read Sequence:F14B8.5a.1  F14B8.5a [Source:RefSeq_peptide;Acc:NP_509172](449 nt)
=-=-=-=-=-=-=-=-=-=-=-=-=-=-=-=-=-=-=-=-=-=-=-=-=-=-=-=-=-=-=-=
Performing Scan: cel-let-7 vs F14B8.5a.1
=-=-=-=-=-=-=-=-=-=-=-=-=-=-=-=-=-=-=-=-=-=-=-=-=-=-=-=-=-=-=-=
Score for this Scan:
No Hits Found above Threshold
Complete

Read Sequence:Y43C5A.6a  rad-51 encodes two isoforms of a protein orthologous to S. cerevisiae Rad51p and Dmc1p, and to E. coli RecA, and paralogous to C30A5.2. RAD-51 proteins are probably required for meiotic recombination. while dispensable for viability and meiotic synapsis, RAD-51A/B are required for normal chromosomal morphology, univalent formation, dissociation of chiasmata, hyperresistance of meiotic pachytene nuclei to X-irradiation, and the progress of oocytes through diakinesis. RAD-51A/B require CHK-2, MRE-11, and SPO-11 to localize to foci in late zygotene/early pachytene nuclei, and genetically acts downstream of CHK-2 and SPO-11. RAD-51A/B foci later disappear from homologously synapsed chromosomes. [Source: WormBase](258 nt)
=-=-=-=-=-=-=-=-=-=-=-=-=-=-=-=-=-=-=-=-=-=-=-=-=-=-=-=-=-=-=-=
Performing Scan: cel-let-7 vs Y43C5A.6a
=-=-=-=-=-=-=-=-=-=-=-=-=-=-=-=-=-=-=-=-=-=-=-=-=-=-=-=-=-=-=-=
Score for this Scan:
No Hits Found above Threshold
Complete

Read Sequence:K08F8.1b.2  K08F8.1a [Source:RefSeq_peptide;Acc:NP_495860](587 nt)
=-=-=-=-=-=-=-=-=-=-=-=-=-=-=-=-=-=-=-=-=-=-=-=-=-=-=-=-=-=-=-=
Performing Scan: cel-let-7 vs K08F8.1b.2
=-=-=-=-=-=-=-=-=-=-=-=-=-=-=-=-=-=-=-=-=-=-=-=-=-=-=-=-=-=-=-=
Score for this Scan:
No Hits Found above Threshold
Complete

Read Sequence:F54E7.9.2  F54E7.9 [Source:RefSeq_peptide;Acc:NP_498219](396 nt)
=-=-=-=-=-=-=-=-=-=-=-=-=-=-=-=-=-=-=-=-=-=-=-=-=-=-=-=-=-=-=-=
Performing Scan: cel-let-7 vs F54E7.9.2
=-=-=-=-=-=-=-=-=-=-=-=-=-=-=-=-=-=-=-=-=-=-=-=-=-=-=-=-=-=-=-=
Score for this Scan:
No Hits Found above Threshold
Complete

Read Sequence:T22C8.8  vab-9 encodes a claudin homolog orthologous to human brain cell membrane protein 1 (BCMP1) and Drosophila CG6982. VAB-9 colocalizes with HMP-1 to an apical layer of the adherens junctions of all epithelial cells, one layer more apically than AJM-1. vab-9 mutants have disorganized F-actin at the adherens junction, implying that VAB-9 links junctions to circumferential actin filaments. VAB-9 is also expressed in the nerve ring. VAB-9 requires the cadherin HMR-1 to localize to the cell membrane, and both alpha-catenin (HMP-1) and beta-catenin (HMP-2) to remain at the cell junction after membrane localization. [Source: WormBase](256 nt)
=-=-=-=-=-=-=-=-=-=-=-=-=-=-=-=-=-=-=-=-=-=-=-=-=-=-=-=-=-=-=-=
Performing Scan: cel-let-7 vs T22C8.8
=-=-=-=-=-=-=-=-=-=-=-=-=-=-=-=-=-=-=-=-=-=-=-=-=-=-=-=-=-=-=-=
Score for this Scan:
No Hits Found above Threshold
Complete

Read Sequence:H38K22.1  evl-14 encodes a homolog of the yeast sister cohesion protein Pds5p that functions during both mitosis and meiosis and is implicated in the maintenance of sister chromatid cohesion in late prophase, and affects vulval morphology, meiotic germline development, embryonic and larval viability, fertility, and cell divisions in the germ line as well as in vulval and somatic gonad lineages. some of the defects, such as somatic gonad defects, are due at least partially to cell division defects. [Source: WormBase](203 nt)
=-=-=-=-=-=-=-=-=-=-=-=-=-=-=-=-=-=-=-=-=-=-=-=-=-=-=-=-=-=-=-=
Performing Scan: cel-let-7 vs H38K22.1
=-=-=-=-=-=-=-=-=-=-=-=-=-=-=-=-=-=-=-=-=-=-=-=-=-=-=-=-=-=-=-=
Score for this Scan:
No Hits Found above Threshold
Complete

Read Sequence:M03D4.1d  zen-4 encodes a kinesin-like protein that is a member of the kinesin-6 subfamily of plus-end-directed microtubule motors. loss-of-function mutations and RNAi experiments indicate that ZEN-4 is required for completion of cytokinesis after mitosis and for polar body extrusion after meiotic divisions. during mitosis, ZEN-4 is detected at the spindle midzone where it co-localizes with spindle microtubules, and ZEN-4 persists at the midbody remnant once cell division is complete. ZEN-4 is also occasionally seen at centrosomes in interphase cells. [Source: WormBase](284 nt)
=-=-=-=-=-=-=-=-=-=-=-=-=-=-=-=-=-=-=-=-=-=-=-=-=-=-=-=-=-=-=-=
Performing Scan: cel-let-7 vs M03D4.1d
=-=-=-=-=-=-=-=-=-=-=-=-=-=-=-=-=-=-=-=-=-=-=-=-=-=-=-=-=-=-=-=
Score for this Scan:
No Hits Found above Threshold
Complete

Read Sequence:M05D6.2  M05D6.2 [Source:RefSeq_peptide;Acc:NP_495787](165 nt)
=-=-=-=-=-=-=-=-=-=-=-=-=-=-=-=-=-=-=-=-=-=-=-=-=-=-=-=-=-=-=-=
Performing Scan: cel-let-7 vs M05D6.2
=-=-=-=-=-=-=-=-=-=-=-=-=-=-=-=-=-=-=-=-=-=-=-=-=-=-=-=-=-=-=-=
Score for this Scan:
No Hits Found above Threshold
Complete

Read Sequence:C04F5.8  C04F5.8 [Source:RefSeq_peptide;Acc:NP_504370](22 nt)
=-=-=-=-=-=-=-=-=-=-=-=-=-=-=-=-=-=-=-=-=-=-=-=-=-=-=-=-=-=-=-=
Performing Scan: cel-let-7 vs C04F5.8
=-=-=-=-=-=-=-=-=-=-=-=-=-=-=-=-=-=-=-=-=-=-=-=-=-=-=-=-=-=-=-=
Score for this Scan:
No Hits Found above Threshold
Complete

Read Sequence:F30A10.9  F30A10.9 [Source:RefSeq_peptide;Acc:NP_492523](267 nt)
=-=-=-=-=-=-=-=-=-=-=-=-=-=-=-=-=-=-=-=-=-=-=-=-=-=-=-=-=-=-=-=
Performing Scan: cel-let-7 vs F30A10.9
=-=-=-=-=-=-=-=-=-=-=-=-=-=-=-=-=-=-=-=-=-=-=-=-=-=-=-=-=-=-=-=
Score for this Scan:
No Hits Found above Threshold
Complete

Read Sequence:Y73B6BL.9b  Histone H1.2 (Histone H1-like protein 2). [Source:Uniprot/SWISSPROT;Acc:P15796](146 nt)
=-=-=-=-=-=-=-=-=-=-=-=-=-=-=-=-=-=-=-=-=-=-=-=-=-=-=-=-=-=-=-=
Performing Scan: cel-let-7 vs Y73B6BL.9b
=-=-=-=-=-=-=-=-=-=-=-=-=-=-=-=-=-=-=-=-=-=-=-=-=-=-=-=-=-=-=-=
Score for this Scan:
No Hits Found above Threshold
Complete

Read Sequence:C07A9.6.1  Putative UDP-glucuronosyltransferase ugt-60 precursor (EC 2.4.1.17) (UDPGT 60). [Source:Uniprot/SWISSPROT;Acc:P34317](41 nt)
=-=-=-=-=-=-=-=-=-=-=-=-=-=-=-=-=-=-=-=-=-=-=-=-=-=-=-=-=-=-=-=
Performing Scan: cel-let-7 vs C07A9.6.1
=-=-=-=-=-=-=-=-=-=-=-=-=-=-=-=-=-=-=-=-=-=-=-=-=-=-=-=-=-=-=-=
Score for this Scan:
No Hits Found above Threshold
Complete

Read Sequence:C56G2.1a  KH domain-containing protein C56G2.1. [Source:Uniprot/SWISSPROT;Acc:Q09285](48 nt)
=-=-=-=-=-=-=-=-=-=-=-=-=-=-=-=-=-=-=-=-=-=-=-=-=-=-=-=-=-=-=-=
Performing Scan: cel-let-7 vs C56G2.1a
=-=-=-=-=-=-=-=-=-=-=-=-=-=-=-=-=-=-=-=-=-=-=-=-=-=-=-=-=-=-=-=
Score for this Scan:
No Hits Found above Threshold
Complete

Read Sequence:F33D11.10.1  F33D11.10 [Source:RefSeq_peptide;Acc:NP_491703](200 nt)
=-=-=-=-=-=-=-=-=-=-=-=-=-=-=-=-=-=-=-=-=-=-=-=-=-=-=-=-=-=-=-=
Performing Scan: cel-let-7 vs F33D11.10.1
=-=-=-=-=-=-=-=-=-=-=-=-=-=-=-=-=-=-=-=-=-=-=-=-=-=-=-=-=-=-=-=
Score for this Scan:
No Hits Found above Threshold
Complete

Read Sequence:C09G12.8b  ced-10 encodes a GTPase orthologous to human RAC1 (OMIM:602048) that is required for phagocytosis during programmed cell death and for migration of the distal tip cells of the somatic gonad. CED-10 functions in the engulfing cell during apoptosis, and is activated by a complex of CED-2(CrkII) and CED-5(DOCK180) to promote formation of the polarized cell extensions associated with cell corpse engulfment. [Source: WormBase](979 nt)
=-=-=-=-=-=-=-=-=-=-=-=-=-=-=-=-=-=-=-=-=-=-=-=-=-=-=-=-=-=-=-=
Performing Scan: cel-let-7 vs C09G12.8b
=-=-=-=-=-=-=-=-=-=-=-=-=-=-=-=-=-=-=-=-=-=-=-=-=-=-=-=-=-=-=-=
Score for this Scan:
No Hits Found above Threshold
Complete

Read Sequence:ZK899.4  tba-8 encodes a member of the alpha tubulin family with high similarity to the human tubulin alpha-6 chain. expressed in some neurons with occasional expression in the hypodermis. [Source: WormBase](45 nt)
=-=-=-=-=-=-=-=-=-=-=-=-=-=-=-=-=-=-=-=-=-=-=-=-=-=-=-=-=-=-=-=
Performing Scan: cel-let-7 vs ZK899.4
=-=-=-=-=-=-=-=-=-=-=-=-=-=-=-=-=-=-=-=-=-=-=-=-=-=-=-=-=-=-=-=
Score for this Scan:
No Hits Found above Threshold
Complete

Read Sequence:C56G2.6.2  let-767 encodes a short-chain dehydrogenase, reported to be required for efficient cholesterol metabolism. LET-767 is predicted to be required for the metabolism of a sterol and to be mitochondrial. [Source: WormBase](79 nt)
=-=-=-=-=-=-=-=-=-=-=-=-=-=-=-=-=-=-=-=-=-=-=-=-=-=-=-=-=-=-=-=
Performing Scan: cel-let-7 vs C56G2.6.2
=-=-=-=-=-=-=-=-=-=-=-=-=-=-=-=-=-=-=-=-=-=-=-=-=-=-=-=-=-=-=-=
Score for this Scan:
No Hits Found above Threshold
Complete

Read Sequence:R07B7.3  The protein product of this gene is predicted to contain a glutamine/asparagine (Q/N)-rich ('prion') domain, by the algorithm of Michelitsch and Weissman (as of the WS77 release of WormBase, i.e., in wormpep77). [Source: WormBase](159 nt)
=-=-=-=-=-=-=-=-=-=-=-=-=-=-=-=-=-=-=-=-=-=-=-=-=-=-=-=-=-=-=-=
Performing Scan: cel-let-7 vs R07B7.3
=-=-=-=-=-=-=-=-=-=-=-=-=-=-=-=-=-=-=-=-=-=-=-=-=-=-=-=-=-=-=-=
Score for this Scan:
No Hits Found above Threshold
Complete

Read Sequence:Y66D12A.16  Y66D12A.16 [Source:RefSeq_peptide;Acc:NP_499486](22 nt)
=-=-=-=-=-=-=-=-=-=-=-=-=-=-=-=-=-=-=-=-=-=-=-=-=-=-=-=-=-=-=-=
Performing Scan: cel-let-7 vs Y66D12A.16
=-=-=-=-=-=-=-=-=-=-=-=-=-=-=-=-=-=-=-=-=-=-=-=-=-=-=-=-=-=-=-=
Score for this Scan:
No Hits Found above Threshold
Complete

Read Sequence:T04C12.6.1  An actin that affects body wall and pharyngeal muscle structure and function and motility of animals. [Source: WormBase](194 nt)
=-=-=-=-=-=-=-=-=-=-=-=-=-=-=-=-=-=-=-=-=-=-=-=-=-=-=-=-=-=-=-=
Performing Scan: cel-let-7 vs T04C12.6.1
=-=-=-=-=-=-=-=-=-=-=-=-=-=-=-=-=-=-=-=-=-=-=-=-=-=-=-=-=-=-=-=
Score for this Scan:
No Hits Found above Threshold
Complete

Read Sequence:F32D8.12b.1  F32D8.12b [Source:RefSeq_peptide;Acc:NP_001023873](817 nt)
=-=-=-=-=-=-=-=-=-=-=-=-=-=-=-=-=-=-=-=-=-=-=-=-=-=-=-=-=-=-=-=
Performing Scan: cel-let-7 vs F32D8.12b.1
=-=-=-=-=-=-=-=-=-=-=-=-=-=-=-=-=-=-=-=-=-=-=-=-=-=-=-=-=-=-=-=
Score for this Scan:
No Hits Found above Threshold
Complete

Read Sequence:T09B4.1  T09B4.1 [Source:RefSeq_peptide;Acc:NP_491783](243 nt)
=-=-=-=-=-=-=-=-=-=-=-=-=-=-=-=-=-=-=-=-=-=-=-=-=-=-=-=-=-=-=-=
Performing Scan: cel-let-7 vs T09B4.1
=-=-=-=-=-=-=-=-=-=-=-=-=-=-=-=-=-=-=-=-=-=-=-=-=-=-=-=-=-=-=-=
Score for this Scan:
No Hits Found above Threshold
Complete

Read Sequence:W09D6.1a  W09D6.1b [Source:RefSeq_peptide;Acc:NP_871636](513 nt)
=-=-=-=-=-=-=-=-=-=-=-=-=-=-=-=-=-=-=-=-=-=-=-=-=-=-=-=-=-=-=-=
Performing Scan: cel-let-7 vs W09D6.1a
=-=-=-=-=-=-=-=-=-=-=-=-=-=-=-=-=-=-=-=-=-=-=-=-=-=-=-=-=-=-=-=
Score for this Scan:
No Hits Found above Threshold
Complete

Read Sequence:K10H10.1  K10H10.1 [Source:RefSeq_peptide;Acc:NP_497007](310 nt)
=-=-=-=-=-=-=-=-=-=-=-=-=-=-=-=-=-=-=-=-=-=-=-=-=-=-=-=-=-=-=-=
Performing Scan: cel-let-7 vs K10H10.1
=-=-=-=-=-=-=-=-=-=-=-=-=-=-=-=-=-=-=-=-=-=-=-=-=-=-=-=-=-=-=-=
Score for this Scan:
No Hits Found above Threshold
Complete

Read Sequence:M176.3.1  M176.3 [Source:RefSeq_peptide;Acc:NP_496012](200 nt)
=-=-=-=-=-=-=-=-=-=-=-=-=-=-=-=-=-=-=-=-=-=-=-=-=-=-=-=-=-=-=-=
Performing Scan: cel-let-7 vs M176.3.1
=-=-=-=-=-=-=-=-=-=-=-=-=-=-=-=-=-=-=-=-=-=-=-=-=-=-=-=-=-=-=-=
Score for this Scan:
No Hits Found above Threshold
Complete

Read Sequence:Y55F3AM.1.2  Probable mitochondrial 28S ribosomal protein S25 (S25mt) (MRP-S25). [Source:Uniprot/SWISSPROT;Acc:Q9N361](106 nt)
=-=-=-=-=-=-=-=-=-=-=-=-=-=-=-=-=-=-=-=-=-=-=-=-=-=-=-=-=-=-=-=
Performing Scan: cel-let-7 vs Y55F3AM.1.2
=-=-=-=-=-=-=-=-=-=-=-=-=-=-=-=-=-=-=-=-=-=-=-=-=-=-=-=-=-=-=-=
Score for this Scan:
No Hits Found above Threshold
Complete

Read Sequence:F42F12.4.2  F42F12.4 [Source:RefSeq_peptide;Acc:NP_510072](19 nt)
=-=-=-=-=-=-=-=-=-=-=-=-=-=-=-=-=-=-=-=-=-=-=-=-=-=-=-=-=-=-=-=
Performing Scan: cel-let-7 vs F42F12.4.2
=-=-=-=-=-=-=-=-=-=-=-=-=-=-=-=-=-=-=-=-=-=-=-=-=-=-=-=-=-=-=-=
Score for this Scan:
No Hits Found above Threshold
Complete

Read Sequence:F35H8.6  Putative UDP-glucuronosyltransferase ugt-58 precursor (EC 2.4.1.17) (UDPGT 58). [Source:Uniprot/SWISSPROT;Acc:Q20086](107 nt)
=-=-=-=-=-=-=-=-=-=-=-=-=-=-=-=-=-=-=-=-=-=-=-=-=-=-=-=-=-=-=-=
Performing Scan: cel-let-7 vs F35H8.6
=-=-=-=-=-=-=-=-=-=-=-=-=-=-=-=-=-=-=-=-=-=-=-=-=-=-=-=-=-=-=-=
Score for this Scan:
No Hits Found above Threshold
Complete

Read Sequence:R119.3  R119.3 [Source:RefSeq_peptide;Acc:NP_490726](55 nt)
=-=-=-=-=-=-=-=-=-=-=-=-=-=-=-=-=-=-=-=-=-=-=-=-=-=-=-=-=-=-=-=
Performing Scan: cel-let-7 vs R119.3
=-=-=-=-=-=-=-=-=-=-=-=-=-=-=-=-=-=-=-=-=-=-=-=-=-=-=-=-=-=-=-=
Score for this Scan:
No Hits Found above Threshold
Complete

Read Sequence:Y116F11A.1  Y116F11A.1 [Source:RefSeq_peptide;Acc:NP_507820](166 nt)
=-=-=-=-=-=-=-=-=-=-=-=-=-=-=-=-=-=-=-=-=-=-=-=-=-=-=-=-=-=-=-=
Performing Scan: cel-let-7 vs Y116F11A.1
=-=-=-=-=-=-=-=-=-=-=-=-=-=-=-=-=-=-=-=-=-=-=-=-=-=-=-=-=-=-=-=
Score for this Scan:
No Hits Found above Threshold
Complete

Read Sequence:ZK1320.12a  TAF (TBP-associated transcription factor) family member (taf-8) [Source:RefSeq_peptide;Acc:NP_001022513](112 nt)
=-=-=-=-=-=-=-=-=-=-=-=-=-=-=-=-=-=-=-=-=-=-=-=-=-=-=-=-=-=-=-=
Performing Scan: cel-let-7 vs ZK1320.12a
=-=-=-=-=-=-=-=-=-=-=-=-=-=-=-=-=-=-=-=-=-=-=-=-=-=-=-=-=-=-=-=
Score for this Scan:
No Hits Found above Threshold
Complete

Read Sequence:ZK1251.6  msp-76 encodes a protein that belongs to a family of proteins called the Major Sperm Proteins (MSPs) that is conserved in nematodes. this family consists of closely related, small, basic proteins that make up 15% of sperm protein. this multigene family consists of over fifty genes, including many pseudogenes. MSPs are involved in both extracellular signaling and cytoskeletal functions during reproduction-MSP antagonizes Eph/ephrin signaling, in part, by binding VAB-1 Eph receptor tyrosine kinase on oocytes and sheath cells to promote oocyte maturation and MAPK activation. MSPs assemble into fibrous networks that drive movement of the C. elegans sperm. msp genes are expressed only in late primary spermatocytes. [Source: WormBase](36 nt)
=-=-=-=-=-=-=-=-=-=-=-=-=-=-=-=-=-=-=-=-=-=-=-=-=-=-=-=-=-=-=-=
Performing Scan: cel-let-7 vs ZK1251.6
=-=-=-=-=-=-=-=-=-=-=-=-=-=-=-=-=-=-=-=-=-=-=-=-=-=-=-=-=-=-=-=
Score for this Scan:
No Hits Found above Threshold
Complete

Read Sequence:T21E3.1  T21E3.1 [Source:RefSeq_peptide;Acc:NP_491269](75 nt)
=-=-=-=-=-=-=-=-=-=-=-=-=-=-=-=-=-=-=-=-=-=-=-=-=-=-=-=-=-=-=-=
Performing Scan: cel-let-7 vs T21E3.1
=-=-=-=-=-=-=-=-=-=-=-=-=-=-=-=-=-=-=-=-=-=-=-=-=-=-=-=-=-=-=-=
Score for this Scan:
No Hits Found above Threshold
Complete

Read Sequence:Y67H2A.2b  Y67H2A.2a [Source:RefSeq_peptide;Acc:NP_001041056](60 nt)
=-=-=-=-=-=-=-=-=-=-=-=-=-=-=-=-=-=-=-=-=-=-=-=-=-=-=-=-=-=-=-=
Performing Scan: cel-let-7 vs Y67H2A.2b
=-=-=-=-=-=-=-=-=-=-=-=-=-=-=-=-=-=-=-=-=-=-=-=-=-=-=-=-=-=-=-=
Score for this Scan:
No Hits Found above Threshold
Complete

Read Sequence:T16G12.1  T16G12.1 [Source:RefSeq_peptide;Acc:NP_499230](60 nt)
=-=-=-=-=-=-=-=-=-=-=-=-=-=-=-=-=-=-=-=-=-=-=-=-=-=-=-=-=-=-=-=
Performing Scan: cel-let-7 vs T16G12.1
=-=-=-=-=-=-=-=-=-=-=-=-=-=-=-=-=-=-=-=-=-=-=-=-=-=-=-=-=-=-=-=
Score for this Scan:
No Hits Found above Threshold
Complete

Read Sequence:C32E8.2b.2  rpl-13 encodes a large ribosomal subunit L13 protein. [Source: WormBase](37 nt)
=-=-=-=-=-=-=-=-=-=-=-=-=-=-=-=-=-=-=-=-=-=-=-=-=-=-=-=-=-=-=-=
Performing Scan: cel-let-7 vs C32E8.2b.2
=-=-=-=-=-=-=-=-=-=-=-=-=-=-=-=-=-=-=-=-=-=-=-=-=-=-=-=-=-=-=-=
Score for this Scan:
No Hits Found above Threshold
Complete

Read Sequence:H05C05.2b  H05C05.2b [Source:RefSeq_peptide;Acc:NP_871689](446 nt)
=-=-=-=-=-=-=-=-=-=-=-=-=-=-=-=-=-=-=-=-=-=-=-=-=-=-=-=-=-=-=-=
Performing Scan: cel-let-7 vs H05C05.2b
=-=-=-=-=-=-=-=-=-=-=-=-=-=-=-=-=-=-=-=-=-=-=-=-=-=-=-=-=-=-=-=
Score for this Scan:
No Hits Found above Threshold
Complete

Read Sequence:ZK637.3  Putative protein tag-256. [Source:Uniprot/SWISSPROT;Acc:P30639](331 nt)
=-=-=-=-=-=-=-=-=-=-=-=-=-=-=-=-=-=-=-=-=-=-=-=-=-=-=-=-=-=-=-=
Performing Scan: cel-let-7 vs ZK637.3
=-=-=-=-=-=-=-=-=-=-=-=-=-=-=-=-=-=-=-=-=-=-=-=-=-=-=-=-=-=-=-=
Score for this Scan:
No Hits Found above Threshold
Complete

Read Sequence:C32E12.3  Osmotic Stress Resistant family member (osr-1) [Source:RefSeq_peptide;Acc:NP_491545](83 nt)
=-=-=-=-=-=-=-=-=-=-=-=-=-=-=-=-=-=-=-=-=-=-=-=-=-=-=-=-=-=-=-=
Performing Scan: cel-let-7 vs C32E12.3
=-=-=-=-=-=-=-=-=-=-=-=-=-=-=-=-=-=-=-=-=-=-=-=-=-=-=-=-=-=-=-=
Score for this Scan:
No Hits Found above Threshold
Complete

Read Sequence:B0024.10.1  B0024.10 [Source:RefSeq_peptide;Acc:NP_505652](110 nt)
=-=-=-=-=-=-=-=-=-=-=-=-=-=-=-=-=-=-=-=-=-=-=-=-=-=-=-=-=-=-=-=
Performing Scan: cel-let-7 vs B0024.10.1
=-=-=-=-=-=-=-=-=-=-=-=-=-=-=-=-=-=-=-=-=-=-=-=-=-=-=-=-=-=-=-=
Score for this Scan:
No Hits Found above Threshold
Complete

Read Sequence:F40A3.3b.2  Phosphatidylethanolamine-binding protein homolog F40A3.3. [Source:Uniprot/SWISSPROT;Acc:O16264](110 nt)
=-=-=-=-=-=-=-=-=-=-=-=-=-=-=-=-=-=-=-=-=-=-=-=-=-=-=-=-=-=-=-=
Performing Scan: cel-let-7 vs F40A3.3b.2
=-=-=-=-=-=-=-=-=-=-=-=-=-=-=-=-=-=-=-=-=-=-=-=-=-=-=-=-=-=-=-=
Score for this Scan:
No Hits Found above Threshold
Complete

Read Sequence:F58B6.3a  par-2 encodes a protein containing a C3HC4-type RING-finger, a specialized type of zinc-finger found in E3 ubiquitin ligase subunits. PAR-2 is required maternally for polarization of the C. elegans zygote along the anterior-posterior (A-P) axis and is asymmetrically localized to the posterior cortex of the one- and two-cell embryo via interdependent interactions with PAR-3, PAR-6, and PKC-3. [Source: WormBase](46 nt)
=-=-=-=-=-=-=-=-=-=-=-=-=-=-=-=-=-=-=-=-=-=-=-=-=-=-=-=-=-=-=-=
Performing Scan: cel-let-7 vs F58B6.3a
=-=-=-=-=-=-=-=-=-=-=-=-=-=-=-=-=-=-=-=-=-=-=-=-=-=-=-=-=-=-=-=
Score for this Scan:
No Hits Found above Threshold
Complete

Read Sequence:T23G11.3  gld-1 encodes a protein containing a K homology RNA binding domain that is required for meiotic cell cycle progression during oogenesis in parallel with gld-2, and also affects spermatogenesis. it physically interacts with its putative mRNA targets in vitro and with FOG-2, and is expressed in the cytoplasm at high levels during meiotic prophase. [Source: WormBase](796 nt)
=-=-=-=-=-=-=-=-=-=-=-=-=-=-=-=-=-=-=-=-=-=-=-=-=-=-=-=-=-=-=-=
Performing Scan: cel-let-7 vs T23G11.3
=-=-=-=-=-=-=-=-=-=-=-=-=-=-=-=-=-=-=-=-=-=-=-=-=-=-=-=-=-=-=-=

   Forward:	Score: 165.000000  Q:3 to 22  R:420 to 442 Align Len (20) (75.00%) (80.00%)

   Query:    3' uuGAUAUGUUGG-AUGAUGGAGu 5'
                  |||  || :| ||||||||| 
   Ref:      5' ccCTACCCATTCATACTACCTCg 3'

   Energy:  -20.610001 kCal/Mol

Scores for this hit:
>cel-let-7	T23G11.3	165.00	-20.61	0.00	3 22	420 442	20	75.00%	80.00%

Score for this Scan:
Seq1,Seq2,Tot Score,Tot Energy,Max Score,Max Energy,Strand,Len1,Len2,Positions
>>cel-let-7	T23G11.3	165.00	-20.61	165.00	-20.61	926	22	796	 419
Complete

Read Sequence:ZK265.6  UPF0384 protein ZK265.6. [Source:Uniprot/SWISSPROT;Acc:Q94402](39 nt)
=-=-=-=-=-=-=-=-=-=-=-=-=-=-=-=-=-=-=-=-=-=-=-=-=-=-=-=-=-=-=-=
Performing Scan: cel-let-7 vs ZK265.6
=-=-=-=-=-=-=-=-=-=-=-=-=-=-=-=-=-=-=-=-=-=-=-=-=-=-=-=-=-=-=-=
Score for this Scan:
No Hits Found above Threshold
Complete

Read Sequence:T02C5.3  ImmunoGlobulin-like Cell adhesion Molecule family member (igcm-3) [Source:RefSeq_peptide;Acc:NP_508479](1317 nt)
=-=-=-=-=-=-=-=-=-=-=-=-=-=-=-=-=-=-=-=-=-=-=-=-=-=-=-=-=-=-=-=
Performing Scan: cel-let-7 vs T02C5.3
=-=-=-=-=-=-=-=-=-=-=-=-=-=-=-=-=-=-=-=-=-=-=-=-=-=-=-=-=-=-=-=
Score for this Scan:
No Hits Found above Threshold
Complete

Read Sequence:T28D9.1.1  T28D9.1 [Source:RefSeq_peptide;Acc:NP_495312](334 nt)
=-=-=-=-=-=-=-=-=-=-=-=-=-=-=-=-=-=-=-=-=-=-=-=-=-=-=-=-=-=-=-=
Performing Scan: cel-let-7 vs T28D9.1.1
=-=-=-=-=-=-=-=-=-=-=-=-=-=-=-=-=-=-=-=-=-=-=-=-=-=-=-=-=-=-=-=
Score for this Scan:
No Hits Found above Threshold
Complete

Read Sequence:F49E11.10  F49E11.10 [Source:RefSeq_peptide;Acc:NP_502503](51 nt)
=-=-=-=-=-=-=-=-=-=-=-=-=-=-=-=-=-=-=-=-=-=-=-=-=-=-=-=-=-=-=-=
Performing Scan: cel-let-7 vs F49E11.10
=-=-=-=-=-=-=-=-=-=-=-=-=-=-=-=-=-=-=-=-=-=-=-=-=-=-=-=-=-=-=-=
Score for this Scan:
No Hits Found above Threshold
Complete

Read Sequence:F35H12.4  F35H12.4 [Source:RefSeq_peptide;Acc:NP_508177](53 nt)
=-=-=-=-=-=-=-=-=-=-=-=-=-=-=-=-=-=-=-=-=-=-=-=-=-=-=-=-=-=-=-=
Performing Scan: cel-let-7 vs F35H12.4
=-=-=-=-=-=-=-=-=-=-=-=-=-=-=-=-=-=-=-=-=-=-=-=-=-=-=-=-=-=-=-=
Score for this Scan:
No Hits Found above Threshold
Complete

Read Sequence:Q0G819_CAEEL  tax-6 encodes an ortholog of calcineurin A that is required for inhibition and adaptation of several sensory neurons and for the normal regulation of egg-laying by serotonin. TAX-6 stimulates transcription of rcn-1, and binds RCN-1 protein if free Ca[2+] is present. in general, calcineurin positively regulates calcium-dependent signaling. [Source: WormBase](963 nt)
=-=-=-=-=-=-=-=-=-=-=-=-=-=-=-=-=-=-=-=-=-=-=-=-=-=-=-=-=-=-=-=
Performing Scan: cel-let-7 vs Q0G819_CAEEL
=-=-=-=-=-=-=-=-=-=-=-=-=-=-=-=-=-=-=-=-=-=-=-=-=-=-=-=-=-=-=-=
Score for this Scan:
No Hits Found above Threshold
Complete

Read Sequence:C50H11.15  CYtochrome P450 family member (cyp-33C9) [Source:RefSeq_peptide;Acc:NP_503846](13 nt)
=-=-=-=-=-=-=-=-=-=-=-=-=-=-=-=-=-=-=-=-=-=-=-=-=-=-=-=-=-=-=-=
Performing Scan: cel-let-7 vs C50H11.15
=-=-=-=-=-=-=-=-=-=-=-=-=-=-=-=-=-=-=-=-=-=-=-=-=-=-=-=-=-=-=-=
Score for this Scan:
No Hits Found above Threshold
Complete

Read Sequence:Q19KC5_CAEEL  max-2 was identified in screens for mutations that result in defects in motor axon guidance, but not in severely uncoordinated movement. the molecular identity of max-2 is not yet known. [Source: WormBase](1036 nt)
=-=-=-=-=-=-=-=-=-=-=-=-=-=-=-=-=-=-=-=-=-=-=-=-=-=-=-=-=-=-=-=
Performing Scan: cel-let-7 vs Q19KC5_CAEEL
=-=-=-=-=-=-=-=-=-=-=-=-=-=-=-=-=-=-=-=-=-=-=-=-=-=-=-=-=-=-=-=
Score for this Scan:
No Hits Found above Threshold
Complete

Read Sequence:Y54E5B.4.2  UBiquitin Conjugating enzyme family member (ubc-16) [Source:RefSeq_peptide;Acc:NP_493587](205 nt)
=-=-=-=-=-=-=-=-=-=-=-=-=-=-=-=-=-=-=-=-=-=-=-=-=-=-=-=-=-=-=-=
Performing Scan: cel-let-7 vs Y54E5B.4.2
=-=-=-=-=-=-=-=-=-=-=-=-=-=-=-=-=-=-=-=-=-=-=-=-=-=-=-=-=-=-=-=

   Forward:	Score: 149.000000  Q:1 to 23  R:157 to 183 Align Len (27) (70.37%) (74.07%)

   Query:    3' UUGAUAUGU-UGG----AUGAUGGAGU 5'
                ||:|||||| |||    | || |||||
   Ref:      5' AATTATACACACCTTCTTCCTTCCTCA 3'

   Energy:  -22.250000 kCal/Mol

Scores for this hit:
>cel-let-7	Y54E5B.4.2	149.00	-22.25	0.00	1 23	157 183	27	70.37%	74.07%

Score for this Scan:
Seq1,Seq2,Tot Score,Tot Energy,Max Score,Max Energy,Strand,Len1,Len2,Positions
>>cel-let-7	Y54E5B.4.2	149.00	-22.25	149.00	-22.25	935	22	205	 156
Complete

Read Sequence:Y87G2A.17  Y87G2A.17 [Source:RefSeq_peptide;Acc:NP_001021833](342 nt)
=-=-=-=-=-=-=-=-=-=-=-=-=-=-=-=-=-=-=-=-=-=-=-=-=-=-=-=-=-=-=-=
Performing Scan: cel-let-7 vs Y87G2A.17
=-=-=-=-=-=-=-=-=-=-=-=-=-=-=-=-=-=-=-=-=-=-=-=-=-=-=-=-=-=-=-=
Score for this Scan:
No Hits Found above Threshold
Complete

Read Sequence:C36B1.4.2  Proteasome subunit alpha type 7 (EC 3.4.25.1) (Proteasome subunit alpha 4). [Source:Uniprot/SWISSPROT;Acc:Q95005](111 nt)
=-=-=-=-=-=-=-=-=-=-=-=-=-=-=-=-=-=-=-=-=-=-=-=-=-=-=-=-=-=-=-=
Performing Scan: cel-let-7 vs C36B1.4.2
=-=-=-=-=-=-=-=-=-=-=-=-=-=-=-=-=-=-=-=-=-=-=-=-=-=-=-=-=-=-=-=
Score for this Scan:
No Hits Found above Threshold
Complete

Read Sequence:E02D9.1c  E02D9.1c [Source:RefSeq_peptide;Acc:NP_740879](820 nt)
=-=-=-=-=-=-=-=-=-=-=-=-=-=-=-=-=-=-=-=-=-=-=-=-=-=-=-=-=-=-=-=
Performing Scan: cel-let-7 vs E02D9.1c
=-=-=-=-=-=-=-=-=-=-=-=-=-=-=-=-=-=-=-=-=-=-=-=-=-=-=-=-=-=-=-=
Score for this Scan:
No Hits Found above Threshold
Complete

Read Sequence:F28C1.1  F28C1.1 [Source:RefSeq_peptide;Acc:NP_506124](108 nt)
=-=-=-=-=-=-=-=-=-=-=-=-=-=-=-=-=-=-=-=-=-=-=-=-=-=-=-=-=-=-=-=
Performing Scan: cel-let-7 vs F28C1.1
=-=-=-=-=-=-=-=-=-=-=-=-=-=-=-=-=-=-=-=-=-=-=-=-=-=-=-=-=-=-=-=
Score for this Scan:
No Hits Found above Threshold
Complete

Read Sequence:C27D11.1  egl-45 encodes a homolog of eukaryotic translation initiation factor 3, subunit 10, that affects development of the HSNs that affect egg laying. [Source: WormBase](312 nt)
=-=-=-=-=-=-=-=-=-=-=-=-=-=-=-=-=-=-=-=-=-=-=-=-=-=-=-=-=-=-=-=
Performing Scan: cel-let-7 vs C27D11.1
=-=-=-=-=-=-=-=-=-=-=-=-=-=-=-=-=-=-=-=-=-=-=-=-=-=-=-=-=-=-=-=
Score for this Scan:
No Hits Found above Threshold
Complete

Read Sequence:F25H5.1e  tag-15 encodes a ortholog of Drosophila LIMPET. TAG-15 enables Wnt-directed planar cell polarity. TAG-15 is required for the fully asymmetrical division of B.a versus B.p cells, though this requirement is quantitatively weak. [Source: WormBase](75 nt)
=-=-=-=-=-=-=-=-=-=-=-=-=-=-=-=-=-=-=-=-=-=-=-=-=-=-=-=-=-=-=-=
Performing Scan: cel-let-7 vs F25H5.1e
=-=-=-=-=-=-=-=-=-=-=-=-=-=-=-=-=-=-=-=-=-=-=-=-=-=-=-=-=-=-=-=
Score for this Scan:
No Hits Found above Threshold
Complete

Read Sequence:W03G9.6  PAF-acetylhydrolase family member (paf-1) [Source:RefSeq_peptide;Acc:NP_491492](59 nt)
=-=-=-=-=-=-=-=-=-=-=-=-=-=-=-=-=-=-=-=-=-=-=-=-=-=-=-=-=-=-=-=
Performing Scan: cel-let-7 vs W03G9.6
=-=-=-=-=-=-=-=-=-=-=-=-=-=-=-=-=-=-=-=-=-=-=-=-=-=-=-=-=-=-=-=
Score for this Scan:
No Hits Found above Threshold
Complete

Read Sequence:F08B4.1b  dic-1 encodes an ortholog of Drosophila CG3125 and human DEAD/H BOX 26 (DDX26, DICE-1. OMIM:604331. nuclear protein, lost or downregulated in nonsmall cell lung carcinomas). DIC-1 and its orthologs have an N-terminal von Willebrand factor (vWF) type A domain. DIC-1 is required for embryonic development and normal locomotion. [Source: WormBase](309 nt)
=-=-=-=-=-=-=-=-=-=-=-=-=-=-=-=-=-=-=-=-=-=-=-=-=-=-=-=-=-=-=-=
Performing Scan: cel-let-7 vs F08B4.1b
=-=-=-=-=-=-=-=-=-=-=-=-=-=-=-=-=-=-=-=-=-=-=-=-=-=-=-=-=-=-=-=
Score for this Scan:
No Hits Found above Threshold
Complete

Read Sequence:F59A6.1  nsy-1 encodes a MAP kinase kinase kinase homolog that affects chemotaxis, egg laying, and pathogen response. NSY-1 activity is activated by the calmodulin kinase UNC-43, and is required for lateral signalling that leads to asymmetric olfactory neuron fates. interacts with SEK-1, and is expressed in the intestine, hypodermis, rectal gland cells, and neurons. [Source: WormBase](687 nt)
=-=-=-=-=-=-=-=-=-=-=-=-=-=-=-=-=-=-=-=-=-=-=-=-=-=-=-=-=-=-=-=
Performing Scan: cel-let-7 vs F59A6.1
=-=-=-=-=-=-=-=-=-=-=-=-=-=-=-=-=-=-=-=-=-=-=-=-=-=-=-=-=-=-=-=
Score for this Scan:
No Hits Found above Threshold
Complete

Read Sequence:Y46G5A.22b  Y46G5A.22b [Source:RefSeq_peptide;Acc:NP_496727](180 nt)
=-=-=-=-=-=-=-=-=-=-=-=-=-=-=-=-=-=-=-=-=-=-=-=-=-=-=-=-=-=-=-=
Performing Scan: cel-let-7 vs Y46G5A.22b
=-=-=-=-=-=-=-=-=-=-=-=-=-=-=-=-=-=-=-=-=-=-=-=-=-=-=-=-=-=-=-=
Score for this Scan:
No Hits Found above Threshold
Complete

Read Sequence:Y39A1A.15a  CeNTaurin family member (cnt-2) [Source:RefSeq_peptide;Acc:NP_001022839](8 nt)
=-=-=-=-=-=-=-=-=-=-=-=-=-=-=-=-=-=-=-=-=-=-=-=-=-=-=-=-=-=-=-=
Performing Scan: cel-let-7 vs Y39A1A.15a
=-=-=-=-=-=-=-=-=-=-=-=-=-=-=-=-=-=-=-=-=-=-=-=-=-=-=-=-=-=-=-=
Score for this Scan:
No Hits Found above Threshold
Complete

Read Sequence:F17A9.2  F17A9.2 [Source:RefSeq_peptide;Acc:NP_504577](127 nt)
=-=-=-=-=-=-=-=-=-=-=-=-=-=-=-=-=-=-=-=-=-=-=-=-=-=-=-=-=-=-=-=
Performing Scan: cel-let-7 vs F17A9.2
=-=-=-=-=-=-=-=-=-=-=-=-=-=-=-=-=-=-=-=-=-=-=-=-=-=-=-=-=-=-=-=
Score for this Scan:
No Hits Found above Threshold
Complete

Read Sequence:F31E9.6  F31E9.6 [Source:RefSeq_peptide;Acc:NP_507382](92 nt)
=-=-=-=-=-=-=-=-=-=-=-=-=-=-=-=-=-=-=-=-=-=-=-=-=-=-=-=-=-=-=-=
Performing Scan: cel-let-7 vs F31E9.6
=-=-=-=-=-=-=-=-=-=-=-=-=-=-=-=-=-=-=-=-=-=-=-=-=-=-=-=-=-=-=-=
Score for this Scan:
No Hits Found above Threshold
Complete

Read Sequence:T27F6.7.1  T27F6.7 [Source:RefSeq_peptide;Acc:NP_493170](135 nt)
=-=-=-=-=-=-=-=-=-=-=-=-=-=-=-=-=-=-=-=-=-=-=-=-=-=-=-=-=-=-=-=
Performing Scan: cel-let-7 vs T27F6.7.1
=-=-=-=-=-=-=-=-=-=-=-=-=-=-=-=-=-=-=-=-=-=-=-=-=-=-=-=-=-=-=-=
Score for this Scan:
No Hits Found above Threshold
Complete

Read Sequence:Y54E10A.11  Y54E10A.11 [Source:RefSeq_peptide;Acc:NP_491118](88 nt)
=-=-=-=-=-=-=-=-=-=-=-=-=-=-=-=-=-=-=-=-=-=-=-=-=-=-=-=-=-=-=-=
Performing Scan: cel-let-7 vs Y54E10A.11
=-=-=-=-=-=-=-=-=-=-=-=-=-=-=-=-=-=-=-=-=-=-=-=-=-=-=-=-=-=-=-=
Score for this Scan:
No Hits Found above Threshold
Complete

Read Sequence:R08D7.4.2  Uncharacterized protein R08D7.4. [Source:Uniprot/SWISSPROT;Acc:P30643](202 nt)
=-=-=-=-=-=-=-=-=-=-=-=-=-=-=-=-=-=-=-=-=-=-=-=-=-=-=-=-=-=-=-=
Performing Scan: cel-let-7 vs R08D7.4.2
=-=-=-=-=-=-=-=-=-=-=-=-=-=-=-=-=-=-=-=-=-=-=-=-=-=-=-=-=-=-=-=
Score for this Scan:
No Hits Found above Threshold
Complete

Read Sequence:ZK370.2  Dwarfin sma-2 (MAD protein homolog 1). [Source:Uniprot/SWISSPROT;Acc:Q02330](67 nt)
=-=-=-=-=-=-=-=-=-=-=-=-=-=-=-=-=-=-=-=-=-=-=-=-=-=-=-=-=-=-=-=
[truncated: 4,709,087 more chars]
