# Supplementary material for: A scoring matrix approach to detecting miRNA target sites
Source: Algorithms Mol Biol. 2008 Mar 31;3:3. doi: 10.1186/1748-7188-3-3 (PMC2365947; doi:10.1186/1748-7188-3-3)
Supplement: Additional file 3 — Raw result files. Raw SBM results files, alignments of miRNA targets used in the analysis and a list of overlapping targets predicted by both SBM and miRanda. [file 1748-7188-3-3-S3.zip › FullResults/Overlapping_predictions/miRanda_default_parameters/dme-miR-4.output]

=-=-=-=-=-=-=-=-=-=-=-=-=-=-=-=-=-=-=-=-=-=-=-=-=-=-=-=-=-=-=-=
miRanda v1.9    microRNA Target Scanning Algorithm
=-=-=-=-=-=-=-=-=-=-=-=-=-=-=-=-=-=-=-=-=-=-=-=-=-=-=-=-=-=-=-=
(c) 2003 Memorial Sloan-Kettering Cancer Center, New York

Authors: Anton Enright, Bino John, Chris Sander and Debora Marks
(mirnatargets@cbio.mskcc.org - reaches all authors)

Software written by: Anton Enright
Distributed for anyone to use under the GNU Public License (GPL),
See the files 'COPYING' and 'LICENSE' for details

If you use this software please cite:
Enright AJ, John B, Gaul U, Tuschl T, Sander C and Marks DS;
(2003) Genome Biology; 5(1):R1.

   miRanda comes with ABSOLUTELY NO WARRANTY;
   This is free software, and you are welcome to redistribute it
   under certain conditions; type `miranda --license' for details.

Current Settings:
=-=-=-=-=-=-=-=-=-=-=-=-=-=-=-=-=-=-=-=-=-=-=-=-=-=-=-=-=-=-=-=
Query Filename:		dme-miR-4.fa
Reference Filename:	/simonmpc3/home1/simonm/WORK/StackBM/dm
Gap Open Penalty:	-8.000000
Gap Extend:		-2.000000
Score Threshold		50.000000
Energy Threshold	-20.000000 kcal/mol
Scaling Parameter:	4.000000
=-=-=-=-=-=-=-=-=-=-=-=-=-=-=-=-=-=-=-=-=-=-=-=-=-=-=-=-=-=-=-=
Read Sequence:dme-miR-4  MIMAT0000109(21 nt)
Read Sequence:CG3760.3  CG3760-PA, isoform A [Source:RefSeq_peptide;Acc:NP_726501](244 nt)
=-=-=-=-=-=-=-=-=-=-=-=-=-=-=-=-=-=-=-=-=-=-=-=-=-=-=-=-=-=-=-=
Performing Scan: dme-miR-4 vs CG3760.3
=-=-=-=-=-=-=-=-=-=-=-=-=-=-=-=-=-=-=-=-=-=-=-=-=-=-=-=-=-=-=-=
Score for this Scan:
No Hits Found above Threshold
Complete

Read Sequence:CG1161.3  Hypothetical protein CG1161. [Source:Uniprot/SWISSPROT;Acc:Q9VNA4](165 nt)
=-=-=-=-=-=-=-=-=-=-=-=-=-=-=-=-=-=-=-=-=-=-=-=-=-=-=-=-=-=-=-=
Performing Scan: dme-miR-4 vs CG1161.3
=-=-=-=-=-=-=-=-=-=-=-=-=-=-=-=-=-=-=-=-=-=-=-=-=-=-=-=-=-=-=-=
Score for this Scan:
No Hits Found above Threshold
Complete

Read Sequence:CG18542.3  CG32939-PA [Source:RefSeq_peptide;Acc:NP_788618](428 nt)
=-=-=-=-=-=-=-=-=-=-=-=-=-=-=-=-=-=-=-=-=-=-=-=-=-=-=-=-=-=-=-=
Performing Scan: dme-miR-4 vs CG18542.3
=-=-=-=-=-=-=-=-=-=-=-=-=-=-=-=-=-=-=-=-=-=-=-=-=-=-=-=-=-=-=-=
Score for this Scan:
No Hits Found above Threshold
Complete

Read Sequence:CG12526.3  Putative odorant receptor 67a. [Source:Uniprot/SWISSPROT;Acc:Q9VT08](2 nt)
=-=-=-=-=-=-=-=-=-=-=-=-=-=-=-=-=-=-=-=-=-=-=-=-=-=-=-=-=-=-=-=
Performing Scan: dme-miR-4 vs CG12526.3
=-=-=-=-=-=-=-=-=-=-=-=-=-=-=-=-=-=-=-=-=-=-=-=-=-=-=-=-=-=-=-=
Score for this Scan:
No Hits Found above Threshold
Complete

Read Sequence:CG10470.3  CG10470-PA [Source:RefSeq_peptide;Acc:NP_609936](52 nt)
=-=-=-=-=-=-=-=-=-=-=-=-=-=-=-=-=-=-=-=-=-=-=-=-=-=-=-=-=-=-=-=
Performing Scan: dme-miR-4 vs CG10470.3
=-=-=-=-=-=-=-=-=-=-=-=-=-=-=-=-=-=-=-=-=-=-=-=-=-=-=-=-=-=-=-=
Score for this Scan:
No Hits Found above Threshold
Complete

Read Sequence:CG3159.3  Excitatory amino acid transporter 2 CG3159-PB, isoform B [Source:RefSeq_peptide;Acc:NP_995609](1223 nt)
=-=-=-=-=-=-=-=-=-=-=-=-=-=-=-=-=-=-=-=-=-=-=-=-=-=-=-=-=-=-=-=
Performing Scan: dme-miR-4 vs CG3159.3
=-=-=-=-=-=-=-=-=-=-=-=-=-=-=-=-=-=-=-=-=-=-=-=-=-=-=-=-=-=-=-=
Score for this Scan:
No Hits Found above Threshold
Complete

Read Sequence:CG7395.3  Neuropeptide F-like Receptor 76F CG7395-PA [Source:RefSeq_peptide;Acc:NP_524176](732 nt)
=-=-=-=-=-=-=-=-=-=-=-=-=-=-=-=-=-=-=-=-=-=-=-=-=-=-=-=-=-=-=-=
Performing Scan: dme-miR-4 vs CG7395.3
=-=-=-=-=-=-=-=-=-=-=-=-=-=-=-=-=-=-=-=-=-=-=-=-=-=-=-=-=-=-=-=
Score for this Scan:
No Hits Found above Threshold
Complete

Read Sequence:CG15549.3  CG15549-PA [Source:RefSeq_peptide;Acc:NP_651834](649 nt)
=-=-=-=-=-=-=-=-=-=-=-=-=-=-=-=-=-=-=-=-=-=-=-=-=-=-=-=-=-=-=-=
Performing Scan: dme-miR-4 vs CG15549.3
=-=-=-=-=-=-=-=-=-=-=-=-=-=-=-=-=-=-=-=-=-=-=-=-=-=-=-=-=-=-=-=
Score for this Scan:
No Hits Found above Threshold
Complete

Read Sequence:CG5195.3  CG5195-PA [Source:RefSeq_peptide;Acc:NP_649228](83 nt)
=-=-=-=-=-=-=-=-=-=-=-=-=-=-=-=-=-=-=-=-=-=-=-=-=-=-=-=-=-=-=-=
Performing Scan: dme-miR-4 vs CG5195.3
=-=-=-=-=-=-=-=-=-=-=-=-=-=-=-=-=-=-=-=-=-=-=-=-=-=-=-=-=-=-=-=
Score for this Scan:
No Hits Found above Threshold
Complete

Read Sequence:CG11737.3  CG11737-PA [Source:RefSeq_peptide;Acc:NP_649803](223 nt)
=-=-=-=-=-=-=-=-=-=-=-=-=-=-=-=-=-=-=-=-=-=-=-=-=-=-=-=-=-=-=-=
Performing Scan: dme-miR-4 vs CG11737.3
=-=-=-=-=-=-=-=-=-=-=-=-=-=-=-=-=-=-=-=-=-=-=-=-=-=-=-=-=-=-=-=
Score for this Scan:
No Hits Found above Threshold
Complete

Read Sequence:CG10484.3  Probable 26S proteasome non-ATPase regulatory subunit 3 (26S proteasome subunit S3) (Diphenol oxidase A2 component) (DOX-A2). [Source:Uniprot/SWISSPROT;Acc:P25161](82 nt)
=-=-=-=-=-=-=-=-=-=-=-=-=-=-=-=-=-=-=-=-=-=-=-=-=-=-=-=-=-=-=-=
Performing Scan: dme-miR-4 vs CG10484.3
=-=-=-=-=-=-=-=-=-=-=-=-=-=-=-=-=-=-=-=-=-=-=-=-=-=-=-=-=-=-=-=
Score for this Scan:
No Hits Found above Threshold
Complete

Read Sequence:CG31635.3  CG31635-PA [Source:RefSeq_peptide;Acc:NP_723197](103 nt)
=-=-=-=-=-=-=-=-=-=-=-=-=-=-=-=-=-=-=-=-=-=-=-=-=-=-=-=-=-=-=-=
Performing Scan: dme-miR-4 vs CG31635.3
=-=-=-=-=-=-=-=-=-=-=-=-=-=-=-=-=-=-=-=-=-=-=-=-=-=-=-=-=-=-=-=
Score for this Scan:
No Hits Found above Threshold
Complete

Read Sequence:CG11858.3  CG11858-PA [Source:RefSeq_peptide;Acc:NP_651364](32 nt)
=-=-=-=-=-=-=-=-=-=-=-=-=-=-=-=-=-=-=-=-=-=-=-=-=-=-=-=-=-=-=-=
Performing Scan: dme-miR-4 vs CG11858.3
=-=-=-=-=-=-=-=-=-=-=-=-=-=-=-=-=-=-=-=-=-=-=-=-=-=-=-=-=-=-=-=
Score for this Scan:
No Hits Found above Threshold
Complete

Read Sequence:CG30029.3  CG30029-PA [Source:RefSeq_peptide;Acc:NP_725007](213 nt)
=-=-=-=-=-=-=-=-=-=-=-=-=-=-=-=-=-=-=-=-=-=-=-=-=-=-=-=-=-=-=-=
Performing Scan: dme-miR-4 vs CG30029.3
=-=-=-=-=-=-=-=-=-=-=-=-=-=-=-=-=-=-=-=-=-=-=-=-=-=-=-=-=-=-=-=
Score for this Scan:
No Hits Found above Threshold
Complete

Read Sequence:CG4848.3  Putative conserved oligomeric Golgi complex component 1. [Source:Uniprot/SWISSPROT;Acc:Q9VGC3](179 nt)
=-=-=-=-=-=-=-=-=-=-=-=-=-=-=-=-=-=-=-=-=-=-=-=-=-=-=-=-=-=-=-=
Performing Scan: dme-miR-4 vs CG4848.3
=-=-=-=-=-=-=-=-=-=-=-=-=-=-=-=-=-=-=-=-=-=-=-=-=-=-=-=-=-=-=-=
Score for this Scan:
No Hits Found above Threshold
Complete

Read Sequence:CG10997.3  Chloride intracellular channel CG10997-PA [Source:RefSeq_peptide;Acc:NP_572928](286 nt)
=-=-=-=-=-=-=-=-=-=-=-=-=-=-=-=-=-=-=-=-=-=-=-=-=-=-=-=-=-=-=-=
Performing Scan: dme-miR-4 vs CG10997.3
=-=-=-=-=-=-=-=-=-=-=-=-=-=-=-=-=-=-=-=-=-=-=-=-=-=-=-=-=-=-=-=
Score for this Scan:
No Hits Found above Threshold
Complete

Read Sequence:CG1721.3  Phosphoglyceromutase CG1721-PA, isoform A [Source:RefSeq_peptide;Acc:NP_524546](520 nt)
=-=-=-=-=-=-=-=-=-=-=-=-=-=-=-=-=-=-=-=-=-=-=-=-=-=-=-=-=-=-=-=
Performing Scan: dme-miR-4 vs CG1721.3
=-=-=-=-=-=-=-=-=-=-=-=-=-=-=-=-=-=-=-=-=-=-=-=-=-=-=-=-=-=-=-=
Score for this Scan:
No Hits Found above Threshold
Complete

Read Sequence:CG3999.3  CG3999-PA [Source:RefSeq_peptide;Acc:NP_649989](189 nt)
=-=-=-=-=-=-=-=-=-=-=-=-=-=-=-=-=-=-=-=-=-=-=-=-=-=-=-=-=-=-=-=
Performing Scan: dme-miR-4 vs CG3999.3
=-=-=-=-=-=-=-=-=-=-=-=-=-=-=-=-=-=-=-=-=-=-=-=-=-=-=-=-=-=-=-=
Score for this Scan:
No Hits Found above Threshold
Complete

Read Sequence:CG3702.3  CG3702-PA [Source:RefSeq_peptide;Acc:NP_608819](234 nt)
=-=-=-=-=-=-=-=-=-=-=-=-=-=-=-=-=-=-=-=-=-=-=-=-=-=-=-=-=-=-=-=
Performing Scan: dme-miR-4 vs CG3702.3
=-=-=-=-=-=-=-=-=-=-=-=-=-=-=-=-=-=-=-=-=-=-=-=-=-=-=-=-=-=-=-=
Score for this Scan:
No Hits Found above Threshold
Complete

Read Sequence:CG1129.3  CG1129-PA, isoform A [Source:RefSeq_peptide;Acc:NP_649498](342 nt)
=-=-=-=-=-=-=-=-=-=-=-=-=-=-=-=-=-=-=-=-=-=-=-=-=-=-=-=-=-=-=-=
Performing Scan: dme-miR-4 vs CG1129.3
=-=-=-=-=-=-=-=-=-=-=-=-=-=-=-=-=-=-=-=-=-=-=-=-=-=-=-=-=-=-=-=
Score for this Scan:
No Hits Found above Threshold
Complete

Read Sequence:CG4221.3  CG4221-PA [Source:RefSeq_peptide;Acc:NP_650512](389 nt)
=-=-=-=-=-=-=-=-=-=-=-=-=-=-=-=-=-=-=-=-=-=-=-=-=-=-=-=-=-=-=-=
Performing Scan: dme-miR-4 vs CG4221.3
=-=-=-=-=-=-=-=-=-=-=-=-=-=-=-=-=-=-=-=-=-=-=-=-=-=-=-=-=-=-=-=
Score for this Scan:
No Hits Found above Threshold
Complete

Read Sequence:CG31673.3  CG31673-PA [Source:RefSeq_peptide;Acc:NP_724294](84 nt)
=-=-=-=-=-=-=-=-=-=-=-=-=-=-=-=-=-=-=-=-=-=-=-=-=-=-=-=-=-=-=-=
Performing Scan: dme-miR-4 vs CG31673.3
=-=-=-=-=-=-=-=-=-=-=-=-=-=-=-=-=-=-=-=-=-=-=-=-=-=-=-=-=-=-=-=
Score for this Scan:
No Hits Found above Threshold
Complete

Read Sequence:CG4257.3  Signal transducer and transcription activator (Protein marelle) (d- STAT). [Source:Uniprot/SWISSPROT;Acc:Q24151](1078 nt)
=-=-=-=-=-=-=-=-=-=-=-=-=-=-=-=-=-=-=-=-=-=-=-=-=-=-=-=-=-=-=-=
Performing Scan: dme-miR-4 vs CG4257.3
=-=-=-=-=-=-=-=-=-=-=-=-=-=-=-=-=-=-=-=-=-=-=-=-=-=-=-=-=-=-=-=
Score for this Scan:
No Hits Found above Threshold
Complete

Read Sequence:CG1380.3  sugar transporter 4 CG1380-PA, isoform A [Source:RefSeq_peptide;Acc:NP_523675](189 nt)
=-=-=-=-=-=-=-=-=-=-=-=-=-=-=-=-=-=-=-=-=-=-=-=-=-=-=-=-=-=-=-=
Performing Scan: dme-miR-4 vs CG1380.3
=-=-=-=-=-=-=-=-=-=-=-=-=-=-=-=-=-=-=-=-=-=-=-=-=-=-=-=-=-=-=-=
Score for this Scan:
No Hits Found above Threshold
Complete

Read Sequence:CG15104.3  Ubiquitin-protein E3 ligase Topors (EC 6.3.2.-) (SUMO1-protein E3 ligase Topors) (Topoisomerase I-binding RING finger protein) (Topoisomerase I-binding arginine/serine-rich protein) (dTopors). [Source:Uniprot/SWISSPROT;Acc:Q9V8P9](525 nt)
=-=-=-=-=-=-=-=-=-=-=-=-=-=-=-=-=-=-=-=-=-=-=-=-=-=-=-=-=-=-=-=
Performing Scan: dme-miR-4 vs CG15104.3
=-=-=-=-=-=-=-=-=-=-=-=-=-=-=-=-=-=-=-=-=-=-=-=-=-=-=-=-=-=-=-=
Score for this Scan:
No Hits Found above Threshold
Complete

Read Sequence:CG17492.3  mind bomb 2 CG17492-PA [Source:RefSeq_peptide;Acc:NP_609933](419 nt)
=-=-=-=-=-=-=-=-=-=-=-=-=-=-=-=-=-=-=-=-=-=-=-=-=-=-=-=-=-=-=-=
Performing Scan: dme-miR-4 vs CG17492.3
=-=-=-=-=-=-=-=-=-=-=-=-=-=-=-=-=-=-=-=-=-=-=-=-=-=-=-=-=-=-=-=
Score for this Scan:
No Hits Found above Threshold
Complete

Read Sequence:CG11924.3  Chorion transcription factor Cf2, isoform III. [Source:Uniprot/SWISSPROT;Acc:Q01522](1541 nt)
=-=-=-=-=-=-=-=-=-=-=-=-=-=-=-=-=-=-=-=-=-=-=-=-=-=-=-=-=-=-=-=
Performing Scan: dme-miR-4 vs CG11924.3
=-=-=-=-=-=-=-=-=-=-=-=-=-=-=-=-=-=-=-=-=-=-=-=-=-=-=-=-=-=-=-=
Score for this Scan:
No Hits Found above Threshold
Complete

Read Sequence:CG3630.3  CG3630-PA [Source:RefSeq_peptide;Acc:NP_569983](353 nt)
=-=-=-=-=-=-=-=-=-=-=-=-=-=-=-=-=-=-=-=-=-=-=-=-=-=-=-=-=-=-=-=
Performing Scan: dme-miR-4 vs CG3630.3
=-=-=-=-=-=-=-=-=-=-=-=-=-=-=-=-=-=-=-=-=-=-=-=-=-=-=-=-=-=-=-=
Score for this Scan:
No Hits Found above Threshold
Complete

Read Sequence:CG4741.3  CG4741-PA [Source:RefSeq_peptide;Acc:NP_611948](126 nt)
=-=-=-=-=-=-=-=-=-=-=-=-=-=-=-=-=-=-=-=-=-=-=-=-=-=-=-=-=-=-=-=
Performing Scan: dme-miR-4 vs CG4741.3
=-=-=-=-=-=-=-=-=-=-=-=-=-=-=-=-=-=-=-=-=-=-=-=-=-=-=-=-=-=-=-=
Score for this Scan:
No Hits Found above Threshold
Complete

Read Sequence:CG2304.3  Protein TRC8 homolog. [Source:Uniprot/SWISSPROT;Acc:Q7KRW1](802 nt)
=-=-=-=-=-=-=-=-=-=-=-=-=-=-=-=-=-=-=-=-=-=-=-=-=-=-=-=-=-=-=-=
Performing Scan: dme-miR-4 vs CG2304.3
=-=-=-=-=-=-=-=-=-=-=-=-=-=-=-=-=-=-=-=-=-=-=-=-=-=-=-=-=-=-=-=
Score for this Scan:
No Hits Found above Threshold
Complete

Read Sequence:CG2961.3  Interaction partner of Dnmt2 CG2961-PA [Source:RefSeq_peptide;Acc:NP_572614](187 nt)
=-=-=-=-=-=-=-=-=-=-=-=-=-=-=-=-=-=-=-=-=-=-=-=-=-=-=-=-=-=-=-=
Performing Scan: dme-miR-4 vs CG2961.3
=-=-=-=-=-=-=-=-=-=-=-=-=-=-=-=-=-=-=-=-=-=-=-=-=-=-=-=-=-=-=-=
Score for this Scan:
No Hits Found above Threshold
Complete

Read Sequence:CG33956.3  Transcription factor kayak (Fos-related antigen) (dFra) (AP-1). [Source:Uniprot/SWISSPROT;Acc:P21525](1092 nt)
=-=-=-=-=-=-=-=-=-=-=-=-=-=-=-=-=-=-=-=-=-=-=-=-=-=-=-=-=-=-=-=
Performing Scan: dme-miR-4 vs CG33956.3
=-=-=-=-=-=-=-=-=-=-=-=-=-=-=-=-=-=-=-=-=-=-=-=-=-=-=-=-=-=-=-=
Score for this Scan:
No Hits Found above Threshold
Complete

Read Sequence:CG30156.3  CG30156-PA [Source:RefSeq_peptide;Acc:NP_724520](70 nt)
=-=-=-=-=-=-=-=-=-=-=-=-=-=-=-=-=-=-=-=-=-=-=-=-=-=-=-=-=-=-=-=
Performing Scan: dme-miR-4 vs CG30156.3
=-=-=-=-=-=-=-=-=-=-=-=-=-=-=-=-=-=-=-=-=-=-=-=-=-=-=-=-=-=-=-=
Score for this Scan:
No Hits Found above Threshold
Complete

Read Sequence:CG9227.3  Tectonic precursor (dTectonic). [Source:Uniprot/SWISSPROT;Acc:Q9VMH0](45 nt)
=-=-=-=-=-=-=-=-=-=-=-=-=-=-=-=-=-=-=-=-=-=-=-=-=-=-=-=-=-=-=-=
Performing Scan: dme-miR-4 vs CG9227.3
=-=-=-=-=-=-=-=-=-=-=-=-=-=-=-=-=-=-=-=-=-=-=-=-=-=-=-=-=-=-=-=
Score for this Scan:
No Hits Found above Threshold
Complete

Read Sequence:CG6262.3  CG6262-PC, isoform C [Source:RefSeq_peptide;Acc:NP_725575](146 nt)
=-=-=-=-=-=-=-=-=-=-=-=-=-=-=-=-=-=-=-=-=-=-=-=-=-=-=-=-=-=-=-=
Performing Scan: dme-miR-4 vs CG6262.3
=-=-=-=-=-=-=-=-=-=-=-=-=-=-=-=-=-=-=-=-=-=-=-=-=-=-=-=-=-=-=-=
Score for this Scan:
No Hits Found above Threshold
Complete

Read Sequence:CG6641.3  Pheromone-binding protein-related protein 5 precursor (PBPRP-5). [Source:Uniprot/SWISSPROT;Acc:P54195](31 nt)
=-=-=-=-=-=-=-=-=-=-=-=-=-=-=-=-=-=-=-=-=-=-=-=-=-=-=-=-=-=-=-=
Performing Scan: dme-miR-4 vs CG6641.3
=-=-=-=-=-=-=-=-=-=-=-=-=-=-=-=-=-=-=-=-=-=-=-=-=-=-=-=-=-=-=-=
Score for this Scan:
No Hits Found above Threshold
Complete

Read Sequence:CG12758.3  serrano CG12758-PC, isoform C [Source:RefSeq_peptide;Acc:NP_725840](550 nt)
=-=-=-=-=-=-=-=-=-=-=-=-=-=-=-=-=-=-=-=-=-=-=-=-=-=-=-=-=-=-=-=
Performing Scan: dme-miR-4 vs CG12758.3
=-=-=-=-=-=-=-=-=-=-=-=-=-=-=-=-=-=-=-=-=-=-=-=-=-=-=-=-=-=-=-=
Score for this Scan:
No Hits Found above Threshold
Complete

Read Sequence:CG18030.3  Jonah 99Fi CG18030-PA [Source:RefSeq_peptide;Acc:NP_651800](112 nt)
=-=-=-=-=-=-=-=-=-=-=-=-=-=-=-=-=-=-=-=-=-=-=-=-=-=-=-=-=-=-=-=
Performing Scan: dme-miR-4 vs CG18030.3
=-=-=-=-=-=-=-=-=-=-=-=-=-=-=-=-=-=-=-=-=-=-=-=-=-=-=-=-=-=-=-=
Score for this Scan:
No Hits Found above Threshold
Complete

Read Sequence:CG6869.3  Glycoprotein 3-alpha-L-fucosyltransferase A (EC 2.4.1.214) (Core alpha-(1,3)-fucosyltransferase). [Source:Uniprot/SWISSPROT;Acc:Q9VUL9](1253 nt)
=-=-=-=-=-=-=-=-=-=-=-=-=-=-=-=-=-=-=-=-=-=-=-=-=-=-=-=-=-=-=-=
Performing Scan: dme-miR-4 vs CG6869.3
=-=-=-=-=-=-=-=-=-=-=-=-=-=-=-=-=-=-=-=-=-=-=-=-=-=-=-=-=-=-=-=
Score for this Scan:
No Hits Found above Threshold
Complete

Read Sequence:CG6805.3  CG6805-PA [Source:RefSeq_peptide;Acc:NP_611178](489 nt)
=-=-=-=-=-=-=-=-=-=-=-=-=-=-=-=-=-=-=-=-=-=-=-=-=-=-=-=-=-=-=-=
Performing Scan: dme-miR-4 vs CG6805.3
=-=-=-=-=-=-=-=-=-=-=-=-=-=-=-=-=-=-=-=-=-=-=-=-=-=-=-=-=-=-=-=
Score for this Scan:
No Hits Found above Threshold
Complete

Read Sequence:CG1072.3  LIM/homeobox protein Awh (Protein arrowhead). [Source:Uniprot/SWISSPROT;Acc:Q8IRC7](851 nt)
=-=-=-=-=-=-=-=-=-=-=-=-=-=-=-=-=-=-=-=-=-=-=-=-=-=-=-=-=-=-=-=
Performing Scan: dme-miR-4 vs CG1072.3
=-=-=-=-=-=-=-=-=-=-=-=-=-=-=-=-=-=-=-=-=-=-=-=-=-=-=-=-=-=-=-=
Score for this Scan:
No Hits Found above Threshold
Complete

Read Sequence:CG4584.3  Deoxyuridine triphosphatase CG4584-PA, isoform A [Source:RefSeq_peptide;Acc:NP_609479](131 nt)
=-=-=-=-=-=-=-=-=-=-=-=-=-=-=-=-=-=-=-=-=-=-=-=-=-=-=-=-=-=-=-=
Performing Scan: dme-miR-4 vs CG4584.3
=-=-=-=-=-=-=-=-=-=-=-=-=-=-=-=-=-=-=-=-=-=-=-=-=-=-=-=-=-=-=-=
Score for this Scan:
No Hits Found above Threshold
Complete

Read Sequence:CG3332.3  CG3332-PA, isoform A [Source:RefSeq_peptide;Acc:NP_608758](161 nt)
=-=-=-=-=-=-=-=-=-=-=-=-=-=-=-=-=-=-=-=-=-=-=-=-=-=-=-=-=-=-=-=
Performing Scan: dme-miR-4 vs CG3332.3
=-=-=-=-=-=-=-=-=-=-=-=-=-=-=-=-=-=-=-=-=-=-=-=-=-=-=-=-=-=-=-=
Score for this Scan:
No Hits Found above Threshold
Complete

Read Sequence:CG10616.3  CG10616-PA [Source:RefSeq_peptide;Acc:NP_648576](101 nt)
=-=-=-=-=-=-=-=-=-=-=-=-=-=-=-=-=-=-=-=-=-=-=-=-=-=-=-=-=-=-=-=
Performing Scan: dme-miR-4 vs CG10616.3
=-=-=-=-=-=-=-=-=-=-=-=-=-=-=-=-=-=-=-=-=-=-=-=-=-=-=-=-=-=-=-=
Score for this Scan:
No Hits Found above Threshold
Complete

Read Sequence:CG7686.3  CG7686-PA [Source:RefSeq_peptide;Acc:NP_610620](103 nt)
=-=-=-=-=-=-=-=-=-=-=-=-=-=-=-=-=-=-=-=-=-=-=-=-=-=-=-=-=-=-=-=
Performing Scan: dme-miR-4 vs CG7686.3
=-=-=-=-=-=-=-=-=-=-=-=-=-=-=-=-=-=-=-=-=-=-=-=-=-=-=-=-=-=-=-=
Score for this Scan:
No Hits Found above Threshold
Complete

Read Sequence:CG5634.3  distracted CG5634-PA [Source:RefSeq_peptide;Acc:NP_651571](1276 nt)
=-=-=-=-=-=-=-=-=-=-=-=-=-=-=-=-=-=-=-=-=-=-=-=-=-=-=-=-=-=-=-=
Performing Scan: dme-miR-4 vs CG5634.3
=-=-=-=-=-=-=-=-=-=-=-=-=-=-=-=-=-=-=-=-=-=-=-=-=-=-=-=-=-=-=-=
Score for this Scan:
No Hits Found above Threshold
Complete

Read Sequence:CG10737.3  CG10737-PC, isoform C [Source:RefSeq_peptide;Acc:NP_611398](95 nt)
=-=-=-=-=-=-=-=-=-=-=-=-=-=-=-=-=-=-=-=-=-=-=-=-=-=-=-=-=-=-=-=
Performing Scan: dme-miR-4 vs CG10737.3
=-=-=-=-=-=-=-=-=-=-=-=-=-=-=-=-=-=-=-=-=-=-=-=-=-=-=-=-=-=-=-=
Score for this Scan:
No Hits Found above Threshold
Complete

Read Sequence:CG17161.3  Serine/threonine-protein kinase grp (EC 2.7.11.1) (Protein grapes) (Chk1 homolog). [Source:Uniprot/SWISSPROT;Acc:O61661](289 nt)
=-=-=-=-=-=-=-=-=-=-=-=-=-=-=-=-=-=-=-=-=-=-=-=-=-=-=-=-=-=-=-=
Performing Scan: dme-miR-4 vs CG17161.3
=-=-=-=-=-=-=-=-=-=-=-=-=-=-=-=-=-=-=-=-=-=-=-=-=-=-=-=-=-=-=-=
Score for this Scan:
No Hits Found above Threshold
Complete

Read Sequence:CG11763.3  midlife-crisis CG11763-PD, isoform D [Source:RefSeq_peptide;Acc:NP_001033938](1361 nt)
=-=-=-=-=-=-=-=-=-=-=-=-=-=-=-=-=-=-=-=-=-=-=-=-=-=-=-=-=-=-=-=
Performing Scan: dme-miR-4 vs CG11763.3
=-=-=-=-=-=-=-=-=-=-=-=-=-=-=-=-=-=-=-=-=-=-=-=-=-=-=-=-=-=-=-=
Score for this Scan:
No Hits Found above Threshold
Complete

Read Sequence:CG17752.3  CG17752-PA [Source:RefSeq_peptide;Acc:NP_650817](57 nt)
=-=-=-=-=-=-=-=-=-=-=-=-=-=-=-=-=-=-=-=-=-=-=-=-=-=-=-=-=-=-=-=
Performing Scan: dme-miR-4 vs CG17752.3
=-=-=-=-=-=-=-=-=-=-=-=-=-=-=-=-=-=-=-=-=-=-=-=-=-=-=-=-=-=-=-=
Score for this Scan:
No Hits Found above Threshold
Complete

Read Sequence:CG5996.3  Transient receptor potential-gamma protein (TRPgamma). [Source:Uniprot/SWISSPROT;Acc:Q9VJJ7](119 nt)
=-=-=-=-=-=-=-=-=-=-=-=-=-=-=-=-=-=-=-=-=-=-=-=-=-=-=-=-=-=-=-=
Performing Scan: dme-miR-4 vs CG5996.3
=-=-=-=-=-=-=-=-=-=-=-=-=-=-=-=-=-=-=-=-=-=-=-=-=-=-=-=-=-=-=-=
Score for this Scan:
No Hits Found above Threshold
Complete

Read Sequence:CG31633.3  CG31633-PA [Source:RefSeq_peptide;Acc:NP_723199](143 nt)
=-=-=-=-=-=-=-=-=-=-=-=-=-=-=-=-=-=-=-=-=-=-=-=-=-=-=-=-=-=-=-=
Performing Scan: dme-miR-4 vs CG31633.3
=-=-=-=-=-=-=-=-=-=-=-=-=-=-=-=-=-=-=-=-=-=-=-=-=-=-=-=-=-=-=-=
Score for this Scan:
No Hits Found above Threshold
Complete

Read Sequence:CG3612.3  ATP synthase alpha chain, mitochondrial precursor (EC 3.6.3.14) (Protein bellwether). [Source:Uniprot/SWISSPROT;Acc:P35381](494 nt)
=-=-=-=-=-=-=-=-=-=-=-=-=-=-=-=-=-=-=-=-=-=-=-=-=-=-=-=-=-=-=-=
Performing Scan: dme-miR-4 vs CG3612.3
=-=-=-=-=-=-=-=-=-=-=-=-=-=-=-=-=-=-=-=-=-=-=-=-=-=-=-=-=-=-=-=
Score for this Scan:
No Hits Found above Threshold
Complete

Read Sequence:CG12847.3  Tetraspanin 42Ec CG12847-PA [Source:RefSeq_peptide;Acc:NP_523629](195 nt)
=-=-=-=-=-=-=-=-=-=-=-=-=-=-=-=-=-=-=-=-=-=-=-=-=-=-=-=-=-=-=-=
Performing Scan: dme-miR-4 vs CG12847.3
=-=-=-=-=-=-=-=-=-=-=-=-=-=-=-=-=-=-=-=-=-=-=-=-=-=-=-=-=-=-=-=
Score for this Scan:
No Hits Found above Threshold
Complete

Read Sequence:CG10654.3  CG10654-PA [Source:RefSeq_peptide;Acc:NP_648583](41 nt)
=-=-=-=-=-=-=-=-=-=-=-=-=-=-=-=-=-=-=-=-=-=-=-=-=-=-=-=-=-=-=-=
Performing Scan: dme-miR-4 vs CG10654.3
=-=-=-=-=-=-=-=-=-=-=-=-=-=-=-=-=-=-=-=-=-=-=-=-=-=-=-=-=-=-=-=
Score for this Scan:
No Hits Found above Threshold
Complete

Read Sequence:CG5202.3  escl CG5202-PA, isoform A [Source:RefSeq_peptide;Acc:NP_723702](345 nt)
=-=-=-=-=-=-=-=-=-=-=-=-=-=-=-=-=-=-=-=-=-=-=-=-=-=-=-=-=-=-=-=
Performing Scan: dme-miR-4 vs CG5202.3
=-=-=-=-=-=-=-=-=-=-=-=-=-=-=-=-=-=-=-=-=-=-=-=-=-=-=-=-=-=-=-=
Score for this Scan:
No Hits Found above Threshold
Complete

Read Sequence:CG9353.3  mitochondrial ribosomal protein L54 CG9353-PA [Source:RefSeq_peptide;Acc:NP_611541](163 nt)
=-=-=-=-=-=-=-=-=-=-=-=-=-=-=-=-=-=-=-=-=-=-=-=-=-=-=-=-=-=-=-=
Performing Scan: dme-miR-4 vs CG9353.3
=-=-=-=-=-=-=-=-=-=-=-=-=-=-=-=-=-=-=-=-=-=-=-=-=-=-=-=-=-=-=-=
Score for this Scan:
No Hits Found above Threshold
Complete

Read Sequence:CG11679.3  CG11679-PA [Source:RefSeq_peptide;Acc:NP_573063](75 nt)
=-=-=-=-=-=-=-=-=-=-=-=-=-=-=-=-=-=-=-=-=-=-=-=-=-=-=-=-=-=-=-=
Performing Scan: dme-miR-4 vs CG11679.3
=-=-=-=-=-=-=-=-=-=-=-=-=-=-=-=-=-=-=-=-=-=-=-=-=-=-=-=-=-=-=-=
Score for this Scan:
No Hits Found above Threshold
Complete

Read Sequence:CG31548.3  CG31548-PA [Source:RefSeq_peptide;Acc:NP_730974](135 nt)
=-=-=-=-=-=-=-=-=-=-=-=-=-=-=-=-=-=-=-=-=-=-=-=-=-=-=-=-=-=-=-=
Performing Scan: dme-miR-4 vs CG31548.3
=-=-=-=-=-=-=-=-=-=-=-=-=-=-=-=-=-=-=-=-=-=-=-=-=-=-=-=-=-=-=-=
Score for this Scan:
No Hits Found above Threshold
Complete

Read Sequence:CG11958.3  Calnexin 99A CG11958-PA, isoform A [Source:RefSeq_peptide;Acc:NP_733286](592 nt)
=-=-=-=-=-=-=-=-=-=-=-=-=-=-=-=-=-=-=-=-=-=-=-=-=-=-=-=-=-=-=-=
Performing Scan: dme-miR-4 vs CG11958.3
=-=-=-=-=-=-=-=-=-=-=-=-=-=-=-=-=-=-=-=-=-=-=-=-=-=-=-=-=-=-=-=
Score for this Scan:
No Hits Found above Threshold
Complete

Read Sequence:CG4942.3  CG4942-PA [Source:RefSeq_peptide;Acc:NP_648286](155 nt)
=-=-=-=-=-=-=-=-=-=-=-=-=-=-=-=-=-=-=-=-=-=-=-=-=-=-=-=-=-=-=-=
Performing Scan: dme-miR-4 vs CG4942.3
=-=-=-=-=-=-=-=-=-=-=-=-=-=-=-=-=-=-=-=-=-=-=-=-=-=-=-=-=-=-=-=
Score for this Scan:
No Hits Found above Threshold
Complete

Read Sequence:CG31274.3  Misexpression suppressor of KSR 4 CG31447-PA [Source:RefSeq_peptide;Acc:NP_525017](550 nt)
=-=-=-=-=-=-=-=-=-=-=-=-=-=-=-=-=-=-=-=-=-=-=-=-=-=-=-=-=-=-=-=
Performing Scan: dme-miR-4 vs CG31274.3
=-=-=-=-=-=-=-=-=-=-=-=-=-=-=-=-=-=-=-=-=-=-=-=-=-=-=-=-=-=-=-=
Score for this Scan:
No Hits Found above Threshold
Complete

Read Sequence:CG40338.3  CG40338-PA.3 [Source:RefSeq_peptide;Acc:NP_001015163](156 nt)
=-=-=-=-=-=-=-=-=-=-=-=-=-=-=-=-=-=-=-=-=-=-=-=-=-=-=-=-=-=-=-=
Performing Scan: dme-miR-4 vs CG40338.3
=-=-=-=-=-=-=-=-=-=-=-=-=-=-=-=-=-=-=-=-=-=-=-=-=-=-=-=-=-=-=-=
Score for this Scan:
No Hits Found above Threshold
Complete

Read Sequence:CG12352.3  Probable acetyltransferase san (EC 2.3.1.-) (Protein separation anxiety). [Source:Uniprot/SWISSPROT;Acc:Q9NHD5](142 nt)
=-=-=-=-=-=-=-=-=-=-=-=-=-=-=-=-=-=-=-=-=-=-=-=-=-=-=-=-=-=-=-=
Performing Scan: dme-miR-4 vs CG12352.3
=-=-=-=-=-=-=-=-=-=-=-=-=-=-=-=-=-=-=-=-=-=-=-=-=-=-=-=-=-=-=-=
Score for this Scan:
No Hits Found above Threshold
Complete

Read Sequence:CG5106.3  SCP-containing protein C CG5106-PA [Source:RefSeq_peptide;Acc:NP_650053](213 nt)
=-=-=-=-=-=-=-=-=-=-=-=-=-=-=-=-=-=-=-=-=-=-=-=-=-=-=-=-=-=-=-=
Performing Scan: dme-miR-4 vs CG5106.3
=-=-=-=-=-=-=-=-=-=-=-=-=-=-=-=-=-=-=-=-=-=-=-=-=-=-=-=-=-=-=-=
Score for this Scan:
No Hits Found above Threshold
Complete

Read Sequence:CG10098.3  CG10098-PA [Source:RefSeq_peptide;Acc:NP_649694](369 nt)
=-=-=-=-=-=-=-=-=-=-=-=-=-=-=-=-=-=-=-=-=-=-=-=-=-=-=-=-=-=-=-=
Performing Scan: dme-miR-4 vs CG10098.3
=-=-=-=-=-=-=-=-=-=-=-=-=-=-=-=-=-=-=-=-=-=-=-=-=-=-=-=-=-=-=-=
Score for this Scan:
No Hits Found above Threshold
Complete

Read Sequence:CG5674.3  CG5674-PC, isoform C [Source:RefSeq_peptide;Acc:NP_724079](1477 nt)
=-=-=-=-=-=-=-=-=-=-=-=-=-=-=-=-=-=-=-=-=-=-=-=-=-=-=-=-=-=-=-=
Performing Scan: dme-miR-4 vs CG5674.3
=-=-=-=-=-=-=-=-=-=-=-=-=-=-=-=-=-=-=-=-=-=-=-=-=-=-=-=-=-=-=-=
Score for this Scan:
No Hits Found above Threshold
Complete

Read Sequence:CG17344.3  CG17344-PA [Source:RefSeq_peptide;Acc:NP_609943](57 nt)
=-=-=-=-=-=-=-=-=-=-=-=-=-=-=-=-=-=-=-=-=-=-=-=-=-=-=-=-=-=-=-=
Performing Scan: dme-miR-4 vs CG17344.3
=-=-=-=-=-=-=-=-=-=-=-=-=-=-=-=-=-=-=-=-=-=-=-=-=-=-=-=-=-=-=-=
Score for this Scan:
No Hits Found above Threshold
Complete

Read Sequence:CG12295.3  CG12295-PB [Source:RefSeq_peptide;Acc:NP_610902](1595 nt)
=-=-=-=-=-=-=-=-=-=-=-=-=-=-=-=-=-=-=-=-=-=-=-=-=-=-=-=-=-=-=-=
Performing Scan: dme-miR-4 vs CG12295.3
=-=-=-=-=-=-=-=-=-=-=-=-=-=-=-=-=-=-=-=-=-=-=-=-=-=-=-=-=-=-=-=
Score for this Scan:
No Hits Found above Threshold
Complete

Read Sequence:CG4735.3  shutdown CG4735-PA [Source:RefSeq_peptide;Acc:NP_611837](238 nt)
=-=-=-=-=-=-=-=-=-=-=-=-=-=-=-=-=-=-=-=-=-=-=-=-=-=-=-=-=-=-=-=
Performing Scan: dme-miR-4 vs CG4735.3
=-=-=-=-=-=-=-=-=-=-=-=-=-=-=-=-=-=-=-=-=-=-=-=-=-=-=-=-=-=-=-=
Score for this Scan:
No Hits Found above Threshold
Complete

Read Sequence:CG18180.3  CG18180-PA [Source:RefSeq_peptide;Acc:NP_648341](87 nt)
=-=-=-=-=-=-=-=-=-=-=-=-=-=-=-=-=-=-=-=-=-=-=-=-=-=-=-=-=-=-=-=
Performing Scan: dme-miR-4 vs CG18180.3
=-=-=-=-=-=-=-=-=-=-=-=-=-=-=-=-=-=-=-=-=-=-=-=-=-=-=-=-=-=-=-=
Score for this Scan:
No Hits Found above Threshold
Complete

Read Sequence:CG6756.3  Translocase of outer membrane 70 CG6756-PA, isoform A [Source:RefSeq_peptide;Acc:NP_609536](268 nt)
=-=-=-=-=-=-=-=-=-=-=-=-=-=-=-=-=-=-=-=-=-=-=-=-=-=-=-=-=-=-=-=
Performing Scan: dme-miR-4 vs CG6756.3
=-=-=-=-=-=-=-=-=-=-=-=-=-=-=-=-=-=-=-=-=-=-=-=-=-=-=-=-=-=-=-=
Score for this Scan:
No Hits Found above Threshold
Complete

Read Sequence:CG15475.3  CG15475-PA [Source:RefSeq_peptide;Acc:NP_610039](177 nt)
=-=-=-=-=-=-=-=-=-=-=-=-=-=-=-=-=-=-=-=-=-=-=-=-=-=-=-=-=-=-=-=
Performing Scan: dme-miR-4 vs CG15475.3
=-=-=-=-=-=-=-=-=-=-=-=-=-=-=-=-=-=-=-=-=-=-=-=-=-=-=-=-=-=-=-=
Score for this Scan:
No Hits Found above Threshold
Complete

Read Sequence:CG31901.3  CG31901-PA [Source:RefSeq_peptide;Acc:NP_723377](96 nt)
=-=-=-=-=-=-=-=-=-=-=-=-=-=-=-=-=-=-=-=-=-=-=-=-=-=-=-=-=-=-=-=
Performing Scan: dme-miR-4 vs CG31901.3
=-=-=-=-=-=-=-=-=-=-=-=-=-=-=-=-=-=-=-=-=-=-=-=-=-=-=-=-=-=-=-=
Score for this Scan:
No Hits Found above Threshold
Complete

Read Sequence:CG3034.3  Mediator complex subunit 22 CG3034-PA [Source:RefSeq_peptide;Acc:NP_569870](100 nt)
=-=-=-=-=-=-=-=-=-=-=-=-=-=-=-=-=-=-=-=-=-=-=-=-=-=-=-=-=-=-=-=
Performing Scan: dme-miR-4 vs CG3034.3
=-=-=-=-=-=-=-=-=-=-=-=-=-=-=-=-=-=-=-=-=-=-=-=-=-=-=-=-=-=-=-=
Score for this Scan:
No Hits Found above Threshold
Complete

Read Sequence:CG17976.3  sugar transporter 3 CG17976-PA [Source:RefSeq_peptide;Acc:NP_524731](108 nt)
=-=-=-=-=-=-=-=-=-=-=-=-=-=-=-=-=-=-=-=-=-=-=-=-=-=-=-=-=-=-=-=
Performing Scan: dme-miR-4 vs CG17976.3
=-=-=-=-=-=-=-=-=-=-=-=-=-=-=-=-=-=-=-=-=-=-=-=-=-=-=-=-=-=-=-=
Score for this Scan:
No Hits Found above Threshold
Complete

Read Sequence:CG6235.3  Protein phosphatase PP2A 55 kDa regulatory subunit (Protein phosphatase PP2A regulatory subunit B) (PR55) (Twins protein). [Source:Uniprot/SWISSPROT;Acc:P36872](1344 nt)
=-=-=-=-=-=-=-=-=-=-=-=-=-=-=-=-=-=-=-=-=-=-=-=-=-=-=-=-=-=-=-=
Performing Scan: dme-miR-4 vs CG6235.3
=-=-=-=-=-=-=-=-=-=-=-=-=-=-=-=-=-=-=-=-=-=-=-=-=-=-=-=-=-=-=-=
Score for this Scan:
No Hits Found above Threshold
Complete

Read Sequence:CG1877.3  Cullin homolog 1 (Lin-19 homolog protein). [Source:Uniprot/SWISSPROT;Acc:Q24311](572 nt)
=-=-=-=-=-=-=-=-=-=-=-=-=-=-=-=-=-=-=-=-=-=-=-=-=-=-=-=-=-=-=-=
Performing Scan: dme-miR-4 vs CG1877.3
=-=-=-=-=-=-=-=-=-=-=-=-=-=-=-=-=-=-=-=-=-=-=-=-=-=-=-=-=-=-=-=
Score for this Scan:
No Hits Found above Threshold
Complete

Read Sequence:CG4194.3  CG4194-PA [Source:RefSeq_peptide;Acc:NP_569975](291 nt)
=-=-=-=-=-=-=-=-=-=-=-=-=-=-=-=-=-=-=-=-=-=-=-=-=-=-=-=-=-=-=-=
Performing Scan: dme-miR-4 vs CG4194.3
=-=-=-=-=-=-=-=-=-=-=-=-=-=-=-=-=-=-=-=-=-=-=-=-=-=-=-=-=-=-=-=
Score for this Scan:
No Hits Found above Threshold
Complete

Read Sequence:CG7814.3  CG7814-PA [Source:RefSeq_peptide;Acc:NP_651742](259 nt)
=-=-=-=-=-=-=-=-=-=-=-=-=-=-=-=-=-=-=-=-=-=-=-=-=-=-=-=-=-=-=-=
Performing Scan: dme-miR-4 vs CG7814.3
=-=-=-=-=-=-=-=-=-=-=-=-=-=-=-=-=-=-=-=-=-=-=-=-=-=-=-=-=-=-=-=
Score for this Scan:
No Hits Found above Threshold
Complete

Read Sequence:CG5873.3  CG5873-PA [Source:RefSeq_peptide;Acc:NP_650627](371 nt)
=-=-=-=-=-=-=-=-=-=-=-=-=-=-=-=-=-=-=-=-=-=-=-=-=-=-=-=-=-=-=-=
Performing Scan: dme-miR-4 vs CG5873.3
=-=-=-=-=-=-=-=-=-=-=-=-=-=-=-=-=-=-=-=-=-=-=-=-=-=-=-=-=-=-=-=
Score for this Scan:
No Hits Found above Threshold
Complete

Read Sequence:CG1764.3  CG1764-PA [Source:RefSeq_peptide;Acc:NP_572871](502 nt)
=-=-=-=-=-=-=-=-=-=-=-=-=-=-=-=-=-=-=-=-=-=-=-=-=-=-=-=-=-=-=-=
Performing Scan: dme-miR-4 vs CG1764.3
=-=-=-=-=-=-=-=-=-=-=-=-=-=-=-=-=-=-=-=-=-=-=-=-=-=-=-=-=-=-=-=
Score for this Scan:
No Hits Found above Threshold
Complete

Read Sequence:CG30028.3  Trypsin delta/gamma precursor (EC 3.4.21.4). [Source:Uniprot/SWISSPROT;Acc:P42276](34 nt)
=-=-=-=-=-=-=-=-=-=-=-=-=-=-=-=-=-=-=-=-=-=-=-=-=-=-=-=-=-=-=-=
Performing Scan: dme-miR-4 vs CG30028.3
=-=-=-=-=-=-=-=-=-=-=-=-=-=-=-=-=-=-=-=-=-=-=-=-=-=-=-=-=-=-=-=
Score for this Scan:
No Hits Found above Threshold
Complete

Read Sequence:CG8815.3  Sin3A CG8815-PD, isoform D [Source:RefSeq_peptide;Acc:NP_725189](737 nt)
=-=-=-=-=-=-=-=-=-=-=-=-=-=-=-=-=-=-=-=-=-=-=-=-=-=-=-=-=-=-=-=
Performing Scan: dme-miR-4 vs CG8815.3
=-=-=-=-=-=-=-=-=-=-=-=-=-=-=-=-=-=-=-=-=-=-=-=-=-=-=-=-=-=-=-=
Score for this Scan:
No Hits Found above Threshold
Complete

Read Sequence:CG13806.3  CG13806-PA [Source:RefSeq_peptide;Acc:NP_647708](176 nt)
=-=-=-=-=-=-=-=-=-=-=-=-=-=-=-=-=-=-=-=-=-=-=-=-=-=-=-=-=-=-=-=
Performing Scan: dme-miR-4 vs CG13806.3
=-=-=-=-=-=-=-=-=-=-=-=-=-=-=-=-=-=-=-=-=-=-=-=-=-=-=-=-=-=-=-=
Score for this Scan:
No Hits Found above Threshold
Complete

Read Sequence:CG12885.3  CG12885-PA [Source:RefSeq_peptide;Acc:NP_651567](351 nt)
=-=-=-=-=-=-=-=-=-=-=-=-=-=-=-=-=-=-=-=-=-=-=-=-=-=-=-=-=-=-=-=
Performing Scan: dme-miR-4 vs CG12885.3
=-=-=-=-=-=-=-=-=-=-=-=-=-=-=-=-=-=-=-=-=-=-=-=-=-=-=-=-=-=-=-=
Score for this Scan:
No Hits Found above Threshold
Complete

Read Sequence:CG9067.3  CG9067-PA [Source:RefSeq_peptide;Acc:NP_610662](43 nt)
=-=-=-=-=-=-=-=-=-=-=-=-=-=-=-=-=-=-=-=-=-=-=-=-=-=-=-=-=-=-=-=
Performing Scan: dme-miR-4 vs CG9067.3
=-=-=-=-=-=-=-=-=-=-=-=-=-=-=-=-=-=-=-=-=-=-=-=-=-=-=-=-=-=-=-=
Score for this Scan:
No Hits Found above Threshold
Complete

Read Sequence:CG7100.3  Neural-cadherin precursor (Cadherin-N protein) (DN-cadherin). [Source:Uniprot/SWISSPROT;Acc:O15943](518 nt)
=-=-=-=-=-=-=-=-=-=-=-=-=-=-=-=-=-=-=-=-=-=-=-=-=-=-=-=-=-=-=-=
Performing Scan: dme-miR-4 vs CG7100.3
=-=-=-=-=-=-=-=-=-=-=-=-=-=-=-=-=-=-=-=-=-=-=-=-=-=-=-=-=-=-=-=
Score for this Scan:
No Hits Found above Threshold
Complete

Read Sequence:CG1484.3  Protein flightless-1 (Flightless-I). [Source:Uniprot/SWISSPROT;Acc:Q24020](905 nt)
=-=-=-=-=-=-=-=-=-=-=-=-=-=-=-=-=-=-=-=-=-=-=-=-=-=-=-=-=-=-=-=
Performing Scan: dme-miR-4 vs CG1484.3
=-=-=-=-=-=-=-=-=-=-=-=-=-=-=-=-=-=-=-=-=-=-=-=-=-=-=-=-=-=-=-=
Score for this Scan:
No Hits Found above Threshold
Complete

Read Sequence:CG17604.3  crossover suppressor on 3 of Gowan CG17604-PA, isoform A [Source:RefSeq_peptide;Acc:NP_650490](288 nt)
=-=-=-=-=-=-=-=-=-=-=-=-=-=-=-=-=-=-=-=-=-=-=-=-=-=-=-=-=-=-=-=
Performing Scan: dme-miR-4 vs CG17604.3
=-=-=-=-=-=-=-=-=-=-=-=-=-=-=-=-=-=-=-=-=-=-=-=-=-=-=-=-=-=-=-=
Score for this Scan:
No Hits Found above Threshold
Complete

Read Sequence:CG7160.3  CG7160-PA [Source:RefSeq_peptide;Acc:NP_649345](23 nt)
=-=-=-=-=-=-=-=-=-=-=-=-=-=-=-=-=-=-=-=-=-=-=-=-=-=-=-=-=-=-=-=
Performing Scan: dme-miR-4 vs CG7160.3
=-=-=-=-=-=-=-=-=-=-=-=-=-=-=-=-=-=-=-=-=-=-=-=-=-=-=-=-=-=-=-=
Score for this Scan:
No Hits Found above Threshold
Complete

Read Sequence:CG3273.3  scrambled CG3273-PA [Source:RefSeq_peptide;Acc:NP_610219](644 nt)
=-=-=-=-=-=-=-=-=-=-=-=-=-=-=-=-=-=-=-=-=-=-=-=-=-=-=-=-=-=-=-=
Performing Scan: dme-miR-4 vs CG3273.3
=-=-=-=-=-=-=-=-=-=-=-=-=-=-=-=-=-=-=-=-=-=-=-=-=-=-=-=-=-=-=-=
Score for this Scan:
No Hits Found above Threshold
Complete

Read Sequence:CG32437.3  CG32437-PA [Source:RefSeq_peptide;Acc:NP_730625](51 nt)
=-=-=-=-=-=-=-=-=-=-=-=-=-=-=-=-=-=-=-=-=-=-=-=-=-=-=-=-=-=-=-=
Performing Scan: dme-miR-4 vs CG32437.3
=-=-=-=-=-=-=-=-=-=-=-=-=-=-=-=-=-=-=-=-=-=-=-=-=-=-=-=-=-=-=-=
Score for this Scan:
No Hits Found above Threshold
Complete

Read Sequence:CG17285.3  Fat-body protein 1 precursor (P1 protein). [Source:Uniprot/SWISSPROT;Acc:Q04691](224 nt)
=-=-=-=-=-=-=-=-=-=-=-=-=-=-=-=-=-=-=-=-=-=-=-=-=-=-=-=-=-=-=-=
Performing Scan: dme-miR-4 vs CG17285.3
=-=-=-=-=-=-=-=-=-=-=-=-=-=-=-=-=-=-=-=-=-=-=-=-=-=-=-=-=-=-=-=
Score for this Scan:
No Hits Found above Threshold
Complete

Read Sequence:CG15208.3  CG15208-PA [Source:RefSeq_peptide;Acc:NP_572664](112 nt)
=-=-=-=-=-=-=-=-=-=-=-=-=-=-=-=-=-=-=-=-=-=-=-=-=-=-=-=-=-=-=-=
Performing Scan: dme-miR-4 vs CG15208.3
=-=-=-=-=-=-=-=-=-=-=-=-=-=-=-=-=-=-=-=-=-=-=-=-=-=-=-=-=-=-=-=
Score for this Scan:
No Hits Found above Threshold
Complete

Read Sequence:CG7203.3  CG7203-PA [Source:RefSeq_peptide;Acc:NP_609143](263 nt)
=-=-=-=-=-=-=-=-=-=-=-=-=-=-=-=-=-=-=-=-=-=-=-=-=-=-=-=-=-=-=-=
Performing Scan: dme-miR-4 vs CG7203.3
=-=-=-=-=-=-=-=-=-=-=-=-=-=-=-=-=-=-=-=-=-=-=-=-=-=-=-=-=-=-=-=
Score for this Scan:
No Hits Found above Threshold
Complete

Read Sequence:CG2711.3  deformed wings CG2711-PA [Source:RefSeq_peptide;Acc:NP_477338](106 nt)
=-=-=-=-=-=-=-=-=-=-=-=-=-=-=-=-=-=-=-=-=-=-=-=-=-=-=-=-=-=-=-=
Performing Scan: dme-miR-4 vs CG2711.3
=-=-=-=-=-=-=-=-=-=-=-=-=-=-=-=-=-=-=-=-=-=-=-=-=-=-=-=-=-=-=-=
Score for this Scan:
No Hits Found above Threshold
Complete

Read Sequence:CG32498.3  cAMP-specific 3',5'-cyclic phosphodiesterase, isoform F (EC 3.1.4.17) (Learning/memory process protein) (Protein dunce). [Source:Uniprot/SWISSPROT;Acc:Q8IRU4](132 nt)
=-=-=-=-=-=-=-=-=-=-=-=-=-=-=-=-=-=-=-=-=-=-=-=-=-=-=-=-=-=-=-=
Performing Scan: dme-miR-4 vs CG32498.3
=-=-=-=-=-=-=-=-=-=-=-=-=-=-=-=-=-=-=-=-=-=-=-=-=-=-=-=-=-=-=-=
Score for this Scan:
No Hits Found above Threshold
Complete

Read Sequence:CG4030.3  CG4030-PA [Source:RefSeq_peptide;Acc:NP_611545](300 nt)
=-=-=-=-=-=-=-=-=-=-=-=-=-=-=-=-=-=-=-=-=-=-=-=-=-=-=-=-=-=-=-=
Performing Scan: dme-miR-4 vs CG4030.3
=-=-=-=-=-=-=-=-=-=-=-=-=-=-=-=-=-=-=-=-=-=-=-=-=-=-=-=-=-=-=-=

   Forward:	Score: 142.000000  Q:2 to 20  R:210 to 236 Align Len (24) (70.83%) (75.00%)

   Query:    3' aGUUAC-CAACAG-----AUCGAAAua 5'
                 |:||| ||||||     |||||||  
   Ref:      5' gCGATGAGTTGTCTATGTTAGCTTTcg 3'

   Energy:  -20.879999 kCal/Mol

Scores for this hit:
>dme-miR-4	CG4030.3	142.00	-20.88	0.00	2 20	210 236	24	70.83%	75.00%

Score for this Scan:
Seq1,Seq2,Tot Score,Tot Energy,Max Score,Max Energy,Strand,Len1,Len2,Positions
>>dme-miR-4	CG4030.3	142.00	-20.88	142.00	-20.88	99	21	300	 209
Complete

Read Sequence:CG18255.3  Stretchin-Mlck CG18255-PE, isoform E [Source:RefSeq_peptide;Acc:NP_725511](496 nt)
=-=-=-=-=-=-=-=-=-=-=-=-=-=-=-=-=-=-=-=-=-=-=-=-=-=-=-=-=-=-=-=
Performing Scan: dme-miR-4 vs CG18255.3
=-=-=-=-=-=-=-=-=-=-=-=-=-=-=-=-=-=-=-=-=-=-=-=-=-=-=-=-=-=-=-=
Score for this Scan:
No Hits Found above Threshold
Complete

Read Sequence:CG1681.3  CG1681-PA [Source:RefSeq_peptide;Acc:NP_572886](181 nt)
=-=-=-=-=-=-=-=-=-=-=-=-=-=-=-=-=-=-=-=-=-=-=-=-=-=-=-=-=-=-=-=
Performing Scan: dme-miR-4 vs CG1681.3
=-=-=-=-=-=-=-=-=-=-=-=-=-=-=-=-=-=-=-=-=-=-=-=-=-=-=-=-=-=-=-=
Score for this Scan:
No Hits Found above Threshold
Complete

Read Sequence:CG8863.3  CG8863-PA, isoform A [Source:RefSeq_peptide;Acc:NP_650283](511 nt)
=-=-=-=-=-=-=-=-=-=-=-=-=-=-=-=-=-=-=-=-=-=-=-=-=-=-=-=-=-=-=-=
Performing Scan: dme-miR-4 vs CG8863.3
=-=-=-=-=-=-=-=-=-=-=-=-=-=-=-=-=-=-=-=-=-=-=-=-=-=-=-=-=-=-=-=
Score for this Scan:
No Hits Found above Threshold
Complete

Read Sequence:CG5175.3  kugelkern CG5175-PB, isoform B [Source:RefSeq_peptide;Acc:NP_732204](419 nt)
=-=-=-=-=-=-=-=-=-=-=-=-=-=-=-=-=-=-=-=-=-=-=-=-=-=-=-=-=-=-=-=
Performing Scan: dme-miR-4 vs CG5175.3
=-=-=-=-=-=-=-=-=-=-=-=-=-=-=-=-=-=-=-=-=-=-=-=-=-=-=-=-=-=-=-=
Score for this Scan:
No Hits Found above Threshold
Complete

Read Sequence:CG8224.3  baboon CG8224-PB, isoform B [Source:RefSeq_peptide;Acc:NP_476999](1177 nt)
=-=-=-=-=-=-=-=-=-=-=-=-=-=-=-=-=-=-=-=-=-=-=-=-=-=-=-=-=-=-=-=
Performing Scan: dme-miR-4 vs CG8224.3
=-=-=-=-=-=-=-=-=-=-=-=-=-=-=-=-=-=-=-=-=-=-=-=-=-=-=-=-=-=-=-=
Score for this Scan:
No Hits Found above Threshold
Complete

Read Sequence:CG3856.3  Octopamine receptor in mushroom bodies CG3856-PB, isoform B [Source:RefSeq_peptide;Acc:NP_524669](1164 nt)
=-=-=-=-=-=-=-=-=-=-=-=-=-=-=-=-=-=-=-=-=-=-=-=-=-=-=-=-=-=-=-=
Performing Scan: dme-miR-4 vs CG3856.3
=-=-=-=-=-=-=-=-=-=-=-=-=-=-=-=-=-=-=-=-=-=-=-=-=-=-=-=-=-=-=-=
Score for this Scan:
No Hits Found above Threshold
Complete

Read Sequence:CG9035.3  Translocon-associated protein CG9035-PA [Source:RefSeq_peptide;Acc:NP_610679](167 nt)
=-=-=-=-=-=-=-=-=-=-=-=-=-=-=-=-=-=-=-=-=-=-=-=-=-=-=-=-=-=-=-=
Performing Scan: dme-miR-4 vs CG9035.3
=-=-=-=-=-=-=-=-=-=-=-=-=-=-=-=-=-=-=-=-=-=-=-=-=-=-=-=-=-=-=-=
Score for this Scan:
No Hits Found above Threshold
Complete

Read Sequence:CG32982.3  CG32982-PB, isoform B [Source:RefSeq_peptide;Acc:NP_788016](267 nt)
=-=-=-=-=-=-=-=-=-=-=-=-=-=-=-=-=-=-=-=-=-=-=-=-=-=-=-=-=-=-=-=
Performing Scan: dme-miR-4 vs CG32982.3
=-=-=-=-=-=-=-=-=-=-=-=-=-=-=-=-=-=-=-=-=-=-=-=-=-=-=-=-=-=-=-=
Score for this Scan:
No Hits Found above Threshold
Complete

Read Sequence:CG7705.3  CG7705-PB, isoform B [Source:RefSeq_peptide;Acc:NP_732368](76 nt)
=-=-=-=-=-=-=-=-=-=-=-=-=-=-=-=-=-=-=-=-=-=-=-=-=-=-=-=-=-=-=-=
Performing Scan: dme-miR-4 vs CG7705.3
=-=-=-=-=-=-=-=-=-=-=-=-=-=-=-=-=-=-=-=-=-=-=-=-=-=-=-=-=-=-=-=
Score for this Scan:
No Hits Found above Threshold
Complete

Read Sequence:CG10240.3  Cytochrome P450 6a22 (EC 1.14.-.-) (CYPVIA22). [Source:Uniprot/SWISSPROT;Acc:Q9V769](102 nt)
=-=-=-=-=-=-=-=-=-=-=-=-=-=-=-=-=-=-=-=-=-=-=-=-=-=-=-=-=-=-=-=
Performing Scan: dme-miR-4 vs CG10240.3
=-=-=-=-=-=-=-=-=-=-=-=-=-=-=-=-=-=-=-=-=-=-=-=-=-=-=-=-=-=-=-=
Score for this Scan:
No Hits Found above Threshold
Complete

Read Sequence:CG31112.3  CG31112-PA [Source:RefSeq_peptide;Acc:NP_733075](197 nt)
=-=-=-=-=-=-=-=-=-=-=-=-=-=-=-=-=-=-=-=-=-=-=-=-=-=-=-=-=-=-=-=
Performing Scan: dme-miR-4 vs CG31112.3
=-=-=-=-=-=-=-=-=-=-=-=-=-=-=-=-=-=-=-=-=-=-=-=-=-=-=-=-=-=-=-=
Score for this Scan:
No Hits Found above Threshold
Complete

Read Sequence:CG2699.3  Pi3K21B CG2699-PA [Source:RefSeq_peptide;Acc:NP_477270](1296 nt)
=-=-=-=-=-=-=-=-=-=-=-=-=-=-=-=-=-=-=-=-=-=-=-=-=-=-=-=-=-=-=-=
Performing Scan: dme-miR-4 vs CG2699.3
=-=-=-=-=-=-=-=-=-=-=-=-=-=-=-=-=-=-=-=-=-=-=-=-=-=-=-=-=-=-=-=
Score for this Scan:
No Hits Found above Threshold
Complete

Read Sequence:CG4168.3  CG4168-PA [Source:RefSeq_peptide;Acc:NP_609740](1475 nt)
=-=-=-=-=-=-=-=-=-=-=-=-=-=-=-=-=-=-=-=-=-=-=-=-=-=-=-=-=-=-=-=
Performing Scan: dme-miR-4 vs CG4168.3
=-=-=-=-=-=-=-=-=-=-=-=-=-=-=-=-=-=-=-=-=-=-=-=-=-=-=-=-=-=-=-=
Score for this Scan:
No Hits Found above Threshold
Complete

Read Sequence:CG31156.3  CG31156-PB, isoform B [Source:RefSeq_peptide;Acc:NP_001014645](200 nt)
=-=-=-=-=-=-=-=-=-=-=-=-=-=-=-=-=-=-=-=-=-=-=-=-=-=-=-=-=-=-=-=
Performing Scan: dme-miR-4 vs CG31156.3
=-=-=-=-=-=-=-=-=-=-=-=-=-=-=-=-=-=-=-=-=-=-=-=-=-=-=-=-=-=-=-=
Score for this Scan:
No Hits Found above Threshold
Complete

Read Sequence:CG32721.3  Negative elongation factor B homolog. [Source:Uniprot/SWISSPROT;Acc:Q9Y113](365 nt)
=-=-=-=-=-=-=-=-=-=-=-=-=-=-=-=-=-=-=-=-=-=-=-=-=-=-=-=-=-=-=-=
Performing Scan: dme-miR-4 vs CG32721.3
=-=-=-=-=-=-=-=-=-=-=-=-=-=-=-=-=-=-=-=-=-=-=-=-=-=-=-=-=-=-=-=
Score for this Scan:
No Hits Found above Threshold
Complete

Read Sequence:CG6129.3  CG6129-PC, isoform C [Source:RefSeq_peptide;Acc:NP_788730](492 nt)
=-=-=-=-=-=-=-=-=-=-=-=-=-=-=-=-=-=-=-=-=-=-=-=-=-=-=-=-=-=-=-=
Performing Scan: dme-miR-4 vs CG6129.3
=-=-=-=-=-=-=-=-=-=-=-=-=-=-=-=-=-=-=-=-=-=-=-=-=-=-=-=-=-=-=-=
Score for this Scan:
No Hits Found above Threshold
Complete

Read Sequence:CG31207.3  CG31207-PA [Source:RefSeq_peptide;Acc:NP_732581](15 nt)
=-=-=-=-=-=-=-=-=-=-=-=-=-=-=-=-=-=-=-=-=-=-=-=-=-=-=-=-=-=-=-=
Performing Scan: dme-miR-4 vs CG31207.3
=-=-=-=-=-=-=-=-=-=-=-=-=-=-=-=-=-=-=-=-=-=-=-=-=-=-=-=-=-=-=-=
Score for this Scan:
No Hits Found above Threshold
Complete

Read Sequence:CG40494.3  CG40494-PA.3 [Source:RefSeq_peptide;Acc:NP_001015237](499 nt)
=-=-=-=-=-=-=-=-=-=-=-=-=-=-=-=-=-=-=-=-=-=-=-=-=-=-=-=-=-=-=-=
Performing Scan: dme-miR-4 vs CG40494.3
=-=-=-=-=-=-=-=-=-=-=-=-=-=-=-=-=-=-=-=-=-=-=-=-=-=-=-=-=-=-=-=
Score for this Scan:
No Hits Found above Threshold
Complete

Read Sequence:CG2397.3  Probable cytochrome P450 6a13 (EC 1.14.-.-) (CYPVIA13). [Source:Uniprot/SWISSPROT;Acc:Q9V4U9](133 nt)
=-=-=-=-=-=-=-=-=-=-=-=-=-=-=-=-=-=-=-=-=-=-=-=-=-=-=-=-=-=-=-=
Performing Scan: dme-miR-4 vs CG2397.3
=-=-=-=-=-=-=-=-=-=-=-=-=-=-=-=-=-=-=-=-=-=-=-=-=-=-=-=-=-=-=-=
Score for this Scan:
No Hits Found above Threshold
Complete

Read Sequence:CG33170.3  CG33170-PA [Source:RefSeq_peptide;Acc:NP_788569](467 nt)
=-=-=-=-=-=-=-=-=-=-=-=-=-=-=-=-=-=-=-=-=-=-=-=-=-=-=-=-=-=-=-=
Performing Scan: dme-miR-4 vs CG33170.3
=-=-=-=-=-=-=-=-=-=-=-=-=-=-=-=-=-=-=-=-=-=-=-=-=-=-=-=-=-=-=-=
Score for this Scan:
No Hits Found above Threshold
Complete

Read Sequence:CG11324.3  homer CG11324-PB, isoform B [Source:RefSeq_peptide;Acc:NP_723207](575 nt)
=-=-=-=-=-=-=-=-=-=-=-=-=-=-=-=-=-=-=-=-=-=-=-=-=-=-=-=-=-=-=-=
Performing Scan: dme-miR-4 vs CG11324.3
=-=-=-=-=-=-=-=-=-=-=-=-=-=-=-=-=-=-=-=-=-=-=-=-=-=-=-=-=-=-=-=
Score for this Scan:
No Hits Found above Threshold
Complete

Read Sequence:CG18507.3  CG18507-PA, isoform A [Source:RefSeq_peptide;Acc:NP_723827](69 nt)
=-=-=-=-=-=-=-=-=-=-=-=-=-=-=-=-=-=-=-=-=-=-=-=-=-=-=-=-=-=-=-=
Performing Scan: dme-miR-4 vs CG18507.3
=-=-=-=-=-=-=-=-=-=-=-=-=-=-=-=-=-=-=-=-=-=-=-=-=-=-=-=-=-=-=-=
Score for this Scan:
No Hits Found above Threshold
Complete

Read Sequence:CG32452.3  CG32452-PB, isoform B [Source:RefSeq_peptide;Acc:NP_730737](44 nt)
=-=-=-=-=-=-=-=-=-=-=-=-=-=-=-=-=-=-=-=-=-=-=-=-=-=-=-=-=-=-=-=
Performing Scan: dme-miR-4 vs CG32452.3
=-=-=-=-=-=-=-=-=-=-=-=-=-=-=-=-=-=-=-=-=-=-=-=-=-=-=-=-=-=-=-=
Score for this Scan:
No Hits Found above Threshold
Complete

Read Sequence:CG31191.3  CG31191-PA [Source:RefSeq_peptide;Acc:NP_732570](2568 nt)
=-=-=-=-=-=-=-=-=-=-=-=-=-=-=-=-=-=-=-=-=-=-=-=-=-=-=-=-=-=-=-=
Performing Scan: dme-miR-4 vs CG31191.3
=-=-=-=-=-=-=-=-=-=-=-=-=-=-=-=-=-=-=-=-=-=-=-=-=-=-=-=-=-=-=-=
Score for this Scan:
No Hits Found above Threshold
Complete

Read Sequence:CG32081.3  CG32081-PA [Source:RefSeq_peptide;Acc:NP_729646](113 nt)
=-=-=-=-=-=-=-=-=-=-=-=-=-=-=-=-=-=-=-=-=-=-=-=-=-=-=-=-=-=-=-=
Performing Scan: dme-miR-4 vs CG32081.3
=-=-=-=-=-=-=-=-=-=-=-=-=-=-=-=-=-=-=-=-=-=-=-=-=-=-=-=-=-=-=-=
Score for this Scan:
No Hits Found above Threshold
Complete

Read Sequence:CG1599.3  CG1599-PA [Source:RefSeq_peptide;Acc:NP_610524](120 nt)
=-=-=-=-=-=-=-=-=-=-=-=-=-=-=-=-=-=-=-=-=-=-=-=-=-=-=-=-=-=-=-=
Performing Scan: dme-miR-4 vs CG1599.3
=-=-=-=-=-=-=-=-=-=-=-=-=-=-=-=-=-=-=-=-=-=-=-=-=-=-=-=-=-=-=-=
Score for this Scan:
No Hits Found above Threshold
Complete

Read Sequence:CG10523.3  parkin CG10523-PC, isoform C [Source:RefSeq_peptide;Acc:NP_730601](98 nt)
=-=-=-=-=-=-=-=-=-=-=-=-=-=-=-=-=-=-=-=-=-=-=-=-=-=-=-=-=-=-=-=
Performing Scan: dme-miR-4 vs CG10523.3
=-=-=-=-=-=-=-=-=-=-=-=-=-=-=-=-=-=-=-=-=-=-=-=-=-=-=-=-=-=-=-=
Score for this Scan:
No Hits Found above Threshold
Complete

Read Sequence:CG2082.3  CG2082-PD, isoform D [Source:RefSeq_peptide;Acc:NP_731000](868 nt)
=-=-=-=-=-=-=-=-=-=-=-=-=-=-=-=-=-=-=-=-=-=-=-=-=-=-=-=-=-=-=-=
Performing Scan: dme-miR-4 vs CG2082.3
=-=-=-=-=-=-=-=-=-=-=-=-=-=-=-=-=-=-=-=-=-=-=-=-=-=-=-=-=-=-=-=
Score for this Scan:
No Hits Found above Threshold
Complete

Read Sequence:CG11329.3  CG11329-PA [Source:RefSeq_peptide;Acc:NP_609063](112 nt)
=-=-=-=-=-=-=-=-=-=-=-=-=-=-=-=-=-=-=-=-=-=-=-=-=-=-=-=-=-=-=-=
Performing Scan: dme-miR-4 vs CG11329.3
=-=-=-=-=-=-=-=-=-=-=-=-=-=-=-=-=-=-=-=-=-=-=-=-=-=-=-=-=-=-=-=
Score for this Scan:
No Hits Found above Threshold
Complete

Read Sequence:CG12072.3  warts CG12072-PA [Source:RefSeq_peptide;Acc:NP_733403](1318 nt)
=-=-=-=-=-=-=-=-=-=-=-=-=-=-=-=-=-=-=-=-=-=-=-=-=-=-=-=-=-=-=-=
Performing Scan: dme-miR-4 vs CG12072.3
=-=-=-=-=-=-=-=-=-=-=-=-=-=-=-=-=-=-=-=-=-=-=-=-=-=-=-=-=-=-=-=
Score for this Scan:
No Hits Found above Threshold
Complete

Read Sequence:CG1276.3  Transcription factor IIE CG1276-PA [Source:RefSeq_peptide;Acc:NP_523923](61 nt)
=-=-=-=-=-=-=-=-=-=-=-=-=-=-=-=-=-=-=-=-=-=-=-=-=-=-=-=-=-=-=-=
Performing Scan: dme-miR-4 vs CG1276.3
=-=-=-=-=-=-=-=-=-=-=-=-=-=-=-=-=-=-=-=-=-=-=-=-=-=-=-=-=-=-=-=
Score for this Scan:
No Hits Found above Threshold
Complete

Read Sequence:CG33122.3  cutlet CG33122-PA [Source:RefSeq_peptide;Acc:NP_787969](128 nt)
=-=-=-=-=-=-=-=-=-=-=-=-=-=-=-=-=-=-=-=-=-=-=-=-=-=-=-=-=-=-=-=
Performing Scan: dme-miR-4 vs CG33122.3
=-=-=-=-=-=-=-=-=-=-=-=-=-=-=-=-=-=-=-=-=-=-=-=-=-=-=-=-=-=-=-=
Score for this Scan:
No Hits Found above Threshold
Complete

Read Sequence:CG32574.3  CG32574-PA [Source:RefSeq_peptide;Acc:NP_728020](113 nt)
=-=-=-=-=-=-=-=-=-=-=-=-=-=-=-=-=-=-=-=-=-=-=-=-=-=-=-=-=-=-=-=
Performing Scan: dme-miR-4 vs CG32574.3
=-=-=-=-=-=-=-=-=-=-=-=-=-=-=-=-=-=-=-=-=-=-=-=-=-=-=-=-=-=-=-=
Score for this Scan:
No Hits Found above Threshold
Complete

Read Sequence:CG18362.3  Mlx interactor CG18362-PE, isoform E [Source:RefSeq_peptide;Acc:NP_724327](215 nt)
=-=-=-=-=-=-=-=-=-=-=-=-=-=-=-=-=-=-=-=-=-=-=-=-=-=-=-=-=-=-=-=
Performing Scan: dme-miR-4 vs CG18362.3
=-=-=-=-=-=-=-=-=-=-=-=-=-=-=-=-=-=-=-=-=-=-=-=-=-=-=-=-=-=-=-=
Score for this Scan:
No Hits Found above Threshold
Complete

Read Sequence:CG14804.3  Vacuolar protein sorting 26 homolog (VPS26 protein homolog). [Source:Uniprot/SWISSPROT;Acc:Q9W552](828 nt)
=-=-=-=-=-=-=-=-=-=-=-=-=-=-=-=-=-=-=-=-=-=-=-=-=-=-=-=-=-=-=-=
Performing Scan: dme-miR-4 vs CG14804.3
=-=-=-=-=-=-=-=-=-=-=-=-=-=-=-=-=-=-=-=-=-=-=-=-=-=-=-=-=-=-=-=
Score for this Scan:
No Hits Found above Threshold
Complete

Read Sequence:CG5651.3  CG5651-PB, isoform B [Source:RefSeq_peptide;Acc:NP_729435](273 nt)
=-=-=-=-=-=-=-=-=-=-=-=-=-=-=-=-=-=-=-=-=-=-=-=-=-=-=-=-=-=-=-=
Performing Scan: dme-miR-4 vs CG5651.3
=-=-=-=-=-=-=-=-=-=-=-=-=-=-=-=-=-=-=-=-=-=-=-=-=-=-=-=-=-=-=-=
Score for this Scan:
No Hits Found above Threshold
Complete

Read Sequence:CG30093.3  CG30093-PA [Source:RefSeq_peptide;Acc:NP_725504](95 nt)
=-=-=-=-=-=-=-=-=-=-=-=-=-=-=-=-=-=-=-=-=-=-=-=-=-=-=-=-=-=-=-=
Performing Scan: dme-miR-4 vs CG30093.3
=-=-=-=-=-=-=-=-=-=-=-=-=-=-=-=-=-=-=-=-=-=-=-=-=-=-=-=-=-=-=-=
Score for this Scan:
No Hits Found above Threshold
Complete

Read Sequence:CG17299.3  SNF4/AMP-activated protein kinase gamma subunit CG17299-PD, isoform D [Source:RefSeq_peptide;Acc:NP_732603](164 nt)
=-=-=-=-=-=-=-=-=-=-=-=-=-=-=-=-=-=-=-=-=-=-=-=-=-=-=-=-=-=-=-=
Performing Scan: dme-miR-4 vs CG17299.3
=-=-=-=-=-=-=-=-=-=-=-=-=-=-=-=-=-=-=-=-=-=-=-=-=-=-=-=-=-=-=-=
Score for this Scan:
No Hits Found above Threshold
Complete

Read Sequence:CG8317.3  CG8317-PA [Source:RefSeq_peptide;Acc:NP_611138](323 nt)
=-=-=-=-=-=-=-=-=-=-=-=-=-=-=-=-=-=-=-=-=-=-=-=-=-=-=-=-=-=-=-=
Performing Scan: dme-miR-4 vs CG8317.3
=-=-=-=-=-=-=-=-=-=-=-=-=-=-=-=-=-=-=-=-=-=-=-=-=-=-=-=-=-=-=-=
Score for this Scan:
No Hits Found above Threshold
Complete

Read Sequence:CG5315.3  ADIPOR-like receptor CG5315. [Source:Uniprot/SWISSPROT;Acc:Q9VCY8](731 nt)
=-=-=-=-=-=-=-=-=-=-=-=-=-=-=-=-=-=-=-=-=-=-=-=-=-=-=-=-=-=-=-=
Performing Scan: dme-miR-4 vs CG5315.3
=-=-=-=-=-=-=-=-=-=-=-=-=-=-=-=-=-=-=-=-=-=-=-=-=-=-=-=-=-=-=-=
Score for this Scan:
No Hits Found above Threshold
Complete

Read Sequence:CG6236.3  CG6236-PA, isoform A [Source:RefSeq_peptide;Acc:NP_650446](222 nt)
=-=-=-=-=-=-=-=-=-=-=-=-=-=-=-=-=-=-=-=-=-=-=-=-=-=-=-=-=-=-=-=
Performing Scan: dme-miR-4 vs CG6236.3
=-=-=-=-=-=-=-=-=-=-=-=-=-=-=-=-=-=-=-=-=-=-=-=-=-=-=-=-=-=-=-=
Score for this Scan:
No Hits Found above Threshold
Complete

Read Sequence:CG7327.3  Eig71Ei CG7327-PA [Source:RefSeq_peptide;Acc:NP_648795](47 nt)
=-=-=-=-=-=-=-=-=-=-=-=-=-=-=-=-=-=-=-=-=-=-=-=-=-=-=-=-=-=-=-=
Performing Scan: dme-miR-4 vs CG7327.3
=-=-=-=-=-=-=-=-=-=-=-=-=-=-=-=-=-=-=-=-=-=-=-=-=-=-=-=-=-=-=-=
Score for this Scan:
No Hits Found above Threshold
Complete

Read Sequence:CG1845.3  CG1845-PA [Source:RefSeq_peptide;Acc:NP_610266](740 nt)
=-=-=-=-=-=-=-=-=-=-=-=-=-=-=-=-=-=-=-=-=-=-=-=-=-=-=-=-=-=-=-=
Performing Scan: dme-miR-4 vs CG1845.3
=-=-=-=-=-=-=-=-=-=-=-=-=-=-=-=-=-=-=-=-=-=-=-=-=-=-=-=-=-=-=-=
Score for this Scan:
No Hits Found above Threshold
Complete

Read Sequence:CG3151.3  RNA-binding protein 9 CG3151-PF, isoform F [Source:RefSeq_peptide;Acc:NP_599126](1467 nt)
=-=-=-=-=-=-=-=-=-=-=-=-=-=-=-=-=-=-=-=-=-=-=-=-=-=-=-=-=-=-=-=
Performing Scan: dme-miR-4 vs CG3151.3
=-=-=-=-=-=-=-=-=-=-=-=-=-=-=-=-=-=-=-=-=-=-=-=-=-=-=-=-=-=-=-=
Score for this Scan:
No Hits Found above Threshold
Complete

Read Sequence:CG4447.3  CG4447-PA [Source:RefSeq_peptide;Acc:NP_648302](59 nt)
=-=-=-=-=-=-=-=-=-=-=-=-=-=-=-=-=-=-=-=-=-=-=-=-=-=-=-=-=-=-=-=
Performing Scan: dme-miR-4 vs CG4447.3
=-=-=-=-=-=-=-=-=-=-=-=-=-=-=-=-=-=-=-=-=-=-=-=-=-=-=-=-=-=-=-=
Score for this Scan:
No Hits Found above Threshold
Complete

Read Sequence:CG3218.3  DNA-binding protein K10 (Female sterile protein K10). [Source:Uniprot/SWISSPROT;Acc:P13468](1494 nt)
=-=-=-=-=-=-=-=-=-=-=-=-=-=-=-=-=-=-=-=-=-=-=-=-=-=-=-=-=-=-=-=
Performing Scan: dme-miR-4 vs CG3218.3
=-=-=-=-=-=-=-=-=-=-=-=-=-=-=-=-=-=-=-=-=-=-=-=-=-=-=-=-=-=-=-=
Score for this Scan:
No Hits Found above Threshold
Complete

Read Sequence:CG13213.3  CG13213-PA, isoform A [Source:RefSeq_peptide;Acc:NP_610665](816 nt)
=-=-=-=-=-=-=-=-=-=-=-=-=-=-=-=-=-=-=-=-=-=-=-=-=-=-=-=-=-=-=-=
Performing Scan: dme-miR-4 vs CG13213.3
=-=-=-=-=-=-=-=-=-=-=-=-=-=-=-=-=-=-=-=-=-=-=-=-=-=-=-=-=-=-=-=
Score for this Scan:
No Hits Found above Threshold
Complete

Read Sequence:CG32486.3  CG32486-PD [Source:RefSeq_peptide;Acc:NP_647765](821 nt)
=-=-=-=-=-=-=-=-=-=-=-=-=-=-=-=-=-=-=-=-=-=-=-=-=-=-=-=-=-=-=-=
Performing Scan: dme-miR-4 vs CG32486.3
=-=-=-=-=-=-=-=-=-=-=-=-=-=-=-=-=-=-=-=-=-=-=-=-=-=-=-=-=-=-=-=
Score for this Scan:
No Hits Found above Threshold
Complete

Read Sequence:CG9773.3  CG9773-PA [Source:RefSeq_peptide;Acc:NP_649813](98 nt)
=-=-=-=-=-=-=-=-=-=-=-=-=-=-=-=-=-=-=-=-=-=-=-=-=-=-=-=-=-=-=-=
Performing Scan: dme-miR-4 vs CG9773.3
=-=-=-=-=-=-=-=-=-=-=-=-=-=-=-=-=-=-=-=-=-=-=-=-=-=-=-=-=-=-=-=
Score for this Scan:
No Hits Found above Threshold
Complete

Read Sequence:CG5399.3  CG5399-PA [Source:RefSeq_peptide;Acc:NP_650481](218 nt)
=-=-=-=-=-=-=-=-=-=-=-=-=-=-=-=-=-=-=-=-=-=-=-=-=-=-=-=-=-=-=-=
Performing Scan: dme-miR-4 vs CG5399.3
=-=-=-=-=-=-=-=-=-=-=-=-=-=-=-=-=-=-=-=-=-=-=-=-=-=-=-=-=-=-=-=
Score for this Scan:
No Hits Found above Threshold
Complete

Read Sequence:CG11246.3  Rpb8 CG11246-PA [Source:RefSeq_peptide;Acc:NP_649352](59 nt)
=-=-=-=-=-=-=-=-=-=-=-=-=-=-=-=-=-=-=-=-=-=-=-=-=-=-=-=-=-=-=-=
Performing Scan: dme-miR-4 vs CG11246.3
=-=-=-=-=-=-=-=-=-=-=-=-=-=-=-=-=-=-=-=-=-=-=-=-=-=-=-=-=-=-=-=
Score for this Scan:
No Hits Found above Threshold
Complete

Read Sequence:CG13185.3  CG13185-PA [Source:RefSeq_peptide;Acc:NP_610708](268 nt)
=-=-=-=-=-=-=-=-=-=-=-=-=-=-=-=-=-=-=-=-=-=-=-=-=-=-=-=-=-=-=-=
Performing Scan: dme-miR-4 vs CG13185.3
=-=-=-=-=-=-=-=-=-=-=-=-=-=-=-=-=-=-=-=-=-=-=-=-=-=-=-=-=-=-=-=
Score for this Scan:
No Hits Found above Threshold
Complete

Read Sequence:CG30342.3  CG30342-PA [Source:RefSeq_peptide;Acc:NP_610463](31 nt)
=-=-=-=-=-=-=-=-=-=-=-=-=-=-=-=-=-=-=-=-=-=-=-=-=-=-=-=-=-=-=-=
Performing Scan: dme-miR-4 vs CG30342.3
=-=-=-=-=-=-=-=-=-=-=-=-=-=-=-=-=-=-=-=-=-=-=-=-=-=-=-=-=-=-=-=
Score for this Scan:
No Hits Found above Threshold
Complete

Read Sequence:CG32557.3  CG32557-PA [Source:RefSeq_peptide;Acc:NP_573249](70 nt)
=-=-=-=-=-=-=-=-=-=-=-=-=-=-=-=-=-=-=-=-=-=-=-=-=-=-=-=-=-=-=-=
Performing Scan: dme-miR-4 vs CG32557.3
=-=-=-=-=-=-=-=-=-=-=-=-=-=-=-=-=-=-=-=-=-=-=-=-=-=-=-=-=-=-=-=
Score for this Scan:
No Hits Found above Threshold
Complete

Read Sequence:CG1172.3  CG1172-PA [Source:RefSeq_peptide;Acc:NP_649534](1009 nt)
=-=-=-=-=-=-=-=-=-=-=-=-=-=-=-=-=-=-=-=-=-=-=-=-=-=-=-=-=-=-=-=
Performing Scan: dme-miR-4 vs CG1172.3
=-=-=-=-=-=-=-=-=-=-=-=-=-=-=-=-=-=-=-=-=-=-=-=-=-=-=-=-=-=-=-=
Score for this Scan:
No Hits Found above Threshold
Complete

Read Sequence:CG33975.3  CG33975-PA [Source:RefSeq_peptide;Acc:NP_001034041](1088 nt)
=-=-=-=-=-=-=-=-=-=-=-=-=-=-=-=-=-=-=-=-=-=-=-=-=-=-=-=-=-=-=-=
Performing Scan: dme-miR-4 vs CG33975.3
=-=-=-=-=-=-=-=-=-=-=-=-=-=-=-=-=-=-=-=-=-=-=-=-=-=-=-=-=-=-=-=
Score for this Scan:
No Hits Found above Threshold
Complete

Read Sequence:CG8787.3  Polycomb protein Asx (Additional sex combs). [Source:Uniprot/SWISSPROT;Acc:Q9V727](221 nt)
=-=-=-=-=-=-=-=-=-=-=-=-=-=-=-=-=-=-=-=-=-=-=-=-=-=-=-=-=-=-=-=
Performing Scan: dme-miR-4 vs CG8787.3
=-=-=-=-=-=-=-=-=-=-=-=-=-=-=-=-=-=-=-=-=-=-=-=-=-=-=-=-=-=-=-=
Score for this Scan:
No Hits Found above Threshold
Complete

Read Sequence:CG32667.3  CG32667-PA [Source:RefSeq_peptide;Acc:NP_727495](87 nt)
=-=-=-=-=-=-=-=-=-=-=-=-=-=-=-=-=-=-=-=-=-=-=-=-=-=-=-=-=-=-=-=
Performing Scan: dme-miR-4 vs CG32667.3
=-=-=-=-=-=-=-=-=-=-=-=-=-=-=-=-=-=-=-=-=-=-=-=-=-=-=-=-=-=-=-=
Score for this Scan:
No Hits Found above Threshold
Complete

Read Sequence:CG6348.3  Homeobox protein rough. [Source:Uniprot/SWISSPROT;Acc:P10181](70 nt)
=-=-=-=-=-=-=-=-=-=-=-=-=-=-=-=-=-=-=-=-=-=-=-=-=-=-=-=-=-=-=-=
Performing Scan: dme-miR-4 vs CG6348.3
=-=-=-=-=-=-=-=-=-=-=-=-=-=-=-=-=-=-=-=-=-=-=-=-=-=-=-=-=-=-=-=
Score for this Scan:
No Hits Found above Threshold
Complete

Read Sequence:CG6604.3  T-box protein H15. [Source:Uniprot/SWISSPROT;Acc:Q94890](34 nt)
=-=-=-=-=-=-=-=-=-=-=-=-=-=-=-=-=-=-=-=-=-=-=-=-=-=-=-=-=-=-=-=
Performing Scan: dme-miR-4 vs CG6604.3
=-=-=-=-=-=-=-=-=-=-=-=-=-=-=-=-=-=-=-=-=-=-=-=-=-=-=-=-=-=-=-=
Score for this Scan:
No Hits Found above Threshold
Complete

Read Sequence:CG4672.3  TMS1 CG4672-PA [Source:RefSeq_peptide;Acc:NP_648893](229 nt)
=-=-=-=-=-=-=-=-=-=-=-=-=-=-=-=-=-=-=-=-=-=-=-=-=-=-=-=-=-=-=-=
Performing Scan: dme-miR-4 vs CG4672.3
=-=-=-=-=-=-=-=-=-=-=-=-=-=-=-=-=-=-=-=-=-=-=-=-=-=-=-=-=-=-=-=
Score for this Scan:
No Hits Found above Threshold
Complete

Read Sequence:CG7845.3  CG7845-PA [Source:RefSeq_peptide;Acc:NP_610200](46 nt)
=-=-=-=-=-=-=-=-=-=-=-=-=-=-=-=-=-=-=-=-=-=-=-=-=-=-=-=-=-=-=-=
Performing Scan: dme-miR-4 vs CG7845.3
=-=-=-=-=-=-=-=-=-=-=-=-=-=-=-=-=-=-=-=-=-=-=-=-=-=-=-=-=-=-=-=
Score for this Scan:
No Hits Found above Threshold
Complete

Read Sequence:CG32265.3  CG32265-PB, isoform B [Source:RefSeq_peptide;Acc:NP_001033988](979 nt)
=-=-=-=-=-=-=-=-=-=-=-=-=-=-=-=-=-=-=-=-=-=-=-=-=-=-=-=-=-=-=-=
Performing Scan: dme-miR-4 vs CG32265.3
=-=-=-=-=-=-=-=-=-=-=-=-=-=-=-=-=-=-=-=-=-=-=-=-=-=-=-=-=-=-=-=
Score for this Scan:
No Hits Found above Threshold
Complete

Read Sequence:CG4357.3  sodium chloride cotransporter 69 CG4357-PB, isoform B [Source:RefSeq_peptide;Acc:NP_996066](67 nt)
=-=-=-=-=-=-=-=-=-=-=-=-=-=-=-=-=-=-=-=-=-=-=-=-=-=-=-=-=-=-=-=
Performing Scan: dme-miR-4 vs CG4357.3
=-=-=-=-=-=-=-=-=-=-=-=-=-=-=-=-=-=-=-=-=-=-=-=-=-=-=-=-=-=-=-=
Score for this Scan:
No Hits Found above Threshold
Complete

Read Sequence:CG9757.3  CG9757-PA [Source:RefSeq_peptide;Acc:NP_476675](130 nt)
=-=-=-=-=-=-=-=-=-=-=-=-=-=-=-=-=-=-=-=-=-=-=-=-=-=-=-=-=-=-=-=
Performing Scan: dme-miR-4 vs CG9757.3
=-=-=-=-=-=-=-=-=-=-=-=-=-=-=-=-=-=-=-=-=-=-=-=-=-=-=-=-=-=-=-=
Score for this Scan:
No Hits Found above Threshold
Complete

Read Sequence:CG3153.3  CG3153-PA, isoform A [Source:RefSeq_peptide;Acc:NP_731880](224 nt)
=-=-=-=-=-=-=-=-=-=-=-=-=-=-=-=-=-=-=-=-=-=-=-=-=-=-=-=-=-=-=-=
Performing Scan: dme-miR-4 vs CG3153.3
=-=-=-=-=-=-=-=-=-=-=-=-=-=-=-=-=-=-=-=-=-=-=-=-=-=-=-=-=-=-=-=
Score for this Scan:
No Hits Found above Threshold
Complete

Read Sequence:CG7494.3  mitochondrial ribosomal protein L1 CG7494-PA [Source:RefSeq_peptide;Acc:NP_524275](84 nt)
=-=-=-=-=-=-=-=-=-=-=-=-=-=-=-=-=-=-=-=-=-=-=-=-=-=-=-=-=-=-=-=
Performing Scan: dme-miR-4 vs CG7494.3
=-=-=-=-=-=-=-=-=-=-=-=-=-=-=-=-=-=-=-=-=-=-=-=-=-=-=-=-=-=-=-=
Score for this Scan:
No Hits Found above Threshold
Complete

Read Sequence:CG1662.3  CG1662-PA [Source:RefSeq_peptide;Acc:NP_572883](97 nt)
=-=-=-=-=-=-=-=-=-=-=-=-=-=-=-=-=-=-=-=-=-=-=-=-=-=-=-=-=-=-=-=
Performing Scan: dme-miR-4 vs CG1662.3
=-=-=-=-=-=-=-=-=-=-=-=-=-=-=-=-=-=-=-=-=-=-=-=-=-=-=-=-=-=-=-=
Score for this Scan:
No Hits Found above Threshold
Complete

Read Sequence:CG31265.3  CG31265-PA [Source:RefSeq_peptide;Acc:NP_650599](78 nt)
=-=-=-=-=-=-=-=-=-=-=-=-=-=-=-=-=-=-=-=-=-=-=-=-=-=-=-=-=-=-=-=
Performing Scan: dme-miR-4 vs CG31265.3
=-=-=-=-=-=-=-=-=-=-=-=-=-=-=-=-=-=-=-=-=-=-=-=-=-=-=-=-=-=-=-=
Score for this Scan:
No Hits Found above Threshold
Complete

Read Sequence:CG14536.3  CG14536-PB, isoform B [Source:RefSeq_peptide;Acc:NP_609151](622 nt)
=-=-=-=-=-=-=-=-=-=-=-=-=-=-=-=-=-=-=-=-=-=-=-=-=-=-=-=-=-=-=-=
Performing Scan: dme-miR-4 vs CG14536.3
=-=-=-=-=-=-=-=-=-=-=-=-=-=-=-=-=-=-=-=-=-=-=-=-=-=-=-=-=-=-=-=
Score for this Scan:
No Hits Found above Threshold
Complete

Read Sequence:CG3469.3  subunit of type I geranylgeranyl transferase CG3469-PA [Source:RefSeq_peptide;Acc:NP_525100](488 nt)
=-=-=-=-=-=-=-=-=-=-=-=-=-=-=-=-=-=-=-=-=-=-=-=-=-=-=-=-=-=-=-=
Performing Scan: dme-miR-4 vs CG3469.3
=-=-=-=-=-=-=-=-=-=-=-=-=-=-=-=-=-=-=-=-=-=-=-=-=-=-=-=-=-=-=-=
Score for this Scan:
No Hits Found above Threshold
Complete

Read Sequence:CG14792.3  40S ribosomal protein SA (p40) (Stubarista protein) (Laminin receptor homolog) (K14). [Source:Uniprot/SWISSPROT;Acc:P38979](96 nt)
=-=-=-=-=-=-=-=-=-=-=-=-=-=-=-=-=-=-=-=-=-=-=-=-=-=-=-=-=-=-=-=
Performing Scan: dme-miR-4 vs CG14792.3
=-=-=-=-=-=-=-=-=-=-=-=-=-=-=-=-=-=-=-=-=-=-=-=-=-=-=-=-=-=-=-=
Score for this Scan:
No Hits Found above Threshold
Complete

Read Sequence:CG3134.3  Protein ORD (Orientation disrupter protein). [Source:Uniprot/SWISSPROT;Acc:Q24434](715 nt)
=-=-=-=-=-=-=-=-=-=-=-=-=-=-=-=-=-=-=-=-=-=-=-=-=-=-=-=-=-=-=-=
Performing Scan: dme-miR-4 vs CG3134.3
=-=-=-=-=-=-=-=-=-=-=-=-=-=-=-=-=-=-=-=-=-=-=-=-=-=-=-=-=-=-=-=
Score for this Scan:
No Hits Found above Threshold
Complete

Read Sequence:CG17618.3  CG17618-PA [Source:RefSeq_peptide;Acc:NP_652240](157 nt)
=-=-=-=-=-=-=-=-=-=-=-=-=-=-=-=-=-=-=-=-=-=-=-=-=-=-=-=-=-=-=-=
Performing Scan: dme-miR-4 vs CG17618.3
=-=-=-=-=-=-=-=-=-=-=-=-=-=-=-=-=-=-=-=-=-=-=-=-=-=-=-=-=-=-=-=
Score for this Scan:
No Hits Found above Threshold
Complete

Read Sequence:CG2560.3  CG2560-PA [Source:RefSeq_peptide;Acc:NP_572803](404 nt)
=-=-=-=-=-=-=-=-=-=-=-=-=-=-=-=-=-=-=-=-=-=-=-=-=-=-=-=-=-=-=-=
Performing Scan: dme-miR-4 vs CG2560.3
=-=-=-=-=-=-=-=-=-=-=-=-=-=-=-=-=-=-=-=-=-=-=-=-=-=-=-=-=-=-=-=
Score for this Scan:
No Hits Found above Threshold
Complete

Read Sequence:CG13330.3  CG13330-PA [Source:RefSeq_peptide;Acc:NP_610880](210 nt)
=-=-=-=-=-=-=-=-=-=-=-=-=-=-=-=-=-=-=-=-=-=-=-=-=-=-=-=-=-=-=-=
Performing Scan: dme-miR-4 vs CG13330.3
=-=-=-=-=-=-=-=-=-=-=-=-=-=-=-=-=-=-=-=-=-=-=-=-=-=-=-=-=-=-=-=
Score for this Scan:
No Hits Found above Threshold
Complete

Read Sequence:CG5862.3  CG5862-PA [Source:RefSeq_peptide;Acc:NP_650954](81 nt)
=-=-=-=-=-=-=-=-=-=-=-=-=-=-=-=-=-=-=-=-=-=-=-=-=-=-=-=-=-=-=-=
Performing Scan: dme-miR-4 vs CG5862.3
=-=-=-=-=-=-=-=-=-=-=-=-=-=-=-=-=-=-=-=-=-=-=-=-=-=-=-=-=-=-=-=
Score for this Scan:
No Hits Found above Threshold
Complete

Read Sequence:CG33120.3  CG33120-PA [Source:RefSeq_peptide;Acc:NP_788073](79 nt)
=-=-=-=-=-=-=-=-=-=-=-=-=-=-=-=-=-=-=-=-=-=-=-=-=-=-=-=-=-=-=-=
Performing Scan: dme-miR-4 vs CG33120.3
=-=-=-=-=-=-=-=-=-=-=-=-=-=-=-=-=-=-=-=-=-=-=-=-=-=-=-=-=-=-=-=
Score for this Scan:
No Hits Found above Threshold
Complete

Read Sequence:CG15335.3  CG15335-PB [Source:RefSeq_peptide;Acc:NP_572442](368 nt)
=-=-=-=-=-=-=-=-=-=-=-=-=-=-=-=-=-=-=-=-=-=-=-=-=-=-=-=-=-=-=-=
Performing Scan: dme-miR-4 vs CG15335.3
=-=-=-=-=-=-=-=-=-=-=-=-=-=-=-=-=-=-=-=-=-=-=-=-=-=-=-=-=-=-=-=
Score for this Scan:
No Hits Found above Threshold
Complete

Read Sequence:CG8351.3  CG8351-PA [Source:RefSeq_peptide;Acc:NP_649835](217 nt)
=-=-=-=-=-=-=-=-=-=-=-=-=-=-=-=-=-=-=-=-=-=-=-=-=-=-=-=-=-=-=-=
Performing Scan: dme-miR-4 vs CG8351.3
=-=-=-=-=-=-=-=-=-=-=-=-=-=-=-=-=-=-=-=-=-=-=-=-=-=-=-=-=-=-=-=
Score for this Scan:
No Hits Found above Threshold
Complete

Read Sequence:CG9735.3  Tryptophanyl-tRNA synthetase CG9735-PA, isoform A [Source:RefSeq_peptide;Acc:NP_731327](1259 nt)
=-=-=-=-=-=-=-=-=-=-=-=-=-=-=-=-=-=-=-=-=-=-=-=-=-=-=-=-=-=-=-=
Performing Scan: dme-miR-4 vs CG9735.3
=-=-=-=-=-=-=-=-=-=-=-=-=-=-=-=-=-=-=-=-=-=-=-=-=-=-=-=-=-=-=-=
Score for this Scan:
No Hits Found above Threshold
Complete

Read Sequence:CG1499.3  CG1499-PB, isoform B [Source:RefSeq_peptide;Acc:NP_733431](779 nt)
=-=-=-=-=-=-=-=-=-=-=-=-=-=-=-=-=-=-=-=-=-=-=-=-=-=-=-=-=-=-=-=
Performing Scan: dme-miR-4 vs CG1499.3
=-=-=-=-=-=-=-=-=-=-=-=-=-=-=-=-=-=-=-=-=-=-=-=-=-=-=-=-=-=-=-=
Score for this Scan:
No Hits Found above Threshold
Complete

Read Sequence:CG12789.3  CG12789-PA, isoform A [Source:RefSeq_peptide;Acc:NP_723277](284 nt)
=-=-=-=-=-=-=-=-=-=-=-=-=-=-=-=-=-=-=-=-=-=-=-=-=-=-=-=-=-=-=-=
Performing Scan: dme-miR-4 vs CG12789.3
=-=-=-=-=-=-=-=-=-=-=-=-=-=-=-=-=-=-=-=-=-=-=-=-=-=-=-=-=-=-=-=
Score for this Scan:
No Hits Found above Threshold
Complete

Read Sequence:CG31849.3  CG31849-PA [Source:RefSeq_peptide;Acc:NP_723787](592 nt)
=-=-=-=-=-=-=-=-=-=-=-=-=-=-=-=-=-=-=-=-=-=-=-=-=-=-=-=-=-=-=-=
Performing Scan: dme-miR-4 vs CG31849.3
=-=-=-=-=-=-=-=-=-=-=-=-=-=-=-=-=-=-=-=-=-=-=-=-=-=-=-=-=-=-=-=
Score for this Scan:
No Hits Found above Threshold
Complete

Read Sequence:CG5906.3  CG5906-PA [Source:RefSeq_peptide;Acc:NP_648518](203 nt)
=-=-=-=-=-=-=-=-=-=-=-=-=-=-=-=-=-=-=-=-=-=-=-=-=-=-=-=-=-=-=-=
Performing Scan: dme-miR-4 vs CG5906.3
=-=-=-=-=-=-=-=-=-=-=-=-=-=-=-=-=-=-=-=-=-=-=-=-=-=-=-=-=-=-=-=
Score for this Scan:
No Hits Found above Threshold
Complete

Read Sequence:CG3289.3  Phosphotyrosyl phosphatase activator CG3289-PA [Source:RefSeq_peptide;Acc:NP_523466](95 nt)
=-=-=-=-=-=-=-=-=-=-=-=-=-=-=-=-=-=-=-=-=-=-=-=-=-=-=-=-=-=-=-=
Performing Scan: dme-miR-4 vs CG3289.3
=-=-=-=-=-=-=-=-=-=-=-=-=-=-=-=-=-=-=-=-=-=-=-=-=-=-=-=-=-=-=-=
Score for this Scan:
No Hits Found above Threshold
Complete

Read Sequence:CG32438.3  Smc5 CG32438-PD, isoform D [Source:RefSeq_peptide;Acc:NP_996141](61 nt)
=-=-=-=-=-=-=-=-=-=-=-=-=-=-=-=-=-=-=-=-=-=-=-=-=-=-=-=-=-=-=-=
Performing Scan: dme-miR-4 vs CG32438.3
=-=-=-=-=-=-=-=-=-=-=-=-=-=-=-=-=-=-=-=-=-=-=-=-=-=-=-=-=-=-=-=
Score for this Scan:
No Hits Found above Threshold
Complete

Read Sequence:CG7152.3  Syntrophin-like 1 CG7152-PA, isoform A [Source:RefSeq_peptide;Acc:NP_730686](29 nt)
=-=-=-=-=-=-=-=-=-=-=-=-=-=-=-=-=-=-=-=-=-=-=-=-=-=-=-=-=-=-=-=
Performing Scan: dme-miR-4 vs CG7152.3
=-=-=-=-=-=-=-=-=-=-=-=-=-=-=-=-=-=-=-=-=-=-=-=-=-=-=-=-=-=-=-=
Score for this Scan:
No Hits Found above Threshold
Complete

Read Sequence:CG40293.3  Putative serine/threonine-protein kinase STE20-like (EC 2.7.11.1). [Source:Uniprot/SWISSPROT;Acc:P83098](216 nt)
=-=-=-=-=-=-=-=-=-=-=-=-=-=-=-=-=-=-=-=-=-=-=-=-=-=-=-=-=-=-=-=
Performing Scan: dme-miR-4 vs CG40293.3
=-=-=-=-=-=-=-=-=-=-=-=-=-=-=-=-=-=-=-=-=-=-=-=-=-=-=-=-=-=-=-=
Score for this Scan:
No Hits Found above Threshold
Complete

Read Sequence:CG3302.3  Crz precursor [Contains: Corazonin; Corazonin-precursor-related peptide (CPRP)]. [Source:Uniprot/SWISSPROT;Acc:Q26377](108 nt)
=-=-=-=-=-=-=-=-=-=-=-=-=-=-=-=-=-=-=-=-=-=-=-=-=-=-=-=-=-=-=-=
Performing Scan: dme-miR-4 vs CG3302.3
=-=-=-=-=-=-=-=-=-=-=-=-=-=-=-=-=-=-=-=-=-=-=-=-=-=-=-=-=-=-=-=
Score for this Scan:
No Hits Found above Threshold
Complete

Read Sequence:CG31626.3  CG31626-PB, isoform B [Source:RefSeq_peptide;Acc:NP_724321](161 nt)
=-=-=-=-=-=-=-=-=-=-=-=-=-=-=-=-=-=-=-=-=-=-=-=-=-=-=-=-=-=-=-=
Performing Scan: dme-miR-4 vs CG31626.3
=-=-=-=-=-=-=-=-=-=-=-=-=-=-=-=-=-=-=-=-=-=-=-=-=-=-=-=-=-=-=-=
Score for this Scan:
No Hits Found above Threshold
Complete

Read Sequence:CG1527.3  40S ribosomal protein S14. [Source:Uniprot/SWISSPROT;Acc:P14130](82 nt)
=-=-=-=-=-=-=-=-=-=-=-=-=-=-=-=-=-=-=-=-=-=-=-=-=-=-=-=-=-=-=-=
Performing Scan: dme-miR-4 vs CG1527.3
=-=-=-=-=-=-=-=-=-=-=-=-=-=-=-=-=-=-=-=-=-=-=-=-=-=-=-=-=-=-=-=
Score for this Scan:
No Hits Found above Threshold
Complete

Read Sequence:CG8195.3  CG8195-PA [Source:RefSeq_peptide;Acc:NP_611049](470 nt)
=-=-=-=-=-=-=-=-=-=-=-=-=-=-=-=-=-=-=-=-=-=-=-=-=-=-=-=-=-=-=-=
Performing Scan: dme-miR-4 vs CG8195.3
=-=-=-=-=-=-=-=-=-=-=-=-=-=-=-=-=-=-=-=-=-=-=-=-=-=-=-=-=-=-=-=
Score for this Scan:
No Hits Found above Threshold
Complete

Read Sequence:CG16752.3  CG16752-PA [Source:RefSeq_peptide;Acc:NP_572225](1296 nt)
=-=-=-=-=-=-=-=-=-=-=-=-=-=-=-=-=-=-=-=-=-=-=-=-=-=-=-=-=-=-=-=
Performing Scan: dme-miR-4 vs CG16752.3
=-=-=-=-=-=-=-=-=-=-=-=-=-=-=-=-=-=-=-=-=-=-=-=-=-=-=-=-=-=-=-=
Score for this Scan:
No Hits Found above Threshold
Complete

Read Sequence:CG3040.3  CG3040-PA [Source:RefSeq_peptide;Acc:NP_572372](135 nt)
=-=-=-=-=-=-=-=-=-=-=-=-=-=-=-=-=-=-=-=-=-=-=-=-=-=-=-=-=-=-=-=
Performing Scan: dme-miR-4 vs CG3040.3
=-=-=-=-=-=-=-=-=-=-=-=-=-=-=-=-=-=-=-=-=-=-=-=-=-=-=-=-=-=-=-=
Score for this Scan:
No Hits Found above Threshold
Complete

Read Sequence:CG4788.3  CG4788-PA [Source:RefSeq_peptide;Acc:NP_609499](446 nt)
=-=-=-=-=-=-=-=-=-=-=-=-=-=-=-=-=-=-=-=-=-=-=-=-=-=-=-=-=-=-=-=
Performing Scan: dme-miR-4 vs CG4788.3
=-=-=-=-=-=-=-=-=-=-=-=-=-=-=-=-=-=-=-=-=-=-=-=-=-=-=-=-=-=-=-=
Score for this Scan:
No Hits Found above Threshold
Complete

Read Sequence:CG32694.3  CG32694-PB, isoform B [Source:RefSeq_peptide;Acc:NP_727383](1147 nt)
=-=-=-=-=-=-=-=-=-=-=-=-=-=-=-=-=-=-=-=-=-=-=-=-=-=-=-=-=-=-=-=
Performing Scan: dme-miR-4 vs CG32694.3
=-=-=-=-=-=-=-=-=-=-=-=-=-=-=-=-=-=-=-=-=-=-=-=-=-=-=-=-=-=-=-=
Score for this Scan:
No Hits Found above Threshold
Complete

Read Sequence:CG10279.3  ATP-dependent RNA helicase p62 (EC 3.6.1.-). [Source:Uniprot/SWISSPROT;Acc:P19109](742 nt)
=-=-=-=-=-=-=-=-=-=-=-=-=-=-=-=-=-=-=-=-=-=-=-=-=-=-=-=-=-=-=-=
Performing Scan: dme-miR-4 vs CG10279.3
=-=-=-=-=-=-=-=-=-=-=-=-=-=-=-=-=-=-=-=-=-=-=-=-=-=-=-=-=-=-=-=
Score for this Scan:
No Hits Found above Threshold
Complete

Read Sequence:CG3821.3  Aspartyl-tRNA synthetase CG3821-PA [Source:RefSeq_peptide;Acc:NP_476609](265 nt)
=-=-=-=-=-=-=-=-=-=-=-=-=-=-=-=-=-=-=-=-=-=-=-=-=-=-=-=-=-=-=-=
Performing Scan: dme-miR-4 vs CG3821.3
=-=-=-=-=-=-=-=-=-=-=-=-=-=-=-=-=-=-=-=-=-=-=-=-=-=-=-=-=-=-=-=
Score for this Scan:
No Hits Found above Threshold
Complete

Read Sequence:CG1818.3  Uroporphyrinogen decarboxylase (EC 4.1.1.37) (URO-D) (UPD). [Source:Uniprot/SWISSPROT;Acc:Q9V595](76 nt)
=-=-=-=-=-=-=-=-=-=-=-=-=-=-=-=-=-=-=-=-=-=-=-=-=-=-=-=-=-=-=-=
Performing Scan: dme-miR-4 vs CG1818.3
=-=-=-=-=-=-=-=-=-=-=-=-=-=-=-=-=-=-=-=-=-=-=-=-=-=-=-=-=-=-=-=
Score for this Scan:
No Hits Found above Threshold
Complete

Read Sequence:CG7759.3  CG7759-PB, isoform B [Source:RefSeq_peptide;Acc:NP_610684](108 nt)
=-=-=-=-=-=-=-=-=-=-=-=-=-=-=-=-=-=-=-=-=-=-=-=-=-=-=-=-=-=-=-=
Performing Scan: dme-miR-4 vs CG7759.3
=-=-=-=-=-=-=-=-=-=-=-=-=-=-=-=-=-=-=-=-=-=-=-=-=-=-=-=-=-=-=-=
Score for this Scan:
No Hits Found above Threshold
Complete

Read Sequence:CG11614.3  naked cuticle CG11614-PA [Source:RefSeq_peptide;Acc:NP_524788](1191 nt)
=-=-=-=-=-=-=-=-=-=-=-=-=-=-=-=-=-=-=-=-=-=-=-=-=-=-=-=-=-=-=-=
Performing Scan: dme-miR-4 vs CG11614.3
=-=-=-=-=-=-=-=-=-=-=-=-=-=-=-=-=-=-=-=-=-=-=-=-=-=-=-=-=-=-=-=
Score for this Scan:
No Hits Found above Threshold
Complete

Read Sequence:CG8323.3  CG8323-PA [Source:RefSeq_peptide;Acc:NP_610933](318 nt)
=-=-=-=-=-=-=-=-=-=-=-=-=-=-=-=-=-=-=-=-=-=-=-=-=-=-=-=-=-=-=-=
Performing Scan: dme-miR-4 vs CG8323.3
=-=-=-=-=-=-=-=-=-=-=-=-=-=-=-=-=-=-=-=-=-=-=-=-=-=-=-=-=-=-=-=
Score for this Scan:
No Hits Found above Threshold
Complete

Read Sequence:CG33096.3  CG33096-PB, isoform B [Source:RefSeq_peptide;Acc:NP_788737](86 nt)
=-=-=-=-=-=-=-=-=-=-=-=-=-=-=-=-=-=-=-=-=-=-=-=-=-=-=-=-=-=-=-=
Performing Scan: dme-miR-4 vs CG33096.3
=-=-=-=-=-=-=-=-=-=-=-=-=-=-=-=-=-=-=-=-=-=-=-=-=-=-=-=-=-=-=-=
Score for this Scan:
No Hits Found above Threshold
Complete

Read Sequence:CG7265.3  CG7265-PA [Source:RefSeq_peptide;Acc:NP_650402](21 nt)
=-=-=-=-=-=-=-=-=-=-=-=-=-=-=-=-=-=-=-=-=-=-=-=-=-=-=-=-=-=-=-=
Performing Scan: dme-miR-4 vs CG7265.3
=-=-=-=-=-=-=-=-=-=-=-=-=-=-=-=-=-=-=-=-=-=-=-=-=-=-=-=-=-=-=-=
Score for this Scan:
No Hits Found above Threshold
Complete

Read Sequence:CG12369.3  Lachesin precursor. [Source:Uniprot/SWISSPROT;Acc:Q24372](768 nt)
=-=-=-=-=-=-=-=-=-=-=-=-=-=-=-=-=-=-=-=-=-=-=-=-=-=-=-=-=-=-=-=
Performing Scan: dme-miR-4 vs CG12369.3
=-=-=-=-=-=-=-=-=-=-=-=-=-=-=-=-=-=-=-=-=-=-=-=-=-=-=-=-=-=-=-=
Score for this Scan:
No Hits Found above Threshold
Complete

Read Sequence:CG12900.3  CG12900-PA [Source:RefSeq_peptide;Acc:NP_610580](829 nt)
=-=-=-=-=-=-=-=-=-=-=-=-=-=-=-=-=-=-=-=-=-=-=-=-=-=-=-=-=-=-=-=
Performing Scan: dme-miR-4 vs CG12900.3
=-=-=-=-=-=-=-=-=-=-=-=-=-=-=-=-=-=-=-=-=-=-=-=-=-=-=-=-=-=-=-=
Score for this Scan:
No Hits Found above Threshold
Complete

Read Sequence:CG3245.3  Protein phosphatase N at 58A CG3245-PA [Source:RefSeq_peptide;Acc:NP_477384](122 nt)
=-=-=-=-=-=-=-=-=-=-=-=-=-=-=-=-=-=-=-=-=-=-=-=-=-=-=-=-=-=-=-=
Performing Scan: dme-miR-4 vs CG3245.3
=-=-=-=-=-=-=-=-=-=-=-=-=-=-=-=-=-=-=-=-=-=-=-=-=-=-=-=-=-=-=-=
Score for this Scan:
No Hits Found above Threshold
Complete

Read Sequence:CG14980.3  CG14980-PB [Source:RefSeq_peptide;Acc:NP_647835](21 nt)
=-=-=-=-=-=-=-=-=-=-=-=-=-=-=-=-=-=-=-=-=-=-=-=-=-=-=-=-=-=-=-=
Performing Scan: dme-miR-4 vs CG14980.3
=-=-=-=-=-=-=-=-=-=-=-=-=-=-=-=-=-=-=-=-=-=-=-=-=-=-=-=-=-=-=-=
Score for this Scan:
No Hits Found above Threshold
Complete

Read Sequence:CG17068.3  CG17068-PA [Source:RefSeq_peptide;Acc:NP_608379](566 nt)
=-=-=-=-=-=-=-=-=-=-=-=-=-=-=-=-=-=-=-=-=-=-=-=-=-=-=-=-=-=-=-=
Performing Scan: dme-miR-4 vs CG17068.3
=-=-=-=-=-=-=-=-=-=-=-=-=-=-=-=-=-=-=-=-=-=-=-=-=-=-=-=-=-=-=-=
Score for this Scan:
No Hits Found above Threshold
Complete

Read Sequence:CG1469.3  Ferritin 2 light chain homologue CG1469-PA, isoform A [Source:RefSeq_peptide;Acc:NP_524802](322 nt)
=-=-=-=-=-=-=-=-=-=-=-=-=-=-=-=-=-=-=-=-=-=-=-=-=-=-=-=-=-=-=-=
Performing Scan: dme-miR-4 vs CG1469.3
=-=-=-=-=-=-=-=-=-=-=-=-=-=-=-=-=-=-=-=-=-=-=-=-=-=-=-=-=-=-=-=
Score for this Scan:
No Hits Found above Threshold
Complete

Read Sequence:CG7668.3  CG7668-PB, isoform B [Source:RefSeq_peptide;Acc:NP_730478](57 nt)
=-=-=-=-=-=-=-=-=-=-=-=-=-=-=-=-=-=-=-=-=-=-=-=-=-=-=-=-=-=-=-=
Performing Scan: dme-miR-4 vs CG7668.3
=-=-=-=-=-=-=-=-=-=-=-=-=-=-=-=-=-=-=-=-=-=-=-=-=-=-=-=-=-=-=-=
Score for this Scan:
No Hits Found above Threshold
Complete

Read Sequence:CG12730.3  CG12730-PA [Source:RefSeq_peptide;Acc:NP_572228](631 nt)
=-=-=-=-=-=-=-=-=-=-=-=-=-=-=-=-=-=-=-=-=-=-=-=-=-=-=-=-=-=-=-=
Performing Scan: dme-miR-4 vs CG12730.3
=-=-=-=-=-=-=-=-=-=-=-=-=-=-=-=-=-=-=-=-=-=-=-=-=-=-=-=-=-=-=-=
Score for this Scan:
No Hits Found above Threshold
Complete

Read Sequence:CG3565.3  CG3565-PA [Source:RefSeq_peptide;Acc:NP_611942](114 nt)
=-=-=-=-=-=-=-=-=-=-=-=-=-=-=-=-=-=-=-=-=-=-=-=-=-=-=-=-=-=-=-=
Performing Scan: dme-miR-4 vs CG3565.3
=-=-=-=-=-=-=-=-=-=-=-=-=-=-=-=-=-=-=-=-=-=-=-=-=-=-=-=-=-=-=-=
Score for this Scan:
No Hits Found above Threshold
Complete

Read Sequence:CG5776.3  CG5776-PA [Source:RefSeq_peptide;Acc:NP_609585](464 nt)
=-=-=-=-=-=-=-=-=-=-=-=-=-=-=-=-=-=-=-=-=-=-=-=-=-=-=-=-=-=-=-=
Performing Scan: dme-miR-4 vs CG5776.3
=-=-=-=-=-=-=-=-=-=-=-=-=-=-=-=-=-=-=-=-=-=-=-=-=-=-=-=-=-=-=-=
Score for this Scan:
No Hits Found above Threshold
Complete

Read Sequence:CG31463.3  CG31463-PA [Source:RefSeq_peptide;Acc:NP_731227](92 nt)
=-=-=-=-=-=-=-=-=-=-=-=-=-=-=-=-=-=-=-=-=-=-=-=-=-=-=-=-=-=-=-=
Performing Scan: dme-miR-4 vs CG31463.3
=-=-=-=-=-=-=-=-=-=-=-=-=-=-=-=-=-=-=-=-=-=-=-=-=-=-=-=-=-=-=-=
Score for this Scan:
No Hits Found above Threshold
Complete

Read Sequence:CG15357.3  CG15357-PA [Source:RefSeq_peptide;Acc:NP_652354](80 nt)
=-=-=-=-=-=-=-=-=-=-=-=-=-=-=-=-=-=-=-=-=-=-=-=-=-=-=-=-=-=-=-=
Performing Scan: dme-miR-4 vs CG15357.3
=-=-=-=-=-=-=-=-=-=-=-=-=-=-=-=-=-=-=-=-=-=-=-=-=-=-=-=-=-=-=-=
Score for this Scan:
No Hits Found above Threshold
Complete

Read Sequence:CG33141.3  sticks and stones CG33141-PA [Source:RefSeq_peptide;Acc:NP_788286](3035 nt)
=-=-=-=-=-=-=-=-=-=-=-=-=-=-=-=-=-=-=-=-=-=-=-=-=-=-=-=-=-=-=-=
Performing Scan: dme-miR-4 vs CG33141.3
=-=-=-=-=-=-=-=-=-=-=-=-=-=-=-=-=-=-=-=-=-=-=-=-=-=-=-=-=-=-=-=
Score for this Scan:
No Hits Found above Threshold
Complete

Read Sequence:CG32130.3  CG32130-PD, isoform D [Source:RefSeq_peptide;Acc:NP_729913](768 nt)
=-=-=-=-=-=-=-=-=-=-=-=-=-=-=-=-=-=-=-=-=-=-=-=-=-=-=-=-=-=-=-=
Performing Scan: dme-miR-4 vs CG32130.3
=-=-=-=-=-=-=-=-=-=-=-=-=-=-=-=-=-=-=-=-=-=-=-=-=-=-=-=-=-=-=-=
Score for this Scan:
No Hits Found above Threshold
Complete

Read Sequence:CG7394.3  Mitochondrial import inner membrane translocase subunit TIM14. [Source:Uniprot/SWISSPROT;Acc:Q9VTJ8](112 nt)
=-=-=-=-=-=-=-=-=-=-=-=-=-=-=-=-=-=-=-=-=-=-=-=-=-=-=-=-=-=-=-=
Performing Scan: dme-miR-4 vs CG7394.3
=-=-=-=-=-=-=-=-=-=-=-=-=-=-=-=-=-=-=-=-=-=-=-=-=-=-=-=-=-=-=-=
Score for this Scan:
No Hits Found above Threshold
Complete

Read Sequence:CG10868.3  oo18 RNA-binding protein CG10868-PE, isoform E [Source:RefSeq_peptide;Acc:NP_732851](1211 nt)
=-=-=-=-=-=-=-=-=-=-=-=-=-=-=-=-=-=-=-=-=-=-=-=-=-=-=-=-=-=-=-=
Performing Scan: dme-miR-4 vs CG10868.3
=-=-=-=-=-=-=-=-=-=-=-=-=-=-=-=-=-=-=-=-=-=-=-=-=-=-=-=-=-=-=-=
Score for this Scan:
No Hits Found above Threshold
Complete

Read Sequence:CG4630.3  CG4630-PA [Source:RefSeq_peptide;Acc:NP_610847](116 nt)
=-=-=-=-=-=-=-=-=-=-=-=-=-=-=-=-=-=-=-=-=-=-=-=-=-=-=-=-=-=-=-=
Performing Scan: dme-miR-4 vs CG4630.3
=-=-=-=-=-=-=-=-=-=-=-=-=-=-=-=-=-=-=-=-=-=-=-=-=-=-=-=-=-=-=-=
Score for this Scan:
No Hits Found above Threshold
Complete

Read Sequence:CG30349.3  CG30349-PA [Source:RefSeq_peptide;Acc:NP_610421](78 nt)
=-=-=-=-=-=-=-=-=-=-=-=-=-=-=-=-=-=-=-=-=-=-=-=-=-=-=-=-=-=-=-=
Performing Scan: dme-miR-4 vs CG30349.3
=-=-=-=-=-=-=-=-=-=-=-=-=-=-=-=-=-=-=-=-=-=-=-=-=-=-=-=-=-=-=-=
Score for this Scan:
No Hits Found above Threshold
Complete

Read Sequence:CG18582.3  Serine/threonine-protein kinase PAK mbt (EC 2.7.11.1) (p21-activated kinase-related protein) (Protein mushroom bodies tiny). [Source:Uniprot/SWISSPROT;Acc:Q9VXE5](844 nt)
=-=-=-=-=-=-=-=-=-=-=-=-=-=-=-=-=-=-=-=-=-=-=-=-=-=-=-=-=-=-=-=
Performing Scan: dme-miR-4 vs CG18582.3
=-=-=-=-=-=-=-=-=-=-=-=-=-=-=-=-=-=-=-=-=-=-=-=-=-=-=-=-=-=-=-=
Score for this Scan:
No Hits Found above Threshold
Complete

Read Sequence:CG5791.3  CG5791-PA [Source:RefSeq_peptide;Acc:NP_652235](36 nt)
=-=-=-=-=-=-=-=-=-=-=-=-=-=-=-=-=-=-=-=-=-=-=-=-=-=-=-=-=-=-=-=
Performing Scan: dme-miR-4 vs CG5791.3
=-=-=-=-=-=-=-=-=-=-=-=-=-=-=-=-=-=-=-=-=-=-=-=-=-=-=-=-=-=-=-=
Score for this Scan:
No Hits Found above Threshold
Complete

Read Sequence:CG8428.3  spinster CG8428-PE, isoform E [Source:RefSeq_peptide;Acc:NP_725533](1527 nt)
=-=-=-=-=-=-=-=-=-=-=-=-=-=-=-=-=-=-=-=-=-=-=-=-=-=-=-=-=-=-=-=
Performing Scan: dme-miR-4 vs CG8428.3
=-=-=-=-=-=-=-=-=-=-=-=-=-=-=-=-=-=-=-=-=-=-=-=-=-=-=-=-=-=-=-=
Score for this Scan:
No Hits Found above Threshold
Complete

Read Sequence:CG11123.3  CG11123-PA [Source:RefSeq_peptide;Acc:NP_610276](51 nt)
=-=-=-=-=-=-=-=-=-=-=-=-=-=-=-=-=-=-=-=-=-=-=-=-=-=-=-=-=-=-=-=
Performing Scan: dme-miR-4 vs CG11123.3
=-=-=-=-=-=-=-=-=-=-=-=-=-=-=-=-=-=-=-=-=-=-=-=-=-=-=-=-=-=-=-=
Score for this Scan:
No Hits Found above Threshold
Complete

Read Sequence:CG9754.3  CG9754-PA [Source:RefSeq_peptide;Acc:NP_611576](86 nt)
=-=-=-=-=-=-=-=-=-=-=-=-=-=-=-=-=-=-=-=-=-=-=-=-=-=-=-=-=-=-=-=
Performing Scan: dme-miR-4 vs CG9754.3
=-=-=-=-=-=-=-=-=-=-=-=-=-=-=-=-=-=-=-=-=-=-=-=-=-=-=-=-=-=-=-=
Score for this Scan:
No Hits Found above Threshold
Complete

Read Sequence:CG6836.3  CG6836-PA [Source:RefSeq_peptide;Acc:NP_649079](74 nt)
=-=-=-=-=-=-=-=-=-=-=-=-=-=-=-=-=-=-=-=-=-=-=-=-=-=-=-=-=-=-=-=
Performing Scan: dme-miR-4 vs CG6836.3
=-=-=-=-=-=-=-=-=-=-=-=-=-=-=-=-=-=-=-=-=-=-=-=-=-=-=-=-=-=-=-=
Score for this Scan:
No Hits Found above Threshold
Complete

Read Sequence:CG4259.3  CG4259-PA [Source:RefSeq_peptide;Acc:NP_608645](118 nt)
=-=-=-=-=-=-=-=-=-=-=-=-=-=-=-=-=-=-=-=-=-=-=-=-=-=-=-=-=-=-=-=
Performing Scan: dme-miR-4 vs CG4259.3
=-=-=-=-=-=-=-=-=-=-=-=-=-=-=-=-=-=-=-=-=-=-=-=-=-=-=-=-=-=-=-=
Score for this Scan:
No Hits Found above Threshold
Complete

Read Sequence:CG3795.3  CG3795-PA [Source:RefSeq_peptide;Acc:NP_569939](151 nt)
=-=-=-=-=-=-=-=-=-=-=-=-=-=-=-=-=-=-=-=-=-=-=-=-=-=-=-=-=-=-=-=
Performing Scan: dme-miR-4 vs CG3795.3
=-=-=-=-=-=-=-=-=-=-=-=-=-=-=-=-=-=-=-=-=-=-=-=-=-=-=-=-=-=-=-=
Score for this Scan:
No Hits Found above Threshold
Complete

Read Sequence:CG2941.3  CG2941-PA [Source:RefSeq_peptide;Acc:NP_570086](337 nt)
=-=-=-=-=-=-=-=-=-=-=-=-=-=-=-=-=-=-=-=-=-=-=-=-=-=-=-=-=-=-=-=
Performing Scan: dme-miR-4 vs CG2941.3
=-=-=-=-=-=-=-=-=-=-=-=-=-=-=-=-=-=-=-=-=-=-=-=-=-=-=-=-=-=-=-=
Score for this Scan:
No Hits Found above Threshold
Complete

Read Sequence:CG1854.3  Odorant receptor 43a. [Source:Uniprot/SWISSPROT;Acc:P81917](380 nt)
=-=-=-=-=-=-=-=-=-=-=-=-=-=-=-=-=-=-=-=-=-=-=-=-=-=-=-=-=-=-=-=
Performing Scan: dme-miR-4 vs CG1854.3
=-=-=-=-=-=-=-=-=-=-=-=-=-=-=-=-=-=-=-=-=-=-=-=-=-=-=-=-=-=-=-=
Score for this Scan:
No Hits Found above Threshold
Complete

Read Sequence:CG7082.3  CG7082-PC, isoform C [Source:RefSeq_peptide;Acc:NP_608657](315 nt)
=-=-=-=-=-=-=-=-=-=-=-=-=-=-=-=-=-=-=-=-=-=-=-=-=-=-=-=-=-=-=-=
Performing Scan: dme-miR-4 vs CG7082.3
=-=-=-=-=-=-=-=-=-=-=-=-=-=-=-=-=-=-=-=-=-=-=-=-=-=-=-=-=-=-=-=
Score for this Scan:
No Hits Found above Threshold
Complete

Read Sequence:CG32170.3  CG32170-PA [Source:RefSeq_peptide;Acc:NP_730211](295 nt)
=-=-=-=-=-=-=-=-=-=-=-=-=-=-=-=-=-=-=-=-=-=-=-=-=-=-=-=-=-=-=-=
Performing Scan: dme-miR-4 vs CG32170.3
=-=-=-=-=-=-=-=-=-=-=-=-=-=-=-=-=-=-=-=-=-=-=-=-=-=-=-=-=-=-=-=
Score for this Scan:
No Hits Found above Threshold
Complete

Read Sequence:CG4972.3  CG4972-PA [Source:RefSeq_peptide;Acc:NP_609378](278 nt)
=-=-=-=-=-=-=-=-=-=-=-=-=-=-=-=-=-=-=-=-=-=-=-=-=-=-=-=-=-=-=-=
Performing Scan: dme-miR-4 vs CG4972.3
=-=-=-=-=-=-=-=-=-=-=-=-=-=-=-=-=-=-=-=-=-=-=-=-=-=-=-=-=-=-=-=
Score for this Scan:
No Hits Found above Threshold
Complete

Read Sequence:CG31629.3  PDGF- and VEGF-related factor 3 CG31629-PB, isoform B [Source:RefSeq_peptide;Acc:NP_609098](302 nt)
=-=-=-=-=-=-=-=-=-=-=-=-=-=-=-=-=-=-=-=-=-=-=-=-=-=-=-=-=-=-=-=
Performing Scan: dme-miR-4 vs CG31629.3
=-=-=-=-=-=-=-=-=-=-=-=-=-=-=-=-=-=-=-=-=-=-=-=-=-=-=-=-=-=-=-=
Score for this Scan:
No Hits Found above Threshold
Complete

Read Sequence:CG9659.3  Beta 1,4-mannosyltransferase egh (EC 2.4.1.-) (Protein egghead) (Protein zeste-white-4). [Source:Uniprot/SWISSPROT;Acc:O01346](706 nt)
=-=-=-=-=-=-=-=-=-=-=-=-=-=-=-=-=-=-=-=-=-=-=-=-=-=-=-=-=-=-=-=
Performing Scan: dme-miR-4 vs CG9659.3
=-=-=-=-=-=-=-=-=-=-=-=-=-=-=-=-=-=-=-=-=-=-=-=-=-=-=-=-=-=-=-=
Score for this Scan:
No Hits Found above Threshold
Complete

Read Sequence:CG15757.3  CG15757-PA [Source:RefSeq_peptide;Acc:NP_572896](217 nt)
=-=-=-=-=-=-=-=-=-=-=-=-=-=-=-=-=-=-=-=-=-=-=-=-=-=-=-=-=-=-=-=
Performing Scan: dme-miR-4 vs CG15757.3
=-=-=-=-=-=-=-=-=-=-=-=-=-=-=-=-=-=-=-=-=-=-=-=-=-=-=-=-=-=-=-=
Score for this Scan:
No Hits Found above Threshold
Complete

Read Sequence:CG12112.3  CG12112-PA [Source:RefSeq_peptide;Acc:NP_572489](344 nt)
=-=-=-=-=-=-=-=-=-=-=-=-=-=-=-=-=-=-=-=-=-=-=-=-=-=-=-=-=-=-=-=
Performing Scan: dme-miR-4 vs CG12112.3
=-=-=-=-=-=-=-=-=-=-=-=-=-=-=-=-=-=-=-=-=-=-=-=-=-=-=-=-=-=-=-=
Score for this Scan:
No Hits Found above Threshold
Complete

Read Sequence:CG33489.3  CG33489-PA [Source:RefSeq_peptide;Acc:NP_996048](66 nt)
=-=-=-=-=-=-=-=-=-=-=-=-=-=-=-=-=-=-=-=-=-=-=-=-=-=-=-=-=-=-=-=
Performing Scan: dme-miR-4 vs CG33489.3
=-=-=-=-=-=-=-=-=-=-=-=-=-=-=-=-=-=-=-=-=-=-=-=-=-=-=-=-=-=-=-=
Score for this Scan:
No Hits Found above Threshold
Complete

Read Sequence:CG3957.3  CG3957-PA [Source:RefSeq_peptide;Acc:NP_611804](245 nt)
=-=-=-=-=-=-=-=-=-=-=-=-=-=-=-=-=-=-=-=-=-=-=-=-=-=-=-=-=-=-=-=
Performing Scan: dme-miR-4 vs CG3957.3
=-=-=-=-=-=-=-=-=-=-=-=-=-=-=-=-=-=-=-=-=-=-=-=-=-=-=-=-=-=-=-=
Score for this Scan:
No Hits Found above Threshold
Complete

Read Sequence:CG2865.3  CG2865-PA [Source:RefSeq_peptide;Acc:NP_569997](66 nt)
=-=-=-=-=-=-=-=-=-=-=-=-=-=-=-=-=-=-=-=-=-=-=-=-=-=-=-=-=-=-=-=
Performing Scan: dme-miR-4 vs CG2865.3
=-=-=-=-=-=-=-=-=-=-=-=-=-=-=-=-=-=-=-=-=-=-=-=-=-=-=-=-=-=-=-=
Score for this Scan:
No Hits Found above Threshold
Complete

Read Sequence:CG8598.3  N-acetyltransferase eco (EC 2.3.1.-) (Establishment of cohesion 1 homolog) (ECO1 homolog). [Source:Uniprot/SWISSPROT;Acc:Q9VS50](229 nt)
=-=-=-=-=-=-=-=-=-=-=-=-=-=-=-=-=-=-=-=-=-=-=-=-=-=-=-=-=-=-=-=
Performing Scan: dme-miR-4 vs CG8598.3
=-=-=-=-=-=-=-=-=-=-=-=-=-=-=-=-=-=-=-=-=-=-=-=-=-=-=-=-=-=-=-=
Score for this Scan:
No Hits Found above Threshold
Complete

Read Sequence:CG8783.3  Hypothetical UPF0171 protein CG8783. [Source:Uniprot/SWISSPROT;Acc:Q9VUB4](355 nt)
=-=-=-=-=-=-=-=-=-=-=-=-=-=-=-=-=-=-=-=-=-=-=-=-=-=-=-=-=-=-=-=
Performing Scan: dme-miR-4 vs CG8783.3
=-=-=-=-=-=-=-=-=-=-=-=-=-=-=-=-=-=-=-=-=-=-=-=-=-=-=-=-=-=-=-=
Score for this Scan:
No Hits Found above Threshold
Complete

Read Sequence:CG14749.3  Nucleoporin GLE1. [Source:Uniprot/SWISSPROT;Acc:Q9V4W1](111 nt)
=-=-=-=-=-=-=-=-=-=-=-=-=-=-=-=-=-=-=-=-=-=-=-=-=-=-=-=-=-=-=-=
Performing Scan: dme-miR-4 vs CG14749.3
=-=-=-=-=-=-=-=-=-=-=-=-=-=-=-=-=-=-=-=-=-=-=-=-=-=-=-=-=-=-=-=
Score for this Scan:
No Hits Found above Threshold
Complete

Read Sequence:CG4016.3  Serine palmitoyltransferase subunit I CG4016-PC, isoform C [Source:RefSeq_peptide;Acc:NP_725256](57 nt)
=-=-=-=-=-=-=-=-=-=-=-=-=-=-=-=-=-=-=-=-=-=-=-=-=-=-=-=-=-=-=-=
Performing Scan: dme-miR-4 vs CG4016.3
=-=-=-=-=-=-=-=-=-=-=-=-=-=-=-=-=-=-=-=-=-=-=-=-=-=-=-=-=-=-=-=
Score for this Scan:
No Hits Found above Threshold
Complete

Read Sequence:CG10272.3  Histone-lysine N-methyltransferase, H3 lysine-79 specific (EC 2.1.1.43) (Histone H3-K79 methyltransferase) (H3-K79-HMTase) (Protein grappa) (DOT1-like protein) (dDOT1L). [Source:Uniprot/SWISSPROT;Acc:Q8INR6](460 nt)
=-=-=-=-=-=-=-=-=-=-=-=-=-=-=-=-=-=-=-=-=-=-=-=-=-=-=-=-=-=-=-=
Performing Scan: dme-miR-4 vs CG10272.3
=-=-=-=-=-=-=-=-=-=-=-=-=-=-=-=-=-=-=-=-=-=-=-=-=-=-=-=-=-=-=-=
Score for this Scan:
No Hits Found above Threshold
Complete

Read Sequence:CG5781.3  CG5781-PA [Source:RefSeq_peptide;Acc:NP_609583](45 nt)
=-=-=-=-=-=-=-=-=-=-=-=-=-=-=-=-=-=-=-=-=-=-=-=-=-=-=-=-=-=-=-=
Performing Scan: dme-miR-4 vs CG5781.3
=-=-=-=-=-=-=-=-=-=-=-=-=-=-=-=-=-=-=-=-=-=-=-=-=-=-=-=-=-=-=-=
Score for this Scan:
No Hits Found above Threshold
Complete

Read Sequence:CG2698.3  CG2698-PA [Source:RefSeq_peptide;Acc:NP_649756](426 nt)
=-=-=-=-=-=-=-=-=-=-=-=-=-=-=-=-=-=-=-=-=-=-=-=-=-=-=-=-=-=-=-=
Performing Scan: dme-miR-4 vs CG2698.3
=-=-=-=-=-=-=-=-=-=-=-=-=-=-=-=-=-=-=-=-=-=-=-=-=-=-=-=-=-=-=-=
Score for this Scan:
No Hits Found above Threshold
Complete

Read Sequence:CG8297.3  CG8297-PA [Source:RefSeq_peptide;Acc:NP_611065](605 nt)
=-=-=-=-=-=-=-=-=-=-=-=-=-=-=-=-=-=-=-=-=-=-=-=-=-=-=-=-=-=-=-=
Performing Scan: dme-miR-4 vs CG8297.3
=-=-=-=-=-=-=-=-=-=-=-=-=-=-=-=-=-=-=-=-=-=-=-=-=-=-=-=-=-=-=-=
Score for this Scan:
No Hits Found above Threshold
Complete

Read Sequence:CG11200.3  CG11200-PB, isoform B [Source:RefSeq_peptide;Acc:NP_611471](117 nt)
=-=-=-=-=-=-=-=-=-=-=-=-=-=-=-=-=-=-=-=-=-=-=-=-=-=-=-=-=-=-=-=
Performing Scan: dme-miR-4 vs CG11200.3
=-=-=-=-=-=-=-=-=-=-=-=-=-=-=-=-=-=-=-=-=-=-=-=-=-=-=-=-=-=-=-=
Score for this Scan:
No Hits Found above Threshold
Complete

Read Sequence:CG32491.3  Modifier of mdg4. [Source:Uniprot/SWISSPROT;Acc:Q86B87](75 nt)
=-=-=-=-=-=-=-=-=-=-=-=-=-=-=-=-=-=-=-=-=-=-=-=-=-=-=-=-=-=-=-=
Performing Scan: dme-miR-4 vs CG32491.3
=-=-=-=-=-=-=-=-=-=-=-=-=-=-=-=-=-=-=-=-=-=-=-=-=-=-=-=-=-=-=-=
Score for this Scan:
No Hits Found above Threshold
Complete

Read Sequence:CG13625.3  CG13625-PA [Source:RefSeq_peptide;Acc:NP_651272](72 nt)
=-=-=-=-=-=-=-=-=-=-=-=-=-=-=-=-=-=-=-=-=-=-=-=-=-=-=-=-=-=-=-=
Performing Scan: dme-miR-4 vs CG13625.3
=-=-=-=-=-=-=-=-=-=-=-=-=-=-=-=-=-=-=-=-=-=-=-=-=-=-=-=-=-=-=-=
Score for this Scan:
No Hits Found above Threshold
Complete

Read Sequence:CG4058.3  Neprilysin 4 CG4058-PA, isoform A [Source:RefSeq_peptide;Acc:NP_650904](306 nt)
=-=-=-=-=-=-=-=-=-=-=-=-=-=-=-=-=-=-=-=-=-=-=-=-=-=-=-=-=-=-=-=
Performing Scan: dme-miR-4 vs CG4058.3
=-=-=-=-=-=-=-=-=-=-=-=-=-=-=-=-=-=-=-=-=-=-=-=-=-=-=-=-=-=-=-=
Score for this Scan:
No Hits Found above Threshold
Complete

Read Sequence:CG11902.3  CG11902-PA [Source:RefSeq_peptide;Acc:NP_651389](179 nt)
=-=-=-=-=-=-=-=-=-=-=-=-=-=-=-=-=-=-=-=-=-=-=-=-=-=-=-=-=-=-=-=
Performing Scan: dme-miR-4 vs CG11902.3
=-=-=-=-=-=-=-=-=-=-=-=-=-=-=-=-=-=-=-=-=-=-=-=-=-=-=-=-=-=-=-=
Score for this Scan:
No Hits Found above Threshold
Complete

Read Sequence:CG12157.3  Probable mitochondrial import receptor subunit TOM40 homolog (Translocase of outer membrane 40 kDa subunit homolog) (Male sterile protein 15). [Source:Uniprot/SWISSPROT;Acc:Q9U4L6](549 nt)
=-=-=-=-=-=-=-=-=-=-=-=-=-=-=-=-=-=-=-=-=-=-=-=-=-=-=-=-=-=-=-=
Performing Scan: dme-miR-4 vs CG12157.3
=-=-=-=-=-=-=-=-=-=-=-=-=-=-=-=-=-=-=-=-=-=-=-=-=-=-=-=-=-=-=-=
Score for this Scan:
No Hits Found above Threshold
Complete

Read Sequence:CG11166.3  CG11166-PF, isoform F [Source:RefSeq_peptide;Acc:NP_995771](172 nt)
=-=-=-=-=-=-=-=-=-=-=-=-=-=-=-=-=-=-=-=-=-=-=-=-=-=-=-=-=-=-=-=
Performing Scan: dme-miR-4 vs CG11166.3
=-=-=-=-=-=-=-=-=-=-=-=-=-=-=-=-=-=-=-=-=-=-=-=-=-=-=-=-=-=-=-=
Score for this Scan:
No Hits Found above Threshold
Complete

Read Sequence:CG32346.3  Enhancer of bithorax CG32346-PC, isoform C [Source:RefSeq_peptide;Acc:NP_995946](198 nt)
=-=-=-=-=-=-=-=-=-=-=-=-=-=-=-=-=-=-=-=-=-=-=-=-=-=-=-=-=-=-=-=
Performing Scan: dme-miR-4 vs CG32346.3
=-=-=-=-=-=-=-=-=-=-=-=-=-=-=-=-=-=-=-=-=-=-=-=-=-=-=-=-=-=-=-=
Score for this Scan:
No Hits Found above Threshold
Complete

Read Sequence:CG8063.3  yellow-f2 CG8063-PA [Source:RefSeq_peptide;Acc:NP_650247](63 nt)
=-=-=-=-=-=-=-=-=-=-=-=-=-=-=-=-=-=-=-=-=-=-=-=-=-=-=-=-=-=-=-=
Performing Scan: dme-miR-4 vs CG8063.3
=-=-=-=-=-=-=-=-=-=-=-=-=-=-=-=-=-=-=-=-=-=-=-=-=-=-=-=-=-=-=-=
Score for this Scan:
No Hits Found above Threshold
Complete

Read Sequence:CG10777.3  CG10777-PB [Source:RefSeq_peptide;Acc:NP_572424](3045 nt)
=-=-=-=-=-=-=-=-=-=-=-=-=-=-=-=-=-=-=-=-=-=-=-=-=-=-=-=-=-=-=-=
Performing Scan: dme-miR-4 vs CG10777.3
=-=-=-=-=-=-=-=-=-=-=-=-=-=-=-=-=-=-=-=-=-=-=-=-=-=-=-=-=-=-=-=
Score for this Scan:
No Hits Found above Threshold
Complete

Read Sequence:CG15478.3  CG15478-PA [Source:RefSeq_peptide;Acc:NP_572400](40 nt)
=-=-=-=-=-=-=-=-=-=-=-=-=-=-=-=-=-=-=-=-=-=-=-=-=-=-=-=-=-=-=-=
Performing Scan: dme-miR-4 vs CG15478.3
=-=-=-=-=-=-=-=-=-=-=-=-=-=-=-=-=-=-=-=-=-=-=-=-=-=-=-=-=-=-=-=
Score for this Scan:
No Hits Found above Threshold
Complete

Read Sequence:CG16711.3  CG16711-PB, isoform B [Source:RefSeq_peptide;Acc:NP_729532](376 nt)
=-=-=-=-=-=-=-=-=-=-=-=-=-=-=-=-=-=-=-=-=-=-=-=-=-=-=-=-=-=-=-=
Performing Scan: dme-miR-4 vs CG16711.3
=-=-=-=-=-=-=-=-=-=-=-=-=-=-=-=-=-=-=-=-=-=-=-=-=-=-=-=-=-=-=-=
Score for this Scan:
No Hits Found above Threshold
Complete

Read Sequence:CG6742.3  centaurin beta 1A CG6742-PB, isoform B [Source:RefSeq_peptide;Acc:NP_732826](590 nt)
=-=-=-=-=-=-=-=-=-=-=-=-=-=-=-=-=-=-=-=-=-=-=-=-=-=-=-=-=-=-=-=
Performing Scan: dme-miR-4 vs CG6742.3
=-=-=-=-=-=-=-=-=-=-=-=-=-=-=-=-=-=-=-=-=-=-=-=-=-=-=-=-=-=-=-=
Score for this Scan:
No Hits Found above Threshold
Complete

Read Sequence:CG4147.3  Heat shock 70 kDa protein cognate 3 precursor (78 kDa glucose- regulated protein homolog) (GRP 78) (Heat shock protein cognate 72). [Source:Uniprot/SWISSPROT;Acc:P29844](917 nt)
=-=-=-=-=-=-=-=-=-=-=-=-=-=-=-=-=-=-=-=-=-=-=-=-=-=-=-=-=-=-=-=
Performing Scan: dme-miR-4 vs CG4147.3
=-=-=-=-=-=-=-=-=-=-=-=-=-=-=-=-=-=-=-=-=-=-=-=-=-=-=-=-=-=-=-=
Score for this Scan:
No Hits Found above Threshold
Complete

Read Sequence:CG12056.3  CG12056-PA [Source:RefSeq_peptide;Acc:NP_572535](72 nt)
=-=-=-=-=-=-=-=-=-=-=-=-=-=-=-=-=-=-=-=-=-=-=-=-=-=-=-=-=-=-=-=
Performing Scan: dme-miR-4 vs CG12056.3
=-=-=-=-=-=-=-=-=-=-=-=-=-=-=-=-=-=-=-=-=-=-=-=-=-=-=-=-=-=-=-=
Score for this Scan:
No Hits Found above Threshold
Complete

Read Sequence:CG6258.3  Replication factor C 38kD subunit CG6258-PA [Source:RefSeq_peptide;Acc:NP_609494](61 nt)
=-=-=-=-=-=-=-=-=-=-=-=-=-=-=-=-=-=-=-=-=-=-=-=-=-=-=-=-=-=-=-=
Performing Scan: dme-miR-4 vs CG6258.3
=-=-=-=-=-=-=-=-=-=-=-=-=-=-=-=-=-=-=-=-=-=-=-=-=-=-=-=-=-=-=-=
Score for this Scan:
No Hits Found above Threshold
Complete

Read Sequence:CG15525.3  CG15525-PA [Source:RefSeq_peptide;Acc:NP_651757](67 nt)
=-=-=-=-=-=-=-=-=-=-=-=-=-=-=-=-=-=-=-=-=-=-=-=-=-=-=-=-=-=-=-=
Performing Scan: dme-miR-4 vs CG15525.3
=-=-=-=-=-=-=-=-=-=-=-=-=-=-=-=-=-=-=-=-=-=-=-=-=-=-=-=-=-=-=-=
Score for this Scan:
No Hits Found above Threshold
Complete

Read Sequence:CG3782.3  39S ribosomal protein L28, mitochondrial precursor (L28mt). [Source:Uniprot/SWISSPROT;Acc:Q9VMX0](67 nt)
=-=-=-=-=-=-=-=-=-=-=-=-=-=-=-=-=-=-=-=-=-=-=-=-=-=-=-=-=-=-=-=
Performing Scan: dme-miR-4 vs CG3782.3
=-=-=-=-=-=-=-=-=-=-=-=-=-=-=-=-=-=-=-=-=-=-=-=-=-=-=-=-=-=-=-=
Score for this Scan:
No Hits Found above Threshold
Complete

Read Sequence:CG13216.3  CG13216-PA [Source:RefSeq_peptide;Acc:NP_610648](80 nt)
=-=-=-=-=-=-=-=-=-=-=-=-=-=-=-=-=-=-=-=-=-=-=-=-=-=-=-=-=-=-=-=
Performing Scan: dme-miR-4 vs CG13216.3
=-=-=-=-=-=-=-=-=-=-=-=-=-=-=-=-=-=-=-=-=-=-=-=-=-=-=-=-=-=-=-=
Score for this Scan:
No Hits Found above Threshold
Complete

Read Sequence:CG30195.3  CG30195-PA [Source:RefSeq_peptide;Acc:NP_611696](80 nt)
=-=-=-=-=-=-=-=-=-=-=-=-=-=-=-=-=-=-=-=-=-=-=-=-=-=-=-=-=-=-=-=
Performing Scan: dme-miR-4 vs CG30195.3
=-=-=-=-=-=-=-=-=-=-=-=-=-=-=-=-=-=-=-=-=-=-=-=-=-=-=-=-=-=-=-=
Score for this Scan:
No Hits Found above Threshold
Complete

Read Sequence:CG1821.3  60S ribosomal protein L31. [Source:Uniprot/SWISSPROT;Acc:Q9V597](61 nt)
=-=-=-=-=-=-=-=-=-=-=-=-=-=-=-=-=-=-=-=-=-=-=-=-=-=-=-=-=-=-=-=
Performing Scan: dme-miR-4 vs CG1821.3
=-=-=-=-=-=-=-=-=-=-=-=-=-=-=-=-=-=-=-=-=-=-=-=-=-=-=-=-=-=-=-=
Score for this Scan:
No Hits Found above Threshold
Complete

Read Sequence:CG10038.3  CG10038-PA, isoform A [Source:RefSeq_peptide;Acc:NP_650176](96 nt)
=-=-=-=-=-=-=-=-=-=-=-=-=-=-=-=-=-=-=-=-=-=-=-=-=-=-=-=-=-=-=-=
Performing Scan: dme-miR-4 vs CG10038.3
=-=-=-=-=-=-=-=-=-=-=-=-=-=-=-=-=-=-=-=-=-=-=-=-=-=-=-=-=-=-=-=
Score for this Scan:
No Hits Found above Threshold
Complete

Read Sequence:CG9194.3  CG9194-PA [Source:RefSeq_peptide;Acc:NP_612084](543 nt)
=-=-=-=-=-=-=-=-=-=-=-=-=-=-=-=-=-=-=-=-=-=-=-=-=-=-=-=-=-=-=-=
Performing Scan: dme-miR-4 vs CG9194.3
=-=-=-=-=-=-=-=-=-=-=-=-=-=-=-=-=-=-=-=-=-=-=-=-=-=-=-=-=-=-=-=
Score for this Scan:
No Hits Found above Threshold
Complete

Read Sequence:CG8316.3  CG8316-PA [Source:RefSeq_peptide;Acc:NP_573227](277 nt)
=-=-=-=-=-=-=-=-=-=-=-=-=-=-=-=-=-=-=-=-=-=-=-=-=-=-=-=-=-=-=-=
Performing Scan: dme-miR-4 vs CG8316.3
=-=-=-=-=-=-=-=-=-=-=-=-=-=-=-=-=-=-=-=-=-=-=-=-=-=-=-=-=-=-=-=
Score for this Scan:
No Hits Found above Threshold
Complete

Read Sequence:CG13344.3  CG13344-PB, isoform B [Source:RefSeq_peptide;Acc:NP_001027416](813 nt)
=-=-=-=-=-=-=-=-=-=-=-=-=-=-=-=-=-=-=-=-=-=-=-=-=-=-=-=-=-=-=-=
Performing Scan: dme-miR-4 vs CG13344.3
=-=-=-=-=-=-=-=-=-=-=-=-=-=-=-=-=-=-=-=-=-=-=-=-=-=-=-=-=-=-=-=
Score for this Scan:
No Hits Found above Threshold
Complete

Read Sequence:CG12726.3  CG12726-PA [Source:RefSeq_peptide;Acc:NP_572889](241 nt)
=-=-=-=-=-=-=-=-=-=-=-=-=-=-=-=-=-=-=-=-=-=-=-=-=-=-=-=-=-=-=-=
Performing Scan: dme-miR-4 vs CG12726.3
=-=-=-=-=-=-=-=-=-=-=-=-=-=-=-=-=-=-=-=-=-=-=-=-=-=-=-=-=-=-=-=
Score for this Scan:
No Hits Found above Threshold
Complete

Read Sequence:CG31911.3  Equilibrative nucleoside transporter 2 CG31911-PA [Source:RefSeq_peptide;Acc:NP_609049](325 nt)
=-=-=-=-=-=-=-=-=-=-=-=-=-=-=-=-=-=-=-=-=-=-=-=-=-=-=-=-=-=-=-=
Performing Scan: dme-miR-4 vs CG31911.3
=-=-=-=-=-=-=-=-=-=-=-=-=-=-=-=-=-=-=-=-=-=-=-=-=-=-=-=-=-=-=-=
Score for this Scan:
No Hits Found above Threshold
Complete

Read Sequence:CG7125.3  Protein Kinase D CG7125-PD, isoform D [Source:RefSeq_peptide;Acc:NP_732327](590 nt)
=-=-=-=-=-=-=-=-=-=-=-=-=-=-=-=-=-=-=-=-=-=-=-=-=-=-=-=-=-=-=-=
Performing Scan: dme-miR-4 vs CG7125.3
=-=-=-=-=-=-=-=-=-=-=-=-=-=-=-=-=-=-=-=-=-=-=-=-=-=-=-=-=-=-=-=
Score for this Scan:
No Hits Found above Threshold
Complete

Read Sequence:CG11168.3  CG11168-PA [Source:RefSeq_peptide;Acc:NP_651311](209 nt)
=-=-=-=-=-=-=-=-=-=-=-=-=-=-=-=-=-=-=-=-=-=-=-=-=-=-=-=-=-=-=-=
Performing Scan: dme-miR-4 vs CG11168.3
=-=-=-=-=-=-=-=-=-=-=-=-=-=-=-=-=-=-=-=-=-=-=-=-=-=-=-=-=-=-=-=
Score for this Scan:
No Hits Found above Threshold
Complete

Read Sequence:CG18734.3  Furin-like protease 2 precursor (EC 3.4.21.75) (Furin-2). [Source:Uniprot/SWISSPROT;Acc:P30432](264 nt)
=-=-=-=-=-=-=-=-=-=-=-=-=-=-=-=-=-=-=-=-=-=-=-=-=-=-=-=-=-=-=-=
Performing Scan: dme-miR-4 vs CG18734.3
=-=-=-=-=-=-=-=-=-=-=-=-=-=-=-=-=-=-=-=-=-=-=-=-=-=-=-=-=-=-=-=
Score for this Scan:
No Hits Found above Threshold
Complete

Read Sequence:CG7001.3  Protein kinase-like 17E CG7001-PA [Source:RefSeq_peptide;Acc:NP_524861](436 nt)
=-=-=-=-=-=-=-=-=-=-=-=-=-=-=-=-=-=-=-=-=-=-=-=-=-=-=-=-=-=-=-=
Performing Scan: dme-miR-4 vs CG7001.3
=-=-=-=-=-=-=-=-=-=-=-=-=-=-=-=-=-=-=-=-=-=-=-=-=-=-=-=-=-=-=-=
Score for this Scan:
No Hits Found above Threshold
Complete

Read Sequence:CG14039.3  quick-to-court CG14039-PD, isoform D [Source:RefSeq_peptide;Acc:NP_723058](350 nt)
=-=-=-=-=-=-=-=-=-=-=-=-=-=-=-=-=-=-=-=-=-=-=-=-=-=-=-=-=-=-=-=
Performing Scan: dme-miR-4 vs CG14039.3
=-=-=-=-=-=-=-=-=-=-=-=-=-=-=-=-=-=-=-=-=-=-=-=-=-=-=-=-=-=-=-=
Score for this Scan:
No Hits Found above Threshold
Complete

Read Sequence:CG32021.3  CG32021-PA [Source:RefSeq_peptide;Acc:NP_726617](62 nt)
=-=-=-=-=-=-=-=-=-=-=-=-=-=-=-=-=-=-=-=-=-=-=-=-=-=-=-=-=-=-=-=
Performing Scan: dme-miR-4 vs CG32021.3
=-=-=-=-=-=-=-=-=-=-=-=-=-=-=-=-=-=-=-=-=-=-=-=-=-=-=-=-=-=-=-=
Score for this Scan:
No Hits Found above Threshold
Complete

Read Sequence:CG31038.3  CG31038-PC, isoform C [Source:RefSeq_peptide;Acc:NP_996309](1133 nt)
=-=-=-=-=-=-=-=-=-=-=-=-=-=-=-=-=-=-=-=-=-=-=-=-=-=-=-=-=-=-=-=
Performing Scan: dme-miR-4 vs CG31038.3
=-=-=-=-=-=-=-=-=-=-=-=-=-=-=-=-=-=-=-=-=-=-=-=-=-=-=-=-=-=-=-=
Score for this Scan:
No Hits Found above Threshold
Complete

Read Sequence:CG4314.3  Protein scarlet. [Source:Uniprot/SWISSPROT;Acc:P45843](64 nt)
=-=-=-=-=-=-=-=-=-=-=-=-=-=-=-=-=-=-=-=-=-=-=-=-=-=-=-=-=-=-=-=
Performing Scan: dme-miR-4 vs CG4314.3
=-=-=-=-=-=-=-=-=-=-=-=-=-=-=-=-=-=-=-=-=-=-=-=-=-=-=-=-=-=-=-=
Score for this Scan:
No Hits Found above Threshold
Complete

Read Sequence:CG1403.3  Septin-1 (DIFF6 protein homolog) (Protein innocent bystander). [Source:Uniprot/SWISSPROT;Acc:P42207](45 nt)
=-=-=-=-=-=-=-=-=-=-=-=-=-=-=-=-=-=-=-=-=-=-=-=-=-=-=-=-=-=-=-=
Performing Scan: dme-miR-4 vs CG1403.3
=-=-=-=-=-=-=-=-=-=-=-=-=-=-=-=-=-=-=-=-=-=-=-=-=-=-=-=-=-=-=-=
Score for this Scan:
No Hits Found above Threshold
Complete

Read Sequence:CG7919.3  farinelli CG7919-PA [Source:RefSeq_peptide;Acc:NP_524657](114 nt)
=-=-=-=-=-=-=-=-=-=-=-=-=-=-=-=-=-=-=-=-=-=-=-=-=-=-=-=-=-=-=-=
Performing Scan: dme-miR-4 vs CG7919.3
=-=-=-=-=-=-=-=-=-=-=-=-=-=-=-=-=-=-=-=-=-=-=-=-=-=-=-=-=-=-=-=
Score for this Scan:
No Hits Found above Threshold
Complete

Read Sequence:CG3883.3  CG3883-PA [Source:RefSeq_peptide;Acc:NP_608545](145 nt)
=-=-=-=-=-=-=-=-=-=-=-=-=-=-=-=-=-=-=-=-=-=-=-=-=-=-=-=-=-=-=-=
Performing Scan: dme-miR-4 vs CG3883.3
=-=-=-=-=-=-=-=-=-=-=-=-=-=-=-=-=-=-=-=-=-=-=-=-=-=-=-=-=-=-=-=
Score for this Scan:
No Hits Found above Threshold
Complete

Read Sequence:CG10751.3  roadblock CG10751-PA [Source:RefSeq_peptide;Acc:NP_523771](141 nt)
=-=-=-=-=-=-=-=-=-=-=-=-=-=-=-=-=-=-=-=-=-=-=-=-=-=-=-=-=-=-=-=
Performing Scan: dme-miR-4 vs CG10751.3
=-=-=-=-=-=-=-=-=-=-=-=-=-=-=-=-=-=-=-=-=-=-=-=-=-=-=-=-=-=-=-=
Score for this Scan:
No Hits Found above Threshold
Complete

Read Sequence:CG15382.3  CG15382-PA [Source:RefSeq_peptide;Acc:NP_608650](535 nt)
=-=-=-=-=-=-=-=-=-=-=-=-=-=-=-=-=-=-=-=-=-=-=-=-=-=-=-=-=-=-=-=
Performing Scan: dme-miR-4 vs CG15382.3
=-=-=-=-=-=-=-=-=-=-=-=-=-=-=-=-=-=-=-=-=-=-=-=-=-=-=-=-=-=-=-=
Score for this Scan:
No Hits Found above Threshold
Complete

Read Sequence:CG4502.3  CG4502-PB, isoform B [Source:RefSeq_peptide;Acc:NP_723260](648 nt)
=-=-=-=-=-=-=-=-=-=-=-=-=-=-=-=-=-=-=-=-=-=-=-=-=-=-=-=-=-=-=-=
Performing Scan: dme-miR-4 vs CG4502.3
=-=-=-=-=-=-=-=-=-=-=-=-=-=-=-=-=-=-=-=-=-=-=-=-=-=-=-=-=-=-=-=
Score for this Scan:
No Hits Found above Threshold
Complete

Read Sequence:CG4212.3  Rab-protein 14 CG4212-PC, isoform C [Source:RefSeq_peptide;Acc:NP_788057](217 nt)
=-=-=-=-=-=-=-=-=-=-=-=-=-=-=-=-=-=-=-=-=-=-=-=-=-=-=-=-=-=-=-=
Performing Scan: dme-miR-4 vs CG4212.3
=-=-=-=-=-=-=-=-=-=-=-=-=-=-=-=-=-=-=-=-=-=-=-=-=-=-=-=-=-=-=-=
Score for this Scan:
No Hits Found above Threshold
Complete

Read Sequence:CG18559.3  Probable cytochrome P450 309a2 (EC 1.14.-.-) (CYPCCCIXA2). [Source:Uniprot/SWISSPROT;Acc:P82713](203 nt)
=-=-=-=-=-=-=-=-=-=-=-=-=-=-=-=-=-=-=-=-=-=-=-=-=-=-=-=-=-=-=-=
Performing Scan: dme-miR-4 vs CG18559.3
=-=-=-=-=-=-=-=-=-=-=-=-=-=-=-=-=-=-=-=-=-=-=-=-=-=-=-=-=-=-=-=
Score for this Scan:
No Hits Found above Threshold
Complete

Read Sequence:CG17943.3  Protein commissureless. [Source:Uniprot/SWISSPROT;Acc:Q24139](343 nt)
=-=-=-=-=-=-=-=-=-=-=-=-=-=-=-=-=-=-=-=-=-=-=-=-=-=-=-=-=-=-=-=
Performing Scan: dme-miR-4 vs CG17943.3
=-=-=-=-=-=-=-=-=-=-=-=-=-=-=-=-=-=-=-=-=-=-=-=-=-=-=-=-=-=-=-=
Score for this Scan:
No Hits Found above Threshold
Complete

Read Sequence:CG6305.3  CG6305-PA [Source:RefSeq_peptide;Acc:NP_610901](102 nt)
=-=-=-=-=-=-=-=-=-=-=-=-=-=-=-=-=-=-=-=-=-=-=-=-=-=-=-=-=-=-=-=
Performing Scan: dme-miR-4 vs CG6305.3
=-=-=-=-=-=-=-=-=-=-=-=-=-=-=-=-=-=-=-=-=-=-=-=-=-=-=-=-=-=-=-=
Score for this Scan:
No Hits Found above Threshold
Complete

Read Sequence:CG2222.3  CG2222-PA [Source:RefSeq_peptide;Acc:NP_572624](670 nt)
=-=-=-=-=-=-=-=-=-=-=-=-=-=-=-=-=-=-=-=-=-=-=-=-=-=-=-=-=-=-=-=
Performing Scan: dme-miR-4 vs CG2222.3
=-=-=-=-=-=-=-=-=-=-=-=-=-=-=-=-=-=-=-=-=-=-=-=-=-=-=-=-=-=-=-=
Score for this Scan:
No Hits Found above Threshold
Complete

Read Sequence:CG31118.3  RabX4 CG31118-PA [Source:RefSeq_peptide;Acc:NP_733043](308 nt)
=-=-=-=-=-=-=-=-=-=-=-=-=-=-=-=-=-=-=-=-=-=-=-=-=-=-=-=-=-=-=-=
Performing Scan: dme-miR-4 vs CG31118.3
=-=-=-=-=-=-=-=-=-=-=-=-=-=-=-=-=-=-=-=-=-=-=-=-=-=-=-=-=-=-=-=
Score for this Scan:
No Hits Found above Threshold
Complete

Read Sequence:CG2556.3  CG2556-PA [Source:RefSeq_peptide;Acc:NP_572805](488 nt)
=-=-=-=-=-=-=-=-=-=-=-=-=-=-=-=-=-=-=-=-=-=-=-=-=-=-=-=-=-=-=-=
Performing Scan: dme-miR-4 vs CG2556.3
=-=-=-=-=-=-=-=-=-=-=-=-=-=-=-=-=-=-=-=-=-=-=-=-=-=-=-=-=-=-=-=
Score for this Scan:
No Hits Found above Threshold
Complete

Read Sequence:CG9005.3  CG9005-PA [Source:RefSeq_peptide;Acc:NP_610688](657 nt)
=-=-=-=-=-=-=-=-=-=-=-=-=-=-=-=-=-=-=-=-=-=-=-=-=-=-=-=-=-=-=-=
Performing Scan: dme-miR-4 vs CG9005.3
=-=-=-=-=-=-=-=-=-=-=-=-=-=-=-=-=-=-=-=-=-=-=-=-=-=-=-=-=-=-=-=
Score for this Scan:
No Hits Found above Threshold
Complete

Read Sequence:CG8180.3  CG8180-PA [Source:RefSeq_peptide;Acc:NP_611039](122 nt)
=-=-=-=-=-=-=-=-=-=-=-=-=-=-=-=-=-=-=-=-=-=-=-=-=-=-=-=-=-=-=-=
Performing Scan: dme-miR-4 vs CG8180.3
=-=-=-=-=-=-=-=-=-=-=-=-=-=-=-=-=-=-=-=-=-=-=-=-=-=-=-=-=-=-=-=
Score for this Scan:
No Hits Found above Threshold
Complete

Read Sequence:CG12765.3  CG12765-PA [Source:RefSeq_peptide;Acc:NP_610851](16 nt)
=-=-=-=-=-=-=-=-=-=-=-=-=-=-=-=-=-=-=-=-=-=-=-=-=-=-=-=-=-=-=-=
Performing Scan: dme-miR-4 vs CG12765.3
=-=-=-=-=-=-=-=-=-=-=-=-=-=-=-=-=-=-=-=-=-=-=-=-=-=-=-=-=-=-=-=
Score for this Scan:
No Hits Found above Threshold
Complete

Read Sequence:CG4669.3  CG4669-PA [Source:RefSeq_peptide;Acc:NP_647956](124 nt)
=-=-=-=-=-=-=-=-=-=-=-=-=-=-=-=-=-=-=-=-=-=-=-=-=-=-=-=-=-=-=-=
Performing Scan: dme-miR-4 vs CG4669.3
=-=-=-=-=-=-=-=-=-=-=-=-=-=-=-=-=-=-=-=-=-=-=-=-=-=-=-=-=-=-=-=
Score for this Scan:
No Hits Found above Threshold
Complete

Read Sequence:CG16912.3  Probable tyrosyl-tRNA synthetase, mitochondrial precursor (EC 6.1.1.1) (Tyrosine--tRNA ligase) (TyrRS). [Source:Uniprot/SWISSPROT;Acc:Q9W107](79 nt)
=-=-=-=-=-=-=-=-=-=-=-=-=-=-=-=-=-=-=-=-=-=-=-=-=-=-=-=-=-=-=-=
Performing Scan: dme-miR-4 vs CG16912.3
=-=-=-=-=-=-=-=-=-=-=-=-=-=-=-=-=-=-=-=-=-=-=-=-=-=-=-=-=-=-=-=
Score for this Scan:
No Hits Found above Threshold
Complete

Read Sequence:CG31733.3  ms(2)35Ci CG31733-PA, isoform A [Source:RefSeq_peptide;Acc:NP_723912](61 nt)
=-=-=-=-=-=-=-=-=-=-=-=-=-=-=-=-=-=-=-=-=-=-=-=-=-=-=-=-=-=-=-=
Performing Scan: dme-miR-4 vs CG31733.3
=-=-=-=-=-=-=-=-=-=-=-=-=-=-=-=-=-=-=-=-=-=-=-=-=-=-=-=-=-=-=-=
Score for this Scan:
No Hits Found above Threshold
Complete

Read Sequence:CG6500.3  Beadex CG6500-PB, isoform B [Source:RefSeq_peptide;Acc:NP_523402](780 nt)
=-=-=-=-=-=-=-=-=-=-=-=-=-=-=-=-=-=-=-=-=-=-=-=-=-=-=-=-=-=-=-=
Performing Scan: dme-miR-4 vs CG6500.3
=-=-=-=-=-=-=-=-=-=-=-=-=-=-=-=-=-=-=-=-=-=-=-=-=-=-=-=-=-=-=-=
Score for this Scan:
No Hits Found above Threshold
Complete

Read Sequence:CG8669.3  CG8669-PB, isoform B [Source:RefSeq_peptide;Acc:NP_724333](577 nt)
=-=-=-=-=-=-=-=-=-=-=-=-=-=-=-=-=-=-=-=-=-=-=-=-=-=-=-=-=-=-=-=
Performing Scan: dme-miR-4 vs CG8669.3
=-=-=-=-=-=-=-=-=-=-=-=-=-=-=-=-=-=-=-=-=-=-=-=-=-=-=-=-=-=-=-=
Score for this Scan:
No Hits Found above Threshold
Complete

Read Sequence:CG10683.3  rhino CG10683-PA [Source:RefSeq_peptide;Acc:NP_536794](275 nt)
=-=-=-=-=-=-=-=-=-=-=-=-=-=-=-=-=-=-=-=-=-=-=-=-=-=-=-=-=-=-=-=
Performing Scan: dme-miR-4 vs CG10683.3
=-=-=-=-=-=-=-=-=-=-=-=-=-=-=-=-=-=-=-=-=-=-=-=-=-=-=-=-=-=-=-=
Score for this Scan:
No Hits Found above Threshold
Complete

Read Sequence:CG1783.3  Slo-interacting protein 1 (dSLIP1). [Source:Uniprot/SWISSPROT;Acc:Q8MR31](434 nt)
=-=-=-=-=-=-=-=-=-=-=-=-=-=-=-=-=-=-=-=-=-=-=-=-=-=-=-=-=-=-=-=
Performing Scan: dme-miR-4 vs CG1783.3
=-=-=-=-=-=-=-=-=-=-=-=-=-=-=-=-=-=-=-=-=-=-=-=-=-=-=-=-=-=-=-=
Score for this Scan:
No Hits Found above Threshold
Complete

Read Sequence:CG14528.3  CG14528-PA [Source:RefSeq_peptide;Acc:NP_651643](113 nt)
=-=-=-=-=-=-=-=-=-=-=-=-=-=-=-=-=-=-=-=-=-=-=-=-=-=-=-=-=-=-=-=
Performing Scan: dme-miR-4 vs CG14528.3
=-=-=-=-=-=-=-=-=-=-=-=-=-=-=-=-=-=-=-=-=-=-=-=-=-=-=-=-=-=-=-=
Score for this Scan:
No Hits Found above Threshold
Complete

Read Sequence:CG7088.3  Protein bangles and beads. [Source:Uniprot/SWISSPROT;Acc:P29746](457 nt)
=-=-=-=-=-=-=-=-=-=-=-=-=-=-=-=-=-=-=-=-=-=-=-=-=-=-=-=-=-=-=-=
Performing Scan: dme-miR-4 vs CG7088.3
=-=-=-=-=-=-=-=-=-=-=-=-=-=-=-=-=-=-=-=-=-=-=-=-=-=-=-=-=-=-=-=
Score for this Scan:
No Hits Found above Threshold
Complete

Read Sequence:CG6634.3  CG6634-PA [Source:RefSeq_peptide;Acc:NP_608927](897 nt)
=-=-=-=-=-=-=-=-=-=-=-=-=-=-=-=-=-=-=-=-=-=-=-=-=-=-=-=-=-=-=-=
Performing Scan: dme-miR-4 vs CG6634.3
=-=-=-=-=-=-=-=-=-=-=-=-=-=-=-=-=-=-=-=-=-=-=-=-=-=-=-=-=-=-=-=
Score for this Scan:
No Hits Found above Threshold
Complete

Read Sequence:CG3044.3  CG3044-PA [Source:RefSeq_peptide;Acc:NP_572361](232 nt)
=-=-=-=-=-=-=-=-=-=-=-=-=-=-=-=-=-=-=-=-=-=-=-=-=-=-=-=-=-=-=-=
Performing Scan: dme-miR-4 vs CG3044.3
=-=-=-=-=-=-=-=-=-=-=-=-=-=-=-=-=-=-=-=-=-=-=-=-=-=-=-=-=-=-=-=
Score for this Scan:
No Hits Found above Threshold
Complete

Read Sequence:CG10327.3  TBPH CG10327-PC, isoform C [Source:RefSeq_peptide;Acc:NP_599145](217 nt)
=-=-=-=-=-=-=-=-=-=-=-=-=-=-=-=-=-=-=-=-=-=-=-=-=-=-=-=-=-=-=-=
Performing Scan: dme-miR-4 vs CG10327.3
=-=-=-=-=-=-=-=-=-=-=-=-=-=-=-=-=-=-=-=-=-=-=-=-=-=-=-=-=-=-=-=
Score for this Scan:
No Hits Found above Threshold
Complete

Read Sequence:CG3152.3  Trap1 CG3152-PA [Source:RefSeq_peptide;Acc:NP_477439](127 nt)
=-=-=-=-=-=-=-=-=-=-=-=-=-=-=-=-=-=-=-=-=-=-=-=-=-=-=-=-=-=-=-=
Performing Scan: dme-miR-4 vs CG3152.3
=-=-=-=-=-=-=-=-=-=-=-=-=-=-=-=-=-=-=-=-=-=-=-=-=-=-=-=-=-=-=-=
Score for this Scan:
No Hits Found above Threshold
Complete

Read Sequence:CG3461.3  prune CG3461-PA [Source:RefSeq_peptide;Acc:NP_476684](354 nt)
=-=-=-=-=-=-=-=-=-=-=-=-=-=-=-=-=-=-=-=-=-=-=-=-=-=-=-=-=-=-=-=
Performing Scan: dme-miR-4 vs CG3461.3
=-=-=-=-=-=-=-=-=-=-=-=-=-=-=-=-=-=-=-=-=-=-=-=-=-=-=-=-=-=-=-=
Score for this Scan:
No Hits Found above Threshold
Complete

Read Sequence:CG8370.3  RW1 protein homolog. [Source:Uniprot/SWISSPROT;Acc:Q9V7H4](162 nt)
=-=-=-=-=-=-=-=-=-=-=-=-=-=-=-=-=-=-=-=-=-=-=-=-=-=-=-=-=-=-=-=
Performing Scan: dme-miR-4 vs CG8370.3
=-=-=-=-=-=-=-=-=-=-=-=-=-=-=-=-=-=-=-=-=-=-=-=-=-=-=-=-=-=-=-=
Score for this Scan:
No Hits Found above Threshold
Complete

Read Sequence:CG13202.3  CG13202-PA [Source:RefSeq_peptide;Acc:NP_610675](52 nt)
=-=-=-=-=-=-=-=-=-=-=-=-=-=-=-=-=-=-=-=-=-=-=-=-=-=-=-=-=-=-=-=
Performing Scan: dme-miR-4 vs CG13202.3
=-=-=-=-=-=-=-=-=-=-=-=-=-=-=-=-=-=-=-=-=-=-=-=-=-=-=-=-=-=-=-=
Score for this Scan:
No Hits Found above Threshold
Complete

Read Sequence:CG4220.3  elbow B CG4220-PA, isoform A [Source:RefSeq_peptide;Acc:NP_523566](554 nt)
=-=-=-=-=-=-=-=-=-=-=-=-=-=-=-=-=-=-=-=-=-=-=-=-=-=-=-=-=-=-=-=
Performing Scan: dme-miR-4 vs CG4220.3
=-=-=-=-=-=-=-=-=-=-=-=-=-=-=-=-=-=-=-=-=-=-=-=-=-=-=-=-=-=-=-=
Score for this Scan:
No Hits Found above Threshold
Complete

Read Sequence:CG3573.3  CG3573-PA [Source:RefSeq_peptide;Acc:NP_569962](356 nt)
=-=-=-=-=-=-=-=-=-=-=-=-=-=-=-=-=-=-=-=-=-=-=-=-=-=-=-=-=-=-=-=
Performing Scan: dme-miR-4 vs CG3573.3
=-=-=-=-=-=-=-=-=-=-=-=-=-=-=-=-=-=-=-=-=-=-=-=-=-=-=-=-=-=-=-=
Score for this Scan:
No Hits Found above Threshold
Complete

Read Sequence:CG14277.3  CG14277-PA [Source:RefSeq_peptide;Acc:NP_609200](137 nt)
=-=-=-=-=-=-=-=-=-=-=-=-=-=-=-=-=-=-=-=-=-=-=-=-=-=-=-=-=-=-=-=
Performing Scan: dme-miR-4 vs CG14277.3
=-=-=-=-=-=-=-=-=-=-=-=-=-=-=-=-=-=-=-=-=-=-=-=-=-=-=-=-=-=-=-=
Score for this Scan:
No Hits Found above Threshold
Complete

Read Sequence:CG6956.3  Lcp65Ac CG6956-PA [Source:RefSeq_peptide;Acc:NP_477279](90 nt)
=-=-=-=-=-=-=-=-=-=-=-=-=-=-=-=-=-=-=-=-=-=-=-=-=-=-=-=-=-=-=-=
Performing Scan: dme-miR-4 vs CG6956.3
=-=-=-=-=-=-=-=-=-=-=-=-=-=-=-=-=-=-=-=-=-=-=-=-=-=-=-=-=-=-=-=
Score for this Scan:
No Hits Found above Threshold
Complete

Read Sequence:CG11929.3  CG11929-PA [Source:RefSeq_peptide;Acc:NP_608849](130 nt)
=-=-=-=-=-=-=-=-=-=-=-=-=-=-=-=-=-=-=-=-=-=-=-=-=-=-=-=-=-=-=-=
Performing Scan: dme-miR-4 vs CG11929.3
=-=-=-=-=-=-=-=-=-=-=-=-=-=-=-=-=-=-=-=-=-=-=-=-=-=-=-=-=-=-=-=
Score for this Scan:
No Hits Found above Threshold
Complete

Read Sequence:CG4254.3  Cofilin/actin-depolymerizing factor homolog (Protein D61) (Protein twinstar). [Source:Uniprot/SWISSPROT;Acc:P45594](156 nt)
=-=-=-=-=-=-=-=-=-=-=-=-=-=-=-=-=-=-=-=-=-=-=-=-=-=-=-=-=-=-=-=
Performing Scan: dme-miR-4 vs CG4254.3
=-=-=-=-=-=-=-=-=-=-=-=-=-=-=-=-=-=-=-=-=-=-=-=-=-=-=-=-=-=-=-=
Score for this Scan:
No Hits Found above Threshold
Complete

Read Sequence:CG4402.3  lysyl oxidase-like 2 CG4402-PA [Source:RefSeq_peptide;Acc:NP_523806](171 nt)
=-=-=-=-=-=-=-=-=-=-=-=-=-=-=-=-=-=-=-=-=-=-=-=-=-=-=-=-=-=-=-=
Performing Scan: dme-miR-4 vs CG4402.3
=-=-=-=-=-=-=-=-=-=-=-=-=-=-=-=-=-=-=-=-=-=-=-=-=-=-=-=-=-=-=-=
Score for this Scan:
No Hits Found above Threshold
Complete

Read Sequence:CG33090.3  CG33090-PB [Source:RefSeq_peptide;Acc:NP_788055](462 nt)
=-=-=-=-=-=-=-=-=-=-=-=-=-=-=-=-=-=-=-=-=-=-=-=-=-=-=-=-=-=-=-=
Performing Scan: dme-miR-4 vs CG33090.3
=-=-=-=-=-=-=-=-=-=-=-=-=-=-=-=-=-=-=-=-=-=-=-=-=-=-=-=-=-=-=-=
Score for this Scan:
No Hits Found above Threshold
Complete

Read Sequence:CG32230.3  CG32230-PB, isoform B [Source:RefSeq_peptide;Acc:NP_730778](87 nt)
=-=-=-=-=-=-=-=-=-=-=-=-=-=-=-=-=-=-=-=-=-=-=-=-=-=-=-=-=-=-=-=
Performing Scan: dme-miR-4 vs CG32230.3
=-=-=-=-=-=-=-=-=-=-=-=-=-=-=-=-=-=-=-=-=-=-=-=-=-=-=-=-=-=-=-=
Score for this Scan:
No Hits Found above Threshold
Complete

Read Sequence:CG3365.3  drongo CG3365-PC, isoform C [Source:RefSeq_peptide;Acc:NP_722660](961 nt)
=-=-=-=-=-=-=-=-=-=-=-=-=-=-=-=-=-=-=-=-=-=-=-=-=-=-=-=-=-=-=-=
Performing Scan: dme-miR-4 vs CG3365.3
=-=-=-=-=-=-=-=-=-=-=-=-=-=-=-=-=-=-=-=-=-=-=-=-=-=-=-=-=-=-=-=
Score for this Scan:
No Hits Found above Threshold
Complete

Read Sequence:CG10962.3  CG10962-PA, isoform A [Source:RefSeq_peptide;Acc:NP_788886](220 nt)
=-=-=-=-=-=-=-=-=-=-=-=-=-=-=-=-=-=-=-=-=-=-=-=-=-=-=-=-=-=-=-=
Performing Scan: dme-miR-4 vs CG10962.3
=-=-=-=-=-=-=-=-=-=-=-=-=-=-=-=-=-=-=-=-=-=-=-=-=-=-=-=-=-=-=-=
Score for this Scan:
No Hits Found above Threshold
Complete

Read Sequence:CG1268.3  CG1268-PA [Source:RefSeq_peptide;Acc:NP_647882](162 nt)
=-=-=-=-=-=-=-=-=-=-=-=-=-=-=-=-=-=-=-=-=-=-=-=-=-=-=-=-=-=-=-=
Performing Scan: dme-miR-4 vs CG1268.3
=-=-=-=-=-=-=-=-=-=-=-=-=-=-=-=-=-=-=-=-=-=-=-=-=-=-=-=-=-=-=-=
Score for this Scan:
No Hits Found above Threshold
Complete

Read Sequence:CG12071.3  CG12071-PB, isoform B [Source:RefSeq_peptide;Acc:NP_788769](1784 nt)
=-=-=-=-=-=-=-=-=-=-=-=-=-=-=-=-=-=-=-=-=-=-=-=-=-=-=-=-=-=-=-=
Performing Scan: dme-miR-4 vs CG12071.3
=-=-=-=-=-=-=-=-=-=-=-=-=-=-=-=-=-=-=-=-=-=-=-=-=-=-=-=-=-=-=-=
Score for this Scan:
No Hits Found above Threshold
Complete

Read Sequence:CG3809.3  CG3809-PA [Source:RefSeq_peptide;Acc:NP_731676](92 nt)
=-=-=-=-=-=-=-=-=-=-=-=-=-=-=-=-=-=-=-=-=-=-=-=-=-=-=-=-=-=-=-=
Performing Scan: dme-miR-4 vs CG3809.3
=-=-=-=-=-=-=-=-=-=-=-=-=-=-=-=-=-=-=-=-=-=-=-=-=-=-=-=-=-=-=-=
Score for this Scan:
No Hits Found above Threshold
Complete

Read Sequence:CG18156.3  CG18156-PA [Source:RefSeq_peptide;Acc:NP_648066](179 nt)
=-=-=-=-=-=-=-=-=-=-=-=-=-=-=-=-=-=-=-=-=-=-=-=-=-=-=-=-=-=-=-=
Performing Scan: dme-miR-4 vs CG18156.3
=-=-=-=-=-=-=-=-=-=-=-=-=-=-=-=-=-=-=-=-=-=-=-=-=-=-=-=-=-=-=-=
Score for this Scan:
No Hits Found above Threshold
Complete

Read Sequence:CG6817.3  Zinc transporter foi precursor (Protein fear-of-intimacy) (Protein kastchen). [Source:Uniprot/SWISSPROT;Acc:Q9VSL7](879 nt)
=-=-=-=-=-=-=-=-=-=-=-=-=-=-=-=-=-=-=-=-=-=-=-=-=-=-=-=-=-=-=-=
Performing Scan: dme-miR-4 vs CG6817.3
=-=-=-=-=-=-=-=-=-=-=-=-=-=-=-=-=-=-=-=-=-=-=-=-=-=-=-=-=-=-=-=
Score for this Scan:
No Hits Found above Threshold
Complete

Read Sequence:CG3876.3  CG3876-PA [Source:RefSeq_peptide;Acc:NP_608548](432 nt)
=-=-=-=-=-=-=-=-=-=-=-=-=-=-=-=-=-=-=-=-=-=-=-=-=-=-=-=-=-=-=-=
Performing Scan: dme-miR-4 vs CG3876.3
=-=-=-=-=-=-=-=-=-=-=-=-=-=-=-=-=-=-=-=-=-=-=-=-=-=-=-=-=-=-=-=
Score for this Scan:
No Hits Found above Threshold
Complete

Read Sequence:CG31665.3  CG31665-PB, isoform B [Source:RefSeq_peptide;Acc:NP_995611](1741 nt)
=-=-=-=-=-=-=-=-=-=-=-=-=-=-=-=-=-=-=-=-=-=-=-=-=-=-=-=-=-=-=-=
Performing Scan: dme-miR-4 vs CG31665.3
=-=-=-=-=-=-=-=-=-=-=-=-=-=-=-=-=-=-=-=-=-=-=-=-=-=-=-=-=-=-=-=
Score for this Scan:
No Hits Found above Threshold
Complete

Read Sequence:CG9989.3  CG9989-PA [Source:RefSeq_peptide;Acc:NP_651627](67 nt)
=-=-=-=-=-=-=-=-=-=-=-=-=-=-=-=-=-=-=-=-=-=-=-=-=-=-=-=-=-=-=-=
Performing Scan: dme-miR-4 vs CG9989.3
=-=-=-=-=-=-=-=-=-=-=-=-=-=-=-=-=-=-=-=-=-=-=-=-=-=-=-=-=-=-=-=
Score for this Scan:
No Hits Found above Threshold
Complete

Read Sequence:CG1806.3  CG1806-PA [Source:RefSeq_peptide;Acc:NP_572773](122 nt)
=-=-=-=-=-=-=-=-=-=-=-=-=-=-=-=-=-=-=-=-=-=-=-=-=-=-=-=-=-=-=-=
Performing Scan: dme-miR-4 vs CG1806.3
=-=-=-=-=-=-=-=-=-=-=-=-=-=-=-=-=-=-=-=-=-=-=-=-=-=-=-=-=-=-=-=
Score for this Scan:
No Hits Found above Threshold
Complete

Read Sequence:CG15735.3  CG15735-PA [Source:RefSeq_peptide;Acc:NP_572777](68 nt)
=-=-=-=-=-=-=-=-=-=-=-=-=-=-=-=-=-=-=-=-=-=-=-=-=-=-=-=-=-=-=-=
Performing Scan: dme-miR-4 vs CG15735.3
=-=-=-=-=-=-=-=-=-=-=-=-=-=-=-=-=-=-=-=-=-=-=-=-=-=-=-=-=-=-=-=
Score for this Scan:
No Hits Found above Threshold
Complete

Read Sequence:CG2056.3  CG2056-PB, isoform B [Source:RefSeq_peptide;Acc:NP_727276](237 nt)
=-=-=-=-=-=-=-=-=-=-=-=-=-=-=-=-=-=-=-=-=-=-=-=-=-=-=-=-=-=-=-=
Performing Scan: dme-miR-4 vs CG2056.3
=-=-=-=-=-=-=-=-=-=-=-=-=-=-=-=-=-=-=-=-=-=-=-=-=-=-=-=-=-=-=-=
Score for this Scan:
No Hits Found above Threshold
Complete

Read Sequence:CG31716.3  CG31716-PG, isoform G [Source:RefSeq_peptide;Acc:NP_723583](115 nt)
=-=-=-=-=-=-=-=-=-=-=-=-=-=-=-=-=-=-=-=-=-=-=-=-=-=-=-=-=-=-=-=
Performing Scan: dme-miR-4 vs CG31716.3
=-=-=-=-=-=-=-=-=-=-=-=-=-=-=-=-=-=-=-=-=-=-=-=-=-=-=-=-=-=-=-=
Score for this Scan:
No Hits Found above Threshold
Complete

Read Sequence:CG4703.3  Arc42 CG4703-PA [Source:RefSeq_peptide;Acc:NP_650840](62 nt)
=-=-=-=-=-=-=-=-=-=-=-=-=-=-=-=-=-=-=-=-=-=-=-=-=-=-=-=-=-=-=-=
Performing Scan: dme-miR-4 vs CG4703.3
=-=-=-=-=-=-=-=-=-=-=-=-=-=-=-=-=-=-=-=-=-=-=-=-=-=-=-=-=-=-=-=
Score for this Scan:
No Hits Found above Threshold
Complete

Read Sequence:CG4743.3  CG4743-PA [Source:RefSeq_peptide;Acc:NP_651415](132 nt)
=-=-=-=-=-=-=-=-=-=-=-=-=-=-=-=-=-=-=-=-=-=-=-=-=-=-=-=-=-=-=-=
Performing Scan: dme-miR-4 vs CG4743.3
=-=-=-=-=-=-=-=-=-=-=-=-=-=-=-=-=-=-=-=-=-=-=-=-=-=-=-=-=-=-=-=
Score for this Scan:
No Hits Found above Threshold
Complete

Read Sequence:CG32491.3  Modifier of mdg4. [Source:Uniprot/SWISSPROT;Acc:Q86B87](229 nt)
=-=-=-=-=-=-=-=-=-=-=-=-=-=-=-=-=-=-=-=-=-=-=-=-=-=-=-=-=-=-=-=
Performing Scan: dme-miR-4 vs CG32491.3
=-=-=-=-=-=-=-=-=-=-=-=-=-=-=-=-=-=-=-=-=-=-=-=-=-=-=-=-=-=-=-=
Score for this Scan:
No Hits Found above Threshold
Complete

Read Sequence:CG13598.3  six-banded CG13598-PB, isoform B [Source:RefSeq_peptide;Acc:NP_788726](1889 nt)
=-=-=-=-=-=-=-=-=-=-=-=-=-=-=-=-=-=-=-=-=-=-=-=-=-=-=-=-=-=-=-=
Performing Scan: dme-miR-4 vs CG13598.3
=-=-=-=-=-=-=-=-=-=-=-=-=-=-=-=-=-=-=-=-=-=-=-=-=-=-=-=-=-=-=-=
Score for this Scan:
No Hits Found above Threshold
Complete

Read Sequence:CG9480.3  Glycogenin CG9480-PB, isoform B [Source:RefSeq_peptide;Acc:NP_726040](357 nt)
=-=-=-=-=-=-=-=-=-=-=-=-=-=-=-=-=-=-=-=-=-=-=-=-=-=-=-=-=-=-=-=
Performing Scan: dme-miR-4 vs CG9480.3
=-=-=-=-=-=-=-=-=-=-=-=-=-=-=-=-=-=-=-=-=-=-=-=-=-=-=-=-=-=-=-=
Score for this Scan:
No Hits Found above Threshold
Complete

Read Sequence:CG3290.3  CG3290-PA [Source:RefSeq_peptide;Acc:NP_611654](127 nt)
=-=-=-=-=-=-=-=-=-=-=-=-=-=-=-=-=-=-=-=-=-=-=-=-=-=-=-=-=-=-=-=
Performing Scan: dme-miR-4 vs CG3290.3
=-=-=-=-=-=-=-=-=-=-=-=-=-=-=-=-=-=-=-=-=-=-=-=-=-=-=-=-=-=-=-=
Score for this Scan:
No Hits Found above Threshold
Complete

Read Sequence:CG12679.3  CG12679-PA [Source:RefSeq_peptide;Acc:NP_608385](57 nt)
=-=-=-=-=-=-=-=-=-=-=-=-=-=-=-=-=-=-=-=-=-=-=-=-=-=-=-=-=-=-=-=
Performing Scan: dme-miR-4 vs CG12679.3
=-=-=-=-=-=-=-=-=-=-=-=-=-=-=-=-=-=-=-=-=-=-=-=-=-=-=-=-=-=-=-=
Score for this Scan:
No Hits Found above Threshold
Complete

Read Sequence:CG14717.3  CG14717-PA [Source:RefSeq_peptide;Acc:NP_650106](96 nt)
=-=-=-=-=-=-=-=-=-=-=-=-=-=-=-=-=-=-=-=-=-=-=-=-=-=-=-=-=-=-=-=
Performing Scan: dme-miR-4 vs CG14717.3
=-=-=-=-=-=-=-=-=-=-=-=-=-=-=-=-=-=-=-=-=-=-=-=-=-=-=-=-=-=-=-=
Score for this Scan:
No Hits Found above Threshold
Complete

Read Sequence:CG4405.3  junctophilin CG4405-PA, isoform A [Source:RefSeq_peptide;Acc:NP_523525](1862 nt)
=-=-=-=-=-=-=-=-=-=-=-=-=-=-=-=-=-=-=-=-=-=-=-=-=-=-=-=-=-=-=-=
Performing Scan: dme-miR-4 vs CG4405.3
=-=-=-=-=-=-=-=-=-=-=-=-=-=-=-=-=-=-=-=-=-=-=-=-=-=-=-=-=-=-=-=
Score for this Scan:
No Hits Found above Threshold
Complete

Read Sequence:CG32582.3  CG32582-PA [Source:RefSeq_peptide;Acc:NP_727902](407 nt)
=-=-=-=-=-=-=-=-=-=-=-=-=-=-=-=-=-=-=-=-=-=-=-=-=-=-=-=-=-=-=-=
Performing Scan: dme-miR-4 vs CG32582.3
=-=-=-=-=-=-=-=-=-=-=-=-=-=-=-=-=-=-=-=-=-=-=-=-=-=-=-=-=-=-=-=
Score for this Scan:
No Hits Found above Threshold
Complete

Read Sequence:CG4780.3  Probable Golgi SNAP receptor complex member 2. [Source:Uniprot/SWISSPROT;Acc:Q9VRL2](61 nt)
=-=-=-=-=-=-=-=-=-=-=-=-=-=-=-=-=-=-=-=-=-=-=-=-=-=-=-=-=-=-=-=
Performing Scan: dme-miR-4 vs CG4780.3
=-=-=-=-=-=-=-=-=-=-=-=-=-=-=-=-=-=-=-=-=-=-=-=-=-=-=-=-=-=-=-=
Score for this Scan:
No Hits Found above Threshold
Complete

Read Sequence:CG32685.3  CG32685-PC [Source:RefSeq_peptide;Acc:NP_727393](84 nt)
=-=-=-=-=-=-=-=-=-=-=-=-=-=-=-=-=-=-=-=-=-=-=-=-=-=-=-=-=-=-=-=
Performing Scan: dme-miR-4 vs CG32685.3
=-=-=-=-=-=-=-=-=-=-=-=-=-=-=-=-=-=-=-=-=-=-=-=-=-=-=-=-=-=-=-=
Score for this Scan:
No Hits Found above Threshold
Complete

Read Sequence:CG31910.3  CG31910-PA [Source:RefSeq_peptide;Acc:NP_723211](43 nt)
=-=-=-=-=-=-=-=-=-=-=-=-=-=-=-=-=-=-=-=-=-=-=-=-=-=-=-=-=-=-=-=
Performing Scan: dme-miR-4 vs CG31910.3
=-=-=-=-=-=-=-=-=-=-=-=-=-=-=-=-=-=-=-=-=-=-=-=-=-=-=-=-=-=-=-=
Score for this Scan:
No Hits Found above Threshold
Complete

Read Sequence:CG4445.3  Polypeptide N-acetylgalactosaminyltransferase 3 (EC 2.4.1.41) (Protein-UDP acetylgalactosaminyltransferase 3) (UDP- GalNAc:polypeptide N-acetylgalactosaminyltransferase 3) (pp-GaNTase 3). [Source:Uniprot/SWISSPROT;Acc:Q9Y117](507 nt)
=-=-=-=-=-=-=-=-=-=-=-=-=-=-=-=-=-=-=-=-=-=-=-=-=-=-=-=-=-=-=-=
Performing Scan: dme-miR-4 vs CG4445.3
=-=-=-=-=-=-=-=-=-=-=-=-=-=-=-=-=-=-=-=-=-=-=-=-=-=-=-=-=-=-=-=
Score for this Scan:
No Hits Found above Threshold
Complete

Read Sequence:CG40196.3  CG40196-PA.3 [Source:RefSeq_peptide;Acc:NP_001015167](117 nt)
=-=-=-=-=-=-=-=-=-=-=-=-=-=-=-=-=-=-=-=-=-=-=-=-=-=-=-=-=-=-=-=
Performing Scan: dme-miR-4 vs CG40196.3
=-=-=-=-=-=-=-=-=-=-=-=-=-=-=-=-=-=-=-=-=-=-=-=-=-=-=-=-=-=-=-=
Score for this Scan:
No Hits Found above Threshold
Complete

Read Sequence:CG9297.3  CG9297-PB, isoform B [Source:RefSeq_peptide;Acc:NP_788674](989 nt)
=-=-=-=-=-=-=-=-=-=-=-=-=-=-=-=-=-=-=-=-=-=-=-=-=-=-=-=-=-=-=-=
Performing Scan: dme-miR-4 vs CG9297.3
=-=-=-=-=-=-=-=-=-=-=-=-=-=-=-=-=-=-=-=-=-=-=-=-=-=-=-=-=-=-=-=
Score for this Scan:
No Hits Found above Threshold
Complete

Read Sequence:CG9345.3  Adenosine deaminase-related growth factor C CG9345-PA [Source:RefSeq_peptide;Acc:NP_650308](42 nt)
=-=-=-=-=-=-=-=-=-=-=-=-=-=-=-=-=-=-=-=-=-=-=-=-=-=-=-=-=-=-=-=
Performing Scan: dme-miR-4 vs CG9345.3
=-=-=-=-=-=-=-=-=-=-=-=-=-=-=-=-=-=-=-=-=-=-=-=-=-=-=-=-=-=-=-=
Score for this Scan:
No Hits Found above Threshold
Complete

Read Sequence:CG11178.3  CG11178-PB, isoform B [Source:RefSeq_peptide;Acc:NP_572901](621 nt)
=-=-=-=-=-=-=-=-=-=-=-=-=-=-=-=-=-=-=-=-=-=-=-=-=-=-=-=-=-=-=-=
Performing Scan: dme-miR-4 vs CG11178.3
=-=-=-=-=-=-=-=-=-=-=-=-=-=-=-=-=-=-=-=-=-=-=-=-=-=-=-=-=-=-=-=
Score for this Scan:
No Hits Found above Threshold
Complete

Read Sequence:CG13650.3  CG13650-PA [Source:RefSeq_peptide;Acc:NP_651337](147 nt)
=-=-=-=-=-=-=-=-=-=-=-=-=-=-=-=-=-=-=-=-=-=-=-=-=-=-=-=-=-=-=-=
Performing Scan: dme-miR-4 vs CG13650.3
=-=-=-=-=-=-=-=-=-=-=-=-=-=-=-=-=-=-=-=-=-=-=-=-=-=-=-=-=-=-=-=
Score for this Scan:
No Hits Found above Threshold
Complete

Read Sequence:CG4003.3  pontin CG4003-PA [Source:RefSeq_peptide;Acc:NP_652608](70 nt)
=-=-=-=-=-=-=-=-=-=-=-=-=-=-=-=-=-=-=-=-=-=-=-=-=-=-=-=-=-=-=-=
Performing Scan: dme-miR-4 vs CG4003.3
=-=-=-=-=-=-=-=-=-=-=-=-=-=-=-=-=-=-=-=-=-=-=-=-=-=-=-=-=-=-=-=
Score for this Scan:
No Hits Found above Threshold
Complete

Read Sequence:CG13636.3  CG13636-PA, isoform A [Source:RefSeq_peptide;Acc:NP_651295](792 nt)
=-=-=-=-=-=-=-=-=-=-=-=-=-=-=-=-=-=-=-=-=-=-=-=-=-=-=-=-=-=-=-=
Performing Scan: dme-miR-4 vs CG13636.3
=-=-=-=-=-=-=-=-=-=-=-=-=-=-=-=-=-=-=-=-=-=-=-=-=-=-=-=-=-=-=-=
Score for this Scan:
No Hits Found above Threshold
Complete

Read Sequence:CG9666.3  CG9666-PA [Source:RefSeq_peptide;Acc:NP_649098](91 nt)
=-=-=-=-=-=-=-=-=-=-=-=-=-=-=-=-=-=-=-=-=-=-=-=-=-=-=-=-=-=-=-=
Performing Scan: dme-miR-4 vs CG9666.3
=-=-=-=-=-=-=-=-=-=-=-=-=-=-=-=-=-=-=-=-=-=-=-=-=-=-=-=-=-=-=-=
Score for this Scan:
No Hits Found above Threshold
Complete

Read Sequence:CG11785.3  baiser CG11785-PA [Source:RefSeq_peptide;Acc:NP_651323](117 nt)
=-=-=-=-=-=-=-=-=-=-=-=-=-=-=-=-=-=-=-=-=-=-=-=-=-=-=-=-=-=-=-=
Performing Scan: dme-miR-4 vs CG11785.3
=-=-=-=-=-=-=-=-=-=-=-=-=-=-=-=-=-=-=-=-=-=-=-=-=-=-=-=-=-=-=-=
Score for this Scan:
No Hits Found above Threshold
Complete

Read Sequence:CG11138.3  CG11138-PB, isoform B [Source:RefSeq_peptide;Acc:NP_727620](1276 nt)
=-=-=-=-=-=-=-=-=-=-=-=-=-=-=-=-=-=-=-=-=-=-=-=-=-=-=-=-=-=-=-=
Performing Scan: dme-miR-4 vs CG11138.3
=-=-=-=-=-=-=-=-=-=-=-=-=-=-=-=-=-=-=-=-=-=-=-=-=-=-=-=-=-=-=-=
Score for this Scan:
No Hits Found above Threshold
Complete

Read Sequence:CG8044.3  CG8044-PB, isoform B [Source:RefSeq_peptide;Acc:NP_729314](212 nt)
=-=-=-=-=-=-=-=-=-=-=-=-=-=-=-=-=-=-=-=-=-=-=-=-=-=-=-=-=-=-=-=
Performing Scan: dme-miR-4 vs CG8044.3
=-=-=-=-=-=-=-=-=-=-=-=-=-=-=-=-=-=-=-=-=-=-=-=-=-=-=-=-=-=-=-=
Score for this Scan:
No Hits Found above Threshold
Complete

Read Sequence:CG10422.3  Protein bag-of-marbles. [Source:Uniprot/SWISSPROT;Acc:P22745](484 nt)
=-=-=-=-=-=-=-=-=-=-=-=-=-=-=-=-=-=-=-=-=-=-=-=-=-=-=-=-=-=-=-=
Performing Scan: dme-miR-4 vs CG10422.3
=-=-=-=-=-=-=-=-=-=-=-=-=-=-=-=-=-=-=-=-=-=-=-=-=-=-=-=-=-=-=-=
Score for this Scan:
No Hits Found above Threshold
Complete

Read Sequence:CG5032.3  adrift CG5032-PA [Source:RefSeq_peptide;Acc:NP_477413](154 nt)
=-=-=-=-=-=-=-=-=-=-=-=-=-=-=-=-=-=-=-=-=-=-=-=-=-=-=-=-=-=-=-=
Performing Scan: dme-miR-4 vs CG5032.3
=-=-=-=-=-=-=-=-=-=-=-=-=-=-=-=-=-=-=-=-=-=-=-=-=-=-=-=-=-=-=-=
Score for this Scan:
No Hits Found above Threshold
Complete

Read Sequence:CG7820.3  Carbonic anhydrase 1 CG7820-PA [Source:RefSeq_peptide;Acc:NP_523561](343 nt)
=-=-=-=-=-=-=-=-=-=-=-=-=-=-=-=-=-=-=-=-=-=-=-=-=-=-=-=-=-=-=-=
Performing Scan: dme-miR-4 vs CG7820.3
=-=-=-=-=-=-=-=-=-=-=-=-=-=-=-=-=-=-=-=-=-=-=-=-=-=-=-=-=-=-=-=
Score for this Scan:
No Hits Found above Threshold
Complete

Read Sequence:CG1607.3  CG1607-PB, isoform B [Source:RefSeq_peptide;Acc:NP_733427](1309 nt)
=-=-=-=-=-=-=-=-=-=-=-=-=-=-=-=-=-=-=-=-=-=-=-=-=-=-=-=-=-=-=-=
Performing Scan: dme-miR-4 vs CG1607.3
=-=-=-=-=-=-=-=-=-=-=-=-=-=-=-=-=-=-=-=-=-=-=-=-=-=-=-=-=-=-=-=
Score for this Scan:
No Hits Found above Threshold
Complete

Read Sequence:CG5596.3  Myosin light chain alkali. [Source:Uniprot/SWISSPROT;Acc:P06742](396 nt)
=-=-=-=-=-=-=-=-=-=-=-=-=-=-=-=-=-=-=-=-=-=-=-=-=-=-=-=-=-=-=-=
Performing Scan: dme-miR-4 vs CG5596.3
=-=-=-=-=-=-=-=-=-=-=-=-=-=-=-=-=-=-=-=-=-=-=-=-=-=-=-=-=-=-=-=
Score for this Scan:
No Hits Found above Threshold
Complete

Read Sequence:CG7940.3  CG7940-PA [Source:RefSeq_peptide;Acc:NP_650684](48 nt)
=-=-=-=-=-=-=-=-=-=-=-=-=-=-=-=-=-=-=-=-=-=-=-=-=-=-=-=-=-=-=-=
Performing Scan: dme-miR-4 vs CG7940.3
=-=-=-=-=-=-=-=-=-=-=-=-=-=-=-=-=-=-=-=-=-=-=-=-=-=-=-=-=-=-=-=
Score for this Scan:
No Hits Found above Threshold
Complete

Read Sequence:CG10370.3  Tat-binding protein-1 CG10370-PA [Source:RefSeq_peptide;Acc:NP_524464](205 nt)
=-=-=-=-=-=-=-=-=-=-=-=-=-=-=-=-=-=-=-=-=-=-=-=-=-=-=-=-=-=-=-=
Performing Scan: dme-miR-4 vs CG10370.3
=-=-=-=-=-=-=-=-=-=-=-=-=-=-=-=-=-=-=-=-=-=-=-=-=-=-=-=-=-=-=-=
Score for this Scan:
No Hits Found above Threshold
Complete

Read Sequence:CG10059.3  MAGE CG10059-PA [Source:RefSeq_peptide;Acc:NP_649702](128 nt)
=-=-=-=-=-=-=-=-=-=-=-=-=-=-=-=-=-=-=-=-=-=-=-=-=-=-=-=-=-=-=-=
Performing Scan: dme-miR-4 vs CG10059.3
=-=-=-=-=-=-=-=-=-=-=-=-=-=-=-=-=-=-=-=-=-=-=-=-=-=-=-=-=-=-=-=
Score for this Scan:
No Hits Found above Threshold
Complete

Read Sequence:CG5714.3  SGT1 protein homolog ecdysoneless. [Source:Uniprot/SWISSPROT;Acc:Q9W032](67 nt)
=-=-=-=-=-=-=-=-=-=-=-=-=-=-=-=-=-=-=-=-=-=-=-=-=-=-=-=-=-=-=-=
Performing Scan: dme-miR-4 vs CG5714.3
=-=-=-=-=-=-=-=-=-=-=-=-=-=-=-=-=-=-=-=-=-=-=-=-=-=-=-=-=-=-=-=
Score for this Scan:
No Hits Found above Threshold
Complete

Read Sequence:CG18767.3  mitochondrial ribosomal protein L36 CG18767-PA [Source:RefSeq_peptide;Acc:NP_652658](68 nt)
=-=-=-=-=-=-=-=-=-=-=-=-=-=-=-=-=-=-=-=-=-=-=-=-=-=-=-=-=-=-=-=
Performing Scan: dme-miR-4 vs CG18767.3
=-=-=-=-=-=-=-=-=-=-=-=-=-=-=-=-=-=-=-=-=-=-=-=-=-=-=-=-=-=-=-=
Score for this Scan:
No Hits Found above Threshold
Complete

Read Sequence:CG5380.3  Probable DNA-directed RNA polymerase III 39 kDa polypeptide (EC 2.7.7.6) (RNA polymerase III C39 subunit). [Source:Uniprot/SWISSPROT;Acc:Q9VD25](135 nt)
=-=-=-=-=-=-=-=-=-=-=-=-=-=-=-=-=-=-=-=-=-=-=-=-=-=-=-=-=-=-=-=
Performing Scan: dme-miR-4 vs CG5380.3
=-=-=-=-=-=-=-=-=-=-=-=-=-=-=-=-=-=-=-=-=-=-=-=-=-=-=-=-=-=-=-=
Score for this Scan:
No Hits Found above Threshold
Complete

Read Sequence:CG4400.3  CG4400-PA [Source:RefSeq_peptide;Acc:NP_572840](360 nt)
=-=-=-=-=-=-=-=-=-=-=-=-=-=-=-=-=-=-=-=-=-=-=-=-=-=-=-=-=-=-=-=
Performing Scan: dme-miR-4 vs CG4400.3
=-=-=-=-=-=-=-=-=-=-=-=-=-=-=-=-=-=-=-=-=-=-=-=-=-=-=-=-=-=-=-=
Score for this Scan:
No Hits Found above Threshold
Complete

Read Sequence:CG1228.3  Ptpmeg CG1228-PC, isoform C [Source:RefSeq_peptide;Acc:NP_612031](466 nt)
=-=-=-=-=-=-=-=-=-=-=-=-=-=-=-=-=-=-=-=-=-=-=-=-=-=-=-=-=-=-=-=
Performing Scan: dme-miR-4 vs CG1228.3
=-=-=-=-=-=-=-=-=-=-=-=-=-=-=-=-=-=-=-=-=-=-=-=-=-=-=-=-=-=-=-=
Score for this Scan:
No Hits Found above Threshold
Complete

Read Sequence:CG30420.3  CG30420-PB, isoform B [Source:RefSeq_peptide;Acc:NP_611974](101 nt)
=-=-=-=-=-=-=-=-=-=-=-=-=-=-=-=-=-=-=-=-=-=-=-=-=-=-=-=-=-=-=-=
Performing Scan: dme-miR-4 vs CG30420.3
=-=-=-=-=-=-=-=-=-=-=-=-=-=-=-=-=-=-=-=-=-=-=-=-=-=-=-=-=-=-=-=
Score for this Scan:
No Hits Found above Threshold
Complete

Read Sequence:CG5179.3  Cyclin-dependent kinase 9 CG5179-PA [Source:RefSeq_peptide;Acc:NP_477226](124 nt)
=-=-=-=-=-=-=-=-=-=-=-=-=-=-=-=-=-=-=-=-=-=-=-=-=-=-=-=-=-=-=-=
Performing Scan: dme-miR-4 vs CG5179.3
=-=-=-=-=-=-=-=-=-=-=-=-=-=-=-=-=-=-=-=-=-=-=-=-=-=-=-=-=-=-=-=
Score for this Scan:
No Hits Found above Threshold
Complete

Read Sequence:CG10391.3  Probable cytochrome P450 310a1 (EC 1.14.-.-) (CYPCCCXA1). [Source:Uniprot/SWISSPROT;Acc:Q9VJ71](114 nt)
=-=-=-=-=-=-=-=-=-=-=-=-=-=-=-=-=-=-=-=-=-=-=-=-=-=-=-=-=-=-=-=
Performing Scan: dme-miR-4 vs CG10391.3
=-=-=-=-=-=-=-=-=-=-=-=-=-=-=-=-=-=-=-=-=-=-=-=-=-=-=-=-=-=-=-=
Score for this Scan:
No Hits Found above Threshold
Complete

Read Sequence:CG3350.3  bigmax CG3350-PA [Source:RefSeq_peptide;Acc:NP_651556](133 nt)
=-=-=-=-=-=-=-=-=-=-=-=-=-=-=-=-=-=-=-=-=-=-=-=-=-=-=-=-=-=-=-=
Performing Scan: dme-miR-4 vs CG3350.3
=-=-=-=-=-=-=-=-=-=-=-=-=-=-=-=-=-=-=-=-=-=-=-=-=-=-=-=-=-=-=-=
Score for this Scan:
No Hits Found above Threshold
Complete

Read Sequence:CG9728.3  prolyl-4-hydroxylase-alpha NE1 CG9728-PA [Source:RefSeq_peptide;Acc:NP_733374](19 nt)
=-=-=-=-=-=-=-=-=-=-=-=-=-=-=-=-=-=-=-=-=-=-=-=-=-=-=-=-=-=-=-=
Performing Scan: dme-miR-4 vs CG9728.3
=-=-=-=-=-=-=-=-=-=-=-=-=-=-=-=-=-=-=-=-=-=-=-=-=-=-=-=-=-=-=-=
Score for this Scan:
No Hits Found above Threshold
Complete

Read Sequence:CG7586.3  Macroglobulin complement-related CG7586-PA [Source:RefSeq_peptide;Acc:NP_524688](847 nt)
=-=-=-=-=-=-=-=-=-=-=-=-=-=-=-=-=-=-=-=-=-=-=-=-=-=-=-=-=-=-=-=
Performing Scan: dme-miR-4 vs CG7586.3
=-=-=-=-=-=-=-=-=-=-=-=-=-=-=-=-=-=-=-=-=-=-=-=-=-=-=-=-=-=-=-=
Score for this Scan:
No Hits Found above Threshold
Complete

Read Sequence:CG2108.3  Rab23 CG2108-PA [Source:RefSeq_peptide;Acc:NP_649574](1177 nt)
=-=-=-=-=-=-=-=-=-=-=-=-=-=-=-=-=-=-=-=-=-=-=-=-=-=-=-=-=-=-=-=
Performing Scan: dme-miR-4 vs CG2108.3
=-=-=-=-=-=-=-=-=-=-=-=-=-=-=-=-=-=-=-=-=-=-=-=-=-=-=-=-=-=-=-=
Score for this Scan:
No Hits Found above Threshold
Complete

Read Sequence:CG3093.3  Vacuolar protein sorting 18 (Protein deep orange). [Source:Uniprot/SWISSPROT;Acc:Q24314](84 nt)
=-=-=-=-=-=-=-=-=-=-=-=-=-=-=-=-=-=-=-=-=-=-=-=-=-=-=-=-=-=-=-=
Performing Scan: dme-miR-4 vs CG3093.3
=-=-=-=-=-=-=-=-=-=-=-=-=-=-=-=-=-=-=-=-=-=-=-=-=-=-=-=-=-=-=-=
Score for this Scan:
No Hits Found above Threshold
Complete

Read Sequence:CG10806.3  CG10806-PB, isoform B [Source:RefSeq_peptide;Acc:NP_609080](131 nt)
=-=-=-=-=-=-=-=-=-=-=-=-=-=-=-=-=-=-=-=-=-=-=-=-=-=-=-=-=-=-=-=
Performing Scan: dme-miR-4 vs CG10806.3
=-=-=-=-=-=-=-=-=-=-=-=-=-=-=-=-=-=-=-=-=-=-=-=-=-=-=-=-=-=-=-=
Score for this Scan:
No Hits Found above Threshold
Complete

Read Sequence:CG5194.3  CG5194-PA [Source:RefSeq_peptide;Acc:NP_648281](127 nt)
=-=-=-=-=-=-=-=-=-=-=-=-=-=-=-=-=-=-=-=-=-=-=-=-=-=-=-=-=-=-=-=
Performing Scan: dme-miR-4 vs CG5194.3
=-=-=-=-=-=-=-=-=-=-=-=-=-=-=-=-=-=-=-=-=-=-=-=-=-=-=-=-=-=-=-=
Score for this Scan:
No Hits Found above Threshold
Complete

Read Sequence:CG17051.3  Protein dodo. [Source:Uniprot/SWISSPROT;Acc:P54353](706 nt)
=-=-=-=-=-=-=-=-=-=-=-=-=-=-=-=-=-=-=-=-=-=-=-=-=-=-=-=-=-=-=-=
Performing Scan: dme-miR-4 vs CG17051.3
=-=-=-=-=-=-=-=-=-=-=-=-=-=-=-=-=-=-=-=-=-=-=-=-=-=-=-=-=-=-=-=
Score for this Scan:
No Hits Found above Threshold
Complete

Read Sequence:CG8266.3  sec31 CG8266-PB, isoform B [Source:RefSeq_peptide;Acc:NP_724716](207 nt)
=-=-=-=-=-=-=-=-=-=-=-=-=-=-=-=-=-=-=-=-=-=-=-=-=-=-=-=-=-=-=-=
Performing Scan: dme-miR-4 vs CG8266.3
=-=-=-=-=-=-=-=-=-=-=-=-=-=-=-=-=-=-=-=-=-=-=-=-=-=-=-=-=-=-=-=
Score for this Scan:
No Hits Found above Threshold
Complete

Read Sequence:CG11055.3  CG11055-PB, isoform B [Source:RefSeq_peptide;Acc:NP_611463](777 nt)
=-=-=-=-=-=-=-=-=-=-=-=-=-=-=-=-=-=-=-=-=-=-=-=-=-=-=-=-=-=-=-=
Performing Scan: dme-miR-4 vs CG11055.3
=-=-=-=-=-=-=-=-=-=-=-=-=-=-=-=-=-=-=-=-=-=-=-=-=-=-=-=-=-=-=-=
Score for this Scan:
No Hits Found above Threshold
Complete

Read Sequence:CG5103.3  CG5103-PA [Source:RefSeq_peptide;Acc:NP_649036](169 nt)
=-=-=-=-=-=-=-=-=-=-=-=-=-=-=-=-=-=-=-=-=-=-=-=-=-=-=-=-=-=-=-=
Performing Scan: dme-miR-4 vs CG5103.3
=-=-=-=-=-=-=-=-=-=-=-=-=-=-=-=-=-=-=-=-=-=-=-=-=-=-=-=-=-=-=-=
Score for this Scan:
No Hits Found above Threshold
Complete

Read Sequence:CG2774.3  CG2774-PA [Source:RefSeq_peptide;Acc:NP_608777](539 nt)
=-=-=-=-=-=-=-=-=-=-=-=-=-=-=-=-=-=-=-=-=-=-=-=-=-=-=-=-=-=-=-=
Performing Scan: dme-miR-4 vs CG2774.3
=-=-=-=-=-=-=-=-=-=-=-=-=-=-=-=-=-=-=-=-=-=-=-=-=-=-=-=-=-=-=-=
Score for this Scan:
No Hits Found above Threshold
Complete

Read Sequence:CG32473.3  CG32473-PB, isoform B [Source:RefSeq_peptide;Acc:NP_650276](169 nt)
=-=-=-=-=-=-=-=-=-=-=-=-=-=-=-=-=-=-=-=-=-=-=-=-=-=-=-=-=-=-=-=
Performing Scan: dme-miR-4 vs CG32473.3
=-=-=-=-=-=-=-=-=-=-=-=-=-=-=-=-=-=-=-=-=-=-=-=-=-=-=-=-=-=-=-=
Score for this Scan:
No Hits Found above Threshold
Complete

Read Sequence:CG18278.3  CG18278-PA [Source:RefSeq_peptide;Acc:NP_725289](128 nt)
=-=-=-=-=-=-=-=-=-=-=-=-=-=-=-=-=-=-=-=-=-=-=-=-=-=-=-=-=-=-=-=
Performing Scan: dme-miR-4 vs CG18278.3
=-=-=-=-=-=-=-=-=-=-=-=-=-=-=-=-=-=-=-=-=-=-=-=-=-=-=-=-=-=-=-=
Score for this Scan:
No Hits Found above Threshold
Complete

Read Sequence:CG12954.3  mitochondrial ribosomal protein L41 CG12954-PA [Source:RefSeq_peptide;Acc:NP_611022](41 nt)
=-=-=-=-=-=-=-=-=-=-=-=-=-=-=-=-=-=-=-=-=-=-=-=-=-=-=-=-=-=-=-=
Performing Scan: dme-miR-4 vs CG12954.3
=-=-=-=-=-=-=-=-=-=-=-=-=-=-=-=-=-=-=-=-=-=-=-=-=-=-=-=-=-=-=-=
Score for this Scan:
No Hits Found above Threshold
Complete

Read Sequence:CG14214.3  Protein transport protein SEC61 gamma-2 subunit. [Source:Uniprot/SWISSPROT;Acc:Q9VWE9](402 nt)
=-=-=-=-=-=-=-=-=-=-=-=-=-=-=-=-=-=-=-=-=-=-=-=-=-=-=-=-=-=-=-=
Performing Scan: dme-miR-4 vs CG14214.3
=-=-=-=-=-=-=-=-=-=-=-=-=-=-=-=-=-=-=-=-=-=-=-=-=-=-=-=-=-=-=-=
Score for this Scan:
No Hits Found above Threshold
Complete

Read Sequence:CG33218.3  CG33218-PA [Source:RefSeq_peptide;Acc:NP_996332](210 nt)
=-=-=-=-=-=-=-=-=-=-=-=-=-=-=-=-=-=-=-=-=-=-=-=-=-=-=-=-=-=-=-=
Performing Scan: dme-miR-4 vs CG33218.3
=-=-=-=-=-=-=-=-=-=-=-=-=-=-=-=-=-=-=-=-=-=-=-=-=-=-=-=-=-=-=-=
Score for this Scan:
No Hits Found above Threshold
Complete

Read Sequence:CG11650.3  Larval cuticle protein 1 precursor (Larval cuticle protein I). [Source:Uniprot/SWISSPROT;Acc:P02839](111 nt)
=-=-=-=-=-=-=-=-=-=-=-=-=-=-=-=-=-=-=-=-=-=-=-=-=-=-=-=-=-=-=-=
Performing Scan: dme-miR-4 vs CG11650.3
=-=-=-=-=-=-=-=-=-=-=-=-=-=-=-=-=-=-=-=-=-=-=-=-=-=-=-=-=-=-=-=
Score for this Scan:
No Hits Found above Threshold
Complete

Read Sequence:CG6713.3  Nitric-oxide synthase (EC 1.14.13.39) (dNOS). [Source:Uniprot/SWISSPROT;Acc:Q27571](250 nt)
=-=-=-=-=-=-=-=-=-=-=-=-=-=-=-=-=-=-=-=-=-=-=-=-=-=-=-=-=-=-=-=
Performing Scan: dme-miR-4 vs CG6713.3
=-=-=-=-=-=-=-=-=-=-=-=-=-=-=-=-=-=-=-=-=-=-=-=-=-=-=-=-=-=-=-=
Score for this Scan:
No Hits Found above Threshold
Complete

Read Sequence:CG18250.3  Dystroglycan CG18250-PC, isoform C [Source:RefSeq_peptide;Acc:NP_788364](2103 nt)
=-=-=-=-=-=-=-=-=-=-=-=-=-=-=-=-=-=-=-=-=-=-=-=-=-=-=-=-=-=-=-=
Performing Scan: dme-miR-4 vs CG18250.3
=-=-=-=-=-=-=-=-=-=-=-=-=-=-=-=-=-=-=-=-=-=-=-=-=-=-=-=-=-=-=-=
Score for this Scan:
No Hits Found above Threshold
Complete

Read Sequence:CG8137.3  Serine protease inhibitor 2 CG8137-PA [Source:RefSeq_peptide;Acc:NP_524957](50 nt)
=-=-=-=-=-=-=-=-=-=-=-=-=-=-=-=-=-=-=-=-=-=-=-=-=-=-=-=-=-=-=-=
Performing Scan: dme-miR-4 vs CG8137.3
=-=-=-=-=-=-=-=-=-=-=-=-=-=-=-=-=-=-=-=-=-=-=-=-=-=-=-=-=-=-=-=
Score for this Scan:
No Hits Found above Threshold
Complete

Read Sequence:CG12592.3  CG12592-PA [Source:RefSeq_peptide;Acc:NP_731474](321 nt)
=-=-=-=-=-=-=-=-=-=-=-=-=-=-=-=-=-=-=-=-=-=-=-=-=-=-=-=-=-=-=-=
Performing Scan: dme-miR-4 vs CG12592.3
=-=-=-=-=-=-=-=-=-=-=-=-=-=-=-=-=-=-=-=-=-=-=-=-=-=-=-=-=-=-=-=
Score for this Scan:
No Hits Found above Threshold
Complete

Read Sequence:CG5836.3  Splicing factor 1 CG5836-PA [Source:RefSeq_peptide;Acc:NP_524654](219 nt)
=-=-=-=-=-=-=-=-=-=-=-=-=-=-=-=-=-=-=-=-=-=-=-=-=-=-=-=-=-=-=-=
Performing Scan: dme-miR-4 vs CG5836.3
=-=-=-=-=-=-=-=-=-=-=-=-=-=-=-=-=-=-=-=-=-=-=-=-=-=-=-=-=-=-=-=
Score for this Scan:
No Hits Found above Threshold
Complete

Read Sequence:CG10803.3  CG10803-PA [Source:RefSeq_peptide;Acc:NP_570064](692 nt)
=-=-=-=-=-=-=-=-=-=-=-=-=-=-=-=-=-=-=-=-=-=-=-=-=-=-=-=-=-=-=-=
Performing Scan: dme-miR-4 vs CG10803.3
=-=-=-=-=-=-=-=-=-=-=-=-=-=-=-=-=-=-=-=-=-=-=-=-=-=-=-=-=-=-=-=
Score for this Scan:
No Hits Found above Threshold
Complete

Read Sequence:CG5588.3  Mig-2-like CG5588-PC, isoform C [Source:RefSeq_peptide;Acc:NP_733223](583 nt)
=-=-=-=-=-=-=-=-=-=-=-=-=-=-=-=-=-=-=-=-=-=-=-=-=-=-=-=-=-=-=-=
Performing Scan: dme-miR-4 vs CG5588.3
=-=-=-=-=-=-=-=-=-=-=-=-=-=-=-=-=-=-=-=-=-=-=-=-=-=-=-=-=-=-=-=
Score for this Scan:
No Hits Found above Threshold
Complete

Read Sequence:CG5491.3  CG5491-PA [Source:RefSeq_peptide;Acc:NP_651507](111 nt)
=-=-=-=-=-=-=-=-=-=-=-=-=-=-=-=-=-=-=-=-=-=-=-=-=-=-=-=-=-=-=-=
Performing Scan: dme-miR-4 vs CG5491.3
=-=-=-=-=-=-=-=-=-=-=-=-=-=-=-=-=-=-=-=-=-=-=-=-=-=-=-=-=-=-=-=
Score for this Scan:
No Hits Found above Threshold
Complete

Read Sequence:CG11405.3  A3-3 CG11405-PA [Source:RefSeq_peptide;Acc:NP_620473](3365 nt)
=-=-=-=-=-=-=-=-=-=-=-=-=-=-=-=-=-=-=-=-=-=-=-=-=-=-=-=-=-=-=-=
Performing Scan: dme-miR-4 vs CG11405.3
=-=-=-=-=-=-=-=-=-=-=-=-=-=-=-=-=-=-=-=-=-=-=-=-=-=-=-=-=-=-=-=
Score for this Scan:
No Hits Found above Threshold
Complete

Read Sequence:CG5474.3  Signal sequence receptor CG5474-PA [Source:RefSeq_peptide;Acc:NP_524103](283 nt)
=-=-=-=-=-=-=-=-=-=-=-=-=-=-=-=-=-=-=-=-=-=-=-=-=-=-=-=-=-=-=-=
Performing Scan: dme-miR-4 vs CG5474.3
=-=-=-=-=-=-=-=-=-=-=-=-=-=-=-=-=-=-=-=-=-=-=-=-=-=-=-=-=-=-=-=
Score for this Scan:
No Hits Found above Threshold
Complete

Read Sequence:CG10844.3  Ryanodine receptor 44F. [Source:Uniprot/SWISSPROT;Acc:Q24498](282 nt)
=-=-=-=-=-=-=-=-=-=-=-=-=-=-=-=-=-=-=-=-=-=-=-=-=-=-=-=-=-=-=-=
Performing Scan: dme-miR-4 vs CG10844.3
=-=-=-=-=-=-=-=-=-=-=-=-=-=-=-=-=-=-=-=-=-=-=-=-=-=-=-=-=-=-=-=
Score for this Scan:
No Hits Found above Threshold
Complete

Read Sequence:CG18131.3  CG18131-PD, isoform D [Source:RefSeq_peptide;Acc:NP_608601](217 nt)
=-=-=-=-=-=-=-=-=-=-=-=-=-=-=-=-=-=-=-=-=-=-=-=-=-=-=-=-=-=-=-=
Performing Scan: dme-miR-4 vs CG18131.3
=-=-=-=-=-=-=-=-=-=-=-=-=-=-=-=-=-=-=-=-=-=-=-=-=-=-=-=-=-=-=-=
Score for this Scan:
No Hits Found above Threshold
Complete

Read Sequence:CG12609.3  CG12609-PB, isoform B [Source:RefSeq_peptide;Acc:NP_728194](869 nt)
=-=-=-=-=-=-=-=-=-=-=-=-=-=-=-=-=-=-=-=-=-=-=-=-=-=-=-=-=-=-=-=
Performing Scan: dme-miR-4 vs CG12609.3
=-=-=-=-=-=-=-=-=-=-=-=-=-=-=-=-=-=-=-=-=-=-=-=-=-=-=-=-=-=-=-=
Score for this Scan:
No Hits Found above Threshold
Complete

Read Sequence:CG5548.3  CG5548-PA [Source:RefSeq_peptide;Acc:NP_572993](161 nt)
=-=-=-=-=-=-=-=-=-=-=-=-=-=-=-=-=-=-=-=-=-=-=-=-=-=-=-=-=-=-=-=
Performing Scan: dme-miR-4 vs CG5548.3
=-=-=-=-=-=-=-=-=-=-=-=-=-=-=-=-=-=-=-=-=-=-=-=-=-=-=-=-=-=-=-=
Score for this Scan:
No Hits Found above Threshold
Complete

Read Sequence:CG3126.3  Guanine nucleotide-releasing factor 2 (CRK SH3-binding GNRP). [Source:Uniprot/SWISSPROT;Acc:O77086](957 nt)
=-=-=-=-=-=-=-=-=-=-=-=-=-=-=-=-=-=-=-=-=-=-=-=-=-=-=-=-=-=-=-=
Performing Scan: dme-miR-4 vs CG3126.3
=-=-=-=-=-=-=-=-=-=-=-=-=-=-=-=-=-=-=-=-=-=-=-=-=-=-=-=-=-=-=-=
Score for this Scan:
No Hits Found above Threshold
Complete

Read Sequence:CG4389.3  CG4389-PC, isoform C [Source:RefSeq_peptide;Acc:NP_723471](195 nt)
=-=-=-=-=-=-=-=-=-=-=-=-=-=-=-=-=-=-=-=-=-=-=-=-=-=-=-=-=-=-=-=
Performing Scan: dme-miR-4 vs CG4389.3
=-=-=-=-=-=-=-=-=-=-=-=-=-=-=-=-=-=-=-=-=-=-=-=-=-=-=-=-=-=-=-=
Score for this Scan:
No Hits Found above Threshold
Complete

Read Sequence:CG9691.3  CG9691-PB, isoform B [Source:RefSeq_peptide;Acc:NP_727371](179 nt)
=-=-=-=-=-=-=-=-=-=-=-=-=-=-=-=-=-=-=-=-=-=-=-=-=-=-=-=-=-=-=-=
Performing Scan: dme-miR-4 vs CG9691.3
=-=-=-=-=-=-=-=-=-=-=-=-=-=-=-=-=-=-=-=-=-=-=-=-=-=-=-=-=-=-=-=
Score for this Scan:
No Hits Found above Threshold
Complete

Read Sequence:CG2185.3  CG2185-PA [Source:RefSeq_peptide;Acc:NP_649568](419 nt)
=-=-=-=-=-=-=-=-=-=-=-=-=-=-=-=-=-=-=-=-=-=-=-=-=-=-=-=-=-=-=-=
Performing Scan: dme-miR-4 vs CG2185.3
=-=-=-=-=-=-=-=-=-=-=-=-=-=-=-=-=-=-=-=-=-=-=-=-=-=-=-=-=-=-=-=
Score for this Scan:
No Hits Found above Threshold
Complete

Read Sequence:CG9640.3  CG9640-PA [Source:RefSeq_peptide;Acc:NP_611181](216 nt)
=-=-=-=-=-=-=-=-=-=-=-=-=-=-=-=-=-=-=-=-=-=-=-=-=-=-=-=-=-=-=-=
Performing Scan: dme-miR-4 vs CG9640.3
=-=-=-=-=-=-=-=-=-=-=-=-=-=-=-=-=-=-=-=-=-=-=-=-=-=-=-=-=-=-=-=
Score for this Scan:
No Hits Found above Threshold
Complete

Read Sequence:CG33981.3  CG33981-PB, isoform B [Source:RefSeq_peptide;Acc:NP_001033955](5572 nt)
=-=-=-=-=-=-=-=-=-=-=-=-=-=-=-=-=-=-=-=-=-=-=-=-=-=-=-=-=-=-=-=
Performing Scan: dme-miR-4 vs CG33981.3
=-=-=-=-=-=-=-=-=-=-=-=-=-=-=-=-=-=-=-=-=-=-=-=-=-=-=-=-=-=-=-=
Score for this Scan:
No Hits Found above Threshold
Complete

Read Sequence:CG5938.3  CG5938-PD, isoform D [Source:RefSeq_peptide;Acc:NP_733212](409 nt)
=-=-=-=-=-=-=-=-=-=-=-=-=-=-=-=-=-=-=-=-=-=-=-=-=-=-=-=-=-=-=-=
Performing Scan: dme-miR-4 vs CG5938.3
=-=-=-=-=-=-=-=-=-=-=-=-=-=-=-=-=-=-=-=-=-=-=-=-=-=-=-=-=-=-=-=
Score for this Scan:
No Hits Found above Threshold
Complete

Read Sequence:CG6821.3  Larval serum protein 1 gamma chain precursor (Hexamerin 1 gamma). [Source:Uniprot/SWISSPROT;Acc:P11997](105 nt)
=-=-=-=-=-=-=-=-=-=-=-=-=-=-=-=-=-=-=-=-=-=-=-=-=-=-=-=-=-=-=-=
Performing Scan: dme-miR-4 vs CG6821.3
=-=-=-=-=-=-=-=-=-=-=-=-=-=-=-=-=-=-=-=-=-=-=-=-=-=-=-=-=-=-=-=
Score for this Scan:
No Hits Found above Threshold
Complete

Read Sequence:CG4857.3  CG4857-PB [Source:RefSeq_peptide;Acc:NP_572152](753 nt)
=-=-=-=-=-=-=-=-=-=-=-=-=-=-=-=-=-=-=-=-=-=-=-=-=-=-=-=-=-=-=-=
Performing Scan: dme-miR-4 vs CG4857.3
=-=-=-=-=-=-=-=-=-=-=-=-=-=-=-=-=-=-=-=-=-=-=-=-=-=-=-=-=-=-=-=
Score for this Scan:
No Hits Found above Threshold
Complete

Read Sequence:CG30356.3  CG30356-PA [Source:RefSeq_peptide;Acc:NP_724709](56 nt)
=-=-=-=-=-=-=-=-=-=-=-=-=-=-=-=-=-=-=-=-=-=-=-=-=-=-=-=-=-=-=-=
Performing Scan: dme-miR-4 vs CG30356.3
=-=-=-=-=-=-=-=-=-=-=-=-=-=-=-=-=-=-=-=-=-=-=-=-=-=-=-=-=-=-=-=
Score for this Scan:
No Hits Found above Threshold
Complete

Read Sequence:CG13225.3  Odorant receptor 47a. [Source:Uniprot/SWISSPROT;Acc:P81921](193 nt)
=-=-=-=-=-=-=-=-=-=-=-=-=-=-=-=-=-=-=-=-=-=-=-=-=-=-=-=-=-=-=-=
Performing Scan: dme-miR-4 vs CG13225.3
=-=-=-=-=-=-=-=-=-=-=-=-=-=-=-=-=-=-=-=-=-=-=-=-=-=-=-=-=-=-=-=
Score for this Scan:
No Hits Found above Threshold
Complete

Read Sequence:CG10650.3  CG10650-PA [Source:RefSeq_peptide;Acc:NP_609929](174 nt)
=-=-=-=-=-=-=-=-=-=-=-=-=-=-=-=-=-=-=-=-=-=-=-=-=-=-=-=-=-=-=-=
Performing Scan: dme-miR-4 vs CG10650.3
=-=-=-=-=-=-=-=-=-=-=-=-=-=-=-=-=-=-=-=-=-=-=-=-=-=-=-=-=-=-=-=
Score for this Scan:
No Hits Found above Threshold
Complete

Read Sequence:CG17725.3  Phosphoenolpyruvate carboxykinase [GTP] (EC 4.1.1.32) (Phosphoenolpyruvate carboxylase) (PEPCK). [Source:Uniprot/SWISSPROT;Acc:P20007](274 nt)
=-=-=-=-=-=-=-=-=-=-=-=-=-=-=-=-=-=-=-=-=-=-=-=-=-=-=-=-=-=-=-=
Performing Scan: dme-miR-4 vs CG17725.3
=-=-=-=-=-=-=-=-=-=-=-=-=-=-=-=-=-=-=-=-=-=-=-=-=-=-=-=-=-=-=-=
Score for this Scan:
No Hits Found above Threshold
Complete

Read Sequence:CG17600.3  CG17600-PB, isoform B [Source:RefSeq_peptide;Acc:NP_728465](206 nt)
=-=-=-=-=-=-=-=-=-=-=-=-=-=-=-=-=-=-=-=-=-=-=-=-=-=-=-=-=-=-=-=
Performing Scan: dme-miR-4 vs CG17600.3
=-=-=-=-=-=-=-=-=-=-=-=-=-=-=-=-=-=-=-=-=-=-=-=-=-=-=-=-=-=-=-=
Score for this Scan:
No Hits Found above Threshold
Complete

Read Sequence:CG15151.3  Pray For Elves CG15151-PA [Source:RefSeq_peptide;Acc:NP_609861](856 nt)
=-=-=-=-=-=-=-=-=-=-=-=-=-=-=-=-=-=-=-=-=-=-=-=-=-=-=-=-=-=-=-=
Performing Scan: dme-miR-4 vs CG15151.3
=-=-=-=-=-=-=-=-=-=-=-=-=-=-=-=-=-=-=-=-=-=-=-=-=-=-=-=-=-=-=-=
Score for this Scan:
No Hits Found above Threshold
Complete

Read Sequence:CG9426.3  CG9426-PA [Source:RefSeq_peptide;Acc:NP_609616](869 nt)
=-=-=-=-=-=-=-=-=-=-=-=-=-=-=-=-=-=-=-=-=-=-=-=-=-=-=-=-=-=-=-=
Performing Scan: dme-miR-4 vs CG9426.3
=-=-=-=-=-=-=-=-=-=-=-=-=-=-=-=-=-=-=-=-=-=-=-=-=-=-=-=-=-=-=-=
Score for this Scan:
No Hits Found above Threshold
Complete

Read Sequence:CG5398.3  CG5398-PA [Source:RefSeq_peptide;Acc:NP_611810](89 nt)
=-=-=-=-=-=-=-=-=-=-=-=-=-=-=-=-=-=-=-=-=-=-=-=-=-=-=-=-=-=-=-=
Performing Scan: dme-miR-4 vs CG5398.3
=-=-=-=-=-=-=-=-=-=-=-=-=-=-=-=-=-=-=-=-=-=-=-=-=-=-=-=-=-=-=-=
Score for this Scan:
No Hits Found above Threshold
Complete

Read Sequence:CG5352.3  Small nuclear ribonucleoprotein-associated protein B (snRNP-B) (Sm protein B) (Sm-B) (SmB). [Source:Uniprot/SWISSPROT;Acc:Q05856](45 nt)
=-=-=-=-=-=-=-=-=-=-=-=-=-=-=-=-=-=-=-=-=-=-=-=-=-=-=-=-=-=-=-=
Performing Scan: dme-miR-4 vs CG5352.3
=-=-=-=-=-=-=-=-=-=-=-=-=-=-=-=-=-=-=-=-=-=-=-=-=-=-=-=-=-=-=-=
Score for this Scan:
No Hits Found above Threshold
Complete

Read Sequence:CG5289.3  26S protease regulatory subunit 4 (P26s4). [Source:Uniprot/SWISSPROT;Acc:P48601](112 nt)
=-=-=-=-=-=-=-=-=-=-=-=-=-=-=-=-=-=-=-=-=-=-=-=-=-=-=-=-=-=-=-=
Performing Scan: dme-miR-4 vs CG5289.3
=-=-=-=-=-=-=-=-=-=-=-=-=-=-=-=-=-=-=-=-=-=-=-=-=-=-=-=-=-=-=-=
Score for this Scan:
No Hits Found above Threshold
Complete

Read Sequence:CG3200.3  Rhythmically expressed gene 2 protein (dREG-2). [Source:Uniprot/SWISSPROT;Acc:Q94915](31 nt)
=-=-=-=-=-=-=-=-=-=-=-=-=-=-=-=-=-=-=-=-=-=-=-=-=-=-=-=-=-=-=-=
Performing Scan: dme-miR-4 vs CG3200.3
=-=-=-=-=-=-=-=-=-=-=-=-=-=-=-=-=-=-=-=-=-=-=-=-=-=-=-=-=-=-=-=
Score for this Scan:
No Hits Found above Threshold
Complete

Read Sequence:CG2709.3  CG2709-PA [Source:RefSeq_peptide;Acc:NP_570026](5 nt)
=-=-=-=-=-=-=-=-=-=-=-=-=-=-=-=-=-=-=-=-=-=-=-=-=-=-=-=-=-=-=-=
Performing Scan: dme-miR-4 vs CG2709.3
=-=-=-=-=-=-=-=-=-=-=-=-=-=-=-=-=-=-=-=-=-=-=-=-=-=-=-=-=-=-=-=
Score for this Scan:
No Hits Found above Threshold
Complete

Read Sequence:CG3269.3  Rab-protein 2 CG3269-PA [Source:RefSeq_peptide;Acc:NP_477090](1392 nt)
=-=-=-=-=-=-=-=-=-=-=-=-=-=-=-=-=-=-=-=-=-=-=-=-=-=-=-=-=-=-=-=
Performing Scan: dme-miR-4 vs CG3269.3
=-=-=-=-=-=-=-=-=-=-=-=-=-=-=-=-=-=-=-=-=-=-=-=-=-=-=-=-=-=-=-=
Score for this Scan:
No Hits Found above Threshold
Complete

Read Sequence:CG9104.3  CG9104-PA [Source:RefSeq_peptide;Acc:NP_573174](340 nt)
=-=-=-=-=-=-=-=-=-=-=-=-=-=-=-=-=-=-=-=-=-=-=-=-=-=-=-=-=-=-=-=
Performing Scan: dme-miR-4 vs CG9104.3
=-=-=-=-=-=-=-=-=-=-=-=-=-=-=-=-=-=-=-=-=-=-=-=-=-=-=-=-=-=-=-=
Score for this Scan:
No Hits Found above Threshold
Complete

Read Sequence:CG3800.3  CG3800-PA [Source:RefSeq_peptide;Acc:NP_611739](1442 nt)
=-=-=-=-=-=-=-=-=-=-=-=-=-=-=-=-=-=-=-=-=-=-=-=-=-=-=-=-=-=-=-=
Performing Scan: dme-miR-4 vs CG3800.3
=-=-=-=-=-=-=-=-=-=-=-=-=-=-=-=-=-=-=-=-=-=-=-=-=-=-=-=-=-=-=-=
Score for this Scan:
No Hits Found above Threshold
Complete

Read Sequence:CG33517.3  Dopamine D2-like receptor (DD2R). [Source:Uniprot/SWISSPROT;Acc:Q8IS44](2337 nt)
=-=-=-=-=-=-=-=-=-=-=-=-=-=-=-=-=-=-=-=-=-=-=-=-=-=-=-=-=-=-=-=
Performing Scan: dme-miR-4 vs CG33517.3
=-=-=-=-=-=-=-=-=-=-=-=-=-=-=-=-=-=-=-=-=-=-=-=-=-=-=-=-=-=-=-=
Score for this Scan:
No Hits Found above Threshold
Complete

Read Sequence:CG11486.3  CG11486-PE, isoform E [Source:RefSeq_peptide;Acc:NP_728803](372 nt)
=-=-=-=-=-=-=-=-=-=-=-=-=-=-=-=-=-=-=-=-=-=-=-=-=-=-=-=-=-=-=-=
Performing Scan: dme-miR-4 vs CG11486.3
=-=-=-=-=-=-=-=-=-=-=-=-=-=-=-=-=-=-=-=-=-=-=-=-=-=-=-=-=-=-=-=
Score for this Scan:
No Hits Found above Threshold
Complete

Read Sequence:CG31789.3  CG31789-PA [Source:RefSeq_peptide;Acc:NP_724118](166 nt)
=-=-=-=-=-=-=-=-=-=-=-=-=-=-=-=-=-=-=-=-=-=-=-=-=-=-=-=-=-=-=-=
Performing Scan: dme-miR-4 vs CG31789.3
=-=-=-=-=-=-=-=-=-=-=-=-=-=-=-=-=-=-=-=-=-=-=-=-=-=-=-=-=-=-=-=
Score for this Scan:
No Hits Found above Threshold
Complete

Read Sequence:CG10082.3  CG10082-PB, isoform B [Source:RefSeq_peptide;Acc:NP_611595](366 nt)
=-=-=-=-=-=-=-=-=-=-=-=-=-=-=-=-=-=-=-=-=-=-=-=-=-=-=-=-=-=-=-=
Performing Scan: dme-miR-4 vs CG10082.3
=-=-=-=-=-=-=-=-=-=-=-=-=-=-=-=-=-=-=-=-=-=-=-=-=-=-=-=-=-=-=-=
Score for this Scan:
No Hits Found above Threshold
Complete

Read Sequence:CG12424.3  CG12424-PC, isoform C [Source:RefSeq_peptide;Acc:NP_725434](899 nt)
=-=-=-=-=-=-=-=-=-=-=-=-=-=-=-=-=-=-=-=-=-=-=-=-=-=-=-=-=-=-=-=
Performing Scan: dme-miR-4 vs CG12424.3
=-=-=-=-=-=-=-=-=-=-=-=-=-=-=-=-=-=-=-=-=-=-=-=-=-=-=-=-=-=-=-=
Score for this Scan:
No Hits Found above Threshold
Complete

Read Sequence:CG10303.3  Osiris 4 CG10303-PA [Source:RefSeq_peptide;Acc:NP_649623](215 nt)
=-=-=-=-=-=-=-=-=-=-=-=-=-=-=-=-=-=-=-=-=-=-=-=-=-=-=-=-=-=-=-=
Performing Scan: dme-miR-4 vs CG10303.3
=-=-=-=-=-=-=-=-=-=-=-=-=-=-=-=-=-=-=-=-=-=-=-=-=-=-=-=-=-=-=-=
Score for this Scan:
No Hits Found above Threshold
Complete

Read Sequence:CG7685.3  CG7685-PA [Source:RefSeq_peptide;Acc:NP_650724](197 nt)
=-=-=-=-=-=-=-=-=-=-=-=-=-=-=-=-=-=-=-=-=-=-=-=-=-=-=-=-=-=-=-=
Performing Scan: dme-miR-4 vs CG7685.3
=-=-=-=-=-=-=-=-=-=-=-=-=-=-=-=-=-=-=-=-=-=-=-=-=-=-=-=-=-=-=-=
Score for this Scan:
No Hits Found above Threshold
Complete

Read Sequence:CG8149.3  CG8149-PA [Source:RefSeq_peptide;Acc:NP_649898](161 nt)
=-=-=-=-=-=-=-=-=-=-=-=-=-=-=-=-=-=-=-=-=-=-=-=-=-=-=-=-=-=-=-=
Performing Scan: dme-miR-4 vs CG8149.3
=-=-=-=-=-=-=-=-=-=-=-=-=-=-=-=-=-=-=-=-=-=-=-=-=-=-=-=-=-=-=-=
Score for this Scan:
No Hits Found above Threshold
Complete

Read Sequence:CG5748.3  Heat shock factor protein (HSF) (Heat shock transcription factor) (HSTF). [Source:Uniprot/SWISSPROT;Acc:P22813](461 nt)
=-=-=-=-=-=-=-=-=-=-=-=-=-=-=-=-=-=-=-=-=-=-=-=-=-=-=-=-=-=-=-=
Performing Scan: dme-miR-4 vs CG5748.3
=-=-=-=-=-=-=-=-=-=-=-=-=-=-=-=-=-=-=-=-=-=-=-=-=-=-=-=-=-=-=-=
Score for this Scan:
No Hits Found above Threshold
Complete

Read Sequence:CG10142.3  Ance-5 CG10142-PA [Source:RefSeq_peptide;Acc:NP_573392](119 nt)
=-=-=-=-=-=-=-=-=-=-=-=-=-=-=-=-=-=-=-=-=-=-=-=-=-=-=-=-=-=-=-=
Performing Scan: dme-miR-4 vs CG10142.3
=-=-=-=-=-=-=-=-=-=-=-=-=-=-=-=-=-=-=-=-=-=-=-=-=-=-=-=-=-=-=-=
Score for this Scan:
No Hits Found above Threshold
Complete

Read Sequence:CG7964.3  Menl-1 CG7964-PB, isoform B [Source:RefSeq_peptide;Acc:NP_001027427](152 nt)
=-=-=-=-=-=-=-=-=-=-=-=-=-=-=-=-=-=-=-=-=-=-=-=-=-=-=-=-=-=-=-=
Performing Scan: dme-miR-4 vs CG7964.3
=-=-=-=-=-=-=-=-=-=-=-=-=-=-=-=-=-=-=-=-=-=-=-=-=-=-=-=-=-=-=-=
Score for this Scan:
No Hits Found above Threshold
Complete

Read Sequence:CG8478.3  CG8478-PB, isoform B [Source:RefSeq_peptide;Acc:NP_649941](298 nt)
=-=-=-=-=-=-=-=-=-=-=-=-=-=-=-=-=-=-=-=-=-=-=-=-=-=-=-=-=-=-=-=
Performing Scan: dme-miR-4 vs CG8478.3
=-=-=-=-=-=-=-=-=-=-=-=-=-=-=-=-=-=-=-=-=-=-=-=-=-=-=-=-=-=-=-=
Score for this Scan:
No Hits Found above Threshold
Complete

Read Sequence:CG33497.3  CG33499-PA [Source:RefSeq_peptide;Acc:NP_996519](300 nt)
=-=-=-=-=-=-=-=-=-=-=-=-=-=-=-=-=-=-=-=-=-=-=-=-=-=-=-=-=-=-=-=
Performing Scan: dme-miR-4 vs CG33497.3
=-=-=-=-=-=-=-=-=-=-=-=-=-=-=-=-=-=-=-=-=-=-=-=-=-=-=-=-=-=-=-=
Score for this Scan:
No Hits Found above Threshold
Complete

Read Sequence:CG8854.3  CG8854-PA [Source:RefSeq_peptide;Acc:NP_610749](247 nt)
=-=-=-=-=-=-=-=-=-=-=-=-=-=-=-=-=-=-=-=-=-=-=-=-=-=-=-=-=-=-=-=
Performing Scan: dme-miR-4 vs CG8854.3
=-=-=-=-=-=-=-=-=-=-=-=-=-=-=-=-=-=-=-=-=-=-=-=-=-=-=-=-=-=-=-=
Score for this Scan:
No Hits Found above Threshold
Complete

Read Sequence:CG33116.3  CG33116-PA [Source:RefSeq_peptide;Acc:NP_788074](900 nt)
=-=-=-=-=-=-=-=-=-=-=-=-=-=-=-=-=-=-=-=-=-=-=-=-=-=-=-=-=-=-=-=
Performing Scan: dme-miR-4 vs CG33116.3
=-=-=-=-=-=-=-=-=-=-=-=-=-=-=-=-=-=-=-=-=-=-=-=-=-=-=-=-=-=-=-=
Score for this Scan:
No Hits Found above Threshold
Complete

Read Sequence:CG31818.3  Hypothetical protein CG31818 in chromosome 2. [Source:Uniprot/SWISSPROT;Acc:P83474](85 nt)
=-=-=-=-=-=-=-=-=-=-=-=-=-=-=-=-=-=-=-=-=-=-=-=-=-=-=-=-=-=-=-=
Performing Scan: dme-miR-4 vs CG31818.3
=-=-=-=-=-=-=-=-=-=-=-=-=-=-=-=-=-=-=-=-=-=-=-=-=-=-=-=-=-=-=-=
Score for this Scan:
No Hits Found above Threshold
Complete

Read Sequence:CG32491.3  Modifier of mdg4. [Source:Uniprot/SWISSPROT;Acc:Q86B87](30 nt)
=-=-=-=-=-=-=-=-=-=-=-=-=-=-=-=-=-=-=-=-=-=-=-=-=-=-=-=-=-=-=-=
Performing Scan: dme-miR-4 vs CG32491.3
=-=-=-=-=-=-=-=-=-=-=-=-=-=-=-=-=-=-=-=-=-=-=-=-=-=-=-=-=-=-=-=
Score for this Scan:
No Hits Found above Threshold
Complete

Read Sequence:CG8817.3  lilliputian CG8817-PC, isoform C [Source:RefSeq_peptide;Acc:NP_722864](372 nt)
=-=-=-=-=-=-=-=-=-=-=-=-=-=-=-=-=-=-=-=-=-=-=-=-=-=-=-=-=-=-=-=
Performing Scan: dme-miR-4 vs CG8817.3
=-=-=-=-=-=-=-=-=-=-=-=-=-=-=-=-=-=-=-=-=-=-=-=-=-=-=-=-=-=-=-=
Score for this Scan:
No Hits Found above Threshold
Complete

Read Sequence:CG13914.3  CG13914-PA, isoform A [Source:RefSeq_peptide;Acc:NP_612100](73 nt)
=-=-=-=-=-=-=-=-=-=-=-=-=-=-=-=-=-=-=-=-=-=-=-=-=-=-=-=-=-=-=-=
Performing Scan: dme-miR-4 vs CG13914.3
=-=-=-=-=-=-=-=-=-=-=-=-=-=-=-=-=-=-=-=-=-=-=-=-=-=-=-=-=-=-=-=
Score for this Scan:
No Hits Found above Threshold
Complete

Read Sequence:CG15884.3  CG15884-PA [Source:RefSeq_peptide;Acc:NP_651530](216 nt)
=-=-=-=-=-=-=-=-=-=-=-=-=-=-=-=-=-=-=-=-=-=-=-=-=-=-=-=-=-=-=-=
Performing Scan: dme-miR-4 vs CG15884.3
=-=-=-=-=-=-=-=-=-=-=-=-=-=-=-=-=-=-=-=-=-=-=-=-=-=-=-=-=-=-=-=
Score for this Scan:
No Hits Found above Threshold
Complete

Read Sequence:CG8290.3  CG8290-PB, isoform B [Source:RefSeq_peptide;Acc:NP_610716](655 nt)
=-=-=-=-=-=-=-=-=-=-=-=-=-=-=-=-=-=-=-=-=-=-=-=-=-=-=-=-=-=-=-=
Performing Scan: dme-miR-4 vs CG8290.3
=-=-=-=-=-=-=-=-=-=-=-=-=-=-=-=-=-=-=-=-=-=-=-=-=-=-=-=-=-=-=-=
Score for this Scan:
No Hits Found above Threshold
Complete

Read Sequence:CG5694.3  CG5694-PA, isoform A [Source:RefSeq_peptide;Acc:NP_609360](101 nt)
=-=-=-=-=-=-=-=-=-=-=-=-=-=-=-=-=-=-=-=-=-=-=-=-=-=-=-=-=-=-=-=
Performing Scan: dme-miR-4 vs CG5694.3
=-=-=-=-=-=-=-=-=-=-=-=-=-=-=-=-=-=-=-=-=-=-=-=-=-=-=-=-=-=-=-=
Score for this Scan:
No Hits Found above Threshold
Complete

Read Sequence:CG6611.3  ectodermal CG6611-PC, isoform C [Source:RefSeq_peptide;Acc:NP_729597](1097 nt)
=-=-=-=-=-=-=-=-=-=-=-=-=-=-=-=-=-=-=-=-=-=-=-=-=-=-=-=-=-=-=-=
Performing Scan: dme-miR-4 vs CG6611.3
=-=-=-=-=-=-=-=-=-=-=-=-=-=-=-=-=-=-=-=-=-=-=-=-=-=-=-=-=-=-=-=
Score for this Scan:
No Hits Found above Threshold
Complete

Read Sequence:CG9379.3  blistery CG9379-PA [Source:RefSeq_peptide;Acc:NP_649901](804 nt)
=-=-=-=-=-=-=-=-=-=-=-=-=-=-=-=-=-=-=-=-=-=-=-=-=-=-=-=-=-=-=-=
Performing Scan: dme-miR-4 vs CG9379.3
=-=-=-=-=-=-=-=-=-=-=-=-=-=-=-=-=-=-=-=-=-=-=-=-=-=-=-=-=-=-=-=
Score for this Scan:
No Hits Found above Threshold
Complete

Read Sequence:CG12480.3  CG12480-PA [Source:RefSeq_peptide;Acc:NP_572937](107 nt)
=-=-=-=-=-=-=-=-=-=-=-=-=-=-=-=-=-=-=-=-=-=-=-=-=-=-=-=-=-=-=-=
Performing Scan: dme-miR-4 vs CG12480.3
=-=-=-=-=-=-=-=-=-=-=-=-=-=-=-=-=-=-=-=-=-=-=-=-=-=-=-=-=-=-=-=
Score for this Scan:
No Hits Found above Threshold
Complete

Read Sequence:CG9432.3  lethal (2) 01289 CG9432-PA, isoform A [Source:RefSeq_peptide;Acc:NP_652026](492 nt)
=-=-=-=-=-=-=-=-=-=-=-=-=-=-=-=-=-=-=-=-=-=-=-=-=-=-=-=-=-=-=-=
Performing Scan: dme-miR-4 vs CG9432.3
=-=-=-=-=-=-=-=-=-=-=-=-=-=-=-=-=-=-=-=-=-=-=-=-=-=-=-=-=-=-=-=
Score for this Scan:
No Hits Found above Threshold
Complete

Read Sequence:CG8358.3  CG8358-PA [Source:RefSeq_peptide;Acc:NP_649924](60 nt)
=-=-=-=-=-=-=-=-=-=-=-=-=-=-=-=-=-=-=-=-=-=-=-=-=-=-=-=-=-=-=-=
Performing Scan: dme-miR-4 vs CG8358.3
=-=-=-=-=-=-=-=-=-=-=-=-=-=-=-=-=-=-=-=-=-=-=-=-=-=-=-=-=-=-=-=
Score for this Scan:
No Hits Found above Threshold
Complete

Read Sequence:CG2762.3  Zinc-finger protein ush (Protein U-shaped). [Source:Uniprot/SWISSPROT;Acc:Q9VPQ6](585 nt)
=-=-=-=-=-=-=-=-=-=-=-=-=-=-=-=-=-=-=-=-=-=-=-=-=-=-=-=-=-=-=-=
Performing Scan: dme-miR-4 vs CG2762.3
=-=-=-=-=-=-=-=-=-=-=-=-=-=-=-=-=-=-=-=-=-=-=-=-=-=-=-=-=-=-=-=
Score for this Scan:
No Hits Found above Threshold
Complete

Read Sequence:CG9901.3  Actin-like protein 2 (Actin-related protein 2) (Actin-like protein 14D). [Source:Uniprot/SWISSPROT;Acc:P45888](461 nt)
=-=-=-=-=-=-=-=-=-=-=-=-=-=-=-=-=-=-=-=-=-=-=-=-=-=-=-=-=-=-=-=
Performing Scan: dme-miR-4 vs CG9901.3
=-=-=-=-=-=-=-=-=-=-=-=-=-=-=-=-=-=-=-=-=-=-=-=-=-=-=-=-=-=-=-=
Score for this Scan:
No Hits Found above Threshold
Complete

Read Sequence:CG11674.3  CG11674-PA [Source:RefSeq_peptide;Acc:NP_572948](65 nt)
=-=-=-=-=-=-=-=-=-=-=-=-=-=-=-=-=-=-=-=-=-=-=-=-=-=-=-=-=-=-=-=
Performing Scan: dme-miR-4 vs CG11674.3
=-=-=-=-=-=-=-=-=-=-=-=-=-=-=-=-=-=-=-=-=-=-=-=-=-=-=-=-=-=-=-=
Score for this Scan:
No Hits Found above Threshold
Complete

Read Sequence:CG6662.3  CG6662-PA [Source:RefSeq_peptide;Acc:NP_648237](125 nt)
=-=-=-=-=-=-=-=-=-=-=-=-=-=-=-=-=-=-=-=-=-=-=-=-=-=-=-=-=-=-=-=
Performing Scan: dme-miR-4 vs CG6662.3
=-=-=-=-=-=-=-=-=-=-=-=-=-=-=-=-=-=-=-=-=-=-=-=-=-=-=-=-=-=-=-=
Score for this Scan:
No Hits Found above Threshold
Complete

Read Sequence:CG5721.3  CG5721-PA [Source:RefSeq_peptide;Acc:NP_611306](112 nt)
=-=-=-=-=-=-=-=-=-=-=-=-=-=-=-=-=-=-=-=-=-=-=-=-=-=-=-=-=-=-=-=
Performing Scan: dme-miR-4 vs CG5721.3
=-=-=-=-=-=-=-=-=-=-=-=-=-=-=-=-=-=-=-=-=-=-=-=-=-=-=-=-=-=-=-=
Score for this Scan:
No Hits Found above Threshold
Complete

Read Sequence:CG7532.3  CG7532-PA [Source:RefSeq_peptide;Acc:NP_609710](124 nt)
=-=-=-=-=-=-=-=-=-=-=-=-=-=-=-=-=-=-=-=-=-=-=-=-=-=-=-=-=-=-=-=
Performing Scan: dme-miR-4 vs CG7532.3
=-=-=-=-=-=-=-=-=-=-=-=-=-=-=-=-=-=-=-=-=-=-=-=-=-=-=-=-=-=-=-=
Score for this Scan:
No Hits Found above Threshold
Complete

Read Sequence:CG10498.3  Cell division control protein 2 cognate (EC 2.7.11.22) (EC 2.7.11.23). [Source:Uniprot/SWISSPROT;Acc:P23573](198 nt)
=-=-=-=-=-=-=-=-=-=-=-=-=-=-=-=-=-=-=-=-=-=-=-=-=-=-=-=-=-=-=-=
Performing Scan: dme-miR-4 vs CG10498.3
=-=-=-=-=-=-=-=-=-=-=-=-=-=-=-=-=-=-=-=-=-=-=-=-=-=-=-=-=-=-=-=
Score for this Scan:
No Hits Found above Threshold
Complete

Read Sequence:CG32105.3  CG32105-PB [Source:RefSeq_peptide;Acc:NP_729801](487 nt)
=-=-=-=-=-=-=-=-=-=-=-=-=-=-=-=-=-=-=-=-=-=-=-=-=-=-=-=-=-=-=-=
Performing Scan: dme-miR-4 vs CG32105.3
=-=-=-=-=-=-=-=-=-=-=-=-=-=-=-=-=-=-=-=-=-=-=-=-=-=-=-=-=-=-=-=
Score for this Scan:
No Hits Found above Threshold
Complete

Read Sequence:CG31125.3  CG31125-PA [Source:RefSeq_peptide;Acc:NP_733025](27 nt)
=-=-=-=-=-=-=-=-=-=-=-=-=-=-=-=-=-=-=-=-=-=-=-=-=-=-=-=-=-=-=-=
Performing Scan: dme-miR-4 vs CG31125.3
=-=-=-=-=-=-=-=-=-=-=-=-=-=-=-=-=-=-=-=-=-=-=-=-=-=-=-=-=-=-=-=
Score for this Scan:
No Hits Found above Threshold
Complete

Read Sequence:CG32227.3  CG32227-PA [Source:RefSeq_peptide;Acc:NP_649200](586 nt)
=-=-=-=-=-=-=-=-=-=-=-=-=-=-=-=-=-=-=-=-=-=-=-=-=-=-=-=-=-=-=-=
Performing Scan: dme-miR-4 vs CG32227.3
=-=-=-=-=-=-=-=-=-=-=-=-=-=-=-=-=-=-=-=-=-=-=-=-=-=-=-=-=-=-=-=
Score for this Scan:
No Hits Found above Threshold
Complete

Read Sequence:CG32251.3  CG32251-PA [Source:RefSeq_peptide;Acc:NP_728981](94 nt)
=-=-=-=-=-=-=-=-=-=-=-=-=-=-=-=-=-=-=-=-=-=-=-=-=-=-=-=-=-=-=-=
Performing Scan: dme-miR-4 vs CG32251.3
=-=-=-=-=-=-=-=-=-=-=-=-=-=-=-=-=-=-=-=-=-=-=-=-=-=-=-=-=-=-=-=
Score for this Scan:
No Hits Found above Threshold
Complete

Read Sequence:CG17264.3  CG17264-PA [Source:RefSeq_peptide;Acc:NP_608736](279 nt)
=-=-=-=-=-=-=-=-=-=-=-=-=-=-=-=-=-=-=-=-=-=-=-=-=-=-=-=-=-=-=-=
Performing Scan: dme-miR-4 vs CG17264.3
=-=-=-=-=-=-=-=-=-=-=-=-=-=-=-=-=-=-=-=-=-=-=-=-=-=-=-=-=-=-=-=
Score for this Scan:
No Hits Found above Threshold
Complete

Read Sequence:CG18128.3  CG18128-PA [Source:RefSeq_peptide;Acc:NP_611822](29 nt)
=-=-=-=-=-=-=-=-=-=-=-=-=-=-=-=-=-=-=-=-=-=-=-=-=-=-=-=-=-=-=-=
Performing Scan: dme-miR-4 vs CG18128.3
=-=-=-=-=-=-=-=-=-=-=-=-=-=-=-=-=-=-=-=-=-=-=-=-=-=-=-=-=-=-=-=
Score for this Scan:
No Hits Found above Threshold
Complete

Read Sequence:CG32045.3  furry CG32045-PA, isoform A [Source:RefSeq_peptide;Acc:NP_729526](156 nt)
=-=-=-=-=-=-=-=-=-=-=-=-=-=-=-=-=-=-=-=-=-=-=-=-=-=-=-=-=-=-=-=
Performing Scan: dme-miR-4 vs CG32045.3
=-=-=-=-=-=-=-=-=-=-=-=-=-=-=-=-=-=-=-=-=-=-=-=-=-=-=-=-=-=-=-=
Score for this Scan:
No Hits Found above Threshold
Complete

Read Sequence:CG18004.3  CG18004-PC, isoform C [Source:RefSeq_peptide;Acc:NP_724985](68 nt)
=-=-=-=-=-=-=-=-=-=-=-=-=-=-=-=-=-=-=-=-=-=-=-=-=-=-=-=-=-=-=-=
Performing Scan: dme-miR-4 vs CG18004.3
=-=-=-=-=-=-=-=-=-=-=-=-=-=-=-=-=-=-=-=-=-=-=-=-=-=-=-=-=-=-=-=
Score for this Scan:
No Hits Found above Threshold
Complete

Read Sequence:CG10117.3  Exostosin-1 (EC 2.4.1.224) (EC 2.4.1.225) (Protein tout-velu). [Source:Uniprot/SWISSPROT;Acc:Q9V730](1095 nt)
=-=-=-=-=-=-=-=-=-=-=-=-=-=-=-=-=-=-=-=-=-=-=-=-=-=-=-=-=-=-=-=
Performing Scan: dme-miR-4 vs CG10117.3
=-=-=-=-=-=-=-=-=-=-=-=-=-=-=-=-=-=-=-=-=-=-=-=-=-=-=-=-=-=-=-=
Score for this Scan:
No Hits Found above Threshold
Complete

Read Sequence:CG10632.3  CG10632-PA [Source:RefSeq_peptide;Acc:NP_648591](306 nt)
=-=-=-=-=-=-=-=-=-=-=-=-=-=-=-=-=-=-=-=-=-=-=-=-=-=-=-=-=-=-=-=
Performing Scan: dme-miR-4 vs CG10632.3
=-=-=-=-=-=-=-=-=-=-=-=-=-=-=-=-=-=-=-=-=-=-=-=-=-=-=-=-=-=-=-=
Score for this Scan:
No Hits Found above Threshold
Complete

Read Sequence:CG1868.3  CG1868-PA, isoform A [Source:RefSeq_peptide;Acc:NP_610500](58 nt)
=-=-=-=-=-=-=-=-=-=-=-=-=-=-=-=-=-=-=-=-=-=-=-=-=-=-=-=-=-=-=-=
Performing Scan: dme-miR-4 vs CG1868.3
=-=-=-=-=-=-=-=-=-=-=-=-=-=-=-=-=-=-=-=-=-=-=-=-=-=-=-=-=-=-=-=
Score for this Scan:
No Hits Found above Threshold
Complete

Read Sequence:CG10927.3  CG10927-PA [Source:RefSeq_peptide;Acc:NP_611345](45 nt)
=-=-=-=-=-=-=-=-=-=-=-=-=-=-=-=-=-=-=-=-=-=-=-=-=-=-=-=-=-=-=-=
Performing Scan: dme-miR-4 vs CG10927.3
=-=-=-=-=-=-=-=-=-=-=-=-=-=-=-=-=-=-=-=-=-=-=-=-=-=-=-=-=-=-=-=
Score for this Scan:
No Hits Found above Threshold
Complete

Read Sequence:CG8573.3  Protein suppressor of hairy wing. [Source:Uniprot/SWISSPROT;Acc:P08970](353 nt)
=-=-=-=-=-=-=-=-=-=-=-=-=-=-=-=-=-=-=-=-=-=-=-=-=-=-=-=-=-=-=-=
Performing Scan: dme-miR-4 vs CG8573.3
=-=-=-=-=-=-=-=-=-=-=-=-=-=-=-=-=-=-=-=-=-=-=-=-=-=-=-=-=-=-=-=
Score for this Scan:
No Hits Found above Threshold
Complete

Read Sequence:CG9261.3  Sodium/potassium-transporting ATPase beta-2 chain (Sodium/potassium- dependent ATPase beta-2 subunit) (Protein nervana 2). [Source:Uniprot/SWISSPROT;Acc:Q24048](878 nt)
=-=-=-=-=-=-=-=-=-=-=-=-=-=-=-=-=-=-=-=-=-=-=-=-=-=-=-=-=-=-=-=
Performing Scan: dme-miR-4 vs CG9261.3
=-=-=-=-=-=-=-=-=-=-=-=-=-=-=-=-=-=-=-=-=-=-=-=-=-=-=-=-=-=-=-=
Score for this Scan:
No Hits Found above Threshold
Complete

Read Sequence:CG3376.3  CG3376-PB, isoform B [Source:RefSeq_peptide;Acc:NP_726435](874 nt)
=-=-=-=-=-=-=-=-=-=-=-=-=-=-=-=-=-=-=-=-=-=-=-=-=-=-=-=-=-=-=-=
Performing Scan: dme-miR-4 vs CG3376.3
=-=-=-=-=-=-=-=-=-=-=-=-=-=-=-=-=-=-=-=-=-=-=-=-=-=-=-=-=-=-=-=
Score for this Scan:
No Hits Found above Threshold
Complete

Read Sequence:CG31247.3  tincar CG31247-PC, isoform C [Source:RefSeq_peptide;Acc:NP_788688](1508 nt)
=-=-=-=-=-=-=-=-=-=-=-=-=-=-=-=-=-=-=-=-=-=-=-=-=-=-=-=-=-=-=-=
Performing Scan: dme-miR-4 vs CG31247.3
=-=-=-=-=-=-=-=-=-=-=-=-=-=-=-=-=-=-=-=-=-=-=-=-=-=-=-=-=-=-=-=
Score for this Scan:
No Hits Found above Threshold
Complete

Read Sequence:CG14830.3  CG14830-PA [Source:RefSeq_peptide;Acc:NP_648095](387 nt)
=-=-=-=-=-=-=-=-=-=-=-=-=-=-=-=-=-=-=-=-=-=-=-=-=-=-=-=-=-=-=-=
Performing Scan: dme-miR-4 vs CG14830.3
=-=-=-=-=-=-=-=-=-=-=-=-=-=-=-=-=-=-=-=-=-=-=-=-=-=-=-=-=-=-=-=
Score for this Scan:
No Hits Found above Threshold
Complete

Read Sequence:CG7446.3  Gamma-aminobutyric-acid receptor alpha-like precursor (GABA(A) receptor alpha-like and glycine receptor-like subunit of Drosophila) (GRD). [Source:Uniprot/SWISSPROT;Acc:Q24352](216 nt)
=-=-=-=-=-=-=-=-=-=-=-=-=-=-=-=-=-=-=-=-=-=-=-=-=-=-=-=-=-=-=-=
Performing Scan: dme-miR-4 vs CG7446.3
=-=-=-=-=-=-=-=-=-=-=-=-=-=-=-=-=-=-=-=-=-=-=-=-=-=-=-=-=-=-=-=
Score for this Scan:
No Hits Found above Threshold
Complete

Read Sequence:CG4674.3  CG4674-PA [Source:RefSeq_peptide;Acc:NP_650037](1189 nt)
=-=-=-=-=-=-=-=-=-=-=-=-=-=-=-=-=-=-=-=-=-=-=-=-=-=-=-=-=-=-=-=
Performing Scan: dme-miR-4 vs CG4674.3
=-=-=-=-=-=-=-=-=-=-=-=-=-=-=-=-=-=-=-=-=-=-=-=-=-=-=-=-=-=-=-=
Score for this Scan:
No Hits Found above Threshold
Complete

Read Sequence:CG31426.3  ligatin CG31426-PA [Source:RefSeq_peptide;Acc:NP_477481](53 nt)
=-=-=-=-=-=-=-=-=-=-=-=-=-=-=-=-=-=-=-=-=-=-=-=-=-=-=-=-=-=-=-=
Performing Scan: dme-miR-4 vs CG31426.3
=-=-=-=-=-=-=-=-=-=-=-=-=-=-=-=-=-=-=-=-=-=-=-=-=-=-=-=-=-=-=-=
Score for this Scan:
No Hits Found above Threshold
Complete

Read Sequence:CG4183.3  Heat shock protein 26. [Source:Uniprot/SWISSPROT;Acc:P02517](144 nt)
=-=-=-=-=-=-=-=-=-=-=-=-=-=-=-=-=-=-=-=-=-=-=-=-=-=-=-=-=-=-=-=
Performing Scan: dme-miR-4 vs CG4183.3
=-=-=-=-=-=-=-=-=-=-=-=-=-=-=-=-=-=-=-=-=-=-=-=-=-=-=-=-=-=-=-=
Score for this Scan:
No Hits Found above Threshold
Complete

Read Sequence:CG9791.3  CG9791-PA [Source:RefSeq_peptide;Acc:NP_649452](130 nt)
=-=-=-=-=-=-=-=-=-=-=-=-=-=-=-=-=-=-=-=-=-=-=-=-=-=-=-=-=-=-=-=
Performing Scan: dme-miR-4 vs CG9791.3
=-=-=-=-=-=-=-=-=-=-=-=-=-=-=-=-=-=-=-=-=-=-=-=-=-=-=-=-=-=-=-=
Score for this Scan:
No Hits Found above Threshold
Complete

Read Sequence:CG31999.3  CG31999-PA [Source:RefSeq_peptide;Acc:NP_726551](96 nt)
=-=-=-=-=-=-=-=-=-=-=-=-=-=-=-=-=-=-=-=-=-=-=-=-=-=-=-=-=-=-=-=
Performing Scan: dme-miR-4 vs CG31999.3
=-=-=-=-=-=-=-=-=-=-=-=-=-=-=-=-=-=-=-=-=-=-=-=-=-=-=-=-=-=-=-=
Score for this Scan:
No Hits Found above Threshold
Complete

Read Sequence:CG32782.3  Tousled-like kinase CG32782-PD, isoform D [Source:RefSeq_peptide;Acc:NP_996343](2273 nt)
=-=-=-=-=-=-=-=-=-=-=-=-=-=-=-=-=-=-=-=-=-=-=-=-=-=-=-=-=-=-=-=
Performing Scan: dme-miR-4 vs CG32782.3
=-=-=-=-=-=-=-=-=-=-=-=-=-=-=-=-=-=-=-=-=-=-=-=-=-=-=-=-=-=-=-=
Score for this Scan:
No Hits Found above Threshold
Complete

Read Sequence:CG4420.3  CG4420-PA [Source:RefSeq_peptide;Acc:NP_573129](609 nt)
=-=-=-=-=-=-=-=-=-=-=-=-=-=-=-=-=-=-=-=-=-=-=-=-=-=-=-=-=-=-=-=
Performing Scan: dme-miR-4 vs CG4420.3
=-=-=-=-=-=-=-=-=-=-=-=-=-=-=-=-=-=-=-=-=-=-=-=-=-=-=-=-=-=-=-=
Score for this Scan:
No Hits Found above Threshold
Complete

Read Sequence:CG7465.3  CG7465-PA [Source:RefSeq_peptide;Acc:NP_647909](112 nt)
=-=-=-=-=-=-=-=-=-=-=-=-=-=-=-=-=-=-=-=-=-=-=-=-=-=-=-=-=-=-=-=
Performing Scan: dme-miR-4 vs CG7465.3
=-=-=-=-=-=-=-=-=-=-=-=-=-=-=-=-=-=-=-=-=-=-=-=-=-=-=-=-=-=-=-=
Score for this Scan:
No Hits Found above Threshold
Complete

Read Sequence:CG12134.3  CG12134-PB, isoform B [Source:RefSeq_peptide;Acc:NP_724865](49 nt)
=-=-=-=-=-=-=-=-=-=-=-=-=-=-=-=-=-=-=-=-=-=-=-=-=-=-=-=-=-=-=-=
Performing Scan: dme-miR-4 vs CG12134.3
=-=-=-=-=-=-=-=-=-=-=-=-=-=-=-=-=-=-=-=-=-=-=-=-=-=-=-=-=-=-=-=
Score for this Scan:
No Hits Found above Threshold
Complete

Read Sequence:CG5478.3  CG5478-PA [Source:RefSeq_peptide;Acc:NP_650513](195 nt)
=-=-=-=-=-=-=-=-=-=-=-=-=-=-=-=-=-=-=-=-=-=-=-=-=-=-=-=-=-=-=-=
Performing Scan: dme-miR-4 vs CG5478.3
=-=-=-=-=-=-=-=-=-=-=-=-=-=-=-=-=-=-=-=-=-=-=-=-=-=-=-=-=-=-=-=
Score for this Scan:
No Hits Found above Threshold
Complete

Read Sequence:CG2727.3  epithelial membrane protein CG2727-PA, isoform A [Source:RefSeq_peptide;Acc:NP_523859](476 nt)
=-=-=-=-=-=-=-=-=-=-=-=-=-=-=-=-=-=-=-=-=-=-=-=-=-=-=-=-=-=-=-=
Performing Scan: dme-miR-4 vs CG2727.3
=-=-=-=-=-=-=-=-=-=-=-=-=-=-=-=-=-=-=-=-=-=-=-=-=-=-=-=-=-=-=-=
Score for this Scan:
No Hits Found above Threshold
Complete

Read Sequence:CG17136.3  RNA-binding protein 1. [Source:Uniprot/SWISSPROT;Acc:Q02427](171 nt)
=-=-=-=-=-=-=-=-=-=-=-=-=-=-=-=-=-=-=-=-=-=-=-=-=-=-=-=-=-=-=-=
Performing Scan: dme-miR-4 vs CG17136.3
=-=-=-=-=-=-=-=-=-=-=-=-=-=-=-=-=-=-=-=-=-=-=-=-=-=-=-=-=-=-=-=
Score for this Scan:
No Hits Found above Threshold
Complete

Read Sequence:CG40230.3  CG40230-PB.3 [Source:RefSeq_peptide;Acc:NP_001015128](50 nt)
=-=-=-=-=-=-=-=-=-=-=-=-=-=-=-=-=-=-=-=-=-=-=-=-=-=-=-=-=-=-=-=
Performing Scan: dme-miR-4 vs CG40230.3
=-=-=-=-=-=-=-=-=-=-=-=-=-=-=-=-=-=-=-=-=-=-=-=-=-=-=-=-=-=-=-=
Score for this Scan:
No Hits Found above Threshold
Complete

Read Sequence:CG17904.3  CG17904-PA [Source:RefSeq_peptide;Acc:NP_609805](473 nt)
=-=-=-=-=-=-=-=-=-=-=-=-=-=-=-=-=-=-=-=-=-=-=-=-=-=-=-=-=-=-=-=
Performing Scan: dme-miR-4 vs CG17904.3
=-=-=-=-=-=-=-=-=-=-=-=-=-=-=-=-=-=-=-=-=-=-=-=-=-=-=-=-=-=-=-=
Score for this Scan:
No Hits Found above Threshold
Complete

Read Sequence:CG10712.3  Chromator CG10712-PA, isoform A [Source:RefSeq_peptide;Acc:NP_649426](902 nt)
=-=-=-=-=-=-=-=-=-=-=-=-=-=-=-=-=-=-=-=-=-=-=-=-=-=-=-=-=-=-=-=
Performing Scan: dme-miR-4 vs CG10712.3
=-=-=-=-=-=-=-=-=-=-=-=-=-=-=-=-=-=-=-=-=-=-=-=-=-=-=-=-=-=-=-=
Score for this Scan:
No Hits Found above Threshold
Complete

Read Sequence:CG33473.3  luna CG33473-PB [Source:RefSeq_peptide;Acc:NP_995811](522 nt)
=-=-=-=-=-=-=-=-=-=-=-=-=-=-=-=-=-=-=-=-=-=-=-=-=-=-=-=-=-=-=-=
Performing Scan: dme-miR-4 vs CG33473.3
=-=-=-=-=-=-=-=-=-=-=-=-=-=-=-=-=-=-=-=-=-=-=-=-=-=-=-=-=-=-=-=
Score for this Scan:
No Hits Found above Threshold
Complete

Read Sequence:CG11668.3  CG11668-PA [Source:RefSeq_peptide;Acc:NP_650254](114 nt)
=-=-=-=-=-=-=-=-=-=-=-=-=-=-=-=-=-=-=-=-=-=-=-=-=-=-=-=-=-=-=-=
Performing Scan: dme-miR-4 vs CG11668.3
=-=-=-=-=-=-=-=-=-=-=-=-=-=-=-=-=-=-=-=-=-=-=-=-=-=-=-=-=-=-=-=
Score for this Scan:
No Hits Found above Threshold
Complete

Read Sequence:CG18743.3  Major heat shock 70 kDa protein Ab (Heat shock protein 70Ab) (HSP70- 87A7). [Source:Uniprot/SWISSPROT;Acc:P02825](234 nt)
=-=-=-=-=-=-=-=-=-=-=-=-=-=-=-=-=-=-=-=-=-=-=-=-=-=-=-=-=-=-=-=
Performing Scan: dme-miR-4 vs CG18743.3
=-=-=-=-=-=-=-=-=-=-=-=-=-=-=-=-=-=-=-=-=-=-=-=-=-=-=-=-=-=-=-=
Score for this Scan:
No Hits Found above Threshold
Complete

Read Sequence:CG4933.3  CG4933-PA [Source:RefSeq_peptide;Acc:NP_648880](77 nt)
=-=-=-=-=-=-=-=-=-=-=-=-=-=-=-=-=-=-=-=-=-=-=-=-=-=-=-=-=-=-=-=
Performing Scan: dme-miR-4 vs CG4933.3
=-=-=-=-=-=-=-=-=-=-=-=-=-=-=-=-=-=-=-=-=-=-=-=-=-=-=-=-=-=-=-=
Score for this Scan:
No Hits Found above Threshold
Complete

Read Sequence:CG2261.3  CstF-50 CG2261-PB, isoform B [Source:RefSeq_peptide;Acc:NP_733448](49 nt)
=-=-=-=-=-=-=-=-=-=-=-=-=-=-=-=-=-=-=-=-=-=-=-=-=-=-=-=-=-=-=-=
Performing Scan: dme-miR-4 vs CG2261.3
=-=-=-=-=-=-=-=-=-=-=-=-=-=-=-=-=-=-=-=-=-=-=-=-=-=-=-=-=-=-=-=
Score for this Scan:
No Hits Found above Threshold
Complete

Read Sequence:CG5316.3  Protein aprataxin-like. [Source:Uniprot/SWISSPROT;Acc:Q8MSG8](292 nt)
=-=-=-=-=-=-=-=-=-=-=-=-=-=-=-=-=-=-=-=-=-=-=-=-=-=-=-=-=-=-=-=
Performing Scan: dme-miR-4 vs CG5316.3
=-=-=-=-=-=-=-=-=-=-=-=-=-=-=-=-=-=-=-=-=-=-=-=-=-=-=-=-=-=-=-=
Score for this Scan:
No Hits Found above Threshold
Complete

Read Sequence:CG3092.3  CG3092-PA [Source:RefSeq_peptide;Acc:NP_611770](92 nt)
=-=-=-=-=-=-=-=-=-=-=-=-=-=-=-=-=-=-=-=-=-=-=-=-=-=-=-=-=-=-=-=
Performing Scan: dme-miR-4 vs CG3092.3
=-=-=-=-=-=-=-=-=-=-=-=-=-=-=-=-=-=-=-=-=-=-=-=-=-=-=-=-=-=-=-=
Score for this Scan:
No Hits Found above Threshold
Complete

Read Sequence:CG11804.3  ced-6 CG11804-PB, isoform B [Source:RefSeq_peptide;Acc:NP_724790](606 nt)
=-=-=-=-=-=-=-=-=-=-=-=-=-=-=-=-=-=-=-=-=-=-=-=-=-=-=-=-=-=-=-=
Performing Scan: dme-miR-4 vs CG11804.3
=-=-=-=-=-=-=-=-=-=-=-=-=-=-=-=-=-=-=-=-=-=-=-=-=-=-=-=-=-=-=-=
Score for this Scan:
No Hits Found above Threshold
Complete

Read Sequence:CG15257.3  Translocase inner membrane 17 CG15257-PA, isoform A [Source:RefSeq_peptide;Acc:NP_524746](123 nt)
=-=-=-=-=-=-=-=-=-=-=-=-=-=-=-=-=-=-=-=-=-=-=-=-=-=-=-=-=-=-=-=
Performing Scan: dme-miR-4 vs CG15257.3
=-=-=-=-=-=-=-=-=-=-=-=-=-=-=-=-=-=-=-=-=-=-=-=-=-=-=-=-=-=-=-=
Score for this Scan:
No Hits Found above Threshold
Complete

Read Sequence:CG7528.3  Smt3 activating enzyme 2 CG7528-PA [Source:RefSeq_peptide;Acc:NP_524756](116 nt)
=-=-=-=-=-=-=-=-=-=-=-=-=-=-=-=-=-=-=-=-=-=-=-=-=-=-=-=-=-=-=-=
Performing Scan: dme-miR-4 vs CG7528.3
=-=-=-=-=-=-=-=-=-=-=-=-=-=-=-=-=-=-=-=-=-=-=-=-=-=-=-=-=-=-=-=
Score for this Scan:
No Hits Found above Threshold
Complete

Read Sequence:CG17645.3  Pglym87 CG17645-PA [Source:RefSeq_peptide;Acc:NP_652041](472 nt)
=-=-=-=-=-=-=-=-=-=-=-=-=-=-=-=-=-=-=-=-=-=-=-=-=-=-=-=-=-=-=-=
Performing Scan: dme-miR-4 vs CG17645.3
=-=-=-=-=-=-=-=-=-=-=-=-=-=-=-=-=-=-=-=-=-=-=-=-=-=-=-=-=-=-=-=
Score for this Scan:
No Hits Found above Threshold
Complete

Read Sequence:CG12800.3  Probable cytochrome P450 6d4 (EC 1.14.-.-) (CYPVID4). [Source:Uniprot/SWISSPROT;Acc:Q9VCW1](252 nt)
=-=-=-=-=-=-=-=-=-=-=-=-=-=-=-=-=-=-=-=-=-=-=-=-=-=-=-=-=-=-=-=
Performing Scan: dme-miR-4 vs CG12800.3
=-=-=-=-=-=-=-=-=-=-=-=-=-=-=-=-=-=-=-=-=-=-=-=-=-=-=-=-=-=-=-=
Score for this Scan:
No Hits Found above Threshold
Complete

Read Sequence:CG31069.3  spindle D CG31069-PA [Source:RefSeq_peptide;Acc:NP_733200](124 nt)
=-=-=-=-=-=-=-=-=-=-=-=-=-=-=-=-=-=-=-=-=-=-=-=-=-=-=-=-=-=-=-=
Performing Scan: dme-miR-4 vs CG31069.3
=-=-=-=-=-=-=-=-=-=-=-=-=-=-=-=-=-=-=-=-=-=-=-=-=-=-=-=-=-=-=-=
Score for this Scan:
No Hits Found above Threshold
Complete

Read Sequence:CG2791.3  CG2791-PA [Source:RefSeq_peptide;Acc:NP_649752](213 nt)
=-=-=-=-=-=-=-=-=-=-=-=-=-=-=-=-=-=-=-=-=-=-=-=-=-=-=-=-=-=-=-=
Performing Scan: dme-miR-4 vs CG2791.3
=-=-=-=-=-=-=-=-=-=-=-=-=-=-=-=-=-=-=-=-=-=-=-=-=-=-=-=-=-=-=-=
Score for this Scan:
No Hits Found above Threshold
Complete

Read Sequence:CG7884.3  CG7884-PA [Source:RefSeq_peptide;Acc:NP_573366](747 nt)
=-=-=-=-=-=-=-=-=-=-=-=-=-=-=-=-=-=-=-=-=-=-=-=-=-=-=-=-=-=-=-=
Performing Scan: dme-miR-4 vs CG7884.3
=-=-=-=-=-=-=-=-=-=-=-=-=-=-=-=-=-=-=-=-=-=-=-=-=-=-=-=-=-=-=-=
Score for this Scan:
No Hits Found above Threshold
Complete

Read Sequence:CG32306.3  CG32306-PC, isoform C [Source:RefSeq_peptide;Acc:NP_728745](546 nt)
=-=-=-=-=-=-=-=-=-=-=-=-=-=-=-=-=-=-=-=-=-=-=-=-=-=-=-=-=-=-=-=
Performing Scan: dme-miR-4 vs CG32306.3
=-=-=-=-=-=-=-=-=-=-=-=-=-=-=-=-=-=-=-=-=-=-=-=-=-=-=-=-=-=-=-=
Score for this Scan:
No Hits Found above Threshold
Complete

Read Sequence:CG17994.3  CG17994-PA [Source:RefSeq_peptide;Acc:NP_610212](88 nt)
=-=-=-=-=-=-=-=-=-=-=-=-=-=-=-=-=-=-=-=-=-=-=-=-=-=-=-=-=-=-=-=
Performing Scan: dme-miR-4 vs CG17994.3
=-=-=-=-=-=-=-=-=-=-=-=-=-=-=-=-=-=-=-=-=-=-=-=-=-=-=-=-=-=-=-=
Score for this Scan:
No Hits Found above Threshold
Complete

Read Sequence:CG9738.3  MAP kinase kinase 4 CG9738-PA [Source:RefSeq_peptide;Acc:NP_477353](1157 nt)
=-=-=-=-=-=-=-=-=-=-=-=-=-=-=-=-=-=-=-=-=-=-=-=-=-=-=-=-=-=-=-=
Performing Scan: dme-miR-4 vs CG9738.3
=-=-=-=-=-=-=-=-=-=-=-=-=-=-=-=-=-=-=-=-=-=-=-=-=-=-=-=-=-=-=-=
Score for this Scan:
No Hits Found above Threshold
Complete

Read Sequence:CG3838.3  CG3838-PB, isoform B [Source:RefSeq_peptide;Acc:NP_609298](607 nt)
=-=-=-=-=-=-=-=-=-=-=-=-=-=-=-=-=-=-=-=-=-=-=-=-=-=-=-=-=-=-=-=
Performing Scan: dme-miR-4 vs CG3838.3
=-=-=-=-=-=-=-=-=-=-=-=-=-=-=-=-=-=-=-=-=-=-=-=-=-=-=-=-=-=-=-=
Score for this Scan:
No Hits Found above Threshold
Complete

Read Sequence:CG3797.3  CG3797-PA [Source:RefSeq_peptide;Acc:NP_649085](506 nt)
=-=-=-=-=-=-=-=-=-=-=-=-=-=-=-=-=-=-=-=-=-=-=-=-=-=-=-=-=-=-=-=
Performing Scan: dme-miR-4 vs CG3797.3
=-=-=-=-=-=-=-=-=-=-=-=-=-=-=-=-=-=-=-=-=-=-=-=-=-=-=-=-=-=-=-=
Score for this Scan:
No Hits Found above Threshold
Complete

Read Sequence:CG18106.3  Immune-induced peptide 2 precursor (DIM-2). [Source:Uniprot/SWISSPROT;Acc:O77150](163 nt)
=-=-=-=-=-=-=-=-=-=-=-=-=-=-=-=-=-=-=-=-=-=-=-=-=-=-=-=-=-=-=-=
Performing Scan: dme-miR-4 vs CG18106.3
=-=-=-=-=-=-=-=-=-=-=-=-=-=-=-=-=-=-=-=-=-=-=-=-=-=-=-=-=-=-=-=
Score for this Scan:
No Hits Found above Threshold
Complete

Read Sequence:CG9652.3  Dopamine receptor 1 precursor (D-DOP1) (dDA1). [Source:Uniprot/SWISSPROT;Acc:P41596](637 nt)
=-=-=-=-=-=-=-=-=-=-=-=-=-=-=-=-=-=-=-=-=-=-=-=-=-=-=-=-=-=-=-=
Performing Scan: dme-miR-4 vs CG9652.3
=-=-=-=-=-=-=-=-=-=-=-=-=-=-=-=-=-=-=-=-=-=-=-=-=-=-=-=-=-=-=-=
Score for this Scan:
No Hits Found above Threshold
Complete

Read Sequence:CG4605.3  Accessory gland-specific peptide 32CD CG4605-PA [Source:RefSeq_peptide;Acc:NP_477328](104 nt)
=-=-=-=-=-=-=-=-=-=-=-=-=-=-=-=-=-=-=-=-=-=-=-=-=-=-=-=-=-=-=-=
Performing Scan: dme-miR-4 vs CG4605.3
=-=-=-=-=-=-=-=-=-=-=-=-=-=-=-=-=-=-=-=-=-=-=-=-=-=-=-=-=-=-=-=
Score for this Scan:
No Hits Found above Threshold
Complete

Read Sequence:CG30387.3  CG30387-PA, isoform A [Source:RefSeq_peptide;Acc:NP_611574](262 nt)
=-=-=-=-=-=-=-=-=-=-=-=-=-=-=-=-=-=-=-=-=-=-=-=-=-=-=-=-=-=-=-=
Performing Scan: dme-miR-4 vs CG30387.3
=-=-=-=-=-=-=-=-=-=-=-=-=-=-=-=-=-=-=-=-=-=-=-=-=-=-=-=-=-=-=-=
Score for this Scan:
No Hits Found above Threshold
Complete

Read Sequence:CG2128.3  Hdac3 CG2128-PA [Source:RefSeq_peptide;Acc:NP_651978](68 nt)
=-=-=-=-=-=-=-=-=-=-=-=-=-=-=-=-=-=-=-=-=-=-=-=-=-=-=-=-=-=-=-=
Performing Scan: dme-miR-4 vs CG2128.3
=-=-=-=-=-=-=-=-=-=-=-=-=-=-=-=-=-=-=-=-=-=-=-=-=-=-=-=-=-=-=-=
Score for this Scan:
No Hits Found above Threshold
Complete

Read Sequence:CG9581.3  CG9581-PA [Source:RefSeq_peptide;Acc:NP_608376](105 nt)
=-=-=-=-=-=-=-=-=-=-=-=-=-=-=-=-=-=-=-=-=-=-=-=-=-=-=-=-=-=-=-=
Performing Scan: dme-miR-4 vs CG9581.3
=-=-=-=-=-=-=-=-=-=-=-=-=-=-=-=-=-=-=-=-=-=-=-=-=-=-=-=-=-=-=-=
Score for this Scan:
No Hits Found above Threshold
Complete

Read Sequence:CG4346.3  radish CG4346-PA [Source:RefSeq_peptide;Acc:NP_572855](219 nt)
=-=-=-=-=-=-=-=-=-=-=-=-=-=-=-=-=-=-=-=-=-=-=-=-=-=-=-=-=-=-=-=
Performing Scan: dme-miR-4 vs CG4346.3
=-=-=-=-=-=-=-=-=-=-=-=-=-=-=-=-=-=-=-=-=-=-=-=-=-=-=-=-=-=-=-=
Score for this Scan:
No Hits Found above Threshold
Complete

Read Sequence:CG33323.3  48 related 1 CG33323-PA [Source:RefSeq_peptide;Acc:NP_996177](236 nt)
=-=-=-=-=-=-=-=-=-=-=-=-=-=-=-=-=-=-=-=-=-=-=-=-=-=-=-=-=-=-=-=
Performing Scan: dme-miR-4 vs CG33323.3
=-=-=-=-=-=-=-=-=-=-=-=-=-=-=-=-=-=-=-=-=-=-=-=-=-=-=-=-=-=-=-=
Score for this Scan:
No Hits Found above Threshold
Complete

Read Sequence:CG1056.3  Serotonin receptor 2 CG1056-PB, isoform B [Source:RefSeq_peptide;Acc:NP_730859](381 nt)
=-=-=-=-=-=-=-=-=-=-=-=-=-=-=-=-=-=-=-=-=-=-=-=-=-=-=-=-=-=-=-=
Performing Scan: dme-miR-4 vs CG1056.3
=-=-=-=-=-=-=-=-=-=-=-=-=-=-=-=-=-=-=-=-=-=-=-=-=-=-=-=-=-=-=-=
Score for this Scan:
No Hits Found above Threshold
Complete

Read Sequence:CG9222.3  CG9222-PA [Source:RefSeq_peptide;Acc:NP_608999](112 nt)
=-=-=-=-=-=-=-=-=-=-=-=-=-=-=-=-=-=-=-=-=-=-=-=-=-=-=-=-=-=-=-=
Performing Scan: dme-miR-4 vs CG9222.3
=-=-=-=-=-=-=-=-=-=-=-=-=-=-=-=-=-=-=-=-=-=-=-=-=-=-=-=-=-=-=-=
Score for this Scan:
No Hits Found above Threshold
Complete

Read Sequence:CG3287.3  CG3287-PC, isoform C [Source:RefSeq_peptide;Acc:NP_724503](508 nt)
=-=-=-=-=-=-=-=-=-=-=-=-=-=-=-=-=-=-=-=-=-=-=-=-=-=-=-=-=-=-=-=
Performing Scan: dme-miR-4 vs CG3287.3
=-=-=-=-=-=-=-=-=-=-=-=-=-=-=-=-=-=-=-=-=-=-=-=-=-=-=-=-=-=-=-=
Score for this Scan:
No Hits Found above Threshold
Complete

Read Sequence:CG7576.3  Ras-related protein Rab-3. [Source:Uniprot/SWISSPROT;Acc:P25228](2482 nt)
=-=-=-=-=-=-=-=-=-=-=-=-=-=-=-=-=-=-=-=-=-=-=-=-=-=-=-=-=-=-=-=
Performing Scan: dme-miR-4 vs CG7576.3
=-=-=-=-=-=-=-=-=-=-=-=-=-=-=-=-=-=-=-=-=-=-=-=-=-=-=-=-=-=-=-=
Score for this Scan:
No Hits Found above Threshold
Complete

Read Sequence:CG5619.3  Protein trunk precursor. [Source:Uniprot/SWISSPROT;Acc:Q24155](59 nt)
=-=-=-=-=-=-=-=-=-=-=-=-=-=-=-=-=-=-=-=-=-=-=-=-=-=-=-=-=-=-=-=
Performing Scan: dme-miR-4 vs CG5619.3
=-=-=-=-=-=-=-=-=-=-=-=-=-=-=-=-=-=-=-=-=-=-=-=-=-=-=-=-=-=-=-=
Score for this Scan:
No Hits Found above Threshold
Complete

Read Sequence:CG4944.3  ciboulot CG4944-PA, isoform A [Source:RefSeq_peptide;Acc:NP_726908](431 nt)
=-=-=-=-=-=-=-=-=-=-=-=-=-=-=-=-=-=-=-=-=-=-=-=-=-=-=-=-=-=-=-=
Performing Scan: dme-miR-4 vs CG4944.3
=-=-=-=-=-=-=-=-=-=-=-=-=-=-=-=-=-=-=-=-=-=-=-=-=-=-=-=-=-=-=-=
Score for this Scan:
No Hits Found above Threshold
Complete

Read Sequence:CG13620.3  CG13620-PA [Source:RefSeq_peptide;Acc:NP_651273](727 nt)
=-=-=-=-=-=-=-=-=-=-=-=-=-=-=-=-=-=-=-=-=-=-=-=-=-=-=-=-=-=-=-=
Performing Scan: dme-miR-4 vs CG13620.3
=-=-=-=-=-=-=-=-=-=-=-=-=-=-=-=-=-=-=-=-=-=-=-=-=-=-=-=-=-=-=-=
Score for this Scan:
No Hits Found above Threshold
Complete

Read Sequence:CG8503.3  CG8503-PA [Source:RefSeq_peptide;Acc:NP_610944](72 nt)
=-=-=-=-=-=-=-=-=-=-=-=-=-=-=-=-=-=-=-=-=-=-=-=-=-=-=-=-=-=-=-=
Performing Scan: dme-miR-4 vs CG8503.3
=-=-=-=-=-=-=-=-=-=-=-=-=-=-=-=-=-=-=-=-=-=-=-=-=-=-=-=-=-=-=-=
Score for this Scan:
No Hits Found above Threshold
Complete

Read Sequence:CG15926.3  CG15926-PA [Source:RefSeq_peptide;Acc:NP_572802](937 nt)
=-=-=-=-=-=-=-=-=-=-=-=-=-=-=-=-=-=-=-=-=-=-=-=-=-=-=-=-=-=-=-=
Performing Scan: dme-miR-4 vs CG15926.3
=-=-=-=-=-=-=-=-=-=-=-=-=-=-=-=-=-=-=-=-=-=-=-=-=-=-=-=-=-=-=-=
Score for this Scan:
No Hits Found above Threshold
Complete

Read Sequence:CG14881.3  CG14881-PB, isoform B [Source:RefSeq_peptide;Acc:NP_650541](40 nt)
=-=-=-=-=-=-=-=-=-=-=-=-=-=-=-=-=-=-=-=-=-=-=-=-=-=-=-=-=-=-=-=
Performing Scan: dme-miR-4 vs CG14881.3
=-=-=-=-=-=-=-=-=-=-=-=-=-=-=-=-=-=-=-=-=-=-=-=-=-=-=-=-=-=-=-=
Score for this Scan:
No Hits Found above Threshold
Complete

Read Sequence:CG12028.3  Cytochrome P450 302a1, mitochondrial precursor (EC 1.14.99.-) (Disembodied protein). [Source:Uniprot/SWISSPROT;Acc:Q9NGX9](208 nt)
=-=-=-=-=-=-=-=-=-=-=-=-=-=-=-=-=-=-=-=-=-=-=-=-=-=-=-=-=-=-=-=
Performing Scan: dme-miR-4 vs CG12028.3
=-=-=-=-=-=-=-=-=-=-=-=-=-=-=-=-=-=-=-=-=-=-=-=-=-=-=-=-=-=-=-=
Score for this Scan:
No Hits Found above Threshold
Complete

Read Sequence:CG14821.3  CG14821-PA [Source:RefSeq_peptide;Acc:NP_648061](160 nt)
=-=-=-=-=-=-=-=-=-=-=-=-=-=-=-=-=-=-=-=-=-=-=-=-=-=-=-=-=-=-=-=
Performing Scan: dme-miR-4 vs CG14821.3
=-=-=-=-=-=-=-=-=-=-=-=-=-=-=-=-=-=-=-=-=-=-=-=-=-=-=-=-=-=-=-=
Score for this Scan:
No Hits Found above Threshold
Complete

Read Sequence:CG12310.3  CG12310-PA [Source:RefSeq_peptide;Acc:NP_648737](164 nt)
=-=-=-=-=-=-=-=-=-=-=-=-=-=-=-=-=-=-=-=-=-=-=-=-=-=-=-=-=-=-=-=
Performing Scan: dme-miR-4 vs CG12310.3
=-=-=-=-=-=-=-=-=-=-=-=-=-=-=-=-=-=-=-=-=-=-=-=-=-=-=-=-=-=-=-=
Score for this Scan:
No Hits Found above Threshold
Complete

Read Sequence:CG7025.3  CG7025-PA [Source:RefSeq_peptide;Acc:NP_609133](46 nt)
=-=-=-=-=-=-=-=-=-=-=-=-=-=-=-=-=-=-=-=-=-=-=-=-=-=-=-=-=-=-=-=
Performing Scan: dme-miR-4 vs CG7025.3
=-=-=-=-=-=-=-=-=-=-=-=-=-=-=-=-=-=-=-=-=-=-=-=-=-=-=-=-=-=-=-=
Score for this Scan:
No Hits Found above Threshold
Complete

Read Sequence:CG8714.3  sugar transporter 1 CG8714-PA [Source:RefSeq_peptide;Acc:NP_523658](569 nt)
=-=-=-=-=-=-=-=-=-=-=-=-=-=-=-=-=-=-=-=-=-=-=-=-=-=-=-=-=-=-=-=
Performing Scan: dme-miR-4 vs CG8714.3
=-=-=-=-=-=-=-=-=-=-=-=-=-=-=-=-=-=-=-=-=-=-=-=-=-=-=-=-=-=-=-=
Score for this Scan:
No Hits Found above Threshold
Complete

Read Sequence:CG32399.3  CG32399-PA [Source:RefSeq_peptide;Acc:NP_729165](91 nt)
=-=-=-=-=-=-=-=-=-=-=-=-=-=-=-=-=-=-=-=-=-=-=-=-=-=-=-=-=-=-=-=
Performing Scan: dme-miR-4 vs CG32399.3
=-=-=-=-=-=-=-=-=-=-=-=-=-=-=-=-=-=-=-=-=-=-=-=-=-=-=-=-=-=-=-=
Score for this Scan:
No Hits Found above Threshold
Complete

Read Sequence:CG6488.3  Putative conserved oligomeric Golgi complex component 8. [Source:Uniprot/SWISSPROT;Acc:Q9VKH0](107 nt)
=-=-=-=-=-=-=-=-=-=-=-=-=-=-=-=-=-=-=-=-=-=-=-=-=-=-=-=-=-=-=-=
Performing Scan: dme-miR-4 vs CG6488.3
=-=-=-=-=-=-=-=-=-=-=-=-=-=-=-=-=-=-=-=-=-=-=-=-=-=-=-=-=-=-=-=
Score for this Scan:
No Hits Found above Threshold
Complete

Read Sequence:CG4136.3  CG4136-PA [Source:RefSeq_peptide;Acc:NP_572232](195 nt)
=-=-=-=-=-=-=-=-=-=-=-=-=-=-=-=-=-=-=-=-=-=-=-=-=-=-=-=-=-=-=-=
Performing Scan: dme-miR-4 vs CG4136.3
=-=-=-=-=-=-=-=-=-=-=-=-=-=-=-=-=-=-=-=-=-=-=-=-=-=-=-=-=-=-=-=
Score for this Scan:
No Hits Found above Threshold
Complete

Read Sequence:CG7971.3  CG7971-PB, isoform B [Source:RefSeq_peptide;Acc:NP_728653](242 nt)
=-=-=-=-=-=-=-=-=-=-=-=-=-=-=-=-=-=-=-=-=-=-=-=-=-=-=-=-=-=-=-=
Performing Scan: dme-miR-4 vs CG7971.3
=-=-=-=-=-=-=-=-=-=-=-=-=-=-=-=-=-=-=-=-=-=-=-=-=-=-=-=-=-=-=-=
Score for this Scan:
No Hits Found above Threshold
Complete

Read Sequence:CG5720.3  CG5720-PA [Source:RefSeq_peptide;Acc:NP_651243](324 nt)
=-=-=-=-=-=-=-=-=-=-=-=-=-=-=-=-=-=-=-=-=-=-=-=-=-=-=-=-=-=-=-=
Performing Scan: dme-miR-4 vs CG5720.3
=-=-=-=-=-=-=-=-=-=-=-=-=-=-=-=-=-=-=-=-=-=-=-=-=-=-=-=-=-=-=-=
Score for this Scan:
No Hits Found above Threshold
Complete

Read Sequence:CG12519.3  CG12519-PA [Source:RefSeq_peptide;Acc:NP_649114](59 nt)
=-=-=-=-=-=-=-=-=-=-=-=-=-=-=-=-=-=-=-=-=-=-=-=-=-=-=-=-=-=-=-=
Performing Scan: dme-miR-4 vs CG12519.3
=-=-=-=-=-=-=-=-=-=-=-=-=-=-=-=-=-=-=-=-=-=-=-=-=-=-=-=-=-=-=-=
Score for this Scan:
No Hits Found above Threshold
Complete

Read Sequence:CG3008.3  CG3008-PA [Source:RefSeq_peptide;Acc:NP_608871](165 nt)
=-=-=-=-=-=-=-=-=-=-=-=-=-=-=-=-=-=-=-=-=-=-=-=-=-=-=-=-=-=-=-=
Performing Scan: dme-miR-4 vs CG3008.3
=-=-=-=-=-=-=-=-=-=-=-=-=-=-=-=-=-=-=-=-=-=-=-=-=-=-=-=-=-=-=-=
Score for this Scan:
No Hits Found above Threshold
Complete

Read Sequence:CG7766.3  Probable phosphorylase b kinase alpha regulatory chain (Phosphorylase kinase alpha subunit). [Source:Uniprot/SWISSPROT;Acc:Q9W391](637 nt)
=-=-=-=-=-=-=-=-=-=-=-=-=-=-=-=-=-=-=-=-=-=-=-=-=-=-=-=-=-=-=-=
Performing Scan: dme-miR-4 vs CG7766.3
=-=-=-=-=-=-=-=-=-=-=-=-=-=-=-=-=-=-=-=-=-=-=-=-=-=-=-=-=-=-=-=
Score for this Scan:
No Hits Found above Threshold
Complete

Read Sequence:CG9776.3  CG9776-PB, isoform B [Source:RefSeq_peptide;Acc:NP_730813](202 nt)
=-=-=-=-=-=-=-=-=-=-=-=-=-=-=-=-=-=-=-=-=-=-=-=-=-=-=-=-=-=-=-=
Performing Scan: dme-miR-4 vs CG9776.3
=-=-=-=-=-=-=-=-=-=-=-=-=-=-=-=-=-=-=-=-=-=-=-=-=-=-=-=-=-=-=-=
Score for this Scan:
No Hits Found above Threshold
Complete

Read Sequence:CG5160.3  CG5160-PA [Source:RefSeq_peptide;Acc:NP_609112](91 nt)
=-=-=-=-=-=-=-=-=-=-=-=-=-=-=-=-=-=-=-=-=-=-=-=-=-=-=-=-=-=-=-=
Performing Scan: dme-miR-4 vs CG5160.3
=-=-=-=-=-=-=-=-=-=-=-=-=-=-=-=-=-=-=-=-=-=-=-=-=-=-=-=-=-=-=-=
Score for this Scan:
No Hits Found above Threshold
Complete

Read Sequence:CG12734.3  CG12734-PB, isoform B [Source:RefSeq_peptide;Acc:NP_995984](624 nt)
=-=-=-=-=-=-=-=-=-=-=-=-=-=-=-=-=-=-=-=-=-=-=-=-=-=-=-=-=-=-=-=
Performing Scan: dme-miR-4 vs CG12734.3
=-=-=-=-=-=-=-=-=-=-=-=-=-=-=-=-=-=-=-=-=-=-=-=-=-=-=-=-=-=-=-=
Score for this Scan:
No Hits Found above Threshold
Complete

Read Sequence:CG5803.3  Fasciclin-3 precursor (Fasciclin III) (FAS III). [Source:Uniprot/SWISSPROT;Acc:P15278](372 nt)
=-=-=-=-=-=-=-=-=-=-=-=-=-=-=-=-=-=-=-=-=-=-=-=-=-=-=-=-=-=-=-=
Performing Scan: dme-miR-4 vs CG5803.3
=-=-=-=-=-=-=-=-=-=-=-=-=-=-=-=-=-=-=-=-=-=-=-=-=-=-=-=-=-=-=-=
Score for this Scan:
No Hits Found above Threshold
Complete

Read Sequence:CG10063.3  CG10063-PA [Source:RefSeq_peptide;Acc:NP_648068](83 nt)
=-=-=-=-=-=-=-=-=-=-=-=-=-=-=-=-=-=-=-=-=-=-=-=-=-=-=-=-=-=-=-=
Performing Scan: dme-miR-4 vs CG10063.3
=-=-=-=-=-=-=-=-=-=-=-=-=-=-=-=-=-=-=-=-=-=-=-=-=-=-=-=-=-=-=-=
Score for this Scan:
No Hits Found above Threshold
Complete

Read Sequence:CG12052.3  Longitudinals lacking protein, isoforms H/M/V. [Source:Uniprot/SWISSPROT;Acc:P42284](214 nt)
=-=-=-=-=-=-=-=-=-=-=-=-=-=-=-=-=-=-=-=-=-=-=-=-=-=-=-=-=-=-=-=
Performing Scan: dme-miR-4 vs CG12052.3
=-=-=-=-=-=-=-=-=-=-=-=-=-=-=-=-=-=-=-=-=-=-=-=-=-=-=-=-=-=-=-=
Score for this Scan:
No Hits Found above Threshold
Complete

Read Sequence:CG8989.3  Histone H3.3 (H3.A/B) (H3.3Q). [Source:Uniprot/SWISSPROT;Acc:P84249](874 nt)
=-=-=-=-=-=-=-=-=-=-=-=-=-=-=-=-=-=-=-=-=-=-=-=-=-=-=-=-=-=-=-=
Performing Scan: dme-miR-4 vs CG8989.3
=-=-=-=-=-=-=-=-=-=-=-=-=-=-=-=-=-=-=-=-=-=-=-=-=-=-=-=-=-=-=-=
Score for this Scan:
No Hits Found above Threshold
Complete

Read Sequence:CG32245.3  CG32245-PB, isoform B [Source:RefSeq_peptide;Acc:NP_729018](429 nt)
=-=-=-=-=-=-=-=-=-=-=-=-=-=-=-=-=-=-=-=-=-=-=-=-=-=-=-=-=-=-=-=
Performing Scan: dme-miR-4 vs CG32245.3
=-=-=-=-=-=-=-=-=-=-=-=-=-=-=-=-=-=-=-=-=-=-=-=-=-=-=-=-=-=-=-=
Score for this Scan:
No Hits Found above Threshold
Complete

Read Sequence:CG17534.3  Glutathione S transferase E9 CG17534-PA [Source:RefSeq_peptide;Acc:NP_725784](79 nt)
=-=-=-=-=-=-=-=-=-=-=-=-=-=-=-=-=-=-=-=-=-=-=-=-=-=-=-=-=-=-=-=
Performing Scan: dme-miR-4 vs CG17534.3
=-=-=-=-=-=-=-=-=-=-=-=-=-=-=-=-=-=-=-=-=-=-=-=-=-=-=-=-=-=-=-=
Score for this Scan:
No Hits Found above Threshold
Complete

Read Sequence:CG17012.3  CG17012-PA [Source:RefSeq_peptide;Acc:NP_608662](98 nt)
=-=-=-=-=-=-=-=-=-=-=-=-=-=-=-=-=-=-=-=-=-=-=-=-=-=-=-=-=-=-=-=
Performing Scan: dme-miR-4 vs CG17012.3
=-=-=-=-=-=-=-=-=-=-=-=-=-=-=-=-=-=-=-=-=-=-=-=-=-=-=-=-=-=-=-=
Score for this Scan:
No Hits Found above Threshold
Complete

Read Sequence:CG6388.3  Probable N(2),N(2)-dimethylguanosine tRNA methyltransferase (EC 2.1.1.32) (tRNA(guanine-26,N(2)-N(2)) methyltransferase) (tRNA 2,2-dimethylguanosine-26 methyltransferase) (tRNA(m(2,2)G26)dimethyltransferase). [Source:Uniprot/SWISSPROT;Acc:Q9VK89](59 nt)
=-=-=-=-=-=-=-=-=-=-=-=-=-=-=-=-=-=-=-=-=-=-=-=-=-=-=-=-=-=-=-=
Performing Scan: dme-miR-4 vs CG6388.3
=-=-=-=-=-=-=-=-=-=-=-=-=-=-=-=-=-=-=-=-=-=-=-=-=-=-=-=-=-=-=-=
Score for this Scan:
No Hits Found above Threshold
Complete

Read Sequence:CG4966.3  CG4966-PA, isoform A [Source:RefSeq_peptide;Acc:NP_611246](788 nt)
=-=-=-=-=-=-=-=-=-=-=-=-=-=-=-=-=-=-=-=-=-=-=-=-=-=-=-=-=-=-=-=
Performing Scan: dme-miR-4 vs CG4966.3
=-=-=-=-=-=-=-=-=-=-=-=-=-=-=-=-=-=-=-=-=-=-=-=-=-=-=-=-=-=-=-=
Score for this Scan:
No Hits Found above Threshold
Complete

Read Sequence:CG31324.3  CG31324-PA [Source:RefSeq_peptide;Acc:NP_733138](1064 nt)
=-=-=-=-=-=-=-=-=-=-=-=-=-=-=-=-=-=-=-=-=-=-=-=-=-=-=-=-=-=-=-=
Performing Scan: dme-miR-4 vs CG31324.3
=-=-=-=-=-=-=-=-=-=-=-=-=-=-=-=-=-=-=-=-=-=-=-=-=-=-=-=-=-=-=-=
Score for this Scan:
No Hits Found above Threshold
Complete

Read Sequence:CG30035.3  CG30035-PB, isoform B [Source:RefSeq_peptide;Acc:NP_725068](351 nt)
=-=-=-=-=-=-=-=-=-=-=-=-=-=-=-=-=-=-=-=-=-=-=-=-=-=-=-=-=-=-=-=
Performing Scan: dme-miR-4 vs CG30035.3
=-=-=-=-=-=-=-=-=-=-=-=-=-=-=-=-=-=-=-=-=-=-=-=-=-=-=-=-=-=-=-=
Score for this Scan:
No Hits Found above Threshold
Complete

Read Sequence:CG7437.3  mushroom-body expressed CG7437-PC, isoform C [Source:RefSeq_peptide;Acc:NP_996145](962 nt)
=-=-=-=-=-=-=-=-=-=-=-=-=-=-=-=-=-=-=-=-=-=-=-=-=-=-=-=-=-=-=-=
Performing Scan: dme-miR-4 vs CG7437.3
=-=-=-=-=-=-=-=-=-=-=-=-=-=-=-=-=-=-=-=-=-=-=-=-=-=-=-=-=-=-=-=
Score for this Scan:
No Hits Found above Threshold
Complete

Read Sequence:CG32775.3  Galactosylgalactosylxylosylprotein 3-beta-glucuronosyltransferase I (EC 2.4.1.135) (Beta-1,3-glucuronyltransferase I) (Glucuronosyltransferase-I) (DmGlcAT-I) (UDP-GlcUA:Gal Beta-1,3-Gal-R glucuronyltransferase) (GlcUAT-I). [Source:Uniprot/SWISSPROT;Acc:O97422](578 nt)
=-=-=-=-=-=-=-=-=-=-=-=-=-=-=-=-=-=-=-=-=-=-=-=-=-=-=-=-=-=-=-=
Performing Scan: dme-miR-4 vs CG32775.3
=-=-=-=-=-=-=-=-=-=-=-=-=-=-=-=-=-=-=-=-=-=-=-=-=-=-=-=-=-=-=-=
Score for this Scan:
No Hits Found above Threshold
Complete

Read Sequence:CG6824.3  Protein ovo (Protein shaven baby). [Source:Uniprot/SWISSPROT;Acc:P51521](613 nt)
=-=-=-=-=-=-=-=-=-=-=-=-=-=-=-=-=-=-=-=-=-=-=-=-=-=-=-=-=-=-=-=
Performing Scan: dme-miR-4 vs CG6824.3
=-=-=-=-=-=-=-=-=-=-=-=-=-=-=-=-=-=-=-=-=-=-=-=-=-=-=-=-=-=-=-=
Score for this Scan:
No Hits Found above Threshold
Complete

Read Sequence:CG9074.3  Accessory gland-specific peptide 57Da precursor (Male accessory gland secretory protein 57Da). [Source:Uniprot/SWISSPROT;Acc:Q9VBL6](77 nt)
=-=-=-=-=-=-=-=-=-=-=-=-=-=-=-=-=-=-=-=-=-=-=-=-=-=-=-=-=-=-=-=
Performing Scan: dme-miR-4 vs CG9074.3
=-=-=-=-=-=-=-=-=-=-=-=-=-=-=-=-=-=-=-=-=-=-=-=-=-=-=-=-=-=-=-=
Score for this Scan:
No Hits Found above Threshold
Complete

Read Sequence:CG7113.3  3-hydroxyacyl-CoA dehydrogenase type-2 (EC 1.1.1.35) (3-hydroxyacyl- CoA dehydrogenase type II) (Type II HADH) (3-hydroxy-2-methylbutyryl- CoA dehydrogenase) (EC 1.1.1.178) (Scully protein). [Source:Uniprot/SWISSPROT;Acc:O18404](145 nt)
=-=-=-=-=-=-=-=-=-=-=-=-=-=-=-=-=-=-=-=-=-=-=-=-=-=-=-=-=-=-=-=
Performing Scan: dme-miR-4 vs CG7113.3
=-=-=-=-=-=-=-=-=-=-=-=-=-=-=-=-=-=-=-=-=-=-=-=-=-=-=-=-=-=-=-=
Score for this Scan:
No Hits Found above Threshold
Complete

Read Sequence:CG8770.3  Guanine nucleotide-binding protein beta subunit 2. [Source:Uniprot/SWISSPROT;Acc:P29829](334 nt)
=-=-=-=-=-=-=-=-=-=-=-=-=-=-=-=-=-=-=-=-=-=-=-=-=-=-=-=-=-=-=-=
Performing Scan: dme-miR-4 vs CG8770.3
=-=-=-=-=-=-=-=-=-=-=-=-=-=-=-=-=-=-=-=-=-=-=-=-=-=-=-=-=-=-=-=
Score for this Scan:
No Hits Found above Threshold
Complete

Read Sequence:CG17280.3  CG17280-PA [Source:RefSeq_peptide;Acc:NP_611805](212 nt)
=-=-=-=-=-=-=-=-=-=-=-=-=-=-=-=-=-=-=-=-=-=-=-=-=-=-=-=-=-=-=-=
Performing Scan: dme-miR-4 vs CG17280.3
=-=-=-=-=-=-=-=-=-=-=-=-=-=-=-=-=-=-=-=-=-=-=-=-=-=-=-=-=-=-=-=
Score for this Scan:
No Hits Found above Threshold
Complete

Read Sequence:CG11458.3  CG11458-PA [Source:RefSeq_peptide;Acc:NP_652283](206 nt)
=-=-=-=-=-=-=-=-=-=-=-=-=-=-=-=-=-=-=-=-=-=-=-=-=-=-=-=-=-=-=-=
Performing Scan: dme-miR-4 vs CG11458.3
=-=-=-=-=-=-=-=-=-=-=-=-=-=-=-=-=-=-=-=-=-=-=-=-=-=-=-=-=-=-=-=
Score for this Scan:
No Hits Found above Threshold
Complete

Read Sequence:CG3629.3  Homeotic protein distal-less (Protein brista). [Source:Uniprot/SWISSPROT;Acc:P20009](585 nt)
=-=-=-=-=-=-=-=-=-=-=-=-=-=-=-=-=-=-=-=-=-=-=-=-=-=-=-=-=-=-=-=
Performing Scan: dme-miR-4 vs CG3629.3
=-=-=-=-=-=-=-=-=-=-=-=-=-=-=-=-=-=-=-=-=-=-=-=-=-=-=-=-=-=-=-=
Score for this Scan:
No Hits Found above Threshold
Complete

Read Sequence:CG31137.3  CG31137-PE, isoform E [Source:RefSeq_peptide;Acc:NP_732966](848 nt)
=-=-=-=-=-=-=-=-=-=-=-=-=-=-=-=-=-=-=-=-=-=-=-=-=-=-=-=-=-=-=-=
Performing Scan: dme-miR-4 vs CG31137.3
=-=-=-=-=-=-=-=-=-=-=-=-=-=-=-=-=-=-=-=-=-=-=-=-=-=-=-=-=-=-=-=
Score for this Scan:
No Hits Found above Threshold
Complete

Read Sequence:CG18247.3  Tyrosine-protein kinase shark (EC 2.7.10.2). [Source:Uniprot/SWISSPROT;Acc:Q24145](302 nt)
=-=-=-=-=-=-=-=-=-=-=-=-=-=-=-=-=-=-=-=-=-=-=-=-=-=-=-=-=-=-=-=
Performing Scan: dme-miR-4 vs CG18247.3
=-=-=-=-=-=-=-=-=-=-=-=-=-=-=-=-=-=-=-=-=-=-=-=-=-=-=-=-=-=-=-=
Score for this Scan:
No Hits Found above Threshold
Complete

Read Sequence:CG5134.3  Mediator complex subunit 9 CG5134-PC, isoform C [Source:RefSeq_peptide;Acc:NP_788400](374 nt)
=-=-=-=-=-=-=-=-=-=-=-=-=-=-=-=-=-=-=-=-=-=-=-=-=-=-=-=-=-=-=-=
Performing Scan: dme-miR-4 vs CG5134.3
=-=-=-=-=-=-=-=-=-=-=-=-=-=-=-=-=-=-=-=-=-=-=-=-=-=-=-=-=-=-=-=
Score for this Scan:
No Hits Found above Threshold
Complete

Read Sequence:CG10373.3  CG10373-PA [Source:RefSeq_peptide;Acc:NP_609901](184 nt)
=-=-=-=-=-=-=-=-=-=-=-=-=-=-=-=-=-=-=-=-=-=-=-=-=-=-=-=-=-=-=-=
Performing Scan: dme-miR-4 vs CG10373.3
=-=-=-=-=-=-=-=-=-=-=-=-=-=-=-=-=-=-=-=-=-=-=-=-=-=-=-=-=-=-=-=
Score for this Scan:
No Hits Found above Threshold
Complete

Read Sequence:CG33934.3  CG33934-PA, isoform A [Source:RefSeq_peptide;Acc:NP_001027200](298 nt)
=-=-=-=-=-=-=-=-=-=-=-=-=-=-=-=-=-=-=-=-=-=-=-=-=-=-=-=-=-=-=-=
Performing Scan: dme-miR-4 vs CG33934.3
=-=-=-=-=-=-=-=-=-=-=-=-=-=-=-=-=-=-=-=-=-=-=-=-=-=-=-=-=-=-=-=
Score for this Scan:
No Hits Found above Threshold
Complete

Read Sequence:CG7065.3  CG7065-PA [Source:RefSeq_peptide;Acc:NP_572529](107 nt)
=-=-=-=-=-=-=-=-=-=-=-=-=-=-=-=-=-=-=-=-=-=-=-=-=-=-=-=-=-=-=-=
Performing Scan: dme-miR-4 vs CG7065.3
=-=-=-=-=-=-=-=-=-=-=-=-=-=-=-=-=-=-=-=-=-=-=-=-=-=-=-=-=-=-=-=
Score for this Scan:
No Hits Found above Threshold
Complete

Read Sequence:CG8396.3  RNA polymerase II transcriptional coactivator (p11). [Source:Uniprot/SWISSPROT;Acc:Q9VLR5](96 nt)
=-=-=-=-=-=-=-=-=-=-=-=-=-=-=-=-=-=-=-=-=-=-=-=-=-=-=-=-=-=-=-=
Performing Scan: dme-miR-4 vs CG8396.3
=-=-=-=-=-=-=-=-=-=-=-=-=-=-=-=-=-=-=-=-=-=-=-=-=-=-=-=-=-=-=-=
Score for this Scan:
No Hits Found above Threshold
Complete

Read Sequence:CG5353.3  Threonyl-tRNA synthetase CG5353-PC, isoform C [Source:RefSeq_peptide;Acc:NP_723726](151 nt)
=-=-=-=-=-=-=-=-=-=-=-=-=-=-=-=-=-=-=-=-=-=-=-=-=-=-=-=-=-=-=-=
Performing Scan: dme-miR-4 vs CG5353.3
=-=-=-=-=-=-=-=-=-=-=-=-=-=-=-=-=-=-=-=-=-=-=-=-=-=-=-=-=-=-=-=
Score for this Scan:
No Hits Found above Threshold
Complete

Read Sequence:CG1901.3  maverick CG1901-PB, isoform B [Source:RefSeq_peptide;Acc:NP_001014690](155 nt)
=-=-=-=-=-=-=-=-=-=-=-=-=-=-=-=-=-=-=-=-=-=-=-=-=-=-=-=-=-=-=-=
Performing Scan: dme-miR-4 vs CG1901.3
=-=-=-=-=-=-=-=-=-=-=-=-=-=-=-=-=-=-=-=-=-=-=-=-=-=-=-=-=-=-=-=
Score for this Scan:
No Hits Found above Threshold
Complete

Read Sequence:CG3647.3  Protein shuttle craft. [Source:Uniprot/SWISSPROT;Acc:P40798](415 nt)
=-=-=-=-=-=-=-=-=-=-=-=-=-=-=-=-=-=-=-=-=-=-=-=-=-=-=-=-=-=-=-=
Performing Scan: dme-miR-4 vs CG3647.3
=-=-=-=-=-=-=-=-=-=-=-=-=-=-=-=-=-=-=-=-=-=-=-=-=-=-=-=-=-=-=-=
Score for this Scan:
No Hits Found above Threshold
Complete

Read Sequence:CG10077.3  CG10077-PB, isoform B [Source:RefSeq_peptide;Acc:NP_729194](843 nt)
=-=-=-=-=-=-=-=-=-=-=-=-=-=-=-=-=-=-=-=-=-=-=-=-=-=-=-=-=-=-=-=
Performing Scan: dme-miR-4 vs CG10077.3
=-=-=-=-=-=-=-=-=-=-=-=-=-=-=-=-=-=-=-=-=-=-=-=-=-=-=-=-=-=-=-=
Score for this Scan:
No Hits Found above Threshold
Complete

Read Sequence:CG9153.3  CG9153-PB, isoform B [Source:RefSeq_peptide;Acc:NP_612098](327 nt)
=-=-=-=-=-=-=-=-=-=-=-=-=-=-=-=-=-=-=-=-=-=-=-=-=-=-=-=-=-=-=-=
Performing Scan: dme-miR-4 vs CG9153.3
=-=-=-=-=-=-=-=-=-=-=-=-=-=-=-=-=-=-=-=-=-=-=-=-=-=-=-=-=-=-=-=
Score for this Scan:
No Hits Found above Threshold
Complete

Read Sequence:CG8355.3  Protein slit precursor [Contains: Protein slit N-product; Protein slit C-product]. [Source:Uniprot/SWISSPROT;Acc:P24014](708 nt)
=-=-=-=-=-=-=-=-=-=-=-=-=-=-=-=-=-=-=-=-=-=-=-=-=-=-=-=-=-=-=-=
Performing Scan: dme-miR-4 vs CG8355.3
=-=-=-=-=-=-=-=-=-=-=-=-=-=-=-=-=-=-=-=-=-=-=-=-=-=-=-=-=-=-=-=
Score for this Scan:
No Hits Found above Threshold
Complete

Read Sequence:CG4920.3  Serine protease easter precursor (EC 3.4.21.-). [Source:Uniprot/SWISSPROT;Acc:P13582](52 nt)
=-=-=-=-=-=-=-=-=-=-=-=-=-=-=-=-=-=-=-=-=-=-=-=-=-=-=-=-=-=-=-=
Performing Scan: dme-miR-4 vs CG4920.3
=-=-=-=-=-=-=-=-=-=-=-=-=-=-=-=-=-=-=-=-=-=-=-=-=-=-=-=-=-=-=-=
Score for this Scan:
No Hits Found above Threshold
Complete

Read Sequence:CG3980.3  CG3980-PB, isoform B [Source:RefSeq_peptide;Acc:NP_608811](238 nt)
=-=-=-=-=-=-=-=-=-=-=-=-=-=-=-=-=-=-=-=-=-=-=-=-=-=-=-=-=-=-=-=
Performing Scan: dme-miR-4 vs CG3980.3
=-=-=-=-=-=-=-=-=-=-=-=-=-=-=-=-=-=-=-=-=-=-=-=-=-=-=-=-=-=-=-=
Score for this Scan:
No Hits Found above Threshold
Complete

Read Sequence:CG11752.3  CG11752-PA [Source:RefSeq_peptide;Acc:NP_572710](69 nt)
=-=-=-=-=-=-=-=-=-=-=-=-=-=-=-=-=-=-=-=-=-=-=-=-=-=-=-=-=-=-=-=
Performing Scan: dme-miR-4 vs CG11752.3
=-=-=-=-=-=-=-=-=-=-=-=-=-=-=-=-=-=-=-=-=-=-=-=-=-=-=-=-=-=-=-=
Score for this Scan:
No Hits Found above Threshold
Complete

Read Sequence:CG6983.3  CG6983-PA [Source:RefSeq_peptide;Acc:NP_648227](802 nt)
=-=-=-=-=-=-=-=-=-=-=-=-=-=-=-=-=-=-=-=-=-=-=-=-=-=-=-=-=-=-=-=
Performing Scan: dme-miR-4 vs CG6983.3
=-=-=-=-=-=-=-=-=-=-=-=-=-=-=-=-=-=-=-=-=-=-=-=-=-=-=-=-=-=-=-=
Score for this Scan:
No Hits Found above Threshold
Complete

Read Sequence:CG15012.3  CG15012-PB [Source:RefSeq_peptide;Acc:NP_647888](314 nt)
=-=-=-=-=-=-=-=-=-=-=-=-=-=-=-=-=-=-=-=-=-=-=-=-=-=-=-=-=-=-=-=
Performing Scan: dme-miR-4 vs CG15012.3
=-=-=-=-=-=-=-=-=-=-=-=-=-=-=-=-=-=-=-=-=-=-=-=-=-=-=-=-=-=-=-=
Score for this Scan:
No Hits Found above Threshold
Complete

Read Sequence:CG10825.3  CG10825-PA, isoform A [Source:RefSeq_peptide;Acc:NP_650946](182 nt)
=-=-=-=-=-=-=-=-=-=-=-=-=-=-=-=-=-=-=-=-=-=-=-=-=-=-=-=-=-=-=-=
Performing Scan: dme-miR-4 vs CG10825.3
=-=-=-=-=-=-=-=-=-=-=-=-=-=-=-=-=-=-=-=-=-=-=-=-=-=-=-=-=-=-=-=
Score for this Scan:
No Hits Found above Threshold
Complete

Read Sequence:CG11354.3  Lim kinase CG11354-PA [Source:RefSeq_peptide;Acc:NP_572505](790 nt)
=-=-=-=-=-=-=-=-=-=-=-=-=-=-=-=-=-=-=-=-=-=-=-=-=-=-=-=-=-=-=-=
Performing Scan: dme-miR-4 vs CG11354.3
=-=-=-=-=-=-=-=-=-=-=-=-=-=-=-=-=-=-=-=-=-=-=-=-=-=-=-=-=-=-=-=
Score for this Scan:
No Hits Found above Threshold
Complete

Read Sequence:CG11128.3  slimfast CG11128-PC, isoform C [Source:RefSeq_peptide;Acc:NP_649428](581 nt)
=-=-=-=-=-=-=-=-=-=-=-=-=-=-=-=-=-=-=-=-=-=-=-=-=-=-=-=-=-=-=-=
Performing Scan: dme-miR-4 vs CG11128.3
=-=-=-=-=-=-=-=-=-=-=-=-=-=-=-=-=-=-=-=-=-=-=-=-=-=-=-=-=-=-=-=
Score for this Scan:
No Hits Found above Threshold
Complete

Read Sequence:CG10221.3  CG10221-PA [Source:RefSeq_peptide;Acc:NP_651179](185 nt)
=-=-=-=-=-=-=-=-=-=-=-=-=-=-=-=-=-=-=-=-=-=-=-=-=-=-=-=-=-=-=-=
Performing Scan: dme-miR-4 vs CG10221.3
=-=-=-=-=-=-=-=-=-=-=-=-=-=-=-=-=-=-=-=-=-=-=-=-=-=-=-=-=-=-=-=
Score for this Scan:
No Hits Found above Threshold
Complete

Read Sequence:CG15096.3  CG15096-PB, isoform B [Source:RefSeq_peptide;Acc:NP_725830](276 nt)
=-=-=-=-=-=-=-=-=-=-=-=-=-=-=-=-=-=-=-=-=-=-=-=-=-=-=-=-=-=-=-=
Performing Scan: dme-miR-4 vs CG15096.3
=-=-=-=-=-=-=-=-=-=-=-=-=-=-=-=-=-=-=-=-=-=-=-=-=-=-=-=-=-=-=-=
Score for this Scan:
No Hits Found above Threshold
Complete

Read Sequence:CG33245.3  Stellate protein CG33240/CG33245. [Source:Uniprot/SWISSPROT;Acc:P15021](112 nt)
=-=-=-=-=-=-=-=-=-=-=-=-=-=-=-=-=-=-=-=-=-=-=-=-=-=-=-=-=-=-=-=
Performing Scan: dme-miR-4 vs CG33245.3
=-=-=-=-=-=-=-=-=-=-=-=-=-=-=-=-=-=-=-=-=-=-=-=-=-=-=-=-=-=-=-=
Score for this Scan:
No Hits Found above Threshold
Complete

Read Sequence:CG7102.3  CG7102-PA [Source:RefSeq_peptide;Acc:NP_787994](69 nt)
=-=-=-=-=-=-=-=-=-=-=-=-=-=-=-=-=-=-=-=-=-=-=-=-=-=-=-=-=-=-=-=
Performing Scan: dme-miR-4 vs CG7102.3
=-=-=-=-=-=-=-=-=-=-=-=-=-=-=-=-=-=-=-=-=-=-=-=-=-=-=-=-=-=-=-=
Score for this Scan:
No Hits Found above Threshold
Complete

Read Sequence:CG4937.3  RhoGAP15B CG4937-PA [Source:RefSeq_peptide;Acc:NP_573183](534 nt)
=-=-=-=-=-=-=-=-=-=-=-=-=-=-=-=-=-=-=-=-=-=-=-=-=-=-=-=-=-=-=-=
Performing Scan: dme-miR-4 vs CG4937.3
=-=-=-=-=-=-=-=-=-=-=-=-=-=-=-=-=-=-=-=-=-=-=-=-=-=-=-=-=-=-=-=
Score for this Scan:
No Hits Found above Threshold
Complete

Read Sequence:CG1621.3  CG1621-PA [Source:RefSeq_peptide;Acc:NP_610286](220 nt)
=-=-=-=-=-=-=-=-=-=-=-=-=-=-=-=-=-=-=-=-=-=-=-=-=-=-=-=-=-=-=-=
Performing Scan: dme-miR-4 vs CG1621.3
=-=-=-=-=-=-=-=-=-=-=-=-=-=-=-=-=-=-=-=-=-=-=-=-=-=-=-=-=-=-=-=
Score for this Scan:
No Hits Found above Threshold
Complete

Read Sequence:CG18492.3  Mitogen-activated protein kinase kinase kinase 7 (EC 2.7.11.25) (TGF- beta-activated kinase 1) (dTAK1). [Source:Uniprot/SWISSPROT;Acc:Q9V3Q6](396 nt)
=-=-=-=-=-=-=-=-=-=-=-=-=-=-=-=-=-=-=-=-=-=-=-=-=-=-=-=-=-=-=-=
Performing Scan: dme-miR-4 vs CG18492.3
=-=-=-=-=-=-=-=-=-=-=-=-=-=-=-=-=-=-=-=-=-=-=-=-=-=-=-=-=-=-=-=
Score for this Scan:
No Hits Found above Threshold
Complete

Read Sequence:CG3021.3  CG3021-PA [Source:RefSeq_peptide;Acc:NP_652639](142 nt)
=-=-=-=-=-=-=-=-=-=-=-=-=-=-=-=-=-=-=-=-=-=-=-=-=-=-=-=-=-=-=-=
Performing Scan: dme-miR-4 vs CG3021.3
=-=-=-=-=-=-=-=-=-=-=-=-=-=-=-=-=-=-=-=-=-=-=-=-=-=-=-=-=-=-=-=
Score for this Scan:
No Hits Found above Threshold
Complete

Read Sequence:CG8616.3  CG8616-PA [Source:RefSeq_peptide;Acc:NP_648090](89 nt)
=-=-=-=-=-=-=-=-=-=-=-=-=-=-=-=-=-=-=-=-=-=-=-=-=-=-=-=-=-=-=-=
Performing Scan: dme-miR-4 vs CG8616.3
=-=-=-=-=-=-=-=-=-=-=-=-=-=-=-=-=-=-=-=-=-=-=-=-=-=-=-=-=-=-=-=
Score for this Scan:
No Hits Found above Threshold
Complete

Read Sequence:CG32202.3  CG32202-PA [Source:RefSeq_peptide;Acc:NP_730354](92 nt)
=-=-=-=-=-=-=-=-=-=-=-=-=-=-=-=-=-=-=-=-=-=-=-=-=-=-=-=-=-=-=-=
Performing Scan: dme-miR-4 vs CG32202.3
=-=-=-=-=-=-=-=-=-=-=-=-=-=-=-=-=-=-=-=-=-=-=-=-=-=-=-=-=-=-=-=
Score for this Scan:
No Hits Found above Threshold
Complete

Read Sequence:CG5798.3  CG5798-PA [Source:RefSeq_peptide;Acc:NP_650948](366 nt)
=-=-=-=-=-=-=-=-=-=-=-=-=-=-=-=-=-=-=-=-=-=-=-=-=-=-=-=-=-=-=-=
Performing Scan: dme-miR-4 vs CG5798.3
=-=-=-=-=-=-=-=-=-=-=-=-=-=-=-=-=-=-=-=-=-=-=-=-=-=-=-=-=-=-=-=
Score for this Scan:
No Hits Found above Threshold
Complete

Read Sequence:CG9677.3  Probable eukaryotic translation initiation factor 3 subunit 6 (eIF-3 p48) (eIF3e). [Source:Uniprot/SWISSPROT;Acc:O77410](111 nt)
=-=-=-=-=-=-=-=-=-=-=-=-=-=-=-=-=-=-=-=-=-=-=-=-=-=-=-=-=-=-=-=
Performing Scan: dme-miR-4 vs CG9677.3
=-=-=-=-=-=-=-=-=-=-=-=-=-=-=-=-=-=-=-=-=-=-=-=-=-=-=-=-=-=-=-=
Score for this Scan:
No Hits Found above Threshold
Complete

Read Sequence:CG33950.3  CG33950-PB, isoform B [Source:RefSeq_peptide;Acc:NP_001027036](168 nt)
=-=-=-=-=-=-=-=-=-=-=-=-=-=-=-=-=-=-=-=-=-=-=-=-=-=-=-=-=-=-=-=
Performing Scan: dme-miR-4 vs CG33950.3
=-=-=-=-=-=-=-=-=-=-=-=-=-=-=-=-=-=-=-=-=-=-=-=-=-=-=-=-=-=-=-=
Score for this Scan:
No Hits Found above Threshold
Complete

Read Sequence:CG2543.3  CG2543-PA [Source:RefSeq_peptide;Acc:NP_572814](193 nt)
=-=-=-=-=-=-=-=-=-=-=-=-=-=-=-=-=-=-=-=-=-=-=-=-=-=-=-=-=-=-=-=
Performing Scan: dme-miR-4 vs CG2543.3
=-=-=-=-=-=-=-=-=-=-=-=-=-=-=-=-=-=-=-=-=-=-=-=-=-=-=-=-=-=-=-=
Score for this Scan:
No Hits Found above Threshold
Complete

Read Sequence:CG10217.3  CG10217-PA, isoform A [Source:RefSeq_peptide;Acc:NP_651182](244 nt)
=-=-=-=-=-=-=-=-=-=-=-=-=-=-=-=-=-=-=-=-=-=-=-=-=-=-=-=-=-=-=-=
Performing Scan: dme-miR-4 vs CG10217.3
=-=-=-=-=-=-=-=-=-=-=-=-=-=-=-=-=-=-=-=-=-=-=-=-=-=-=-=-=-=-=-=
Score for this Scan:
No Hits Found above Threshold
Complete

Read Sequence:CG40460.3  CG40460-PK.3 [Source:RefSeq_peptide;Acc:NP_001015250](1380 nt)
=-=-=-=-=-=-=-=-=-=-=-=-=-=-=-=-=-=-=-=-=-=-=-=-=-=-=-=-=-=-=-=
Performing Scan: dme-miR-4 vs CG40460.3
=-=-=-=-=-=-=-=-=-=-=-=-=-=-=-=-=-=-=-=-=-=-=-=-=-=-=-=-=-=-=-=
Score for this Scan:
No Hits Found above Threshold
Complete

Read Sequence:CG4341.3  CG4341-PA [Source:RefSeq_peptide;Acc:NP_608558](648 nt)
=-=-=-=-=-=-=-=-=-=-=-=-=-=-=-=-=-=-=-=-=-=-=-=-=-=-=-=-=-=-=-=
Performing Scan: dme-miR-4 vs CG4341.3
=-=-=-=-=-=-=-=-=-=-=-=-=-=-=-=-=-=-=-=-=-=-=-=-=-=-=-=-=-=-=-=
Score for this Scan:
No Hits Found above Threshold
Complete

Read Sequence:CG17840.3  CG17840-PA [Source:RefSeq_peptide;Acc:NP_608841](90 nt)
=-=-=-=-=-=-=-=-=-=-=-=-=-=-=-=-=-=-=-=-=-=-=-=-=-=-=-=-=-=-=-=
Performing Scan: dme-miR-4 vs CG17840.3
=-=-=-=-=-=-=-=-=-=-=-=-=-=-=-=-=-=-=-=-=-=-=-=-=-=-=-=-=-=-=-=
Score for this Scan:
No Hits Found above Threshold
Complete

Read Sequence:CG8915.3  CG8915-PA [Source:RefSeq_peptide;Acc:NP_573208](556 nt)
=-=-=-=-=-=-=-=-=-=-=-=-=-=-=-=-=-=-=-=-=-=-=-=-=-=-=-=-=-=-=-=
Performing Scan: dme-miR-4 vs CG8915.3
=-=-=-=-=-=-=-=-=-=-=-=-=-=-=-=-=-=-=-=-=-=-=-=-=-=-=-=-=-=-=-=
Score for this Scan:
No Hits Found above Threshold
Complete

Read Sequence:CG10778.3  CG10778-PA [Source:RefSeq_peptide;Acc:NP_572425](320 nt)
=-=-=-=-=-=-=-=-=-=-=-=-=-=-=-=-=-=-=-=-=-=-=-=-=-=-=-=-=-=-=-=
Performing Scan: dme-miR-4 vs CG10778.3
=-=-=-=-=-=-=-=-=-=-=-=-=-=-=-=-=-=-=-=-=-=-=-=-=-=-=-=-=-=-=-=
Score for this Scan:
No Hits Found above Threshold
Complete

Read Sequence:CG1076.3  Probable vacuolar ATP synthase subunit F 2 (EC 3.6.3.14) (V-ATPase F subunit 2) (Vacuolar proton pump F subunit 2) (V-ATPase 14 kDa subunit 2). [Source:Uniprot/SWISSPROT;Acc:Q9VNL3](151 nt)
=-=-=-=-=-=-=-=-=-=-=-=-=-=-=-=-=-=-=-=-=-=-=-=-=-=-=-=-=-=-=-=
Performing Scan: dme-miR-4 vs CG1076.3
=-=-=-=-=-=-=-=-=-=-=-=-=-=-=-=-=-=-=-=-=-=-=-=-=-=-=-=-=-=-=-=
Score for this Scan:
No Hits Found above Threshold
Complete

Read Sequence:CG8615.3  Ribosomal protein L18 CG8615-PA [Source:RefSeq_peptide;Acc:NP_648091](107 nt)
=-=-=-=-=-=-=-=-=-=-=-=-=-=-=-=-=-=-=-=-=-=-=-=-=-=-=-=-=-=-=-=
Performing Scan: dme-miR-4 vs CG8615.3
=-=-=-=-=-=-=-=-=-=-=-=-=-=-=-=-=-=-=-=-=-=-=-=-=-=-=-=-=-=-=-=
Score for this Scan:
No Hits Found above Threshold
Complete

Read Sequence:CG15468.3  Syntaxin Interacting Protein 3 CG15468-PA [Source:RefSeq_peptide;Acc:NP_572200](111 nt)
=-=-=-=-=-=-=-=-=-=-=-=-=-=-=-=-=-=-=-=-=-=-=-=-=-=-=-=-=-=-=-=
Performing Scan: dme-miR-4 vs CG15468.3
=-=-=-=-=-=-=-=-=-=-=-=-=-=-=-=-=-=-=-=-=-=-=-=-=-=-=-=-=-=-=-=
Score for this Scan:
No Hits Found above Threshold
Complete

Read Sequence:CG2071.3  Serine protease 6 CG2071-PA [Source:RefSeq_peptide;Acc:NP_523426](105 nt)
=-=-=-=-=-=-=-=-=-=-=-=-=-=-=-=-=-=-=-=-=-=-=-=-=-=-=-=-=-=-=-=
Performing Scan: dme-miR-4 vs CG2071.3
=-=-=-=-=-=-=-=-=-=-=-=-=-=-=-=-=-=-=-=-=-=-=-=-=-=-=-=-=-=-=-=
Score for this Scan:
No Hits Found above Threshold
Complete

Read Sequence:CG13340.3  CG13340-PA [Source:RefSeq_peptide;Acc:NP_610900](235 nt)
=-=-=-=-=-=-=-=-=-=-=-=-=-=-=-=-=-=-=-=-=-=-=-=-=-=-=-=-=-=-=-=
Performing Scan: dme-miR-4 vs CG13340.3
=-=-=-=-=-=-=-=-=-=-=-=-=-=-=-=-=-=-=-=-=-=-=-=-=-=-=-=-=-=-=-=
Score for this Scan:
No Hits Found above Threshold
Complete

Read Sequence:CG14568.3  CG14568-PA [Source:RefSeq_peptide;Acc:NP_649355](128 nt)
=-=-=-=-=-=-=-=-=-=-=-=-=-=-=-=-=-=-=-=-=-=-=-=-=-=-=-=-=-=-=-=
Performing Scan: dme-miR-4 vs CG14568.3
=-=-=-=-=-=-=-=-=-=-=-=-=-=-=-=-=-=-=-=-=-=-=-=-=-=-=-=-=-=-=-=
Score for this Scan:
No Hits Found above Threshold
Complete

Read Sequence:CG31084.3  CG31084-PA [Source:RefSeq_peptide;Acc:NP_733149](211 nt)
=-=-=-=-=-=-=-=-=-=-=-=-=-=-=-=-=-=-=-=-=-=-=-=-=-=-=-=-=-=-=-=
Performing Scan: dme-miR-4 vs CG31084.3
=-=-=-=-=-=-=-=-=-=-=-=-=-=-=-=-=-=-=-=-=-=-=-=-=-=-=-=-=-=-=-=
Score for this Scan:
No Hits Found above Threshold
Complete

Read Sequence:CG17377.3  CG17377-PC, isoform C [Source:RefSeq_peptide;Acc:NP_723220](243 nt)
=-=-=-=-=-=-=-=-=-=-=-=-=-=-=-=-=-=-=-=-=-=-=-=-=-=-=-=-=-=-=-=
Performing Scan: dme-miR-4 vs CG17377.3
=-=-=-=-=-=-=-=-=-=-=-=-=-=-=-=-=-=-=-=-=-=-=-=-=-=-=-=-=-=-=-=
Score for this Scan:
No Hits Found above Threshold
Complete

Read Sequence:CG14266.3  Protein new-glue 2 precursor (NG-2). [Source:Uniprot/SWISSPROT;Acc:P40139](171 nt)
=-=-=-=-=-=-=-=-=-=-=-=-=-=-=-=-=-=-=-=-=-=-=-=-=-=-=-=-=-=-=-=
Performing Scan: dme-miR-4 vs CG14266.3
=-=-=-=-=-=-=-=-=-=-=-=-=-=-=-=-=-=-=-=-=-=-=-=-=-=-=-=-=-=-=-=
Score for this Scan:
No Hits Found above Threshold
Complete

Read Sequence:CG14450.3  CG14450-PA [Source:RefSeq_peptide;Acc:NP_649411](311 nt)
=-=-=-=-=-=-=-=-=-=-=-=-=-=-=-=-=-=-=-=-=-=-=-=-=-=-=-=-=-=-=-=
Performing Scan: dme-miR-4 vs CG14450.3
=-=-=-=-=-=-=-=-=-=-=-=-=-=-=-=-=-=-=-=-=-=-=-=-=-=-=-=-=-=-=-=
Score for this Scan:
No Hits Found above Threshold
Complete

Read Sequence:CG3744.3  CG3744-PB, isoform B [Source:RefSeq_peptide;Acc:NP_733056](171 nt)
=-=-=-=-=-=-=-=-=-=-=-=-=-=-=-=-=-=-=-=-=-=-=-=-=-=-=-=-=-=-=-=
Performing Scan: dme-miR-4 vs CG3744.3
=-=-=-=-=-=-=-=-=-=-=-=-=-=-=-=-=-=-=-=-=-=-=-=-=-=-=-=-=-=-=-=
Score for this Scan:
No Hits Found above Threshold
Complete

Read Sequence:CG12052.3  Longitudinals lacking protein, isoforms H/M/V. [Source:Uniprot/SWISSPROT;Acc:P42284](386 nt)
=-=-=-=-=-=-=-=-=-=-=-=-=-=-=-=-=-=-=-=-=-=-=-=-=-=-=-=-=-=-=-=
Performing Scan: dme-miR-4 vs CG12052.3
=-=-=-=-=-=-=-=-=-=-=-=-=-=-=-=-=-=-=-=-=-=-=-=-=-=-=-=-=-=-=-=
Score for this Scan:
No Hits Found above Threshold
Complete

Read Sequence:CG5704.3  CG5704-PA [Source:RefSeq_peptide;Acc:NP_652068](87 nt)
=-=-=-=-=-=-=-=-=-=-=-=-=-=-=-=-=-=-=-=-=-=-=-=-=-=-=-=-=-=-=-=
Performing Scan: dme-miR-4 vs CG5704.3
=-=-=-=-=-=-=-=-=-=-=-=-=-=-=-=-=-=-=-=-=-=-=-=-=-=-=-=-=-=-=-=
Score for this Scan:
No Hits Found above Threshold
Complete

Read Sequence:CG8390.3  vulcan CG8390-PD, isoform D [Source:RefSeq_peptide;Acc:NP_724426](523 nt)
=-=-=-=-=-=-=-=-=-=-=-=-=-=-=-=-=-=-=-=-=-=-=-=-=-=-=-=-=-=-=-=
Performing Scan: dme-miR-4 vs CG8390.3
=-=-=-=-=-=-=-=-=-=-=-=-=-=-=-=-=-=-=-=-=-=-=-=-=-=-=-=-=-=-=-=
Score for this Scan:
No Hits Found above Threshold
Complete

Read Sequence:CG5126.3  CG5126-PA [Source:RefSeq_peptide;Acc:NP_608584](204 nt)
=-=-=-=-=-=-=-=-=-=-=-=-=-=-=-=-=-=-=-=-=-=-=-=-=-=-=-=-=-=-=-=
Performing Scan: dme-miR-4 vs CG5126.3
=-=-=-=-=-=-=-=-=-=-=-=-=-=-=-=-=-=-=-=-=-=-=-=-=-=-=-=-=-=-=-=
Score for this Scan:
No Hits Found above Threshold
Complete

Read Sequence:CG32258.3  Probable gustatory receptor 64e. [Source:Uniprot/SWISSPROT;Acc:P83296](90 nt)
=-=-=-=-=-=-=-=-=-=-=-=-=-=-=-=-=-=-=-=-=-=-=-=-=-=-=-=-=-=-=-=
Performing Scan: dme-miR-4 vs CG32258.3
=-=-=-=-=-=-=-=-=-=-=-=-=-=-=-=-=-=-=-=-=-=-=-=-=-=-=-=-=-=-=-=
Score for this Scan:
No Hits Found above Threshold
Complete

Read Sequence:CG9373.3  CG9373-PA [Source:RefSeq_peptide;Acc:NP_649899](291 nt)
=-=-=-=-=-=-=-=-=-=-=-=-=-=-=-=-=-=-=-=-=-=-=-=-=-=-=-=-=-=-=-=
Performing Scan: dme-miR-4 vs CG9373.3
=-=-=-=-=-=-=-=-=-=-=-=-=-=-=-=-=-=-=-=-=-=-=-=-=-=-=-=-=-=-=-=
Score for this Scan:
No Hits Found above Threshold
Complete

Read Sequence:CG15306.3  CG15306-PA [Source:RefSeq_peptide;Acc:NP_572618](230 nt)
=-=-=-=-=-=-=-=-=-=-=-=-=-=-=-=-=-=-=-=-=-=-=-=-=-=-=-=-=-=-=-=
Performing Scan: dme-miR-4 vs CG15306.3
=-=-=-=-=-=-=-=-=-=-=-=-=-=-=-=-=-=-=-=-=-=-=-=-=-=-=-=-=-=-=-=
Score for this Scan:
No Hits Found above Threshold
Complete

Read Sequence:CG1553.3  CG1553-PA, isoform A [Source:RefSeq_peptide;Acc:NP_610324](662 nt)
=-=-=-=-=-=-=-=-=-=-=-=-=-=-=-=-=-=-=-=-=-=-=-=-=-=-=-=-=-=-=-=
Performing Scan: dme-miR-4 vs CG1553.3
=-=-=-=-=-=-=-=-=-=-=-=-=-=-=-=-=-=-=-=-=-=-=-=-=-=-=-=-=-=-=-=
Score for this Scan:
No Hits Found above Threshold
Complete

Read Sequence:CG2163.3  Pabp2 CG2163-PB, isoform B [Source:RefSeq_peptide;Acc:NP_724648](788 nt)
=-=-=-=-=-=-=-=-=-=-=-=-=-=-=-=-=-=-=-=-=-=-=-=-=-=-=-=-=-=-=-=
Performing Scan: dme-miR-4 vs CG2163.3
=-=-=-=-=-=-=-=-=-=-=-=-=-=-=-=-=-=-=-=-=-=-=-=-=-=-=-=-=-=-=-=
Score for this Scan:
No Hits Found above Threshold
Complete

Read Sequence:CG13164.3  Syntaxin Interacting Protein 2 CG13164-PE, isoform E [Source:RefSeq_peptide;Acc:NP_725125](1091 nt)
=-=-=-=-=-=-=-=-=-=-=-=-=-=-=-=-=-=-=-=-=-=-=-=-=-=-=-=-=-=-=-=
Performing Scan: dme-miR-4 vs CG13164.3
=-=-=-=-=-=-=-=-=-=-=-=-=-=-=-=-=-=-=-=-=-=-=-=-=-=-=-=-=-=-=-=
Score for this Scan:
No Hits Found above Threshold
Complete

Read Sequence:CG8048.3  Vacuolar ATP synthase subunit C (EC 3.6.3.14) (V-ATPase C subunit) (Vacuolar proton pump C subunit). [Source:Uniprot/SWISSPROT;Acc:Q9V7N5](703 nt)
=-=-=-=-=-=-=-=-=-=-=-=-=-=-=-=-=-=-=-=-=-=-=-=-=-=-=-=-=-=-=-=
Performing Scan: dme-miR-4 vs CG8048.3
=-=-=-=-=-=-=-=-=-=-=-=-=-=-=-=-=-=-=-=-=-=-=-=-=-=-=-=-=-=-=-=
Score for this Scan:
No Hits Found above Threshold
Complete

Read Sequence:CG17999.3  CG17999-PA [Source:RefSeq_peptide;Acc:NP_611517](17 nt)
=-=-=-=-=-=-=-=-=-=-=-=-=-=-=-=-=-=-=-=-=-=-=-=-=-=-=-=-=-=-=-=
Performing Scan: dme-miR-4 vs CG17999.3
=-=-=-=-=-=-=-=-=-=-=-=-=-=-=-=-=-=-=-=-=-=-=-=-=-=-=-=-=-=-=-=
Score for this Scan:
No Hits Found above Threshold
Complete

Read Sequence:CG10252.3  CG10252-PA [Source:RefSeq_peptide;Acc:NP_651171](67 nt)
=-=-=-=-=-=-=-=-=-=-=-=-=-=-=-=-=-=-=-=-=-=-=-=-=-=-=-=-=-=-=-=
Performing Scan: dme-miR-4 vs CG10252.3
=-=-=-=-=-=-=-=-=-=-=-=-=-=-=-=-=-=-=-=-=-=-=-=-=-=-=-=-=-=-=-=
Score for this Scan:
No Hits Found above Threshold
Complete

Read Sequence:CG8421.3  Aspartyl -hydroxylase CG8421-PD, isoform D [Source:RefSeq_peptide;Acc:NP_725526](1880 nt)
=-=-=-=-=-=-=-=-=-=-=-=-=-=-=-=-=-=-=-=-=-=-=-=-=-=-=-=-=-=-=-=
Performing Scan: dme-miR-4 vs CG8421.3
=-=-=-=-=-=-=-=-=-=-=-=-=-=-=-=-=-=-=-=-=-=-=-=-=-=-=-=-=-=-=-=
Score for this Scan:
No Hits Found above Threshold
Complete

Read Sequence:CG7382.3  CG7382-PA [Source:RefSeq_peptide;Acc:NP_608929](93 nt)
=-=-=-=-=-=-=-=-=-=-=-=-=-=-=-=-=-=-=-=-=-=-=-=-=-=-=-=-=-=-=-=
Performing Scan: dme-miR-4 vs CG7382.3
=-=-=-=-=-=-=-=-=-=-=-=-=-=-=-=-=-=-=-=-=-=-=-=-=-=-=-=-=-=-=-=
Score for this Scan:
No Hits Found above Threshold
Complete

Read Sequence:CG15618.3  CG15618-PA [Source:RefSeq_peptide;Acc:NP_608361](45 nt)
=-=-=-=-=-=-=-=-=-=-=-=-=-=-=-=-=-=-=-=-=-=-=-=-=-=-=-=-=-=-=-=
Performing Scan: dme-miR-4 vs CG15618.3
=-=-=-=-=-=-=-=-=-=-=-=-=-=-=-=-=-=-=-=-=-=-=-=-=-=-=-=-=-=-=-=
Score for this Scan:
No Hits Found above Threshold
Complete

Read Sequence:CG4076.3  Nufip CG4076-PA [Source:RefSeq_peptide;Acc:NP_649058](52 nt)
=-=-=-=-=-=-=-=-=-=-=-=-=-=-=-=-=-=-=-=-=-=-=-=-=-=-=-=-=-=-=-=
Performing Scan: dme-miR-4 vs CG4076.3
=-=-=-=-=-=-=-=-=-=-=-=-=-=-=-=-=-=-=-=-=-=-=-=-=-=-=-=-=-=-=-=
Score for this Scan:
No Hits Found above Threshold
Complete

Read Sequence:CG10626.3  Leucokinin receptor CG10626-PA [Source:RefSeq_peptide;Acc:NP_647968](772 nt)
=-=-=-=-=-=-=-=-=-=-=-=-=-=-=-=-=-=-=-=-=-=-=-=-=-=-=-=-=-=-=-=
Performing Scan: dme-miR-4 vs CG10626.3
=-=-=-=-=-=-=-=-=-=-=-=-=-=-=-=-=-=-=-=-=-=-=-=-=-=-=-=-=-=-=-=
Score for this Scan:
No Hits Found above Threshold
Complete

Read Sequence:CG8055.3  CG8055-PA [Source:RefSeq_peptide;Acc:NP_610462](471 nt)
=-=-=-=-=-=-=-=-=-=-=-=-=-=-=-=-=-=-=-=-=-=-=-=-=-=-=-=-=-=-=-=
Performing Scan: dme-miR-4 vs CG8055.3
=-=-=-=-=-=-=-=-=-=-=-=-=-=-=-=-=-=-=-=-=-=-=-=-=-=-=-=-=-=-=-=
Score for this Scan:
No Hits Found above Threshold
Complete

Read Sequence:CG31922.3  CG31922-PA [Source:RefSeq_peptide;Acc:NP_722687](82 nt)
=-=-=-=-=-=-=-=-=-=-=-=-=-=-=-=-=-=-=-=-=-=-=-=-=-=-=-=-=-=-=-=
Performing Scan: dme-miR-4 vs CG31922.3
=-=-=-=-=-=-=-=-=-=-=-=-=-=-=-=-=-=-=-=-=-=-=-=-=-=-=-=-=-=-=-=
Score for this Scan:
No Hits Found above Threshold
Complete

Read Sequence:CG5629.3  CG5629-PA, isoform A [Source:RefSeq_peptide;Acc:NP_732401](2530 nt)
=-=-=-=-=-=-=-=-=-=-=-=-=-=-=-=-=-=-=-=-=-=-=-=-=-=-=-=-=-=-=-=
Performing Scan: dme-miR-4 vs CG5629.3
=-=-=-=-=-=-=-=-=-=-=-=-=-=-=-=-=-=-=-=-=-=-=-=-=-=-=-=-=-=-=-=
Score for this Scan:
No Hits Found above Threshold
Complete

Read Sequence:CG11121.3  Protein sine oculis. [Source:Uniprot/SWISSPROT;Acc:Q27350](740 nt)
=-=-=-=-=-=-=-=-=-=-=-=-=-=-=-=-=-=-=-=-=-=-=-=-=-=-=-=-=-=-=-=
Performing Scan: dme-miR-4 vs CG11121.3
=-=-=-=-=-=-=-=-=-=-=-=-=-=-=-=-=-=-=-=-=-=-=-=-=-=-=-=-=-=-=-=
Score for this Scan:
No Hits Found above Threshold
Complete

Read Sequence:CG5055.3  bazooka CG5055-PA [Source:RefSeq_peptide;Acc:NP_523383](923 nt)
=-=-=-=-=-=-=-=-=-=-=-=-=-=-=-=-=-=-=-=-=-=-=-=-=-=-=-=-=-=-=-=
Performing Scan: dme-miR-4 vs CG5055.3
=-=-=-=-=-=-=-=-=-=-=-=-=-=-=-=-=-=-=-=-=-=-=-=-=-=-=-=-=-=-=-=
Score for this Scan:
No Hits Found above Threshold
Complete

Read Sequence:CG14322.3  CG14322-PA [Source:RefSeq_peptide;Acc:NP_650642](90 nt)
=-=-=-=-=-=-=-=-=-=-=-=-=-=-=-=-=-=-=-=-=-=-=-=-=-=-=-=-=-=-=-=
Performing Scan: dme-miR-4 vs CG14322.3
=-=-=-=-=-=-=-=-=-=-=-=-=-=-=-=-=-=-=-=-=-=-=-=-=-=-=-=-=-=-=-=
Score for this Scan:
No Hits Found above Threshold
Complete

Read Sequence:CG6963.3  gilgamesh CG6963-PG, isoform G [Source:RefSeq_peptide;Acc:NP_001014627](499 nt)
=-=-=-=-=-=-=-=-=-=-=-=-=-=-=-=-=-=-=-=-=-=-=-=-=-=-=-=-=-=-=-=
Performing Scan: dme-miR-4 vs CG6963.3
=-=-=-=-=-=-=-=-=-=-=-=-=-=-=-=-=-=-=-=-=-=-=-=-=-=-=-=-=-=-=-=
Score for this Scan:
No Hits Found above Threshold
Complete

Read Sequence:CG7355.3  Ecdysone-induced gene 71Eb CG7355-PA [Source:RefSeq_peptide;Acc:NP_524089](136 nt)
=-=-=-=-=-=-=-=-=-=-=-=-=-=-=-=-=-=-=-=-=-=-=-=-=-=-=-=-=-=-=-=
Performing Scan: dme-miR-4 vs CG7355.3
=-=-=-=-=-=-=-=-=-=-=-=-=-=-=-=-=-=-=-=-=-=-=-=-=-=-=-=-=-=-=-=
Score for this Scan:
No Hits Found above Threshold
Complete

Read Sequence:CG12275.3  40S ribosomal protein S10a. [Source:Uniprot/SWISSPROT;Acc:Q9VB14](40 nt)
=-=-=-=-=-=-=-=-=-=-=-=-=-=-=-=-=-=-=-=-=-=-=-=-=-=-=-=-=-=-=-=
Performing Scan: dme-miR-4 vs CG12275.3
=-=-=-=-=-=-=-=-=-=-=-=-=-=-=-=-=-=-=-=-=-=-=-=-=-=-=-=-=-=-=-=
Score for this Scan:
No Hits Found above Threshold
Complete

Read Sequence:CG3985.3  Synapsin [Contains: Synapsin-1 (Syn1) (Syn1-S); Synapsin-2 (Syn2)]. [Source:Uniprot/SWISSPROT;Acc:Q24546](1940 nt)
=-=-=-=-=-=-=-=-=-=-=-=-=-=-=-=-=-=-=-=-=-=-=-=-=-=-=-=-=-=-=-=
Performing Scan: dme-miR-4 vs CG3985.3
=-=-=-=-=-=-=-=-=-=-=-=-=-=-=-=-=-=-=-=-=-=-=-=-=-=-=-=-=-=-=-=
Score for this Scan:
No Hits Found above Threshold
Complete

Read Sequence:CG4080.3  CG4080-PA [Source:RefSeq_peptide;Acc:NP_648305](276 nt)
=-=-=-=-=-=-=-=-=-=-=-=-=-=-=-=-=-=-=-=-=-=-=-=-=-=-=-=-=-=-=-=
Performing Scan: dme-miR-4 vs CG4080.3
=-=-=-=-=-=-=-=-=-=-=-=-=-=-=-=-=-=-=-=-=-=-=-=-=-=-=-=-=-=-=-=
Score for this Scan:
No Hits Found above Threshold
Complete

Read Sequence:CG3752.3  Aldehyde dehydrogenase CG3752-PA [Source:RefSeq_peptide;Acc:NP_609285](240 nt)
=-=-=-=-=-=-=-=-=-=-=-=-=-=-=-=-=-=-=-=-=-=-=-=-=-=-=-=-=-=-=-=
Performing Scan: dme-miR-4 vs CG3752.3
=-=-=-=-=-=-=-=-=-=-=-=-=-=-=-=-=-=-=-=-=-=-=-=-=-=-=-=-=-=-=-=
Score for this Scan:
No Hits Found above Threshold
Complete

Read Sequence:CG6986.3  CG6986-PC, isoform C [Source:RefSeq_peptide;Acc:NP_001014724](1443 nt)
=-=-=-=-=-=-=-=-=-=-=-=-=-=-=-=-=-=-=-=-=-=-=-=-=-=-=-=-=-=-=-=
Performing Scan: dme-miR-4 vs CG6986.3
=-=-=-=-=-=-=-=-=-=-=-=-=-=-=-=-=-=-=-=-=-=-=-=-=-=-=-=-=-=-=-=
Score for this Scan:
No Hits Found above Threshold
Complete

Read Sequence:CG13168.3  CG13168-PC, isoform C [Source:RefSeq_peptide;Acc:NP_995823](85 nt)
=-=-=-=-=-=-=-=-=-=-=-=-=-=-=-=-=-=-=-=-=-=-=-=-=-=-=-=-=-=-=-=
Performing Scan: dme-miR-4 vs CG13168.3
=-=-=-=-=-=-=-=-=-=-=-=-=-=-=-=-=-=-=-=-=-=-=-=-=-=-=-=-=-=-=-=
Score for this Scan:
No Hits Found above Threshold
Complete

Read Sequence:CG6054.3  Suppressor of fused CG6054-PA [Source:RefSeq_peptide;Acc:NP_536750](165 nt)
=-=-=-=-=-=-=-=-=-=-=-=-=-=-=-=-=-=-=-=-=-=-=-=-=-=-=-=-=-=-=-=
Performing Scan: dme-miR-4 vs CG6054.3
=-=-=-=-=-=-=-=-=-=-=-=-=-=-=-=-=-=-=-=-=-=-=-=-=-=-=-=-=-=-=-=
Score for this Scan:
No Hits Found above Threshold
Complete

Read Sequence:CG4182.3  yellow-c CG4182-PA [Source:RefSeq_peptide;Acc:NP_523570](114 nt)
=-=-=-=-=-=-=-=-=-=-=-=-=-=-=-=-=-=-=-=-=-=-=-=-=-=-=-=-=-=-=-=
Performing Scan: dme-miR-4 vs CG4182.3
=-=-=-=-=-=-=-=-=-=-=-=-=-=-=-=-=-=-=-=-=-=-=-=-=-=-=-=-=-=-=-=
Score for this Scan:
No Hits Found above Threshold
Complete

Read Sequence:CG4313.3  CG4313-PB, isoform B [Source:RefSeq_peptide;Acc:NP_001033824](2042 nt)
=-=-=-=-=-=-=-=-=-=-=-=-=-=-=-=-=-=-=-=-=-=-=-=-=-=-=-=-=-=-=-=
Performing Scan: dme-miR-4 vs CG4313.3
=-=-=-=-=-=-=-=-=-=-=-=-=-=-=-=-=-=-=-=-=-=-=-=-=-=-=-=-=-=-=-=
Score for this Scan:
No Hits Found above Threshold
Complete

Read Sequence:CG15450.3  CG15450-PA [Source:RefSeq_peptide;Acc:NP_608409](131 nt)
=-=-=-=-=-=-=-=-=-=-=-=-=-=-=-=-=-=-=-=-=-=-=-=-=-=-=-=-=-=-=-=
Performing Scan: dme-miR-4 vs CG15450.3
=-=-=-=-=-=-=-=-=-=-=-=-=-=-=-=-=-=-=-=-=-=-=-=-=-=-=-=-=-=-=-=
Score for this Scan:
No Hits Found above Threshold
Complete

Read Sequence:CG6919.3  Octopamine receptor beta-1 (DmOct-beta-1R) (DmOA2). [Source:Uniprot/SWISSPROT;Acc:Q9VCZ3](360 nt)
=-=-=-=-=-=-=-=-=-=-=-=-=-=-=-=-=-=-=-=-=-=-=-=-=-=-=-=-=-=-=-=
Performing Scan: dme-miR-4 vs CG6919.3
=-=-=-=-=-=-=-=-=-=-=-=-=-=-=-=-=-=-=-=-=-=-=-=-=-=-=-=-=-=-=-=
Score for this Scan:
No Hits Found above Threshold
Complete

Read Sequence:CG5529.3  Homeobox protein B-H1 (Homeobox protein BarH1). [Source:Uniprot/SWISSPROT;Acc:Q24255](869 nt)
=-=-=-=-=-=-=-=-=-=-=-=-=-=-=-=-=-=-=-=-=-=-=-=-=-=-=-=-=-=-=-=
Performing Scan: dme-miR-4 vs CG5529.3
=-=-=-=-=-=-=-=-=-=-=-=-=-=-=-=-=-=-=-=-=-=-=-=-=-=-=-=-=-=-=-=
Score for this Scan:
No Hits Found above Threshold
Complete

Read Sequence:CG12861.3  CG12861-PA [Source:RefSeq_peptide;Acc:NP_610978](283 nt)
=-=-=-=-=-=-=-=-=-=-=-=-=-=-=-=-=-=-=-=-=-=-=-=-=-=-=-=-=-=-=-=
Performing Scan: dme-miR-4 vs CG12861.3
=-=-=-=-=-=-=-=-=-=-=-=-=-=-=-=-=-=-=-=-=-=-=-=-=-=-=-=-=-=-=-=
Score for this Scan:
No Hits Found above Threshold
Complete

Read Sequence:CG10132.3  CG10132-PA [Source:RefSeq_peptide;Acc:NP_609979](213 nt)
=-=-=-=-=-=-=-=-=-=-=-=-=-=-=-=-=-=-=-=-=-=-=-=-=-=-=-=-=-=-=-=
Performing Scan: dme-miR-4 vs CG10132.3
=-=-=-=-=-=-=-=-=-=-=-=-=-=-=-=-=-=-=-=-=-=-=-=-=-=-=-=-=-=-=-=
Score for this Scan:
No Hits Found above Threshold
Complete

Read Sequence:CG4965.3  Cdc25-like protein phosphatase twine (EC 3.1.3.48). [Source:Uniprot/SWISSPROT;Acc:Q03019](809 nt)
=-=-=-=-=-=-=-=-=-=-=-=-=-=-=-=-=-=-=-=-=-=-=-=-=-=-=-=-=-=-=-=
Performing Scan: dme-miR-4 vs CG4965.3
=-=-=-=-=-=-=-=-=-=-=-=-=-=-=-=-=-=-=-=-=-=-=-=-=-=-=-=-=-=-=-=
Score for this Scan:
No Hits Found above Threshold
Complete

Read Sequence:CG12333.3  CG12333-PA [Source:RefSeq_peptide;Acc:NP_650723](458 nt)
=-=-=-=-=-=-=-=-=-=-=-=-=-=-=-=-=-=-=-=-=-=-=-=-=-=-=-=-=-=-=-=
Performing Scan: dme-miR-4 vs CG12333.3
=-=-=-=-=-=-=-=-=-=-=-=-=-=-=-=-=-=-=-=-=-=-=-=-=-=-=-=-=-=-=-=
Score for this Scan:
No Hits Found above Threshold
Complete

Read Sequence:CG1200.3  JNK-interacting protein 1 (JIP-1) (Protein eye developmental SP512) (APP-like-interacting protein 1) (APLIP1). [Source:Uniprot/SWISSPROT;Acc:Q9W0K0](714 nt)
=-=-=-=-=-=-=-=-=-=-=-=-=-=-=-=-=-=-=-=-=-=-=-=-=-=-=-=-=-=-=-=
Performing Scan: dme-miR-4 vs CG1200.3
=-=-=-=-=-=-=-=-=-=-=-=-=-=-=-=-=-=-=-=-=-=-=-=-=-=-=-=-=-=-=-=
Score for this Scan:
No Hits Found above Threshold
Complete

Read Sequence:CG3484.3  Alcohol dehydrogenase-related 31 kDa protein. [Source:Uniprot/SWISSPROT;Acc:P91615](59 nt)
=-=-=-=-=-=-=-=-=-=-=-=-=-=-=-=-=-=-=-=-=-=-=-=-=-=-=-=-=-=-=-=
Performing Scan: dme-miR-4 vs CG3484.3
=-=-=-=-=-=-=-=-=-=-=-=-=-=-=-=-=-=-=-=-=-=-=-=-=-=-=-=-=-=-=-=
Score for this Scan:
No Hits Found above Threshold
Complete

Read Sequence:CG40129.3  G protein-coupled receptor kinase 1 (EC 2.7.11.16). [Source:Uniprot/SWISSPROT;Acc:P32865](106 nt)
=-=-=-=-=-=-=-=-=-=-=-=-=-=-=-=-=-=-=-=-=-=-=-=-=-=-=-=-=-=-=-=
Performing Scan: dme-miR-4 vs CG40129.3
=-=-=-=-=-=-=-=-=-=-=-=-=-=-=-=-=-=-=-=-=-=-=-=-=-=-=-=-=-=-=-=
Score for this Scan:
No Hits Found above Threshold
Complete

Read Sequence:CG31894.3  CG31894-PA [Source:RefSeq_peptide;Acc:NP_723393](238 nt)
=-=-=-=-=-=-=-=-=-=-=-=-=-=-=-=-=-=-=-=-=-=-=-=-=-=-=-=-=-=-=-=
Performing Scan: dme-miR-4 vs CG31894.3
=-=-=-=-=-=-=-=-=-=-=-=-=-=-=-=-=-=-=-=-=-=-=-=-=-=-=-=-=-=-=-=
Score for this Scan:
No Hits Found above Threshold
Complete

Read Sequence:CG7490.3  60S acidic ribosomal protein P0 (DNA-(apurinic or apyrimidinic site) lyase) (EC 4.2.99.18) (Apurinic-apyrimidinic endonuclease). [Source:Uniprot/SWISSPROT;Acc:P19889](173 nt)
=-=-=-=-=-=-=-=-=-=-=-=-=-=-=-=-=-=-=-=-=-=-=-=-=-=-=-=-=-=-=-=
Performing Scan: dme-miR-4 vs CG7490.3
=-=-=-=-=-=-=-=-=-=-=-=-=-=-=-=-=-=-=-=-=-=-=-=-=-=-=-=-=-=-=-=
Score for this Scan:
No Hits Found above Threshold
Complete

Read Sequence:CG17754.3  CG17754-PC, isoform C [Source:RefSeq_peptide;Acc:NP_727331](100 nt)
=-=-=-=-=-=-=-=-=-=-=-=-=-=-=-=-=-=-=-=-=-=-=-=-=-=-=-=-=-=-=-=
Performing Scan: dme-miR-4 vs CG17754.3
=-=-=-=-=-=-=-=-=-=-=-=-=-=-=-=-=-=-=-=-=-=-=-=-=-=-=-=-=-=-=-=
Score for this Scan:
No Hits Found above Threshold
Complete

Read Sequence:CG1800.3  partner of drosha CG1800-PA [Source:RefSeq_peptide;Acc:NP_651879](358 nt)
=-=-=-=-=-=-=-=-=-=-=-=-=-=-=-=-=-=-=-=-=-=-=-=-=-=-=-=-=-=-=-=
Performing Scan: dme-miR-4 vs CG1800.3
=-=-=-=-=-=-=-=-=-=-=-=-=-=-=-=-=-=-=-=-=-=-=-=-=-=-=-=-=-=-=-=
Score for this Scan:
No Hits Found above Threshold
Complete

Read Sequence:CG5835.3  CG5835-PA [Source:RefSeq_peptide;Acc:NP_650785](406 nt)
=-=-=-=-=-=-=-=-=-=-=-=-=-=-=-=-=-=-=-=-=-=-=-=-=-=-=-=-=-=-=-=
Performing Scan: dme-miR-4 vs CG5835.3
=-=-=-=-=-=-=-=-=-=-=-=-=-=-=-=-=-=-=-=-=-=-=-=-=-=-=-=-=-=-=-=
Score for this Scan:
No Hits Found above Threshold
Complete

Read Sequence:CG8201.3  par-1 CG8201-PM, isoform M [Source:RefSeq_peptide;Acc:NP_001014541](1657 nt)
=-=-=-=-=-=-=-=-=-=-=-=-=-=-=-=-=-=-=-=-=-=-=-=-=-=-=-=-=-=-=-=
Performing Scan: dme-miR-4 vs CG8201.3
=-=-=-=-=-=-=-=-=-=-=-=-=-=-=-=-=-=-=-=-=-=-=-=-=-=-=-=-=-=-=-=
Score for this Scan:
No Hits Found above Threshold
Complete

Read Sequence:CG9012.3  Clathrin heavy chain. [Source:Uniprot/SWISSPROT;Acc:P29742](286 nt)
=-=-=-=-=-=-=-=-=-=-=-=-=-=-=-=-=-=-=-=-=-=-=-=-=-=-=-=-=-=-=-=
Performing Scan: dme-miR-4 vs CG9012.3
=-=-=-=-=-=-=-=-=-=-=-=-=-=-=-=-=-=-=-=-=-=-=-=-=-=-=-=-=-=-=-=
Score for this Scan:
No Hits Found above Threshold
Complete

Read Sequence:CG17173.3  CG17173-PA [Source:RefSeq_peptide;Acc:NP_648721](51 nt)
=-=-=-=-=-=-=-=-=-=-=-=-=-=-=-=-=-=-=-=-=-=-=-=-=-=-=-=-=-=-=-=
Performing Scan: dme-miR-4 vs CG17173.3
=-=-=-=-=-=-=-=-=-=-=-=-=-=-=-=-=-=-=-=-=-=-=-=-=-=-=-=-=-=-=-=
Score for this Scan:
No Hits Found above Threshold
Complete

Read Sequence:CG15731.3  CG15731-PA [Source:RefSeq_peptide;Acc:NP_572799](152 nt)
=-=-=-=-=-=-=-=-=-=-=-=-=-=-=-=-=-=-=-=-=-=-=-=-=-=-=-=-=-=-=-=
Performing Scan: dme-miR-4 vs CG15731.3
=-=-=-=-=-=-=-=-=-=-=-=-=-=-=-=-=-=-=-=-=-=-=-=-=-=-=-=-=-=-=-=
Score for this Scan:
No Hits Found above Threshold
Complete

Read Sequence:CG12231.3  CG12231-PA [Source:RefSeq_peptide;Acc:NP_573390](6 nt)
=-=-=-=-=-=-=-=-=-=-=-=-=-=-=-=-=-=-=-=-=-=-=-=-=-=-=-=-=-=-=-=
Performing Scan: dme-miR-4 vs CG12231.3
=-=-=-=-=-=-=-=-=-=-=-=-=-=-=-=-=-=-=-=-=-=-=-=-=-=-=-=-=-=-=-=
Score for this Scan:
No Hits Found above Threshold
Complete

Read Sequence:CG4869.3  -Tubulin at 97EF CG4869-PA [Source:RefSeq_peptide;Acc:NP_651606](98 nt)
=-=-=-=-=-=-=-=-=-=-=-=-=-=-=-=-=-=-=-=-=-=-=-=-=-=-=-=-=-=-=-=
Performing Scan: dme-miR-4 vs CG4869.3
=-=-=-=-=-=-=-=-=-=-=-=-=-=-=-=-=-=-=-=-=-=-=-=-=-=-=-=-=-=-=-=
Score for this Scan:
No Hits Found above Threshold
Complete

Read Sequence:CG8549.3  CG8549-PA [Source:RefSeq_peptide;Acc:NP_648057](92 nt)
=-=-=-=-=-=-=-=-=-=-=-=-=-=-=-=-=-=-=-=-=-=-=-=-=-=-=-=-=-=-=-=
Performing Scan: dme-miR-4 vs CG8549.3
=-=-=-=-=-=-=-=-=-=-=-=-=-=-=-=-=-=-=-=-=-=-=-=-=-=-=-=-=-=-=-=
Score for this Scan:
No Hits Found above Threshold
Complete

Read Sequence:CG3361.3  martik CG3361-PA [Source:RefSeq_peptide;Acc:NP_651554](341 nt)
=-=-=-=-=-=-=-=-=-=-=-=-=-=-=-=-=-=-=-=-=-=-=-=-=-=-=-=-=-=-=-=
Performing Scan: dme-miR-4 vs CG3361.3
=-=-=-=-=-=-=-=-=-=-=-=-=-=-=-=-=-=-=-=-=-=-=-=-=-=-=-=-=-=-=-=
Score for this Scan:
No Hits Found above Threshold
Complete

Read Sequence:CG8851.3  CG8851-PB, isoform B [Source:RefSeq_peptide;Acc:NP_722917](198 nt)
=-=-=-=-=-=-=-=-=-=-=-=-=-=-=-=-=-=-=-=-=-=-=-=-=-=-=-=-=-=-=-=
Performing Scan: dme-miR-4 vs CG8851.3
=-=-=-=-=-=-=-=-=-=-=-=-=-=-=-=-=-=-=-=-=-=-=-=-=-=-=-=-=-=-=-=
Score for this Scan:
No Hits Found above Threshold
Complete

Read Sequence:CG4169.3  CG4169-PA [Source:RefSeq_peptide;Acc:NP_648905](92 nt)
=-=-=-=-=-=-=-=-=-=-=-=-=-=-=-=-=-=-=-=-=-=-=-=-=-=-=-=-=-=-=-=
Performing Scan: dme-miR-4 vs CG4169.3
=-=-=-=-=-=-=-=-=-=-=-=-=-=-=-=-=-=-=-=-=-=-=-=-=-=-=-=-=-=-=-=
Score for this Scan:
No Hits Found above Threshold
Complete

Read Sequence:CG4955.3  CG4955-PA [Source:RefSeq_peptide;Acc:NP_573189](151 nt)
=-=-=-=-=-=-=-=-=-=-=-=-=-=-=-=-=-=-=-=-=-=-=-=-=-=-=-=-=-=-=-=
Performing Scan: dme-miR-4 vs CG4955.3
=-=-=-=-=-=-=-=-=-=-=-=-=-=-=-=-=-=-=-=-=-=-=-=-=-=-=-=-=-=-=-=
Score for this Scan:
No Hits Found above Threshold
Complete

Read Sequence:CG16740.3  Opsin Rh2 (Ocellar opsin). [Source:Uniprot/SWISSPROT;Acc:P08099](164 nt)
=-=-=-=-=-=-=-=-=-=-=-=-=-=-=-=-=-=-=-=-=-=-=-=-=-=-=-=-=-=-=-=
Performing Scan: dme-miR-4 vs CG16740.3
=-=-=-=-=-=-=-=-=-=-=-=-=-=-=-=-=-=-=-=-=-=-=-=-=-=-=-=-=-=-=-=
Score for this Scan:
No Hits Found above Threshold
Complete

Read Sequence:CG31532.3  CG31532-PA [Source:RefSeq_peptide;Acc:NP_730874](157 nt)
=-=-=-=-=-=-=-=-=-=-=-=-=-=-=-=-=-=-=-=-=-=-=-=-=-=-=-=-=-=-=-=
Performing Scan: dme-miR-4 vs CG31532.3
=-=-=-=-=-=-=-=-=-=-=-=-=-=-=-=-=-=-=-=-=-=-=-=-=-=-=-=-=-=-=-=
Score for this Scan:
No Hits Found above Threshold
Complete

Read Sequence:CG7692.3  CG7692-PA [Source:RefSeq_peptide;Acc:NP_648972](678 nt)
=-=-=-=-=-=-=-=-=-=-=-=-=-=-=-=-=-=-=-=-=-=-=-=-=-=-=-=-=-=-=-=
Performing Scan: dme-miR-4 vs CG7692.3
=-=-=-=-=-=-=-=-=-=-=-=-=-=-=-=-=-=-=-=-=-=-=-=-=-=-=-=-=-=-=-=
Score for this Scan:
No Hits Found above Threshold
Complete

Read Sequence:CG1407.3  CG1407-PA, isoform A [Source:RefSeq_peptide;Acc:NP_724868](544 nt)
=-=-=-=-=-=-=-=-=-=-=-=-=-=-=-=-=-=-=-=-=-=-=-=-=-=-=-=-=-=-=-=
Performing Scan: dme-miR-4 vs CG1407.3
=-=-=-=-=-=-=-=-=-=-=-=-=-=-=-=-=-=-=-=-=-=-=-=-=-=-=-=-=-=-=-=
Score for this Scan:
No Hits Found above Threshold
Complete

Read Sequence:CG5558.3  CG5558-PB, isoform B [Source:RefSeq_peptide;Acc:NP_732404](134 nt)
=-=-=-=-=-=-=-=-=-=-=-=-=-=-=-=-=-=-=-=-=-=-=-=-=-=-=-=-=-=-=-=
Performing Scan: dme-miR-4 vs CG5558.3
=-=-=-=-=-=-=-=-=-=-=-=-=-=-=-=-=-=-=-=-=-=-=-=-=-=-=-=-=-=-=-=
Score for this Scan:
No Hits Found above Threshold
Complete

Read Sequence:CG4778.3  CG4778-PA [Source:RefSeq_peptide;Acc:NP_609339](81 nt)
=-=-=-=-=-=-=-=-=-=-=-=-=-=-=-=-=-=-=-=-=-=-=-=-=-=-=-=-=-=-=-=
Performing Scan: dme-miR-4 vs CG4778.3
=-=-=-=-=-=-=-=-=-=-=-=-=-=-=-=-=-=-=-=-=-=-=-=-=-=-=-=-=-=-=-=
Score for this Scan:
No Hits Found above Threshold
Complete

Read Sequence:CG9864.3  CG9864-PA [Source:RefSeq_peptide;Acc:NP_611462](114 nt)
=-=-=-=-=-=-=-=-=-=-=-=-=-=-=-=-=-=-=-=-=-=-=-=-=-=-=-=-=-=-=-=
Performing Scan: dme-miR-4 vs CG9864.3
=-=-=-=-=-=-=-=-=-=-=-=-=-=-=-=-=-=-=-=-=-=-=-=-=-=-=-=-=-=-=-=
Score for this Scan:
No Hits Found above Threshold
Complete

Read Sequence:CG1212.3  p130CAS CG1212-PB, isoform B [Source:RefSeq_peptide;Acc:NP_728478](620 nt)
=-=-=-=-=-=-=-=-=-=-=-=-=-=-=-=-=-=-=-=-=-=-=-=-=-=-=-=-=-=-=-=
Performing Scan: dme-miR-4 vs CG1212.3
=-=-=-=-=-=-=-=-=-=-=-=-=-=-=-=-=-=-=-=-=-=-=-=-=-=-=-=-=-=-=-=
Score for this Scan:
No Hits Found above Threshold
Complete

Read Sequence:CG2968.3  lethal (1) G0230 CG2968-PA [Source:RefSeq_peptide;Acc:NP_572610](80 nt)
=-=-=-=-=-=-=-=-=-=-=-=-=-=-=-=-=-=-=-=-=-=-=-=-=-=-=-=-=-=-=-=
Performing Scan: dme-miR-4 vs CG2968.3
=-=-=-=-=-=-=-=-=-=-=-=-=-=-=-=-=-=-=-=-=-=-=-=-=-=-=-=-=-=-=-=
Score for this Scan:
No Hits Found above Threshold
Complete

Read Sequence:CG5871.3  CG5871-PA [Source:RefSeq_peptide;Acc:NP_650956](211 nt)
=-=-=-=-=-=-=-=-=-=-=-=-=-=-=-=-=-=-=-=-=-=-=-=-=-=-=-=-=-=-=-=
Performing Scan: dme-miR-4 vs CG5871.3
=-=-=-=-=-=-=-=-=-=-=-=-=-=-=-=-=-=-=-=-=-=-=-=-=-=-=-=-=-=-=-=
Score for this Scan:
No Hits Found above Threshold
Complete

Read Sequence:CG17233.3  CG17233-PB, isoform B [Source:RefSeq_peptide;Acc:NP_649196](636 nt)
=-=-=-=-=-=-=-=-=-=-=-=-=-=-=-=-=-=-=-=-=-=-=-=-=-=-=-=-=-=-=-=
Performing Scan: dme-miR-4 vs CG17233.3
=-=-=-=-=-=-=-=-=-=-=-=-=-=-=-=-=-=-=-=-=-=-=-=-=-=-=-=-=-=-=-=
Score for this Scan:
No Hits Found above Threshold
Complete

Read Sequence:CG13279.3  Cytochrome b5-related protein (Protein TU-36B). [Source:Uniprot/SWISSPROT;Acc:P19967](74 nt)
=-=-=-=-=-=-=-=-=-=-=-=-=-=-=-=-=-=-=-=-=-=-=-=-=-=-=-=-=-=-=-=
Performing Scan: dme-miR-4 vs CG13279.3
=-=-=-=-=-=-=-=-=-=-=-=-=-=-=-=-=-=-=-=-=-=-=-=-=-=-=-=-=-=-=-=
Score for this Scan:
No Hits Found above Threshold
Complete

Read Sequence:CG9334.3  Serine protease inhibitor 3 CG9334-PA [Source:RefSeq_peptide;Acc:NP_524956](81 nt)
=-=-=-=-=-=-=-=-=-=-=-=-=-=-=-=-=-=-=-=-=-=-=-=-=-=-=-=-=-=-=-=
Performing Scan: dme-miR-4 vs CG9334.3
=-=-=-=-=-=-=-=-=-=-=-=-=-=-=-=-=-=-=-=-=-=-=-=-=-=-=-=-=-=-=-=
Score for this Scan:
No Hits Found above Threshold
Complete

Read Sequence:CG3510.3  G2/mitotic-specific cyclin-B. [Source:Uniprot/SWISSPROT;Acc:P20439](772 nt)
=-=-=-=-=-=-=-=-=-=-=-=-=-=-=-=-=-=-=-=-=-=-=-=-=-=-=-=-=-=-=-=
Performing Scan: dme-miR-4 vs CG3510.3
=-=-=-=-=-=-=-=-=-=-=-=-=-=-=-=-=-=-=-=-=-=-=-=-=-=-=-=-=-=-=-=
Score for this Scan:
No Hits Found above Threshold
Complete

Read Sequence:CG1822.3  bifocal CG1822-PB, isoform B [Source:RefSeq_peptide;Acc:NP_727547](1563 nt)
=-=-=-=-=-=-=-=-=-=-=-=-=-=-=-=-=-=-=-=-=-=-=-=-=-=-=-=-=-=-=-=
Performing Scan: dme-miR-4 vs CG1822.3
=-=-=-=-=-=-=-=-=-=-=-=-=-=-=-=-=-=-=-=-=-=-=-=-=-=-=-=-=-=-=-=
Score for this Scan:
No Hits Found above Threshold
Complete

Read Sequence:CG3066.3  CG3066-PD, isoform D [Source:RefSeq_peptide;Acc:NP_996179](87 nt)
=-=-=-=-=-=-=-=-=-=-=-=-=-=-=-=-=-=-=-=-=-=-=-=-=-=-=-=-=-=-=-=
Performing Scan: dme-miR-4 vs CG3066.3
=-=-=-=-=-=-=-=-=-=-=-=-=-=-=-=-=-=-=-=-=-=-=-=-=-=-=-=-=-=-=-=
Score for this Scan:
No Hits Found above Threshold
Complete

Read Sequence:CG8228.3  CG8228-PA [Source:RefSeq_peptide;Acc:NP_649909](228 nt)
=-=-=-=-=-=-=-=-=-=-=-=-=-=-=-=-=-=-=-=-=-=-=-=-=-=-=-=-=-=-=-=
Performing Scan: dme-miR-4 vs CG8228.3
=-=-=-=-=-=-=-=-=-=-=-=-=-=-=-=-=-=-=-=-=-=-=-=-=-=-=-=-=-=-=-=
Score for this Scan:
No Hits Found above Threshold
Complete

Read Sequence:CG2519.3  CG2519-PB, isoform B [Source:RefSeq_peptide;Acc:NP_996153](1529 nt)
=-=-=-=-=-=-=-=-=-=-=-=-=-=-=-=-=-=-=-=-=-=-=-=-=-=-=-=-=-=-=-=
Performing Scan: dme-miR-4 vs CG2519.3
=-=-=-=-=-=-=-=-=-=-=-=-=-=-=-=-=-=-=-=-=-=-=-=-=-=-=-=-=-=-=-=
Score for this Scan:
No Hits Found above Threshold
Complete

Read Sequence:CG3189.3  DNA polymerase interacting tpr containing protein of 47kD CG3189-PA [Source:RefSeq_peptide;Acc:NP_525106](31 nt)
=-=-=-=-=-=-=-=-=-=-=-=-=-=-=-=-=-=-=-=-=-=-=-=-=-=-=-=-=-=-=-=
Performing Scan: dme-miR-4 vs CG3189.3
=-=-=-=-=-=-=-=-=-=-=-=-=-=-=-=-=-=-=-=-=-=-=-=-=-=-=-=-=-=-=-=
Score for this Scan:
No Hits Found above Threshold
Complete

Read Sequence:CG2995.3  CG2995-PA [Source:RefSeq_peptide;Acc:NP_569834](764 nt)
=-=-=-=-=-=-=-=-=-=-=-=-=-=-=-=-=-=-=-=-=-=-=-=-=-=-=-=-=-=-=-=
Performing Scan: dme-miR-4 vs CG2995.3
=-=-=-=-=-=-=-=-=-=-=-=-=-=-=-=-=-=-=-=-=-=-=-=-=-=-=-=-=-=-=-=
Score for this Scan:
No Hits Found above Threshold
Complete

Read Sequence:CG5444.3  Transcription initiation factor TFIID subunit 4 (Transcription initiation factor TFIID 110 kDa subunit) (p110) (TAFII-110) (110 kDa TBP-associated factor). [Source:Uniprot/SWISSPROT;Acc:P47825](1292 nt)
=-=-=-=-=-=-=-=-=-=-=-=-=-=-=-=-=-=-=-=-=-=-=-=-=-=-=-=-=-=-=-=
Performing Scan: dme-miR-4 vs CG5444.3
=-=-=-=-=-=-=-=-=-=-=-=-=-=-=-=-=-=-=-=-=-=-=-=-=-=-=-=-=-=-=-=
Score for this Scan:
No Hits Found above Threshold
Complete

Read Sequence:CG12262.3  Probable medium-chain specific acyl-CoA dehydrogenase, mitochondrial precursor (EC 1.3.99.3) (MCAD). [Source:Uniprot/SWISSPROT;Acc:Q9VSA3](124 nt)
=-=-=-=-=-=-=-=-=-=-=-=-=-=-=-=-=-=-=-=-=-=-=-=-=-=-=-=-=-=-=-=
Performing Scan: dme-miR-4 vs CG12262.3
=-=-=-=-=-=-=-=-=-=-=-=-=-=-=-=-=-=-=-=-=-=-=-=-=-=-=-=-=-=-=-=
Score for this Scan:
No Hits Found above Threshold
Complete

Read Sequence:CG15113.3  5-hydroxytryptamine receptor 2B (5-HT receptor) (Serotonin receptor 2B). [Source:Uniprot/SWISSPROT;Acc:P28286](671 nt)
=-=-=-=-=-=-=-=-=-=-=-=-=-=-=-=-=-=-=-=-=-=-=-=-=-=-=-=-=-=-=-=
Performing Scan: dme-miR-4 vs CG15113.3
=-=-=-=-=-=-=-=-=-=-=-=-=-=-=-=-=-=-=-=-=-=-=-=-=-=-=-=-=-=-=-=
Score for this Scan:
No Hits Found above Threshold
Complete

Read Sequence:CG30394.3  CG30394-PA, isoform A [Source:RefSeq_peptide;Acc:NP_611579](123 nt)
=-=-=-=-=-=-=-=-=-=-=-=-=-=-=-=-=-=-=-=-=-=-=-=-=-=-=-=-=-=-=-=
Performing Scan: dme-miR-4 vs CG30394.3
=-=-=-=-=-=-=-=-=-=-=-=-=-=-=-=-=-=-=-=-=-=-=-=-=-=-=-=-=-=-=-=
Score for this Scan:
No Hits Found above Threshold
Complete

Read Sequence:CG33719.3  PFTAIRE-interacting factor 1A CG33719-PB, isoform B [Source:RefSeq_peptide;Acc:NP_001027157](37 nt)
=-=-=-=-=-=-=-=-=-=-=-=-=-=-=-=-=-=-=-=-=-=-=-=-=-=-=-=-=-=-=-=
Performing Scan: dme-miR-4 vs CG33719.3
=-=-=-=-=-=-=-=-=-=-=-=-=-=-=-=-=-=-=-=-=-=-=-=-=-=-=-=-=-=-=-=
Score for this Scan:
No Hits Found above Threshold
Complete

Read Sequence:CG41126.3  CG41126-PA [Source:RefSeq_peptide;Acc:NP_001015391](1 nt)
=-=-=-=-=-=-=-=-=-=-=-=-=-=-=-=-=-=-=-=-=-=-=-=-=-=-=-=-=-=-=-=
Performing Scan: dme-miR-4 vs CG41126.3
=-=-=-=-=-=-=-=-=-=-=-=-=-=-=-=-=-=-=-=-=-=-=-=-=-=-=-=-=-=-=-=
Score for this Scan:
No Hits Found above Threshold
Complete

Read Sequence:CG31030.3  CG31030-PA [Source:RefSeq_peptide;Acc:NP_733350](461 nt)
=-=-=-=-=-=-=-=-=-=-=-=-=-=-=-=-=-=-=-=-=-=-=-=-=-=-=-=-=-=-=-=
Performing Scan: dme-miR-4 vs CG31030.3
=-=-=-=-=-=-=-=-=-=-=-=-=-=-=-=-=-=-=-=-=-=-=-=-=-=-=-=-=-=-=-=
Score for this Scan:
No Hits Found above Threshold
Complete

Read Sequence:CG9967.3  CG9967-PA, isoform A [Source:RefSeq_peptide;Acc:NP_608669](125 nt)
=-=-=-=-=-=-=-=-=-=-=-=-=-=-=-=-=-=-=-=-=-=-=-=-=-=-=-=-=-=-=-=
Performing Scan: dme-miR-4 vs CG9967.3
=-=-=-=-=-=-=-=-=-=-=-=-=-=-=-=-=-=-=-=-=-=-=-=-=-=-=-=-=-=-=-=
Score for this Scan:
No Hits Found above Threshold
Complete

Read Sequence:CG2165.3  CG2165-PE, isoform E [Source:RefSeq_peptide;Acc:NP_001014687](744 nt)
=-=-=-=-=-=-=-=-=-=-=-=-=-=-=-=-=-=-=-=-=-=-=-=-=-=-=-=-=-=-=-=
Performing Scan: dme-miR-4 vs CG2165.3
=-=-=-=-=-=-=-=-=-=-=-=-=-=-=-=-=-=-=-=-=-=-=-=-=-=-=-=-=-=-=-=
Score for this Scan:
No Hits Found above Threshold
Complete

Read Sequence:CG6090.3  Ribosomal protein L34a CG6090-PA, isoform A [Source:RefSeq_peptide;Acc:NP_651460](84 nt)
=-=-=-=-=-=-=-=-=-=-=-=-=-=-=-=-=-=-=-=-=-=-=-=-=-=-=-=-=-=-=-=
Performing Scan: dme-miR-4 vs CG6090.3
=-=-=-=-=-=-=-=-=-=-=-=-=-=-=-=-=-=-=-=-=-=-=-=-=-=-=-=-=-=-=-=
Score for this Scan:
No Hits Found above Threshold
Complete

Read Sequence:CG8782.3  Ornithine aminotransferase, mitochondrial precursor (EC 2.6.1.13) (Ornithine--oxo-acid aminotransferase). [Source:Uniprot/SWISSPROT;Acc:Q9VW26](118 nt)
=-=-=-=-=-=-=-=-=-=-=-=-=-=-=-=-=-=-=-=-=-=-=-=-=-=-=-=-=-=-=-=
Performing Scan: dme-miR-4 vs CG8782.3
=-=-=-=-=-=-=-=-=-=-=-=-=-=-=-=-=-=-=-=-=-=-=-=-=-=-=-=-=-=-=-=
Score for this Scan:
No Hits Found above Threshold
Complete

Read Sequence:CG14591.3  CG14591-PA, isoform A [Source:RefSeq_peptide;Acc:NP_610196](472 nt)
=-=-=-=-=-=-=-=-=-=-=-=-=-=-=-=-=-=-=-=-=-=-=-=-=-=-=-=-=-=-=-=
Performing Scan: dme-miR-4 vs CG14591.3
=-=-=-=-=-=-=-=-=-=-=-=-=-=-=-=-=-=-=-=-=-=-=-=-=-=-=-=-=-=-=-=
Score for this Scan:
No Hits Found above Threshold
Complete

Read Sequence:CG13526.3  CG13526-PA [Source:RefSeq_peptide;Acc:NP_611714](107 nt)
=-=-=-=-=-=-=-=-=-=-=-=-=-=-=-=-=-=-=-=-=-=-=-=-=-=-=-=-=-=-=-=
Performing Scan: dme-miR-4 vs CG13526.3
=-=-=-=-=-=-=-=-=-=-=-=-=-=-=-=-=-=-=-=-=-=-=-=-=-=-=-=-=-=-=-=
Score for this Scan:
No Hits Found above Threshold
Complete

Read Sequence:CG12948.3  CG12948-PA [Source:RefSeq_peptide;Acc:NP_649936](285 nt)
=-=-=-=-=-=-=-=-=-=-=-=-=-=-=-=-=-=-=-=-=-=-=-=-=-=-=-=-=-=-=-=
Performing Scan: dme-miR-4 vs CG12948.3
=-=-=-=-=-=-=-=-=-=-=-=-=-=-=-=-=-=-=-=-=-=-=-=-=-=-=-=-=-=-=-=
Score for this Scan:
No Hits Found above Threshold
Complete

Read Sequence:CG5057.3  Mediator complex subunit 10 CG5057-PA [Source:RefSeq_peptide;Acc:NP_648849](81 nt)
=-=-=-=-=-=-=-=-=-=-=-=-=-=-=-=-=-=-=-=-=-=-=-=-=-=-=-=-=-=-=-=
Performing Scan: dme-miR-4 vs CG5057.3
=-=-=-=-=-=-=-=-=-=-=-=-=-=-=-=-=-=-=-=-=-=-=-=-=-=-=-=-=-=-=-=
Score for this Scan:
No Hits Found above Threshold
Complete

Read Sequence:CG18317.3  CG18317-PA [Source:RefSeq_peptide;Acc:NP_608615](215 nt)
=-=-=-=-=-=-=-=-=-=-=-=-=-=-=-=-=-=-=-=-=-=-=-=-=-=-=-=-=-=-=-=
Performing Scan: dme-miR-4 vs CG18317.3
=-=-=-=-=-=-=-=-=-=-=-=-=-=-=-=-=-=-=-=-=-=-=-=-=-=-=-=-=-=-=-=
Score for this Scan:
No Hits Found above Threshold
Complete

Read Sequence:CG7035.3  cap binding protein 80 CG7035-PA, isoform A [Source:RefSeq_peptide;Acc:NP_726938](553 nt)
=-=-=-=-=-=-=-=-=-=-=-=-=-=-=-=-=-=-=-=-=-=-=-=-=-=-=-=-=-=-=-=
Performing Scan: dme-miR-4 vs CG7035.3
=-=-=-=-=-=-=-=-=-=-=-=-=-=-=-=-=-=-=-=-=-=-=-=-=-=-=-=-=-=-=-=
Score for this Scan:
No Hits Found above Threshold
Complete

Read Sequence:CG8261.3  Guanine nucleotide-binding protein gamma-1 subunit precursor. [Source:Uniprot/SWISSPROT;Acc:P38040](570 nt)
=-=-=-=-=-=-=-=-=-=-=-=-=-=-=-=-=-=-=-=-=-=-=-=-=-=-=-=-=-=-=-=
Performing Scan: dme-miR-4 vs CG8261.3
=-=-=-=-=-=-=-=-=-=-=-=-=-=-=-=-=-=-=-=-=-=-=-=-=-=-=-=-=-=-=-=
Score for this Scan:
No Hits Found above Threshold
Complete

Read Sequence:CG11094.3  Protein doublesex. [Source:Uniprot/SWISSPROT;Acc:P23023](1084 nt)
=-=-=-=-=-=-=-=-=-=-=-=-=-=-=-=-=-=-=-=-=-=-=-=-=-=-=-=-=-=-=-=
Performing Scan: dme-miR-4 vs CG11094.3
=-=-=-=-=-=-=-=-=-=-=-=-=-=-=-=-=-=-=-=-=-=-=-=-=-=-=-=-=-=-=-=

   Forward:	Score: 163.000000  Q:2 to 21  R:515 to 535 Align Len (19) (84.21%) (84.21%)

   Query:    3' aGUUACCAACAGAUCGAAAUa 5'
                 ||  |||||| |||||||| 
   Ref:      5' gCATCGGTTGTATAGCTTTAg 3'

   Energy:  -20.520000 kCal/Mol

Scores for this hit:
>dme-miR-4	CG11094.3	163.00	-20.52	0.00	2 21	515 535	19	84.21%	84.21%

Score for this Scan:
Seq1,Seq2,Tot Score,Tot Energy,Max Score,Max Energy,Strand,Len1,Len2,Positions
>>dme-miR-4	CG11094.3	163.00	-20.52	163.00	-20.52	730	21	1084	 514
Complete

Read Sequence:CG2922.3  eukaryotic initiation factor 5C CG2922-PF, isoform F [Source:RefSeq_peptide;Acc:NP_730963](216 nt)
=-=-=-=-=-=-=-=-=-=-=-=-=-=-=-=-=-=-=-=-=-=-=-=-=-=-=-=-=-=-=-=
Performing Scan: dme-miR-4 vs CG2922.3
=-=-=-=-=-=-=-=-=-=-=-=-=-=-=-=-=-=-=-=-=-=-=-=-=-=-=-=-=-=-=-=
Score for this Scan:
No Hits Found above Threshold
Complete

Read Sequence:CG5264.3  buttonless CG5264-PA [Source:RefSeq_peptide;Acc:NP_732768](84 nt)
=-=-=-=-=-=-=-=-=-=-=-=-=-=-=-=-=-=-=-=-=-=-=-=-=-=-=-=-=-=-=-=
Performing Scan: dme-miR-4 vs CG5264.3
=-=-=-=-=-=-=-=-=-=-=-=-=-=-=-=-=-=-=-=-=-=-=-=-=-=-=-=-=-=-=-=
Score for this Scan:
No Hits Found above Threshold
Complete

Read Sequence:CG8428.3  spinster CG8428-PE, isoform E [Source:RefSeq_peptide;Acc:NP_725533](1105 nt)
=-=-=-=-=-=-=-=-=-=-=-=-=-=-=-=-=-=-=-=-=-=-=-=-=-=-=-=-=-=-=-=
Performing Scan: dme-miR-4 vs CG8428.3
=-=-=-=-=-=-=-=-=-=-=-=-=-=-=-=-=-=-=-=-=-=-=-=-=-=-=-=-=-=-=-=
Score for this Scan:
No Hits Found above Threshold
Complete

Read Sequence:CG12162.3  CG12162-PB, isoform B [Source:RefSeq_peptide;Acc:NP_730934](127 nt)
=-=-=-=-=-=-=-=-=-=-=-=-=-=-=-=-=-=-=-=-=-=-=-=-=-=-=-=-=-=-=-=
Performing Scan: dme-miR-4 vs CG12162.3
=-=-=-=-=-=-=-=-=-=-=-=-=-=-=-=-=-=-=-=-=-=-=-=-=-=-=-=-=-=-=-=
Score for this Scan:
No Hits Found above Threshold
Complete

Read Sequence:CG3419.3  CG3419-PA, isoform A [Source:RefSeq_peptide;Acc:NP_611909](1039 nt)
=-=-=-=-=-=-=-=-=-=-=-=-=-=-=-=-=-=-=-=-=-=-=-=-=-=-=-=-=-=-=-=
Performing Scan: dme-miR-4 vs CG3419.3
=-=-=-=-=-=-=-=-=-=-=-=-=-=-=-=-=-=-=-=-=-=-=-=-=-=-=-=-=-=-=-=
Score for this Scan:
No Hits Found above Threshold
Complete

Read Sequence:CG11092.3  CG11092-PA [Source:RefSeq_peptide;Acc:NP_572929](217 nt)
=-=-=-=-=-=-=-=-=-=-=-=-=-=-=-=-=-=-=-=-=-=-=-=-=-=-=-=-=-=-=-=
Performing Scan: dme-miR-4 vs CG11092.3
=-=-=-=-=-=-=-=-=-=-=-=-=-=-=-=-=-=-=-=-=-=-=-=-=-=-=-=-=-=-=-=
Score for this Scan:
No Hits Found above Threshold
Complete

Read Sequence:CG8201.3  par-1 CG8201-PM, isoform M [Source:RefSeq_peptide;Acc:NP_001014541](1067 nt)
=-=-=-=-=-=-=-=-=-=-=-=-=-=-=-=-=-=-=-=-=-=-=-=-=-=-=-=-=-=-=-=
Performing Scan: dme-miR-4 vs CG8201.3
=-=-=-=-=-=-=-=-=-=-=-=-=-=-=-=-=-=-=-=-=-=-=-=-=-=-=-=-=-=-=-=
Score for this Scan:
No Hits Found above Threshold
Complete

Read Sequence:CG14736.3  CG14736-PC, isoform C [Source:RefSeq_peptide;Acc:NP_731668](531 nt)
=-=-=-=-=-=-=-=-=-=-=-=-=-=-=-=-=-=-=-=-=-=-=-=-=-=-=-=-=-=-=-=
Performing Scan: dme-miR-4 vs CG14736.3
=-=-=-=-=-=-=-=-=-=-=-=-=-=-=-=-=-=-=-=-=-=-=-=-=-=-=-=-=-=-=-=
Score for this Scan:
No Hits Found above Threshold
Complete

Read Sequence:CG31088.3  CG31088-PA [Source:RefSeq_peptide;Acc:NP_732095](57 nt)
=-=-=-=-=-=-=-=-=-=-=-=-=-=-=-=-=-=-=-=-=-=-=-=-=-=-=-=-=-=-=-=
Performing Scan: dme-miR-4 vs CG31088.3
=-=-=-=-=-=-=-=-=-=-=-=-=-=-=-=-=-=-=-=-=-=-=-=-=-=-=-=-=-=-=-=
Score for this Scan:
No Hits Found above Threshold
Complete

Read Sequence:CG33202.3  dpr11 CG33202-PB [Source:RefSeq_peptide;Acc:NP_788586](1369 nt)
=-=-=-=-=-=-=-=-=-=-=-=-=-=-=-=-=-=-=-=-=-=-=-=-=-=-=-=-=-=-=-=
Performing Scan: dme-miR-4 vs CG33202.3
=-=-=-=-=-=-=-=-=-=-=-=-=-=-=-=-=-=-=-=-=-=-=-=-=-=-=-=-=-=-=-=
Score for this Scan:
No Hits Found above Threshold
Complete

Read Sequence:CG6312.3  Rfx CG6312-PA [Source:RefSeq_peptide;Acc:NP_649999](652 nt)
=-=-=-=-=-=-=-=-=-=-=-=-=-=-=-=-=-=-=-=-=-=-=-=-=-=-=-=-=-=-=-=
Performing Scan: dme-miR-4 vs CG6312.3
=-=-=-=-=-=-=-=-=-=-=-=-=-=-=-=-=-=-=-=-=-=-=-=-=-=-=-=-=-=-=-=
Score for this Scan:
No Hits Found above Threshold
Complete

Read Sequence:CG12374.3  CG12374-PA [Source:RefSeq_peptide;Acc:NP_610819](155 nt)
=-=-=-=-=-=-=-=-=-=-=-=-=-=-=-=-=-=-=-=-=-=-=-=-=-=-=-=-=-=-=-=
Performing Scan: dme-miR-4 vs CG12374.3
=-=-=-=-=-=-=-=-=-=-=-=-=-=-=-=-=-=-=-=-=-=-=-=-=-=-=-=-=-=-=-=
Score for this Scan:
No Hits Found above Threshold
Complete

Read Sequence:CG8454.3  Vps16A CG8454-PA [Source:RefSeq_peptide;Acc:NP_649877](148 nt)
=-=-=-=-=-=-=-=-=-=-=-=-=-=-=-=-=-=-=-=-=-=-=-=-=-=-=-=-=-=-=-=
Performing Scan: dme-miR-4 vs CG8454.3
=-=-=-=-=-=-=-=-=-=-=-=-=-=-=-=-=-=-=-=-=-=-=-=-=-=-=-=-=-=-=-=
Score for this Scan:
No Hits Found above Threshold
Complete

Read Sequence:CG31008.3  CG31008-PA [Source:RefSeq_peptide;Acc:NP_733411](95 nt)
=-=-=-=-=-=-=-=-=-=-=-=-=-=-=-=-=-=-=-=-=-=-=-=-=-=-=-=-=-=-=-=
Performing Scan: dme-miR-4 vs CG31008.3
=-=-=-=-=-=-=-=-=-=-=-=-=-=-=-=-=-=-=-=-=-=-=-=-=-=-=-=-=-=-=-=
Score for this Scan:
No Hits Found above Threshold
Complete

Read Sequence:CG10571.3  Homeobox protein araucan. [Source:Uniprot/SWISSPROT;Acc:Q24248](357 nt)
=-=-=-=-=-=-=-=-=-=-=-=-=-=-=-=-=-=-=-=-=-=-=-=-=-=-=-=-=-=-=-=
Performing Scan: dme-miR-4 vs CG10571.3
=-=-=-=-=-=-=-=-=-=-=-=-=-=-=-=-=-=-=-=-=-=-=-=-=-=-=-=-=-=-=-=
Score for this Scan:
No Hits Found above Threshold
Complete

Read Sequence:CG7722.3  CG7722-PA [Source:RefSeq_peptide;Acc:NP_610633](129 nt)
=-=-=-=-=-=-=-=-=-=-=-=-=-=-=-=-=-=-=-=-=-=-=-=-=-=-=-=-=-=-=-=
Performing Scan: dme-miR-4 vs CG7722.3
=-=-=-=-=-=-=-=-=-=-=-=-=-=-=-=-=-=-=-=-=-=-=-=-=-=-=-=-=-=-=-=
Score for this Scan:
No Hits Found above Threshold
Complete

Read Sequence:CG32102.3  CG32102-PA [Source:RefSeq_peptide;Acc:NP_729804](86 nt)
=-=-=-=-=-=-=-=-=-=-=-=-=-=-=-=-=-=-=-=-=-=-=-=-=-=-=-=-=-=-=-=
Performing Scan: dme-miR-4 vs CG32102.3
=-=-=-=-=-=-=-=-=-=-=-=-=-=-=-=-=-=-=-=-=-=-=-=-=-=-=-=-=-=-=-=
Score for this Scan:
No Hits Found above Threshold
Complete

Read Sequence:CG1119.3  Activator 1 140 kDa subunit (Replication factor C large subunit) (Germline transcription factor 1). [Source:Uniprot/SWISSPROT;Acc:P35600](155 nt)
=-=-=-=-=-=-=-=-=-=-=-=-=-=-=-=-=-=-=-=-=-=-=-=-=-=-=-=-=-=-=-=
Performing Scan: dme-miR-4 vs CG1119.3
=-=-=-=-=-=-=-=-=-=-=-=-=-=-=-=-=-=-=-=-=-=-=-=-=-=-=-=-=-=-=-=
Score for this Scan:
No Hits Found above Threshold
Complete

Read Sequence:CG6147.3  Tsc1 CG6147-PA [Source:RefSeq_peptide;Acc:NP_477415](325 nt)
=-=-=-=-=-=-=-=-=-=-=-=-=-=-=-=-=-=-=-=-=-=-=-=-=-=-=-=-=-=-=-=
Performing Scan: dme-miR-4 vs CG6147.3
=-=-=-=-=-=-=-=-=-=-=-=-=-=-=-=-=-=-=-=-=-=-=-=-=-=-=-=-=-=-=-=
Score for this Scan:
No Hits Found above Threshold
Complete

Read Sequence:CG32626.3  CG32626-PD, isoform D [Source:RefSeq_peptide;Acc:NP_727741](172 nt)
=-=-=-=-=-=-=-=-=-=-=-=-=-=-=-=-=-=-=-=-=-=-=-=-=-=-=-=-=-=-=-=
Performing Scan: dme-miR-4 vs CG32626.3
=-=-=-=-=-=-=-=-=-=-=-=-=-=-=-=-=-=-=-=-=-=-=-=-=-=-=-=-=-=-=-=
Score for this Scan:
No Hits Found above Threshold
Complete

Read Sequence:CG32823.3  CG32823-PB [Source:RefSeq_peptide;Acc:NP_728323](653 nt)
=-=-=-=-=-=-=-=-=-=-=-=-=-=-=-=-=-=-=-=-=-=-=-=-=-=-=-=-=-=-=-=
Performing Scan: dme-miR-4 vs CG32823.3
=-=-=-=-=-=-=-=-=-=-=-=-=-=-=-=-=-=-=-=-=-=-=-=-=-=-=-=-=-=-=-=
Score for this Scan:
No Hits Found above Threshold
Complete

Read Sequence:CG3242.3  Protein sister of odd and bowel. [Source:Uniprot/SWISSPROT;Acc:Q9VQS7](287 nt)
=-=-=-=-=-=-=-=-=-=-=-=-=-=-=-=-=-=-=-=-=-=-=-=-=-=-=-=-=-=-=-=
Performing Scan: dme-miR-4 vs CG3242.3
=-=-=-=-=-=-=-=-=-=-=-=-=-=-=-=-=-=-=-=-=-=-=-=-=-=-=-=-=-=-=-=
Score for this Scan:
No Hits Found above Threshold
Complete

Read Sequence:CG3944.3  NADH:ubiquinone reductase 23kD subunit precursor CG3944-PA [Source:RefSeq_peptide;Acc:NP_524719](81 nt)
=-=-=-=-=-=-=-=-=-=-=-=-=-=-=-=-=-=-=-=-=-=-=-=-=-=-=-=-=-=-=-=
Performing Scan: dme-miR-4 vs CG3944.3
=-=-=-=-=-=-=-=-=-=-=-=-=-=-=-=-=-=-=-=-=-=-=-=-=-=-=-=-=-=-=-=
Score for this Scan:
No Hits Found above Threshold
Complete

Read Sequence:CG15878.3  CG15878-PA [Source:RefSeq_peptide;Acc:NP_647699](175 nt)
=-=-=-=-=-=-=-=-=-=-=-=-=-=-=-=-=-=-=-=-=-=-=-=-=-=-=-=-=-=-=-=
Performing Scan: dme-miR-4 vs CG15878.3
=-=-=-=-=-=-=-=-=-=-=-=-=-=-=-=-=-=-=-=-=-=-=-=-=-=-=-=-=-=-=-=
Score for this Scan:
No Hits Found above Threshold
Complete

Read Sequence:CG12161.3  CG12161-PA [Source:RefSeq_peptide;Acc:NP_649515](264 nt)
=-=-=-=-=-=-=-=-=-=-=-=-=-=-=-=-=-=-=-=-=-=-=-=-=-=-=-=-=-=-=-=
Performing Scan: dme-miR-4 vs CG12161.3
=-=-=-=-=-=-=-=-=-=-=-=-=-=-=-=-=-=-=-=-=-=-=-=-=-=-=-=-=-=-=-=
Score for this Scan:
No Hits Found above Threshold
Complete

Read Sequence:CG11141.3  CG11141-PB, isoform B [Source:RefSeq_peptide;Acc:NP_610282](233 nt)
=-=-=-=-=-=-=-=-=-=-=-=-=-=-=-=-=-=-=-=-=-=-=-=-=-=-=-=-=-=-=-=
Performing Scan: dme-miR-4 vs CG11141.3
=-=-=-=-=-=-=-=-=-=-=-=-=-=-=-=-=-=-=-=-=-=-=-=-=-=-=-=-=-=-=-=
Score for this Scan:
No Hits Found above Threshold
Complete

Read Sequence:CG31248.3  CG31248-PA [Source:RefSeq_peptide;Acc:NP_649696](27 nt)
=-=-=-=-=-=-=-=-=-=-=-=-=-=-=-=-=-=-=-=-=-=-=-=-=-=-=-=-=-=-=-=
Performing Scan: dme-miR-4 vs CG31248.3
=-=-=-=-=-=-=-=-=-=-=-=-=-=-=-=-=-=-=-=-=-=-=-=-=-=-=-=-=-=-=-=
Score for this Scan:
No Hits Found above Threshold
Complete

Read Sequence:CG7008.3  Tudor-SN CG7008-PA [Source:RefSeq_peptide;Acc:NP_612021](217 nt)
=-=-=-=-=-=-=-=-=-=-=-=-=-=-=-=-=-=-=-=-=-=-=-=-=-=-=-=-=-=-=-=
Performing Scan: dme-miR-4 vs CG7008.3
=-=-=-=-=-=-=-=-=-=-=-=-=-=-=-=-=-=-=-=-=-=-=-=-=-=-=-=-=-=-=-=
Score for this Scan:
No Hits Found above Threshold
Complete

Read Sequence:CG17964.3  Protein pangolin. [Source:Uniprot/SWISSPROT;Acc:P91943](312 nt)
=-=-=-=-=-=-=-=-=-=-=-=-=-=-=-=-=-=-=-=-=-=-=-=-=-=-=-=-=-=-=-=
Performing Scan: dme-miR-4 vs CG17964.3
=-=-=-=-=-=-=-=-=-=-=-=-=-=-=-=-=-=-=-=-=-=-=-=-=-=-=-=-=-=-=-=
Score for this Scan:
No Hits Found above Threshold
Complete

Read Sequence:CG2656.3  CG2656-PA [Source:RefSeq_peptide;Acc:NP_649699](81 nt)
=-=-=-=-=-=-=-=-=-=-=-=-=-=-=-=-=-=-=-=-=-=-=-=-=-=-=-=-=-=-=-=
Performing Scan: dme-miR-4 vs CG2656.3
=-=-=-=-=-=-=-=-=-=-=-=-=-=-=-=-=-=-=-=-=-=-=-=-=-=-=-=-=-=-=-=
Score for this Scan:
No Hits Found above Threshold
Complete

Read Sequence:CG10092.3  CG10092-PA [Source:RefSeq_peptide;Acc:NP_649745](87 nt)
=-=-=-=-=-=-=-=-=-=-=-=-=-=-=-=-=-=-=-=-=-=-=-=-=-=-=-=-=-=-=-=
Performing Scan: dme-miR-4 vs CG10092.3
=-=-=-=-=-=-=-=-=-=-=-=-=-=-=-=-=-=-=-=-=-=-=-=-=-=-=-=-=-=-=-=
Score for this Scan:
No Hits Found above Threshold
Complete

Read Sequence:CG3140.3  Adenylate kinase-2 CG3140-PA [Source:RefSeq_peptide;Acc:NP_523836](230 nt)
=-=-=-=-=-=-=-=-=-=-=-=-=-=-=-=-=-=-=-=-=-=-=-=-=-=-=-=-=-=-=-=
Performing Scan: dme-miR-4 vs CG3140.3
=-=-=-=-=-=-=-=-=-=-=-=-=-=-=-=-=-=-=-=-=-=-=-=-=-=-=-=-=-=-=-=
Score for this Scan:
No Hits Found above Threshold
Complete

Read Sequence:CG7850.3  puckered CG7850-PA [Source:RefSeq_peptide;Acc:NP_524273](966 nt)
=-=-=-=-=-=-=-=-=-=-=-=-=-=-=-=-=-=-=-=-=-=-=-=-=-=-=-=-=-=-=-=
Performing Scan: dme-miR-4 vs CG7850.3
=-=-=-=-=-=-=-=-=-=-=-=-=-=-=-=-=-=-=-=-=-=-=-=-=-=-=-=-=-=-=-=
Score for this Scan:
No Hits Found above Threshold
Complete

Read Sequence:CG14100.3  CG14100-PA [Source:RefSeq_peptide;Acc:NP_649130](132 nt)
=-=-=-=-=-=-=-=-=-=-=-=-=-=-=-=-=-=-=-=-=-=-=-=-=-=-=-=-=-=-=-=
Performing Scan: dme-miR-4 vs CG14100.3
=-=-=-=-=-=-=-=-=-=-=-=-=-=-=-=-=-=-=-=-=-=-=-=-=-=-=-=-=-=-=-=
Score for this Scan:
No Hits Found above Threshold
Complete

Read Sequence:CG3164.3  CG3164-PD, isoform D [Source:RefSeq_peptide;Acc:NP_001033865](428 nt)
=-=-=-=-=-=-=-=-=-=-=-=-=-=-=-=-=-=-=-=-=-=-=-=-=-=-=-=-=-=-=-=
Performing Scan: dme-miR-4 vs CG3164.3
=-=-=-=-=-=-=-=-=-=-=-=-=-=-=-=-=-=-=-=-=-=-=-=-=-=-=-=-=-=-=-=
Score for this Scan:
No Hits Found above Threshold
Complete

Read Sequence:CG9759.3  CG9759-PA, isoform A [Source:RefSeq_peptide;Acc:NP_650296](434 nt)
=-=-=-=-=-=-=-=-=-=-=-=-=-=-=-=-=-=-=-=-=-=-=-=-=-=-=-=-=-=-=-=
Performing Scan: dme-miR-4 vs CG9759.3
=-=-=-=-=-=-=-=-=-=-=-=-=-=-=-=-=-=-=-=-=-=-=-=-=-=-=-=-=-=-=-=
Score for this Scan:
No Hits Found above Threshold
Complete

Read Sequence:CG3703.3  CG3703-PA [Source:RefSeq_peptide;Acc:NP_569874](141 nt)
=-=-=-=-=-=-=-=-=-=-=-=-=-=-=-=-=-=-=-=-=-=-=-=-=-=-=-=-=-=-=-=
Performing Scan: dme-miR-4 vs CG3703.3
=-=-=-=-=-=-=-=-=-=-=-=-=-=-=-=-=-=-=-=-=-=-=-=-=-=-=-=-=-=-=-=
Score for this Scan:
No Hits Found above Threshold
Complete

Read Sequence:CG4111.3  Ribosomal protein L35 CG4111-PB, isoform B [Source:RefSeq_peptide;Acc:NP_572243](108 nt)
=-=-=-=-=-=-=-=-=-=-=-=-=-=-=-=-=-=-=-=-=-=-=-=-=-=-=-=-=-=-=-=
Performing Scan: dme-miR-4 vs CG4111.3
=-=-=-=-=-=-=-=-=-=-=-=-=-=-=-=-=-=-=-=-=-=-=-=-=-=-=-=-=-=-=-=
Score for this Scan:
No Hits Found above Threshold
Complete

Read Sequence:CG9154.3  CG9154-PA [Source:RefSeq_peptide;Acc:NP_608993](26 nt)
=-=-=-=-=-=-=-=-=-=-=-=-=-=-=-=-=-=-=-=-=-=-=-=-=-=-=-=-=-=-=-=
Performing Scan: dme-miR-4 vs CG9154.3
=-=-=-=-=-=-=-=-=-=-=-=-=-=-=-=-=-=-=-=-=-=-=-=-=-=-=-=-=-=-=-=
Score for this Scan:
No Hits Found above Threshold
Complete

Read Sequence:CG11049.3  shaven CG11049-PG, isoform G [Source:RefSeq_peptide;Acc:NP_001014698](1866 nt)
=-=-=-=-=-=-=-=-=-=-=-=-=-=-=-=-=-=-=-=-=-=-=-=-=-=-=-=-=-=-=-=
Performing Scan: dme-miR-4 vs CG11049.3
=-=-=-=-=-=-=-=-=-=-=-=-=-=-=-=-=-=-=-=-=-=-=-=-=-=-=-=-=-=-=-=
Score for this Scan:
No Hits Found above Threshold
Complete

Read Sequence:CG33955.3  eyes shut CG33955-PB [Source:RefSeq_peptide;Acc:NP_001027571](304 nt)
=-=-=-=-=-=-=-=-=-=-=-=-=-=-=-=-=-=-=-=-=-=-=-=-=-=-=-=-=-=-=-=
Performing Scan: dme-miR-4 vs CG33955.3
=-=-=-=-=-=-=-=-=-=-=-=-=-=-=-=-=-=-=-=-=-=-=-=-=-=-=-=-=-=-=-=
Score for this Scan:
No Hits Found above Threshold
Complete

Read Sequence:CG6146.3  DNA topoisomerase 1 (EC 5.99.1.2) (DNA topoisomerase I). [Source:Uniprot/SWISSPROT;Acc:P30189](2111 nt)
=-=-=-=-=-=-=-=-=-=-=-=-=-=-=-=-=-=-=-=-=-=-=-=-=-=-=-=-=-=-=-=
Performing Scan: dme-miR-4 vs CG6146.3
=-=-=-=-=-=-=-=-=-=-=-=-=-=-=-=-=-=-=-=-=-=-=-=-=-=-=-=-=-=-=-=
Score for this Scan:
No Hits Found above Threshold
Complete

Read Sequence:CG13364.3  CG13364-PA [Source:RefSeq_peptide;Acc:NP_652500](138 nt)
=-=-=-=-=-=-=-=-=-=-=-=-=-=-=-=-=-=-=-=-=-=-=-=-=-=-=-=-=-=-=-=
Performing Scan: dme-miR-4 vs CG13364.3
=-=-=-=-=-=-=-=-=-=-=-=-=-=-=-=-=-=-=-=-=-=-=-=-=-=-=-=-=-=-=-=
Score for this Scan:
No Hits Found above Threshold
Complete

Read Sequence:CG8806.3  Protein preli-like. [Source:Uniprot/SWISSPROT;Acc:Q9V579](469 nt)
=-=-=-=-=-=-=-=-=-=-=-=-=-=-=-=-=-=-=-=-=-=-=-=-=-=-=-=-=-=-=-=
Performing Scan: dme-miR-4 vs CG8806.3
=-=-=-=-=-=-=-=-=-=-=-=-=-=-=-=-=-=-=-=-=-=-=-=-=-=-=-=-=-=-=-=
Score for this Scan:
No Hits Found above Threshold
Complete

Read Sequence:CG13890.3  CG13890-PA [Source:RefSeq_peptide;Acc:NP_612065](325 nt)
=-=-=-=-=-=-=-=-=-=-=-=-=-=-=-=-=-=-=-=-=-=-=-=-=-=-=-=-=-=-=-=
Performing Scan: dme-miR-4 vs CG13890.3
=-=-=-=-=-=-=-=-=-=-=-=-=-=-=-=-=-=-=-=-=-=-=-=-=-=-=-=-=-=-=-=
Score for this Scan:
No Hits Found above Threshold
Complete

Read Sequence:CG5974.3  Probable serine/threonine-protein kinase pelle (EC 2.7.11.1). [Source:Uniprot/SWISSPROT;Acc:Q05652](200 nt)
=-=-=-=-=-=-=-=-=-=-=-=-=-=-=-=-=-=-=-=-=-=-=-=-=-=-=-=-=-=-=-=
Performing Scan: dme-miR-4 vs CG5974.3
=-=-=-=-=-=-=-=-=-=-=-=-=-=-=-=-=-=-=-=-=-=-=-=-=-=-=-=-=-=-=-=
Score for this Scan:
No Hits Found above Threshold
Complete

Read Sequence:CG12306.3  Serine/threonine-protein kinase polo (EC 2.7.11.21). [Source:Uniprot/SWISSPROT;Acc:P52304](593 nt)
=-=-=-=-=-=-=-=-=-=-=-=-=-=-=-=-=-=-=-=-=-=-=-=-=-=-=-=-=-=-=-=
Performing Scan: dme-miR-4 vs CG12306.3
=-=-=-=-=-=-=-=-=-=-=-=-=-=-=-=-=-=-=-=-=-=-=-=-=-=-=-=-=-=-=-=
Score for this Scan:
No Hits Found above Threshold
Complete

Read Sequence:CG1619.3  CG1619-PB [Source:RefSeq_peptide;Acc:NP_572637](192 nt)
=-=-=-=-=-=-=-=-=-=-=-=-=-=-=-=-=-=-=-=-=-=-=-=-=-=-=-=-=-=-=-=
Performing Scan: dme-miR-4 vs CG1619.3
=-=-=-=-=-=-=-=-=-=-=-=-=-=-=-=-=-=-=-=-=-=-=-=-=-=-=-=-=-=-=-=
Score for this Scan:
No Hits Found above Threshold
Complete

Read Sequence:CG2189.3  Homeotic protein deformed. [Source:Uniprot/SWISSPROT;Acc:P07548](492 nt)
=-=-=-=-=-=-=-=-=-=-=-=-=-=-=-=-=-=-=-=-=-=-=-=-=-=-=-=-=-=-=-=
Performing Scan: dme-miR-4 vs CG2189.3
=-=-=-=-=-=-=-=-=-=-=-=-=-=-=-=-=-=-=-=-=-=-=-=-=-=-=-=-=-=-=-=
Score for this Scan:
No Hits Found above Threshold
Complete

Read Sequence:CG2781.3  CG2781-PA [Source:RefSeq_peptide;Acc:NP_649754](554 nt)
=-=-=-=-=-=-=-=-=-=-=-=-=-=-=-=-=-=-=-=-=-=-=-=-=-=-=-=-=-=-=-=
Performing Scan: dme-miR-4 vs CG2781.3
=-=-=-=-=-=-=-=-=-=-=-=-=-=-=-=-=-=-=-=-=-=-=-=-=-=-=-=-=-=-=-=
Score for this Scan:
No Hits Found above Threshold
Complete

Read Sequence:CG7299.3  CG7299-PA [Source:RefSeq_peptide;Acc:NP_609436](78 nt)
=-=-=-=-=-=-=-=-=-=-=-=-=-=-=-=-=-=-=-=-=-=-=-=-=-=-=-=-=-=-=-=
Performing Scan: dme-miR-4 vs CG7299.3
=-=-=-=-=-=-=-=-=-=-=-=-=-=-=-=-=-=-=-=-=-=-=-=-=-=-=-=-=-=-=-=
Score for this Scan:
No Hits Found above Threshold
Complete

Read Sequence:CG15530.3  CG15530-PA, isoform A [Source:RefSeq_peptide;Acc:NP_651777](486 nt)
=-=-=-=-=-=-=-=-=-=-=-=-=-=-=-=-=-=-=-=-=-=-=-=-=-=-=-=-=-=-=-=
Performing Scan: dme-miR-4 vs CG15530.3
=-=-=-=-=-=-=-=-=-=-=-=-=-=-=-=-=-=-=-=-=-=-=-=-=-=-=-=-=-=-=-=
Score for this Scan:
No Hits Found above Threshold
Complete

Read Sequence:CG31033.3  CG31033-PB, isoform B [Source:RefSeq_peptide;Acc:NP_733312](282 nt)
=-=-=-=-=-=-=-=-=-=-=-=-=-=-=-=-=-=-=-=-=-=-=-=-=-=-=-=-=-=-=-=
Performing Scan: dme-miR-4 vs CG31033.3
=-=-=-=-=-=-=-=-=-=-=-=-=-=-=-=-=-=-=-=-=-=-=-=-=-=-=-=-=-=-=-=
Score for this Scan:
No Hits Found above Threshold
Complete

Read Sequence:CG4125.3  Irregular chiasm C-roughest protein precursor (IRREC protein). [Source:Uniprot/SWISSPROT;Acc:Q08180](1608 nt)
=-=-=-=-=-=-=-=-=-=-=-=-=-=-=-=-=-=-=-=-=-=-=-=-=-=-=-=-=-=-=-=
Performing Scan: dme-miR-4 vs CG4125.3
=-=-=-=-=-=-=-=-=-=-=-=-=-=-=-=-=-=-=-=-=-=-=-=-=-=-=-=-=-=-=-=
Score for this Scan:
No Hits Found above Threshold
Complete

Read Sequence:CG11527.3  Tiggrin CG11527-PA [Source:RefSeq_peptide;Acc:NP_477033](179 nt)
=-=-=-=-=-=-=-=-=-=-=-=-=-=-=-=-=-=-=-=-=-=-=-=-=-=-=-=-=-=-=-=
Performing Scan: dme-miR-4 vs CG11527.3
=-=-=-=-=-=-=-=-=-=-=-=-=-=-=-=-=-=-=-=-=-=-=-=-=-=-=-=-=-=-=-=
Score for this Scan:
No Hits Found above Threshold
Complete

Read Sequence:CG11714.3  CG11714-PA, isoform A [Source:RefSeq_peptide;Acc:NP_001027123](2217 nt)
=-=-=-=-=-=-=-=-=-=-=-=-=-=-=-=-=-=-=-=-=-=-=-=-=-=-=-=-=-=-=-=
Performing Scan: dme-miR-4 vs CG11714.3
=-=-=-=-=-=-=-=-=-=-=-=-=-=-=-=-=-=-=-=-=-=-=-=-=-=-=-=-=-=-=-=
Score for this Scan:
No Hits Found above Threshold
Complete

Read Sequence:CG2446.3  CG2446-PC, isoform C [Source:RefSeq_peptide;Acc:NP_572741](822 nt)
=-=-=-=-=-=-=-=-=-=-=-=-=-=-=-=-=-=-=-=-=-=-=-=-=-=-=-=-=-=-=-=
Performing Scan: dme-miR-4 vs CG2446.3
=-=-=-=-=-=-=-=-=-=-=-=-=-=-=-=-=-=-=-=-=-=-=-=-=-=-=-=-=-=-=-=
Score for this Scan:
No Hits Found above Threshold
Complete

Read Sequence:CG11761.3  translin CG11761-PA [Source:RefSeq_peptide;Acc:NP_610591](92 nt)
=-=-=-=-=-=-=-=-=-=-=-=-=-=-=-=-=-=-=-=-=-=-=-=-=-=-=-=-=-=-=-=
Performing Scan: dme-miR-4 vs CG11761.3
=-=-=-=-=-=-=-=-=-=-=-=-=-=-=-=-=-=-=-=-=-=-=-=-=-=-=-=-=-=-=-=
Score for this Scan:
No Hits Found above Threshold
Complete

Read Sequence:CG4091.3  CG4091-PB, isoform B [Source:RefSeq_peptide;Acc:NP_611820](1019 nt)
=-=-=-=-=-=-=-=-=-=-=-=-=-=-=-=-=-=-=-=-=-=-=-=-=-=-=-=-=-=-=-=
Performing Scan: dme-miR-4 vs CG4091.3
=-=-=-=-=-=-=-=-=-=-=-=-=-=-=-=-=-=-=-=-=-=-=-=-=-=-=-=-=-=-=-=
Score for this Scan:
No Hits Found above Threshold
Complete

Read Sequence:CG7133.3  CG7133-PA [Source:RefSeq_peptide;Acc:NP_649379](218 nt)
=-=-=-=-=-=-=-=-=-=-=-=-=-=-=-=-=-=-=-=-=-=-=-=-=-=-=-=-=-=-=-=
Performing Scan: dme-miR-4 vs CG7133.3
=-=-=-=-=-=-=-=-=-=-=-=-=-=-=-=-=-=-=-=-=-=-=-=-=-=-=-=-=-=-=-=
Score for this Scan:
No Hits Found above Threshold
Complete

Read Sequence:CG9875.3  CG9875-PA [Source:RefSeq_peptide;Acc:NP_611784](198 nt)
=-=-=-=-=-=-=-=-=-=-=-=-=-=-=-=-=-=-=-=-=-=-=-=-=-=-=-=-=-=-=-=
Performing Scan: dme-miR-4 vs CG9875.3
=-=-=-=-=-=-=-=-=-=-=-=-=-=-=-=-=-=-=-=-=-=-=-=-=-=-=-=-=-=-=-=
Score for this Scan:
No Hits Found above Threshold
Complete

Read Sequence:CG3605.3  CG3605-PA [Source:RefSeq_peptide;Acc:NP_608739](77 nt)
=-=-=-=-=-=-=-=-=-=-=-=-=-=-=-=-=-=-=-=-=-=-=-=-=-=-=-=-=-=-=-=
Performing Scan: dme-miR-4 vs CG3605.3
=-=-=-=-=-=-=-=-=-=-=-=-=-=-=-=-=-=-=-=-=-=-=-=-=-=-=-=-=-=-=-=
Score for this Scan:
No Hits Found above Threshold
Complete

Read Sequence:CG9542.3  CG9542-PA [Source:RefSeq_peptide;Acc:NP_609036](35 nt)
=-=-=-=-=-=-=-=-=-=-=-=-=-=-=-=-=-=-=-=-=-=-=-=-=-=-=-=-=-=-=-=
Performing Scan: dme-miR-4 vs CG9542.3
=-=-=-=-=-=-=-=-=-=-=-=-=-=-=-=-=-=-=-=-=-=-=-=-=-=-=-=-=-=-=-=
Score for this Scan:
No Hits Found above Threshold
Complete

Read Sequence:CG15337.3  CG15337-PA [Source:RefSeq_peptide;Acc:NP_572455](154 nt)
=-=-=-=-=-=-=-=-=-=-=-=-=-=-=-=-=-=-=-=-=-=-=-=-=-=-=-=-=-=-=-=
Performing Scan: dme-miR-4 vs CG15337.3
=-=-=-=-=-=-=-=-=-=-=-=-=-=-=-=-=-=-=-=-=-=-=-=-=-=-=-=-=-=-=-=
Score for this Scan:
No Hits Found above Threshold
Complete

Read Sequence:CG18345.3  Transient-receptor-potential-like protein. [Source:Uniprot/SWISSPROT;Acc:P48994](123 nt)
=-=-=-=-=-=-=-=-=-=-=-=-=-=-=-=-=-=-=-=-=-=-=-=-=-=-=-=-=-=-=-=
Performing Scan: dme-miR-4 vs CG18345.3
=-=-=-=-=-=-=-=-=-=-=-=-=-=-=-=-=-=-=-=-=-=-=-=-=-=-=-=-=-=-=-=
Score for this Scan:
No Hits Found above Threshold
Complete

Read Sequence:CG6495.3  CG6495-PA [Source:RefSeq_peptide;Acc:NP_609451](164 nt)
=-=-=-=-=-=-=-=-=-=-=-=-=-=-=-=-=-=-=-=-=-=-=-=-=-=-=-=-=-=-=-=
Performing Scan: dme-miR-4 vs CG6495.3
=-=-=-=-=-=-=-=-=-=-=-=-=-=-=-=-=-=-=-=-=-=-=-=-=-=-=-=-=-=-=-=
Score for this Scan:
No Hits Found above Threshold
Complete

Read Sequence:CG15737.3  CG15737-PA [Source:RefSeq_peptide;Acc:NP_572766](439 nt)
=-=-=-=-=-=-=-=-=-=-=-=-=-=-=-=-=-=-=-=-=-=-=-=-=-=-=-=-=-=-=-=
Performing Scan: dme-miR-4 vs CG15737.3
=-=-=-=-=-=-=-=-=-=-=-=-=-=-=-=-=-=-=-=-=-=-=-=-=-=-=-=-=-=-=-=
Score for this Scan:
No Hits Found above Threshold
Complete

Read Sequence:CG2666.3  krotzkopf verkehrt CG2666-PC, isoform C [Source:RefSeq_peptide;Acc:NP_996152](477 nt)
=-=-=-=-=-=-=-=-=-=-=-=-=-=-=-=-=-=-=-=-=-=-=-=-=-=-=-=-=-=-=-=
Performing Scan: dme-miR-4 vs CG2666.3
=-=-=-=-=-=-=-=-=-=-=-=-=-=-=-=-=-=-=-=-=-=-=-=-=-=-=-=-=-=-=-=
Score for this Scan:
No Hits Found above Threshold
Complete

Read Sequence:CG4432.3  Peptidoglycan-recognition protein-LC (Immune response deficient 7 protein). [Source:Uniprot/SWISSPROT;Acc:Q9GNK5](159 nt)
=-=-=-=-=-=-=-=-=-=-=-=-=-=-=-=-=-=-=-=-=-=-=-=-=-=-=-=-=-=-=-=
Performing Scan: dme-miR-4 vs CG4432.3
=-=-=-=-=-=-=-=-=-=-=-=-=-=-=-=-=-=-=-=-=-=-=-=-=-=-=-=-=-=-=-=
Score for this Scan:
No Hits Found above Threshold
Complete

Read Sequence:CG8661.3  CG8661-PA [Source:RefSeq_peptide;Acc:NP_573212](54 nt)
=-=-=-=-=-=-=-=-=-=-=-=-=-=-=-=-=-=-=-=-=-=-=-=-=-=-=-=-=-=-=-=
Performing Scan: dme-miR-4 vs CG8661.3
=-=-=-=-=-=-=-=-=-=-=-=-=-=-=-=-=-=-=-=-=-=-=-=-=-=-=-=-=-=-=-=
Score for this Scan:
No Hits Found above Threshold
Complete

Read Sequence:CG6959.3  CG6959-PA, isoform A [Source:RefSeq_peptide;Acc:NP_650122](921 nt)
=-=-=-=-=-=-=-=-=-=-=-=-=-=-=-=-=-=-=-=-=-=-=-=-=-=-=-=-=-=-=-=
Performing Scan: dme-miR-4 vs CG6959.3
=-=-=-=-=-=-=-=-=-=-=-=-=-=-=-=-=-=-=-=-=-=-=-=-=-=-=-=-=-=-=-=
Score for this Scan:
No Hits Found above Threshold
Complete

Read Sequence:CG32280.3  CG32280-PC, isoform C [Source:RefSeq_peptide;Acc:NP_728820](640 nt)
=-=-=-=-=-=-=-=-=-=-=-=-=-=-=-=-=-=-=-=-=-=-=-=-=-=-=-=-=-=-=-=
Performing Scan: dme-miR-4 vs CG32280.3
=-=-=-=-=-=-=-=-=-=-=-=-=-=-=-=-=-=-=-=-=-=-=-=-=-=-=-=-=-=-=-=
Score for this Scan:
No Hits Found above Threshold
Complete

Read Sequence:CG6782.3  CG6782-PA, isoform A [Source:RefSeq_peptide;Acc:NP_001027178](275 nt)
=-=-=-=-=-=-=-=-=-=-=-=-=-=-=-=-=-=-=-=-=-=-=-=-=-=-=-=-=-=-=-=
Performing Scan: dme-miR-4 vs CG6782.3
=-=-=-=-=-=-=-=-=-=-=-=-=-=-=-=-=-=-=-=-=-=-=-=-=-=-=-=-=-=-=-=
Score for this Scan:
No Hits Found above Threshold
Complete

Read Sequence:CG2674.3  S-adenosylmethionine synthetase (EC 2.5.1.6) (Methionine adenosyltransferase) (AdoMet synthetase). [Source:Uniprot/SWISSPROT;Acc:P40320](891 nt)
=-=-=-=-=-=-=-=-=-=-=-=-=-=-=-=-=-=-=-=-=-=-=-=-=-=-=-=-=-=-=-=
Performing Scan: dme-miR-4 vs CG2674.3
=-=-=-=-=-=-=-=-=-=-=-=-=-=-=-=-=-=-=-=-=-=-=-=-=-=-=-=-=-=-=-=
Score for this Scan:
No Hits Found above Threshold
Complete

Read Sequence:CG6146.3  DNA topoisomerase 1 (EC 5.99.1.2) (DNA topoisomerase I). [Source:Uniprot/SWISSPROT;Acc:P30189](1726 nt)
=-=-=-=-=-=-=-=-=-=-=-=-=-=-=-=-=-=-=-=-=-=-=-=-=-=-=-=-=-=-=-=
Performing Scan: dme-miR-4 vs CG6146.3
=-=-=-=-=-=-=-=-=-=-=-=-=-=-=-=-=-=-=-=-=-=-=-=-=-=-=-=-=-=-=-=
Score for this Scan:
No Hits Found above Threshold
Complete

Read Sequence:CG9745.3  Chromosomal protein D1. [Source:Uniprot/SWISSPROT;Acc:P22058](439 nt)
=-=-=-=-=-=-=-=-=-=-=-=-=-=-=-=-=-=-=-=-=-=-=-=-=-=-=-=-=-=-=-=
Performing Scan: dme-miR-4 vs CG9745.3
=-=-=-=-=-=-=-=-=-=-=-=-=-=-=-=-=-=-=-=-=-=-=-=-=-=-=-=-=-=-=-=
Score for this Scan:
No Hits Found above Threshold
Complete

Read Sequence:CG11397.3  gluon CG11397-PA [Source:RefSeq_peptide;Acc:NP_723996](180 nt)
=-=-=-=-=-=-=-=-=-=-=-=-=-=-=-=-=-=-=-=-=-=-=-=-=-=-=-=-=-=-=-=
Performing Scan: dme-miR-4 vs CG11397.3
=-=-=-=-=-=-=-=-=-=-=-=-=-=-=-=-=-=-=-=-=-=-=-=-=-=-=-=-=-=-=-=
Score for this Scan:
No Hits Found above Threshold
Complete

Read Sequence:CG17950.3  High mobility group protein D (HMG-D). [Source:Uniprot/SWISSPROT;Acc:Q05783](845 nt)
=-=-=-=-=-=-=-=-=-=-=-=-=-=-=-=-=-=-=-=-=-=-=-=-=-=-=-=-=-=-=-=
Performing Scan: dme-miR-4 vs CG17950.3
=-=-=-=-=-=-=-=-=-=-=-=-=-=-=-=-=-=-=-=-=-=-=-=-=-=-=-=-=-=-=-=
Score for this Scan:
No Hits Found above Threshold
Complete

Read Sequence:CG18085.3  Protein sevenless (EC 2.7.10.1). [Source:Uniprot/SWISSPROT;Acc:P13368](280 nt)
=-=-=-=-=-=-=-=-=-=-=-=-=-=-=-=-=-=-=-=-=-=-=-=-=-=-=-=-=-=-=-=
Performing Scan: dme-miR-4 vs CG18085.3
=-=-=-=-=-=-=-=-=-=-=-=-=-=-=-=-=-=-=-=-=-=-=-=-=-=-=-=-=-=-=-=
Score for this Scan:
No Hits Found above Threshold
Complete

Read Sequence:CG1970.3  CG1970-PA [Source:RefSeq_peptide;Acc:NP_651926](79 nt)
=-=-=-=-=-=-=-=-=-=-=-=-=-=-=-=-=-=-=-=-=-=-=-=-=-=-=-=-=-=-=-=
Performing Scan: dme-miR-4 vs CG1970.3
=-=-=-=-=-=-=-=-=-=-=-=-=-=-=-=-=-=-=-=-=-=-=-=-=-=-=-=-=-=-=-=
Score for this Scan:
No Hits Found above Threshold
Complete

Read Sequence:CG5185.3  Twin of m4 CG5185-PA [Source:RefSeq_peptide;Acc:NP_524073](414 nt)
=-=-=-=-=-=-=-=-=-=-=-=-=-=-=-=-=-=-=-=-=-=-=-=-=-=-=-=-=-=-=-=
Performing Scan: dme-miR-4 vs CG5185.3
=-=-=-=-=-=-=-=-=-=-=-=-=-=-=-=-=-=-=-=-=-=-=-=-=-=-=-=-=-=-=-=
Score for this Scan:
No Hits Found above Threshold
Complete

Read Sequence:CG31315.3  CG31315-PA [Source:RefSeq_peptide;Acc:NP_732058](184 nt)
=-=-=-=-=-=-=-=-=-=-=-=-=-=-=-=-=-=-=-=-=-=-=-=-=-=-=-=-=-=-=-=
Performing Scan: dme-miR-4 vs CG31315.3
=-=-=-=-=-=-=-=-=-=-=-=-=-=-=-=-=-=-=-=-=-=-=-=-=-=-=-=-=-=-=-=
Score for this Scan:
No Hits Found above Threshold
Complete

Read Sequence:CG10176.3  CG10176-PA [Source:RefSeq_peptide;Acc:NP_609880](512 nt)
=-=-=-=-=-=-=-=-=-=-=-=-=-=-=-=-=-=-=-=-=-=-=-=-=-=-=-=-=-=-=-=
Performing Scan: dme-miR-4 vs CG10176.3
=-=-=-=-=-=-=-=-=-=-=-=-=-=-=-=-=-=-=-=-=-=-=-=-=-=-=-=-=-=-=-=
Score for this Scan:
No Hits Found above Threshold
Complete

Read Sequence:CG5819.3  CG5819-PB, isoform B [Source:RefSeq_peptide;Acc:NP_726186](106 nt)
=-=-=-=-=-=-=-=-=-=-=-=-=-=-=-=-=-=-=-=-=-=-=-=-=-=-=-=-=-=-=-=
Performing Scan: dme-miR-4 vs CG5819.3
=-=-=-=-=-=-=-=-=-=-=-=-=-=-=-=-=-=-=-=-=-=-=-=-=-=-=-=-=-=-=-=
Score for this Scan:
No Hits Found above Threshold
Complete

Read Sequence:CG31743.3  CG31743-PA [Source:RefSeq_peptide;Acc:NP_609820](298 nt)
=-=-=-=-=-=-=-=-=-=-=-=-=-=-=-=-=-=-=-=-=-=-=-=-=-=-=-=-=-=-=-=
Performing Scan: dme-miR-4 vs CG31743.3
=-=-=-=-=-=-=-=-=-=-=-=-=-=-=-=-=-=-=-=-=-=-=-=-=-=-=-=-=-=-=-=
Score for this Scan:
No Hits Found above Threshold
Complete

Read Sequence:CG7706.3  CG7706-PA [Source:RefSeq_peptide;Acc:NP_650742](117 nt)
=-=-=-=-=-=-=-=-=-=-=-=-=-=-=-=-=-=-=-=-=-=-=-=-=-=-=-=-=-=-=-=
Performing Scan: dme-miR-4 vs CG7706.3
=-=-=-=-=-=-=-=-=-=-=-=-=-=-=-=-=-=-=-=-=-=-=-=-=-=-=-=-=-=-=-=
Score for this Scan:
No Hits Found above Threshold
Complete

Read Sequence:CG12140.3  CG12140-PA [Source:RefSeq_peptide;Acc:NP_610536](123 nt)
=-=-=-=-=-=-=-=-=-=-=-=-=-=-=-=-=-=-=-=-=-=-=-=-=-=-=-=-=-=-=-=
Performing Scan: dme-miR-4 vs CG12140.3
=-=-=-=-=-=-=-=-=-=-=-=-=-=-=-=-=-=-=-=-=-=-=-=-=-=-=-=-=-=-=-=
Score for this Scan:
No Hits Found above Threshold
Complete

Read Sequence:CG17834.3  CG17834-PD, isoform D [Source:RefSeq_peptide;Acc:NP_723405](226 nt)
=-=-=-=-=-=-=-=-=-=-=-=-=-=-=-=-=-=-=-=-=-=-=-=-=-=-=-=-=-=-=-=
Performing Scan: dme-miR-4 vs CG17834.3
=-=-=-=-=-=-=-=-=-=-=-=-=-=-=-=-=-=-=-=-=-=-=-=-=-=-=-=-=-=-=-=
Score for this Scan:
No Hits Found above Threshold
Complete

Read Sequence:CG12071.3  CG12071-PB, isoform B [Source:RefSeq_peptide;Acc:NP_788769](614 nt)
=-=-=-=-=-=-=-=-=-=-=-=-=-=-=-=-=-=-=-=-=-=-=-=-=-=-=-=-=-=-=-=
Performing Scan: dme-miR-4 vs CG12071.3
=-=-=-=-=-=-=-=-=-=-=-=-=-=-=-=-=-=-=-=-=-=-=-=-=-=-=-=-=-=-=-=
Score for this Scan:
No Hits Found above Threshold
Complete

Read Sequence:CG33722.3  CG33722-PB, isoform B [Source:RefSeq_peptide;Acc:NP_001027153](45 nt)
=-=-=-=-=-=-=-=-=-=-=-=-=-=-=-=-=-=-=-=-=-=-=-=-=-=-=-=-=-=-=-=
Performing Scan: dme-miR-4 vs CG33722.3
=-=-=-=-=-=-=-=-=-=-=-=-=-=-=-=-=-=-=-=-=-=-=-=-=-=-=-=-=-=-=-=
Score for this Scan:
No Hits Found above Threshold
Complete

Read Sequence:CG8036.3  CG8036-PD, isoform D [Source:RefSeq_peptide;Acc:NP_731264](176 nt)
=-=-=-=-=-=-=-=-=-=-=-=-=-=-=-=-=-=-=-=-=-=-=-=-=-=-=-=-=-=-=-=
Performing Scan: dme-miR-4 vs CG8036.3
=-=-=-=-=-=-=-=-=-=-=-=-=-=-=-=-=-=-=-=-=-=-=-=-=-=-=-=-=-=-=-=
Score for this Scan:
No Hits Found above Threshold
Complete

Read Sequence:CG33506.3  CG33506-PA [Source:RefSeq_peptide;Acc:NP_001014528](64 nt)
=-=-=-=-=-=-=-=-=-=-=-=-=-=-=-=-=-=-=-=-=-=-=-=-=-=-=-=-=-=-=-=
Performing Scan: dme-miR-4 vs CG33506.3
=-=-=-=-=-=-=-=-=-=-=-=-=-=-=-=-=-=-=-=-=-=-=-=-=-=-=-=-=-=-=-=
Score for this Scan:
No Hits Found above Threshold
Complete

Read Sequence:CG7224.3  CG7224-PA, isoform A [Source:RefSeq_peptide;Acc:NP_609170](133 nt)
=-=-=-=-=-=-=-=-=-=-=-=-=-=-=-=-=-=-=-=-=-=-=-=-=-=-=-=-=-=-=-=
Performing Scan: dme-miR-4 vs CG7224.3
=-=-=-=-=-=-=-=-=-=-=-=-=-=-=-=-=-=-=-=-=-=-=-=-=-=-=-=-=-=-=-=
Score for this Scan:
No Hits Found above Threshold
Complete

Read Sequence:CG8583.3  CG8583-PA [Source:RefSeq_peptide;Acc:NP_648111](335 nt)
=-=-=-=-=-=-=-=-=-=-=-=-=-=-=-=-=-=-=-=-=-=-=-=-=-=-=-=-=-=-=-=
Performing Scan: dme-miR-4 vs CG8583.3
=-=-=-=-=-=-=-=-=-=-=-=-=-=-=-=-=-=-=-=-=-=-=-=-=-=-=-=-=-=-=-=
Score for this Scan:
No Hits Found above Threshold
Complete

Read Sequence:CG30103.3  CG30103-PA [Source:RefSeq_peptide;Acc:NP_725682](188 nt)
=-=-=-=-=-=-=-=-=-=-=-=-=-=-=-=-=-=-=-=-=-=-=-=-=-=-=-=-=-=-=-=
Performing Scan: dme-miR-4 vs CG30103.3
=-=-=-=-=-=-=-=-=-=-=-=-=-=-=-=-=-=-=-=-=-=-=-=-=-=-=-=-=-=-=-=
Score for this Scan:
No Hits Found above Threshold
Complete

Read Sequence:CG17952.3  Lamin-B receptor (dLBR). [Source:Uniprot/SWISSPROT;Acc:Q8MLV1](402 nt)
=-=-=-=-=-=-=-=-=-=-=-=-=-=-=-=-=-=-=-=-=-=-=-=-=-=-=-=-=-=-=-=
Performing Scan: dme-miR-4 vs CG17952.3
=-=-=-=-=-=-=-=-=-=-=-=-=-=-=-=-=-=-=-=-=-=-=-=-=-=-=-=-=-=-=-=
Score for this Scan:
No Hits Found above Threshold
Complete

Read Sequence:CG9291.3  Elongin C CG9291-PB, isoform B [Source:RefSeq_peptide;Acc:NP_523794](157 nt)
=-=-=-=-=-=-=-=-=-=-=-=-=-=-=-=-=-=-=-=-=-=-=-=-=-=-=-=-=-=-=-=
Performing Scan: dme-miR-4 vs CG9291.3
=-=-=-=-=-=-=-=-=-=-=-=-=-=-=-=-=-=-=-=-=-=-=-=-=-=-=-=-=-=-=-=
Score for this Scan:
No Hits Found above Threshold
Complete

Read Sequence:CG18788.3  CG18788-PA [Source:RefSeq_peptide;Acc:NP_652665](152 nt)
=-=-=-=-=-=-=-=-=-=-=-=-=-=-=-=-=-=-=-=-=-=-=-=-=-=-=-=-=-=-=-=
Performing Scan: dme-miR-4 vs CG18788.3
=-=-=-=-=-=-=-=-=-=-=-=-=-=-=-=-=-=-=-=-=-=-=-=-=-=-=-=-=-=-=-=
Score for this Scan:
No Hits Found above Threshold
Complete

Read Sequence:CG1906.3  CG1906-PD, isoform D [Source:RefSeq_peptide;Acc:NP_733297](142 nt)
=-=-=-=-=-=-=-=-=-=-=-=-=-=-=-=-=-=-=-=-=-=-=-=-=-=-=-=-=-=-=-=
Performing Scan: dme-miR-4 vs CG1906.3
=-=-=-=-=-=-=-=-=-=-=-=-=-=-=-=-=-=-=-=-=-=-=-=-=-=-=-=-=-=-=-=
Score for this Scan:
No Hits Found above Threshold
Complete

Read Sequence:CG10823.3  CG10823-PB, isoform B [Source:RefSeq_peptide;Acc:NP_732614](2288 nt)
=-=-=-=-=-=-=-=-=-=-=-=-=-=-=-=-=-=-=-=-=-=-=-=-=-=-=-=-=-=-=-=
Performing Scan: dme-miR-4 vs CG10823.3
=-=-=-=-=-=-=-=-=-=-=-=-=-=-=-=-=-=-=-=-=-=-=-=-=-=-=-=-=-=-=-=
Score for this Scan:
No Hits Found above Threshold
Complete

Read Sequence:CG8789.3  CG8789-PC, isoform C [Source:RefSeq_peptide;Acc:NP_788541](1143 nt)
=-=-=-=-=-=-=-=-=-=-=-=-=-=-=-=-=-=-=-=-=-=-=-=-=-=-=-=-=-=-=-=
Performing Scan: dme-miR-4 vs CG8789.3
=-=-=-=-=-=-=-=-=-=-=-=-=-=-=-=-=-=-=-=-=-=-=-=-=-=-=-=-=-=-=-=
Score for this Scan:
No Hits Found above Threshold
Complete

Read Sequence:CG31368.3  CG31368-PB, isoform B [Source:RefSeq_peptide;Acc:NP_996198](88 nt)
=-=-=-=-=-=-=-=-=-=-=-=-=-=-=-=-=-=-=-=-=-=-=-=-=-=-=-=-=-=-=-=
Performing Scan: dme-miR-4 vs CG31368.3
=-=-=-=-=-=-=-=-=-=-=-=-=-=-=-=-=-=-=-=-=-=-=-=-=-=-=-=-=-=-=-=
Score for this Scan:
No Hits Found above Threshold
Complete

Read Sequence:CG32498.3  cAMP-specific 3',5'-cyclic phosphodiesterase, isoform F (EC 3.1.4.17) (Learning/memory process protein) (Protein dunce). [Source:Uniprot/SWISSPROT;Acc:Q8IRU4](173 nt)
=-=-=-=-=-=-=-=-=-=-=-=-=-=-=-=-=-=-=-=-=-=-=-=-=-=-=-=-=-=-=-=
Performing Scan: dme-miR-4 vs CG32498.3
=-=-=-=-=-=-=-=-=-=-=-=-=-=-=-=-=-=-=-=-=-=-=-=-=-=-=-=-=-=-=-=
Score for this Scan:
No Hits Found above Threshold
Complete

Read Sequence:CG3967.3  CG3967-PB, isoform B [Source:RefSeq_peptide;Acc:NP_729489](650 nt)
=-=-=-=-=-=-=-=-=-=-=-=-=-=-=-=-=-=-=-=-=-=-=-=-=-=-=-=-=-=-=-=
Performing Scan: dme-miR-4 vs CG3967.3
=-=-=-=-=-=-=-=-=-=-=-=-=-=-=-=-=-=-=-=-=-=-=-=-=-=-=-=-=-=-=-=
Score for this Scan:
No Hits Found above Threshold
Complete

Read Sequence:CG17514.3  CG17514-PA.3 [Source:RefSeq_peptide;Acc:NP_001015316](87 nt)
=-=-=-=-=-=-=-=-=-=-=-=-=-=-=-=-=-=-=-=-=-=-=-=-=-=-=-=-=-=-=-=
Performing Scan: dme-miR-4 vs CG17514.3
=-=-=-=-=-=-=-=-=-=-=-=-=-=-=-=-=-=-=-=-=-=-=-=-=-=-=-=-=-=-=-=
Score for this Scan:
No Hits Found above Threshold
Complete

Read Sequence:CG17376.3  CG17376-PB, isoform B [Source:RefSeq_peptide;Acc:NP_652707](219 nt)
=-=-=-=-=-=-=-=-=-=-=-=-=-=-=-=-=-=-=-=-=-=-=-=-=-=-=-=-=-=-=-=
Performing Scan: dme-miR-4 vs CG17376.3
=-=-=-=-=-=-=-=-=-=-=-=-=-=-=-=-=-=-=-=-=-=-=-=-=-=-=-=-=-=-=-=
Score for this Scan:
No Hits Found above Threshold
Complete

Read Sequence:CG3033.3  CG3033-PA [Source:RefSeq_peptide;Acc:NP_572273](264 nt)
=-=-=-=-=-=-=-=-=-=-=-=-=-=-=-=-=-=-=-=-=-=-=-=-=-=-=-=-=-=-=-=
Performing Scan: dme-miR-4 vs CG3033.3
=-=-=-=-=-=-=-=-=-=-=-=-=-=-=-=-=-=-=-=-=-=-=-=-=-=-=-=-=-=-=-=
Score for this Scan:
No Hits Found above Threshold
Complete

Read Sequence:CG2493.3  CG2493-PA [Source:RefSeq_peptide;Acc:NP_610037](358 nt)
=-=-=-=-=-=-=-=-=-=-=-=-=-=-=-=-=-=-=-=-=-=-=-=-=-=-=-=-=-=-=-=
Performing Scan: dme-miR-4 vs CG2493.3
=-=-=-=-=-=-=-=-=-=-=-=-=-=-=-=-=-=-=-=-=-=-=-=-=-=-=-=-=-=-=-=
Score for this Scan:
No Hits Found above Threshold
Complete

Read Sequence:CG9630.3  CG9630-PA [Source:RefSeq_peptide;Acc:NP_649777](66 nt)
=-=-=-=-=-=-=-=-=-=-=-=-=-=-=-=-=-=-=-=-=-=-=-=-=-=-=-=-=-=-=-=
Performing Scan: dme-miR-4 vs CG9630.3
=-=-=-=-=-=-=-=-=-=-=-=-=-=-=-=-=-=-=-=-=-=-=-=-=-=-=-=-=-=-=-=
Score for this Scan:
No Hits Found above Threshold
Complete

Read Sequence:CG10462.3  CG10462-PB, isoform B [Source:RefSeq_peptide;Acc:NP_001033915](483 nt)
=-=-=-=-=-=-=-=-=-=-=-=-=-=-=-=-=-=-=-=-=-=-=-=-=-=-=-=-=-=-=-=
Performing Scan: dme-miR-4 vs CG10462.3
=-=-=-=-=-=-=-=-=-=-=-=-=-=-=-=-=-=-=-=-=-=-=-=-=-=-=-=-=-=-=-=
Score for this Scan:
No Hits Found above Threshold
Complete

Read Sequence:CG6421.3  CG6421-PA [Source:RefSeq_peptide;Acc:NP_652048](60 nt)
=-=-=-=-=-=-=-=-=-=-=-=-=-=-=-=-=-=-=-=-=-=-=-=-=-=-=-=-=-=-=-=
Performing Scan: dme-miR-4 vs CG6421.3
=-=-=-=-=-=-=-=-=-=-=-=-=-=-=-=-=-=-=-=-=-=-=-=-=-=-=-=-=-=-=-=
Score for this Scan:
No Hits Found above Threshold
Complete

Read Sequence:CG32843.3  CG32843-PA [Source:RefSeq_peptide;Acc:NP_725278](1252 nt)
=-=-=-=-=-=-=-=-=-=-=-=-=-=-=-=-=-=-=-=-=-=-=-=-=-=-=-=-=-=-=-=
Performing Scan: dme-miR-4 vs CG32843.3
=-=-=-=-=-=-=-=-=-=-=-=-=-=-=-=-=-=-=-=-=-=-=-=-=-=-=-=-=-=-=-=
Score for this Scan:
No Hits Found above Threshold
Complete

Read Sequence:CG9133.3  CG9133-PC, isoform C [Source:RefSeq_peptide;Acc:NP_001027094](249 nt)
=-=-=-=-=-=-=-=-=-=-=-=-=-=-=-=-=-=-=-=-=-=-=-=-=-=-=-=-=-=-=-=
Performing Scan: dme-miR-4 vs CG9133.3
=-=-=-=-=-=-=-=-=-=-=-=-=-=-=-=-=-=-=-=-=-=-=-=-=-=-=-=-=-=-=-=
Score for this Scan:
No Hits Found above Threshold
Complete

Read Sequence:CG8208.3  MBD-like CG8208-PB, isoform B [Source:RefSeq_peptide;Acc:NP_649907](121 nt)
=-=-=-=-=-=-=-=-=-=-=-=-=-=-=-=-=-=-=-=-=-=-=-=-=-=-=-=-=-=-=-=
Performing Scan: dme-miR-4 vs CG8208.3
=-=-=-=-=-=-=-=-=-=-=-=-=-=-=-=-=-=-=-=-=-=-=-=-=-=-=-=-=-=-=-=
Score for this Scan:
No Hits Found above Threshold
Complete

Read Sequence:CG18769.3  CG18769-PE, isoform E [Source:RefSeq_peptide;Acc:NP_996003](2219 nt)
=-=-=-=-=-=-=-=-=-=-=-=-=-=-=-=-=-=-=-=-=-=-=-=-=-=-=-=-=-=-=-=
Performing Scan: dme-miR-4 vs CG18769.3
=-=-=-=-=-=-=-=-=-=-=-=-=-=-=-=-=-=-=-=-=-=-=-=-=-=-=-=-=-=-=-=
Score for this Scan:
No Hits Found above Threshold
Complete

Read Sequence:CG7480.3  Polypeptide N-acetylgalactosaminyltransferase 35A (EC 2.4.1.41) (Protein-UDP acetylgalactosaminyltransferase 35A) (UDP- GalNAc:polypeptide N-acetylgalactosaminyltransferase 35A) (pp-GaNTase 35A) (Protein l(2)35Aa) (dGalNAc-T1). [Source:Uniprot/SWISSPROT;Acc:Q8MVS5](165 nt)
=-=-=-=-=-=-=-=-=-=-=-=-=-=-=-=-=-=-=-=-=-=-=-=-=-=-=-=-=-=-=-=
Performing Scan: dme-miR-4 vs CG7480.3
=-=-=-=-=-=-=-=-=-=-=-=-=-=-=-=-=-=-=-=-=-=-=-=-=-=-=-=-=-=-=-=
Score for this Scan:
No Hits Found above Threshold
Complete

Read Sequence:CG30472.3  CG30472-PA [Source:RefSeq_peptide;Acc:NP_725463](119 nt)
=-=-=-=-=-=-=-=-=-=-=-=-=-=-=-=-=-=-=-=-=-=-=-=-=-=-=-=-=-=-=-=
Performing Scan: dme-miR-4 vs CG30472.3
=-=-=-=-=-=-=-=-=-=-=-=-=-=-=-=-=-=-=-=-=-=-=-=-=-=-=-=-=-=-=-=
Score for this Scan:
No Hits Found above Threshold
Complete

Read Sequence:CG2986.3  overgrown hematopoietic organs at 23B CG2986-PD, isoform D [Source:RefSeq_peptide;Acc:NP_722855](66 nt)
=-=-=-=-=-=-=-=-=-=-=-=-=-=-=-=-=-=-=-=-=-=-=-=-=-=-=-=-=-=-=-=
Performing Scan: dme-miR-4 vs CG2986.3
=-=-=-=-=-=-=-=-=-=-=-=-=-=-=-=-=-=-=-=-=-=-=-=-=-=-=-=-=-=-=-=
Score for this Scan:
No Hits Found above Threshold
Complete

Read Sequence:CG9109.3  CG9109-PB, isoform B [Source:RefSeq_peptide;Acc:NP_001033879](101 nt)
=-=-=-=-=-=-=-=-=-=-=-=-=-=-=-=-=-=-=-=-=-=-=-=-=-=-=-=-=-=-=-=
Performing Scan: dme-miR-4 vs CG9109.3
=-=-=-=-=-=-=-=-=-=-=-=-=-=-=-=-=-=-=-=-=-=-=-=-=-=-=-=-=-=-=-=
Score for this Scan:
No Hits Found above Threshold
Complete

Read Sequence:CG5911.3  ETHR CG5911-PA, isoform A [Source:RefSeq_peptide;Acc:NP_650960](163 nt)
=-=-=-=-=-=-=-=-=-=-=-=-=-=-=-=-=-=-=-=-=-=-=-=-=-=-=-=-=-=-=-=
Performing Scan: dme-miR-4 vs CG5911.3
=-=-=-=-=-=-=-=-=-=-=-=-=-=-=-=-=-=-=-=-=-=-=-=-=-=-=-=-=-=-=-=
Score for this Scan:
No Hits Found above Threshold
Complete

Read Sequence:CG7267.3  CG7267-PB [Source:RefSeq_peptide;Acc:NP_572518](136 nt)
=-=-=-=-=-=-=-=-=-=-=-=-=-=-=-=-=-=-=-=-=-=-=-=-=-=-=-=-=-=-=-=
Performing Scan: dme-miR-4 vs CG7267.3
=-=-=-=-=-=-=-=-=-=-=-=-=-=-=-=-=-=-=-=-=-=-=-=-=-=-=-=-=-=-=-=
Score for this Scan:
No Hits Found above Threshold
Complete

Read Sequence:CG7635.3  Mec2 CG7635-PA [Source:RefSeq_peptide;Acc:NP_573357](105 nt)
=-=-=-=-=-=-=-=-=-=-=-=-=-=-=-=-=-=-=-=-=-=-=-=-=-=-=-=-=-=-=-=
Performing Scan: dme-miR-4 vs CG7635.3
=-=-=-=-=-=-=-=-=-=-=-=-=-=-=-=-=-=-=-=-=-=-=-=-=-=-=-=-=-=-=-=
Score for this Scan:
No Hits Found above Threshold
Complete

Read Sequence:CG17691.3  CG17691-PA.3 [Source:RefSeq_peptide;Acc:NP_001015354](62 nt)
=-=-=-=-=-=-=-=-=-=-=-=-=-=-=-=-=-=-=-=-=-=-=-=-=-=-=-=-=-=-=-=
Performing Scan: dme-miR-4 vs CG17691.3
=-=-=-=-=-=-=-=-=-=-=-=-=-=-=-=-=-=-=-=-=-=-=-=-=-=-=-=-=-=-=-=
Score for this Scan:
No Hits Found above Threshold
Complete

Read Sequence:CG4376.3  Alpha-actinin, sarcomeric (F-actin cross linking protein). [Source:Uniprot/SWISSPROT;Acc:P18091](447 nt)
=-=-=-=-=-=-=-=-=-=-=-=-=-=-=-=-=-=-=-=-=-=-=-=-=-=-=-=-=-=-=-=
Performing Scan: dme-miR-4 vs CG4376.3
=-=-=-=-=-=-=-=-=-=-=-=-=-=-=-=-=-=-=-=-=-=-=-=-=-=-=-=-=-=-=-=
Score for this Scan:
No Hits Found above Threshold
Complete

Read Sequence:CG10237.3  CG10237-PC, isoform C [Source:RefSeq_peptide;Acc:NP_724192](302 nt)
=-=-=-=-=-=-=-=-=-=-=-=-=-=-=-=-=-=-=-=-=-=-=-=-=-=-=-=-=-=-=-=
Performing Scan: dme-miR-4 vs CG10237.3
=-=-=-=-=-=-=-=-=-=-=-=-=-=-=-=-=-=-=-=-=-=-=-=-=-=-=-=-=-=-=-=
Score for this Scan:
No Hits Found above Threshold
Complete

Read Sequence:CG6138.3  CG6138-PA, isoform A [Source:RefSeq_peptide;Acc:NP_723601](73 nt)
=-=-=-=-=-=-=-=-=-=-=-=-=-=-=-=-=-=-=-=-=-=-=-=-=-=-=-=-=-=-=-=
Performing Scan: dme-miR-4 vs CG6138.3
=-=-=-=-=-=-=-=-=-=-=-=-=-=-=-=-=-=-=-=-=-=-=-=-=-=-=-=-=-=-=-=
Score for this Scan:
No Hits Found above Threshold
Complete

Read Sequence:CG17574.3  CG17574-PA [Source:RefSeq_peptide;Acc:NP_610822](379 nt)
=-=-=-=-=-=-=-=-=-=-=-=-=-=-=-=-=-=-=-=-=-=-=-=-=-=-=-=-=-=-=-=
Performing Scan: dme-miR-4 vs CG17574.3
=-=-=-=-=-=-=-=-=-=-=-=-=-=-=-=-=-=-=-=-=-=-=-=-=-=-=-=-=-=-=-=
Score for this Scan:
No Hits Found above Threshold
Complete

Read Sequence:CG4841.3  CG4841-PA [Source:RefSeq_peptide;Acc:NP_609824](488 nt)
=-=-=-=-=-=-=-=-=-=-=-=-=-=-=-=-=-=-=-=-=-=-=-=-=-=-=-=-=-=-=-=
Performing Scan: dme-miR-4 vs CG4841.3
=-=-=-=-=-=-=-=-=-=-=-=-=-=-=-=-=-=-=-=-=-=-=-=-=-=-=-=-=-=-=-=
Score for this Scan:
No Hits Found above Threshold
Complete

Read Sequence:CG31360.3  CG31360-PA [Source:RefSeq_peptide;Acc:NP_732261](278 nt)
=-=-=-=-=-=-=-=-=-=-=-=-=-=-=-=-=-=-=-=-=-=-=-=-=-=-=-=-=-=-=-=
Performing Scan: dme-miR-4 vs CG31360.3
=-=-=-=-=-=-=-=-=-=-=-=-=-=-=-=-=-=-=-=-=-=-=-=-=-=-=-=-=-=-=-=
Score for this Scan:
No Hits Found above Threshold
Complete

Read Sequence:CG11158.3  CG11158-PA [Source:RefSeq_peptide;Acc:NP_572912](557 nt)
=-=-=-=-=-=-=-=-=-=-=-=-=-=-=-=-=-=-=-=-=-=-=-=-=-=-=-=-=-=-=-=
Performing Scan: dme-miR-4 vs CG11158.3
=-=-=-=-=-=-=-=-=-=-=-=-=-=-=-=-=-=-=-=-=-=-=-=-=-=-=-=-=-=-=-=
Score for this Scan:
No Hits Found above Threshold
Complete

Read Sequence:CG6123.3  CG6123-PA [Source:RefSeq_peptide;Acc:NP_573286](2093 nt)
=-=-=-=-=-=-=-=-=-=-=-=-=-=-=-=-=-=-=-=-=-=-=-=-=-=-=-=-=-=-=-=
Performing Scan: dme-miR-4 vs CG6123.3
=-=-=-=-=-=-=-=-=-=-=-=-=-=-=-=-=-=-=-=-=-=-=-=-=-=-=-=-=-=-=-=
Score for this Scan:
No Hits Found above Threshold
Complete

Read Sequence:CG8497.3  Rhophilin CG8497-PA, isoform A [Source:RefSeq_peptide;Acc:NP_511168](235 nt)
=-=-=-=-=-=-=-=-=-=-=-=-=-=-=-=-=-=-=-=-=-=-=-=-=-=-=-=-=-=-=-=
Performing Scan: dme-miR-4 vs CG8497.3
=-=-=-=-=-=-=-=-=-=-=-=-=-=-=-=-=-=-=-=-=-=-=-=-=-=-=-=-=-=-=-=
Score for this Scan:
No Hits Found above Threshold
Complete

Read Sequence:CG4938.3  Seryl-tRNA synthetase CG4938-PA [Source:RefSeq_peptide;Acc:NP_524365](128 nt)
=-=-=-=-=-=-=-=-=-=-=-=-=-=-=-=-=-=-=-=-=-=-=-=-=-=-=-=-=-=-=-=
Performing Scan: dme-miR-4 vs CG4938.3
=-=-=-=-=-=-=-=-=-=-=-=-=-=-=-=-=-=-=-=-=-=-=-=-=-=-=-=-=-=-=-=
Score for this Scan:
No Hits Found above Threshold
Complete

Read Sequence:CG17143.3  thoc7 CG17143-PA, isoform A [Source:RefSeq_peptide;Acc:NP_728489](62 nt)
=-=-=-=-=-=-=-=-=-=-=-=-=-=-=-=-=-=-=-=-=-=-=-=-=-=-=-=-=-=-=-=
Performing Scan: dme-miR-4 vs CG17143.3
=-=-=-=-=-=-=-=-=-=-=-=-=-=-=-=-=-=-=-=-=-=-=-=-=-=-=-=-=-=-=-=
Score for this Scan:
No Hits Found above Threshold
Complete

Read Sequence:CG14207.3  CG14207-PB, isoform B [Source:RefSeq_peptide;Acc:NP_728275](303 nt)
=-=-=-=-=-=-=-=-=-=-=-=-=-=-=-=-=-=-=-=-=-=-=-=-=-=-=-=-=-=-=-=
Performing Scan: dme-miR-4 vs CG14207.3
=-=-=-=-=-=-=-=-=-=-=-=-=-=-=-=-=-=-=-=-=-=-=-=-=-=-=-=-=-=-=-=
Score for this Scan:
No Hits Found above Threshold
Complete

Read Sequence:CG9696.3  domino CG9696-PE, isoform E [Source:RefSeq_peptide;Acc:NP_788424](883 nt)
=-=-=-=-=-=-=-=-=-=-=-=-=-=-=-=-=-=-=-=-=-=-=-=-=-=-=-=-=-=-=-=
Performing Scan: dme-miR-4 vs CG9696.3
=-=-=-=-=-=-=-=-=-=-=-=-=-=-=-=-=-=-=-=-=-=-=-=-=-=-=-=-=-=-=-=
Score for this Scan:
No Hits Found above Threshold
Complete

Read Sequence:CG15589.3  CG15589-PA [Source:RefSeq_peptide;Acc:NP_649620](500 nt)
=-=-=-=-=-=-=-=-=-=-=-=-=-=-=-=-=-=-=-=-=-=-=-=-=-=-=-=-=-=-=-=
Performing Scan: dme-miR-4 vs CG15589.3
=-=-=-=-=-=-=-=-=-=-=-=-=-=-=-=-=-=-=-=-=-=-=-=-=-=-=-=-=-=-=-=
Score for this Scan:
No Hits Found above Threshold
Complete

Read Sequence:CG16898.3  CG16898-PA [Source:RefSeq_peptide;Acc:NP_611452](72 nt)
=-=-=-=-=-=-=-=-=-=-=-=-=-=-=-=-=-=-=-=-=-=-=-=-=-=-=-=-=-=-=-=
Performing Scan: dme-miR-4 vs CG16898.3
=-=-=-=-=-=-=-=-=-=-=-=-=-=-=-=-=-=-=-=-=-=-=-=-=-=-=-=-=-=-=-=
Score for this Scan:
No Hits Found above Threshold
Complete

Read Sequence:CG9285.3  Dipeptidase B CG9285-PC, isoform C [Source:RefSeq_peptide;Acc:NP_731864](226 nt)
=-=-=-=-=-=-=-=-=-=-=-=-=-=-=-=-=-=-=-=-=-=-=-=-=-=-=-=-=-=-=-=
Performing Scan: dme-miR-4 vs CG9285.3
=-=-=-=-=-=-=-=-=-=-=-=-=-=-=-=-=-=-=-=-=-=-=-=-=-=-=-=-=-=-=-=
Score for this Scan:
No Hits Found above Threshold
Complete

Read Sequence:CG6985.3  CG6985-PA [Source:RefSeq_peptide;Acc:NP_651091](91 nt)
=-=-=-=-=-=-=-=-=-=-=-=-=-=-=-=-=-=-=-=-=-=-=-=-=-=-=-=-=-=-=-=
Performing Scan: dme-miR-4 vs CG6985.3
=-=-=-=-=-=-=-=-=-=-=-=-=-=-=-=-=-=-=-=-=-=-=-=-=-=-=-=-=-=-=-=
Score for this Scan:
No Hits Found above Threshold
Complete

Read Sequence:CG7156.3  CG7156-PB, isoform B [Source:RefSeq_peptide;Acc:NP_996229](472 nt)
=-=-=-=-=-=-=-=-=-=-=-=-=-=-=-=-=-=-=-=-=-=-=-=-=-=-=-=-=-=-=-=
Performing Scan: dme-miR-4 vs CG7156.3
=-=-=-=-=-=-=-=-=-=-=-=-=-=-=-=-=-=-=-=-=-=-=-=-=-=-=-=-=-=-=-=
Score for this Scan:
No Hits Found above Threshold
Complete

Read Sequence:CG10160.3  L-lactate dehydrogenase (EC 1.1.1.27) (LDH). [Source:Uniprot/SWISSPROT;Acc:Q95028](257 nt)
=-=-=-=-=-=-=-=-=-=-=-=-=-=-=-=-=-=-=-=-=-=-=-=-=-=-=-=-=-=-=-=
Performing Scan: dme-miR-4 vs CG10160.3
=-=-=-=-=-=-=-=-=-=-=-=-=-=-=-=-=-=-=-=-=-=-=-=-=-=-=-=-=-=-=-=
Score for this Scan:
No Hits Found above Threshold
Complete

Read Sequence:CG9674.3  CG9674-PC, isoform C [Source:RefSeq_peptide;Acc:NP_730202](595 nt)
=-=-=-=-=-=-=-=-=-=-=-=-=-=-=-=-=-=-=-=-=-=-=-=-=-=-=-=-=-=-=-=
Performing Scan: dme-miR-4 vs CG9674.3
=-=-=-=-=-=-=-=-=-=-=-=-=-=-=-=-=-=-=-=-=-=-=-=-=-=-=-=-=-=-=-=
Score for this Scan:
No Hits Found above Threshold
Complete

Read Sequence:CG31096.3  Lgr3 CG31096-PA [Source:RefSeq_peptide;Acc:NP_733115](186 nt)
=-=-=-=-=-=-=-=-=-=-=-=-=-=-=-=-=-=-=-=-=-=-=-=-=-=-=-=-=-=-=-=
Performing Scan: dme-miR-4 vs CG31096.3
=-=-=-=-=-=-=-=-=-=-=-=-=-=-=-=-=-=-=-=-=-=-=-=-=-=-=-=-=-=-=-=
Score for this Scan:
No Hits Found above Threshold
Complete

Read Sequence:CG13415.3  Chibby CG13415-PA [Source:RefSeq_peptide;Acc:NP_650989](144 nt)
=-=-=-=-=-=-=-=-=-=-=-=-=-=-=-=-=-=-=-=-=-=-=-=-=-=-=-=-=-=-=-=
Performing Scan: dme-miR-4 vs CG13415.3
=-=-=-=-=-=-=-=-=-=-=-=-=-=-=-=-=-=-=-=-=-=-=-=-=-=-=-=-=-=-=-=
Score for this Scan:
No Hits Found above Threshold
Complete

Read Sequence:CG15506.3  CG15506-PB, isoform B [Source:RefSeq_peptide;Acc:NP_733300](144 nt)
=-=-=-=-=-=-=-=-=-=-=-=-=-=-=-=-=-=-=-=-=-=-=-=-=-=-=-=-=-=-=-=
Performing Scan: dme-miR-4 vs CG15506.3
=-=-=-=-=-=-=-=-=-=-=-=-=-=-=-=-=-=-=-=-=-=-=-=-=-=-=-=-=-=-=-=
Score for this Scan:
No Hits Found above Threshold
Complete

Read Sequence:CG1309.3  CG1309-PA [Source:RefSeq_peptide;Acc:NP_647880](177 nt)
=-=-=-=-=-=-=-=-=-=-=-=-=-=-=-=-=-=-=-=-=-=-=-=-=-=-=-=-=-=-=-=
Performing Scan: dme-miR-4 vs CG1309.3
=-=-=-=-=-=-=-=-=-=-=-=-=-=-=-=-=-=-=-=-=-=-=-=-=-=-=-=-=-=-=-=
Score for this Scan:
No Hits Found above Threshold
Complete

Read Sequence:CG6549.3  Putative conserved oligomeric Golgi complex component 5 (Four way stop protein). [Source:Uniprot/SWISSPROT;Acc:Q9VJD3](94 nt)
=-=-=-=-=-=-=-=-=-=-=-=-=-=-=-=-=-=-=-=-=-=-=-=-=-=-=-=-=-=-=-=
Performing Scan: dme-miR-4 vs CG6549.3
=-=-=-=-=-=-=-=-=-=-=-=-=-=-=-=-=-=-=-=-=-=-=-=-=-=-=-=-=-=-=-=
Score for this Scan:
No Hits Found above Threshold
Complete

Read Sequence:CG10550.3  CG10550-PA, isoform A [Source:RefSeq_peptide;Acc:NP_651380](98 nt)
=-=-=-=-=-=-=-=-=-=-=-=-=-=-=-=-=-=-=-=-=-=-=-=-=-=-=-=-=-=-=-=
Performing Scan: dme-miR-4 vs CG10550.3
=-=-=-=-=-=-=-=-=-=-=-=-=-=-=-=-=-=-=-=-=-=-=-=-=-=-=-=-=-=-=-=
Score for this Scan:
No Hits Found above Threshold
Complete

Read Sequence:CG32161.3  CG32161-PA [Source:RefSeq_peptide;Acc:NP_730205](12 nt)
=-=-=-=-=-=-=-=-=-=-=-=-=-=-=-=-=-=-=-=-=-=-=-=-=-=-=-=-=-=-=-=
Performing Scan: dme-miR-4 vs CG32161.3
=-=-=-=-=-=-=-=-=-=-=-=-=-=-=-=-=-=-=-=-=-=-=-=-=-=-=-=-=-=-=-=
Score for this Scan:
No Hits Found above Threshold
Complete

Read Sequence:CG15312.3  CG15312-PA, isoform A [Source:RefSeq_peptide;Acc:NP_572601](150 nt)
=-=-=-=-=-=-=-=-=-=-=-=-=-=-=-=-=-=-=-=-=-=-=-=-=-=-=-=-=-=-=-=
Performing Scan: dme-miR-4 vs CG15312.3
=-=-=-=-=-=-=-=-=-=-=-=-=-=-=-=-=-=-=-=-=-=-=-=-=-=-=-=-=-=-=-=
Score for this Scan:
No Hits Found above Threshold
Complete

Read Sequence:CG11019.3  CG11019-PA [Source:RefSeq_peptide;Acc:NP_652590](66 nt)
=-=-=-=-=-=-=-=-=-=-=-=-=-=-=-=-=-=-=-=-=-=-=-=-=-=-=-=-=-=-=-=
Performing Scan: dme-miR-4 vs CG11019.3
=-=-=-=-=-=-=-=-=-=-=-=-=-=-=-=-=-=-=-=-=-=-=-=-=-=-=-=-=-=-=-=
Score for this Scan:
No Hits Found above Threshold
Complete

Read Sequence:CG2939.3  sloppy paired 2 CG2939-PA [Source:RefSeq_peptide;Acc:NP_476834](648 nt)
=-=-=-=-=-=-=-=-=-=-=-=-=-=-=-=-=-=-=-=-=-=-=-=-=-=-=-=-=-=-=-=
Performing Scan: dme-miR-4 vs CG2939.3
=-=-=-=-=-=-=-=-=-=-=-=-=-=-=-=-=-=-=-=-=-=-=-=-=-=-=-=-=-=-=-=
Score for this Scan:
No Hits Found above Threshold
Complete

Read Sequence:CG4390.3  CG4390-PA, isoform A [Source:RefSeq_peptide;Acc:NP_650864](93 nt)
=-=-=-=-=-=-=-=-=-=-=-=-=-=-=-=-=-=-=-=-=-=-=-=-=-=-=-=-=-=-=-=
Performing Scan: dme-miR-4 vs CG4390.3
=-=-=-=-=-=-=-=-=-=-=-=-=-=-=-=-=-=-=-=-=-=-=-=-=-=-=-=-=-=-=-=
Score for this Scan:
No Hits Found above Threshold
Complete

Read Sequence:CG3766.3  Vacuolar protein sorting protein 54 (Protein scattered). [Source:Uniprot/SWISSPROT;Acc:Q9VLC0](426 nt)
=-=-=-=-=-=-=-=-=-=-=-=-=-=-=-=-=-=-=-=-=-=-=-=-=-=-=-=-=-=-=-=
Performing Scan: dme-miR-4 vs CG3766.3
=-=-=-=-=-=-=-=-=-=-=-=-=-=-=-=-=-=-=-=-=-=-=-=-=-=-=-=-=-=-=-=
Score for this Scan:
No Hits Found above Threshold
Complete

Read Sequence:CG3059.3  NTPase CG3059-PA, isoform A [Source:RefSeq_peptide;Acc:NP_477370](522 nt)
=-=-=-=-=-=-=-=-=-=-=-=-=-=-=-=-=-=-=-=-=-=-=-=-=-=-=-=-=-=-=-=
Performing Scan: dme-miR-4 vs CG3059.3
=-=-=-=-=-=-=-=-=-=-=-=-=-=-=-=-=-=-=-=-=-=-=-=-=-=-=-=-=-=-=-=
Score for this Scan:
No Hits Found above Threshold
Complete

Read Sequence:CG8079.3  CG8079-PB, isoform B [Source:RefSeq_peptide;Acc:NP_725443](276 nt)
=-=-=-=-=-=-=-=-=-=-=-=-=-=-=-=-=-=-=-=-=-=-=-=-=-=-=-=-=-=-=-=
Performing Scan: dme-miR-4 vs CG8079.3
=-=-=-=-=-=-=-=-=-=-=-=-=-=-=-=-=-=-=-=-=-=-=-=-=-=-=-=-=-=-=-=
Score for this Scan:
No Hits Found above Threshold
Complete

Read Sequence:CG31017.3  prolyl-4-hydroxylase-alpha NE3 CG31017-PA [Source:RefSeq_peptide;Acc:NP_651814](174 nt)
=-=-=-=-=-=-=-=-=-=-=-=-=-=-=-=-=-=-=-=-=-=-=-=-=-=-=-=-=-=-=-=
Performing Scan: dme-miR-4 vs CG31017.3
=-=-=-=-=-=-=-=-=-=-=-=-=-=-=-=-=-=-=-=-=-=-=-=-=-=-=-=-=-=-=-=
Score for this Scan:
No Hits Found above Threshold
Complete

Read Sequence:CG18081.3  CG18081-PA [Source:RefSeq_peptide;Acc:NP_648807](567 nt)
=-=-=-=-=-=-=-=-=-=-=-=-=-=-=-=-=-=-=-=-=-=-=-=-=-=-=-=-=-=-=-=
Performing Scan: dme-miR-4 vs CG18081.3
=-=-=-=-=-=-=-=-=-=-=-=-=-=-=-=-=-=-=-=-=-=-=-=-=-=-=-=-=-=-=-=
Score for this Scan:
No Hits Found above Threshold
Complete

Read Sequence:CG6778.3  Glycyl-tRNA synthetase CG6778-PB, isoform B [Source:RefSeq_peptide;Acc:NP_730022](131 nt)
=-=-=-=-=-=-=-=-=-=-=-=-=-=-=-=-=-=-=-=-=-=-=-=-=-=-=-=-=-=-=-=
Performing Scan: dme-miR-4 vs CG6778.3
=-=-=-=-=-=-=-=-=-=-=-=-=-=-=-=-=-=-=-=-=-=-=-=-=-=-=-=-=-=-=-=
Score for this Scan:
No Hits Found above Threshold
Complete

Read Sequence:CG11007.3  CG11007-PA [Source:RefSeq_peptide;Acc:NP_611429](265 nt)
=-=-=-=-=-=-=-=-=-=-=-=-=-=-=-=-=-=-=-=-=-=-=-=-=-=-=-=-=-=-=-=
Performing Scan: dme-miR-4 vs CG11007.3
=-=-=-=-=-=-=-=-=-=-=-=-=-=-=-=-=-=-=-=-=-=-=-=-=-=-=-=-=-=-=-=
Score for this Scan:
No Hits Found above Threshold
Complete

Read Sequence:CG18426.3  yantar CG18426-PA [Source:RefSeq_peptide;Acc:NP_611839](1287 nt)
=-=-=-=-=-=-=-=-=-=-=-=-=-=-=-=-=-=-=-=-=-=-=-=-=-=-=-=-=-=-=-=
Performing Scan: dme-miR-4 vs CG18426.3
=-=-=-=-=-=-=-=-=-=-=-=-=-=-=-=-=-=-=-=-=-=-=-=-=-=-=-=-=-=-=-=
Score for this Scan:
No Hits Found above Threshold
Complete

Read Sequence:CG10907.3  CG10907-PA [Source:RefSeq_peptide;Acc:NP_648508](31 nt)
=-=-=-=-=-=-=-=-=-=-=-=-=-=-=-=-=-=-=-=-=-=-=-=-=-=-=-=-=-=-=-=
Performing Scan: dme-miR-4 vs CG10907.3
=-=-=-=-=-=-=-=-=-=-=-=-=-=-=-=-=-=-=-=-=-=-=-=-=-=-=-=-=-=-=-=
Score for this Scan:
No Hits Found above Threshold
Complete

Read Sequence:CG8719.3  Ornithine decarboxylase 2 (EC 4.1.1.17) (ODC) (dODC2). [Source:Uniprot/SWISSPROT;Acc:P40808](70 nt)
=-=-=-=-=-=-=-=-=-=-=-=-=-=-=-=-=-=-=-=-=-=-=-=-=-=-=-=-=-=-=-=
Performing Scan: dme-miR-4 vs CG8719.3
=-=-=-=-=-=-=-=-=-=-=-=-=-=-=-=-=-=-=-=-=-=-=-=-=-=-=-=-=-=-=-=
Score for this Scan:
No Hits Found above Threshold
Complete

Read Sequence:CG6084.3  CG6084-PA, isoform A [Source:RefSeq_peptide;Acc:NP_648484](268 nt)
=-=-=-=-=-=-=-=-=-=-=-=-=-=-=-=-=-=-=-=-=-=-=-=-=-=-=-=-=-=-=-=
Performing Scan: dme-miR-4 vs CG6084.3
=-=-=-=-=-=-=-=-=-=-=-=-=-=-=-=-=-=-=-=-=-=-=-=-=-=-=-=-=-=-=-=
Score for this Scan:
No Hits Found above Threshold
Complete

Read Sequence:CG3678.3  CG3678-PA [Source:RefSeq_peptide;Acc:NP_650580](128 nt)
=-=-=-=-=-=-=-=-=-=-=-=-=-=-=-=-=-=-=-=-=-=-=-=-=-=-=-=-=-=-=-=
Performing Scan: dme-miR-4 vs CG3678.3
=-=-=-=-=-=-=-=-=-=-=-=-=-=-=-=-=-=-=-=-=-=-=-=-=-=-=-=-=-=-=-=
Score for this Scan:
No Hits Found above Threshold
Complete

Read Sequence:CG1689.3  Protein lozenge. [Source:Uniprot/SWISSPROT;Acc:Q9W349](766 nt)
=-=-=-=-=-=-=-=-=-=-=-=-=-=-=-=-=-=-=-=-=-=-=-=-=-=-=-=-=-=-=-=
Performing Scan: dme-miR-4 vs CG1689.3
=-=-=-=-=-=-=-=-=-=-=-=-=-=-=-=-=-=-=-=-=-=-=-=-=-=-=-=-=-=-=-=
Score for this Scan:
No Hits Found above Threshold
Complete

Read Sequence:CG3626.3  CG3626-PA [Source:RefSeq_peptide;Acc:NP_572162](794 nt)
=-=-=-=-=-=-=-=-=-=-=-=-=-=-=-=-=-=-=-=-=-=-=-=-=-=-=-=-=-=-=-=
Performing Scan: dme-miR-4 vs CG3626.3
=-=-=-=-=-=-=-=-=-=-=-=-=-=-=-=-=-=-=-=-=-=-=-=-=-=-=-=-=-=-=-=
Score for this Scan:
No Hits Found above Threshold
Complete

Read Sequence:CG12360.3  CG12360-PA, isoform A [Source:RefSeq_peptide;Acc:NP_650253](276 nt)
=-=-=-=-=-=-=-=-=-=-=-=-=-=-=-=-=-=-=-=-=-=-=-=-=-=-=-=-=-=-=-=
Performing Scan: dme-miR-4 vs CG12360.3
=-=-=-=-=-=-=-=-=-=-=-=-=-=-=-=-=-=-=-=-=-=-=-=-=-=-=-=-=-=-=-=
Score for this Scan:
No Hits Found above Threshold
Complete

Read Sequence:CG9680.3  Probable ATP-dependent RNA helicase Dbp73D (EC 3.6.1.-) (DEAD box protein 73D). [Source:Uniprot/SWISSPROT;Acc:P26802](61 nt)
=-=-=-=-=-=-=-=-=-=-=-=-=-=-=-=-=-=-=-=-=-=-=-=-=-=-=-=-=-=-=-=
Performing Scan: dme-miR-4 vs CG9680.3
=-=-=-=-=-=-=-=-=-=-=-=-=-=-=-=-=-=-=-=-=-=-=-=-=-=-=-=-=-=-=-=
Score for this Scan:
No Hits Found above Threshold
Complete

Read Sequence:CG14750.3  lethal (2) 44Db CG14750-PA [Source:RefSeq_peptide;Acc:NP_610398](82 nt)
=-=-=-=-=-=-=-=-=-=-=-=-=-=-=-=-=-=-=-=-=-=-=-=-=-=-=-=-=-=-=-=
Performing Scan: dme-miR-4 vs CG14750.3
=-=-=-=-=-=-=-=-=-=-=-=-=-=-=-=-=-=-=-=-=-=-=-=-=-=-=-=-=-=-=-=
Score for this Scan:
No Hits Found above Threshold
Complete

Read Sequence:CG4849.3  CG4849-PA [Source:RefSeq_peptide;Acc:NP_651605](56 nt)
=-=-=-=-=-=-=-=-=-=-=-=-=-=-=-=-=-=-=-=-=-=-=-=-=-=-=-=-=-=-=-=
Performing Scan: dme-miR-4 vs CG4849.3
=-=-=-=-=-=-=-=-=-=-=-=-=-=-=-=-=-=-=-=-=-=-=-=-=-=-=-=-=-=-=-=
Score for this Scan:
No Hits Found above Threshold
Complete

Read Sequence:CG6379.3  CG6379-PA [Source:RefSeq_peptide;Acc:NP_572148](259 nt)
=-=-=-=-=-=-=-=-=-=-=-=-=-=-=-=-=-=-=-=-=-=-=-=-=-=-=-=-=-=-=-=
Performing Scan: dme-miR-4 vs CG6379.3
=-=-=-=-=-=-=-=-=-=-=-=-=-=-=-=-=-=-=-=-=-=-=-=-=-=-=-=-=-=-=-=
Score for this Scan:
No Hits Found above Threshold
Complete

Read Sequence:CG11348.3  Acetylcholine receptor protein, beta-like subunit 1 precursor. [Source:Uniprot/SWISSPROT;Acc:P04755](660 nt)
=-=-=-=-=-=-=-=-=-=-=-=-=-=-=-=-=-=-=-=-=-=-=-=-=-=-=-=-=-=-=-=
Performing Scan: dme-miR-4 vs CG11348.3
=-=-=-=-=-=-=-=-=-=-=-=-=-=-=-=-=-=-=-=-=-=-=-=-=-=-=-=-=-=-=-=
Score for this Scan:
No Hits Found above Threshold
Complete

Read Sequence:CG11781.3  CG11781-PA [Source:RefSeq_peptide;Acc:NP_651320](64 nt)
=-=-=-=-=-=-=-=-=-=-=-=-=-=-=-=-=-=-=-=-=-=-=-=-=-=-=-=-=-=-=-=
Performing Scan: dme-miR-4 vs CG11781.3
=-=-=-=-=-=-=-=-=-=-=-=-=-=-=-=-=-=-=-=-=-=-=-=-=-=-=-=-=-=-=-=
Score for this Scan:
No Hits Found above Threshold
Complete

Read Sequence:CG7506.3  CG7506-PA [Source:RefSeq_peptide;Acc:NP_648144](22 nt)
=-=-=-=-=-=-=-=-=-=-=-=-=-=-=-=-=-=-=-=-=-=-=-=-=-=-=-=-=-=-=-=
Performing Scan: dme-miR-4 vs CG7506.3
=-=-=-=-=-=-=-=-=-=-=-=-=-=-=-=-=-=-=-=-=-=-=-=-=-=-=-=-=-=-=-=
Score for this Scan:
No Hits Found above Threshold
Complete

Read Sequence:CG7758.3  Glycine cleavage system H protein, mitochondrial precursor (Protein pumpless). [Source:Uniprot/SWISSPROT;Acc:Q9U616](201 nt)
=-=-=-=-=-=-=-=-=-=-=-=-=-=-=-=-=-=-=-=-=-=-=-=-=-=-=-=-=-=-=-=
Performing Scan: dme-miR-4 vs CG7758.3
=-=-=-=-=-=-=-=-=-=-=-=-=-=-=-=-=-=-=-=-=-=-=-=-=-=-=-=-=-=-=-=
Score for this Scan:
No Hits Found above Threshold
Complete

Read Sequence:CG10076.3  spire CG10076-PC, isoform C [Source:RefSeq_peptide;Acc:NP_724256](308 nt)
=-=-=-=-=-=-=-=-=-=-=-=-=-=-=-=-=-=-=-=-=-=-=-=-=-=-=-=-=-=-=-=
Performing Scan: dme-miR-4 vs CG10076.3
=-=-=-=-=-=-=-=-=-=-=-=-=-=-=-=-=-=-=-=-=-=-=-=-=-=-=-=-=-=-=-=
Score for this Scan:
No Hits Found above Threshold
Complete

Read Sequence:CG5281.3  CG5281-PA [Source:RefSeq_peptide;Acc:NP_650076](300 nt)
=-=-=-=-=-=-=-=-=-=-=-=-=-=-=-=-=-=-=-=-=-=-=-=-=-=-=-=-=-=-=-=
Performing Scan: dme-miR-4 vs CG5281.3
=-=-=-=-=-=-=-=-=-=-=-=-=-=-=-=-=-=-=-=-=-=-=-=-=-=-=-=-=-=-=-=
Score for this Scan:
No Hits Found above Threshold
Complete

Read Sequence:CG9102.3  Protein bric-a-brac 2. [Source:Uniprot/SWISSPROT;Acc:Q9W0K4](1519 nt)
=-=-=-=-=-=-=-=-=-=-=-=-=-=-=-=-=-=-=-=-=-=-=-=-=-=-=-=-=-=-=-=
Performing Scan: dme-miR-4 vs CG9102.3
=-=-=-=-=-=-=-=-=-=-=-=-=-=-=-=-=-=-=-=-=-=-=-=-=-=-=-=-=-=-=-=
Score for this Scan:
No Hits Found above Threshold
Complete

Read Sequence:CG9286.3  CG9286-PA [Source:RefSeq_peptide;Acc:NP_650317](19 nt)
=-=-=-=-=-=-=-=-=-=-=-=-=-=-=-=-=-=-=-=-=-=-=-=-=-=-=-=-=-=-=-=
Performing Scan: dme-miR-4 vs CG9286.3
=-=-=-=-=-=-=-=-=-=-=-=-=-=-=-=-=-=-=-=-=-=-=-=-=-=-=-=-=-=-=-=
Score for this Scan:
No Hits Found above Threshold
Complete

Read Sequence:CG2009.3  bip2 CG2009-PA [Source:RefSeq_peptide;Acc:NP_651923](139 nt)
=-=-=-=-=-=-=-=-=-=-=-=-=-=-=-=-=-=-=-=-=-=-=-=-=-=-=-=-=-=-=-=
Performing Scan: dme-miR-4 vs CG2009.3
=-=-=-=-=-=-=-=-=-=-=-=-=-=-=-=-=-=-=-=-=-=-=-=-=-=-=-=-=-=-=-=
Score for this Scan:
No Hits Found above Threshold
Complete

Read Sequence:CG12303.3  CG12303-PA [Source:RefSeq_peptide;Acc:NP_648393](570 nt)
=-=-=-=-=-=-=-=-=-=-=-=-=-=-=-=-=-=-=-=-=-=-=-=-=-=-=-=-=-=-=-=
Performing Scan: dme-miR-4 vs CG12303.3
=-=-=-=-=-=-=-=-=-=-=-=-=-=-=-=-=-=-=-=-=-=-=-=-=-=-=-=-=-=-=-=
Score for this Scan:
No Hits Found above Threshold
Complete

Read Sequence:CG10645.3  lamina ancestor CG10645-PB, isoform B [Source:RefSeq_peptide;Acc:NP_523933](379 nt)
=-=-=-=-=-=-=-=-=-=-=-=-=-=-=-=-=-=-=-=-=-=-=-=-=-=-=-=-=-=-=-=
Performing Scan: dme-miR-4 vs CG10645.3
=-=-=-=-=-=-=-=-=-=-=-=-=-=-=-=-=-=-=-=-=-=-=-=-=-=-=-=-=-=-=-=
Score for this Scan:
No Hits Found above Threshold
Complete

Read Sequence:CG31816.3  CG31816-PA [Source:RefSeq_peptide;Acc:NP_723977](90 nt)
=-=-=-=-=-=-=-=-=-=-=-=-=-=-=-=-=-=-=-=-=-=-=-=-=-=-=-=-=-=-=-=
Performing Scan: dme-miR-4 vs CG31816.3
=-=-=-=-=-=-=-=-=-=-=-=-=-=-=-=-=-=-=-=-=-=-=-=-=-=-=-=-=-=-=-=
Score for this Scan:
No Hits Found above Threshold
Complete

Read Sequence:CG8091.3  Caspase Nc precursor (EC 3.4.22.-) (NEDD2-like caspase DRONC) [Contains: Caspase Nc subunit 1; Caspase Nc subunit 2]. [Source:Uniprot/SWISSPROT;Acc:Q9XYF4](254 nt)
=-=-=-=-=-=-=-=-=-=-=-=-=-=-=-=-=-=-=-=-=-=-=-=-=-=-=-=-=-=-=-=
Performing Scan: dme-miR-4 vs CG8091.3
=-=-=-=-=-=-=-=-=-=-=-=-=-=-=-=-=-=-=-=-=-=-=-=-=-=-=-=-=-=-=-=
Score for this Scan:
No Hits Found above Threshold
Complete

Read Sequence:CG6776.3  CG6776-PA [Source:RefSeq_peptide;Acc:NP_648234](101 nt)
=-=-=-=-=-=-=-=-=-=-=-=-=-=-=-=-=-=-=-=-=-=-=-=-=-=-=-=-=-=-=-=
Performing Scan: dme-miR-4 vs CG6776.3
=-=-=-=-=-=-=-=-=-=-=-=-=-=-=-=-=-=-=-=-=-=-=-=-=-=-=-=-=-=-=-=
Score for this Scan:
No Hits Found above Threshold
Complete

Read Sequence:CG7432.3  CG7432-PA [Source:RefSeq_peptide;Acc:NP_650825](27 nt)
=-=-=-=-=-=-=-=-=-=-=-=-=-=-=-=-=-=-=-=-=-=-=-=-=-=-=-=-=-=-=-=
Performing Scan: dme-miR-4 vs CG7432.3
=-=-=-=-=-=-=-=-=-=-=-=-=-=-=-=-=-=-=-=-=-=-=-=-=-=-=-=-=-=-=-=
Score for this Scan:
No Hits Found above Threshold
Complete

Read Sequence:CG8938.3  Glutathione S-transferase S1 (EC 2.5.1.18) (GST class-sigma 1) (Glutathione S-transferase 2). [Source:Uniprot/SWISSPROT;Acc:P41043](441 nt)
=-=-=-=-=-=-=-=-=-=-=-=-=-=-=-=-=-=-=-=-=-=-=-=-=-=-=-=-=-=-=-=
Performing Scan: dme-miR-4 vs CG8938.3
=-=-=-=-=-=-=-=-=-=-=-=-=-=-=-=-=-=-=-=-=-=-=-=-=-=-=-=-=-=-=-=
Score for this Scan:
No Hits Found above Threshold
Complete

Read Sequence:CG32594.3  CG32594-PC, isoform C [Source:RefSeq_peptide;Acc:NP_727817](495 nt)
=-=-=-=-=-=-=-=-=-=-=-=-=-=-=-=-=-=-=-=-=-=-=-=-=-=-=-=-=-=-=-=
Performing Scan: dme-miR-4 vs CG32594.3
=-=-=-=-=-=-=-=-=-=-=-=-=-=-=-=-=-=-=-=-=-=-=-=-=-=-=-=-=-=-=-=
Score for this Scan:
No Hits Found above Threshold
Complete

Read Sequence:CG11949.3  Protein 4.1 homolog (Protein coracle). [Source:Uniprot/SWISSPROT;Acc:Q9V8R9](438 nt)
=-=-=-=-=-=-=-=-=-=-=-=-=-=-=-=-=-=-=-=-=-=-=-=-=-=-=-=-=-=-=-=
Performing Scan: dme-miR-4 vs CG11949.3
=-=-=-=-=-=-=-=-=-=-=-=-=-=-=-=-=-=-=-=-=-=-=-=-=-=-=-=-=-=-=-=
Score for this Scan:
No Hits Found above Threshold
Complete

Read Sequence:CG31691.3  Turandot F CG31691-PA [Source:RefSeq_peptide;Acc:NP_536780](35 nt)
=-=-=-=-=-=-=-=-=-=-=-=-=-=-=-=-=-=-=-=-=-=-=-=-=-=-=-=-=-=-=-=
Performing Scan: dme-miR-4 vs CG31691.3
=-=-=-=-=-=-=-=-=-=-=-=-=-=-=-=-=-=-=-=-=-=-=-=-=-=-=-=-=-=-=-=
Score for this Scan:
No Hits Found above Threshold
Complete

Read Sequence:CG12007.3  CG12007-PA [Source:RefSeq_peptide;Acc:NP_649512](228 nt)
=-=-=-=-=-=-=-=-=-=-=-=-=-=-=-=-=-=-=-=-=-=-=-=-=-=-=-=-=-=-=-=
Performing Scan: dme-miR-4 vs CG12007.3
=-=-=-=-=-=-=-=-=-=-=-=-=-=-=-=-=-=-=-=-=-=-=-=-=-=-=-=-=-=-=-=
Score for this Scan:
No Hits Found above Threshold
Complete

Read Sequence:CG4042.3  CG4042-PA [Source:RefSeq_peptide;Acc:NP_649250](65 nt)
=-=-=-=-=-=-=-=-=-=-=-=-=-=-=-=-=-=-=-=-=-=-=-=-=-=-=-=-=-=-=-=
Performing Scan: dme-miR-4 vs CG4042.3
=-=-=-=-=-=-=-=-=-=-=-=-=-=-=-=-=-=-=-=-=-=-=-=-=-=-=-=-=-=-=-=
Score for this Scan:
No Hits Found above Threshold
Complete

Read Sequence:CG17520.3  Casein kinase II subunit alpha (EC 2.7.11.1) (CK II alpha subunit). [Source:Uniprot/SWISSPROT;Acc:P08181](198 nt)
=-=-=-=-=-=-=-=-=-=-=-=-=-=-=-=-=-=-=-=-=-=-=-=-=-=-=-=-=-=-=-=
Performing Scan: dme-miR-4 vs CG17520.3
=-=-=-=-=-=-=-=-=-=-=-=-=-=-=-=-=-=-=-=-=-=-=-=-=-=-=-=-=-=-=-=
Score for this Scan:
No Hits Found above Threshold
Complete

Read Sequence:CG1391.3  Calpain D (EC 3.4.22.-) (Calcium-activated neutral proteinase D) (CANP D) (Small optic lobes protein). [Source:Uniprot/SWISSPROT;Acc:P27398](3471 nt)
=-=-=-=-=-=-=-=-=-=-=-=-=-=-=-=-=-=-=-=-=-=-=-=-=-=-=-=-=-=-=-=
Performing Scan: dme-miR-4 vs CG1391.3
=-=-=-=-=-=-=-=-=-=-=-=-=-=-=-=-=-=-=-=-=-=-=-=-=-=-=-=-=-=-=-=
Score for this Scan:
No Hits Found above Threshold
Complete

Read Sequence:CG4351.3  CG4351-PA [Source:RefSeq_peptide;Acc:NP_572853](726 nt)
=-=-=-=-=-=-=-=-=-=-=-=-=-=-=-=-=-=-=-=-=-=-=-=-=-=-=-=-=-=-=-=
Performing Scan: dme-miR-4 vs CG4351.3
=-=-=-=-=-=-=-=-=-=-=-=-=-=-=-=-=-=-=-=-=-=-=-=-=-=-=-=-=-=-=-=
Score for this Scan:
No Hits Found above Threshold
Complete

Read Sequence:CG10007.3  CG10007-PA [Source:RefSeq_peptide;Acc:NP_650136](151 nt)
=-=-=-=-=-=-=-=-=-=-=-=-=-=-=-=-=-=-=-=-=-=-=-=-=-=-=-=-=-=-=-=
Performing Scan: dme-miR-4 vs CG10007.3
=-=-=-=-=-=-=-=-=-=-=-=-=-=-=-=-=-=-=-=-=-=-=-=-=-=-=-=-=-=-=-=
Score for this Scan:
No Hits Found above Threshold
Complete

Read Sequence:CG40306.3  Protein stoned-A (StonedA) (Stn-A). [Source:Uniprot/SWISSPROT;Acc:Q24211](5522 nt)
=-=-=-=-=-=-=-=-=-=-=-=-=-=-=-=-=-=-=-=-=-=-=-=-=-=-=-=-=-=-=-=
Performing Scan: dme-miR-4 vs CG40306.3
=-=-=-=-=-=-=-=-=-=-=-=-=-=-=-=-=-=-=-=-=-=-=-=-=-=-=-=-=-=-=-=
Score for this Scan:
No Hits Found above Threshold
Complete

Read Sequence:CG1213.3  CG1213-PA, isoform A [Source:RefSeq_peptide;Acc:NP_649599](167 nt)
=-=-=-=-=-=-=-=-=-=-=-=-=-=-=-=-=-=-=-=-=-=-=-=-=-=-=-=-=-=-=-=
Performing Scan: dme-miR-4 vs CG1213.3
=-=-=-=-=-=-=-=-=-=-=-=-=-=-=-=-=-=-=-=-=-=-=-=-=-=-=-=-=-=-=-=
Score for this Scan:
No Hits Found above Threshold
Complete

Read Sequence:CG2087.3  Eukaryotic translation initiation factor 2-alpha kinase precursor (EC 2.7.11.1) (PRKR-like endoplasmic reticulum kinase) (PERK) (PEK) (DmPEK). [Source:Uniprot/SWISSPROT;Acc:Q9NIV1](829 nt)
=-=-=-=-=-=-=-=-=-=-=-=-=-=-=-=-=-=-=-=-=-=-=-=-=-=-=-=-=-=-=-=
Performing Scan: dme-miR-4 vs CG2087.3
=-=-=-=-=-=-=-=-=-=-=-=-=-=-=-=-=-=-=-=-=-=-=-=-=-=-=-=-=-=-=-=
Score for this Scan:
No Hits Found above Threshold
Complete

Read Sequence:CG2650.3  Circadian clock-controlled protein precursor. [Source:Uniprot/SWISSPROT;Acc:O76879](165 nt)
=-=-=-=-=-=-=-=-=-=-=-=-=-=-=-=-=-=-=-=-=-=-=-=-=-=-=-=-=-=-=-=
Performing Scan: dme-miR-4 vs CG2650.3
=-=-=-=-=-=-=-=-=-=-=-=-=-=-=-=-=-=-=-=-=-=-=-=-=-=-=-=-=-=-=-=
Score for this Scan:
No Hits Found above Threshold
Complete

Read Sequence:CG10344.3  CG10344-PB, isoform B [Source:RefSeq_peptide;Acc:NP_611671](472 nt)
=-=-=-=-=-=-=-=-=-=-=-=-=-=-=-=-=-=-=-=-=-=-=-=-=-=-=-=-=-=-=-=
Performing Scan: dme-miR-4 vs CG10344.3
=-=-=-=-=-=-=-=-=-=-=-=-=-=-=-=-=-=-=-=-=-=-=-=-=-=-=-=-=-=-=-=
Score for this Scan:
No Hits Found above Threshold
Complete

Read Sequence:CG9117.3  CG9117-PA [Source:RefSeq_peptide;Acc:NP_608983](139 nt)
=-=-=-=-=-=-=-=-=-=-=-=-=-=-=-=-=-=-=-=-=-=-=-=-=-=-=-=-=-=-=-=
Performing Scan: dme-miR-4 vs CG9117.3
=-=-=-=-=-=-=-=-=-=-=-=-=-=-=-=-=-=-=-=-=-=-=-=-=-=-=-=-=-=-=-=
Score for this Scan:
No Hits Found above Threshold
Complete

Read Sequence:CG4082.3  Minichromosome maintenance 5 CG4082-PA [Source:RefSeq_peptide;Acc:NP_524308](135 nt)
=-=-=-=-=-=-=-=-=-=-=-=-=-=-=-=-=-=-=-=-=-=-=-=-=-=-=-=-=-=-=-=
Performing Scan: dme-miR-4 vs CG4082.3
=-=-=-=-=-=-=-=-=-=-=-=-=-=-=-=-=-=-=-=-=-=-=-=-=-=-=-=-=-=-=-=
Score for this Scan:
No Hits Found above Threshold
Complete

Read Sequence:CG7578.3  CG7578-PB, isoform B [Source:RefSeq_peptide;Acc:NP_723839](536 nt)
=-=-=-=-=-=-=-=-=-=-=-=-=-=-=-=-=-=-=-=-=-=-=-=-=-=-=-=-=-=-=-=
Performing Scan: dme-miR-4 vs CG7578.3
=-=-=-=-=-=-=-=-=-=-=-=-=-=-=-=-=-=-=-=-=-=-=-=-=-=-=-=-=-=-=-=
Score for this Scan:
No Hits Found above Threshold
Complete

Read Sequence:CG9552.3  Protein rolling stone. [Source:Uniprot/SWISSPROT;Acc:O44252](409 nt)
=-=-=-=-=-=-=-=-=-=-=-=-=-=-=-=-=-=-=-=-=-=-=-=-=-=-=-=-=-=-=-=
Performing Scan: dme-miR-4 vs CG9552.3
=-=-=-=-=-=-=-=-=-=-=-=-=-=-=-=-=-=-=-=-=-=-=-=-=-=-=-=-=-=-=-=
Score for this Scan:
No Hits Found above Threshold
Complete

Read Sequence:CG2982.3  CG2982-PB, isoform B [Source:RefSeq_peptide;Acc:NP_572160](160 nt)
=-=-=-=-=-=-=-=-=-=-=-=-=-=-=-=-=-=-=-=-=-=-=-=-=-=-=-=-=-=-=-=
Performing Scan: dme-miR-4 vs CG2982.3
=-=-=-=-=-=-=-=-=-=-=-=-=-=-=-=-=-=-=-=-=-=-=-=-=-=-=-=-=-=-=-=
Score for this Scan:
No Hits Found above Threshold
Complete

Read Sequence:CG10658.3  Olfactory-specific 9 CG10658-PA [Source:RefSeq_peptide;Acc:NP_788078](220 nt)
=-=-=-=-=-=-=-=-=-=-=-=-=-=-=-=-=-=-=-=-=-=-=-=-=-=-=-=-=-=-=-=
Performing Scan: dme-miR-4 vs CG10658.3
=-=-=-=-=-=-=-=-=-=-=-=-=-=-=-=-=-=-=-=-=-=-=-=-=-=-=-=-=-=-=-=
Score for this Scan:
No Hits Found above Threshold
Complete

Read Sequence:CG7567.3  CG7567-PA [Source:RefSeq_peptide;Acc:NP_651699](97 nt)
=-=-=-=-=-=-=-=-=-=-=-=-=-=-=-=-=-=-=-=-=-=-=-=-=-=-=-=-=-=-=-=
Performing Scan: dme-miR-4 vs CG7567.3
=-=-=-=-=-=-=-=-=-=-=-=-=-=-=-=-=-=-=-=-=-=-=-=-=-=-=-=-=-=-=-=
Score for this Scan:
No Hits Found above Threshold
Complete

Read Sequence:CG8312.3  CG8312-PB, isoform B [Source:RefSeq_peptide;Acc:NP_788615](498 nt)
=-=-=-=-=-=-=-=-=-=-=-=-=-=-=-=-=-=-=-=-=-=-=-=-=-=-=-=-=-=-=-=
Performing Scan: dme-miR-4 vs CG8312.3
=-=-=-=-=-=-=-=-=-=-=-=-=-=-=-=-=-=-=-=-=-=-=-=-=-=-=-=-=-=-=-=
Score for this Scan:
No Hits Found above Threshold
Complete

Read Sequence:CG12106.3  CG12106-PA [Source:RefSeq_peptide;Acc:NP_572536](614 nt)
=-=-=-=-=-=-=-=-=-=-=-=-=-=-=-=-=-=-=-=-=-=-=-=-=-=-=-=-=-=-=-=
Performing Scan: dme-miR-4 vs CG12106.3
=-=-=-=-=-=-=-=-=-=-=-=-=-=-=-=-=-=-=-=-=-=-=-=-=-=-=-=-=-=-=-=
Score for this Scan:
No Hits Found above Threshold
Complete

Read Sequence:CG5955.3  CG5955-PA [Source:RefSeq_peptide;Acc:NP_649230](152 nt)
=-=-=-=-=-=-=-=-=-=-=-=-=-=-=-=-=-=-=-=-=-=-=-=-=-=-=-=-=-=-=-=
Performing Scan: dme-miR-4 vs CG5955.3
=-=-=-=-=-=-=-=-=-=-=-=-=-=-=-=-=-=-=-=-=-=-=-=-=-=-=-=-=-=-=-=
Score for this Scan:
No Hits Found above Threshold
Complete

Read Sequence:CG12290.3  CG12290-PA [Source:RefSeq_peptide;Acc:NP_651470](247 nt)
=-=-=-=-=-=-=-=-=-=-=-=-=-=-=-=-=-=-=-=-=-=-=-=-=-=-=-=-=-=-=-=
Performing Scan: dme-miR-4 vs CG12290.3
=-=-=-=-=-=-=-=-=-=-=-=-=-=-=-=-=-=-=-=-=-=-=-=-=-=-=-=-=-=-=-=
Score for this Scan:
No Hits Found above Threshold
Complete

Read Sequence:CG17835.3  Homeobox protein invected. [Source:Uniprot/SWISSPROT;Acc:P05527](212 nt)
=-=-=-=-=-=-=-=-=-=-=-=-=-=-=-=-=-=-=-=-=-=-=-=-=-=-=-=-=-=-=-=
Performing Scan: dme-miR-4 vs CG17835.3
=-=-=-=-=-=-=-=-=-=-=-=-=-=-=-=-=-=-=-=-=-=-=-=-=-=-=-=-=-=-=-=
Score for this Scan:
No Hits Found above Threshold
Complete

Read Sequence:CG5518.3  slamdance CG5518-PA [Source:RefSeq_peptide;Acc:NP_652744](790 nt)
=-=-=-=-=-=-=-=-=-=-=-=-=-=-=-=-=-=-=-=-=-=-=-=-=-=-=-=-=-=-=-=
Performing Scan: dme-miR-4 vs CG5518.3
=-=-=-=-=-=-=-=-=-=-=-=-=-=-=-=-=-=-=-=-=-=-=-=-=-=-=-=-=-=-=-=
Score for this Scan:
No Hits Found above Threshold
Complete

Read Sequence:CG10047.3  Synaptotagmin IV CG10047-PA [Source:RefSeq_peptide;Acc:NP_477464](1499 nt)
=-=-=-=-=-=-=-=-=-=-=-=-=-=-=-=-=-=-=-=-=-=-=-=-=-=-=-=-=-=-=-=
Performing Scan: dme-miR-4 vs CG10047.3
=-=-=-=-=-=-=-=-=-=-=-=-=-=-=-=-=-=-=-=-=-=-=-=-=-=-=-=-=-=-=-=
Score for this Scan:
No Hits Found above Threshold
Complete

Read Sequence:CG6582.3  Aac11 CG6582-PA [Source:RefSeq_peptide;Acc:NP_477454](97 nt)
=-=-=-=-=-=-=-=-=-=-=-=-=-=-=-=-=-=-=-=-=-=-=-=-=-=-=-=-=-=-=-=
Performing Scan: dme-miR-4 vs CG6582.3
=-=-=-=-=-=-=-=-=-=-=-=-=-=-=-=-=-=-=-=-=-=-=-=-=-=-=-=-=-=-=-=
Score for this Scan:
No Hits Found above Threshold
Complete

Read Sequence:CG10081.3  CG10081-PA [Source:RefSeq_peptide;Acc:NP_611418](71 nt)
=-=-=-=-=-=-=-=-=-=-=-=-=-=-=-=-=-=-=-=-=-=-=-=-=-=-=-=-=-=-=-=
Performing Scan: dme-miR-4 vs CG10081.3
=-=-=-=-=-=-=-=-=-=-=-=-=-=-=-=-=-=-=-=-=-=-=-=-=-=-=-=-=-=-=-=
Score for this Scan:
No Hits Found above Threshold
Complete

Read Sequence:CG12050.3  CG12050-PA [Source:RefSeq_peptide;Acc:NP_610086](92 nt)
=-=-=-=-=-=-=-=-=-=-=-=-=-=-=-=-=-=-=-=-=-=-=-=-=-=-=-=-=-=-=-=
Performing Scan: dme-miR-4 vs CG12050.3
=-=-=-=-=-=-=-=-=-=-=-=-=-=-=-=-=-=-=-=-=-=-=-=-=-=-=-=-=-=-=-=
Score for this Scan:
No Hits Found above Threshold
Complete

Read Sequence:CG6883.3  Protein trachealess. [Source:Uniprot/SWISSPROT;Acc:Q24119](1059 nt)
=-=-=-=-=-=-=-=-=-=-=-=-=-=-=-=-=-=-=-=-=-=-=-=-=-=-=-=-=-=-=-=
Performing Scan: dme-miR-4 vs CG6883.3
=-=-=-=-=-=-=-=-=-=-=-=-=-=-=-=-=-=-=-=-=-=-=-=-=-=-=-=-=-=-=-=
Score for this Scan:
No Hits Found above Threshold
Complete

Read Sequence:CG16993.3  inturned CG16993-PA [Source:RefSeq_peptide;Acc:NP_788548](337 nt)
=-=-=-=-=-=-=-=-=-=-=-=-=-=-=-=-=-=-=-=-=-=-=-=-=-=-=-=-=-=-=-=
Performing Scan: dme-miR-4 vs CG16993.3
=-=-=-=-=-=-=-=-=-=-=-=-=-=-=-=-=-=-=-=-=-=-=-=-=-=-=-=-=-=-=-=
Score for this Scan:
No Hits Found above Threshold
Complete

Read Sequence:CG17461.3  Kif3C CG17461-PA [Source:RefSeq_peptide;Acc:NP_651939](2345 nt)
=-=-=-=-=-=-=-=-=-=-=-=-=-=-=-=-=-=-=-=-=-=-=-=-=-=-=-=-=-=-=-=
Performing Scan: dme-miR-4 vs CG17461.3
=-=-=-=-=-=-=-=-=-=-=-=-=-=-=-=-=-=-=-=-=-=-=-=-=-=-=-=-=-=-=-=
Score for this Scan:
No Hits Found above Threshold
Complete

Read Sequence:CG6188.3  CG6188-PA [Source:RefSeq_peptide;Acc:NP_650223](71 nt)
=-=-=-=-=-=-=-=-=-=-=-=-=-=-=-=-=-=-=-=-=-=-=-=-=-=-=-=-=-=-=-=
Performing Scan: dme-miR-4 vs CG6188.3
=-=-=-=-=-=-=-=-=-=-=-=-=-=-=-=-=-=-=-=-=-=-=-=-=-=-=-=-=-=-=-=
Score for this Scan:
No Hits Found above Threshold
Complete

Read Sequence:CG2457.3  inaF CG2457-PA [Source:RefSeq_peptide;Acc:NP_572744](1861 nt)
=-=-=-=-=-=-=-=-=-=-=-=-=-=-=-=-=-=-=-=-=-=-=-=-=-=-=-=-=-=-=-=
Performing Scan: dme-miR-4 vs CG2457.3
=-=-=-=-=-=-=-=-=-=-=-=-=-=-=-=-=-=-=-=-=-=-=-=-=-=-=-=-=-=-=-=
Score for this Scan:
No Hits Found above Threshold
Complete

Read Sequence:CG12316.3  CG12316-PA, isoform A [Source:RefSeq_peptide;Acc:NP_648752](294 nt)
=-=-=-=-=-=-=-=-=-=-=-=-=-=-=-=-=-=-=-=-=-=-=-=-=-=-=-=-=-=-=-=
Performing Scan: dme-miR-4 vs CG12316.3
=-=-=-=-=-=-=-=-=-=-=-=-=-=-=-=-=-=-=-=-=-=-=-=-=-=-=-=-=-=-=-=
Score for this Scan:
No Hits Found above Threshold
Complete

Read Sequence:CG15825.3  CG15825-PA, isoform A [Source:RefSeq_peptide;Acc:NP_724177](396 nt)
=-=-=-=-=-=-=-=-=-=-=-=-=-=-=-=-=-=-=-=-=-=-=-=-=-=-=-=-=-=-=-=
Performing Scan: dme-miR-4 vs CG15825.3
=-=-=-=-=-=-=-=-=-=-=-=-=-=-=-=-=-=-=-=-=-=-=-=-=-=-=-=-=-=-=-=
Score for this Scan:
No Hits Found above Threshold
Complete

Read Sequence:CG6913.3  48 related 3 CG6913-PA [Source:RefSeq_peptide;Acc:NP_524322](163 nt)
=-=-=-=-=-=-=-=-=-=-=-=-=-=-=-=-=-=-=-=-=-=-=-=-=-=-=-=-=-=-=-=
Performing Scan: dme-miR-4 vs CG6913.3
=-=-=-=-=-=-=-=-=-=-=-=-=-=-=-=-=-=-=-=-=-=-=-=-=-=-=-=-=-=-=-=
Score for this Scan:
No Hits Found above Threshold
Complete

Read Sequence:CG6241.3  CG6241-PA [Source:RefSeq_peptide;Acc:NP_649982](91 nt)
=-=-=-=-=-=-=-=-=-=-=-=-=-=-=-=-=-=-=-=-=-=-=-=-=-=-=-=-=-=-=-=
Performing Scan: dme-miR-4 vs CG6241.3
=-=-=-=-=-=-=-=-=-=-=-=-=-=-=-=-=-=-=-=-=-=-=-=-=-=-=-=-=-=-=-=
Score for this Scan:
No Hits Found above Threshold
Complete

Read Sequence:CG9282.3  60S ribosomal protein L24. [Source:Uniprot/SWISSPROT;Acc:Q9VJY6](294 nt)
=-=-=-=-=-=-=-=-=-=-=-=-=-=-=-=-=-=-=-=-=-=-=-=-=-=-=-=-=-=-=-=
Performing Scan: dme-miR-4 vs CG9282.3
=-=-=-=-=-=-=-=-=-=-=-=-=-=-=-=-=-=-=-=-=-=-=-=-=-=-=-=-=-=-=-=
Score for this Scan:
No Hits Found above Threshold
Complete

Read Sequence:CG4467.3  CG4467-PA [Source:RefSeq_peptide;Acc:NP_651133](391 nt)
=-=-=-=-=-=-=-=-=-=-=-=-=-=-=-=-=-=-=-=-=-=-=-=-=-=-=-=-=-=-=-=
Performing Scan: dme-miR-4 vs CG4467.3
=-=-=-=-=-=-=-=-=-=-=-=-=-=-=-=-=-=-=-=-=-=-=-=-=-=-=-=-=-=-=-=
Score for this Scan:
No Hits Found above Threshold
Complete

Read Sequence:CG10263.3  CG10263-PD, isoform D [Source:RefSeq_peptide;Acc:NP_788075](724 nt)
=-=-=-=-=-=-=-=-=-=-=-=-=-=-=-=-=-=-=-=-=-=-=-=-=-=-=-=-=-=-=-=
Performing Scan: dme-miR-4 vs CG10263.3
=-=-=-=-=-=-=-=-=-=-=-=-=-=-=-=-=-=-=-=-=-=-=-=-=-=-=-=-=-=-=-=
Score for this Scan:
No Hits Found above Threshold
Complete

Read Sequence:CG8379.3  CG8379-PB, isoform B [Source:RefSeq_peptide;Acc:NP_996185](188 nt)
=-=-=-=-=-=-=-=-=-=-=-=-=-=-=-=-=-=-=-=-=-=-=-=-=-=-=-=-=-=-=-=
Performing Scan: dme-miR-4 vs CG8379.3
=-=-=-=-=-=-=-=-=-=-=-=-=-=-=-=-=-=-=-=-=-=-=-=-=-=-=-=-=-=-=-=
Score for this Scan:
No Hits Found above Threshold
Complete

Read Sequence:CG31637.3  CG31637-PA [Source:RefSeq_peptide;Acc:NP_609043](982 nt)
=-=-=-=-=-=-=-=-=-=-=-=-=-=-=-=-=-=-=-=-=-=-=-=-=-=-=-=-=-=-=-=
Performing Scan: dme-miR-4 vs CG31637.3
=-=-=-=-=-=-=-=-=-=-=-=-=-=-=-=-=-=-=-=-=-=-=-=-=-=-=-=-=-=-=-=
Score for this Scan:
No Hits Found above Threshold
Complete

Read Sequence:CG3038.3  CG3038-PA, isoform A [Source:RefSeq_peptide;Acc:NP_569833](389 nt)
=-=-=-=-=-=-=-=-=-=-=-=-=-=-=-=-=-=-=-=-=-=-=-=-=-=-=-=-=-=-=-=
Performing Scan: dme-miR-4 vs CG3038.3
=-=-=-=-=-=-=-=-=-=-=-=-=-=-=-=-=-=-=-=-=-=-=-=-=-=-=-=-=-=-=-=
Score for this Scan:
No Hits Found above Threshold
Complete

Read Sequence:CG6575.3  gliolectin CG6575-PA [Source:RefSeq_peptide;Acc:NP_524443](805 nt)
=-=-=-=-=-=-=-=-=-=-=-=-=-=-=-=-=-=-=-=-=-=-=-=-=-=-=-=-=-=-=-=
Performing Scan: dme-miR-4 vs CG6575.3
=-=-=-=-=-=-=-=-=-=-=-=-=-=-=-=-=-=-=-=-=-=-=-=-=-=-=-=-=-=-=-=
Score for this Scan:
No Hits Found above Threshold
Complete

Read Sequence:CG5735.3  Probable RNA-binding protein orb2. [Source:Uniprot/SWISSPROT;Acc:Q9VSR3](599 nt)
=-=-=-=-=-=-=-=-=-=-=-=-=-=-=-=-=-=-=-=-=-=-=-=-=-=-=-=-=-=-=-=
Performing Scan: dme-miR-4 vs CG5735.3
=-=-=-=-=-=-=-=-=-=-=-=-=-=-=-=-=-=-=-=-=-=-=-=-=-=-=-=-=-=-=-=
Score for this Scan:
No Hits Found above Threshold
Complete

Read Sequence:CG9019.3  dissatisfaction CG9019-PA [Source:RefSeq_peptide;Acc:NP_477140](712 nt)
=-=-=-=-=-=-=-=-=-=-=-=-=-=-=-=-=-=-=-=-=-=-=-=-=-=-=-=-=-=-=-=
Performing Scan: dme-miR-4 vs CG9019.3
=-=-=-=-=-=-=-=-=-=-=-=-=-=-=-=-=-=-=-=-=-=-=-=-=-=-=-=-=-=-=-=
Score for this Scan:
No Hits Found above Threshold
Complete

Read Sequence:CG32491.3  Modifier of mdg4. [Source:Uniprot/SWISSPROT;Acc:Q86B87](376 nt)
=-=-=-=-=-=-=-=-=-=-=-=-=-=-=-=-=-=-=-=-=-=-=-=-=-=-=-=-=-=-=-=
Performing Scan: dme-miR-4 vs CG32491.3
=-=-=-=-=-=-=-=-=-=-=-=-=-=-=-=-=-=-=-=-=-=-=-=-=-=-=-=-=-=-=-=
Score for this Scan:
No Hits Found above Threshold
Complete

Read Sequence:CG17838.3  CG17838-PD, isoform D [Source:RefSeq_peptide;Acc:NP_732556](118 nt)
=-=-=-=-=-=-=-=-=-=-=-=-=-=-=-=-=-=-=-=-=-=-=-=-=-=-=-=-=-=-=-=
Performing Scan: dme-miR-4 vs CG17838.3
=-=-=-=-=-=-=-=-=-=-=-=-=-=-=-=-=-=-=-=-=-=-=-=-=-=-=-=-=-=-=-=
Score for this Scan:
No Hits Found above Threshold
Complete

Read Sequence:CG6226.3  39 kDa FK506-binding nuclear protein (EC 5.2.1.8) (Peptidyl-prolyl cis-trans isomerase) (PPIase) (Rotamase). [Source:Uniprot/SWISSPROT;Acc:P54397](120 nt)
=-=-=-=-=-=-=-=-=-=-=-=-=-=-=-=-=-=-=-=-=-=-=-=-=-=-=-=-=-=-=-=
Performing Scan: dme-miR-4 vs CG6226.3
=-=-=-=-=-=-=-=-=-=-=-=-=-=-=-=-=-=-=-=-=-=-=-=-=-=-=-=-=-=-=-=
Score for this Scan:
No Hits Found above Threshold
Complete

Read Sequence:CG33232.3  CG33232-PC, isoform C [Source:RefSeq_peptide;Acc:NP_995966](576 nt)
=-=-=-=-=-=-=-=-=-=-=-=-=-=-=-=-=-=-=-=-=-=-=-=-=-=-=-=-=-=-=-=
Performing Scan: dme-miR-4 vs CG33232.3
=-=-=-=-=-=-=-=-=-=-=-=-=-=-=-=-=-=-=-=-=-=-=-=-=-=-=-=-=-=-=-=
Score for this Scan:
No Hits Found above Threshold
Complete

Read Sequence:CG4280.3  Protein croquemort (d-CD36). [Source:Uniprot/SWISSPROT;Acc:Q27367](767 nt)
=-=-=-=-=-=-=-=-=-=-=-=-=-=-=-=-=-=-=-=-=-=-=-=-=-=-=-=-=-=-=-=
Performing Scan: dme-miR-4 vs CG4280.3
=-=-=-=-=-=-=-=-=-=-=-=-=-=-=-=-=-=-=-=-=-=-=-=-=-=-=-=-=-=-=-=
Score for this Scan:
No Hits Found above Threshold
Complete

Read Sequence:CG6827.3  Neurexin-4 precursor (Neurexin IV). [Source:Uniprot/SWISSPROT;Acc:Q94887](765 nt)
=-=-=-=-=-=-=-=-=-=-=-=-=-=-=-=-=-=-=-=-=-=-=-=-=-=-=-=-=-=-=-=
Performing Scan: dme-miR-4 vs CG6827.3
=-=-=-=-=-=-=-=-=-=-=-=-=-=-=-=-=-=-=-=-=-=-=-=-=-=-=-=-=-=-=-=
Score for this Scan:
No Hits Found above Threshold
Complete

Read Sequence:CG1220.3  CG1220-PE, isoform E [Source:RefSeq_peptide;Acc:NP_728495](255 nt)
=-=-=-=-=-=-=-=-=-=-=-=-=-=-=-=-=-=-=-=-=-=-=-=-=-=-=-=-=-=-=-=
Performing Scan: dme-miR-4 vs CG1220.3
=-=-=-=-=-=-=-=-=-=-=-=-=-=-=-=-=-=-=-=-=-=-=-=-=-=-=-=-=-=-=-=
Score for this Scan:
No Hits Found above Threshold
Complete

Read Sequence:CG12952.3  salivary gland-expressed bHLH CG12952-PB, isoform B [Source:RefSeq_peptide;Acc:NP_731326](214 nt)
=-=-=-=-=-=-=-=-=-=-=-=-=-=-=-=-=-=-=-=-=-=-=-=-=-=-=-=-=-=-=-=
Performing Scan: dme-miR-4 vs CG12952.3
=-=-=-=-=-=-=-=-=-=-=-=-=-=-=-=-=-=-=-=-=-=-=-=-=-=-=-=-=-=-=-=
Score for this Scan:
No Hits Found above Threshold
Complete

Read Sequence:CG18039.3  KaiRIA CG18039-PA [Source:RefSeq_peptide;Acc:NP_651982](215 nt)
=-=-=-=-=-=-=-=-=-=-=-=-=-=-=-=-=-=-=-=-=-=-=-=-=-=-=-=-=-=-=-=
Performing Scan: dme-miR-4 vs CG18039.3
=-=-=-=-=-=-=-=-=-=-=-=-=-=-=-=-=-=-=-=-=-=-=-=-=-=-=-=-=-=-=-=
Score for this Scan:
No Hits Found above Threshold
Complete

Read Sequence:CG10816.3  Drosocin precursor. [Source:Uniprot/SWISSPROT;Acc:P36193](530 nt)
=-=-=-=-=-=-=-=-=-=-=-=-=-=-=-=-=-=-=-=-=-=-=-=-=-=-=-=-=-=-=-=
Performing Scan: dme-miR-4 vs CG10816.3
=-=-=-=-=-=-=-=-=-=-=-=-=-=-=-=-=-=-=-=-=-=-=-=-=-=-=-=-=-=-=-=
Score for this Scan:
No Hits Found above Threshold
Complete

Read Sequence:CG14283.3  mitochondrial ribosomal protein L55 CG14283-PA [Source:RefSeq_peptide;Acc:NP_650780](51 nt)
=-=-=-=-=-=-=-=-=-=-=-=-=-=-=-=-=-=-=-=-=-=-=-=-=-=-=-=-=-=-=-=
Performing Scan: dme-miR-4 vs CG14283.3
=-=-=-=-=-=-=-=-=-=-=-=-=-=-=-=-=-=-=-=-=-=-=-=-=-=-=-=-=-=-=-=
Score for this Scan:
No Hits Found above Threshold
Complete

Read Sequence:CG9635.3  RhoGEF2 CG9635-PF, isoform F [Source:RefSeq_peptide;Acc:NP_995868](340 nt)
=-=-=-=-=-=-=-=-=-=-=-=-=-=-=-=-=-=-=-=-=-=-=-=-=-=-=-=-=-=-=-=
Performing Scan: dme-miR-4 vs CG9635.3
=-=-=-=-=-=-=-=-=-=-=-=-=-=-=-=-=-=-=-=-=-=-=-=-=-=-=-=-=-=-=-=
Score for this Scan:
No Hits Found above Threshold
Complete

Read Sequence:CG7925.3  40S ribosomal protein S12, mitochondrial precursor (MT-RPS12) (Protein technical knockout locus). [Source:Uniprot/SWISSPROT;Acc:P10735](55 nt)
=-=-=-=-=-=-=-=-=-=-=-=-=-=-=-=-=-=-=-=-=-=-=-=-=-=-=-=-=-=-=-=
Performing Scan: dme-miR-4 vs CG7925.3
=-=-=-=-=-=-=-=-=-=-=-=-=-=-=-=-=-=-=-=-=-=-=-=-=-=-=-=-=-=-=-=
Score for this Scan:
No Hits Found above Threshold
Complete

Read Sequence:CG8009.3  CG8009-PB, isoform B [Source:RefSeq_peptide;Acc:NP_648400](262 nt)
=-=-=-=-=-=-=-=-=-=-=-=-=-=-=-=-=-=-=-=-=-=-=-=-=-=-=-=-=-=-=-=
Performing Scan: dme-miR-4 vs CG8009.3
=-=-=-=-=-=-=-=-=-=-=-=-=-=-=-=-=-=-=-=-=-=-=-=-=-=-=-=-=-=-=-=
Score for this Scan:
No Hits Found above Threshold
Complete

Read Sequence:CG4286.3  CG4286-PA [Source:RefSeq_peptide;Acc:NP_611560](70 nt)
=-=-=-=-=-=-=-=-=-=-=-=-=-=-=-=-=-=-=-=-=-=-=-=-=-=-=-=-=-=-=-=
Performing Scan: dme-miR-4 vs CG4286.3
=-=-=-=-=-=-=-=-=-=-=-=-=-=-=-=-=-=-=-=-=-=-=-=-=-=-=-=-=-=-=-=
Score for this Scan:
No Hits Found above Threshold
Complete

Read Sequence:CG2135.3  CG2135-PA [Source:RefSeq_peptide;Acc:NP_651893](181 nt)
=-=-=-=-=-=-=-=-=-=-=-=-=-=-=-=-=-=-=-=-=-=-=-=-=-=-=-=-=-=-=-=
Performing Scan: dme-miR-4 vs CG2135.3
=-=-=-=-=-=-=-=-=-=-=-=-=-=-=-=-=-=-=-=-=-=-=-=-=-=-=-=-=-=-=-=
Score for this Scan:
No Hits Found above Threshold
Complete

Read Sequence:CG32354.3  CG32354-PA [Source:RefSeq_peptide;Acc:NP_729380](127 nt)
=-=-=-=-=-=-=-=-=-=-=-=-=-=-=-=-=-=-=-=-=-=-=-=-=-=-=-=-=-=-=-=
Performing Scan: dme-miR-4 vs CG32354.3
=-=-=-=-=-=-=-=-=-=-=-=-=-=-=-=-=-=-=-=-=-=-=-=-=-=-=-=-=-=-=-=
Score for this Scan:
No Hits Found above Threshold
Complete

Read Sequence:CG9427.3  CG9427-PA [Source:RefSeq_peptide;Acc:NP_649919](69 nt)
=-=-=-=-=-=-=-=-=-=-=-=-=-=-=-=-=-=-=-=-=-=-=-=-=-=-=-=-=-=-=-=
Performing Scan: dme-miR-4 vs CG9427.3
=-=-=-=-=-=-=-=-=-=-=-=-=-=-=-=-=-=-=-=-=-=-=-=-=-=-=-=-=-=-=-=
Score for this Scan:
No Hits Found above Threshold
Complete

Read Sequence:CG13335.3  CG13335-PB, isoform B [Source:RefSeq_peptide;Acc:NP_610889](246 nt)
=-=-=-=-=-=-=-=-=-=-=-=-=-=-=-=-=-=-=-=-=-=-=-=-=-=-=-=-=-=-=-=
Performing Scan: dme-miR-4 vs CG13335.3
=-=-=-=-=-=-=-=-=-=-=-=-=-=-=-=-=-=-=-=-=-=-=-=-=-=-=-=-=-=-=-=
Score for this Scan:
No Hits Found above Threshold
Complete

Read Sequence:CG1821.3  60S ribosomal protein L31. [Source:Uniprot/SWISSPROT;Acc:Q9V597](73 nt)
=-=-=-=-=-=-=-=-=-=-=-=-=-=-=-=-=-=-=-=-=-=-=-=-=-=-=-=-=-=-=-=
Performing Scan: dme-miR-4 vs CG1821.3
=-=-=-=-=-=-=-=-=-=-=-=-=-=-=-=-=-=-=-=-=-=-=-=-=-=-=-=-=-=-=-=
Score for this Scan:
No Hits Found above Threshold
Complete

Read Sequence:CG18563.3  CG18563-PA [Source:RefSeq_peptide;Acc:NP_609841](7 nt)
=-=-=-=-=-=-=-=-=-=-=-=-=-=-=-=-=-=-=-=-=-=-=-=-=-=-=-=-=-=-=-=
Performing Scan: dme-miR-4 vs CG18563.3
=-=-=-=-=-=-=-=-=-=-=-=-=-=-=-=-=-=-=-=-=-=-=-=-=-=-=-=-=-=-=-=
Score for this Scan:
No Hits Found above Threshold
Complete

Read Sequence:CG5373.3  Phosphotidylinositol 3 kinase 59F CG5373-PA [Source:RefSeq_peptide;Acc:NP_477133](235 nt)
=-=-=-=-=-=-=-=-=-=-=-=-=-=-=-=-=-=-=-=-=-=-=-=-=-=-=-=-=-=-=-=
Performing Scan: dme-miR-4 vs CG5373.3
=-=-=-=-=-=-=-=-=-=-=-=-=-=-=-=-=-=-=-=-=-=-=-=-=-=-=-=-=-=-=-=
Score for this Scan:
No Hits Found above Threshold
Complete

Read Sequence:CG6155.3  GrpE protein homolog, mitochondrial precursor (dRoe1). [Source:Uniprot/SWISSPROT;Acc:P48604](322 nt)
=-=-=-=-=-=-=-=-=-=-=-=-=-=-=-=-=-=-=-=-=-=-=-=-=-=-=-=-=-=-=-=
Performing Scan: dme-miR-4 vs CG6155.3
=-=-=-=-=-=-=-=-=-=-=-=-=-=-=-=-=-=-=-=-=-=-=-=-=-=-=-=-=-=-=-=
Score for this Scan:
No Hits Found above Threshold
Complete

Read Sequence:CG9279.3  CG9279-PB, isoform B [Source:RefSeq_peptide;Acc:NP_730426](188 nt)
=-=-=-=-=-=-=-=-=-=-=-=-=-=-=-=-=-=-=-=-=-=-=-=-=-=-=-=-=-=-=-=
Performing Scan: dme-miR-4 vs CG9279.3
=-=-=-=-=-=-=-=-=-=-=-=-=-=-=-=-=-=-=-=-=-=-=-=-=-=-=-=-=-=-=-=
Score for this Scan:
No Hits Found above Threshold
Complete

Read Sequence:CG5317.3  CG5317-PA [Source:RefSeq_peptide;Acc:NP_609543](88 nt)
=-=-=-=-=-=-=-=-=-=-=-=-=-=-=-=-=-=-=-=-=-=-=-=-=-=-=-=-=-=-=-=
Performing Scan: dme-miR-4 vs CG5317.3
=-=-=-=-=-=-=-=-=-=-=-=-=-=-=-=-=-=-=-=-=-=-=-=-=-=-=-=-=-=-=-=
Score for this Scan:
No Hits Found above Threshold
Complete

Read Sequence:CG16791.3  CG16791-PA [Source:RefSeq_peptide;Acc:NP_650967](300 nt)
=-=-=-=-=-=-=-=-=-=-=-=-=-=-=-=-=-=-=-=-=-=-=-=-=-=-=-=-=-=-=-=
Performing Scan: dme-miR-4 vs CG16791.3
=-=-=-=-=-=-=-=-=-=-=-=-=-=-=-=-=-=-=-=-=-=-=-=-=-=-=-=-=-=-=-=
Score for this Scan:
No Hits Found above Threshold
Complete

Read Sequence:CG10064.3  CG10064-PA [Source:RefSeq_peptide;Acc:NP_648065](60 nt)
=-=-=-=-=-=-=-=-=-=-=-=-=-=-=-=-=-=-=-=-=-=-=-=-=-=-=-=-=-=-=-=
Performing Scan: dme-miR-4 vs CG10064.3
=-=-=-=-=-=-=-=-=-=-=-=-=-=-=-=-=-=-=-=-=-=-=-=-=-=-=-=-=-=-=-=
Score for this Scan:
No Hits Found above Threshold
Complete

Read Sequence:CG17744.3  CG17744-PA [Source:RefSeq_peptide;Acc:NP_648070](163 nt)
=-=-=-=-=-=-=-=-=-=-=-=-=-=-=-=-=-=-=-=-=-=-=-=-=-=-=-=-=-=-=-=
Performing Scan: dme-miR-4 vs CG17744.3
=-=-=-=-=-=-=-=-=-=-=-=-=-=-=-=-=-=-=-=-=-=-=-=-=-=-=-=-=-=-=-=
Score for this Scan:
No Hits Found above Threshold
Complete

Read Sequence:CG15824.3  CG15824-PA [Source:RefSeq_peptide;Acc:NP_608555](106 nt)
=-=-=-=-=-=-=-=-=-=-=-=-=-=-=-=-=-=-=-=-=-=-=-=-=-=-=-=-=-=-=-=
Performing Scan: dme-miR-4 vs CG15824.3
=-=-=-=-=-=-=-=-=-=-=-=-=-=-=-=-=-=-=-=-=-=-=-=-=-=-=-=-=-=-=-=
Score for this Scan:
No Hits Found above Threshold
Complete

Read Sequence:CG5675.3  X11L CG5675-PA [Source:RefSeq_peptide;Acc:NP_573224](799 nt)
=-=-=-=-=-=-=-=-=-=-=-=-=-=-=-=-=-=-=-=-=-=-=-=-=-=-=-=-=-=-=-=
Performing Scan: dme-miR-4 vs CG5675.3
=-=-=-=-=-=-=-=-=-=-=-=-=-=-=-=-=-=-=-=-=-=-=-=-=-=-=-=-=-=-=-=
Score for this Scan:
No Hits Found above Threshold
Complete

Read Sequence:CG30343.3  CG30343-PA [Source:RefSeq_peptide;Acc:NP_724774](589 nt)
=-=-=-=-=-=-=-=-=-=-=-=-=-=-=-=-=-=-=-=-=-=-=-=-=-=-=-=-=-=-=-=
Performing Scan: dme-miR-4 vs CG30343.3
=-=-=-=-=-=-=-=-=-=-=-=-=-=-=-=-=-=-=-=-=-=-=-=-=-=-=-=-=-=-=-=
Score for this Scan:
No Hits Found above Threshold
Complete

Read Sequence:CG15097.3  CG15097-PA, isoform A [Source:RefSeq_peptide;Acc:NP_611377](782 nt)
=-=-=-=-=-=-=-=-=-=-=-=-=-=-=-=-=-=-=-=-=-=-=-=-=-=-=-=-=-=-=-=
Performing Scan: dme-miR-4 vs CG15097.3
=-=-=-=-=-=-=-=-=-=-=-=-=-=-=-=-=-=-=-=-=-=-=-=-=-=-=-=-=-=-=-=
Score for this Scan:
No Hits Found above Threshold
Complete

Read Sequence:CG7518.3  CG7518-PB, isoform B [Source:RefSeq_peptide;Acc:NP_650250](695 nt)
=-=-=-=-=-=-=-=-=-=-=-=-=-=-=-=-=-=-=-=-=-=-=-=-=-=-=-=-=-=-=-=
Performing Scan: dme-miR-4 vs CG7518.3
=-=-=-=-=-=-=-=-=-=-=-=-=-=-=-=-=-=-=-=-=-=-=-=-=-=-=-=-=-=-=-=
Score for this Scan:
No Hits Found above Threshold
Complete

Read Sequence:CG3672.3  CG3672-PA [Source:RefSeq_peptide;Acc:NP_648306](141 nt)
=-=-=-=-=-=-=-=-=-=-=-=-=-=-=-=-=-=-=-=-=-=-=-=-=-=-=-=-=-=-=-=
Performing Scan: dme-miR-4 vs CG3672.3
=-=-=-=-=-=-=-=-=-=-=-=-=-=-=-=-=-=-=-=-=-=-=-=-=-=-=-=-=-=-=-=
Score for this Scan:
No Hits Found above Threshold
Complete

Read Sequence:CG10377.3  Heterogeneous nuclear ribonucleoprotein 27C (Hrb27-C) (hnRNP 48) (HRP48.1). [Source:Uniprot/SWISSPROT;Acc:P48809](667 nt)
=-=-=-=-=-=-=-=-=-=-=-=-=-=-=-=-=-=-=-=-=-=-=-=-=-=-=-=-=-=-=-=
Performing Scan: dme-miR-4 vs CG10377.3
=-=-=-=-=-=-=-=-=-=-=-=-=-=-=-=-=-=-=-=-=-=-=-=-=-=-=-=-=-=-=-=
Score for this Scan:
No Hits Found above Threshold
Complete

Read Sequence:CG8602.3  CG8602-PA [Source:RefSeq_peptide;Acc:NP_648103](619 nt)
=-=-=-=-=-=-=-=-=-=-=-=-=-=-=-=-=-=-=-=-=-=-=-=-=-=-=-=-=-=-=-=
Performing Scan: dme-miR-4 vs CG8602.3
=-=-=-=-=-=-=-=-=-=-=-=-=-=-=-=-=-=-=-=-=-=-=-=-=-=-=-=-=-=-=-=
Score for this Scan:
No Hits Found above Threshold
Complete

Read Sequence:CG2718.3  Glutamine synthetase 1, mitochondrial precursor (EC 6.3.1.2) (Glutamate--ammonia ligase 1). [Source:Uniprot/SWISSPROT;Acc:P20477](790 nt)
=-=-=-=-=-=-=-=-=-=-=-=-=-=-=-=-=-=-=-=-=-=-=-=-=-=-=-=-=-=-=-=
Performing Scan: dme-miR-4 vs CG2718.3
=-=-=-=-=-=-=-=-=-=-=-=-=-=-=-=-=-=-=-=-=-=-=-=-=-=-=-=-=-=-=-=
Score for this Scan:
No Hits Found above Threshold
Complete

Read Sequence:CG2216.3  Ferritin 1 heavy chain homologue CG2216-PE, isoform E [Source:RefSeq_peptide;Acc:NP_733361](414 nt)
=-=-=-=-=-=-=-=-=-=-=-=-=-=-=-=-=-=-=-=-=-=-=-=-=-=-=-=-=-=-=-=
Performing Scan: dme-miR-4 vs CG2216.3
=-=-=-=-=-=-=-=-=-=-=-=-=-=-=-=-=-=-=-=-=-=-=-=-=-=-=-=-=-=-=-=
Score for this Scan:
No Hits Found above Threshold
Complete

Read Sequence:CG7921.3  Mgat2 CG7921-PB, isoform B [Source:RefSeq_peptide;Acc:NP_001014684](867 nt)
=-=-=-=-=-=-=-=-=-=-=-=-=-=-=-=-=-=-=-=-=-=-=-=-=-=-=-=-=-=-=-=
Performing Scan: dme-miR-4 vs CG7921.3
=-=-=-=-=-=-=-=-=-=-=-=-=-=-=-=-=-=-=-=-=-=-=-=-=-=-=-=-=-=-=-=
Score for this Scan:
No Hits Found above Threshold
Complete

Read Sequence:CG32556.3  CG32556-PA, isoform A [Source:RefSeq_peptide;Acc:NP_728092](705 nt)
=-=-=-=-=-=-=-=-=-=-=-=-=-=-=-=-=-=-=-=-=-=-=-=-=-=-=-=-=-=-=-=
Performing Scan: dme-miR-4 vs CG32556.3
=-=-=-=-=-=-=-=-=-=-=-=-=-=-=-=-=-=-=-=-=-=-=-=-=-=-=-=-=-=-=-=
Score for this Scan:
No Hits Found above Threshold
Complete

Read Sequence:CG11508.3  CG11508-PA, isoform A [Source:RefSeq_peptide;Acc:NP_610357](141 nt)
=-=-=-=-=-=-=-=-=-=-=-=-=-=-=-=-=-=-=-=-=-=-=-=-=-=-=-=-=-=-=-=
Performing Scan: dme-miR-4 vs CG11508.3
=-=-=-=-=-=-=-=-=-=-=-=-=-=-=-=-=-=-=-=-=-=-=-=-=-=-=-=-=-=-=-=
Score for this Scan:
No Hits Found above Threshold
Complete

Read Sequence:CG30023.3  sprite CG30023-PA [Source:RefSeq_peptide;Acc:NP_610683](328 nt)
=-=-=-=-=-=-=-=-=-=-=-=-=-=-=-=-=-=-=-=-=-=-=-=-=-=-=-=-=-=-=-=
Performing Scan: dme-miR-4 vs CG30023.3
=-=-=-=-=-=-=-=-=-=-=-=-=-=-=-=-=-=-=-=-=-=-=-=-=-=-=-=-=-=-=-=
Score for this Scan:
No Hits Found above Threshold
Complete

Read Sequence:CG8777.3  CG8777-PA [Source:RefSeq_peptide;Acc:NP_610452](37 nt)
=-=-=-=-=-=-=-=-=-=-=-=-=-=-=-=-=-=-=-=-=-=-=-=-=-=-=-=-=-=-=-=
Performing Scan: dme-miR-4 vs CG8777.3
=-=-=-=-=-=-=-=-=-=-=-=-=-=-=-=-=-=-=-=-=-=-=-=-=-=-=-=-=-=-=-=
Score for this Scan:
No Hits Found above Threshold
Complete

Read Sequence:CG3556.3  CG3556-PA [Source:RefSeq_peptide;Acc:NP_572164](253 nt)
=-=-=-=-=-=-=-=-=-=-=-=-=-=-=-=-=-=-=-=-=-=-=-=-=-=-=-=-=-=-=-=
Performing Scan: dme-miR-4 vs CG3556.3
=-=-=-=-=-=-=-=-=-=-=-=-=-=-=-=-=-=-=-=-=-=-=-=-=-=-=-=-=-=-=-=
Score for this Scan:
No Hits Found above Threshold
Complete

Read Sequence:CG30426.3  CG30426-PA [Source:RefSeq_peptide;Acc:NP_726483](58 nt)
=-=-=-=-=-=-=-=-=-=-=-=-=-=-=-=-=-=-=-=-=-=-=-=-=-=-=-=-=-=-=-=
Performing Scan: dme-miR-4 vs CG30426.3
=-=-=-=-=-=-=-=-=-=-=-=-=-=-=-=-=-=-=-=-=-=-=-=-=-=-=-=-=-=-=-=
Score for this Scan:
No Hits Found above Threshold
Complete

Read Sequence:CG30388.3  Magi CG30388-PA [Source:RefSeq_peptide;Acc:NP_611551](412 nt)
=-=-=-=-=-=-=-=-=-=-=-=-=-=-=-=-=-=-=-=-=-=-=-=-=-=-=-=-=-=-=-=
Performing Scan: dme-miR-4 vs CG30388.3
=-=-=-=-=-=-=-=-=-=-=-=-=-=-=-=-=-=-=-=-=-=-=-=-=-=-=-=-=-=-=-=
Score for this Scan:
No Hits Found above Threshold
Complete

Read Sequence:CG4761.3  Knirps-related protein. [Source:Uniprot/SWISSPROT;Acc:P13054](1001 nt)
=-=-=-=-=-=-=-=-=-=-=-=-=-=-=-=-=-=-=-=-=-=-=-=-=-=-=-=-=-=-=-=
Performing Scan: dme-miR-4 vs CG4761.3
=-=-=-=-=-=-=-=-=-=-=-=-=-=-=-=-=-=-=-=-=-=-=-=-=-=-=-=-=-=-=-=
Score for this Scan:
No Hits Found above Threshold
Complete

Read Sequence:CG9811.3  Rgk1 CG9811-PA [Source:RefSeq_peptide;Acc:NP_611411](455 nt)
=-=-=-=-=-=-=-=-=-=-=-=-=-=-=-=-=-=-=-=-=-=-=-=-=-=-=-=-=-=-=-=
Performing Scan: dme-miR-4 vs CG9811.3
=-=-=-=-=-=-=-=-=-=-=-=-=-=-=-=-=-=-=-=-=-=-=-=-=-=-=-=-=-=-=-=
Score for this Scan:
No Hits Found above Threshold
Complete

Read Sequence:CG10949.3  CG10949-PA [Source:RefSeq_peptide;Acc:NP_610032](97 nt)
=-=-=-=-=-=-=-=-=-=-=-=-=-=-=-=-=-=-=-=-=-=-=-=-=-=-=-=-=-=-=-=
Performing Scan: dme-miR-4 vs CG10949.3
=-=-=-=-=-=-=-=-=-=-=-=-=-=-=-=-=-=-=-=-=-=-=-=-=-=-=-=-=-=-=-=
Score for this Scan:
No Hits Found above Threshold
Complete

Read Sequence:CG4510.3  Surfeit locus protein 6 homolog. [Source:Uniprot/SWISSPROT;Acc:Q9VDS6](98 nt)
=-=-=-=-=-=-=-=-=-=-=-=-=-=-=-=-=-=-=-=-=-=-=-=-=-=-=-=-=-=-=-=
Performing Scan: dme-miR-4 vs CG4510.3
=-=-=-=-=-=-=-=-=-=-=-=-=-=-=-=-=-=-=-=-=-=-=-=-=-=-=-=-=-=-=-=
Score for this Scan:
No Hits Found above Threshold
Complete

Read Sequence:CG8599.3  Protein suppressor of variegation 3-7. [Source:Uniprot/SWISSPROT;Acc:P20193](1149 nt)
=-=-=-=-=-=-=-=-=-=-=-=-=-=-=-=-=-=-=-=-=-=-=-=-=-=-=-=-=-=-=-=
Performing Scan: dme-miR-4 vs CG8599.3
=-=-=-=-=-=-=-=-=-=-=-=-=-=-=-=-=-=-=-=-=-=-=-=-=-=-=-=-=-=-=-=
Score for this Scan:
No Hits Found above Threshold
Complete

Read Sequence:CG9812.3  CG9812-PC, isoform C [Source:RefSeq_peptide;Acc:NP_726324](480 nt)
=-=-=-=-=-=-=-=-=-=-=-=-=-=-=-=-=-=-=-=-=-=-=-=-=-=-=-=-=-=-=-=
Performing Scan: dme-miR-4 vs CG9812.3
=-=-=-=-=-=-=-=-=-=-=-=-=-=-=-=-=-=-=-=-=-=-=-=-=-=-=-=-=-=-=-=
Score for this Scan:
No Hits Found above Threshold
Complete

Read Sequence:CG5083.3  Retinoblastoma-family protein 2 CG5083-PA [Source:RefSeq_peptide;Acc:NP_524372](183 nt)
=-=-=-=-=-=-=-=-=-=-=-=-=-=-=-=-=-=-=-=-=-=-=-=-=-=-=-=-=-=-=-=
Performing Scan: dme-miR-4 vs CG5083.3
=-=-=-=-=-=-=-=-=-=-=-=-=-=-=-=-=-=-=-=-=-=-=-=-=-=-=-=-=-=-=-=
Score for this Scan:
No Hits Found above Threshold
Complete

Read Sequence:CG5472.3  Peptidyl--hydroxyglycine--amidating lyase CG5472-PB, isoform B [Source:RefSeq_peptide;Acc:NP_995930](350 nt)
=-=-=-=-=-=-=-=-=-=-=-=-=-=-=-=-=-=-=-=-=-=-=-=-=-=-=-=-=-=-=-=
Performing Scan: dme-miR-4 vs CG5472.3
=-=-=-=-=-=-=-=-=-=-=-=-=-=-=-=-=-=-=-=-=-=-=-=-=-=-=-=-=-=-=-=
Score for this Scan:
No Hits Found above Threshold
Complete

Read Sequence:CG4952.3  dachshund CG4952-PE, isoform E [Source:RefSeq_peptide;Acc:NP_723972](1111 nt)
=-=-=-=-=-=-=-=-=-=-=-=-=-=-=-=-=-=-=-=-=-=-=-=-=-=-=-=-=-=-=-=
Performing Scan: dme-miR-4 vs CG4952.3
=-=-=-=-=-=-=-=-=-=-=-=-=-=-=-=-=-=-=-=-=-=-=-=-=-=-=-=-=-=-=-=
Score for this Scan:
No Hits Found above Threshold
Complete

Read Sequence:CG6948.3  Clathrin light chain (dClc). [Source:Uniprot/SWISSPROT;Acc:Q9VWA1](278 nt)
=-=-=-=-=-=-=-=-=-=-=-=-=-=-=-=-=-=-=-=-=-=-=-=-=-=-=-=-=-=-=-=
Performing Scan: dme-miR-4 vs CG6948.3
=-=-=-=-=-=-=-=-=-=-=-=-=-=-=-=-=-=-=-=-=-=-=-=-=-=-=-=-=-=-=-=
Score for this Scan:
No Hits Found above Threshold
Complete

Read Sequence:CG11043.3  CG11043-PA [Source:RefSeq_peptide;Acc:NP_609047](90 nt)
=-=-=-=-=-=-=-=-=-=-=-=-=-=-=-=-=-=-=-=-=-=-=-=-=-=-=-=-=-=-=-=
Performing Scan: dme-miR-4 vs CG11043.3
=-=-=-=-=-=-=-=-=-=-=-=-=-=-=-=-=-=-=-=-=-=-=-=-=-=-=-=-=-=-=-=
Score for this Scan:
No Hits Found above Threshold
Complete

Read Sequence:CG1542.3  Probable rRNA-processing protein EBP2 homolog. [Source:Uniprot/SWISSPROT;Acc:Q9V9Z9](201 nt)
=-=-=-=-=-=-=-=-=-=-=-=-=-=-=-=-=-=-=-=-=-=-=-=-=-=-=-=-=-=-=-=
Performing Scan: dme-miR-4 vs CG1542.3
=-=-=-=-=-=-=-=-=-=-=-=-=-=-=-=-=-=-=-=-=-=-=-=-=-=-=-=-=-=-=-=
Score for this Scan:
No Hits Found above Threshold
Complete

Read Sequence:CG5590.3  CG5590-PA [Source:RefSeq_peptide;Acc:NP_651578](94 nt)
=-=-=-=-=-=-=-=-=-=-=-=-=-=-=-=-=-=-=-=-=-=-=-=-=-=-=-=-=-=-=-=
Performing Scan: dme-miR-4 vs CG5590.3
=-=-=-=-=-=-=-=-=-=-=-=-=-=-=-=-=-=-=-=-=-=-=-=-=-=-=-=-=-=-=-=
Score for this Scan:
No Hits Found above Threshold
Complete

Read Sequence:CG5262.3  CG5262-PA [Source:RefSeq_peptide;Acc:NP_649223](391 nt)
=-=-=-=-=-=-=-=-=-=-=-=-=-=-=-=-=-=-=-=-=-=-=-=-=-=-=-=-=-=-=-=
Performing Scan: dme-miR-4 vs CG5262.3
=-=-=-=-=-=-=-=-=-=-=-=-=-=-=-=-=-=-=-=-=-=-=-=-=-=-=-=-=-=-=-=
Score for this Scan:
No Hits Found above Threshold
Complete

Read Sequence:CG30089.3  CG30089-PA [Source:RefSeq_peptide;Acc:NP_611056](1309 nt)
=-=-=-=-=-=-=-=-=-=-=-=-=-=-=-=-=-=-=-=-=-=-=-=-=-=-=-=-=-=-=-=
Performing Scan: dme-miR-4 vs CG30089.3
=-=-=-=-=-=-=-=-=-=-=-=-=-=-=-=-=-=-=-=-=-=-=-=-=-=-=-=-=-=-=-=
Score for this Scan:
No Hits Found above Threshold
Complete

Read Sequence:CG5655.3  RNA-binding protein Rsf1 (RNA-binding protein Rox21). [Source:Uniprot/SWISSPROT;Acc:Q24491](390 nt)
=-=-=-=-=-=-=-=-=-=-=-=-=-=-=-=-=-=-=-=-=-=-=-=-=-=-=-=-=-=-=-=
Performing Scan: dme-miR-4 vs CG5655.3
=-=-=-=-=-=-=-=-=-=-=-=-=-=-=-=-=-=-=-=-=-=-=-=-=-=-=-=-=-=-=-=
Score for this Scan:
No Hits Found above Threshold
Complete

Read Sequence:CG1980.3  Sperm-specific protein Don juan. [Source:Uniprot/SWISSPROT;Acc:O01352](314 nt)
=-=-=-=-=-=-=-=-=-=-=-=-=-=-=-=-=-=-=-=-=-=-=-=-=-=-=-=-=-=-=-=
Performing Scan: dme-miR-4 vs CG1980.3
=-=-=-=-=-=-=-=-=-=-=-=-=-=-=-=-=-=-=-=-=-=-=-=-=-=-=-=-=-=-=-=
Score for this Scan:
No Hits Found above Threshold
Complete

Read Sequence:CG2186.3  CG2186-PA [Source:RefSeq_peptide;Acc:NP_572660](797 nt)
=-=-=-=-=-=-=-=-=-=-=-=-=-=-=-=-=-=-=-=-=-=-=-=-=-=-=-=-=-=-=-=
Performing Scan: dme-miR-4 vs CG2186.3
=-=-=-=-=-=-=-=-=-=-=-=-=-=-=-=-=-=-=-=-=-=-=-=-=-=-=-=-=-=-=-=
Score for this Scan:
No Hits Found above Threshold
Complete

Read Sequence:CG8725.3  COP9 signalosome complex subunit 4 (Signalosome subunit 4) (Dch4). [Source:Uniprot/SWISSPROT;Acc:Q9V345](203 nt)
=-=-=-=-=-=-=-=-=-=-=-=-=-=-=-=-=-=-=-=-=-=-=-=-=-=-=-=-=-=-=-=
Performing Scan: dme-miR-4 vs CG8725.3
=-=-=-=-=-=-=-=-=-=-=-=-=-=-=-=-=-=-=-=-=-=-=-=-=-=-=-=-=-=-=-=
Score for this Scan:
No Hits Found above Threshold
Complete

Read Sequence:CG5940.3  G2/mitotic-specific cyclin-A. [Source:Uniprot/SWISSPROT;Acc:P14785](455 nt)
=-=-=-=-=-=-=-=-=-=-=-=-=-=-=-=-=-=-=-=-=-=-=-=-=-=-=-=-=-=-=-=
Performing Scan: dme-miR-4 vs CG5940.3
=-=-=-=-=-=-=-=-=-=-=-=-=-=-=-=-=-=-=-=-=-=-=-=-=-=-=-=-=-=-=-=
Score for this Scan:
No Hits Found above Threshold
Complete

Read Sequence:CG5263.3  Protein Smaug. [Source:Uniprot/SWISSPROT;Acc:Q23972](953 nt)
=-=-=-=-=-=-=-=-=-=-=-=-=-=-=-=-=-=-=-=-=-=-=-=-=-=-=-=-=-=-=-=
Performing Scan: dme-miR-4 vs CG5263.3
=-=-=-=-=-=-=-=-=-=-=-=-=-=-=-=-=-=-=-=-=-=-=-=-=-=-=-=-=-=-=-=
Score for this Scan:
No Hits Found above Threshold
Complete

Read Sequence:CG10449.3  Protein catecholamines up. [Source:Uniprot/SWISSPROT;Acc:Q9V3A4](264 nt)
=-=-=-=-=-=-=-=-=-=-=-=-=-=-=-=-=-=-=-=-=-=-=-=-=-=-=-=-=-=-=-=
Performing Scan: dme-miR-4 vs CG10449.3
=-=-=-=-=-=-=-=-=-=-=-=-=-=-=-=-=-=-=-=-=-=-=-=-=-=-=-=-=-=-=-=
Score for this Scan:
No Hits Found above Threshold
Complete

Read Sequence:CG12833.3  espinas CG12833-PB, isoform B [Source:RefSeq_peptide;Acc:NP_524990](1043 nt)
=-=-=-=-=-=-=-=-=-=-=-=-=-=-=-=-=-=-=-=-=-=-=-=-=-=-=-=-=-=-=-=
Performing Scan: dme-miR-4 vs CG12833.3
=-=-=-=-=-=-=-=-=-=-=-=-=-=-=-=-=-=-=-=-=-=-=-=-=-=-=-=-=-=-=-=
Score for this Scan:
No Hits Found above Threshold
Complete

Read Sequence:CG31643.3  CG31643-PA [Source:RefSeq_peptide;Acc:NP_723145](152 nt)
=-=-=-=-=-=-=-=-=-=-=-=-=-=-=-=-=-=-=-=-=-=-=-=-=-=-=-=-=-=-=-=
Performing Scan: dme-miR-4 vs CG31643.3
=-=-=-=-=-=-=-=-=-=-=-=-=-=-=-=-=-=-=-=-=-=-=-=-=-=-=-=-=-=-=-=
Score for this Scan:
No Hits Found above Threshold
Complete

Read Sequence:CG3817.3  CG3817-PA [Source:RefSeq_peptide;Acc:NP_650405](36 nt)
=-=-=-=-=-=-=-=-=-=-=-=-=-=-=-=-=-=-=-=-=-=-=-=-=-=-=-=-=-=-=-=
Performing Scan: dme-miR-4 vs CG3817.3
=-=-=-=-=-=-=-=-=-=-=-=-=-=-=-=-=-=-=-=-=-=-=-=-=-=-=-=-=-=-=-=
Score for this Scan:
No Hits Found above Threshold
Complete

Read Sequence:CG31298.3  beat-Vb CG31298-PA [Source:RefSeq_peptide;Acc:NP_731748](279 nt)
=-=-=-=-=-=-=-=-=-=-=-=-=-=-=-=-=-=-=-=-=-=-=-=-=-=-=-=-=-=-=-=
Performing Scan: dme-miR-4 vs CG31298.3
=-=-=-=-=-=-=-=-=-=-=-=-=-=-=-=-=-=-=-=-=-=-=-=-=-=-=-=-=-=-=-=
Score for this Scan:
No Hits Found above Threshold
Complete

Read Sequence:CG33525.3  REST corepressor (CoREST). [Source:Uniprot/SWISSPROT;Acc:Q59E36](633 nt)
=-=-=-=-=-=-=-=-=-=-=-=-=-=-=-=-=-=-=-=-=-=-=-=-=-=-=-=-=-=-=-=
Performing Scan: dme-miR-4 vs CG33525.3
=-=-=-=-=-=-=-=-=-=-=-=-=-=-=-=-=-=-=-=-=-=-=-=-=-=-=-=-=-=-=-=
Score for this Scan:
No Hits Found above Threshold
Complete

Read Sequence:CG31628.3  Trifunctional purine biosynthetic protein adenosine-3 [Includes: Phosphoribosylamine--glycine ligase (EC 6.3.4.13) (GARS) (Glycinamide ribonucleotide synthetase) (Phosphoribosylglycinamide synthetase); Phosphoribosylformylglycinamidine cyclo-ligase (EC 6. [Source:Uniprot/SWISSPROT;Acc:P00967](225 nt)
=-=-=-=-=-=-=-=-=-=-=-=-=-=-=-=-=-=-=-=-=-=-=-=-=-=-=-=-=-=-=-=
Performing Scan: dme-miR-4 vs CG31628.3
=-=-=-=-=-=-=-=-=-=-=-=-=-=-=-=-=-=-=-=-=-=-=-=-=-=-=-=-=-=-=-=
Score for this Scan:
No Hits Found above Threshold
Complete

Read Sequence:CG30217.3  CG30217-PB, isoform B [Source:RefSeq_peptide;Acc:NP_788428](84 nt)
=-=-=-=-=-=-=-=-=-=-=-=-=-=-=-=-=-=-=-=-=-=-=-=-=-=-=-=-=-=-=-=
Performing Scan: dme-miR-4 vs CG30217.3
=-=-=-=-=-=-=-=-=-=-=-=-=-=-=-=-=-=-=-=-=-=-=-=-=-=-=-=-=-=-=-=
Score for this Scan:
No Hits Found above Threshold
Complete

Read Sequence:CG10254.3  CG10254-PA, isoform A [Source:RefSeq_peptide;Acc:NP_651170](524 nt)
=-=-=-=-=-=-=-=-=-=-=-=-=-=-=-=-=-=-=-=-=-=-=-=-=-=-=-=-=-=-=-=
Performing Scan: dme-miR-4 vs CG10254.3
=-=-=-=-=-=-=-=-=-=-=-=-=-=-=-=-=-=-=-=-=-=-=-=-=-=-=-=-=-=-=-=
Score for this Scan:
No Hits Found above Threshold
Complete

Read Sequence:CG31781.3  CG31781-PB [Source:RefSeq_peptide;Acc:NP_609819](99 nt)
=-=-=-=-=-=-=-=-=-=-=-=-=-=-=-=-=-=-=-=-=-=-=-=-=-=-=-=-=-=-=-=
Performing Scan: dme-miR-4 vs CG31781.3
=-=-=-=-=-=-=-=-=-=-=-=-=-=-=-=-=-=-=-=-=-=-=-=-=-=-=-=-=-=-=-=
Score for this Scan:
No Hits Found above Threshold
Complete

Read Sequence:CG14521.3  CG14521-PA [Source:RefSeq_peptide;Acc:NP_651649](492 nt)
=-=-=-=-=-=-=-=-=-=-=-=-=-=-=-=-=-=-=-=-=-=-=-=-=-=-=-=-=-=-=-=
Performing Scan: dme-miR-4 vs CG14521.3
=-=-=-=-=-=-=-=-=-=-=-=-=-=-=-=-=-=-=-=-=-=-=-=-=-=-=-=-=-=-=-=
Score for this Scan:
No Hits Found above Threshold
Complete

Read Sequence:CG5938.3  CG5938-PD, isoform D [Source:RefSeq_peptide;Acc:NP_733212](406 nt)
=-=-=-=-=-=-=-=-=-=-=-=-=-=-=-=-=-=-=-=-=-=-=-=-=-=-=-=-=-=-=-=
Performing Scan: dme-miR-4 vs CG5938.3
=-=-=-=-=-=-=-=-=-=-=-=-=-=-=-=-=-=-=-=-=-=-=-=-=-=-=-=-=-=-=-=
Score for this Scan:
No Hits Found above Threshold
Complete

Read Sequence:CG3492.3  CG3492-PA [Source:RefSeq_peptide;Acc:NP_611914](181 nt)
=-=-=-=-=-=-=-=-=-=-=-=-=-=-=-=-=-=-=-=-=-=-=-=-=-=-=-=-=-=-=-=
Performing Scan: dme-miR-4 vs CG3492.3
=-=-=-=-=-=-=-=-=-=-=-=-=-=-=-=-=-=-=-=-=-=-=-=-=-=-=-=-=-=-=-=
Score for this Scan:
No Hits Found above Threshold
Complete

Read Sequence:CG9765.3  transforming acidic coiled-coil protein CG9765-PB, isoform B [Source:RefSeq_peptide;Acc:NP_730867](741 nt)
=-=-=-=-=-=-=-=-=-=-=-=-=-=-=-=-=-=-=-=-=-=-=-=-=-=-=-=-=-=-=-=
Performing Scan: dme-miR-4 vs CG9765.3
=-=-=-=-=-=-=-=-=-=-=-=-=-=-=-=-=-=-=-=-=-=-=-=-=-=-=-=-=-=-=-=
Score for this Scan:
No Hits Found above Threshold
Complete

Read Sequence:CG6541.3  Mst33A CG6541-PB, isoform B [Source:RefSeq_peptide;Acc:NP_602306](94 nt)
=-=-=-=-=-=-=-=-=-=-=-=-=-=-=-=-=-=-=-=-=-=-=-=-=-=-=-=-=-=-=-=
Performing Scan: dme-miR-4 vs CG6541.3
=-=-=-=-=-=-=-=-=-=-=-=-=-=-=-=-=-=-=-=-=-=-=-=-=-=-=-=-=-=-=-=
Score for this Scan:
No Hits Found above Threshold
Complete

Read Sequence:CG11474.3  CG11474-PB, isoform B [Source:RefSeq_peptide;Acc:NP_726153](143 nt)
=-=-=-=-=-=-=-=-=-=-=-=-=-=-=-=-=-=-=-=-=-=-=-=-=-=-=-=-=-=-=-=
Performing Scan: dme-miR-4 vs CG11474.3
=-=-=-=-=-=-=-=-=-=-=-=-=-=-=-=-=-=-=-=-=-=-=-=-=-=-=-=-=-=-=-=
Score for this Scan:
No Hits Found above Threshold
Complete

Read Sequence:CG5581.3  Otefin. [Source:Uniprot/SWISSPROT;Acc:P20240](202 nt)
=-=-=-=-=-=-=-=-=-=-=-=-=-=-=-=-=-=-=-=-=-=-=-=-=-=-=-=-=-=-=-=
Performing Scan: dme-miR-4 vs CG5581.3
=-=-=-=-=-=-=-=-=-=-=-=-=-=-=-=-=-=-=-=-=-=-=-=-=-=-=-=-=-=-=-=
Score for this Scan:
No Hits Found above Threshold
Complete

Read Sequence:CG11892.3  CG11892-PB, isoform B [Source:RefSeq_peptide;Acc:NP_651372](150 nt)
=-=-=-=-=-=-=-=-=-=-=-=-=-=-=-=-=-=-=-=-=-=-=-=-=-=-=-=-=-=-=-=
Performing Scan: dme-miR-4 vs CG11892.3
=-=-=-=-=-=-=-=-=-=-=-=-=-=-=-=-=-=-=-=-=-=-=-=-=-=-=-=-=-=-=-=
Score for this Scan:
No Hits Found above Threshold
Complete

Read Sequence:CG16885.3  CG16885-PB, isoform B [Source:RefSeq_peptide;Acc:NP_723853](87 nt)
=-=-=-=-=-=-=-=-=-=-=-=-=-=-=-=-=-=-=-=-=-=-=-=-=-=-=-=-=-=-=-=
Performing Scan: dme-miR-4 vs CG16885.3
=-=-=-=-=-=-=-=-=-=-=-=-=-=-=-=-=-=-=-=-=-=-=-=-=-=-=-=-=-=-=-=
Score for this Scan:
No Hits Found above Threshold
Complete

Read Sequence:CG8230.3  CG8230-PA [Source:RefSeq_peptide;Acc:NP_610431](610 nt)
=-=-=-=-=-=-=-=-=-=-=-=-=-=-=-=-=-=-=-=-=-=-=-=-=-=-=-=-=-=-=-=
Performing Scan: dme-miR-4 vs CG8230.3
=-=-=-=-=-=-=-=-=-=-=-=-=-=-=-=-=-=-=-=-=-=-=-=-=-=-=-=-=-=-=-=
Score for this Scan:
No Hits Found above Threshold
Complete

Read Sequence:CG7484.3  CG7484-PB [Source:RefSeq_peptide;Acc:NP_649000](54 nt)
=-=-=-=-=-=-=-=-=-=-=-=-=-=-=-=-=-=-=-=-=-=-=-=-=-=-=-=-=-=-=-=
Performing Scan: dme-miR-4 vs CG7484.3
=-=-=-=-=-=-=-=-=-=-=-=-=-=-=-=-=-=-=-=-=-=-=-=-=-=-=-=-=-=-=-=
Score for this Scan:
No Hits Found above Threshold
Complete

Read Sequence:CG13263.3  Cytochrome c-1 (Cytochrome c-distal). [Source:Uniprot/SWISSPROT;Acc:P04657](190 nt)
=-=-=-=-=-=-=-=-=-=-=-=-=-=-=-=-=-=-=-=-=-=-=-=-=-=-=-=-=-=-=-=
Performing Scan: dme-miR-4 vs CG13263.3
=-=-=-=-=-=-=-=-=-=-=-=-=-=-=-=-=-=-=-=-=-=-=-=-=-=-=-=-=-=-=-=
Score for this Scan:
No Hits Found above Threshold
Complete

Read Sequence:CG10443.3  Tyrosine-protein phosphatase Lar precursor (EC 3.1.3.48) (Protein- tyrosine-phosphate phosphohydrolase) (dLAR). [Source:Uniprot/SWISSPROT;Acc:P16621](1400 nt)
=-=-=-=-=-=-=-=-=-=-=-=-=-=-=-=-=-=-=-=-=-=-=-=-=-=-=-=-=-=-=-=
Performing Scan: dme-miR-4 vs CG10443.3
=-=-=-=-=-=-=-=-=-=-=-=-=-=-=-=-=-=-=-=-=-=-=-=-=-=-=-=-=-=-=-=
Score for this Scan:
No Hits Found above Threshold
Complete

Read Sequence:CG14562.3  CG14562-PA [Source:RefSeq_peptide;Acc:NP_649372](110 nt)
=-=-=-=-=-=-=-=-=-=-=-=-=-=-=-=-=-=-=-=-=-=-=-=-=-=-=-=-=-=-=-=
Performing Scan: dme-miR-4 vs CG14562.3
=-=-=-=-=-=-=-=-=-=-=-=-=-=-=-=-=-=-=-=-=-=-=-=-=-=-=-=-=-=-=-=
Score for this Scan:
No Hits Found above Threshold
Complete

Read Sequence:CG9995.3  huntingtin CG9995-PA [Source:RefSeq_peptide;Acc:NP_651629](737 nt)
=-=-=-=-=-=-=-=-=-=-=-=-=-=-=-=-=-=-=-=-=-=-=-=-=-=-=-=-=-=-=-=
Performing Scan: dme-miR-4 vs CG9995.3
=-=-=-=-=-=-=-=-=-=-=-=-=-=-=-=-=-=-=-=-=-=-=-=-=-=-=-=-=-=-=-=
Score for this Scan:
No Hits Found above Threshold
Complete

Read Sequence:CG9338.3  CG9338-PA [Source:RefSeq_peptide;Acc:NP_610071](167 nt)
=-=-=-=-=-=-=-=-=-=-=-=-=-=-=-=-=-=-=-=-=-=-=-=-=-=-=-=-=-=-=-=
Performing Scan: dme-miR-4 vs CG9338.3
=-=-=-=-=-=-=-=-=-=-=-=-=-=-=-=-=-=-=-=-=-=-=-=-=-=-=-=-=-=-=-=
Score for this Scan:
No Hits Found above Threshold
Complete

Read Sequence:CG9029.3  CG9029-PA [Source:RefSeq_peptide;Acc:NP_608966](181 nt)
=-=-=-=-=-=-=-=-=-=-=-=-=-=-=-=-=-=-=-=-=-=-=-=-=-=-=-=-=-=-=-=
Performing Scan: dme-miR-4 vs CG9029.3
=-=-=-=-=-=-=-=-=-=-=-=-=-=-=-=-=-=-=-=-=-=-=-=-=-=-=-=-=-=-=-=
Score for this Scan:
No Hits Found above Threshold
Complete

Read Sequence:CG8745.3  CG8745-PA [Source:RefSeq_peptide;Acc:NP_648665](755 nt)
=-=-=-=-=-=-=-=-=-=-=-=-=-=-=-=-=-=-=-=-=-=-=-=-=-=-=-=-=-=-=-=
Performing Scan: dme-miR-4 vs CG8745.3
=-=-=-=-=-=-=-=-=-=-=-=-=-=-=-=-=-=-=-=-=-=-=-=-=-=-=-=-=-=-=-=
Score for this Scan:
No Hits Found above Threshold
Complete

Read Sequence:CG6027.3  center divider CG6027-PA [Source:RefSeq_peptide;Acc:NP_524401](1735 nt)
=-=-=-=-=-=-=-=-=-=-=-=-=-=-=-=-=-=-=-=-=-=-=-=-=-=-=-=-=-=-=-=
Performing Scan: dme-miR-4 vs CG6027.3
=-=-=-=-=-=-=-=-=-=-=-=-=-=-=-=-=-=-=-=-=-=-=-=-=-=-=-=-=-=-=-=
Score for this Scan:
No Hits Found above Threshold
Complete

Read Sequence:CG17336.3  Gamma-aminobutyric-acid receptor beta-like subunit precursor (GABA(A) receptor). [Source:Uniprot/SWISSPROT;Acc:Q08832](122 nt)
=-=-=-=-=-=-=-=-=-=-=-=-=-=-=-=-=-=-=-=-=-=-=-=-=-=-=-=-=-=-=-=
Performing Scan: dme-miR-4 vs CG17336.3
=-=-=-=-=-=-=-=-=-=-=-=-=-=-=-=-=-=-=-=-=-=-=-=-=-=-=-=-=-=-=-=
Score for this Scan:
No Hits Found above Threshold
Complete

Read Sequence:CG11095.3  CG11095-PA [Source:RefSeq_peptide;Acc:NP_572927](202 nt)
=-=-=-=-=-=-=-=-=-=-=-=-=-=-=-=-=-=-=-=-=-=-=-=-=-=-=-=-=-=-=-=
Performing Scan: dme-miR-4 vs CG11095.3
=-=-=-=-=-=-=-=-=-=-=-=-=-=-=-=-=-=-=-=-=-=-=-=-=-=-=-=-=-=-=-=
Score for this Scan:
No Hits Found above Threshold
Complete

Read Sequence:CG15440.3  CG15440-PA [Source:RefSeq_peptide;Acc:NP_608837](124 nt)
=-=-=-=-=-=-=-=-=-=-=-=-=-=-=-=-=-=-=-=-=-=-=-=-=-=-=-=-=-=-=-=
Performing Scan: dme-miR-4 vs CG15440.3
=-=-=-=-=-=-=-=-=-=-=-=-=-=-=-=-=-=-=-=-=-=-=-=-=-=-=-=-=-=-=-=
Score for this Scan:
No Hits Found above Threshold
Complete

Read Sequence:CG4916.3  Putative ATP-dependent RNA helicase me31b (EC 3.6.1.-) (Maternal expression at 31B). [Source:Uniprot/SWISSPROT;Acc:P23128](127 nt)
=-=-=-=-=-=-=-=-=-=-=-=-=-=-=-=-=-=-=-=-=-=-=-=-=-=-=-=-=-=-=-=
Performing Scan: dme-miR-4 vs CG4916.3
=-=-=-=-=-=-=-=-=-=-=-=-=-=-=-=-=-=-=-=-=-=-=-=-=-=-=-=-=-=-=-=
Score for this Scan:
No Hits Found above Threshold
Complete

Read Sequence:CG17870.3  14-3-3-like protein (Leonardo protein) (14-3-3 zeta). [Source:Uniprot/SWISSPROT;Acc:P29310](122 nt)
=-=-=-=-=-=-=-=-=-=-=-=-=-=-=-=-=-=-=-=-=-=-=-=-=-=-=-=-=-=-=-=
Performing Scan: dme-miR-4 vs CG17870.3
=-=-=-=-=-=-=-=-=-=-=-=-=-=-=-=-=-=-=-=-=-=-=-=-=-=-=-=-=-=-=-=
Score for this Scan:
No Hits Found above Threshold
Complete

Read Sequence:CG11375.3  baf180 CG11375-PA [Source:RefSeq_peptide;Acc:NP_651288](65 nt)
=-=-=-=-=-=-=-=-=-=-=-=-=-=-=-=-=-=-=-=-=-=-=-=-=-=-=-=-=-=-=-=
Performing Scan: dme-miR-4 vs CG11375.3
=-=-=-=-=-=-=-=-=-=-=-=-=-=-=-=-=-=-=-=-=-=-=-=-=-=-=-=-=-=-=-=
Score for this Scan:
No Hits Found above Threshold
Complete

Read Sequence:CG31364.3  lethal (3) neo38 CG31364-PA [Source:RefSeq_peptide;Acc:NP_731629](133 nt)
=-=-=-=-=-=-=-=-=-=-=-=-=-=-=-=-=-=-=-=-=-=-=-=-=-=-=-=-=-=-=-=
Performing Scan: dme-miR-4 vs CG31364.3
=-=-=-=-=-=-=-=-=-=-=-=-=-=-=-=-=-=-=-=-=-=-=-=-=-=-=-=-=-=-=-=
Score for this Scan:
No Hits Found above Threshold
Complete

Read Sequence:CG6607.3  CG6607-PA [Source:RefSeq_peptide;Acc:NP_651266](163 nt)
=-=-=-=-=-=-=-=-=-=-=-=-=-=-=-=-=-=-=-=-=-=-=-=-=-=-=-=-=-=-=-=
Performing Scan: dme-miR-4 vs CG6607.3
=-=-=-=-=-=-=-=-=-=-=-=-=-=-=-=-=-=-=-=-=-=-=-=-=-=-=-=-=-=-=-=
Score for this Scan:
No Hits Found above Threshold
Complete

Read Sequence:CG32331.3  CG32331-PA [Source:RefSeq_peptide;Acc:NP_728608](1688 nt)
=-=-=-=-=-=-=-=-=-=-=-=-=-=-=-=-=-=-=-=-=-=-=-=-=-=-=-=-=-=-=-=
Performing Scan: dme-miR-4 vs CG32331.3
=-=-=-=-=-=-=-=-=-=-=-=-=-=-=-=-=-=-=-=-=-=-=-=-=-=-=-=-=-=-=-=
Score for this Scan:
No Hits Found above Threshold
Complete

Read Sequence:CG3624.3  CG3624-PA [Source:RefSeq_peptide;Acc:NP_611667](166 nt)
=-=-=-=-=-=-=-=-=-=-=-=-=-=-=-=-=-=-=-=-=-=-=-=-=-=-=-=-=-=-=-=
Performing Scan: dme-miR-4 vs CG3624.3
=-=-=-=-=-=-=-=-=-=-=-=-=-=-=-=-=-=-=-=-=-=-=-=-=-=-=-=-=-=-=-=
Score for this Scan:
No Hits Found above Threshold
Complete

Read Sequence:CG5884.3  par-6 CG5884-PB, isoform B [Source:RefSeq_peptide;Acc:NP_728094](1677 nt)
=-=-=-=-=-=-=-=-=-=-=-=-=-=-=-=-=-=-=-=-=-=-=-=-=-=-=-=-=-=-=-=
Performing Scan: dme-miR-4 vs CG5884.3
=-=-=-=-=-=-=-=-=-=-=-=-=-=-=-=-=-=-=-=-=-=-=-=-=-=-=-=-=-=-=-=
Score for this Scan:
No Hits Found above Threshold
Complete

Read Sequence:CG13761.3  Buzidau CG13761-PB [Source:RefSeq_peptide;Acc:NP_524768](147 nt)
=-=-=-=-=-=-=-=-=-=-=-=-=-=-=-=-=-=-=-=-=-=-=-=-=-=-=-=-=-=-=-=
Performing Scan: dme-miR-4 vs CG13761.3
=-=-=-=-=-=-=-=-=-=-=-=-=-=-=-=-=-=-=-=-=-=-=-=-=-=-=-=-=-=-=-=
Score for this Scan:
No Hits Found above Threshold
Complete

Read Sequence:CG7899.3  Acid phosphatase 1 CG7899-PA, isoform A [Source:RefSeq_peptide;Acc:NP_524917](445 nt)
=-=-=-=-=-=-=-=-=-=-=-=-=-=-=-=-=-=-=-=-=-=-=-=-=-=-=-=-=-=-=-=
Performing Scan: dme-miR-4 vs CG7899.3
=-=-=-=-=-=-=-=-=-=-=-=-=-=-=-=-=-=-=-=-=-=-=-=-=-=-=-=-=-=-=-=
Score for this Scan:
No Hits Found above Threshold
Complete

Read Sequence:CG2331.3  TER94 CG2331-PB, isoform B [Source:RefSeq_peptide;Acc:NP_724866](486 nt)
=-=-=-=-=-=-=-=-=-=-=-=-=-=-=-=-=-=-=-=-=-=-=-=-=-=-=-=-=-=-=-=
Performing Scan: dme-miR-4 vs CG2331.3
=-=-=-=-=-=-=-=-=-=-=-=-=-=-=-=-=-=-=-=-=-=-=-=-=-=-=-=-=-=-=-=
Score for this Scan:
No Hits Found above Threshold
Complete

Read Sequence:CG3762.3  Vacuolar ATP synthase catalytic subunit A isoform 2 (EC 3.6.3.14) (V- ATPase subunit A 2) (Vacuolar proton pump alpha subunit 2) (V-ATPase 69 kDa subunit 2). [Source:Uniprot/SWISSPROT;Acc:Q27331](546 nt)
=-=-=-=-=-=-=-=-=-=-=-=-=-=-=-=-=-=-=-=-=-=-=-=-=-=-=-=-=-=-=-=
Performing Scan: dme-miR-4 vs CG3762.3
=-=-=-=-=-=-=-=-=-=-=-=-=-=-=-=-=-=-=-=-=-=-=-=-=-=-=-=-=-=-=-=
Score for this Scan:
No Hits Found above Threshold
Complete

Read Sequence:CG1486.3  CG1486-PB, isoform B [Source:RefSeq_peptide;Acc:NP_728413](746 nt)
=-=-=-=-=-=-=-=-=-=-=-=-=-=-=-=-=-=-=-=-=-=-=-=-=-=-=-=-=-=-=-=
Performing Scan: dme-miR-4 vs CG1486.3
=-=-=-=-=-=-=-=-=-=-=-=-=-=-=-=-=-=-=-=-=-=-=-=-=-=-=-=-=-=-=-=
Score for this Scan:
No Hits Found above Threshold
Complete

Read Sequence:CG3847.3  CG3847-PA [Source:RefSeq_peptide;Acc:NP_572317](593 nt)
=-=-=-=-=-=-=-=-=-=-=-=-=-=-=-=-=-=-=-=-=-=-=-=-=-=-=-=-=-=-=-=
Performing Scan: dme-miR-4 vs CG3847.3
=-=-=-=-=-=-=-=-=-=-=-=-=-=-=-=-=-=-=-=-=-=-=-=-=-=-=-=-=-=-=-=
Score for this Scan:
No Hits Found above Threshold
Complete

Read Sequence:CG4622.3  CG4622-PB, isoform B [Source:RefSeq_peptide;Acc:NP_001033971](134 nt)
=-=-=-=-=-=-=-=-=-=-=-=-=-=-=-=-=-=-=-=-=-=-=-=-=-=-=-=-=-=-=-=
Performing Scan: dme-miR-4 vs CG4622.3
=-=-=-=-=-=-=-=-=-=-=-=-=-=-=-=-=-=-=-=-=-=-=-=-=-=-=-=-=-=-=-=
Score for this Scan:
No Hits Found above Threshold
Complete

Read Sequence:CG9876.3  CG9876-PA [Source:RefSeq_peptide;Acc:NP_611756](256 nt)
=-=-=-=-=-=-=-=-=-=-=-=-=-=-=-=-=-=-=-=-=-=-=-=-=-=-=-=-=-=-=-=
Performing Scan: dme-miR-4 vs CG9876.3
=-=-=-=-=-=-=-=-=-=-=-=-=-=-=-=-=-=-=-=-=-=-=-=-=-=-=-=-=-=-=-=
Score for this Scan:
No Hits Found above Threshold
Complete

Read Sequence:CG3019.3  Protein suppressor of white apricot. [Source:Uniprot/SWISSPROT;Acc:P12297](4915 nt)
=-=-=-=-=-=-=-=-=-=-=-=-=-=-=-=-=-=-=-=-=-=-=-=-=-=-=-=-=-=-=-=
Performing Scan: dme-miR-4 vs CG3019.3
=-=-=-=-=-=-=-=-=-=-=-=-=-=-=-=-=-=-=-=-=-=-=-=-=-=-=-=-=-=-=-=
Score for this Scan:
No Hits Found above Threshold
Complete

Read Sequence:CG4269.3  CG4269-PA [Source:RefSeq_peptide;Acc:NP_611683](149 nt)
=-=-=-=-=-=-=-=-=-=-=-=-=-=-=-=-=-=-=-=-=-=-=-=-=-=-=-=-=-=-=-=
Performing Scan: dme-miR-4 vs CG4269.3
=-=-=-=-=-=-=-=-=-=-=-=-=-=-=-=-=-=-=-=-=-=-=-=-=-=-=-=-=-=-=-=
Score for this Scan:
No Hits Found above Threshold
Complete

Read Sequence:CG7974.3  CG7974-PA [Source:RefSeq_peptide;Acc:NP_647643](148 nt)
=-=-=-=-=-=-=-=-=-=-=-=-=-=-=-=-=-=-=-=-=-=-=-=-=-=-=-=-=-=-=-=
Performing Scan: dme-miR-4 vs CG7974.3
=-=-=-=-=-=-=-=-=-=-=-=-=-=-=-=-=-=-=-=-=-=-=-=-=-=-=-=-=-=-=-=
Score for this Scan:
No Hits Found above Threshold
Complete

Read Sequence:CG12591.3  dpr16 CG12591-PA [Source:RefSeq_peptide;Acc:NP_649514](561 nt)
=-=-=-=-=-=-=-=-=-=-=-=-=-=-=-=-=-=-=-=-=-=-=-=-=-=-=-=-=-=-=-=
Performing Scan: dme-miR-4 vs CG12591.3
=-=-=-=-=-=-=-=-=-=-=-=-=-=-=-=-=-=-=-=-=-=-=-=-=-=-=-=-=-=-=-=
Score for this Scan:
No Hits Found above Threshold
Complete

Read Sequence:CG1031.3  -Esterase-1 CG1031-PA [Source:RefSeq_peptide;Acc:NP_524269](245 nt)
=-=-=-=-=-=-=-=-=-=-=-=-=-=-=-=-=-=-=-=-=-=-=-=-=-=-=-=-=-=-=-=
Performing Scan: dme-miR-4 vs CG1031.3
=-=-=-=-=-=-=-=-=-=-=-=-=-=-=-=-=-=-=-=-=-=-=-=-=-=-=-=-=-=-=-=
Score for this Scan:
No Hits Found above Threshold
Complete

Read Sequence:CG11448.3  CG11448-PA [Source:RefSeq_peptide;Acc:NP_569910](1963 nt)
=-=-=-=-=-=-=-=-=-=-=-=-=-=-=-=-=-=-=-=-=-=-=-=-=-=-=-=-=-=-=-=
Performing Scan: dme-miR-4 vs CG11448.3
=-=-=-=-=-=-=-=-=-=-=-=-=-=-=-=-=-=-=-=-=-=-=-=-=-=-=-=-=-=-=-=
Score for this Scan:
No Hits Found above Threshold
Complete

Read Sequence:CG17508.3  CG17508-PA [Source:RefSeq_peptide;Acc:NP_652101](184 nt)
=-=-=-=-=-=-=-=-=-=-=-=-=-=-=-=-=-=-=-=-=-=-=-=-=-=-=-=-=-=-=-=
Performing Scan: dme-miR-4 vs CG17508.3
=-=-=-=-=-=-=-=-=-=-=-=-=-=-=-=-=-=-=-=-=-=-=-=-=-=-=-=-=-=-=-=
Score for this Scan:
No Hits Found above Threshold
Complete

Read Sequence:CG8183.3  Kinesin-73 CG8183-PA, isoform A [Source:RefSeq_peptide;Acc:NP_609201](2974 nt)
=-=-=-=-=-=-=-=-=-=-=-=-=-=-=-=-=-=-=-=-=-=-=-=-=-=-=-=-=-=-=-=
Performing Scan: dme-miR-4 vs CG8183.3
=-=-=-=-=-=-=-=-=-=-=-=-=-=-=-=-=-=-=-=-=-=-=-=-=-=-=-=-=-=-=-=
Score for this Scan:
No Hits Found above Threshold
Complete

Read Sequence:CG10473.3  CG10473-PB, isoform B [Source:RefSeq_peptide;Acc:NP_724153](537 nt)
=-=-=-=-=-=-=-=-=-=-=-=-=-=-=-=-=-=-=-=-=-=-=-=-=-=-=-=-=-=-=-=
Performing Scan: dme-miR-4 vs CG10473.3
=-=-=-=-=-=-=-=-=-=-=-=-=-=-=-=-=-=-=-=-=-=-=-=-=-=-=-=-=-=-=-=
Score for this Scan:
No Hits Found above Threshold
Complete

Read Sequence:CG10324.3  CG10324-PA [Source:RefSeq_peptide;Acc:NP_650571](298 nt)
=-=-=-=-=-=-=-=-=-=-=-=-=-=-=-=-=-=-=-=-=-=-=-=-=-=-=-=-=-=-=-=
Performing Scan: dme-miR-4 vs CG10324.3
=-=-=-=-=-=-=-=-=-=-=-=-=-=-=-=-=-=-=-=-=-=-=-=-=-=-=-=-=-=-=-=
Score for this Scan:
No Hits Found above Threshold
Complete

Read Sequence:CG7856.3  CG7856-PA [Source:RefSeq_peptide;Acc:NP_610198](27 nt)
=-=-=-=-=-=-=-=-=-=-=-=-=-=-=-=-=-=-=-=-=-=-=-=-=-=-=-=-=-=-=-=
Performing Scan: dme-miR-4 vs CG7856.3
=-=-=-=-=-=-=-=-=-=-=-=-=-=-=-=-=-=-=-=-=-=-=-=-=-=-=-=-=-=-=-=
Score for this Scan:
No Hits Found above Threshold
Complete

Read Sequence:CG15067.3  CG15067-PA [Source:RefSeq_peptide;Acc:NP_611320](141 nt)
=-=-=-=-=-=-=-=-=-=-=-=-=-=-=-=-=-=-=-=-=-=-=-=-=-=-=-=-=-=-=-=
Performing Scan: dme-miR-4 vs CG15067.3
=-=-=-=-=-=-=-=-=-=-=-=-=-=-=-=-=-=-=-=-=-=-=-=-=-=-=-=-=-=-=-=
Score for this Scan:
No Hits Found above Threshold
Complete

Read Sequence:CG17265.3  CG17265-PA [Source:RefSeq_peptide;Acc:NP_608734](607 nt)
=-=-=-=-=-=-=-=-=-=-=-=-=-=-=-=-=-=-=-=-=-=-=-=-=-=-=-=-=-=-=-=
Performing Scan: dme-miR-4 vs CG17265.3
=-=-=-=-=-=-=-=-=-=-=-=-=-=-=-=-=-=-=-=-=-=-=-=-=-=-=-=-=-=-=-=
Score for this Scan:
No Hits Found above Threshold
Complete

Read Sequence:CG15427.3  turtle CG15427-PA, isoform A [Source:RefSeq_peptide;Acc:NP_722969](30 nt)
=-=-=-=-=-=-=-=-=-=-=-=-=-=-=-=-=-=-=-=-=-=-=-=-=-=-=-=-=-=-=-=
Performing Scan: dme-miR-4 vs CG15427.3
=-=-=-=-=-=-=-=-=-=-=-=-=-=-=-=-=-=-=-=-=-=-=-=-=-=-=-=-=-=-=-=
Score for this Scan:
No Hits Found above Threshold
Complete

Read Sequence:CG32392.3  CG32392-PA, isoform A [Source:RefSeq_peptide;Acc:NP_729190](309 nt)
=-=-=-=-=-=-=-=-=-=-=-=-=-=-=-=-=-=-=-=-=-=-=-=-=-=-=-=-=-=-=-=
Performing Scan: dme-miR-4 vs CG32392.3
=-=-=-=-=-=-=-=-=-=-=-=-=-=-=-=-=-=-=-=-=-=-=-=-=-=-=-=-=-=-=-=
Score for this Scan:
No Hits Found above Threshold
Complete

Read Sequence:CG8823.3  Lipase 3 precursor (EC 3.1.1.-) (DmLip3). [Source:Uniprot/SWISSPROT;Acc:O46108](20 nt)
=-=-=-=-=-=-=-=-=-=-=-=-=-=-=-=-=-=-=-=-=-=-=-=-=-=-=-=-=-=-=-=
Performing Scan: dme-miR-4 vs CG8823.3
=-=-=-=-=-=-=-=-=-=-=-=-=-=-=-=-=-=-=-=-=-=-=-=-=-=-=-=-=-=-=-=
Score for this Scan:
No Hits Found above Threshold
Complete

Read Sequence:CG18065.3  CG18065-PA, isoform A [Source:RefSeq_peptide;Acc:NP_725975](1210 nt)
=-=-=-=-=-=-=-=-=-=-=-=-=-=-=-=-=-=-=-=-=-=-=-=-=-=-=-=-=-=-=-=
Performing Scan: dme-miR-4 vs CG18065.3
=-=-=-=-=-=-=-=-=-=-=-=-=-=-=-=-=-=-=-=-=-=-=-=-=-=-=-=-=-=-=-=
Score for this Scan:
No Hits Found above Threshold
Complete

Read Sequence:CG31733.3  ms(2)35Ci CG31733-PA, isoform A [Source:RefSeq_peptide;Acc:NP_723912](191 nt)
=-=-=-=-=-=-=-=-=-=-=-=-=-=-=-=-=-=-=-=-=-=-=-=-=-=-=-=-=-=-=-=
Performing Scan: dme-miR-4 vs CG31733.3
=-=-=-=-=-=-=-=-=-=-=-=-=-=-=-=-=-=-=-=-=-=-=-=-=-=-=-=-=-=-=-=
Score for this Scan:
No Hits Found above Threshold
Complete

Read Sequence:CG2945.3  Molybdenum cofactor synthesis protein cinnamon. [Source:Uniprot/SWISSPROT;Acc:P39205](185 nt)
=-=-=-=-=-=-=-=-=-=-=-=-=-=-=-=-=-=-=-=-=-=-=-=-=-=-=-=-=-=-=-=
Performing Scan: dme-miR-4 vs CG2945.3
=-=-=-=-=-=-=-=-=-=-=-=-=-=-=-=-=-=-=-=-=-=-=-=-=-=-=-=-=-=-=-=
Score for this Scan:
No Hits Found above Threshold
Complete

Read Sequence:CG6113.3  CG6113-PA [Source:RefSeq_peptide;Acc:NP_609418](154 nt)
=-=-=-=-=-=-=-=-=-=-=-=-=-=-=-=-=-=-=-=-=-=-=-=-=-=-=-=-=-=-=-=
Performing Scan: dme-miR-4 vs CG6113.3
=-=-=-=-=-=-=-=-=-=-=-=-=-=-=-=-=-=-=-=-=-=-=-=-=-=-=-=-=-=-=-=
Score for this Scan:
No Hits Found above Threshold
Complete

Read Sequence:CG3665.3  Fasciclin-2 precursor (Fasciclin II) (FAS II). [Source:Uniprot/SWISSPROT;Acc:P34082](20 nt)
=-=-=-=-=-=-=-=-=-=-=-=-=-=-=-=-=-=-=-=-=-=-=-=-=-=-=-=-=-=-=-=
Performing Scan: dme-miR-4 vs CG3665.3
=-=-=-=-=-=-=-=-=-=-=-=-=-=-=-=-=-=-=-=-=-=-=-=-=-=-=-=-=-=-=-=
Score for this Scan:
No Hits Found above Threshold
Complete

Read Sequence:CG32405.3  CG32405-PA [Source:RefSeq_peptide;Acc:NP_729146](193 nt)
=-=-=-=-=-=-=-=-=-=-=-=-=-=-=-=-=-=-=-=-=-=-=-=-=-=-=-=-=-=-=-=
Performing Scan: dme-miR-4 vs CG32405.3
=-=-=-=-=-=-=-=-=-=-=-=-=-=-=-=-=-=-=-=-=-=-=-=-=-=-=-=-=-=-=-=
Score for this Scan:
No Hits Found above Threshold
Complete

Read Sequence:CG10516.3  CG10516-PA [Source:RefSeq_peptide;Acc:NP_648819](42 nt)
=-=-=-=-=-=-=-=-=-=-=-=-=-=-=-=-=-=-=-=-=-=-=-=-=-=-=-=-=-=-=-=
Performing Scan: dme-miR-4 vs CG10516.3
=-=-=-=-=-=-=-=-=-=-=-=-=-=-=-=-=-=-=-=-=-=-=-=-=-=-=-=-=-=-=-=
Score for this Scan:
No Hits Found above Threshold
Complete

Read Sequence:CG5580.3  scribbler CG5580-PC, isoform C [Source:RefSeq_peptide;Acc:NP_995884](111 nt)
=-=-=-=-=-=-=-=-=-=-=-=-=-=-=-=-=-=-=-=-=-=-=-=-=-=-=-=-=-=-=-=
Performing Scan: dme-miR-4 vs CG5580.3
=-=-=-=-=-=-=-=-=-=-=-=-=-=-=-=-=-=-=-=-=-=-=-=-=-=-=-=-=-=-=-=
Score for this Scan:
No Hits Found above Threshold
Complete

Read Sequence:CG13203.3  CG13203-PB, isoform B [Source:RefSeq_peptide;Acc:NP_001027404](288 nt)
=-=-=-=-=-=-=-=-=-=-=-=-=-=-=-=-=-=-=-=-=-=-=-=-=-=-=-=-=-=-=-=
Performing Scan: dme-miR-4 vs CG13203.3
=-=-=-=-=-=-=-=-=-=-=-=-=-=-=-=-=-=-=-=-=-=-=-=-=-=-=-=-=-=-=-=
Score for this Scan:
No Hits Found above Threshold
Complete

Read Sequence:CG15671.3  crossveinless 2 CG15671-PA [Source:RefSeq_peptide;Acc:NP_524809](144 nt)
=-=-=-=-=-=-=-=-=-=-=-=-=-=-=-=-=-=-=-=-=-=-=-=-=-=-=-=-=-=-=-=
Performing Scan: dme-miR-4 vs CG15671.3
=-=-=-=-=-=-=-=-=-=-=-=-=-=-=-=-=-=-=-=-=-=-=-=-=-=-=-=-=-=-=-=
Score for this Scan:
No Hits Found above Threshold
Complete

Read Sequence:CG6439.3  CG6439-PA [Source:RefSeq_peptide;Acc:NP_651000](446 nt)
=-=-=-=-=-=-=-=-=-=-=-=-=-=-=-=-=-=-=-=-=-=-=-=-=-=-=-=-=-=-=-=
Performing Scan: dme-miR-4 vs CG6439.3
=-=-=-=-=-=-=-=-=-=-=-=-=-=-=-=-=-=-=-=-=-=-=-=-=-=-=-=-=-=-=-=
Score for this Scan:
No Hits Found above Threshold
Complete

Read Sequence:CG7987.3  CG7987-PA, isoform A [Source:RefSeq_peptide;Acc:NP_650375](261 nt)
=-=-=-=-=-=-=-=-=-=-=-=-=-=-=-=-=-=-=-=-=-=-=-=-=-=-=-=-=-=-=-=
Performing Scan: dme-miR-4 vs CG7987.3
=-=-=-=-=-=-=-=-=-=-=-=-=-=-=-=-=-=-=-=-=-=-=-=-=-=-=-=-=-=-=-=
Score for this Scan:
No Hits Found above Threshold
Complete

Read Sequence:CG12218.3  mei-P26 CG12218-PA [Source:RefSeq_peptide;Acc:NP_652022](862 nt)
=-=-=-=-=-=-=-=-=-=-=-=-=-=-=-=-=-=-=-=-=-=-=-=-=-=-=-=-=-=-=-=
Performing Scan: dme-miR-4 vs CG12218.3
=-=-=-=-=-=-=-=-=-=-=-=-=-=-=-=-=-=-=-=-=-=-=-=-=-=-=-=-=-=-=-=
Score for this Scan:
No Hits Found above Threshold
Complete

Read Sequence:CG5864.3  AP-1 CG5864-PA [Source:RefSeq_peptide;Acc:NP_651198](460 nt)
=-=-=-=-=-=-=-=-=-=-=-=-=-=-=-=-=-=-=-=-=-=-=-=-=-=-=-=-=-=-=-=
Performing Scan: dme-miR-4 vs CG5864.3
=-=-=-=-=-=-=-=-=-=-=-=-=-=-=-=-=-=-=-=-=-=-=-=-=-=-=-=-=-=-=-=
Score for this Scan:
No Hits Found above Threshold
Complete

Read Sequence:CG6281.3  Tissue inhibitor of metalloproteases precursor. [Source:Uniprot/SWISSPROT;Acc:Q9VH14](502 nt)
=-=-=-=-=-=-=-=-=-=-=-=-=-=-=-=-=-=-=-=-=-=-=-=-=-=-=-=-=-=-=-=
Performing Scan: dme-miR-4 vs CG6281.3
=-=-=-=-=-=-=-=-=-=-=-=-=-=-=-=-=-=-=-=-=-=-=-=-=-=-=-=-=-=-=-=
Score for this Scan:
No Hits Found above Threshold
Complete

Read Sequence:CG8866.3  CG8866-PB, isoform B [Source:RefSeq_peptide;Acc:NP_649882](601 nt)
=-=-=-=-=-=-=-=-=-=-=-=-=-=-=-=-=-=-=-=-=-=-=-=-=-=-=-=-=-=-=-=
Performing Scan: dme-miR-4 vs CG8866.3
=-=-=-=-=-=-=-=-=-=-=-=-=-=-=-=-=-=-=-=-=-=-=-=-=-=-=-=-=-=-=-=
Score for this Scan:
No Hits Found above Threshold
Complete

Read Sequence:CG1373.3  Cecropin-C precursor. [Source:Uniprot/SWISSPROT;Acc:O16829](100 nt)
=-=-=-=-=-=-=-=-=-=-=-=-=-=-=-=-=-=-=-=-=-=-=-=-=-=-=-=-=-=-=-=
Performing Scan: dme-miR-4 vs CG1373.3
=-=-=-=-=-=-=-=-=-=-=-=-=-=-=-=-=-=-=-=-=-=-=-=-=-=-=-=-=-=-=-=
Score for this Scan:
No Hits Found above Threshold
Complete

Read Sequence:CG2647.3  Period circadian protein (Clock-6 protein) (CLK-6). [Source:Uniprot/SWISSPROT;Acc:P07663](501 nt)
=-=-=-=-=-=-=-=-=-=-=-=-=-=-=-=-=-=-=-=-=-=-=-=-=-=-=-=-=-=-=-=
Performing Scan: dme-miR-4 vs CG2647.3
=-=-=-=-=-=-=-=-=-=-=-=-=-=-=-=-=-=-=-=-=-=-=-=-=-=-=-=-=-=-=-=
Score for this Scan:
No Hits Found above Threshold
Complete

Read Sequence:CG4750.3  CG4750-PA [Source:RefSeq_peptide;Acc:NP_611134](309 nt)
=-=-=-=-=-=-=-=-=-=-=-=-=-=-=-=-=-=-=-=-=-=-=-=-=-=-=-=-=-=-=-=
Performing Scan: dme-miR-4 vs CG4750.3
=-=-=-=-=-=-=-=-=-=-=-=-=-=-=-=-=-=-=-=-=-=-=-=-=-=-=-=-=-=-=-=
Score for this Scan:
No Hits Found above Threshold
Complete

Read Sequence:CG4326.3  mitochondrial ribosomal protein S17 CG4326-PA [Source:RefSeq_peptide;Acc:NP_525119](175 nt)
=-=-=-=-=-=-=-=-=-=-=-=-=-=-=-=-=-=-=-=-=-=-=-=-=-=-=-=-=-=-=-=
Performing Scan: dme-miR-4 vs CG4326.3
=-=-=-=-=-=-=-=-=-=-=-=-=-=-=-=-=-=-=-=-=-=-=-=-=-=-=-=-=-=-=-=
Score for this Scan:
No Hits Found above Threshold
Complete

Read Sequence:CG15111.3  CG15111-PB, isoform B [Source:RefSeq_peptide;Acc:NP_725856](132 nt)
=-=-=-=-=-=-=-=-=-=-=-=-=-=-=-=-=-=-=-=-=-=-=-=-=-=-=-=-=-=-=-=
Performing Scan: dme-miR-4 vs CG15111.3
=-=-=-=-=-=-=-=-=-=-=-=-=-=-=-=-=-=-=-=-=-=-=-=-=-=-=-=-=-=-=-=
Score for this Scan:
No Hits Found above Threshold
Complete

Read Sequence:CG3705.3  Phosphoserine phosphatase (EC 3.1.3.3) (PSP) (O-phosphoserine phosphohydrolase) (PSPase). [Source:Uniprot/SWISSPROT;Acc:Q9VSY6](442 nt)
=-=-=-=-=-=-=-=-=-=-=-=-=-=-=-=-=-=-=-=-=-=-=-=-=-=-=-=-=-=-=-=
Performing Scan: dme-miR-4 vs CG3705.3
=-=-=-=-=-=-=-=-=-=-=-=-=-=-=-=-=-=-=-=-=-=-=-=-=-=-=-=-=-=-=-=
Score for this Scan:
No Hits Found above Threshold
Complete

Read Sequence:CG6781.3  CG6781-PA [Source:RefSeq_peptide;Acc:NP_648235](62 nt)
=-=-=-=-=-=-=-=-=-=-=-=-=-=-=-=-=-=-=-=-=-=-=-=-=-=-=-=-=-=-=-=
Performing Scan: dme-miR-4 vs CG6781.3
=-=-=-=-=-=-=-=-=-=-=-=-=-=-=-=-=-=-=-=-=-=-=-=-=-=-=-=-=-=-=-=
Score for this Scan:
No Hits Found above Threshold
Complete

Read Sequence:CG7291.3  Hypothetical protein NPC2 precursor (Niemann Pick type C2 protein homolog). [Source:Uniprot/SWISSPROT;Acc:Q9VQ62](114 nt)
=-=-=-=-=-=-=-=-=-=-=-=-=-=-=-=-=-=-=-=-=-=-=-=-=-=-=-=-=-=-=-=
Performing Scan: dme-miR-4 vs CG7291.3
=-=-=-=-=-=-=-=-=-=-=-=-=-=-=-=-=-=-=-=-=-=-=-=-=-=-=-=-=-=-=-=
Score for this Scan:
No Hits Found above Threshold
Complete

Read Sequence:CG10337.3  CG10337-PA [Source:RefSeq_peptide;Acc:NP_609986](429 nt)
=-=-=-=-=-=-=-=-=-=-=-=-=-=-=-=-=-=-=-=-=-=-=-=-=-=-=-=-=-=-=-=
Performing Scan: dme-miR-4 vs CG10337.3
=-=-=-=-=-=-=-=-=-=-=-=-=-=-=-=-=-=-=-=-=-=-=-=-=-=-=-=-=-=-=-=
Score for this Scan:
No Hits Found above Threshold
Complete

Read Sequence:CG7055.3  dalao CG7055-PA [Source:RefSeq_peptide;Acc:NP_572530](306 nt)
=-=-=-=-=-=-=-=-=-=-=-=-=-=-=-=-=-=-=-=-=-=-=-=-=-=-=-=-=-=-=-=
Performing Scan: dme-miR-4 vs CG7055.3
=-=-=-=-=-=-=-=-=-=-=-=-=-=-=-=-=-=-=-=-=-=-=-=-=-=-=-=-=-=-=-=
Score for this Scan:
No Hits Found above Threshold
Complete

Read Sequence:CG9378.3  Rlc1 CG9378-PA, isoform A [Source:RefSeq_peptide;Acc:NP_477100](64 nt)
=-=-=-=-=-=-=-=-=-=-=-=-=-=-=-=-=-=-=-=-=-=-=-=-=-=-=-=-=-=-=-=
Performing Scan: dme-miR-4 vs CG9378.3
=-=-=-=-=-=-=-=-=-=-=-=-=-=-=-=-=-=-=-=-=-=-=-=-=-=-=-=-=-=-=-=
Score for this Scan:
No Hits Found above Threshold
Complete

Read Sequence:CG1773.3  CG1773-PA [Source:RefSeq_peptide;Acc:NP_610512](152 nt)
=-=-=-=-=-=-=-=-=-=-=-=-=-=-=-=-=-=-=-=-=-=-=-=-=-=-=-=-=-=-=-=
Performing Scan: dme-miR-4 vs CG1773.3
=-=-=-=-=-=-=-=-=-=-=-=-=-=-=-=-=-=-=-=-=-=-=-=-=-=-=-=-=-=-=-=
Score for this Scan:
No Hits Found above Threshold
Complete

Read Sequence:CG13698.3  CG13698-PB [Source:RefSeq_peptide;Acc:NP_649027](72 nt)
=-=-=-=-=-=-=-=-=-=-=-=-=-=-=-=-=-=-=-=-=-=-=-=-=-=-=-=-=-=-=-=
Performing Scan: dme-miR-4 vs CG13698.3
=-=-=-=-=-=-=-=-=-=-=-=-=-=-=-=-=-=-=-=-=-=-=-=-=-=-=-=-=-=-=-=
Score for this Scan:
No Hits Found above Threshold
Complete

Read Sequence:CG8768.3  CG8768-PA [Source:RefSeq_peptide;Acc:NP_610813](231 nt)
=-=-=-=-=-=-=-=-=-=-=-=-=-=-=-=-=-=-=-=-=-=-=-=-=-=-=-=-=-=-=-=
Performing Scan: dme-miR-4 vs CG8768.3
=-=-=-=-=-=-=-=-=-=-=-=-=-=-=-=-=-=-=-=-=-=-=-=-=-=-=-=-=-=-=-=
Score for this Scan:
No Hits Found above Threshold
Complete

Read Sequence:CG1702.3  CG1702-PA [Source:RefSeq_peptide;Acc:NP_728347](131 nt)
=-=-=-=-=-=-=-=-=-=-=-=-=-=-=-=-=-=-=-=-=-=-=-=-=-=-=-=-=-=-=-=
Performing Scan: dme-miR-4 vs CG1702.3
=-=-=-=-=-=-=-=-=-=-=-=-=-=-=-=-=-=-=-=-=-=-=-=-=-=-=-=-=-=-=-=
Score for this Scan:
No Hits Found above Threshold
Complete

Read Sequence:CG8544.3  Protein scalloped. [Source:Uniprot/SWISSPROT;Acc:P30052](1288 nt)
=-=-=-=-=-=-=-=-=-=-=-=-=-=-=-=-=-=-=-=-=-=-=-=-=-=-=-=-=-=-=-=
Performing Scan: dme-miR-4 vs CG8544.3
=-=-=-=-=-=-=-=-=-=-=-=-=-=-=-=-=-=-=-=-=-=-=-=-=-=-=-=-=-=-=-=
Score for this Scan:
No Hits Found above Threshold
Complete

Read Sequence:CG33007.3  CG33007-PA [Source:RefSeq_peptide;Acc:NP_788341](322 nt)
=-=-=-=-=-=-=-=-=-=-=-=-=-=-=-=-=-=-=-=-=-=-=-=-=-=-=-=-=-=-=-=
Performing Scan: dme-miR-4 vs CG33007.3
=-=-=-=-=-=-=-=-=-=-=-=-=-=-=-=-=-=-=-=-=-=-=-=-=-=-=-=-=-=-=-=
Score for this Scan:
No Hits Found above Threshold
Complete

Read Sequence:CG7348.3  CG7348-PA [Source:RefSeq_peptide;Acc:NP_649179](134 nt)
=-=-=-=-=-=-=-=-=-=-=-=-=-=-=-=-=-=-=-=-=-=-=-=-=-=-=-=-=-=-=-=
Performing Scan: dme-miR-4 vs CG7348.3
=-=-=-=-=-=-=-=-=-=-=-=-=-=-=-=-=-=-=-=-=-=-=-=-=-=-=-=-=-=-=-=
Score for this Scan:
No Hits Found above Threshold
Complete

Read Sequence:CG2010.3  CG2010-PA, isoform A [Source:RefSeq_peptide;Acc:NP_733291](229 nt)
=-=-=-=-=-=-=-=-=-=-=-=-=-=-=-=-=-=-=-=-=-=-=-=-=-=-=-=-=-=-=-=
Performing Scan: dme-miR-4 vs CG2010.3
=-=-=-=-=-=-=-=-=-=-=-=-=-=-=-=-=-=-=-=-=-=-=-=-=-=-=-=-=-=-=-=
Score for this Scan:
No Hits Found above Threshold
Complete

Read Sequence:CG15035.3  CG15035-PA [Source:RefSeq_peptide;Acc:NP_572396](275 nt)
=-=-=-=-=-=-=-=-=-=-=-=-=-=-=-=-=-=-=-=-=-=-=-=-=-=-=-=-=-=-=-=
Performing Scan: dme-miR-4 vs CG15035.3
=-=-=-=-=-=-=-=-=-=-=-=-=-=-=-=-=-=-=-=-=-=-=-=-=-=-=-=-=-=-=-=
Score for this Scan:
No Hits Found above Threshold
Complete

Read Sequence:CG11897.3  CG11897-PA, isoform A [Source:RefSeq_peptide;Acc:NP_733278](423 nt)
=-=-=-=-=-=-=-=-=-=-=-=-=-=-=-=-=-=-=-=-=-=-=-=-=-=-=-=-=-=-=-=
Performing Scan: dme-miR-4 vs CG11897.3
=-=-=-=-=-=-=-=-=-=-=-=-=-=-=-=-=-=-=-=-=-=-=-=-=-=-=-=-=-=-=-=
Score for this Scan:
No Hits Found above Threshold
Complete

Read Sequence:CG3422.3  Proteasome subunit alpha type 7-1 (EC 3.4.25.1) (Proteasome 28 kDa subunit 1) (PROS-Dm28.1). [Source:Uniprot/SWISSPROT;Acc:P22769](279 nt)
=-=-=-=-=-=-=-=-=-=-=-=-=-=-=-=-=-=-=-=-=-=-=-=-=-=-=-=-=-=-=-=
Performing Scan: dme-miR-4 vs CG3422.3
=-=-=-=-=-=-=-=-=-=-=-=-=-=-=-=-=-=-=-=-=-=-=-=-=-=-=-=-=-=-=-=
Score for this Scan:
No Hits Found above Threshold
Complete

Read Sequence:CG3436.3  CG3436-PB, isoform B [Source:RefSeq_peptide;Acc:NP_722614](125 nt)
=-=-=-=-=-=-=-=-=-=-=-=-=-=-=-=-=-=-=-=-=-=-=-=-=-=-=-=-=-=-=-=
Performing Scan: dme-miR-4 vs CG3436.3
=-=-=-=-=-=-=-=-=-=-=-=-=-=-=-=-=-=-=-=-=-=-=-=-=-=-=-=-=-=-=-=
Score for this Scan:
No Hits Found above Threshold
Complete

Read Sequence:CG10903.3  CG10903-PA [Source:RefSeq_peptide;Acc:NP_649762](180 nt)
=-=-=-=-=-=-=-=-=-=-=-=-=-=-=-=-=-=-=-=-=-=-=-=-=-=-=-=-=-=-=-=
Performing Scan: dme-miR-4 vs CG10903.3
=-=-=-=-=-=-=-=-=-=-=-=-=-=-=-=-=-=-=-=-=-=-=-=-=-=-=-=-=-=-=-=
Score for this Scan:
No Hits Found above Threshold
Complete

Read Sequence:CG12902.3  CG12902-PA, isoform A [Source:RefSeq_peptide;Acc:NP_610578](318 nt)
=-=-=-=-=-=-=-=-=-=-=-=-=-=-=-=-=-=-=-=-=-=-=-=-=-=-=-=-=-=-=-=
Performing Scan: dme-miR-4 vs CG12902.3
=-=-=-=-=-=-=-=-=-=-=-=-=-=-=-=-=-=-=-=-=-=-=-=-=-=-=-=-=-=-=-=
Score for this Scan:
No Hits Found above Threshold
Complete

Read Sequence:CG3499.3  CG3499-PB [Source:RefSeq_peptide;Acc:NP_726263](184 nt)
=-=-=-=-=-=-=-=-=-=-=-=-=-=-=-=-=-=-=-=-=-=-=-=-=-=-=-=-=-=-=-=
Performing Scan: dme-miR-4 vs CG3499.3
=-=-=-=-=-=-=-=-=-=-=-=-=-=-=-=-=-=-=-=-=-=-=-=-=-=-=-=-=-=-=-=
Score for this Scan:
No Hits Found above Threshold
Complete

Read Sequence:CG6995.3  CG6995-PC, isoform C [Source:RefSeq_peptide;Acc:NP_001034066](207 nt)
=-=-=-=-=-=-=-=-=-=-=-=-=-=-=-=-=-=-=-=-=-=-=-=-=-=-=-=-=-=-=-=
Performing Scan: dme-miR-4 vs CG6995.3
=-=-=-=-=-=-=-=-=-=-=-=-=-=-=-=-=-=-=-=-=-=-=-=-=-=-=-=-=-=-=-=
Score for this Scan:
No Hits Found above Threshold
Complete

Read Sequence:CG3091.3  CG3091-PB, isoform B [Source:RefSeq_peptide;Acc:NP_001033825](836 nt)
=-=-=-=-=-=-=-=-=-=-=-=-=-=-=-=-=-=-=-=-=-=-=-=-=-=-=-=-=-=-=-=
Performing Scan: dme-miR-4 vs CG3091.3
=-=-=-=-=-=-=-=-=-=-=-=-=-=-=-=-=-=-=-=-=-=-=-=-=-=-=-=-=-=-=-=
Score for this Scan:
No Hits Found above Threshold
Complete

Read Sequence:CG33136.3  CG33136-PA [Source:RefSeq_peptide;Acc:NP_788404](65 nt)
=-=-=-=-=-=-=-=-=-=-=-=-=-=-=-=-=-=-=-=-=-=-=-=-=-=-=-=-=-=-=-=
Performing Scan: dme-miR-4 vs CG33136.3
=-=-=-=-=-=-=-=-=-=-=-=-=-=-=-=-=-=-=-=-=-=-=-=-=-=-=-=-=-=-=-=
Score for this Scan:
No Hits Found above Threshold
Complete

Read Sequence:CG14723.3  Histamine-gated chloride channel subunit 1 CG14723-PC, isoform C [Source:RefSeq_peptide;Acc:NP_996196](163 nt)
=-=-=-=-=-=-=-=-=-=-=-=-=-=-=-=-=-=-=-=-=-=-=-=-=-=-=-=-=-=-=-=
Performing Scan: dme-miR-4 vs CG14723.3
=-=-=-=-=-=-=-=-=-=-=-=-=-=-=-=-=-=-=-=-=-=-=-=-=-=-=-=-=-=-=-=
Score for this Scan:
No Hits Found above Threshold
Complete

Read Sequence:CG3457.3  CG3457-PA [Source:RefSeq_peptide;Acc:NP_569985](240 nt)
=-=-=-=-=-=-=-=-=-=-=-=-=-=-=-=-=-=-=-=-=-=-=-=-=-=-=-=-=-=-=-=
Performing Scan: dme-miR-4 vs CG3457.3
=-=-=-=-=-=-=-=-=-=-=-=-=-=-=-=-=-=-=-=-=-=-=-=-=-=-=-=-=-=-=-=
Score for this Scan:
No Hits Found above Threshold
Complete

Read Sequence:CG5517.3  Insulin-degrading enzyme (EC 3.4.24.56) (Insulysin) (Insulinase) (Insulin protease). [Source:Uniprot/SWISSPROT;Acc:P22817](125 nt)
=-=-=-=-=-=-=-=-=-=-=-=-=-=-=-=-=-=-=-=-=-=-=-=-=-=-=-=-=-=-=-=
Performing Scan: dme-miR-4 vs CG5517.3
=-=-=-=-=-=-=-=-=-=-=-=-=-=-=-=-=-=-=-=-=-=-=-=-=-=-=-=-=-=-=-=
Score for this Scan:
No Hits Found above Threshold
Complete

Read Sequence:CG9312.3  CG9312-PA [Source:RefSeq_peptide;Acc:NP_650313](71 nt)
=-=-=-=-=-=-=-=-=-=-=-=-=-=-=-=-=-=-=-=-=-=-=-=-=-=-=-=-=-=-=-=
Performing Scan: dme-miR-4 vs CG9312.3
=-=-=-=-=-=-=-=-=-=-=-=-=-=-=-=-=-=-=-=-=-=-=-=-=-=-=-=-=-=-=-=
Score for this Scan:
No Hits Found above Threshold
Complete

Read Sequence:CG1874.3  CG1874-PA [Source:RefSeq_peptide;Acc:NP_610498](14 nt)
=-=-=-=-=-=-=-=-=-=-=-=-=-=-=-=-=-=-=-=-=-=-=-=-=-=-=-=-=-=-=-=
Performing Scan: dme-miR-4 vs CG1874.3
=-=-=-=-=-=-=-=-=-=-=-=-=-=-=-=-=-=-=-=-=-=-=-=-=-=-=-=-=-=-=-=
Score for this Scan:
No Hits Found above Threshold
Complete

Read Sequence:CG10576.3  CG10576-PB, isoform B [Source:RefSeq_peptide;Acc:NP_729089](441 nt)
=-=-=-=-=-=-=-=-=-=-=-=-=-=-=-=-=-=-=-=-=-=-=-=-=-=-=-=-=-=-=-=
Performing Scan: dme-miR-4 vs CG10576.3
=-=-=-=-=-=-=-=-=-=-=-=-=-=-=-=-=-=-=-=-=-=-=-=-=-=-=-=-=-=-=-=
Score for this Scan:
No Hits Found above Threshold
Complete

Read Sequence:CG10603.3  39S ribosomal protein L13, mitochondrial (L13mt). [Source:Uniprot/SWISSPROT;Acc:Q9VJ38](51 nt)
=-=-=-=-=-=-=-=-=-=-=-=-=-=-=-=-=-=-=-=-=-=-=-=-=-=-=-=-=-=-=-=
Performing Scan: dme-miR-4 vs CG10603.3
=-=-=-=-=-=-=-=-=-=-=-=-=-=-=-=-=-=-=-=-=-=-=-=-=-=-=-=-=-=-=-=
Score for this Scan:
No Hits Found above Threshold
Complete

Read Sequence:CG1835.3  CG1835-PA, isoform A [Source:RefSeq_peptide;Acc:NP_608404](106 nt)
=-=-=-=-=-=-=-=-=-=-=-=-=-=-=-=-=-=-=-=-=-=-=-=-=-=-=-=-=-=-=-=
Performing Scan: dme-miR-4 vs CG1835.3
=-=-=-=-=-=-=-=-=-=-=-=-=-=-=-=-=-=-=-=-=-=-=-=-=-=-=-=-=-=-=-=
Score for this Scan:
No Hits Found above Threshold
Complete

Read Sequence:CG10999.3  CG10999-PC, isoform C [Source:RefSeq_peptide;Acc:NP_731014](70 nt)
=-=-=-=-=-=-=-=-=-=-=-=-=-=-=-=-=-=-=-=-=-=-=-=-=-=-=-=-=-=-=-=
Performing Scan: dme-miR-4 vs CG10999.3
=-=-=-=-=-=-=-=-=-=-=-=-=-=-=-=-=-=-=-=-=-=-=-=-=-=-=-=-=-=-=-=
Score for this Scan:
No Hits Found above Threshold
Complete

Read Sequence:CG8261.3  Guanine nucleotide-binding protein gamma-1 subunit precursor. [Source:Uniprot/SWISSPROT;Acc:P38040](2231 nt)
=-=-=-=-=-=-=-=-=-=-=-=-=-=-=-=-=-=-=-=-=-=-=-=-=-=-=-=-=-=-=-=
Performing Scan: dme-miR-4 vs CG8261.3
=-=-=-=-=-=-=-=-=-=-=-=-=-=-=-=-=-=-=-=-=-=-=-=-=-=-=-=-=-=-=-=
Score for this Scan:
No Hits Found above Threshold
Complete

Read Sequence:CG5460.3  Protein hairless. [Source:Uniprot/SWISSPROT;Acc:Q02308](2127 nt)
=-=-=-=-=-=-=-=-=-=-=-=-=-=-=-=-=-=-=-=-=-=-=-=-=-=-=-=-=-=-=-=
Performing Scan: dme-miR-4 vs CG5460.3
=-=-=-=-=-=-=-=-=-=-=-=-=-=-=-=-=-=-=-=-=-=-=-=-=-=-=-=-=-=-=-=
Score for this Scan:
No Hits Found above Threshold
Complete

Read Sequence:CG6148.3  Putative Achaete Scute Target 1 CG6148-PB, isoform B [Source:RefSeq_peptide;Acc:NP_524332](68 nt)
=-=-=-=-=-=-=-=-=-=-=-=-=-=-=-=-=-=-=-=-=-=-=-=-=-=-=-=-=-=-=-=
Performing Scan: dme-miR-4 vs CG6148.3
=-=-=-=-=-=-=-=-=-=-=-=-=-=-=-=-=-=-=-=-=-=-=-=-=-=-=-=-=-=-=-=
Score for this Scan:
No Hits Found above Threshold
Complete

Read Sequence:CG1121.3  -Esterase-8 CG1121-PA [Source:RefSeq_peptide;Acc:NP_524259](459 nt)
=-=-=-=-=-=-=-=-=-=-=-=-=-=-=-=-=-=-=-=-=-=-=-=-=-=-=-=-=-=-=-=
Performing Scan: dme-miR-4 vs CG1121.3
=-=-=-=-=-=-=-=-=-=-=-=-=-=-=-=-=-=-=-=-=-=-=-=-=-=-=-=-=-=-=-=
Score for this Scan:
No Hits Found above Threshold
Complete

Read Sequence:CG13549.3  yippee interacting protein 3 CG13549-PA, isoform A [Source:RefSeq_peptide;Acc:NP_726300](112 nt)
=-=-=-=-=-=-=-=-=-=-=-=-=-=-=-=-=-=-=-=-=-=-=-=-=-=-=-=-=-=-=-=
Performing Scan: dme-miR-4 vs CG13549.3
=-=-=-=-=-=-=-=-=-=-=-=-=-=-=-=-=-=-=-=-=-=-=-=-=-=-=-=-=-=-=-=
Score for this Scan:
No Hits Found above Threshold
Complete

Read Sequence:CG9626.3  CG9626-PA [Source:RefSeq_peptide;Acc:NP_649781](366 nt)
=-=-=-=-=-=-=-=-=-=-=-=-=-=-=-=-=-=-=-=-=-=-=-=-=-=-=-=-=-=-=-=
Performing Scan: dme-miR-4 vs CG9626.3
=-=-=-=-=-=-=-=-=-=-=-=-=-=-=-=-=-=-=-=-=-=-=-=-=-=-=-=-=-=-=-=
Score for this Scan:
No Hits Found above Threshold
Complete

Read Sequence:CG31736.3  CG31736-PA [Source:RefSeq_peptide;Acc:NP_723945](11 nt)
=-=-=-=-=-=-=-=-=-=-=-=-=-=-=-=-=-=-=-=-=-=-=-=-=-=-=-=-=-=-=-=
Performing Scan: dme-miR-4 vs CG31736.3
=-=-=-=-=-=-=-=-=-=-=-=-=-=-=-=-=-=-=-=-=-=-=-=-=-=-=-=-=-=-=-=
Score for this Scan:
No Hits Found above Threshold
Complete

Read Sequence:CG6939.3  SET domain binding factor CG6939-PA, isoform A [Source:RefSeq_peptide;Acc:NP_477401](638 nt)
=-=-=-=-=-=-=-=-=-=-=-=-=-=-=-=-=-=-=-=-=-=-=-=-=-=-=-=-=-=-=-=
Performing Scan: dme-miR-4 vs CG6939.3
=-=-=-=-=-=-=-=-=-=-=-=-=-=-=-=-=-=-=-=-=-=-=-=-=-=-=-=-=-=-=-=
Score for this Scan:
No Hits Found above Threshold
Complete

Read Sequence:CG33214.3  CG33214-PA [Source:RefSeq_peptide;Acc:NP_788563](666 nt)
=-=-=-=-=-=-=-=-=-=-=-=-=-=-=-=-=-=-=-=-=-=-=-=-=-=-=-=-=-=-=-=
Performing Scan: dme-miR-4 vs CG33214.3
=-=-=-=-=-=-=-=-=-=-=-=-=-=-=-=-=-=-=-=-=-=-=-=-=-=-=-=-=-=-=-=
Score for this Scan:
No Hits Found above Threshold
Complete

Read Sequence:CG3219.3  Kinesin-like protein Klp59C (Kinesin-like protein at cytological position 59C). [Source:Uniprot/SWISSPROT;Acc:Q9W1U4](33 nt)
=-=-=-=-=-=-=-=-=-=-=-=-=-=-=-=-=-=-=-=-=-=-=-=-=-=-=-=-=-=-=-=
Performing Scan: dme-miR-4 vs CG3219.3
=-=-=-=-=-=-=-=-=-=-=-=-=-=-=-=-=-=-=-=-=-=-=-=-=-=-=-=-=-=-=-=
Score for this Scan:
No Hits Found above Threshold
Complete

Read Sequence:CG4208.3  XRCC1 CG4208-PA [Source:RefSeq_peptide;Acc:NP_572217](244 nt)
=-=-=-=-=-=-=-=-=-=-=-=-=-=-=-=-=-=-=-=-=-=-=-=-=-=-=-=-=-=-=-=
Performing Scan: dme-miR-4 vs CG4208.3
=-=-=-=-=-=-=-=-=-=-=-=-=-=-=-=-=-=-=-=-=-=-=-=-=-=-=-=-=-=-=-=
Score for this Scan:
No Hits Found above Threshold
Complete

Read Sequence:CG5378.3  26S proteasome non-ATPase regulatory subunit 6 (26S proteasome regulatory subunit S10) (Rpn7 protein). [Source:Uniprot/SWISSPROT;Acc:Q9V3G7](95 nt)
=-=-=-=-=-=-=-=-=-=-=-=-=-=-=-=-=-=-=-=-=-=-=-=-=-=-=-=-=-=-=-=
Performing Scan: dme-miR-4 vs CG5378.3
=-=-=-=-=-=-=-=-=-=-=-=-=-=-=-=-=-=-=-=-=-=-=-=-=-=-=-=-=-=-=-=
Score for this Scan:
No Hits Found above Threshold
Complete

Read Sequence:CG17836.3  CG17836-PD, isoform D [Source:RefSeq_peptide;Acc:NP_732386](298 nt)
=-=-=-=-=-=-=-=-=-=-=-=-=-=-=-=-=-=-=-=-=-=-=-=-=-=-=-=-=-=-=-=
Performing Scan: dme-miR-4 vs CG17836.3
=-=-=-=-=-=-=-=-=-=-=-=-=-=-=-=-=-=-=-=-=-=-=-=-=-=-=-=-=-=-=-=
Score for this Scan:
No Hits Found above Threshold
Complete

Read Sequence:CG11334.3  CG11334-PA, isoform A [Source:RefSeq_peptide;Acc:NP_733430](188 nt)
=-=-=-=-=-=-=-=-=-=-=-=-=-=-=-=-=-=-=-=-=-=-=-=-=-=-=-=-=-=-=-=
Performing Scan: dme-miR-4 vs CG11334.3
=-=-=-=-=-=-=-=-=-=-=-=-=-=-=-=-=-=-=-=-=-=-=-=-=-=-=-=-=-=-=-=
Score for this Scan:
No Hits Found above Threshold
Complete

Read Sequence:CG17322.3  CG17322-PC, isoform C [Source:RefSeq_peptide;Acc:NP_724135](197 nt)
=-=-=-=-=-=-=-=-=-=-=-=-=-=-=-=-=-=-=-=-=-=-=-=-=-=-=-=-=-=-=-=
Performing Scan: dme-miR-4 vs CG17322.3
=-=-=-=-=-=-=-=-=-=-=-=-=-=-=-=-=-=-=-=-=-=-=-=-=-=-=-=-=-=-=-=
Score for this Scan:
No Hits Found above Threshold
Complete

Read Sequence:CG6091.3  CG6091-PB, isoform B [Source:RefSeq_peptide;Acc:NP_729724](677 nt)
=-=-=-=-=-=-=-=-=-=-=-=-=-=-=-=-=-=-=-=-=-=-=-=-=-=-=-=-=-=-=-=
Performing Scan: dme-miR-4 vs CG6091.3
=-=-=-=-=-=-=-=-=-=-=-=-=-=-=-=-=-=-=-=-=-=-=-=-=-=-=-=-=-=-=-=
Score for this Scan:
No Hits Found above Threshold
Complete

Read Sequence:CG9784.3  CG9784-PA [Source:RefSeq_peptide;Acc:NP_573135](194 nt)
=-=-=-=-=-=-=-=-=-=-=-=-=-=-=-=-=-=-=-=-=-=-=-=-=-=-=-=-=-=-=-=
Performing Scan: dme-miR-4 vs CG9784.3
=-=-=-=-=-=-=-=-=-=-=-=-=-=-=-=-=-=-=-=-=-=-=-=-=-=-=-=-=-=-=-=
Score for this Scan:
No Hits Found above Threshold
Complete

Read Sequence:CG32156.3  Myosin binding subunit CG32156-PE, isoform E [Source:RefSeq_peptide;Acc:NP_648830](1185 nt)
=-=-=-=-=-=-=-=-=-=-=-=-=-=-=-=-=-=-=-=-=-=-=-=-=-=-=-=-=-=-=-=
Performing Scan: dme-miR-4 vs CG32156.3
=-=-=-=-=-=-=-=-=-=-=-=-=-=-=-=-=-=-=-=-=-=-=-=-=-=-=-=-=-=-=-=
Score for this Scan:
No Hits Found above Threshold
Complete

Read Sequence:CG8013.3  Polycomb protein Su(z)12 (Suppressor 12 of zeste protein). [Source:Uniprot/SWISSPROT;Acc:Q9NJG9](1061 nt)
=-=-=-=-=-=-=-=-=-=-=-=-=-=-=-=-=-=-=-=-=-=-=-=-=-=-=-=-=-=-=-=
Performing Scan: dme-miR-4 vs CG8013.3
=-=-=-=-=-=-=-=-=-=-=-=-=-=-=-=-=-=-=-=-=-=-=-=-=-=-=-=-=-=-=-=
Score for this Scan:
No Hits Found above Threshold
Complete

Read Sequence:CG33093.3  CG33093-PA [Source:RefSeq_peptide;Acc:NP_788715](47 nt)
=-=-=-=-=-=-=-=-=-=-=-=-=-=-=-=-=-=-=-=-=-=-=-=-=-=-=-=-=-=-=-=
Performing Scan: dme-miR-4 vs CG33093.3
=-=-=-=-=-=-=-=-=-=-=-=-=-=-=-=-=-=-=-=-=-=-=-=-=-=-=-=-=-=-=-=
Score for this Scan:
No Hits Found above Threshold
Complete

Read Sequence:CG4717.3  Zygotic gap protein knirps. [Source:Uniprot/SWISSPROT;Acc:P10734](506 nt)
=-=-=-=-=-=-=-=-=-=-=-=-=-=-=-=-=-=-=-=-=-=-=-=-=-=-=-=-=-=-=-=
Performing Scan: dme-miR-4 vs CG4717.3
=-=-=-=-=-=-=-=-=-=-=-=-=-=-=-=-=-=-=-=-=-=-=-=-=-=-=-=-=-=-=-=
Score for this Scan:
No Hits Found above Threshold
Complete

Read Sequence:CG6420.3  CG6420-PA [Source:RefSeq_peptide;Acc:NP_651499](318 nt)
=-=-=-=-=-=-=-=-=-=-=-=-=-=-=-=-=-=-=-=-=-=-=-=-=-=-=-=-=-=-=-=
Performing Scan: dme-miR-4 vs CG6420.3
=-=-=-=-=-=-=-=-=-=-=-=-=-=-=-=-=-=-=-=-=-=-=-=-=-=-=-=-=-=-=-=
Score for this Scan:
No Hits Found above Threshold
Complete

Read Sequence:CG18042.3  lemming CG18042-PA [Source:RefSeq_peptide;Acc:NP_524701](1199 nt)
=-=-=-=-=-=-=-=-=-=-=-=-=-=-=-=-=-=-=-=-=-=-=-=-=-=-=-=-=-=-=-=
Performing Scan: dme-miR-4 vs CG18042.3
=-=-=-=-=-=-=-=-=-=-=-=-=-=-=-=-=-=-=-=-=-=-=-=-=-=-=-=-=-=-=-=
Score for this Scan:
No Hits Found above Threshold
Complete

Read Sequence:CG12052.3  Longitudinals lacking protein, isoforms H/M/V. [Source:Uniprot/SWISSPROT;Acc:P42284](594 nt)
=-=-=-=-=-=-=-=-=-=-=-=-=-=-=-=-=-=-=-=-=-=-=-=-=-=-=-=-=-=-=-=
Performing Scan: dme-miR-4 vs CG12052.3
=-=-=-=-=-=-=-=-=-=-=-=-=-=-=-=-=-=-=-=-=-=-=-=-=-=-=-=-=-=-=-=
Score for this Scan:
No Hits Found above Threshold
Complete

Read Sequence:CG18410.3  CG18410-PA [Source:RefSeq_peptide;Acc:NP_651287](497 nt)
=-=-=-=-=-=-=-=-=-=-=-=-=-=-=-=-=-=-=-=-=-=-=-=-=-=-=-=-=-=-=-=
Performing Scan: dme-miR-4 vs CG18410.3
=-=-=-=-=-=-=-=-=-=-=-=-=-=-=-=-=-=-=-=-=-=-=-=-=-=-=-=-=-=-=-=
Score for this Scan:
No Hits Found above Threshold
Complete

Read Sequence:CG1404.3  GTP-binding nuclear protein Ran. [Source:Uniprot/SWISSPROT;Acc:Q9VZ23](787 nt)
=-=-=-=-=-=-=-=-=-=-=-=-=-=-=-=-=-=-=-=-=-=-=-=-=-=-=-=-=-=-=-=
Performing Scan: dme-miR-4 vs CG1404.3
=-=-=-=-=-=-=-=-=-=-=-=-=-=-=-=-=-=-=-=-=-=-=-=-=-=-=-=-=-=-=-=
Score for this Scan:
No Hits Found above Threshold
Complete

Read Sequence:CG8937.3  Heat shock 70 kDa protein cognate 1 (Heat shock 70 kDa protein 70C). [Source:Uniprot/SWISSPROT;Acc:P29843](142 nt)
=-=-=-=-=-=-=-=-=-=-=-=-=-=-=-=-=-=-=-=-=-=-=-=-=-=-=-=-=-=-=-=
Performing Scan: dme-miR-4 vs CG8937.3
=-=-=-=-=-=-=-=-=-=-=-=-=-=-=-=-=-=-=-=-=-=-=-=-=-=-=-=-=-=-=-=
Score for this Scan:
No Hits Found above Threshold
Complete

Read Sequence:CG32528.3  CG32528-PA [Source:RefSeq_peptide;Acc:NP_608352](588 nt)
=-=-=-=-=-=-=-=-=-=-=-=-=-=-=-=-=-=-=-=-=-=-=-=-=-=-=-=-=-=-=-=
Performing Scan: dme-miR-4 vs CG32528.3
=-=-=-=-=-=-=-=-=-=-=-=-=-=-=-=-=-=-=-=-=-=-=-=-=-=-=-=-=-=-=-=
Score for this Scan:
No Hits Found above Threshold
Complete

Read Sequence:CG9699.3  CG9699-PG, isoform G [Source:RefSeq_peptide;Acc:NP_996489](940 nt)
=-=-=-=-=-=-=-=-=-=-=-=-=-=-=-=-=-=-=-=-=-=-=-=-=-=-=-=-=-=-=-=
Performing Scan: dme-miR-4 vs CG9699.3
=-=-=-=-=-=-=-=-=-=-=-=-=-=-=-=-=-=-=-=-=-=-=-=-=-=-=-=-=-=-=-=
Score for this Scan:
No Hits Found above Threshold
Complete

Read Sequence:CG33526.3  PNUTS CG33526-PB, isoform B [Source:RefSeq_peptide;Acc:NP_001014455](313 nt)
=-=-=-=-=-=-=-=-=-=-=-=-=-=-=-=-=-=-=-=-=-=-=-=-=-=-=-=-=-=-=-=
Performing Scan: dme-miR-4 vs CG33526.3
=-=-=-=-=-=-=-=-=-=-=-=-=-=-=-=-=-=-=-=-=-=-=-=-=-=-=-=-=-=-=-=
Score for this Scan:
No Hits Found above Threshold
Complete

Read Sequence:CG10110.3  Cleavage and polyadenylation specificity factor, 160 kDa subunit (CPSF 160 kDa subunit) (CPSF-160) (dCPSF). [Source:Uniprot/SWISSPROT;Acc:Q9V726](124 nt)
=-=-=-=-=-=-=-=-=-=-=-=-=-=-=-=-=-=-=-=-=-=-=-=-=-=-=-=-=-=-=-=
Performing Scan: dme-miR-4 vs CG10110.3
=-=-=-=-=-=-=-=-=-=-=-=-=-=-=-=-=-=-=-=-=-=-=-=-=-=-=-=-=-=-=-=
Score for this Scan:
No Hits Found above Threshold
Complete

Read Sequence:CG33935.3  mei-217 CG33935-PA, isoform A [Source:RefSeq_peptide;Acc:NP_001027069](3666 nt)
=-=-=-=-=-=-=-=-=-=-=-=-=-=-=-=-=-=-=-=-=-=-=-=-=-=-=-=-=-=-=-=
Performing Scan: dme-miR-4 vs CG33935.3
=-=-=-=-=-=-=-=-=-=-=-=-=-=-=-=-=-=-=-=-=-=-=-=-=-=-=-=-=-=-=-=
Score for this Scan:
No Hits Found above Threshold
Complete

Read Sequence:CG30295.3  Inositol-pentakisphosphate 2-kinase (EC 2.7.1.-) (Inositol-1,3,4,5,6- pentakisphosphate 2-kinase) (Ins(1,3,4,5,6)P5 2-kinase) (InsP5 2- kinase) (DmIpk1). [Source:Uniprot/SWISSPROT;Acc:Q9W2Q7](145 nt)
=-=-=-=-=-=-=-=-=-=-=-=-=-=-=-=-=-=-=-=-=-=-=-=-=-=-=-=-=-=-=-=
Performing Scan: dme-miR-4 vs CG30295.3
=-=-=-=-=-=-=-=-=-=-=-=-=-=-=-=-=-=-=-=-=-=-=-=-=-=-=-=-=-=-=-=
Score for this Scan:
No Hits Found above Threshold
Complete

Read Sequence:CG30153.3  CG30153-PA [Source:RefSeq_peptide;Acc:NP_725979](530 nt)
=-=-=-=-=-=-=-=-=-=-=-=-=-=-=-=-=-=-=-=-=-=-=-=-=-=-=-=-=-=-=-=
Performing Scan: dme-miR-4 vs CG30153.3
=-=-=-=-=-=-=-=-=-=-=-=-=-=-=-=-=-=-=-=-=-=-=-=-=-=-=-=-=-=-=-=
Score for this Scan:
No Hits Found above Threshold
Complete

Read Sequence:CG3262.3  CG3262-PB, isoform B [Source:RefSeq_peptide;Acc:NP_724389](18 nt)
=-=-=-=-=-=-=-=-=-=-=-=-=-=-=-=-=-=-=-=-=-=-=-=-=-=-=-=-=-=-=-=
Performing Scan: dme-miR-4 vs CG3262.3
=-=-=-=-=-=-=-=-=-=-=-=-=-=-=-=-=-=-=-=-=-=-=-=-=-=-=-=-=-=-=-=
Score for this Scan:
No Hits Found above Threshold
Complete

Read Sequence:CG5069.3  Fork head domain protein crocodile (FKH protein FD1). [Source:Uniprot/SWISSPROT;Acc:P32027](633 nt)
=-=-=-=-=-=-=-=-=-=-=-=-=-=-=-=-=-=-=-=-=-=-=-=-=-=-=-=-=-=-=-=
Performing Scan: dme-miR-4 vs CG5069.3
=-=-=-=-=-=-=-=-=-=-=-=-=-=-=-=-=-=-=-=-=-=-=-=-=-=-=-=-=-=-=-=
Score for this Scan:
No Hits Found above Threshold
Complete

Read Sequence:CG7920.3  CG7920-PB, isoform B [Source:RefSeq_peptide;Acc:NP_733335](139 nt)
=-=-=-=-=-=-=-=-=-=-=-=-=-=-=-=-=-=-=-=-=-=-=-=-=-=-=-=-=-=-=-=
Performing Scan: dme-miR-4 vs CG7920.3
=-=-=-=-=-=-=-=-=-=-=-=-=-=-=-=-=-=-=-=-=-=-=-=-=-=-=-=-=-=-=-=
Score for this Scan:
No Hits Found above Threshold
Complete

Read Sequence:CG3156.3  CG3156-PA [Source:RefSeq_peptide;Acc:NP_569844](163 nt)
=-=-=-=-=-=-=-=-=-=-=-=-=-=-=-=-=-=-=-=-=-=-=-=-=-=-=-=-=-=-=-=
Performing Scan: dme-miR-4 vs CG3156.3
=-=-=-=-=-=-=-=-=-=-=-=-=-=-=-=-=-=-=-=-=-=-=-=-=-=-=-=-=-=-=-=
Score for this Scan:
No Hits Found above Threshold
Complete

Read Sequence:CG15002.3  masquerade CG15002-PB [Source:RefSeq_peptide;Acc:NP_523919](341 nt)
=-=-=-=-=-=-=-=-=-=-=-=-=-=-=-=-=-=-=-=-=-=-=-=-=-=-=-=-=-=-=-=
Performing Scan: dme-miR-4 vs CG15002.3
=-=-=-=-=-=-=-=-=-=-=-=-=-=-=-=-=-=-=-=-=-=-=-=-=-=-=-=-=-=-=-=
Score for this Scan:
No Hits Found above Threshold
Complete

Read Sequence:CG3666.3  Transferrin 3 CG3666-PA [Source:RefSeq_peptide;Acc:NP_523759](95 nt)
=-=-=-=-=-=-=-=-=-=-=-=-=-=-=-=-=-=-=-=-=-=-=-=-=-=-=-=-=-=-=-=
Performing Scan: dme-miR-4 vs CG3666.3
=-=-=-=-=-=-=-=-=-=-=-=-=-=-=-=-=-=-=-=-=-=-=-=-=-=-=-=-=-=-=-=
Score for this Scan:
No Hits Found above Threshold
Complete

Read Sequence:CG14414.3  CG14414-PB, isoform B [Source:RefSeq_peptide;Acc:NP_727783](141 nt)
=-=-=-=-=-=-=-=-=-=-=-=-=-=-=-=-=-=-=-=-=-=-=-=-=-=-=-=-=-=-=-=
Performing Scan: dme-miR-4 vs CG14414.3
=-=-=-=-=-=-=-=-=-=-=-=-=-=-=-=-=-=-=-=-=-=-=-=-=-=-=-=-=-=-=-=
Score for this Scan:
No Hits Found above Threshold
Complete

Read Sequence:CG1771.3  Integrin alpha-PS1 precursor (Position-specific antigen 1 alpha chain) (Protein multiple edematous wings). [Source:Uniprot/SWISSPROT;Acc:Q24247](459 nt)
=-=-=-=-=-=-=-=-=-=-=-=-=-=-=-=-=-=-=-=-=-=-=-=-=-=-=-=-=-=-=-=
Performing Scan: dme-miR-4 vs CG1771.3
=-=-=-=-=-=-=-=-=-=-=-=-=-=-=-=-=-=-=-=-=-=-=-=-=-=-=-=-=-=-=-=
Score for this Scan:
No Hits Found above Threshold
Complete

Read Sequence:CG32499.3  CG32499-PA [Source:RefSeq_peptide;Acc:NP_728468](331 nt)
=-=-=-=-=-=-=-=-=-=-=-=-=-=-=-=-=-=-=-=-=-=-=-=-=-=-=-=-=-=-=-=
Performing Scan: dme-miR-4 vs CG32499.3
=-=-=-=-=-=-=-=-=-=-=-=-=-=-=-=-=-=-=-=-=-=-=-=-=-=-=-=-=-=-=-=
Score for this Scan:
No Hits Found above Threshold
Complete

Read Sequence:CG32479.3  CG32479-PA [Source:RefSeq_peptide;Acc:NP_728554](1359 nt)
=-=-=-=-=-=-=-=-=-=-=-=-=-=-=-=-=-=-=-=-=-=-=-=-=-=-=-=-=-=-=-=
Performing Scan: dme-miR-4 vs CG32479.3
=-=-=-=-=-=-=-=-=-=-=-=-=-=-=-=-=-=-=-=-=-=-=-=-=-=-=-=-=-=-=-=
Score for this Scan:
No Hits Found above Threshold
Complete

Read Sequence:CG7442.3  CG7442-PA [Source:RefSeq_peptide;Acc:NP_649370](124 nt)
=-=-=-=-=-=-=-=-=-=-=-=-=-=-=-=-=-=-=-=-=-=-=-=-=-=-=-=-=-=-=-=
Performing Scan: dme-miR-4 vs CG7442.3
=-=-=-=-=-=-=-=-=-=-=-=-=-=-=-=-=-=-=-=-=-=-=-=-=-=-=-=-=-=-=-=
Score for this Scan:
No Hits Found above Threshold
Complete

Read Sequence:CG1421.3  CG1421-PA [Source:RefSeq_peptide;Acc:NP_610126](23 nt)
=-=-=-=-=-=-=-=-=-=-=-=-=-=-=-=-=-=-=-=-=-=-=-=-=-=-=-=-=-=-=-=
Performing Scan: dme-miR-4 vs CG1421.3
=-=-=-=-=-=-=-=-=-=-=-=-=-=-=-=-=-=-=-=-=-=-=-=-=-=-=-=-=-=-=-=
Score for this Scan:
No Hits Found above Threshold
Complete

Read Sequence:CG11079.3  CG11079-PC, isoform C [Source:RefSeq_peptide;Acc:NP_726312](51 nt)
=-=-=-=-=-=-=-=-=-=-=-=-=-=-=-=-=-=-=-=-=-=-=-=-=-=-=-=-=-=-=-=
Performing Scan: dme-miR-4 vs CG11079.3
=-=-=-=-=-=-=-=-=-=-=-=-=-=-=-=-=-=-=-=-=-=-=-=-=-=-=-=-=-=-=-=
Score for this Scan:
No Hits Found above Threshold
Complete

Read Sequence:CG6342.3  Iron regulatory protein 1B CG6342-PA [Source:RefSeq_peptide;Acc:NP_524303](150 nt)
=-=-=-=-=-=-=-=-=-=-=-=-=-=-=-=-=-=-=-=-=-=-=-=-=-=-=-=-=-=-=-=
Performing Scan: dme-miR-4 vs CG6342.3
=-=-=-=-=-=-=-=-=-=-=-=-=-=-=-=-=-=-=-=-=-=-=-=-=-=-=-=-=-=-=-=
Score for this Scan:
No Hits Found above Threshold
Complete

Read Sequence:CG9509.3  CG9509-PA [Source:RefSeq_peptide;Acc:NP_572983](330 nt)
=-=-=-=-=-=-=-=-=-=-=-=-=-=-=-=-=-=-=-=-=-=-=-=-=-=-=-=-=-=-=-=
Performing Scan: dme-miR-4 vs CG9509.3
=-=-=-=-=-=-=-=-=-=-=-=-=-=-=-=-=-=-=-=-=-=-=-=-=-=-=-=-=-=-=-=
Score for this Scan:
No Hits Found above Threshold
Complete

Read Sequence:CG32176.3  CG32176-PA [Source:RefSeq_peptide;Acc:NP_730271](113 nt)
=-=-=-=-=-=-=-=-=-=-=-=-=-=-=-=-=-=-=-=-=-=-=-=-=-=-=-=-=-=-=-=
Performing Scan: dme-miR-4 vs CG32176.3
=-=-=-=-=-=-=-=-=-=-=-=-=-=-=-=-=-=-=-=-=-=-=-=-=-=-=-=-=-=-=-=
Score for this Scan:
No Hits Found above Threshold
Complete

Read Sequence:CG3047.3  Salivary gland secretion 1 CG3047-PA [Source:RefSeq_peptide;Acc:NP_523475](58 nt)
=-=-=-=-=-=-=-=-=-=-=-=-=-=-=-=-=-=-=-=-=-=-=-=-=-=-=-=-=-=-=-=
Performing Scan: dme-miR-4 vs CG3047.3
=-=-=-=-=-=-=-=-=-=-=-=-=-=-=-=-=-=-=-=-=-=-=-=-=-=-=-=-=-=-=-=
Score for this Scan:
No Hits Found above Threshold
Complete

Read Sequence:CG7077.3  CG7077-PA [Source:RefSeq_peptide;Acc:NP_651024](139 nt)
=-=-=-=-=-=-=-=-=-=-=-=-=-=-=-=-=-=-=-=-=-=-=-=-=-=-=-=-=-=-=-=
Performing Scan: dme-miR-4 vs CG7077.3
=-=-=-=-=-=-=-=-=-=-=-=-=-=-=-=-=-=-=-=-=-=-=-=-=-=-=-=-=-=-=-=
Score for this Scan:
No Hits Found above Threshold
Complete

Read Sequence:CG15267.3  CG15267-PA [Source:RefSeq_peptide;Acc:NP_609742](79 nt)
=-=-=-=-=-=-=-=-=-=-=-=-=-=-=-=-=-=-=-=-=-=-=-=-=-=-=-=-=-=-=-=
Performing Scan: dme-miR-4 vs CG15267.3
=-=-=-=-=-=-=-=-=-=-=-=-=-=-=-=-=-=-=-=-=-=-=-=-=-=-=-=-=-=-=-=
Score for this Scan:
No Hits Found above Threshold
Complete

Read Sequence:CG7806.3  CG7806-PA [Source:RefSeq_peptide;Acc:NP_609207](344 nt)
=-=-=-=-=-=-=-=-=-=-=-=-=-=-=-=-=-=-=-=-=-=-=-=-=-=-=-=-=-=-=-=
Performing Scan: dme-miR-4 vs CG7806.3
=-=-=-=-=-=-=-=-=-=-=-=-=-=-=-=-=-=-=-=-=-=-=-=-=-=-=-=-=-=-=-=
Score for this Scan:
No Hits Found above Threshold
Complete

Read Sequence:CG17478.3  CG17478-PA.3 [Source:RefSeq_peptide;Acc:NP_001015459](433 nt)
=-=-=-=-=-=-=-=-=-=-=-=-=-=-=-=-=-=-=-=-=-=-=-=-=-=-=-=-=-=-=-=
Performing Scan: dme-miR-4 vs CG17478.3
=-=-=-=-=-=-=-=-=-=-=-=-=-=-=-=-=-=-=-=-=-=-=-=-=-=-=-=-=-=-=-=
Score for this Scan:
No Hits Found above Threshold
Complete

Read Sequence:CG18314.3  DopEcR CG18314-PA, isoform A [Source:RefSeq_peptide;Acc:NP_647897](1521 nt)
=-=-=-=-=-=-=-=-=-=-=-=-=-=-=-=-=-=-=-=-=-=-=-=-=-=-=-=-=-=-=-=
Performing Scan: dme-miR-4 vs CG18314.3
=-=-=-=-=-=-=-=-=-=-=-=-=-=-=-=-=-=-=-=-=-=-=-=-=-=-=-=-=-=-=-=
Score for this Scan:
No Hits Found above Threshold
Complete

Read Sequence:CG10895.3  Ovarian-specific serine/threonine-protein kinase Lok (EC 2.7.11.1) (Protein loki) (dMNK). [Source:Uniprot/SWISSPROT;Acc:O61267](406 nt)
=-=-=-=-=-=-=-=-=-=-=-=-=-=-=-=-=-=-=-=-=-=-=-=-=-=-=-=-=-=-=-=
Performing Scan: dme-miR-4 vs CG10895.3
=-=-=-=-=-=-=-=-=-=-=-=-=-=-=-=-=-=-=-=-=-=-=-=-=-=-=-=-=-=-=-=
Score for this Scan:
No Hits Found above Threshold
Complete

Read Sequence:CG3692.3  Calpain C (Calcium-activated neutral proteinase homolog C) (CANP C). [Source:Uniprot/SWISSPROT;Acc:Q9VXH6](474 nt)
=-=-=-=-=-=-=-=-=-=-=-=-=-=-=-=-=-=-=-=-=-=-=-=-=-=-=-=-=-=-=-=
Performing Scan: dme-miR-4 vs CG3692.3
=-=-=-=-=-=-=-=-=-=-=-=-=-=-=-=-=-=-=-=-=-=-=-=-=-=-=-=-=-=-=-=
Score for this Scan:
No Hits Found above Threshold
Complete

Read Sequence:CG6216.3  CG6216-PB, isoform B [Source:RefSeq_peptide;Acc:NP_996042](336 nt)
=-=-=-=-=-=-=-=-=-=-=-=-=-=-=-=-=-=-=-=-=-=-=-=-=-=-=-=-=-=-=-=
Performing Scan: dme-miR-4 vs CG6216.3
=-=-=-=-=-=-=-=-=-=-=-=-=-=-=-=-=-=-=-=-=-=-=-=-=-=-=-=-=-=-=-=
Score for this Scan:
No Hits Found above Threshold
Complete

Read Sequence:CG9615.3  tex CG9615-PA [Source:RefSeq_peptide;Acc:NP_649784](55 nt)
=-=-=-=-=-=-=-=-=-=-=-=-=-=-=-=-=-=-=-=-=-=-=-=-=-=-=-=-=-=-=-=
Performing Scan: dme-miR-4 vs CG9615.3
=-=-=-=-=-=-=-=-=-=-=-=-=-=-=-=-=-=-=-=-=-=-=-=-=-=-=-=-=-=-=-=
Score for this Scan:
No Hits Found above Threshold
Complete

Read Sequence:CG8043.3  CG8043-PA [Source:RefSeq_peptide;Acc:NP_649814](73 nt)
=-=-=-=-=-=-=-=-=-=-=-=-=-=-=-=-=-=-=-=-=-=-=-=-=-=-=-=-=-=-=-=
Performing Scan: dme-miR-4 vs CG8043.3
=-=-=-=-=-=-=-=-=-=-=-=-=-=-=-=-=-=-=-=-=-=-=-=-=-=-=-=-=-=-=-=
Score for this Scan:
No Hits Found above Threshold
Complete

Read Sequence:CG15893.3  CG15893-PA [Source:RefSeq_peptide;Acc:NP_572315](780 nt)
=-=-=-=-=-=-=-=-=-=-=-=-=-=-=-=-=-=-=-=-=-=-=-=-=-=-=-=-=-=-=-=
Performing Scan: dme-miR-4 vs CG15893.3
=-=-=-=-=-=-=-=-=-=-=-=-=-=-=-=-=-=-=-=-=-=-=-=-=-=-=-=-=-=-=-=
Score for this Scan:
No Hits Found above Threshold
Complete

Read Sequence:CG7139.3  CG7139-PB, isoform B [Source:RefSeq_peptide;Acc:NP_730707](511 nt)
=-=-=-=-=-=-=-=-=-=-=-=-=-=-=-=-=-=-=-=-=-=-=-=-=-=-=-=-=-=-=-=
Performing Scan: dme-miR-4 vs CG7139.3
=-=-=-=-=-=-=-=-=-=-=-=-=-=-=-=-=-=-=-=-=-=-=-=-=-=-=-=-=-=-=-=
Score for this Scan:
No Hits Found above Threshold
Complete

Read Sequence:CG10868.3  oo18 RNA-binding protein CG10868-PE, isoform E [Source:RefSeq_peptide;Acc:NP_732851](213 nt)
=-=-=-=-=-=-=-=-=-=-=-=-=-=-=-=-=-=-=-=-=-=-=-=-=-=-=-=-=-=-=-=
Performing Scan: dme-miR-4 vs CG10868.3
=-=-=-=-=-=-=-=-=-=-=-=-=-=-=-=-=-=-=-=-=-=-=-=-=-=-=-=-=-=-=-=
Score for this Scan:
No Hits Found above Threshold
Complete

Read Sequence:CG13920.3  CG13920-PA [Source:RefSeq_peptide;Acc:NP_647639](365 nt)
[truncated: 3,297,035 more chars]
