# Supplementary material for: A scoring matrix approach to detecting miRNA target sites
Source: Algorithms Mol Biol. 2008 Mar 31;3:3. doi: 10.1186/1748-7188-3-3 (PMC2365947; doi:10.1186/1748-7188-3-3)
Supplement: Additional file 3 — Raw result files. Raw SBM results files, alignments of miRNA targets used in the analysis and a list of overlapping targets predicted by both SBM and miRanda. [file 1748-7188-3-3-S3.zip › FullResults/Overlapping_predictions/miRanda_default_parameters/hsa-miR-122.output]

=-=-=-=-=-=-=-=-=-=-=-=-=-=-=-=-=-=-=-=-=-=-=-=-=-=-=-=-=-=-=-=
miRanda v1.9    microRNA Target Scanning Algorithm
=-=-=-=-=-=-=-=-=-=-=-=-=-=-=-=-=-=-=-=-=-=-=-=-=-=-=-=-=-=-=-=
(c) 2003 Memorial Sloan-Kettering Cancer Center, New York

Authors: Anton Enright, Bino John, Chris Sander and Debora Marks
(mirnatargets@cbio.mskcc.org - reaches all authors)

Software written by: Anton Enright
Distributed for anyone to use under the GNU Public License (GPL),
See the files 'COPYING' and 'LICENSE' for details

If you use this software please cite:
Enright AJ, John B, Gaul U, Tuschl T, Sander C and Marks DS;
(2003) Genome Biology; 5(1):R1.

   miRanda comes with ABSOLUTELY NO WARRANTY;
   This is free software, and you are welcome to redistribute it
   under certain conditions; type `miranda --license' for details.

Current Settings:
=-=-=-=-=-=-=-=-=-=-=-=-=-=-=-=-=-=-=-=-=-=-=-=-=-=-=-=-=-=-=-=
Query Filename:		hsa-miR-122.fa
Reference Filename:	/simonmpc3/home1/simonm/WORK/StackBM/clustalw/ALLRUNS/HUMAN/human_UTRs
Gap Open Penalty:	-8.000000
Gap Extend:		-2.000000
Score Threshold		50.000000
Energy Threshold	-20.000000 kcal/mol
Scaling Parameter:	4.000000
=-=-=-=-=-=-=-=-=-=-=-=-=-=-=-=-=-=-=-=-=-=-=-=-=-=-=-=-=-=-=-=
Read Sequence:hsa-miR-122  MIMAT0000421(22 nt)
Read Sequence:ENSG00000120289  Melanoma-associated antigen B1 (MAGE-B1 antigen) (MAGE-XP antigen) (DSS-AHC critical interval MAGE superfamily 10) (DAM10). [Source:Uniprot/SWISSPROT;Acc:P43366](1000 nt)
=-=-=-=-=-=-=-=-=-=-=-=-=-=-=-=-=-=-=-=-=-=-=-=-=-=-=-=-=-=-=-=
Performing Scan: hsa-miR-122 vs ENSG00000120289
=-=-=-=-=-=-=-=-=-=-=-=-=-=-=-=-=-=-=-=-=-=-=-=-=-=-=-=-=-=-=-=

   Forward:	Score: 127.000000  Q:5 to 23  R:489 to 511 Align Len (19) (78.95%) (78.95%)

   Query:    3' guuuGUGGUAACAG-UGUGAGGU 5'
                    | ||||||||  | |||||
   Ref:      5' gtgtCTCCATTGTCTTCCCTCCA 3'

   Energy:  -21.590000 kCal/Mol

Scores for this hit:
>hsa-miR-122	ENSG00000120289	127.00	-21.59	0.00	5 23	489 511	19	78.95%	78.95%

Score for this Scan:
Seq1,Seq2,Tot Score,Tot Energy,Max Score,Max Energy,Strand,Len1,Len2,Positions
>>hsa-miR-122	ENSG00000120289	127.00	-21.59	127.00	-21.59	1	22	1000	 488
Complete

Read Sequence:ENSG00000197245  glycine/arginine rich protein 1 [Source:RefSeq_peptide;Acc:NP_079145](521 nt)
=-=-=-=-=-=-=-=-=-=-=-=-=-=-=-=-=-=-=-=-=-=-=-=-=-=-=-=-=-=-=-=
Performing Scan: hsa-miR-122 vs ENSG00000197245
=-=-=-=-=-=-=-=-=-=-=-=-=-=-=-=-=-=-=-=-=-=-=-=-=-=-=-=-=-=-=-=
Score for this Scan:
No Hits Found above Threshold
Complete

Read Sequence:ENSG00000125965  Growth/differentiation factor 5 precursor (GDF-5) (Cartilage-derived morphogenetic protein 1) (CDMP-1) (Radotermin). [Source:Uniprot/SWISSPROT;Acc:P43026](562 nt)
=-=-=-=-=-=-=-=-=-=-=-=-=-=-=-=-=-=-=-=-=-=-=-=-=-=-=-=-=-=-=-=
Performing Scan: hsa-miR-122 vs ENSG00000125965
=-=-=-=-=-=-=-=-=-=-=-=-=-=-=-=-=-=-=-=-=-=-=-=-=-=-=-=-=-=-=-=
Score for this Scan:
No Hits Found above Threshold
Complete

Read Sequence:ENSG00000146049  Kidney-associated antigen 1 (RU2 antisense gene protein). [Source:Uniprot/SWISSPROT;Acc:Q9UBP8](390 nt)
=-=-=-=-=-=-=-=-=-=-=-=-=-=-=-=-=-=-=-=-=-=-=-=-=-=-=-=-=-=-=-=
Performing Scan: hsa-miR-122 vs ENSG00000146049
=-=-=-=-=-=-=-=-=-=-=-=-=-=-=-=-=-=-=-=-=-=-=-=-=-=-=-=-=-=-=-=
Score for this Scan:
No Hits Found above Threshold
Complete

Read Sequence:ENSG00000102753  Importin alpha-3 subunit (Karyopherin alpha-3 subunit) (SRP1-gamma). [Source:Uniprot/SWISSPROT;Acc:O00505](2474 nt)
=-=-=-=-=-=-=-=-=-=-=-=-=-=-=-=-=-=-=-=-=-=-=-=-=-=-=-=-=-=-=-=
Performing Scan: hsa-miR-122 vs ENSG00000102753
=-=-=-=-=-=-=-=-=-=-=-=-=-=-=-=-=-=-=-=-=-=-=-=-=-=-=-=-=-=-=-=
Score for this Scan:
No Hits Found above Threshold
Complete

Read Sequence:ENSG00000160284  Uncharacterized protein C21orf56. [Source:Uniprot/SWISSPROT;Acc:Q9H0A9](223 nt)
=-=-=-=-=-=-=-=-=-=-=-=-=-=-=-=-=-=-=-=-=-=-=-=-=-=-=-=-=-=-=-=
Performing Scan: hsa-miR-122 vs ENSG00000160284
=-=-=-=-=-=-=-=-=-=-=-=-=-=-=-=-=-=-=-=-=-=-=-=-=-=-=-=-=-=-=-=
Score for this Scan:
No Hits Found above Threshold
Complete

Read Sequence:ENSG00000196284  Transcription initiation protein SPT3 homolog (SPT3-like protein). [Source:Uniprot/SWISSPROT;Acc:O75486](2 nt)
=-=-=-=-=-=-=-=-=-=-=-=-=-=-=-=-=-=-=-=-=-=-=-=-=-=-=-=-=-=-=-=
Performing Scan: hsa-miR-122 vs ENSG00000196284
=-=-=-=-=-=-=-=-=-=-=-=-=-=-=-=-=-=-=-=-=-=-=-=-=-=-=-=-=-=-=-=
Score for this Scan:
No Hits Found above Threshold
Complete

Read Sequence:ENSG00000125246  citrate lyase beta like [Source:RefSeq_peptide;Acc:NP_996531](1565 nt)
=-=-=-=-=-=-=-=-=-=-=-=-=-=-=-=-=-=-=-=-=-=-=-=-=-=-=-=-=-=-=-=
Performing Scan: hsa-miR-122 vs ENSG00000125246
=-=-=-=-=-=-=-=-=-=-=-=-=-=-=-=-=-=-=-=-=-=-=-=-=-=-=-=-=-=-=-=

   Forward:	Score: 134.000000  Q:1 to 23  R:99 to 125 Align Len (27) (70.37%) (77.78%)

   Query:    3' GUUU--GU-GGUAAC-AG-UGUGAGGU 5'
                ||||  |: |||||| || :| |||||
   Ref:      5' CAAATCCGTCCATTGATCTGCCCTCCA 3'

   Energy:  -20.270000 kCal/Mol

Scores for this hit:
>hsa-miR-122	ENSG00000125246	134.00	-20.27	0.00	1 23	99 125	27	70.37%	77.78%

Score for this Scan:
Seq1,Seq2,Tot Score,Tot Energy,Max Score,Max Energy,Strand,Len1,Len2,Positions
>>hsa-miR-122	ENSG00000125246	134.00	-20.27	134.00	-20.27	8	22	1565	 98
Complete

Read Sequence:ENSG00000197050  Zinc finger protein 420. [Source:Uniprot/SWISSPROT;Acc:Q8TAQ5](74 nt)
=-=-=-=-=-=-=-=-=-=-=-=-=-=-=-=-=-=-=-=-=-=-=-=-=-=-=-=-=-=-=-=
Performing Scan: hsa-miR-122 vs ENSG00000197050
=-=-=-=-=-=-=-=-=-=-=-=-=-=-=-=-=-=-=-=-=-=-=-=-=-=-=-=-=-=-=-=
Score for this Scan:
No Hits Found above Threshold
Complete

Read Sequence:ENSG00000175087  Serine/threonine-protein kinase PDIK1L (EC 2.7.11.1) (PDLIM1- interacting kinase 1-like). [Source:Uniprot/SWISSPROT;Acc:Q8N165](1456 nt)
=-=-=-=-=-=-=-=-=-=-=-=-=-=-=-=-=-=-=-=-=-=-=-=-=-=-=-=-=-=-=-=
Performing Scan: hsa-miR-122 vs ENSG00000175087
=-=-=-=-=-=-=-=-=-=-=-=-=-=-=-=-=-=-=-=-=-=-=-=-=-=-=-=-=-=-=-=
Score for this Scan:
No Hits Found above Threshold
Complete

Read Sequence:ENSG00000186197  Ectodysplasin A receptor-associated adapter protein (EDAR-associated death domain protein) (Crinkled homolog). [Source:Uniprot/SWISSPROT;Acc:Q8WWZ3](2059 nt)
=-=-=-=-=-=-=-=-=-=-=-=-=-=-=-=-=-=-=-=-=-=-=-=-=-=-=-=-=-=-=-=
Performing Scan: hsa-miR-122 vs ENSG00000186197
=-=-=-=-=-=-=-=-=-=-=-=-=-=-=-=-=-=-=-=-=-=-=-=-=-=-=-=-=-=-=-=

   Forward:	Score: 125.000000  Q:1 to 23  R:912 to 939 Align Len (28) (64.29%) (75.00%)

   Query:    3' GU-UUGUGGU--AACAG--UG-UGAGGU 5'
                || | |:||:  |||||  :| ||||||
   Ref:      5' CACATCGCCGACTTGTCTGGCAACTCCA 3'

   Energy:  -23.209999 kCal/Mol

Scores for this hit:
>hsa-miR-122	ENSG00000186197	125.00	-23.21	0.00	1 23	912 939	28	64.29%	75.00%

Score for this Scan:
Seq1,Seq2,Tot Score,Tot Energy,Max Score,Max Energy,Strand,Len1,Len2,Positions
>>hsa-miR-122	ENSG00000186197	125.00	-23.21	125.00	-23.21	11	22	2059	 911
Complete

Read Sequence:ENSG00000132781  A/G-specific adenine DNA glycosylase (EC 3.2.2.-) (MutY homolog) (hMYH). [Source:Uniprot/SWISSPROT;Acc:Q9UIF7](64 nt)
=-=-=-=-=-=-=-=-=-=-=-=-=-=-=-=-=-=-=-=-=-=-=-=-=-=-=-=-=-=-=-=
Performing Scan: hsa-miR-122 vs ENSG00000132781
=-=-=-=-=-=-=-=-=-=-=-=-=-=-=-=-=-=-=-=-=-=-=-=-=-=-=-=-=-=-=-=
Score for this Scan:
No Hits Found above Threshold
Complete

Read Sequence:ENSG00000169418  Atrial natriuretic peptide receptor A precursor (ANP-A) (ANPRA) (GC-A) (Guanylate cyclase) (EC 4.6.1.2) (NPR-A) (Atrial natriuretic peptide A-type receptor). [Source:Uniprot/SWISSPROT;Acc:P16066](578 nt)
=-=-=-=-=-=-=-=-=-=-=-=-=-=-=-=-=-=-=-=-=-=-=-=-=-=-=-=-=-=-=-=
Performing Scan: hsa-miR-122 vs ENSG00000169418
=-=-=-=-=-=-=-=-=-=-=-=-=-=-=-=-=-=-=-=-=-=-=-=-=-=-=-=-=-=-=-=
Score for this Scan:
No Hits Found above Threshold
Complete

Read Sequence:ENSG00000160783  Polyamine-modulated factor 1 (PMF-1). [Source:Uniprot/SWISSPROT;Acc:Q6P1K2](238 nt)
=-=-=-=-=-=-=-=-=-=-=-=-=-=-=-=-=-=-=-=-=-=-=-=-=-=-=-=-=-=-=-=
Performing Scan: hsa-miR-122 vs ENSG00000160783
=-=-=-=-=-=-=-=-=-=-=-=-=-=-=-=-=-=-=-=-=-=-=-=-=-=-=-=-=-=-=-=
Score for this Scan:
No Hits Found above Threshold
Complete

Read Sequence:ENSG00000151773  coiled-coil domain containing 122 [Source:RefSeq_peptide;Acc:NP_659411](36 nt)
=-=-=-=-=-=-=-=-=-=-=-=-=-=-=-=-=-=-=-=-=-=-=-=-=-=-=-=-=-=-=-=
Performing Scan: hsa-miR-122 vs ENSG00000151773
=-=-=-=-=-=-=-=-=-=-=-=-=-=-=-=-=-=-=-=-=-=-=-=-=-=-=-=-=-=-=-=
Score for this Scan:
No Hits Found above Threshold
Complete

Read Sequence:ENSG00000088826  Spermine oxidase (EC 1.5.3.-) (Polyamine oxidase 1) (PAO-1) (PAOh1). [Source:Uniprot/SWISSPROT;Acc:Q9NWM0](314 nt)
=-=-=-=-=-=-=-=-=-=-=-=-=-=-=-=-=-=-=-=-=-=-=-=-=-=-=-=-=-=-=-=
Performing Scan: hsa-miR-122 vs ENSG00000088826
=-=-=-=-=-=-=-=-=-=-=-=-=-=-=-=-=-=-=-=-=-=-=-=-=-=-=-=-=-=-=-=
Score for this Scan:
No Hits Found above Threshold
Complete

Read Sequence:ENSG00000096150  40S ribosomal protein S18 (Ke-3) (Ke3). [Source:Uniprot/SWISSPROT;Acc:P62269](36 nt)
=-=-=-=-=-=-=-=-=-=-=-=-=-=-=-=-=-=-=-=-=-=-=-=-=-=-=-=-=-=-=-=
Performing Scan: hsa-miR-122 vs ENSG00000096150
=-=-=-=-=-=-=-=-=-=-=-=-=-=-=-=-=-=-=-=-=-=-=-=-=-=-=-=-=-=-=-=
Score for this Scan:
No Hits Found above Threshold
Complete

Read Sequence:ENSG00000128040  Serine protease inhibitor Kazal-type 2 precursor (Acrosin-trypsin inhibitor) (HUSI-II). [Source:Uniprot/SWISSPROT;Acc:P20155](278 nt)
=-=-=-=-=-=-=-=-=-=-=-=-=-=-=-=-=-=-=-=-=-=-=-=-=-=-=-=-=-=-=-=
Performing Scan: hsa-miR-122 vs ENSG00000128040
=-=-=-=-=-=-=-=-=-=-=-=-=-=-=-=-=-=-=-=-=-=-=-=-=-=-=-=-=-=-=-=
Score for this Scan:
No Hits Found above Threshold
Complete

Read Sequence:ENSG00000198930  chondrosarcoma associated gene 1 isoform a [Source:RefSeq_peptide;Acc:NP_705611](310 nt)
=-=-=-=-=-=-=-=-=-=-=-=-=-=-=-=-=-=-=-=-=-=-=-=-=-=-=-=-=-=-=-=
Performing Scan: hsa-miR-122 vs ENSG00000198930
=-=-=-=-=-=-=-=-=-=-=-=-=-=-=-=-=-=-=-=-=-=-=-=-=-=-=-=-=-=-=-=
Score for this Scan:
No Hits Found above Threshold
Complete

Read Sequence:ENSG00000161217  Choline-phosphate cytidylyltransferase A (EC 2.7.7.15) (Phosphorylcholine transferase A) (CTP:phosphocholine cytidylyltransferase A) (CT A) (CCT A) (CCT-alpha). [Source:Uniprot/SWISSPROT;Acc:P49585](304 nt)
=-=-=-=-=-=-=-=-=-=-=-=-=-=-=-=-=-=-=-=-=-=-=-=-=-=-=-=-=-=-=-=
Performing Scan: hsa-miR-122 vs ENSG00000161217
=-=-=-=-=-=-=-=-=-=-=-=-=-=-=-=-=-=-=-=-=-=-=-=-=-=-=-=-=-=-=-=
Score for this Scan:
No Hits Found above Threshold
Complete

Read Sequence:ENSG00000075643  Molybdenum cofactor sulfurase (EC 4.4.-.-) (MoCo sulfurase) (MOS) (HMCS). [Source:Uniprot/SWISSPROT;Acc:Q96EN8](36 nt)
=-=-=-=-=-=-=-=-=-=-=-=-=-=-=-=-=-=-=-=-=-=-=-=-=-=-=-=-=-=-=-=
Performing Scan: hsa-miR-122 vs ENSG00000075643
=-=-=-=-=-=-=-=-=-=-=-=-=-=-=-=-=-=-=-=-=-=-=-=-=-=-=-=-=-=-=-=
Score for this Scan:
No Hits Found above Threshold
Complete

Read Sequence:ENSG00000196518  CDNA FLJ16642 fis, clone TESTI4029348. [Source:Uniprot/SPTREMBL;Acc:Q6ZMV6](3319 nt)
=-=-=-=-=-=-=-=-=-=-=-=-=-=-=-=-=-=-=-=-=-=-=-=-=-=-=-=-=-=-=-=
Performing Scan: hsa-miR-122 vs ENSG00000196518
=-=-=-=-=-=-=-=-=-=-=-=-=-=-=-=-=-=-=-=-=-=-=-=-=-=-=-=-=-=-=-=

   Forward:	Score: 146.000000  Q:1 to 22  R:324 to 348 Align Len (24) (66.67%) (70.83%)

   Query:    3' GUUUGUG---GUAACAGUGUGAGGu 5'
                | | |||   ||||  ||||:||| 
   Ref:      5' CCACCACTGGCATTTGCACATTCCt 3'

   Energy:  -20.570000 kCal/Mol

Scores for this hit:
>hsa-miR-122	ENSG00000196518	146.00	-20.57	0.00	1 22	324 348	24	66.67%	70.83%


   Forward:	Score: 106.000000  Q:1 to 23  R:2081 to 2112 Align Len (32) (56.25%) (68.75%)

   Query:    3' GUUUGUGGUA----AC--AG---UG-UGAGGU 5'
                |||||||::|    ||  ||   :| :|||||
   Ref:      5' CAAACACTGTTTCCTGCATCCCAGCTGCTCCA 3'

   Energy:  -20.090000 kCal/Mol

Scores for this hit:
>hsa-miR-122	ENSG00000196518	106.00	-20.09	0.00	1 23	2081 2112	32	56.25%	68.75%

Score for this Scan:
Seq1,Seq2,Tot Score,Tot Energy,Max Score,Max Energy,Strand,Len1,Len2,Positions
>>hsa-miR-122	ENSG00000196518	252.00	-40.66	146.00	-20.57	22	22	3319	 323 2080
Complete

Read Sequence:ENSG00000173281  protein phosphatase 1, regulatory (inhibitor) subunit 3B [Source:RefSeq_peptide;Acc:NP_078883](2798 nt)
=-=-=-=-=-=-=-=-=-=-=-=-=-=-=-=-=-=-=-=-=-=-=-=-=-=-=-=-=-=-=-=
Performing Scan: hsa-miR-122 vs ENSG00000173281
=-=-=-=-=-=-=-=-=-=-=-=-=-=-=-=-=-=-=-=-=-=-=-=-=-=-=-=-=-=-=-=

   Forward:	Score: 132.000000  Q:2 to 21  R:179 to 201 Align Len (20) (80.00%) (80.00%)

   Query:    3' gUUUG-UGGUAACAGUGUGAGgu 5'
                 | || |||| |||| |||||  
   Ref:      5' tACACAACCAGTGTCTCACTCaa 3'

   Energy:  -21.320000 kCal/Mol

Scores for this hit:
>hsa-miR-122	ENSG00000173281	132.00	-21.32	0.00	2 21	179 201	20	80.00%	80.00%

Score for this Scan:
Seq1,Seq2,Tot Score,Tot Energy,Max Score,Max Energy,Strand,Len1,Len2,Positions
>>hsa-miR-122	ENSG00000173281	132.00	-21.32	132.00	-21.32	23	22	2798	 178
Complete

Read Sequence:ENSG00000196565  Hemoglobin subunit gamma-2 (Hemoglobin gamma-2 chain) (Gamma-2-globin) (Hemoglobin gamma-G chain) (Hb F Ggamma). [Source:Uniprot/SWISSPROT;Acc:P69892](76 nt)
=-=-=-=-=-=-=-=-=-=-=-=-=-=-=-=-=-=-=-=-=-=-=-=-=-=-=-=-=-=-=-=
Performing Scan: hsa-miR-122 vs ENSG00000196565
=-=-=-=-=-=-=-=-=-=-=-=-=-=-=-=-=-=-=-=-=-=-=-=-=-=-=-=-=-=-=-=
Score for this Scan:
No Hits Found above Threshold
Complete

Read Sequence:ENSG00000141425  Cyclin-dependent kinase inhibitor-related protein. [Source:Uniprot/SPTREMBL;Acc:Q96P16](821 nt)
=-=-=-=-=-=-=-=-=-=-=-=-=-=-=-=-=-=-=-=-=-=-=-=-=-=-=-=-=-=-=-=
Performing Scan: hsa-miR-122 vs ENSG00000141425
=-=-=-=-=-=-=-=-=-=-=-=-=-=-=-=-=-=-=-=-=-=-=-=-=-=-=-=-=-=-=-=
Score for this Scan:
No Hits Found above Threshold
Complete

Read Sequence:ENSG00000139985  ADAM 21 precursor (EC 3.4.24.-) (A disintegrin and metalloproteinase domain 21). [Source:Uniprot/SWISSPROT;Acc:Q9UKJ8](237 nt)
=-=-=-=-=-=-=-=-=-=-=-=-=-=-=-=-=-=-=-=-=-=-=-=-=-=-=-=-=-=-=-=
Performing Scan: hsa-miR-122 vs ENSG00000139985
=-=-=-=-=-=-=-=-=-=-=-=-=-=-=-=-=-=-=-=-=-=-=-=-=-=-=-=-=-=-=-=
Score for this Scan:
No Hits Found above Threshold
Complete

Read Sequence:ENSG00000203710  Complement receptor type 1 precursor (C3b/C4b receptor) (CD35 antigen). [Source:Uniprot/SWISSPROT;Acc:P17927](1238 nt)
=-=-=-=-=-=-=-=-=-=-=-=-=-=-=-=-=-=-=-=-=-=-=-=-=-=-=-=-=-=-=-=
Performing Scan: hsa-miR-122 vs ENSG00000203710
=-=-=-=-=-=-=-=-=-=-=-=-=-=-=-=-=-=-=-=-=-=-=-=-=-=-=-=-=-=-=-=

   Forward:	Score: 143.000000  Q:1 to 22  R:866 to 886 Align Len (22) (68.18%) (77.27%)

   Query:    3' GUUUGUGGUAACAG-UGUGAGGu 5'
                ||::||||  || | |||| || 
   Ref:      5' CAGGCACC--TGCCAACACGCCc 3'

   Energy:  -21.459999 kCal/Mol

Scores for this hit:
>hsa-miR-122	ENSG00000203710	143.00	-21.46	0.00	1 22	866 886	22	68.18%	77.27%

Score for this Scan:
Seq1,Seq2,Tot Score,Tot Energy,Max Score,Max Energy,Strand,Len1,Len2,Positions
>>hsa-miR-122	ENSG00000203710	143.00	-21.46	143.00	-21.46	27	22	1238	 865
Complete

Read Sequence:ENSG00000121900  Transmembrane protein 54 (Beta-casein-like protein) (Protein CAC-1). [Source:Uniprot/SWISSPROT;Acc:Q969K7](212 nt)
=-=-=-=-=-=-=-=-=-=-=-=-=-=-=-=-=-=-=-=-=-=-=-=-=-=-=-=-=-=-=-=
Performing Scan: hsa-miR-122 vs ENSG00000121900
=-=-=-=-=-=-=-=-=-=-=-=-=-=-=-=-=-=-=-=-=-=-=-=-=-=-=-=-=-=-=-=
Score for this Scan:
No Hits Found above Threshold
Complete

Read Sequence:ENSG00000111725  5'-AMP-activated protein kinase subunit beta-1 (AMPK beta-1 chain) (AMPKb). [Source:Uniprot/SWISSPROT;Acc:Q9Y478](1286 nt)
=-=-=-=-=-=-=-=-=-=-=-=-=-=-=-=-=-=-=-=-=-=-=-=-=-=-=-=-=-=-=-=
Performing Scan: hsa-miR-122 vs ENSG00000111725
=-=-=-=-=-=-=-=-=-=-=-=-=-=-=-=-=-=-=-=-=-=-=-=-=-=-=-=-=-=-=-=

   Forward:	Score: 119.000000  Q:1 to 23  R:31 to 50 Align Len (23) (65.22%) (73.91%)

   Query:    3' GUU-UGUGGUAACAGUGUGAGGU 5'
                ||: ||||||    || :|||||
   Ref:      5' CAGCACACCA---CCAGGCTCCA 3'

   Energy:  -20.370001 kCal/Mol

Scores for this hit:
>hsa-miR-122	ENSG00000111725	119.00	-20.37	0.00	1 23	31 50	23	65.22%	73.91%

Score for this Scan:
Seq1,Seq2,Tot Score,Tot Energy,Max Score,Max Energy,Strand,Len1,Len2,Positions
>>hsa-miR-122	ENSG00000111725	119.00	-20.37	119.00	-20.37	29	22	1286	 30
Complete

Read Sequence:ENSG00000145996  CDK5 regulatory subunit associated protein 1-like 1 [Source:RefSeq_peptide;Acc:NP_060244](782 nt)
=-=-=-=-=-=-=-=-=-=-=-=-=-=-=-=-=-=-=-=-=-=-=-=-=-=-=-=-=-=-=-=
Performing Scan: hsa-miR-122 vs ENSG00000145996
=-=-=-=-=-=-=-=-=-=-=-=-=-=-=-=-=-=-=-=-=-=-=-=-=-=-=-=-=-=-=-=

   Forward:	Score: 132.000000  Q:16 to 23  R:659 to 680 Align Len (7) (100.00%) (100.00%)

   Query:    3' guuugugguaacaguGUGAGGU 5'
                               |||||||
   Ref:      5' attacaggcgtgagcCACTCCA 3'

   Energy:  -20.230000 kCal/Mol

Scores for this hit:
>hsa-miR-122	ENSG00000145996	132.00	-20.23	0.00	16 23	659 680	7	100.00%	100.00%

Score for this Scan:
Seq1,Seq2,Tot Score,Tot Energy,Max Score,Max Energy,Strand,Len1,Len2,Positions
>>hsa-miR-122	ENSG00000145996	132.00	-20.23	132.00	-20.23	30	22	782	 658
Complete

Read Sequence:ENSG00000177398  Uromodulin-like 1 precursor (Olfactorin). [Source:Uniprot/SWISSPROT;Acc:Q5DID0](626 nt)
=-=-=-=-=-=-=-=-=-=-=-=-=-=-=-=-=-=-=-=-=-=-=-=-=-=-=-=-=-=-=-=
Performing Scan: hsa-miR-122 vs ENSG00000177398
=-=-=-=-=-=-=-=-=-=-=-=-=-=-=-=-=-=-=-=-=-=-=-=-=-=-=-=-=-=-=-=
Score for this Scan:
No Hits Found above Threshold
Complete

Read Sequence:ENSG00000141655  Tumor necrosis factor receptor superfamily member 11A precursor (Receptor activator of NF-KB) (Osteoclast differentiation factor receptor) (ODFR) (CD265 antigen). [Source:Uniprot/SWISSPROT;Acc:Q9Y6Q6](2625 nt)
=-=-=-=-=-=-=-=-=-=-=-=-=-=-=-=-=-=-=-=-=-=-=-=-=-=-=-=-=-=-=-=
Performing Scan: hsa-miR-122 vs ENSG00000141655
=-=-=-=-=-=-=-=-=-=-=-=-=-=-=-=-=-=-=-=-=-=-=-=-=-=-=-=-=-=-=-=
Score for this Scan:
No Hits Found above Threshold
Complete

Read Sequence:ENSG00000159212  Chloride intracellular channel 6. [Source:Uniprot/SWISSPROT;Acc:Q96NY7](1739 nt)
=-=-=-=-=-=-=-=-=-=-=-=-=-=-=-=-=-=-=-=-=-=-=-=-=-=-=-=-=-=-=-=
Performing Scan: hsa-miR-122 vs ENSG00000159212
=-=-=-=-=-=-=-=-=-=-=-=-=-=-=-=-=-=-=-=-=-=-=-=-=-=-=-=-=-=-=-=
Score for this Scan:
No Hits Found above Threshold
Complete

Read Sequence:ENSG00000170233  NLRP1 protein. [Source:Uniprot/SPTREMBL;Acc:Q96AM0](375 nt)
=-=-=-=-=-=-=-=-=-=-=-=-=-=-=-=-=-=-=-=-=-=-=-=-=-=-=-=-=-=-=-=
Performing Scan: hsa-miR-122 vs ENSG00000170233
=-=-=-=-=-=-=-=-=-=-=-=-=-=-=-=-=-=-=-=-=-=-=-=-=-=-=-=-=-=-=-=
Score for this Scan:
No Hits Found above Threshold
Complete

Read Sequence:ENSG00000143674  Mitogen-activated protein kinase kinase kinase (EC 2.7.11.25) (Mixed lineage kinase 4). [Source:Uniprot/SWISSPROT;Acc:Q5TCX8](2436 nt)
=-=-=-=-=-=-=-=-=-=-=-=-=-=-=-=-=-=-=-=-=-=-=-=-=-=-=-=-=-=-=-=
Performing Scan: hsa-miR-122 vs ENSG00000143674
=-=-=-=-=-=-=-=-=-=-=-=-=-=-=-=-=-=-=-=-=-=-=-=-=-=-=-=-=-=-=-=
Score for this Scan:
No Hits Found above Threshold
Complete

Read Sequence:ENSG00000113211  Protocadherin beta 6 precursor (PCDH-beta6). [Source:Uniprot/SWISSPROT;Acc:Q9Y5E3](645 nt)
=-=-=-=-=-=-=-=-=-=-=-=-=-=-=-=-=-=-=-=-=-=-=-=-=-=-=-=-=-=-=-=
Performing Scan: hsa-miR-122 vs ENSG00000113211
=-=-=-=-=-=-=-=-=-=-=-=-=-=-=-=-=-=-=-=-=-=-=-=-=-=-=-=-=-=-=-=
Score for this Scan:
No Hits Found above Threshold
Complete

Read Sequence:ENSG00000180071  Ankyrin repeat domain-containing protein 18A. [Source:Uniprot/SWISSPROT;Acc:Q8IVF6](679 nt)
=-=-=-=-=-=-=-=-=-=-=-=-=-=-=-=-=-=-=-=-=-=-=-=-=-=-=-=-=-=-=-=
Performing Scan: hsa-miR-122 vs ENSG00000180071
=-=-=-=-=-=-=-=-=-=-=-=-=-=-=-=-=-=-=-=-=-=-=-=-=-=-=-=-=-=-=-=
Score for this Scan:
No Hits Found above Threshold
Complete

Read Sequence:ENSG00000115841  family with sequence similarity 82, member A (FAM82A), mRNA [Source:RefSeq_dna;Acc:NM_144713](141 nt)
=-=-=-=-=-=-=-=-=-=-=-=-=-=-=-=-=-=-=-=-=-=-=-=-=-=-=-=-=-=-=-=
Performing Scan: hsa-miR-122 vs ENSG00000115841
=-=-=-=-=-=-=-=-=-=-=-=-=-=-=-=-=-=-=-=-=-=-=-=-=-=-=-=-=-=-=-=
Score for this Scan:
No Hits Found above Threshold
Complete

Read Sequence:ENSG00000163239  Tudor domain-containing protein 10. [Source:Uniprot/SWISSPROT;Acc:Q5VZ19](481 nt)
=-=-=-=-=-=-=-=-=-=-=-=-=-=-=-=-=-=-=-=-=-=-=-=-=-=-=-=-=-=-=-=
Performing Scan: hsa-miR-122 vs ENSG00000163239
=-=-=-=-=-=-=-=-=-=-=-=-=-=-=-=-=-=-=-=-=-=-=-=-=-=-=-=-=-=-=-=
Score for this Scan:
No Hits Found above Threshold
Complete

Read Sequence:ENSG00000168438  Pre-mRNA-processing factor 17 (PRP17 homolog) (hPRP17) (Cell division cycle 40 homolog) (EH-binding protein 3) (Ehb3). [Source:Uniprot/SWISSPROT;Acc:O60508](333 nt)
=-=-=-=-=-=-=-=-=-=-=-=-=-=-=-=-=-=-=-=-=-=-=-=-=-=-=-=-=-=-=-=
Performing Scan: hsa-miR-122 vs ENSG00000168438
=-=-=-=-=-=-=-=-=-=-=-=-=-=-=-=-=-=-=-=-=-=-=-=-=-=-=-=-=-=-=-=
Score for this Scan:
No Hits Found above Threshold
Complete

Read Sequence:ENSG00000073712  Pleckstrin homology domain-containing family C member 1 (Kindlin-2) (Mitogen-inducible gene 2 protein) (Mig-2). [Source:Uniprot/SWISSPROT;Acc:Q96AC1](73 nt)
=-=-=-=-=-=-=-=-=-=-=-=-=-=-=-=-=-=-=-=-=-=-=-=-=-=-=-=-=-=-=-=
Performing Scan: hsa-miR-122 vs ENSG00000073712
=-=-=-=-=-=-=-=-=-=-=-=-=-=-=-=-=-=-=-=-=-=-=-=-=-=-=-=-=-=-=-=
Score for this Scan:
No Hits Found above Threshold
Complete

Read Sequence:ENSG00000182566  C-type lectin domain family 4 member G. [Source:Uniprot/SWISSPROT;Acc:Q6UXB4](400 nt)
=-=-=-=-=-=-=-=-=-=-=-=-=-=-=-=-=-=-=-=-=-=-=-=-=-=-=-=-=-=-=-=
Performing Scan: hsa-miR-122 vs ENSG00000182566
=-=-=-=-=-=-=-=-=-=-=-=-=-=-=-=-=-=-=-=-=-=-=-=-=-=-=-=-=-=-=-=

   Forward:	Score: 57.000000  Q:16 to 23  R:267 to 305 Align Len (24) (20.83%) (20.83%)

   Query:    3' guuugugguaacaguGUGAGGU----------------- 5'
                               | ||||                  
   Ref:      5' gatatgcctccacttCTCTCCCTAACCAAGGTTAGGTGA 3'

   Energy:  -20.090000 kCal/Mol

Scores for this hit:
>hsa-miR-122	ENSG00000182566	57.00	-20.09	0.00	16 23	267 305	24	20.83%	20.83%

Score for this Scan:
Seq1,Seq2,Tot Score,Tot Energy,Max Score,Max Energy,Strand,Len1,Len2,Positions
>>hsa-miR-122	ENSG00000182566	57.00	-20.09	57.00	-20.09	42	22	400	 266
Complete

Read Sequence:ENSG00000179979  cysteine-rich PAK1inhibitor [Source:RefSeq_peptide;Acc:NP_787114](127 nt)
=-=-=-=-=-=-=-=-=-=-=-=-=-=-=-=-=-=-=-=-=-=-=-=-=-=-=-=-=-=-=-=
Performing Scan: hsa-miR-122 vs ENSG00000179979
=-=-=-=-=-=-=-=-=-=-=-=-=-=-=-=-=-=-=-=-=-=-=-=-=-=-=-=-=-=-=-=
Score for this Scan:
No Hits Found above Threshold
Complete

Read Sequence:ENSG00000139131  Tyrosyl-tRNA synthetase, mitochondrial precursor (EC 6.1.1.1) (Tyrosine--tRNA ligase) (TyrRS). [Source:Uniprot/SWISSPROT;Acc:Q9Y2Z4](178 nt)
=-=-=-=-=-=-=-=-=-=-=-=-=-=-=-=-=-=-=-=-=-=-=-=-=-=-=-=-=-=-=-=
Performing Scan: hsa-miR-122 vs ENSG00000139131
=-=-=-=-=-=-=-=-=-=-=-=-=-=-=-=-=-=-=-=-=-=-=-=-=-=-=-=-=-=-=-=
Score for this Scan:
No Hits Found above Threshold
Complete

Read Sequence:ENSG00000206332  Tenascin-X (Fragment). [Source:Uniprot/SPTREMBL;Acc:O95682](2 nt)
=-=-=-=-=-=-=-=-=-=-=-=-=-=-=-=-=-=-=-=-=-=-=-=-=-=-=-=-=-=-=-=
Performing Scan: hsa-miR-122 vs ENSG00000206332
=-=-=-=-=-=-=-=-=-=-=-=-=-=-=-=-=-=-=-=-=-=-=-=-=-=-=-=-=-=-=-=
Score for this Scan:
No Hits Found above Threshold
Complete

Read Sequence:ENSG00000101115  Sal-like protein 4 (Zinc finger protein SALL4). [Source:Uniprot/SWISSPROT;Acc:Q9UJQ4](223 nt)
=-=-=-=-=-=-=-=-=-=-=-=-=-=-=-=-=-=-=-=-=-=-=-=-=-=-=-=-=-=-=-=
Performing Scan: hsa-miR-122 vs ENSG00000101115
=-=-=-=-=-=-=-=-=-=-=-=-=-=-=-=-=-=-=-=-=-=-=-=-=-=-=-=-=-=-=-=
Score for this Scan:
No Hits Found above Threshold
Complete

Read Sequence:ENSG00000150165  Annexin A8-like 1. [Source:Uniprot/SPTREMBL;Acc:Q5T2P7](851 nt)
=-=-=-=-=-=-=-=-=-=-=-=-=-=-=-=-=-=-=-=-=-=-=-=-=-=-=-=-=-=-=-=
Performing Scan: hsa-miR-122 vs ENSG00000150165
=-=-=-=-=-=-=-=-=-=-=-=-=-=-=-=-=-=-=-=-=-=-=-=-=-=-=-=-=-=-=-=
Score for this Scan:
No Hits Found above Threshold
Complete

Read Sequence:ENSG00000198393  Zinc finger protein 26 (Zinc finger protein KOX20). [Source:Uniprot/SWISSPROT;Acc:P17031](1086 nt)
=-=-=-=-=-=-=-=-=-=-=-=-=-=-=-=-=-=-=-=-=-=-=-=-=-=-=-=-=-=-=-=
Performing Scan: hsa-miR-122 vs ENSG00000198393
=-=-=-=-=-=-=-=-=-=-=-=-=-=-=-=-=-=-=-=-=-=-=-=-=-=-=-=-=-=-=-=

   Forward:	Score: 143.000000  Q:7 to 23  R:311 to 336 Align Len (20) (70.00%) (75.00%)

   Query:    3' guuuguGGUA----ACAGUGUGAGGU 5'
                      ||||     ||||||:||||
   Ref:      5' tgtgttCCATGGAAAGTCACATTCCA 3'

   Energy:  -23.100000 kCal/Mol

Scores for this hit:
>hsa-miR-122	ENSG00000198393	143.00	-23.10	0.00	7 23	311 336	20	70.00%	75.00%

Score for this Scan:
Seq1,Seq2,Tot Score,Tot Energy,Max Score,Max Energy,Strand,Len1,Len2,Positions
>>hsa-miR-122	ENSG00000198393	143.00	-23.10	143.00	-23.10	48	22	1086	 310
Complete

Read Sequence:ENSG00000067798  neuron navigator 3 [Source:RefSeq_peptide;Acc:NP_055718](1643 nt)
=-=-=-=-=-=-=-=-=-=-=-=-=-=-=-=-=-=-=-=-=-=-=-=-=-=-=-=-=-=-=-=
Performing Scan: hsa-miR-122 vs ENSG00000067798
=-=-=-=-=-=-=-=-=-=-=-=-=-=-=-=-=-=-=-=-=-=-=-=-=-=-=-=-=-=-=-=
Score for this Scan:
No Hits Found above Threshold
Complete

Read Sequence:ENSG00000101204  Neuronal acetylcholine receptor subunit alpha-4 precursor. [Source:Uniprot/SWISSPROT;Acc:P43681](2258 nt)
=-=-=-=-=-=-=-=-=-=-=-=-=-=-=-=-=-=-=-=-=-=-=-=-=-=-=-=-=-=-=-=
Performing Scan: hsa-miR-122 vs ENSG00000101204
=-=-=-=-=-=-=-=-=-=-=-=-=-=-=-=-=-=-=-=-=-=-=-=-=-=-=-=-=-=-=-=

   Forward:	Score: 112.000000  Q:2 to 22  R:2047 to 2071 Align Len (23) (65.22%) (73.91%)

   Query:    3' gUUUGUGGUAAC--AGU-GUGAGGu 5'
                 ||:||||:| |  | | | |||| 
   Ref:      5' tAAGCACCGTGGATTGACCTCTCCg 3'

   Energy:  -21.340000 kCal/Mol

Scores for this hit:
>hsa-miR-122	ENSG00000101204	112.00	-21.34	0.00	2 22	2047 2071	23	65.22%	73.91%

Score for this Scan:
Seq1,Seq2,Tot Score,Tot Energy,Max Score,Max Energy,Strand,Len1,Len2,Positions
>>hsa-miR-122	ENSG00000101204	112.00	-21.34	112.00	-21.34	50	22	2258	 2046
Complete

Read Sequence:ENSG00000134253  Tripartite motif-containing protein 45 (RING finger protein 99). [Source:Uniprot/SWISSPROT;Acc:Q9H8W5](1245 nt)
=-=-=-=-=-=-=-=-=-=-=-=-=-=-=-=-=-=-=-=-=-=-=-=-=-=-=-=-=-=-=-=
Performing Scan: hsa-miR-122 vs ENSG00000134253
=-=-=-=-=-=-=-=-=-=-=-=-=-=-=-=-=-=-=-=-=-=-=-=-=-=-=-=-=-=-=-=
Score for this Scan:
No Hits Found above Threshold
Complete

Read Sequence:ENSG00000049246  Period circadian protein homolog 3 (Circadian clock protein PERIOD 3) (hPER3) (Cell growth-inhibiting gene 13 protein). [Source:Uniprot/SWISSPROT;Acc:P56645](2422 nt)
=-=-=-=-=-=-=-=-=-=-=-=-=-=-=-=-=-=-=-=-=-=-=-=-=-=-=-=-=-=-=-=
Performing Scan: hsa-miR-122 vs ENSG00000049246
=-=-=-=-=-=-=-=-=-=-=-=-=-=-=-=-=-=-=-=-=-=-=-=-=-=-=-=-=-=-=-=

   Forward:	Score: 132.000000  Q:1 to 21  R:1766 to 1785 Align Len (20) (70.00%) (90.00%)

   Query:    3' GUUUGUGGUAACAGUGUGAGgu 5'
                ||:: |:||||| |:|||||  
   Ref:      5' CAGG-ATCATTG-CGCACTCat 3'

   Energy:  -21.570000 kCal/Mol

Scores for this hit:
>hsa-miR-122	ENSG00000049246	132.00	-21.57	0.00	1 21	1766 1785	20	70.00%	90.00%

Score for this Scan:
Seq1,Seq2,Tot Score,Tot Energy,Max Score,Max Energy,Strand,Len1,Len2,Positions
>>hsa-miR-122	ENSG00000049246	132.00	-21.57	132.00	-21.57	52	22	2422	 1765
Complete

Read Sequence:ENSG00000186226  Late cornified envelope protein 1E (Late envelope protein 5). [Source:Uniprot/SWISSPROT;Acc:Q5T753](770 nt)
=-=-=-=-=-=-=-=-=-=-=-=-=-=-=-=-=-=-=-=-=-=-=-=-=-=-=-=-=-=-=-=
Performing Scan: hsa-miR-122 vs ENSG00000186226
=-=-=-=-=-=-=-=-=-=-=-=-=-=-=-=-=-=-=-=-=-=-=-=-=-=-=-=-=-=-=-=
Score for this Scan:
No Hits Found above Threshold
Complete

Read Sequence:ENSG00000165119  Heterogeneous nuclear ribonucleoprotein K (hnRNP K) (Transformation up-regulated nuclear protein) (TUNP). [Source:Uniprot/SWISSPROT;Acc:P61978](71 nt)
=-=-=-=-=-=-=-=-=-=-=-=-=-=-=-=-=-=-=-=-=-=-=-=-=-=-=-=-=-=-=-=
Performing Scan: hsa-miR-122 vs ENSG00000165119
=-=-=-=-=-=-=-=-=-=-=-=-=-=-=-=-=-=-=-=-=-=-=-=-=-=-=-=-=-=-=-=
Score for this Scan:
No Hits Found above Threshold
Complete

Read Sequence:ENSG00000126804  Zinc finger and BTB domain-containing protein 1. [Source:Uniprot/SWISSPROT;Acc:Q9Y2K1](1793 nt)
=-=-=-=-=-=-=-=-=-=-=-=-=-=-=-=-=-=-=-=-=-=-=-=-=-=-=-=-=-=-=-=
Performing Scan: hsa-miR-122 vs ENSG00000126804
=-=-=-=-=-=-=-=-=-=-=-=-=-=-=-=-=-=-=-=-=-=-=-=-=-=-=-=-=-=-=-=
Score for this Scan:
No Hits Found above Threshold
Complete

Read Sequence:ENSG00000162607  Ubiquitin carboxyl-terminal hydrolase 1 (EC 3.1.2.15) (Ubiquitin thioesterase 1) (Ubiquitin-specific-processing protease 1) (Deubiquitinating enzyme 1) (hUBP). [Source:Uniprot/SWISSPROT;Acc:O94782](823 nt)
=-=-=-=-=-=-=-=-=-=-=-=-=-=-=-=-=-=-=-=-=-=-=-=-=-=-=-=-=-=-=-=
Performing Scan: hsa-miR-122 vs ENSG00000162607
=-=-=-=-=-=-=-=-=-=-=-=-=-=-=-=-=-=-=-=-=-=-=-=-=-=-=-=-=-=-=-=
Score for this Scan:
No Hits Found above Threshold
Complete

Read Sequence:ENSG00000134588  Ubiquitin carboxyl-terminal hydrolase 26 (EC 3.1.2.15) (Ubiquitin thioesterase 26) (Ubiquitin-specific-processing protease 26) (Deubiquitinating enzyme 26). [Source:Uniprot/SWISSPROT;Acc:Q9BXU7](848 nt)
=-=-=-=-=-=-=-=-=-=-=-=-=-=-=-=-=-=-=-=-=-=-=-=-=-=-=-=-=-=-=-=
Performing Scan: hsa-miR-122 vs ENSG00000134588
=-=-=-=-=-=-=-=-=-=-=-=-=-=-=-=-=-=-=-=-=-=-=-=-=-=-=-=-=-=-=-=
Score for this Scan:
No Hits Found above Threshold
Complete

Read Sequence:ENSG00000186790  Forkhead box protein E3 (Forkhead-related protein FKHL12) (Forkhead- related transcription factor 8) (FREAC-8). [Source:Uniprot/SWISSPROT;Acc:Q13461](776 nt)
=-=-=-=-=-=-=-=-=-=-=-=-=-=-=-=-=-=-=-=-=-=-=-=-=-=-=-=-=-=-=-=
Performing Scan: hsa-miR-122 vs ENSG00000186790
=-=-=-=-=-=-=-=-=-=-=-=-=-=-=-=-=-=-=-=-=-=-=-=-=-=-=-=-=-=-=-=
Score for this Scan:
No Hits Found above Threshold
Complete

Read Sequence:ENSG00000082196  Complement C1q tumor necrosis factor-related protein 3 precursor (Secretory protein CORS26). [Source:Uniprot/SWISSPROT;Acc:Q9BXJ4](2277 nt)
=-=-=-=-=-=-=-=-=-=-=-=-=-=-=-=-=-=-=-=-=-=-=-=-=-=-=-=-=-=-=-=
Performing Scan: hsa-miR-122 vs ENSG00000082196
=-=-=-=-=-=-=-=-=-=-=-=-=-=-=-=-=-=-=-=-=-=-=-=-=-=-=-=-=-=-=-=
Score for this Scan:
No Hits Found above Threshold
Complete

Read Sequence:ENSG00000116977  Galectin-8 (Gal-8) (Prostate carcinoma tumor antigen 1) (PCTA-1) (Po66 carbohydrate-binding protein) (Po66-CBP). [Source:Uniprot/SWISSPROT;Acc:O00214](1102 nt)
=-=-=-=-=-=-=-=-=-=-=-=-=-=-=-=-=-=-=-=-=-=-=-=-=-=-=-=-=-=-=-=
Performing Scan: hsa-miR-122 vs ENSG00000116977
=-=-=-=-=-=-=-=-=-=-=-=-=-=-=-=-=-=-=-=-=-=-=-=-=-=-=-=-=-=-=-=
Score for this Scan:
No Hits Found above Threshold
Complete

Read Sequence:ENSG00000171453  DNA-directed RNA polymerase I 40 kDa polypeptide (EC 2.7.7.6) (RPA40) (RPA39). [Source:Uniprot/SWISSPROT;Acc:O15160](202 nt)
=-=-=-=-=-=-=-=-=-=-=-=-=-=-=-=-=-=-=-=-=-=-=-=-=-=-=-=-=-=-=-=
Performing Scan: hsa-miR-122 vs ENSG00000171453
=-=-=-=-=-=-=-=-=-=-=-=-=-=-=-=-=-=-=-=-=-=-=-=-=-=-=-=-=-=-=-=
Score for this Scan:
No Hits Found above Threshold
Complete

Read Sequence:ENSG00000147382  similar to CG31232-PA, isoform A (LOC401218), mRNA [Source:RefSeq_dna;Acc:XR_016722](433 nt)
=-=-=-=-=-=-=-=-=-=-=-=-=-=-=-=-=-=-=-=-=-=-=-=-=-=-=-=-=-=-=-=
Performing Scan: hsa-miR-122 vs ENSG00000147382
=-=-=-=-=-=-=-=-=-=-=-=-=-=-=-=-=-=-=-=-=-=-=-=-=-=-=-=-=-=-=-=
Score for this Scan:
No Hits Found above Threshold
Complete

Read Sequence:ENSG00000183864  Tob2 protein (Transducer of erbB-2 2). [Source:Uniprot/SWISSPROT;Acc:Q14106](2823 nt)
=-=-=-=-=-=-=-=-=-=-=-=-=-=-=-=-=-=-=-=-=-=-=-=-=-=-=-=-=-=-=-=
Performing Scan: hsa-miR-122 vs ENSG00000183864
=-=-=-=-=-=-=-=-=-=-=-=-=-=-=-=-=-=-=-=-=-=-=-=-=-=-=-=-=-=-=-=

   Forward:	Score: 151.000000  Q:4 to 22  R:986 to 1019 Align Len (30) (53.33%) (56.67%)

   Query:    3' guuUGUGGUAACA---------G---UGUGAGGu 5'
                   |||||: |||         |   ||||||| 
   Ref:      5' gtgACACCGCTGTGGCTTAGCCCAAGACACTCCc 3'

   Energy:  -25.090000 kCal/Mol

Scores for this hit:
>hsa-miR-122	ENSG00000183864	151.00	-25.09	0.00	4 22	986 1019	30	53.33%	56.67%


   Forward:	Score: 116.000000  Q:2 to 22  R:1747 to 1767 Align Len (22) (68.18%) (77.27%)

   Query:    3' gUUUGUGGUAAC-AG-UGUGAGGu 5'
                 |::|||||  | || || |||| 
   Ref:      5' tAGGCACCA--GCTCTAC-CTCCc 3'

   Energy:  -20.180000 kCal/Mol

Scores for this hit:
>hsa-miR-122	ENSG00000183864	116.00	-20.18	0.00	2 22	1747 1767	22	68.18%	77.27%

Score for this Scan:
Seq1,Seq2,Tot Score,Tot Energy,Max Score,Max Energy,Strand,Len1,Len2,Positions
>>hsa-miR-122	ENSG00000183864	267.00	-45.27	151.00	-25.09	63	22	2823	 985 1746
Complete

Read Sequence:ENSG00000183878  Ubiquitously transcribed Y chromosome tetratricopeptide repeat protein (Ubiquitously transcribed TPR protein on the Y chromosome). [Source:Uniprot/SWISSPROT;Acc:O14607](1473 nt)
=-=-=-=-=-=-=-=-=-=-=-=-=-=-=-=-=-=-=-=-=-=-=-=-=-=-=-=-=-=-=-=
Performing Scan: hsa-miR-122 vs ENSG00000183878
=-=-=-=-=-=-=-=-=-=-=-=-=-=-=-=-=-=-=-=-=-=-=-=-=-=-=-=-=-=-=-=
Score for this Scan:
No Hits Found above Threshold
Complete

Read Sequence:ENSG00000198873  G protein-coupled receptor kinase 5 (EC 2.7.11.16) (G protein-coupled receptor kinase GRK5). [Source:Uniprot/SWISSPROT;Acc:P34947](552 nt)
=-=-=-=-=-=-=-=-=-=-=-=-=-=-=-=-=-=-=-=-=-=-=-=-=-=-=-=-=-=-=-=
Performing Scan: hsa-miR-122 vs ENSG00000198873
=-=-=-=-=-=-=-=-=-=-=-=-=-=-=-=-=-=-=-=-=-=-=-=-=-=-=-=-=-=-=-=
Score for this Scan:
No Hits Found above Threshold
Complete

Read Sequence:ENSG00000108255  Beta crystallin A3 [Contains: Beta crystallin A3, isoform A1, Delta4 form; Beta crystallin A3, isoform A1, Delta7 form; Beta crystallin A3, isoform A1, Delta8 form]. [Source:Uniprot/SWISSPROT;Acc:P05813](133 nt)
=-=-=-=-=-=-=-=-=-=-=-=-=-=-=-=-=-=-=-=-=-=-=-=-=-=-=-=-=-=-=-=
Performing Scan: hsa-miR-122 vs ENSG00000108255
=-=-=-=-=-=-=-=-=-=-=-=-=-=-=-=-=-=-=-=-=-=-=-=-=-=-=-=-=-=-=-=
Score for this Scan:
No Hits Found above Threshold
Complete

Read Sequence:ENSG00000174400  (1099 nt)
=-=-=-=-=-=-=-=-=-=-=-=-=-=-=-=-=-=-=-=-=-=-=-=-=-=-=-=-=-=-=-=
Performing Scan: hsa-miR-122 vs ENSG00000174400
=-=-=-=-=-=-=-=-=-=-=-=-=-=-=-=-=-=-=-=-=-=-=-=-=-=-=-=-=-=-=-=
Score for this Scan:
No Hits Found above Threshold
Complete

Read Sequence:ENSG00000204231  Retinoic acid receptor RXR-beta (Retinoid X receptor beta). [Source:Uniprot/SWISSPROT;Acc:P28702](1093 nt)
=-=-=-=-=-=-=-=-=-=-=-=-=-=-=-=-=-=-=-=-=-=-=-=-=-=-=-=-=-=-=-=
Performing Scan: hsa-miR-122 vs ENSG00000204231
=-=-=-=-=-=-=-=-=-=-=-=-=-=-=-=-=-=-=-=-=-=-=-=-=-=-=-=-=-=-=-=
Score for this Scan:
No Hits Found above Threshold
Complete

Read Sequence:ENSG00000126216  Gamma-tubulin complex component 3 (GCP-3) (Spindle pole body protein Spc98 homolog) (hSpc98) (hGCP3) (h104p). [Source:Uniprot/SWISSPROT;Acc:Q96CW5](986 nt)
=-=-=-=-=-=-=-=-=-=-=-=-=-=-=-=-=-=-=-=-=-=-=-=-=-=-=-=-=-=-=-=
Performing Scan: hsa-miR-122 vs ENSG00000126216
=-=-=-=-=-=-=-=-=-=-=-=-=-=-=-=-=-=-=-=-=-=-=-=-=-=-=-=-=-=-=-=

   Forward:	Score: 147.000000  Q:1 to 23  R:874 to 901 Align Len (28) (67.86%) (71.43%)

   Query:    3' GU-UUGUGGU--AACA---GUGUGAGGU 5'
                || |:| |||  ||||   ||||| |||
   Ref:      5' CACAGCCCCACTTTGTGTACACACACCA 3'

   Energy:  -20.660000 kCal/Mol

Scores for this hit:
>hsa-miR-122	ENSG00000126216	147.00	-20.66	0.00	1 23	874 901	28	67.86%	71.43%


   Forward:	Score: 115.000000  Q:1 to 21  R:737 to 758 Align Len (20) (75.00%) (80.00%)

   Query:    3' GUUUGUGGUAACAGUGUGAGgu 5'
                ||||| ||  |||||| :||  
   Ref:      5' CAAACTCCTCTGTCACTTTCtg 3'

   Energy:  -20.360001 kCal/Mol

Scores for this hit:
>hsa-miR-122	ENSG00000126216	115.00	-20.36	0.00	1 21	737 758	20	75.00%	80.00%

Score for this Scan:
Seq1,Seq2,Tot Score,Tot Energy,Max Score,Max Energy,Strand,Len1,Len2,Positions
>>hsa-miR-122	ENSG00000126216	262.00	-41.02	147.00	-20.66	69	22	986	 873 736
Complete

Read Sequence:ENSG00000149451  ADAM 33 precursor (EC 3.4.24.-) (A disintegrin and metalloproteinase domain 33). [Source:Uniprot/SWISSPROT;Acc:Q9BZ11](998 nt)
=-=-=-=-=-=-=-=-=-=-=-=-=-=-=-=-=-=-=-=-=-=-=-=-=-=-=-=-=-=-=-=
Performing Scan: hsa-miR-122 vs ENSG00000149451
=-=-=-=-=-=-=-=-=-=-=-=-=-=-=-=-=-=-=-=-=-=-=-=-=-=-=-=-=-=-=-=

   Forward:	Score: 147.000000  Q:5 to 23  R:919 to 937 Align Len (18) (72.22%) (77.78%)

   Query:    3' guuuGUGGUAACAGUGUGAGGU 5'
                    ||||| |   :|||||||
   Ref:      5' gtggCACCACT---GCACTCCA 3'

   Energy:  -21.420000 kCal/Mol

Scores for this hit:
>hsa-miR-122	ENSG00000149451	147.00	-21.42	0.00	5 23	919 937	18	72.22%	77.78%


   Forward:	Score: 146.000000  Q:3 to 21  R:200 to 222 Align Len (19) (73.68%) (84.21%)

   Query:    3' guUUGUGGU-AACAGUGUGAGgu 5'
                  |||||:: | | |||||||  
   Ref:      5' agAACACTGCTGGGCACACTCtc 3'

   Energy:  -24.440001 kCal/Mol

Scores for this hit:
>hsa-miR-122	ENSG00000149451	146.00	-24.44	0.00	3 21	200 222	19	73.68%	84.21%


   Forward:	Score: 108.000000  Q:1 to 23  R:750 to 772 Align Len (23) (56.52%) (69.57%)

   Query:    3' GUUUGUGGU-AACAGUGUGAGGU 5'
                ||:| :|||   | : ||| |||
   Ref:      5' CAGAGGCCAGCAGGTCCACACCA 3'

   Energy:  -21.010000 kCal/Mol

Scores for this hit:
>hsa-miR-122	ENSG00000149451	108.00	-21.01	0.00	1 23	750 772	23	56.52%	69.57%

Score for this Scan:
Seq1,Seq2,Tot Score,Tot Energy,Max Score,Max Energy,Strand,Len1,Len2,Positions
>>hsa-miR-122	ENSG00000149451	401.00	-66.87	147.00	-24.44	70	22	998	 918 199 749
Complete

Read Sequence:ENSG00000112530  Parkin coregulated gene protein (PARK2 coregulated) (Molecular chaperone/chaperonin-binding protein). [Source:Uniprot/SWISSPROT;Acc:Q96M98](324 nt)
=-=-=-=-=-=-=-=-=-=-=-=-=-=-=-=-=-=-=-=-=-=-=-=-=-=-=-=-=-=-=-=
Performing Scan: hsa-miR-122 vs ENSG00000112530
=-=-=-=-=-=-=-=-=-=-=-=-=-=-=-=-=-=-=-=-=-=-=-=-=-=-=-=-=-=-=-=
Score for this Scan:
No Hits Found above Threshold
Complete

Read Sequence:ENSG00000198500  MGC10850 protein. [Source:Uniprot/SPTREMBL;Acc:Q96C21](533 nt)
=-=-=-=-=-=-=-=-=-=-=-=-=-=-=-=-=-=-=-=-=-=-=-=-=-=-=-=-=-=-=-=
Performing Scan: hsa-miR-122 vs ENSG00000198500
=-=-=-=-=-=-=-=-=-=-=-=-=-=-=-=-=-=-=-=-=-=-=-=-=-=-=-=-=-=-=-=
Score for this Scan:
No Hits Found above Threshold
Complete

Read Sequence:ENSG00000167531  Alpha-lactalbumin precursor (Lactose synthase B protein) (Lysozyme- like protein 7). [Source:Uniprot/SWISSPROT;Acc:P00709](272 nt)
=-=-=-=-=-=-=-=-=-=-=-=-=-=-=-=-=-=-=-=-=-=-=-=-=-=-=-=-=-=-=-=
Performing Scan: hsa-miR-122 vs ENSG00000167531
=-=-=-=-=-=-=-=-=-=-=-=-=-=-=-=-=-=-=-=-=-=-=-=-=-=-=-=-=-=-=-=
Score for this Scan:
No Hits Found above Threshold
Complete

Read Sequence:ENSG00000169218  R-spondin-1 precursor (Roof plate-specific spondin-1) (hRspo1). [Source:Uniprot/SWISSPROT;Acc:Q2MKA7](1405 nt)
=-=-=-=-=-=-=-=-=-=-=-=-=-=-=-=-=-=-=-=-=-=-=-=-=-=-=-=-=-=-=-=
Performing Scan: hsa-miR-122 vs ENSG00000169218
=-=-=-=-=-=-=-=-=-=-=-=-=-=-=-=-=-=-=-=-=-=-=-=-=-=-=-=-=-=-=-=

   Forward:	Score: 163.000000  Q:1 to 23  R:93 to 109 Align Len (22) (72.73%) (72.73%)

   Query:    3' GUUUGUGGUAACAGUGUGAGGU 5'
                || ||| ||    |||||||||
   Ref:      5' CATACA-CA----CACACTCCA 3'

   Energy:  -20.110001 kCal/Mol

Scores for this hit:
>hsa-miR-122	ENSG00000169218	163.00	-20.11	0.00	1 23	93 109	22	72.73%	72.73%


   Forward:	Score: 135.000000  Q:2 to 22  R:617 to 638 Align Len (20) (60.00%) (75.00%)

   Query:    3' gUUUGUGGUAACAGUGUGAGGu 5'
                 |:|||| :    ||||:||| 
   Ref:      5' tAGACACAGGCACCACATTCCt 3'

   Energy:  -20.110001 kCal/Mol

Scores for this hit:
>hsa-miR-122	ENSG00000169218	135.00	-20.11	0.00	2 22	617 638	20	60.00%	75.00%


   Forward:	Score: 124.000000  Q:1 to 21  R:214 to 231 Align Len (20) (70.00%) (75.00%)

   Query:    3' GUUUGUGGUAACAGUGUGAGgu 5'
                ||:||||||    ||||| |  
   Ref:      5' CAGACACCA----CACACACac 3'

   Energy:  -20.360001 kCal/Mol

Scores for this hit:
>hsa-miR-122	ENSG00000169218	124.00	-20.36	0.00	1 21	214 231	20	70.00%	75.00%

Score for this Scan:
Seq1,Seq2,Tot Score,Tot Energy,Max Score,Max Energy,Strand,Len1,Len2,Positions
>>hsa-miR-122	ENSG00000169218	422.00	-60.58	163.00	-20.36	74	22	1405	 92 616 213
Complete

Read Sequence:ENSG00000135930  Eukaryotic translation initiation factor 4E type 2 (eIF4E type 2) (eIF-4E type 2) (mRNA cap-binding protein type 3) (Eukaryotic translation initiation factor 4E-like 3) (Eukaryotic translation initiation factor 4E homologous protein) (mRNA cap-binding pro [Source:Uniprot/SWISSPROT;Acc:O60573](2696 nt)
=-=-=-=-=-=-=-=-=-=-=-=-=-=-=-=-=-=-=-=-=-=-=-=-=-=-=-=-=-=-=-=
Performing Scan: hsa-miR-122 vs ENSG00000135930
=-=-=-=-=-=-=-=-=-=-=-=-=-=-=-=-=-=-=-=-=-=-=-=-=-=-=-=-=-=-=-=
Score for this Scan:
No Hits Found above Threshold
Complete

Read Sequence:ENSG00000144035  Probable N-acetyltransferase 8 (EC 2.3.1.-) (Camello-like protein 1). [Source:Uniprot/SWISSPROT;Acc:Q9UHE5](112 nt)
=-=-=-=-=-=-=-=-=-=-=-=-=-=-=-=-=-=-=-=-=-=-=-=-=-=-=-=-=-=-=-=
Performing Scan: hsa-miR-122 vs ENSG00000144035
=-=-=-=-=-=-=-=-=-=-=-=-=-=-=-=-=-=-=-=-=-=-=-=-=-=-=-=-=-=-=-=
Score for this Scan:
No Hits Found above Threshold
Complete

Read Sequence:ENSG00000176463  Solute carrier organic anion transporter family member 3A1 (Solute carrier family 21 member 11) (Sodium-independent organic anion transporter D) (Organic anion-transporting polypeptide D) (OATP-D) (Organic anion transporter polypeptide-related protein 3) [Source:Uniprot/SWISSPROT;Acc:Q9UIG8](414 nt)
=-=-=-=-=-=-=-=-=-=-=-=-=-=-=-=-=-=-=-=-=-=-=-=-=-=-=-=-=-=-=-=
Performing Scan: hsa-miR-122 vs ENSG00000176463
=-=-=-=-=-=-=-=-=-=-=-=-=-=-=-=-=-=-=-=-=-=-=-=-=-=-=-=-=-=-=-=
Score for this Scan:
No Hits Found above Threshold
Complete

Read Sequence:ENSG00000205133  (1286 nt)
=-=-=-=-=-=-=-=-=-=-=-=-=-=-=-=-=-=-=-=-=-=-=-=-=-=-=-=-=-=-=-=
Performing Scan: hsa-miR-122 vs ENSG00000205133
=-=-=-=-=-=-=-=-=-=-=-=-=-=-=-=-=-=-=-=-=-=-=-=-=-=-=-=-=-=-=-=
Score for this Scan:
No Hits Found above Threshold
Complete

Read Sequence:ENSG00000123975  Cyclin-dependent kinases regulatory subunit 2 (CKS-2). [Source:Uniprot/SWISSPROT;Acc:P33552](278 nt)
=-=-=-=-=-=-=-=-=-=-=-=-=-=-=-=-=-=-=-=-=-=-=-=-=-=-=-=-=-=-=-=
Performing Scan: hsa-miR-122 vs ENSG00000123975
=-=-=-=-=-=-=-=-=-=-=-=-=-=-=-=-=-=-=-=-=-=-=-=-=-=-=-=-=-=-=-=
Score for this Scan:
No Hits Found above Threshold
Complete

Read Sequence:ENSG00000068028  Ras association domain-containing protein 1. [Source:Uniprot/SWISSPROT;Acc:Q9NS23](1147 nt)
=-=-=-=-=-=-=-=-=-=-=-=-=-=-=-=-=-=-=-=-=-=-=-=-=-=-=-=-=-=-=-=
Performing Scan: hsa-miR-122 vs ENSG00000068028
=-=-=-=-=-=-=-=-=-=-=-=-=-=-=-=-=-=-=-=-=-=-=-=-=-=-=-=-=-=-=-=
Score for this Scan:
No Hits Found above Threshold
Complete

Read Sequence:ENSG00000130234  Angiotensin-converting enzyme 2 precursor (EC 3.4.17.-) (ACE-related carboxypeptidase) (Angiotensin-converting enzyme homolog) (ACEH). [Source:Uniprot/SWISSPROT;Acc:Q9BYF1](872 nt)
=-=-=-=-=-=-=-=-=-=-=-=-=-=-=-=-=-=-=-=-=-=-=-=-=-=-=-=-=-=-=-=
Performing Scan: hsa-miR-122 vs ENSG00000130234
=-=-=-=-=-=-=-=-=-=-=-=-=-=-=-=-=-=-=-=-=-=-=-=-=-=-=-=-=-=-=-=
Score for this Scan:
No Hits Found above Threshold
Complete

Read Sequence:ENSG00000123607  tetratricopeptide repeat domain 21B [Source:RefSeq_peptide;Acc:NP_079029](423 nt)
=-=-=-=-=-=-=-=-=-=-=-=-=-=-=-=-=-=-=-=-=-=-=-=-=-=-=-=-=-=-=-=
Performing Scan: hsa-miR-122 vs ENSG00000123607
=-=-=-=-=-=-=-=-=-=-=-=-=-=-=-=-=-=-=-=-=-=-=-=-=-=-=-=-=-=-=-=
Score for this Scan:
No Hits Found above Threshold
Complete

Read Sequence:ENSG00000187979  CDNA FLJ26056 fis, clone PRS03239. [Source:Uniprot/SPTREMBL;Acc:Q6ZPC6](1362 nt)
=-=-=-=-=-=-=-=-=-=-=-=-=-=-=-=-=-=-=-=-=-=-=-=-=-=-=-=-=-=-=-=
Performing Scan: hsa-miR-122 vs ENSG00000187979
=-=-=-=-=-=-=-=-=-=-=-=-=-=-=-=-=-=-=-=-=-=-=-=-=-=-=-=-=-=-=-=
Score for this Scan:
No Hits Found above Threshold
Complete

Read Sequence:ENSG00000159023  Protein 4.1 (Band 4.1) (P4.1) (EPB4.1) (4.1R). [Source:Uniprot/SWISSPROT;Acc:P11171](42 nt)
=-=-=-=-=-=-=-=-=-=-=-=-=-=-=-=-=-=-=-=-=-=-=-=-=-=-=-=-=-=-=-=
Performing Scan: hsa-miR-122 vs ENSG00000159023
=-=-=-=-=-=-=-=-=-=-=-=-=-=-=-=-=-=-=-=-=-=-=-=-=-=-=-=-=-=-=-=
Score for this Scan:
No Hits Found above Threshold
Complete

Read Sequence:ENSG00000183255  Pituitary tumor-transforming gene 1 protein-interacting protein precursor (Pituitary tumor-transforming gene protein-binding factor) (PTTG-binding factor) (PBF). [Source:Uniprot/SWISSPROT;Acc:P53801](1983 nt)
=-=-=-=-=-=-=-=-=-=-=-=-=-=-=-=-=-=-=-=-=-=-=-=-=-=-=-=-=-=-=-=
Performing Scan: hsa-miR-122 vs ENSG00000183255
=-=-=-=-=-=-=-=-=-=-=-=-=-=-=-=-=-=-=-=-=-=-=-=-=-=-=-=-=-=-=-=

   Forward:	Score: 155.000000  Q:7 to 23  R:1372 to 1393 Align Len (16) (87.50%) (93.75%)

   Query:    3' guuuguGGUAACAGUGUGAGGU 5'
                      ||||| |||||||:||
   Ref:      5' tgcgttCCATTTTCACACTTCA 3'

   Energy:  -24.090000 kCal/Mol

Scores for this hit:
>hsa-miR-122	ENSG00000183255	155.00	-24.09	0.00	7 23	1372 1393	16	87.50%	93.75%

Score for this Scan:
Seq1,Seq2,Tot Score,Tot Energy,Max Score,Max Energy,Strand,Len1,Len2,Positions
>>hsa-miR-122	ENSG00000183255	155.00	-24.09	155.00	-24.09	85	22	1983	 1371
Complete

Read Sequence:ENSG00000148053  BDNF/NT-3 growth factors receptor precursor (EC 2.7.10.1) (Neurotrophic tyrosine kinase receptor type 2) (TrkB tyrosine kinase) (GP145-TrkB) (Trk-B). [Source:Uniprot/SWISSPROT;Acc:Q16620](886 nt)
=-=-=-=-=-=-=-=-=-=-=-=-=-=-=-=-=-=-=-=-=-=-=-=-=-=-=-=-=-=-=-=
Performing Scan: hsa-miR-122 vs ENSG00000148053
=-=-=-=-=-=-=-=-=-=-=-=-=-=-=-=-=-=-=-=-=-=-=-=-=-=-=-=-=-=-=-=

   Forward:	Score: 157.000000  Q:1 to 23  R:365 to 397 Align Len (33) (57.58%) (63.64%)

   Query:    3' GUUUGUGGU-AACA--------G--UGUGAGGU 5'
                |||||:: | ||||        |  ||||||||
   Ref:      5' CAAACGTAATTTGTTATATCAGCAGACACTCCA 3'

   Energy:  -21.120001 kCal/Mol

Scores for this hit:
>hsa-miR-122	ENSG00000148053	157.00	-21.12	0.00	1 23	365 397	33	57.58%	63.64%

Score for this Scan:
Seq1,Seq2,Tot Score,Tot Energy,Max Score,Max Energy,Strand,Len1,Len2,Positions
>>hsa-miR-122	ENSG00000148053	157.00	-21.12	157.00	-21.12	86	22	886	 364
Complete

Read Sequence:ENSG00000114698  Phospholipid scramblase 4 (PL scramblase 4) (Ca(2+)-dependent phospholipid scramblase 4) (TRA1) (Cell growth-inhibiting gene 43 protein). [Source:Uniprot/SWISSPROT;Acc:Q9NRQ2](2006 nt)
=-=-=-=-=-=-=-=-=-=-=-=-=-=-=-=-=-=-=-=-=-=-=-=-=-=-=-=-=-=-=-=
Performing Scan: hsa-miR-122 vs ENSG00000114698
=-=-=-=-=-=-=-=-=-=-=-=-=-=-=-=-=-=-=-=-=-=-=-=-=-=-=-=-=-=-=-=
Score for this Scan:
No Hits Found above Threshold
Complete

Read Sequence:ENSG00000135597  RalBP1-associated Eps domain-containing protein 1 (RalBP1-interacting protein 1). [Source:Uniprot/SWISSPROT;Acc:Q96D71](580 nt)
=-=-=-=-=-=-=-=-=-=-=-=-=-=-=-=-=-=-=-=-=-=-=-=-=-=-=-=-=-=-=-=
Performing Scan: hsa-miR-122 vs ENSG00000135597
=-=-=-=-=-=-=-=-=-=-=-=-=-=-=-=-=-=-=-=-=-=-=-=-=-=-=-=-=-=-=-=
Score for this Scan:
No Hits Found above Threshold
Complete

Read Sequence:ENSG00000069493  osteoclast inhibitory lectin isoform 1 [Source:RefSeq_peptide;Acc:NP_037401](1511 nt)
=-=-=-=-=-=-=-=-=-=-=-=-=-=-=-=-=-=-=-=-=-=-=-=-=-=-=-=-=-=-=-=
Performing Scan: hsa-miR-122 vs ENSG00000069493
=-=-=-=-=-=-=-=-=-=-=-=-=-=-=-=-=-=-=-=-=-=-=-=-=-=-=-=-=-=-=-=
Score for this Scan:
No Hits Found above Threshold
Complete

Read Sequence:ENSG00000172009  Thimet oligopeptidase (EC 3.4.24.15) (Endopeptidase 24.15) (MP78). [Source:Uniprot/SWISSPROT;Acc:P52888](314 nt)
=-=-=-=-=-=-=-=-=-=-=-=-=-=-=-=-=-=-=-=-=-=-=-=-=-=-=-=-=-=-=-=
Performing Scan: hsa-miR-122 vs ENSG00000172009
=-=-=-=-=-=-=-=-=-=-=-=-=-=-=-=-=-=-=-=-=-=-=-=-=-=-=-=-=-=-=-=
Score for this Scan:
No Hits Found above Threshold
Complete

Read Sequence:ENSG00000203948  cancer/testis antigen CT45 [Source:RefSeq_peptide;Acc:NP_689795](193 nt)
=-=-=-=-=-=-=-=-=-=-=-=-=-=-=-=-=-=-=-=-=-=-=-=-=-=-=-=-=-=-=-=
Performing Scan: hsa-miR-122 vs ENSG00000203948
=-=-=-=-=-=-=-=-=-=-=-=-=-=-=-=-=-=-=-=-=-=-=-=-=-=-=-=-=-=-=-=
Score for this Scan:
No Hits Found above Threshold
Complete

Read Sequence:ENSG00000187736  Non-homologous end-joining factor 1 (Protein cernunnos) (XRCC4-like factor). [Source:Uniprot/SWISSPROT;Acc:Q9H9Q4](2476 nt)
=-=-=-=-=-=-=-=-=-=-=-=-=-=-=-=-=-=-=-=-=-=-=-=-=-=-=-=-=-=-=-=
Performing Scan: hsa-miR-122 vs ENSG00000187736
=-=-=-=-=-=-=-=-=-=-=-=-=-=-=-=-=-=-=-=-=-=-=-=-=-=-=-=-=-=-=-=

   Forward:	Score: 146.000000  Q:2 to 21  R:1712 to 1729 Align Len (19) (73.68%) (78.95%)

   Query:    3' gUUUGUGGUAACAGUGUGAGgu 5'
                 ||:|||||    |||||||  
   Ref:      5' aAAGCACCA----CACACTCag 3'

   Energy:  -21.559999 kCal/Mol

Scores for this hit:
>hsa-miR-122	ENSG00000187736	146.00	-21.56	0.00	2 21	1712 1729	19	73.68%	78.95%

Score for this Scan:
Seq1,Seq2,Tot Score,Tot Energy,Max Score,Max Energy,Strand,Len1,Len2,Positions
>>hsa-miR-122	ENSG00000187736	146.00	-21.56	146.00	-21.56	92	22	2476	 1711
Complete

Read Sequence:ENSG00000169885  Calmodulin-like protein 6 (Calglandulin-like protein). [Source:Uniprot/SWISSPROT;Acc:Q8TD86](103 nt)
=-=-=-=-=-=-=-=-=-=-=-=-=-=-=-=-=-=-=-=-=-=-=-=-=-=-=-=-=-=-=-=
Performing Scan: hsa-miR-122 vs ENSG00000169885
=-=-=-=-=-=-=-=-=-=-=-=-=-=-=-=-=-=-=-=-=-=-=-=-=-=-=-=-=-=-=-=
Score for this Scan:
No Hits Found above Threshold
Complete

Read Sequence:ENSG00000123388  Homeobox protein Hox-C11. [Source:Uniprot/SWISSPROT;Acc:O43248](1004 nt)
=-=-=-=-=-=-=-=-=-=-=-=-=-=-=-=-=-=-=-=-=-=-=-=-=-=-=-=-=-=-=-=
Performing Scan: hsa-miR-122 vs ENSG00000123388
=-=-=-=-=-=-=-=-=-=-=-=-=-=-=-=-=-=-=-=-=-=-=-=-=-=-=-=-=-=-=-=

   Forward:	Score: 151.000000  Q:5 to 23  R:123 to 148 Align Len (22) (68.18%) (77.27%)

   Query:    3' guuuGUGGUAACA---G-UGUGAGGU 5'
                    ||||: |||   | :|||||||
   Ref:      5' ccccCACCGCTGTGGCCGGCACTCCA 3'

   Energy:  -22.920000 kCal/Mol

Scores for this hit:
>hsa-miR-122	ENSG00000123388	151.00	-22.92	0.00	5 23	123 148	22	68.18%	77.27%

Score for this Scan:
Seq1,Seq2,Tot Score,Tot Energy,Max Score,Max Energy,Strand,Len1,Len2,Positions
>>hsa-miR-122	ENSG00000123388	151.00	-22.92	151.00	-22.92	94	22	1004	 122
Complete

Read Sequence:ENSG00000189182  Keratin, type II cytoskeletal 1b (Keratin-77). [Source:Uniprot/SWISSPROT;Acc:Q7Z794](1306 nt)
=-=-=-=-=-=-=-=-=-=-=-=-=-=-=-=-=-=-=-=-=-=-=-=-=-=-=-=-=-=-=-=
Performing Scan: hsa-miR-122 vs ENSG00000189182
=-=-=-=-=-=-=-=-=-=-=-=-=-=-=-=-=-=-=-=-=-=-=-=-=-=-=-=-=-=-=-=
Score for this Scan:
No Hits Found above Threshold
Complete

Read Sequence:ENSG00000196747  Histone H2A type 1 (H2A.1). [Source:Uniprot/SWISSPROT;Acc:P0C0S8](816 nt)
=-=-=-=-=-=-=-=-=-=-=-=-=-=-=-=-=-=-=-=-=-=-=-=-=-=-=-=-=-=-=-=
Performing Scan: hsa-miR-122 vs ENSG00000196747
=-=-=-=-=-=-=-=-=-=-=-=-=-=-=-=-=-=-=-=-=-=-=-=-=-=-=-=-=-=-=-=
Score for this Scan:
No Hits Found above Threshold
Complete

Read Sequence:ENSG00000131795  RNA-binding protein 8A (RNA-binding motif protein 8A) (Ribonucleoprotein RBM8A) (RNA-binding protein Y14) (Binder of OVCA1- 1) (BOV-1). [Source:Uniprot/SWISSPROT;Acc:Q9Y5S9](240 nt)
=-=-=-=-=-=-=-=-=-=-=-=-=-=-=-=-=-=-=-=-=-=-=-=-=-=-=-=-=-=-=-=
Performing Scan: hsa-miR-122 vs ENSG00000131795
=-=-=-=-=-=-=-=-=-=-=-=-=-=-=-=-=-=-=-=-=-=-=-=-=-=-=-=-=-=-=-=
Score for this Scan:
No Hits Found above Threshold
Complete

Read Sequence:ENSG00000125409  Tektin-3. [Source:Uniprot/SWISSPROT;Acc:Q9BXF9](122 nt)
=-=-=-=-=-=-=-=-=-=-=-=-=-=-=-=-=-=-=-=-=-=-=-=-=-=-=-=-=-=-=-=
Performing Scan: hsa-miR-122 vs ENSG00000125409
=-=-=-=-=-=-=-=-=-=-=-=-=-=-=-=-=-=-=-=-=-=-=-=-=-=-=-=-=-=-=-=
Score for this Scan:
No Hits Found above Threshold
Complete

Read Sequence:ENSG00000188055  CDNA FLJ41980 fis, clone SMINT2007391. [Source:Uniprot/SPTREMBL;Acc:Q6ZVX1](1759 nt)
=-=-=-=-=-=-=-=-=-=-=-=-=-=-=-=-=-=-=-=-=-=-=-=-=-=-=-=-=-=-=-=
Performing Scan: hsa-miR-122 vs ENSG00000188055
=-=-=-=-=-=-=-=-=-=-=-=-=-=-=-=-=-=-=-=-=-=-=-=-=-=-=-=-=-=-=-=

   Forward:	Score: 104.000000  Q:3 to 23  R:968 to 990 Align Len (21) (61.90%) (80.95%)

   Query:    3' guUUGUGGUAAC-AGUGUGAGGU 5'
                  |:||: ||||  |: :|||||
   Ref:      5' ggAGCATGATTGCCCGAGCTCCA 3'

   Energy:  -20.230000 kCal/Mol

Scores for this hit:
>hsa-miR-122	ENSG00000188055	104.00	-20.23	0.00	3 23	968 990	21	61.90%	80.95%

Score for this Scan:
Seq1,Seq2,Tot Score,Tot Energy,Max Score,Max Energy,Strand,Len1,Len2,Positions
>>hsa-miR-122	ENSG00000188055	104.00	-20.23	104.00	-20.23	99	22	1759	 967
Complete

Read Sequence:ENSG00000164430  Uncharacterized protein C6orf150. [Source:Uniprot/SWISSPROT;Acc:Q8N884](223 nt)
=-=-=-=-=-=-=-=-=-=-=-=-=-=-=-=-=-=-=-=-=-=-=-=-=-=-=-=-=-=-=-=
Performing Scan: hsa-miR-122 vs ENSG00000164430
=-=-=-=-=-=-=-=-=-=-=-=-=-=-=-=-=-=-=-=-=-=-=-=-=-=-=-=-=-=-=-=

   Forward:	Score: 147.000000  Q:5 to 23  R:174 to 192 Align Len (18) (72.22%) (77.78%)

   Query:    3' guuuGUGGUAACAGUGUGAGGU 5'
                    ||||| |   :|||||||
   Ref:      5' atggCACCACT---GCACTCCA 3'

   Energy:  -21.420000 kCal/Mol

Scores for this hit:
>hsa-miR-122	ENSG00000164430	147.00	-21.42	0.00	5 23	174 192	18	72.22%	77.78%

Score for this Scan:
Seq1,Seq2,Tot Score,Tot Energy,Max Score,Max Energy,Strand,Len1,Len2,Positions
>>hsa-miR-122	ENSG00000164430	147.00	-21.42	147.00	-21.42	100	22	223	 173
Complete

Read Sequence:ENSG00000130005  Guanidinoacetate N-methyltransferase (EC 2.1.1.2). [Source:Uniprot/SWISSPROT;Acc:Q14353](269 nt)
=-=-=-=-=-=-=-=-=-=-=-=-=-=-=-=-=-=-=-=-=-=-=-=-=-=-=-=-=-=-=-=
Performing Scan: hsa-miR-122 vs ENSG00000130005
=-=-=-=-=-=-=-=-=-=-=-=-=-=-=-=-=-=-=-=-=-=-=-=-=-=-=-=-=-=-=-=
Score for this Scan:
No Hits Found above Threshold
Complete

Read Sequence:ENSG00000136478  Testis-expressed sequence 2 protein. [Source:Uniprot/SWISSPROT;Acc:Q8IWB9](1533 nt)
=-=-=-=-=-=-=-=-=-=-=-=-=-=-=-=-=-=-=-=-=-=-=-=-=-=-=-=-=-=-=-=
Performing Scan: hsa-miR-122 vs ENSG00000136478
=-=-=-=-=-=-=-=-=-=-=-=-=-=-=-=-=-=-=-=-=-=-=-=-=-=-=-=-=-=-=-=
Score for this Scan:
No Hits Found above Threshold
Complete

Read Sequence:ENSG00000101246  ADP-ribosylation factor-related protein 1 (ARF-related protein 1) (ARP). [Source:Uniprot/SWISSPROT;Acc:Q13795](986 nt)
=-=-=-=-=-=-=-=-=-=-=-=-=-=-=-=-=-=-=-=-=-=-=-=-=-=-=-=-=-=-=-=
Performing Scan: hsa-miR-122 vs ENSG00000101246
=-=-=-=-=-=-=-=-=-=-=-=-=-=-=-=-=-=-=-=-=-=-=-=-=-=-=-=-=-=-=-=
Score for this Scan:
No Hits Found above Threshold
Complete

Read Sequence:ENSG00000113361  Cadherin-6 precursor (Kidney-cadherin) (K-cadherin). [Source:Uniprot/SWISSPROT;Acc:P55285](5838 nt)
=-=-=-=-=-=-=-=-=-=-=-=-=-=-=-=-=-=-=-=-=-=-=-=-=-=-=-=-=-=-=-=
Performing Scan: hsa-miR-122 vs ENSG00000113361
=-=-=-=-=-=-=-=-=-=-=-=-=-=-=-=-=-=-=-=-=-=-=-=-=-=-=-=-=-=-=-=

   Forward:	Score: 102.000000  Q:1 to 21  R:2691 to 2711 Align Len (20) (75.00%) (90.00%)

   Query:    3' GUUUGUGGUAACAGUGUGAGgu 5'
                ||||||:||||| ||::| |  
   Ref:      5' CAAACATCATTG-CATGCGCag 3'

   Energy:  -20.180000 kCal/Mol

Scores for this hit:
>hsa-miR-122	ENSG00000113361	102.00	-20.18	0.00	1 21	2691 2711	20	75.00%	90.00%

Score for this Scan:
Seq1,Seq2,Tot Score,Tot Energy,Max Score,Max Energy,Strand,Len1,Len2,Positions
>>hsa-miR-122	ENSG00000113361	102.00	-20.18	102.00	-20.18	104	22	5838	 2690
Complete

Read Sequence:ENSG00000115419  Glutaminase kidney isoform, mitochondrial precursor (EC 3.5.1.2) (GLS) (L-glutamine amidohydrolase) (K-glutaminase). [Source:Uniprot/SWISSPROT;Acc:O94925](2382 nt)
=-=-=-=-=-=-=-=-=-=-=-=-=-=-=-=-=-=-=-=-=-=-=-=-=-=-=-=-=-=-=-=
Performing Scan: hsa-miR-122 vs ENSG00000115419
=-=-=-=-=-=-=-=-=-=-=-=-=-=-=-=-=-=-=-=-=-=-=-=-=-=-=-=-=-=-=-=
Score for this Scan:
No Hits Found above Threshold
Complete

Read Sequence:ENSG00000072518  Serine/threonine-protein kinase MARK2 (EC 2.7.11.1) (MAP/microtubule affinity-regulating kinase 2) (ELKL motif kinase) (EMK1) (PAR1 homolog). [Source:Uniprot/SWISSPROT;Acc:Q7KZI7](336 nt)
=-=-=-=-=-=-=-=-=-=-=-=-=-=-=-=-=-=-=-=-=-=-=-=-=-=-=-=-=-=-=-=
Performing Scan: hsa-miR-122 vs ENSG00000072518
=-=-=-=-=-=-=-=-=-=-=-=-=-=-=-=-=-=-=-=-=-=-=-=-=-=-=-=-=-=-=-=
Score for this Scan:
No Hits Found above Threshold
Complete

Read Sequence:ENSG00000149115  182 kDa tankyrase 1-binding protein. [Source:Uniprot/SWISSPROT;Acc:Q9C0C2](450 nt)
=-=-=-=-=-=-=-=-=-=-=-=-=-=-=-=-=-=-=-=-=-=-=-=-=-=-=-=-=-=-=-=
Performing Scan: hsa-miR-122 vs ENSG00000149115
=-=-=-=-=-=-=-=-=-=-=-=-=-=-=-=-=-=-=-=-=-=-=-=-=-=-=-=-=-=-=-=
Score for this Scan:
No Hits Found above Threshold
Complete

Read Sequence:ENSG00000173218  Vang-like protein 1 (Van Gogh-like protein 1) (Strabismus 2) (Loop- tail protein 2 homolog) (LPP2). [Source:Uniprot/SWISSPROT;Acc:Q8TAA9](24 nt)
=-=-=-=-=-=-=-=-=-=-=-=-=-=-=-=-=-=-=-=-=-=-=-=-=-=-=-=-=-=-=-=
Performing Scan: hsa-miR-122 vs ENSG00000173218
=-=-=-=-=-=-=-=-=-=-=-=-=-=-=-=-=-=-=-=-=-=-=-=-=-=-=-=-=-=-=-=
Score for this Scan:
No Hits Found above Threshold
Complete

Read Sequence:ENSG00000132429  Popeye domain-containing protein 3 (Popeye protein 3). [Source:Uniprot/SWISSPROT;Acc:Q9HBV1](562 nt)
=-=-=-=-=-=-=-=-=-=-=-=-=-=-=-=-=-=-=-=-=-=-=-=-=-=-=-=-=-=-=-=
Performing Scan: hsa-miR-122 vs ENSG00000132429
=-=-=-=-=-=-=-=-=-=-=-=-=-=-=-=-=-=-=-=-=-=-=-=-=-=-=-=-=-=-=-=
Score for this Scan:
No Hits Found above Threshold
Complete

Read Sequence:ENSG00000203995  Zyg-11 homolog A. [Source:Uniprot/SPTREMBL;Acc:Q6WRX3](2041 nt)
=-=-=-=-=-=-=-=-=-=-=-=-=-=-=-=-=-=-=-=-=-=-=-=-=-=-=-=-=-=-=-=
Performing Scan: hsa-miR-122 vs ENSG00000203995
=-=-=-=-=-=-=-=-=-=-=-=-=-=-=-=-=-=-=-=-=-=-=-=-=-=-=-=-=-=-=-=

   Forward:	Score: 147.000000  Q:5 to 23  R:760 to 778 Align Len (18) (72.22%) (77.78%)

   Query:    3' guuuGUGGUAACAGUGUGAGGU 5'
                    ||||| |   :|||||||
   Ref:      5' attgCACCACT---GCACTCCA 3'

   Energy:  -20.690001 kCal/Mol

Scores for this hit:
>hsa-miR-122	ENSG00000203995	147.00	-20.69	0.00	5 23	760 778	18	72.22%	77.78%

Score for this Scan:
Seq1,Seq2,Tot Score,Tot Energy,Max Score,Max Energy,Strand,Len1,Len2,Positions
>>hsa-miR-122	ENSG00000203995	147.00	-20.69	147.00	-20.69	110	22	2041	 759
Complete

Read Sequence:ENSG00000112367  SAC domain-containing protein 3. [Source:Uniprot/SWISSPROT;Acc:Q92562](166 nt)
=-=-=-=-=-=-=-=-=-=-=-=-=-=-=-=-=-=-=-=-=-=-=-=-=-=-=-=-=-=-=-=
Performing Scan: hsa-miR-122 vs ENSG00000112367
=-=-=-=-=-=-=-=-=-=-=-=-=-=-=-=-=-=-=-=-=-=-=-=-=-=-=-=-=-=-=-=
Score for this Scan:
No Hits Found above Threshold
Complete

Read Sequence:ENSG00000176236  Uncharacterized protein C10orf111. [Source:Uniprot/SWISSPROT;Acc:Q8N326](972 nt)
=-=-=-=-=-=-=-=-=-=-=-=-=-=-=-=-=-=-=-=-=-=-=-=-=-=-=-=-=-=-=-=
Performing Scan: hsa-miR-122 vs ENSG00000176236
=-=-=-=-=-=-=-=-=-=-=-=-=-=-=-=-=-=-=-=-=-=-=-=-=-=-=-=-=-=-=-=
Score for this Scan:
No Hits Found above Threshold
Complete

Read Sequence:ENSG00000160233  Leucine-rich repeat-containing protein 3 precursor. [Source:Uniprot/SWISSPROT;Acc:Q9BY71](1429 nt)
=-=-=-=-=-=-=-=-=-=-=-=-=-=-=-=-=-=-=-=-=-=-=-=-=-=-=-=-=-=-=-=
Performing Scan: hsa-miR-122 vs ENSG00000160233
=-=-=-=-=-=-=-=-=-=-=-=-=-=-=-=-=-=-=-=-=-=-=-=-=-=-=-=-=-=-=-=

   Forward:	Score: 144.000000  Q:7 to 22  R:261 to 282 Align Len (15) (80.00%) (86.67%)

   Query:    3' guuuguGGUAACAGUGUGAGGu 5'
                      |||| || |||:||| 
   Ref:      5' ggctgtCCATCGTGACATTCCg 3'

   Energy:  -20.920000 kCal/Mol

Scores for this hit:
>hsa-miR-122	ENSG00000160233	144.00	-20.92	0.00	7 22	261 282	15	80.00%	86.67%


   Forward:	Score: 93.000000  Q:1 to 22  R:1021 to 1041 Align Len (22) (54.55%) (77.27%)

   Query:    3' GUUUGUGGUAACAGU-GUGAGGu 5'
                ||::|::||  | || |:| || 
   Ref:      5' CAGGCGTCA--GCCACCGCGCCc 3'

   Energy:  -20.010000 kCal/Mol

Scores for this hit:
>hsa-miR-122	ENSG00000160233	93.00	-20.01	0.00	1 22	1021 1041	22	54.55%	77.27%

Score for this Scan:
Seq1,Seq2,Tot Score,Tot Energy,Max Score,Max Energy,Strand,Len1,Len2,Positions
>>hsa-miR-122	ENSG00000160233	237.00	-40.93	144.00	-20.92	113	22	1429	 260 1020
Complete

Read Sequence:ENSG00000112578  Bystin. [Source:Uniprot/SWISSPROT;Acc:Q13895](338 nt)
=-=-=-=-=-=-=-=-=-=-=-=-=-=-=-=-=-=-=-=-=-=-=-=-=-=-=-=-=-=-=-=
Performing Scan: hsa-miR-122 vs ENSG00000112578
=-=-=-=-=-=-=-=-=-=-=-=-=-=-=-=-=-=-=-=-=-=-=-=-=-=-=-=-=-=-=-=

   Forward:	Score: 131.000000  Q:2 to 22  R:227 to 250 Align Len (22) (68.18%) (86.36%)

   Query:    3' gUUUGUGGUA-AC-AGUGUGAGGu 5'
                 |:|:||||| || | :||:||| 
   Ref:      5' gAGATACCATATGCTAGCATTCCc 3'

   Energy:  -20.559999 kCal/Mol

Scores for this hit:
>hsa-miR-122	ENSG00000112578	131.00	-20.56	0.00	2 22	227 250	22	68.18%	86.36%

Score for this Scan:
Seq1,Seq2,Tot Score,Tot Energy,Max Score,Max Energy,Strand,Len1,Len2,Positions
>>hsa-miR-122	ENSG00000112578	131.00	-20.56	131.00	-20.56	114	22	338	 226
Complete

Read Sequence:ENSG00000130309  glycosyltransferase 25 domain containing 1 [Source:RefSeq_peptide;Acc:NP_078932](2090 nt)
=-=-=-=-=-=-=-=-=-=-=-=-=-=-=-=-=-=-=-=-=-=-=-=-=-=-=-=-=-=-=-=
Performing Scan: hsa-miR-122 vs ENSG00000130309
=-=-=-=-=-=-=-=-=-=-=-=-=-=-=-=-=-=-=-=-=-=-=-=-=-=-=-=-=-=-=-=

   Forward:	Score: 127.000000  Q:1 to 21  R:753 to 776 Align Len (22) (68.18%) (86.36%)

   Query:    3' GUUUGUGGUAAC-A-GUGUGAGgu 5'
                ||::|||:| || | ||||:||  
   Ref:      5' CAGGCACTAGTGATACACATTCat 3'

   Energy:  -21.459999 kCal/Mol

Scores for this hit:
>hsa-miR-122	ENSG00000130309	127.00	-21.46	0.00	1 21	753 776	22	68.18%	86.36%


   Forward:	Score: 119.000000  Q:1 to 23  R:403 to 426 Align Len (24) (58.33%) (75.00%)

   Query:    3' GUUUGUGGUAAC--AGUGUGAGGU 5'
                ||: ||:|: ||   || :|||||
   Ref:      5' CAGCCATCGGTGGCCCAGGCTCCA 3'

   Energy:  -21.200001 kCal/Mol

Scores for this hit:
>hsa-miR-122	ENSG00000130309	119.00	-21.20	0.00	1 23	403 426	24	58.33%	75.00%


   Forward:	Score: 115.000000  Q:1 to 22  R:99 to 133 Align Len (34) (52.94%) (55.88%)

   Query:    3' GUUUGU-GGUAACA------------GUGUGAGGu 5'
                |||||| ||| |||            | ||||:| 
   Ref:      5' CAAACACCCAGTGTCCGAGTACAAGGCCCACTTCt 3'

   Energy:  -21.320000 kCal/Mol

Scores for this hit:
>hsa-miR-122	ENSG00000130309	115.00	-21.32	0.00	1 22	99 133	34	52.94%	55.88%

Score for this Scan:
Seq1,Seq2,Tot Score,Tot Energy,Max Score,Max Energy,Strand,Len1,Len2,Positions
>>hsa-miR-122	ENSG00000130309	361.00	-63.98	127.00	-21.46	115	22	2090	 752 402 98
Complete

Read Sequence:ENSG00000205875  (155 nt)
=-=-=-=-=-=-=-=-=-=-=-=-=-=-=-=-=-=-=-=-=-=-=-=-=-=-=-=-=-=-=-=
Performing Scan: hsa-miR-122 vs ENSG00000205875
=-=-=-=-=-=-=-=-=-=-=-=-=-=-=-=-=-=-=-=-=-=-=-=-=-=-=-=-=-=-=-=

   Forward:	Score: 122.000000  Q:1 to 23  R:45 to 65 Align Len (22) (68.18%) (86.36%)

   Query:    3' GUUUGUGGUAACAGUGUGAGGU 5'
                | |:|:||||| |::| |||||
   Ref:      5' CCAGCGCCATTCTTGC-CTCCA 3'

   Energy:  -21.129999 kCal/Mol

Scores for this hit:
>hsa-miR-122	ENSG00000205875	122.00	-21.13	0.00	1 23	45 65	22	68.18%	86.36%

Score for this Scan:
Seq1,Seq2,Tot Score,Tot Energy,Max Score,Max Energy,Strand,Len1,Len2,Positions
>>hsa-miR-122	ENSG00000205875	122.00	-21.13	122.00	-21.13	116	22	155	 44
Complete

Read Sequence:ENSG00000188158  Nance-Horan syndrome protein (Congenital cataracts and dental anomalies protein). [Source:Uniprot/SWISSPROT;Acc:Q6T4R5](3514 nt)
=-=-=-=-=-=-=-=-=-=-=-=-=-=-=-=-=-=-=-=-=-=-=-=-=-=-=-=-=-=-=-=
Performing Scan: hsa-miR-122 vs ENSG00000188158
=-=-=-=-=-=-=-=-=-=-=-=-=-=-=-=-=-=-=-=-=-=-=-=-=-=-=-=-=-=-=-=

   Forward:	Score: 99.000000  Q:2 to 21  R:2851 to 2887 Align Len (34) (47.06%) (50.00%)

   Query:    3' gUUUGUGGUAA---CAG------------UGUGAGgu 5'
                 |||||:|| |   |||            |||| |  
   Ref:      5' tAAACATCACTGCCGTCTTGAAGCAGGGTACACACgt 3'

   Energy:  -20.830000 kCal/Mol

Scores for this hit:
>hsa-miR-122	ENSG00000188158	99.00	-20.83	0.00	2 21	2851 2887	34	47.06%	50.00%

Score for this Scan:
Seq1,Seq2,Tot Score,Tot Energy,Max Score,Max Energy,Strand,Len1,Len2,Positions
>>hsa-miR-122	ENSG00000188158	99.00	-20.83	99.00	-20.83	117	22	3514	 2850
Complete

Read Sequence:ENSG00000163421  Prokineticin-2 precursor (PK2) (Protein Bv8 homolog). [Source:Uniprot/SWISSPROT;Acc:Q9HC23](1068 nt)
=-=-=-=-=-=-=-=-=-=-=-=-=-=-=-=-=-=-=-=-=-=-=-=-=-=-=-=-=-=-=-=
Performing Scan: hsa-miR-122 vs ENSG00000163421
=-=-=-=-=-=-=-=-=-=-=-=-=-=-=-=-=-=-=-=-=-=-=-=-=-=-=-=-=-=-=-=
Score for this Scan:
No Hits Found above Threshold
Complete

Read Sequence:ENSG00000137802  mitogen-activated protein kinase binding protein 1-like [Source:RefSeq_peptide;Acc:NP_055809](1718 nt)
=-=-=-=-=-=-=-=-=-=-=-=-=-=-=-=-=-=-=-=-=-=-=-=-=-=-=-=-=-=-=-=
Performing Scan: hsa-miR-122 vs ENSG00000137802
=-=-=-=-=-=-=-=-=-=-=-=-=-=-=-=-=-=-=-=-=-=-=-=-=-=-=-=-=-=-=-=

   Forward:	Score: 151.000000  Q:4 to 22  R:469 to 488 Align Len (18) (72.22%) (83.33%)

   Query:    3' guuUGUGGUAACAGUGUGAGGu 5'
                   ||||||  | ::|||||| 
   Ref:      5' ctcACACCA--GCTGCACTCCc 3'

   Energy:  -20.200001 kCal/Mol

Scores for this hit:
>hsa-miR-122	ENSG00000137802	151.00	-20.20	0.00	4 22	469 488	18	72.22%	83.33%

Score for this Scan:
Seq1,Seq2,Tot Score,Tot Energy,Max Score,Max Energy,Strand,Len1,Len2,Positions
>>hsa-miR-122	ENSG00000137802	151.00	-20.20	151.00	-20.20	119	22	1718	 468
Complete

Read Sequence:ENSG00000107669  Arginyl-tRNA--protein transferase 1 (EC 2.3.2.8) (R-transferase 1) (Arginyltransferase 1) (Arginine-tRNA--protein transferase 1). [Source:Uniprot/SWISSPROT;Acc:O95260](1439 nt)
=-=-=-=-=-=-=-=-=-=-=-=-=-=-=-=-=-=-=-=-=-=-=-=-=-=-=-=-=-=-=-=
Performing Scan: hsa-miR-122 vs ENSG00000107669
=-=-=-=-=-=-=-=-=-=-=-=-=-=-=-=-=-=-=-=-=-=-=-=-=-=-=-=-=-=-=-=

   Forward:	Score: 93.000000  Q:1 to 22  R:811 to 844 Align Len (33) (45.45%) (60.61%)

   Query:    3' GUU-UGUGGU---AACA----G----UGUGAGGu 5'
                ||: ||:|||   | ||    |    :::|||| 
   Ref:      5' CAGTACGCCAGCCTGGTGGGGCAGAAGTGCTCCg 3'

   Energy:  -20.160000 kCal/Mol

Scores for this hit:
>hsa-miR-122	ENSG00000107669	93.00	-20.16	0.00	1 22	811 844	33	45.45%	60.61%

Score for this Scan:
Seq1,Seq2,Tot Score,Tot Energy,Max Score,Max Energy,Strand,Len1,Len2,Positions
>>hsa-miR-122	ENSG00000107669	93.00	-20.16	93.00	-20.16	120	22	1439	 810
Complete

Read Sequence:ENSG00000197021  Protein CXorf40B. [Source:Uniprot/SWISSPROT;Acc:Q96DE9](343 nt)
=-=-=-=-=-=-=-=-=-=-=-=-=-=-=-=-=-=-=-=-=-=-=-=-=-=-=-=-=-=-=-=
Performing Scan: hsa-miR-122 vs ENSG00000197021
=-=-=-=-=-=-=-=-=-=-=-=-=-=-=-=-=-=-=-=-=-=-=-=-=-=-=-=-=-=-=-=
Score for this Scan:
No Hits Found above Threshold
Complete

Read Sequence:ENSG00000170734  DNA polymerase eta (EC 2.7.7.7) (RAD30 homolog A) (Xeroderma pigmentosum variant type protein). [Source:Uniprot/SWISSPROT;Acc:Q9Y253](1103 nt)
=-=-=-=-=-=-=-=-=-=-=-=-=-=-=-=-=-=-=-=-=-=-=-=-=-=-=-=-=-=-=-=
Performing Scan: hsa-miR-122 vs ENSG00000170734
=-=-=-=-=-=-=-=-=-=-=-=-=-=-=-=-=-=-=-=-=-=-=-=-=-=-=-=-=-=-=-=

   Forward:	Score: 145.000000  Q:5 to 23  R:950 to 968 Align Len (18) (66.67%) (77.78%)

   Query:    3' guuuGUGGUAACAGUGUGAGGU 5'
                    |:|||    |:|||||||
   Ref:      5' atcgCGCCA---CCGCACTCCA 3'

   Energy:  -23.190001 kCal/Mol

Scores for this hit:
>hsa-miR-122	ENSG00000170734	145.00	-23.19	0.00	5 23	950 968	18	66.67%	77.78%

Score for this Scan:
Seq1,Seq2,Tot Score,Tot Energy,Max Score,Max Energy,Strand,Len1,Len2,Positions
>>hsa-miR-122	ENSG00000170734	145.00	-23.19	145.00	-23.19	122	22	1103	 949
Complete

Read Sequence:ENSG00000073614  Jumonji/ARID domain-containing protein 1A (Retinoblastoma-binding protein 2) (RBBP-2). [Source:Uniprot/SWISSPROT;Acc:P29375](1634 nt)
=-=-=-=-=-=-=-=-=-=-=-=-=-=-=-=-=-=-=-=-=-=-=-=-=-=-=-=-=-=-=-=
Performing Scan: hsa-miR-122 vs ENSG00000073614
=-=-=-=-=-=-=-=-=-=-=-=-=-=-=-=-=-=-=-=-=-=-=-=-=-=-=-=-=-=-=-=

   Forward:	Score: 75.000000  Q:1 to 23  R:909 to 934 Align Len (26) (57.69%) (69.23%)

   Query:    3' GUUUGUGGU---AACAGUGUG-AGGU 5'
                ||:||||||   ||   :||:  |||
   Ref:      5' CAGACACCAGGCTTCAGGCATGGCCA 3'

   Energy:  -20.590000 kCal/Mol

Scores for this hit:
>hsa-miR-122	ENSG00000073614	75.00	-20.59	0.00	1 23	909 934	26	57.69%	69.23%

Score for this Scan:
Seq1,Seq2,Tot Score,Tot Energy,Max Score,Max Energy,Strand,Len1,Len2,Positions
>>hsa-miR-122	ENSG00000073614	75.00	-20.59	75.00	-20.59	123	22	1634	 908
Complete

Read Sequence:ENSG00000157933  Ski oncogene (C-ski). [Source:Uniprot/SWISSPROT;Acc:P12755](3354 nt)
=-=-=-=-=-=-=-=-=-=-=-=-=-=-=-=-=-=-=-=-=-=-=-=-=-=-=-=-=-=-=-=
Performing Scan: hsa-miR-122 vs ENSG00000157933
=-=-=-=-=-=-=-=-=-=-=-=-=-=-=-=-=-=-=-=-=-=-=-=-=-=-=-=-=-=-=-=

   Forward:	Score: 131.000000  Q:1 to 23  R:2093 to 2118 Align Len (26) (65.38%) (80.77%)

   Query:    3' GUUUGUGGUAA--CA-GUGU-GAGGU 5'
                |:: ||||:||  || |||: |||||
   Ref:      5' CGGTCACCGTTGGGTCCACGCCTCCA 3'

   Energy:  -27.660000 kCal/Mol

Scores for this hit:
>hsa-miR-122	ENSG00000157933	131.00	-27.66	0.00	1 23	2093 2118	26	65.38%	80.77%


   Forward:	Score: 118.000000  Q:5 to 22  R:2315 to 2334 Align Len (17) (70.59%) (76.47%)

   Query:    3' guuuGUGGUAACAGUGUGAGGu 5'
                    |||||  ||  ||||:| 
   Ref:      5' ggctCACCAGGGT--CACTTCc 3'

   Energy:  -24.500000 kCal/Mol

Scores for this hit:
>hsa-miR-122	ENSG00000157933	118.00	-24.50	0.00	5 22	2315 2334	17	70.59%	76.47%

Score for this Scan:
Seq1,Seq2,Tot Score,Tot Energy,Max Score,Max Energy,Strand,Len1,Len2,Positions
>>hsa-miR-122	ENSG00000157933	249.00	-52.16	131.00	-27.66	124	22	3354	 2092 2314
Complete

Read Sequence:ENSG00000125304  Transmembrane 9 superfamily protein member 2 precursor (p76). [Source:Uniprot/SWISSPROT;Acc:Q99805](284 nt)
=-=-=-=-=-=-=-=-=-=-=-=-=-=-=-=-=-=-=-=-=-=-=-=-=-=-=-=-=-=-=-=
Performing Scan: hsa-miR-122 vs ENSG00000125304
=-=-=-=-=-=-=-=-=-=-=-=-=-=-=-=-=-=-=-=-=-=-=-=-=-=-=-=-=-=-=-=
Score for this Scan:
No Hits Found above Threshold
Complete

Read Sequence:ENSG00000139800  Zinc finger protein ZIC 5 (Zinc finger protein of the cerebellum 5). [Source:Uniprot/SWISSPROT;Acc:Q96T25](180 nt)
=-=-=-=-=-=-=-=-=-=-=-=-=-=-=-=-=-=-=-=-=-=-=-=-=-=-=-=-=-=-=-=
Performing Scan: hsa-miR-122 vs ENSG00000139800
=-=-=-=-=-=-=-=-=-=-=-=-=-=-=-=-=-=-=-=-=-=-=-=-=-=-=-=-=-=-=-=
Score for this Scan:
No Hits Found above Threshold
Complete

Read Sequence:ENSG00000038532  Uncharacterized protein KIAA0350. [Source:Uniprot/SWISSPROT;Acc:Q2KHT3](3479 nt)
=-=-=-=-=-=-=-=-=-=-=-=-=-=-=-=-=-=-=-=-=-=-=-=-=-=-=-=-=-=-=-=
Performing Scan: hsa-miR-122 vs ENSG00000038532
=-=-=-=-=-=-=-=-=-=-=-=-=-=-=-=-=-=-=-=-=-=-=-=-=-=-=-=-=-=-=-=
Score for this Scan:
No Hits Found above Threshold
Complete

Read Sequence:ENSG00000077327  Sperm-associated antigen 6 (PF16 protein homolog) (Sperm flagellar protein) (Repro-SA-1). [Source:Uniprot/SWISSPROT;Acc:O75602](915 nt)
=-=-=-=-=-=-=-=-=-=-=-=-=-=-=-=-=-=-=-=-=-=-=-=-=-=-=-=-=-=-=-=
Performing Scan: hsa-miR-122 vs ENSG00000077327
=-=-=-=-=-=-=-=-=-=-=-=-=-=-=-=-=-=-=-=-=-=-=-=-=-=-=-=-=-=-=-=
Score for this Scan:
No Hits Found above Threshold
Complete

Read Sequence:ENSG00000122884  Prolyl 4-hydroxylase subunit alpha-1 precursor (EC 1.14.11.2) (4-PH alpha-1) (Procollagen-proline,2-oxoglutarate-4-dioxygenase alpha-1 subunit). [Source:Uniprot/SWISSPROT;Acc:P13674](1005 nt)
=-=-=-=-=-=-=-=-=-=-=-=-=-=-=-=-=-=-=-=-=-=-=-=-=-=-=-=-=-=-=-=
Performing Scan: hsa-miR-122 vs ENSG00000122884
=-=-=-=-=-=-=-=-=-=-=-=-=-=-=-=-=-=-=-=-=-=-=-=-=-=-=-=-=-=-=-=
Score for this Scan:
No Hits Found above Threshold
Complete

Read Sequence:ENSG00000183780  solute carrier family 35, member F3 [Source:RefSeq_peptide;Acc:NP_775779](1273 nt)
=-=-=-=-=-=-=-=-=-=-=-=-=-=-=-=-=-=-=-=-=-=-=-=-=-=-=-=-=-=-=-=
Performing Scan: hsa-miR-122 vs ENSG00000183780
=-=-=-=-=-=-=-=-=-=-=-=-=-=-=-=-=-=-=-=-=-=-=-=-=-=-=-=-=-=-=-=
Score for this Scan:
No Hits Found above Threshold
Complete

Read Sequence:ENSG00000165281  Fanconi anemia group G protein (Protein FACG) (DNA-repair protein XRCC9). [Source:Uniprot/SWISSPROT;Acc:O15287](270 nt)
=-=-=-=-=-=-=-=-=-=-=-=-=-=-=-=-=-=-=-=-=-=-=-=-=-=-=-=-=-=-=-=
Performing Scan: hsa-miR-122 vs ENSG00000165281
=-=-=-=-=-=-=-=-=-=-=-=-=-=-=-=-=-=-=-=-=-=-=-=-=-=-=-=-=-=-=-=
Score for this Scan:
No Hits Found above Threshold
Complete

Read Sequence:ENSG00000113716  SMF protein (Fragment). [Source:Uniprot/SWISSPROT;Acc:Q12766](935 nt)
=-=-=-=-=-=-=-=-=-=-=-=-=-=-=-=-=-=-=-=-=-=-=-=-=-=-=-=-=-=-=-=
Performing Scan: hsa-miR-122 vs ENSG00000113716
=-=-=-=-=-=-=-=-=-=-=-=-=-=-=-=-=-=-=-=-=-=-=-=-=-=-=-=-=-=-=-=
Score for this Scan:
No Hits Found above Threshold
Complete

Read Sequence:ENSG00000139112  Gamma-aminobutyric acid receptor-associated protein-like 1 (GABA(A) receptor-associated protein-like 1) (Glandular epithelial cell protein 1) (GEC-1) (Early estrogen-regulated protein). [Source:Uniprot/SWISSPROT;Acc:Q9H0R8](1271 nt)
=-=-=-=-=-=-=-=-=-=-=-=-=-=-=-=-=-=-=-=-=-=-=-=-=-=-=-=-=-=-=-=
Performing Scan: hsa-miR-122 vs ENSG00000139112
=-=-=-=-=-=-=-=-=-=-=-=-=-=-=-=-=-=-=-=-=-=-=-=-=-=-=-=-=-=-=-=
Score for this Scan:
No Hits Found above Threshold
Complete

Read Sequence:ENSG00000048545  Guanylyl cyclase-activating protein 1 (GCAP 1) (Guanylate cyclase activator 1A). [Source:Uniprot/SWISSPROT;Acc:P43080](649 nt)
=-=-=-=-=-=-=-=-=-=-=-=-=-=-=-=-=-=-=-=-=-=-=-=-=-=-=-=-=-=-=-=
Performing Scan: hsa-miR-122 vs ENSG00000048545
=-=-=-=-=-=-=-=-=-=-=-=-=-=-=-=-=-=-=-=-=-=-=-=-=-=-=-=-=-=-=-=
Score for this Scan:
No Hits Found above Threshold
Complete

Read Sequence:ENSG00000116698  Protein SMG7 (SMG-7 homolog) (EST1-like protein C). [Source:Uniprot/SWISSPROT;Acc:Q92540](2259 nt)
=-=-=-=-=-=-=-=-=-=-=-=-=-=-=-=-=-=-=-=-=-=-=-=-=-=-=-=-=-=-=-=
Performing Scan: hsa-miR-122 vs ENSG00000116698
=-=-=-=-=-=-=-=-=-=-=-=-=-=-=-=-=-=-=-=-=-=-=-=-=-=-=-=-=-=-=-=
Score for this Scan:
No Hits Found above Threshold
Complete

Read Sequence:ENSG00000136143  Succinyl-CoA ligase [ADP-forming] beta-chain, mitochondrial precursor (EC 6.2.1.5) (Succinyl-CoA synthetase, betaA chain) (SCS-betaA) (ATP- specific succinyl-CoA synthetase subunit beta) (Renal carcinoma antigen NY-REN-39). [Source:Uniprot/SWISSPROT;Acc:Q9P2R7](1200 nt)
=-=-=-=-=-=-=-=-=-=-=-=-=-=-=-=-=-=-=-=-=-=-=-=-=-=-=-=-=-=-=-=
Performing Scan: hsa-miR-122 vs ENSG00000136143
=-=-=-=-=-=-=-=-=-=-=-=-=-=-=-=-=-=-=-=-=-=-=-=-=-=-=-=-=-=-=-=
Score for this Scan:
No Hits Found above Threshold
Complete

Read Sequence:ENSG00000075826  SEC31 homolog B [Source:RefSeq_peptide;Acc:NP_056305](4706 nt)
=-=-=-=-=-=-=-=-=-=-=-=-=-=-=-=-=-=-=-=-=-=-=-=-=-=-=-=-=-=-=-=
Performing Scan: hsa-miR-122 vs ENSG00000075826
=-=-=-=-=-=-=-=-=-=-=-=-=-=-=-=-=-=-=-=-=-=-=-=-=-=-=-=-=-=-=-=

   Forward:	Score: 168.000000  Q:7 to 23  R:892 to 917 Align Len (20) (80.00%) (80.00%)

   Query:    3' guuuguGGU--AACA--GUGUGAGGU 5'
                      |||  ||||  |||||||||
   Ref:      5' atagatCCATTTTGTGCCACACTCCA 3'

   Energy:  -24.230000 kCal/Mol

Scores for this hit:
>hsa-miR-122	ENSG00000075826	168.00	-24.23	0.00	7 23	892 917	20	80.00%	80.00%


   Forward:	Score: 140.000000  Q:1 to 22  R:1198 to 1218 Align Len (21) (76.19%) (85.71%)

   Query:    3' GUUUGUGGUAACAGUGUGAGGu 5'
                |||:||||| || :|| |||| 
   Ref:      5' CAAGCACCACTGATAC-CTCCc 3'

   Energy:  -23.650000 kCal/Mol

Scores for this hit:
>hsa-miR-122	ENSG00000075826	140.00	-23.65	0.00	1 22	1198 1218	21	76.19%	85.71%


   Forward:	Score: 124.000000  Q:1 to 23  R:3243 to 3263 Align Len (23) (65.22%) (78.26%)

   Query:    3' GUUUGUGGUAACAGUG-UGAGGU 5'
                | |:|||||   |:|| :|||||
   Ref:      5' CCAGCACCA--ATTACTGCTCCA 3'

   Energy:  -21.020000 kCal/Mol

Scores for this hit:
>hsa-miR-122	ENSG00000075826	124.00	-21.02	0.00	1 23	3243 3263	23	65.22%	78.26%


   Forward:	Score: 119.000000  Q:5 to 23  R:2660 to 2681 Align Len (19) (78.95%) (78.95%)

   Query:    3' guuuGUGGUAACAGUG-UGAGGU 5'
                    |||||  ||| | ||||||
   Ref:      5' ttctCACCA-GGTCCCAACTCCA 3'

   Energy:  -21.040001 kCal/Mol

Scores for this hit:
>hsa-miR-122	ENSG00000075826	119.00	-21.04	0.00	5 23	2660 2681	19	78.95%	78.95%


   Forward:	Score: 96.000000  Q:1 to 22  R:4599 to 4631 Align Len (32) (53.12%) (56.25%)

   Query:    3' GUUUGUGGU-AACAG--------UG--UGAGGu 5'
                ||: |||||  ||||        ||   |||| 
   Ref:      5' CAGCCACCACATGTCTCAGGGCTACCTTCTCCg 3'

   Energy:  -22.840000 kCal/Mol

Scores for this hit:
>hsa-miR-122	ENSG00000075826	96.00	-22.84	0.00	1 22	4599 4631	32	53.12%	56.25%

Score for this Scan:
Seq1,Seq2,Tot Score,Tot Energy,Max Score,Max Energy,Strand,Len1,Len2,Positions
>>hsa-miR-122	ENSG00000075826	647.00	-112.78	168.00	-24.23	137	22	4706	 891 1197 3242 2659 4598
Complete

Read Sequence:ENSG00000174021  Guanine nucleotide-binding protein G(I)/G(S)/G(O) gamma-5 subunit precursor. [Source:Uniprot/SWISSPROT;Acc:P63218](239 nt)
=-=-=-=-=-=-=-=-=-=-=-=-=-=-=-=-=-=-=-=-=-=-=-=-=-=-=-=-=-=-=-=
Performing Scan: hsa-miR-122 vs ENSG00000174021
=-=-=-=-=-=-=-=-=-=-=-=-=-=-=-=-=-=-=-=-=-=-=-=-=-=-=-=-=-=-=-=
Score for this Scan:
No Hits Found above Threshold
Complete

Read Sequence:ENSG00000135127  Coiled-coil domain-containing protein 64. [Source:Uniprot/SPTREMBL;Acc:Q6ZP65](170 nt)
=-=-=-=-=-=-=-=-=-=-=-=-=-=-=-=-=-=-=-=-=-=-=-=-=-=-=-=-=-=-=-=
Performing Scan: hsa-miR-122 vs ENSG00000135127
=-=-=-=-=-=-=-=-=-=-=-=-=-=-=-=-=-=-=-=-=-=-=-=-=-=-=-=-=-=-=-=
Score for this Scan:
No Hits Found above Threshold
Complete

Read Sequence:ENSG00000198517  Transcription factor MafK (Erythroid transcription factor NF-E2 p18 subunit). [Source:Uniprot/SWISSPROT;Acc:O60675](2668 nt)
=-=-=-=-=-=-=-=-=-=-=-=-=-=-=-=-=-=-=-=-=-=-=-=-=-=-=-=-=-=-=-=
Performing Scan: hsa-miR-122 vs ENSG00000198517
=-=-=-=-=-=-=-=-=-=-=-=-=-=-=-=-=-=-=-=-=-=-=-=-=-=-=-=-=-=-=-=

   Forward:	Score: 156.000000  Q:2 to 23  R:1366 to 1391 Align Len (25) (64.00%) (76.00%)

   Query:    3' gUUUGUGGUAAC----AGUGUGAGGU 5'
                 |::||||| ||    | :|||||||
   Ref:      5' gAGGCACCAGTGGGCTTGGCACTCCA 3'

   Energy:  -24.500000 kCal/Mol

Scores for this hit:
>hsa-miR-122	ENSG00000198517	156.00	-24.50	0.00	2 23	1366 1391	25	64.00%	76.00%


   Forward:	Score: 134.000000  Q:5 to 23  R:1173 to 1198 Align Len (22) (59.09%) (63.64%)

   Query:    3' guuuGUGGUAAC----AGUGUGAGGU 5'
                    ||  | ||    | :|||||||
   Ref:      5' agctCAGGAGTGAGCCTGGCACTCCA 3'

   Energy:  -21.049999 kCal/Mol

Scores for this hit:
>hsa-miR-122	ENSG00000198517	134.00	-21.05	0.00	5 23	1173 1198	22	59.09%	63.64%


   Forward:	Score: 110.000000  Q:1 to 22  R:832 to 853 Align Len (21) (61.90%) (71.43%)

   Query:    3' GUUUGUGGUAACAGUGUGAGGu 5'
                ||:|||||:    ||||  || 
   Ref:      5' CAGACACCGACCCCACAGGCCg 3'

   Energy:  -23.230000 kCal/Mol

Scores for this hit:
>hsa-miR-122	ENSG00000198517	110.00	-23.23	0.00	1 22	832 853	21	61.90%	71.43%


   Forward:	Score: 99.000000  Q:1 to 22  R:2196 to 2215 Align Len (21) (61.90%) (80.95%)

   Query:    3' GUUUGUGGUAACAGUGUGAGGu 5'
                |::| :||: |||||| | || 
   Ref:      5' CGGA-GCCGCTGTCAC-CGCCc 3'

   Energy:  -20.940001 kCal/Mol

Scores for this hit:
>hsa-miR-122	ENSG00000198517	99.00	-20.94	0.00	1 22	2196 2215	21	61.90%	80.95%

Score for this Scan:
Seq1,Seq2,Tot Score,Tot Energy,Max Score,Max Energy,Strand,Len1,Len2,Positions
>>hsa-miR-122	ENSG00000198517	499.00	-89.72	156.00	-24.50	140	22	2668	 1365 1172 831 2195
Complete

Read Sequence:ENSG00000143878  Rho-related GTP-binding protein RhoB precursor (H6). [Source:Uniprot/SWISSPROT;Acc:P62745](1389 nt)
=-=-=-=-=-=-=-=-=-=-=-=-=-=-=-=-=-=-=-=-=-=-=-=-=-=-=-=-=-=-=-=
Performing Scan: hsa-miR-122 vs ENSG00000143878
=-=-=-=-=-=-=-=-=-=-=-=-=-=-=-=-=-=-=-=-=-=-=-=-=-=-=-=-=-=-=-=
Score for this Scan:
No Hits Found above Threshold
Complete

Read Sequence:ENSG00000117305  Hydroxymethylglutaryl-CoA lyase, mitochondrial precursor (EC 4.1.3.4) (HMG-CoA lyase) (HL) (3-hydroxy-3-methylglutarate-CoA lyase). [Source:Uniprot/SWISSPROT;Acc:P35914](576 nt)
=-=-=-=-=-=-=-=-=-=-=-=-=-=-=-=-=-=-=-=-=-=-=-=-=-=-=-=-=-=-=-=
Performing Scan: hsa-miR-122 vs ENSG00000117305
=-=-=-=-=-=-=-=-=-=-=-=-=-=-=-=-=-=-=-=-=-=-=-=-=-=-=-=-=-=-=-=
Score for this Scan:
No Hits Found above Threshold
Complete

Read Sequence:ENSG00000186350  Retinoic acid receptor RXR-alpha (Retinoid X receptor alpha). [Source:Uniprot/SWISSPROT;Acc:P19793](3969 nt)
=-=-=-=-=-=-=-=-=-=-=-=-=-=-=-=-=-=-=-=-=-=-=-=-=-=-=-=-=-=-=-=
Performing Scan: hsa-miR-122 vs ENSG00000186350
=-=-=-=-=-=-=-=-=-=-=-=-=-=-=-=-=-=-=-=-=-=-=-=-=-=-=-=-=-=-=-=

   Forward:	Score: 152.000000  Q:1 to 22  R:2687 to 2709 Align Len (22) (63.64%) (77.27%)

   Query:    3' GUUUGUGGUA-ACAGUGUGAGGu 5'
                | ::|||| |  | |||:|||| 
   Ref:      5' CCGGCACCTTCAGGCACGCTCCt 3'

   Energy:  -22.370001 kCal/Mol

Scores for this hit:
>hsa-miR-122	ENSG00000186350	152.00	-22.37	0.00	1 22	2687 2709	22	63.64%	77.27%


   Forward:	Score: 150.000000  Q:1 to 23  R:275 to 296 Align Len (23) (73.91%) (78.26%)

   Query:    3' GU-UUGUGGUAACAGUGUGAGGU 5'
                || :|||||  || ||||| |||
   Ref:      5' CAGGACACC-CTGCCACACCCCA 3'

   Energy:  -21.610001 kCal/Mol

Scores for this hit:
>hsa-miR-122	ENSG00000186350	150.00	-21.61	0.00	1 23	275 296	23	73.91%	78.26%


   Forward:	Score: 105.000000  Q:1 to 23  R:1245 to 1264 Align Len (22) (68.18%) (81.82%)

   Query:    3' GUUUGUGGUAACAGUGUGAGGU 5'
                |::||| |:||||  ||| |||
   Ref:      5' CGGACAGCGTTGT-TCAC-CCA 3'

   Energy:  -24.160000 kCal/Mol

Scores for this hit:
>hsa-miR-122	ENSG00000186350	105.00	-24.16	0.00	1 23	1245 1264	22	68.18%	81.82%


   Forward:	Score: 95.000000  Q:1 to 23  R:2128 to 2155 Align Len (28) (50.00%) (67.86%)

   Query:    3' GUUUGUGG----UAAC-AGUG-UGAGGU 5'
                |::|| |:    | ||  |:| :|||||
   Ref:      5' CGGACCCTTGGGAATGCCCGCGGCTCCA 3'

   Energy:  -20.549999 kCal/Mol

Scores for this hit:
>hsa-miR-122	ENSG00000186350	95.00	-20.55	0.00	1 23	2128 2155	28	50.00%	67.86%

Score for this Scan:
Seq1,Seq2,Tot Score,Tot Energy,Max Score,Max Energy,Strand,Len1,Len2,Positions
>>hsa-miR-122	ENSG00000186350	502.00	-88.69	152.00	-24.16	143	22	3969	 2686 274 1244 2127
Complete

Read Sequence:ENSG00000137699  Tripartite motif-containing protein 29 (Ataxia-telangiectasia group D- associated protein). [Source:Uniprot/SWISSPROT;Acc:Q14134](1127 nt)
=-=-=-=-=-=-=-=-=-=-=-=-=-=-=-=-=-=-=-=-=-=-=-=-=-=-=-=-=-=-=-=
Performing Scan: hsa-miR-122 vs ENSG00000137699
=-=-=-=-=-=-=-=-=-=-=-=-=-=-=-=-=-=-=-=-=-=-=-=-=-=-=-=-=-=-=-=

   Forward:	Score: 169.000000  Q:5 to 23  R:165 to 187 Align Len (19) (78.95%) (78.95%)

   Query:    3' guuuGUGGU-AACAGUGUGAGGU 5'
                    | ||| | | |||||||||
   Ref:      5' acttCCCCACTGGCCACACTCCA 3'

   Energy:  -21.620001 kCal/Mol

Scores for this hit:
>hsa-miR-122	ENSG00000137699	169.00	-21.62	0.00	5 23	165 187	19	78.95%	78.95%

Score for this Scan:
Seq1,Seq2,Tot Score,Tot Energy,Max Score,Max Energy,Strand,Len1,Len2,Positions
>>hsa-miR-122	ENSG00000137699	169.00	-21.62	169.00	-21.62	144	22	1127	 164
Complete

Read Sequence:ENSG00000118997  axonemal dynein heavy chain 7 [Source:RefSeq_peptide;Acc:NP_061720](217 nt)
=-=-=-=-=-=-=-=-=-=-=-=-=-=-=-=-=-=-=-=-=-=-=-=-=-=-=-=-=-=-=-=
Performing Scan: hsa-miR-122 vs ENSG00000118997
=-=-=-=-=-=-=-=-=-=-=-=-=-=-=-=-=-=-=-=-=-=-=-=-=-=-=-=-=-=-=-=
Score for this Scan:
No Hits Found above Threshold
Complete

Read Sequence:ENSG00000173207  Cyclin-dependent kinases regulatory subunit 1 (CKS-1). [Source:Uniprot/SWISSPROT;Acc:P61024](469 nt)
=-=-=-=-=-=-=-=-=-=-=-=-=-=-=-=-=-=-=-=-=-=-=-=-=-=-=-=-=-=-=-=
Performing Scan: hsa-miR-122 vs ENSG00000173207
=-=-=-=-=-=-=-=-=-=-=-=-=-=-=-=-=-=-=-=-=-=-=-=-=-=-=-=-=-=-=-=
Score for this Scan:
No Hits Found above Threshold
Complete

Read Sequence:ENSG00000182534  Matrix-remodelling-associated protein 7 (Transmembrane anchor protein 1). [Source:Uniprot/SWISSPROT;Acc:P84157](1356 nt)
=-=-=-=-=-=-=-=-=-=-=-=-=-=-=-=-=-=-=-=-=-=-=-=-=-=-=-=-=-=-=-=
Performing Scan: hsa-miR-122 vs ENSG00000182534
=-=-=-=-=-=-=-=-=-=-=-=-=-=-=-=-=-=-=-=-=-=-=-=-=-=-=-=-=-=-=-=
Score for this Scan:
No Hits Found above Threshold
Complete

Read Sequence:ENSG00000173801  Junction plakoglobin (Desmoplakin-3) (Desmoplakin III). [Source:Uniprot/SWISSPROT;Acc:P14923](813 nt)
=-=-=-=-=-=-=-=-=-=-=-=-=-=-=-=-=-=-=-=-=-=-=-=-=-=-=-=-=-=-=-=
Performing Scan: hsa-miR-122 vs ENSG00000173801
=-=-=-=-=-=-=-=-=-=-=-=-=-=-=-=-=-=-=-=-=-=-=-=-=-=-=-=-=-=-=-=
Score for this Scan:
No Hits Found above Threshold
Complete

Read Sequence:ENSG00000196680  (311 nt)
=-=-=-=-=-=-=-=-=-=-=-=-=-=-=-=-=-=-=-=-=-=-=-=-=-=-=-=-=-=-=-=
Performing Scan: hsa-miR-122 vs ENSG00000196680
=-=-=-=-=-=-=-=-=-=-=-=-=-=-=-=-=-=-=-=-=-=-=-=-=-=-=-=-=-=-=-=
Score for this Scan:
No Hits Found above Threshold
Complete

Read Sequence:ENSG00000101745  Ankyrin repeat domain-containing protein 12 (Ankyrin repeat-containing cofactor 2) (GAC-1 protein). [Source:Uniprot/SWISSPROT;Acc:Q6UB98](2633 nt)
=-=-=-=-=-=-=-=-=-=-=-=-=-=-=-=-=-=-=-=-=-=-=-=-=-=-=-=-=-=-=-=
Performing Scan: hsa-miR-122 vs ENSG00000101745
=-=-=-=-=-=-=-=-=-=-=-=-=-=-=-=-=-=-=-=-=-=-=-=-=-=-=-=-=-=-=-=
Score for this Scan:
No Hits Found above Threshold
Complete

Read Sequence:ENSG00000116785  Complement factor H-related protein 3 precursor (FHR-3) (H factor-like protein 3) (DOWN16). [Source:Uniprot/SWISSPROT;Acc:Q02985](572 nt)
=-=-=-=-=-=-=-=-=-=-=-=-=-=-=-=-=-=-=-=-=-=-=-=-=-=-=-=-=-=-=-=
Performing Scan: hsa-miR-122 vs ENSG00000116785
=-=-=-=-=-=-=-=-=-=-=-=-=-=-=-=-=-=-=-=-=-=-=-=-=-=-=-=-=-=-=-=
Score for this Scan:
No Hits Found above Threshold
Complete

Read Sequence:ENSG00000197615  Putative uncharacterized protein C8orf49. [Source:Uniprot/SWISSPROT;Acc:Q96NF6](1117 nt)
=-=-=-=-=-=-=-=-=-=-=-=-=-=-=-=-=-=-=-=-=-=-=-=-=-=-=-=-=-=-=-=
Performing Scan: hsa-miR-122 vs ENSG00000197615
=-=-=-=-=-=-=-=-=-=-=-=-=-=-=-=-=-=-=-=-=-=-=-=-=-=-=-=-=-=-=-=

   Forward:	Score: 148.000000  Q:4 to 23  R:978 to 996 Align Len (19) (68.42%) (84.21%)

   Query:    3' guuUGUGGUAACAGUGUGAGGU 5'
                   |::|||||   :|||||||
   Ref:      5' atcATGCCATT---GCACTCCA 3'

   Energy:  -20.330000 kCal/Mol

Scores for this hit:
>hsa-miR-122	ENSG00000197615	148.00	-20.33	0.00	4 23	978 996	19	68.42%	84.21%


   Forward:	Score: 105.000000  Q:5 to 23  R:164 to 182 Align Len (18) (55.56%) (77.78%)

   Query:    3' guuuGUGGUAACAGUGUGAGGU 5'
                    ||||   | ::::|||||
   Ref:      5' atggCACC---GCTGTGCTCCA 3'

   Energy:  -20.440001 kCal/Mol

Scores for this hit:
>hsa-miR-122	ENSG00000197615	105.00	-20.44	0.00	5 23	164 182	18	55.56%	77.78%

Score for this Scan:
Seq1,Seq2,Tot Score,Tot Energy,Max Score,Max Energy,Strand,Len1,Len2,Positions
>>hsa-miR-122	ENSG00000197615	253.00	-40.77	148.00	-20.44	152	22	1117	 977 163
Complete

Read Sequence:ENSG00000127124  human immunodeficiency virus type I enhancer binding protein 3 [Source:RefSeq_peptide;Acc:NP_078779](4086 nt)
=-=-=-=-=-=-=-=-=-=-=-=-=-=-=-=-=-=-=-=-=-=-=-=-=-=-=-=-=-=-=-=
Performing Scan: hsa-miR-122 vs ENSG00000127124
=-=-=-=-=-=-=-=-=-=-=-=-=-=-=-=-=-=-=-=-=-=-=-=-=-=-=-=-=-=-=-=

   Forward:	Score: 147.000000  Q:7 to 23  R:742 to 763 Align Len (16) (75.00%) (81.25%)

   Query:    3' guuuguGGUAACAGUGUGAGGU 5'
                      ||||  | :|||||||
   Ref:      5' atgggcCCATCCTGGCACTCCA 3'

   Energy:  -20.770000 kCal/Mol

Scores for this hit:
>hsa-miR-122	ENSG00000127124	147.00	-20.77	0.00	7 23	742 763	16	75.00%	81.25%


   Forward:	Score: 141.000000  Q:1 to 23  R:1817 to 1838 Align Len (24) (70.83%) (75.00%)

   Query:    3' GUUUG--UGGUAACAGUGUGAGGU 5'
                ||:||  ||||  | |||| ||||
   Ref:      5' CAGACAAACCA--GCCACAGTCCA 3'

   Energy:  -20.549999 kCal/Mol

Scores for this hit:
>hsa-miR-122	ENSG00000127124	141.00	-20.55	0.00	1 23	1817 1838	24	70.83%	75.00%


   Forward:	Score: 126.000000  Q:1 to 23  R:2024 to 2050 Align Len (27) (62.96%) (66.67%)

   Query:    3' GUUUGUG--GUAAC-AGUGUG--AGGU 5'
                |||:| |  | | |  |||||  ||||
   Ref:      5' CAAGCCCAGCCTGGACCACACTGTCCA 3'

   Energy:  -20.570000 kCal/Mol

Scores for this hit:
>hsa-miR-122	ENSG00000127124	126.00	-20.57	0.00	1 23	2024 2050	27	62.96%	66.67%


   Forward:	Score: 122.000000  Q:1 to 21  R:1848 to 1868 Align Len (21) (76.19%) (80.95%)

   Query:    3' GUUU-GUGGUAACAGUGUGAGgu 5'
                ||:| |||| ||||  |||||  
   Ref:      5' CAGACCACC-TTGT-TCACTCat 3'

   Energy:  -20.879999 kCal/Mol

Scores for this hit:
>hsa-miR-122	ENSG00000127124	122.00	-20.88	0.00	1 21	1848 1868	21	76.19%	80.95%


   Forward:	Score: 118.000000  Q:1 to 23  R:801 to 825 Align Len (26) (61.54%) (69.23%)

   Query:    3' GUUUGU---GGUAACAGUGUGAGGU- 5'
                ||:|||   || || | :||| ||| 
   Ref:      5' CAGACACCTCCCTTCT-GCACCCCAC 3'

   Energy:  -21.360001 kCal/Mol

Scores for this hit:
>hsa-miR-122	ENSG00000127124	118.00	-21.36	0.00	1 23	801 825	26	61.54%	69.23%


   Forward:	Score: 117.000000  Q:3 to 22  R:85 to 105 Align Len (20) (70.00%) (75.00%)

   Query:    3' guUUGUGGUA-ACAGUGUGAGGu 5'
                  |:| |||| |||  | |||| 
   Ref:      5' tcAGCCCCATCTGT--CCCTCCg 3'

   Energy:  -21.170000 kCal/Mol

Scores for this hit:
>hsa-miR-122	ENSG00000127124	117.00	-21.17	0.00	3 22	85 105	20	70.00%	75.00%


   Forward:	Score: 108.000000  Q:1 to 22  R:3150 to 3173 Align Len (24) (58.33%) (75.00%)

   Query:    3' GUUUGUG---GUAACAGUGUGAGGu 5'
                ||: ::|   || ||||:| |||| 
   Ref:      5' CAGCTGCCTGCACTGTCGC-CTCCg 3'

   Energy:  -21.639999 kCal/Mol

Scores for this hit:
>hsa-miR-122	ENSG00000127124	108.00	-21.64	0.00	1 22	3150 3173	24	58.33%	75.00%


   Forward:	Score: 97.000000  Q:1 to 23  R:1910 to 1939 Align Len (30) (46.67%) (63.33%)

   Query:    3' GU-UUGUGGUA---ACAG----UGUGAGGU 5'
                || ::| || |    |||    :::|||||
   Ref:      5' CAGGGCTCCCTGGGAGTCCACTGTGCTCCA 3'

   Energy:  -22.070000 kCal/Mol

Scores for this hit:
>hsa-miR-122	ENSG00000127124	97.00	-22.07	0.00	1 23	1910 1939	30	46.67%	63.33%


   Forward:	Score: 95.000000  Q:1 to 21  R:2449 to 2473 Align Len (23) (56.52%) (69.57%)

   Query:    3' GUUUGUGGU---AACAGUGUGAGgu 5'
                ||: ||||:     |||| :|||  
   Ref:      5' CAGTCACCGGGCCCGTCAGGCTCag 3'

   Energy:  -20.760000 kCal/Mol

Scores for this hit:
>hsa-miR-122	ENSG00000127124	95.00	-20.76	0.00	1 21	2449 2473	23	56.52%	69.57%

Score for this Scan:
Seq1,Seq2,Tot Score,Tot Energy,Max Score,Max Energy,Strand,Len1,Len2,Positions
>>hsa-miR-122	ENSG00000127124	1071.00	-189.77	147.00	-22.07	153	22	4086	 741 1816 2023 1847 800 84 3149 1909 2448
Complete

Read Sequence:ENSG00000196233  Ligand-dependent corepressor (LCoR) (Mblk1-related protein 2). [Source:Uniprot/SWISSPROT;Acc:Q96JN0](2969 nt)
=-=-=-=-=-=-=-=-=-=-=-=-=-=-=-=-=-=-=-=-=-=-=-=-=-=-=-=-=-=-=-=
Performing Scan: hsa-miR-122 vs ENSG00000196233
=-=-=-=-=-=-=-=-=-=-=-=-=-=-=-=-=-=-=-=-=-=-=-=-=-=-=-=-=-=-=-=
Score for this Scan:
No Hits Found above Threshold
Complete

Read Sequence:ENSG00000115216  Nuclear receptor-binding protein. [Source:Uniprot/SWISSPROT;Acc:Q9UHY1](443 nt)
=-=-=-=-=-=-=-=-=-=-=-=-=-=-=-=-=-=-=-=-=-=-=-=-=-=-=-=-=-=-=-=
Performing Scan: hsa-miR-122 vs ENSG00000115216
=-=-=-=-=-=-=-=-=-=-=-=-=-=-=-=-=-=-=-=-=-=-=-=-=-=-=-=-=-=-=-=
Score for this Scan:
No Hits Found above Threshold
Complete

Read Sequence:ENSG00000117016  Regulating synaptic membrane exocytosis protein 3 (Nim3) (Rab-3- interacting molecule 3) (RIM 3) (RIM3 gamma). [Source:Uniprot/SWISSPROT;Acc:Q9UJD0](303 nt)
=-=-=-=-=-=-=-=-=-=-=-=-=-=-=-=-=-=-=-=-=-=-=-=-=-=-=-=-=-=-=-=
Performing Scan: hsa-miR-122 vs ENSG00000117016
=-=-=-=-=-=-=-=-=-=-=-=-=-=-=-=-=-=-=-=-=-=-=-=-=-=-=-=-=-=-=-=
Score for this Scan:
No Hits Found above Threshold
Complete

Read Sequence:ENSG00000175575  WD repeat protein 71 (Protein G-16). [Source:Uniprot/SWISSPROT;Acc:Q9BRP4](372 nt)
=-=-=-=-=-=-=-=-=-=-=-=-=-=-=-=-=-=-=-=-=-=-=-=-=-=-=-=-=-=-=-=
Performing Scan: hsa-miR-122 vs ENSG00000175575
=-=-=-=-=-=-=-=-=-=-=-=-=-=-=-=-=-=-=-=-=-=-=-=-=-=-=-=-=-=-=-=
Score for this Scan:
No Hits Found above Threshold
Complete

Read Sequence:ENSG00000185555  Dendritic cell nuclear protein 1. [Source:Uniprot/SWISSPROT;Acc:Q8TF63](2147 nt)
=-=-=-=-=-=-=-=-=-=-=-=-=-=-=-=-=-=-=-=-=-=-=-=-=-=-=-=-=-=-=-=
Performing Scan: hsa-miR-122 vs ENSG00000185555
=-=-=-=-=-=-=-=-=-=-=-=-=-=-=-=-=-=-=-=-=-=-=-=-=-=-=-=-=-=-=-=

   Forward:	Score: 163.000000  Q:1 to 23  R:1418 to 1444 Align Len (27) (66.67%) (70.37%)

   Query:    3' GUUUGUG--GUAACA--G-UGUGAGGU 5'
                ||  |:|  || |||  | ||||||||
   Ref:      5' CACCCGCCTCACTGTGCCAACACTCCA 3'

   Energy:  -20.500000 kCal/Mol

Scores for this hit:
>hsa-miR-122	ENSG00000185555	163.00	-20.50	0.00	1 23	1418 1444	27	66.67%	70.37%

Score for this Scan:
Seq1,Seq2,Tot Score,Tot Energy,Max Score,Max Energy,Strand,Len1,Len2,Positions
>>hsa-miR-122	ENSG00000185555	163.00	-20.50	163.00	-20.50	158	22	2147	 1417
Complete

Read Sequence:ENSG00000163468  T-complex protein 1 subunit gamma (TCP-1-gamma) (CCT-gamma) (hTRiC5). [Source:Uniprot/SWISSPROT;Acc:P49368](1462 nt)
=-=-=-=-=-=-=-=-=-=-=-=-=-=-=-=-=-=-=-=-=-=-=-=-=-=-=-=-=-=-=-=
Performing Scan: hsa-miR-122 vs ENSG00000163468
=-=-=-=-=-=-=-=-=-=-=-=-=-=-=-=-=-=-=-=-=-=-=-=-=-=-=-=-=-=-=-=

   Forward:	Score: 135.000000  Q:2 to 22  R:203 to 223 Align Len (20) (70.00%) (85.00%)

   Query:    3' gUUUGUGGUAACAGUGUGAGGu 5'
                 |::||:|||||  | ||||| 
   Ref:      5' gAGGCATCATTG-AAGACTCCt 3'

   Energy:  -22.010000 kCal/Mol

Scores for this hit:
>hsa-miR-122	ENSG00000163468	135.00	-22.01	0.00	2 22	203 223	20	70.00%	85.00%

Score for this Scan:
Seq1,Seq2,Tot Score,Tot Energy,Max Score,Max Energy,Strand,Len1,Len2,Positions
>>hsa-miR-122	ENSG00000163468	135.00	-22.01	135.00	-22.01	159	22	1462	 202
Complete

Read Sequence:ENSG00000163285  Gamma-aminobutyric-acid receptor subunit gamma-1 precursor (GABA(A) receptor subunit gamma-1). [Source:Uniprot/SWISSPROT;Acc:Q8N1C3](5219 nt)
=-=-=-=-=-=-=-=-=-=-=-=-=-=-=-=-=-=-=-=-=-=-=-=-=-=-=-=-=-=-=-=
Performing Scan: hsa-miR-122 vs ENSG00000163285
=-=-=-=-=-=-=-=-=-=-=-=-=-=-=-=-=-=-=-=-=-=-=-=-=-=-=-=-=-=-=-=

   Forward:	Score: 125.000000  Q:1 to 22  R:3671 to 3693 Align Len (22) (72.73%) (86.36%)

   Query:    3' GUUUGUGGUAAC-AGUGUGAGGu 5'
                ||||:||:||||  ||||:| | 
   Ref:      5' CAAATACTATTGACCACATTGCt 3'

   Energy:  -21.879999 kCal/Mol

Scores for this hit:
>hsa-miR-122	ENSG00000163285	125.00	-21.88	0.00	1 22	3671 3693	22	72.73%	86.36%

Score for this Scan:
Seq1,Seq2,Tot Score,Tot Energy,Max Score,Max Energy,Strand,Len1,Len2,Positions
>>hsa-miR-122	ENSG00000163285	125.00	-21.88	125.00	-21.88	160	22	5219	 3670
Complete

Read Sequence:ENSG00000102010  Cytoplasmic tyrosine-protein kinase BMX (EC 2.7.10.2) (Bone marrow tyrosine kinase gene in chromosome X protein) (Epithelial and endothelial tyrosine kinase) (ETK) (NTK38). [Source:Uniprot/SWISSPROT;Acc:P51813](382 nt)
=-=-=-=-=-=-=-=-=-=-=-=-=-=-=-=-=-=-=-=-=-=-=-=-=-=-=-=-=-=-=-=
Performing Scan: hsa-miR-122 vs ENSG00000102010
=-=-=-=-=-=-=-=-=-=-=-=-=-=-=-=-=-=-=-=-=-=-=-=-=-=-=-=-=-=-=-=
Score for this Scan:
No Hits Found above Threshold
Complete

Read Sequence:ENSG00000072756  tRNA-nucleotidyltransferase 1, mitochondrial precursor (EC 2.7.7.25) (Mitochondrial tRNA nucleotidyl transferase, CCA-adding) (mt tRNA adenylyltransferase) (mt tRNA CCA-pyrophosphorylase) (mt tRNA CCA- diphosphorylase) (mt CCA-adding enzyme). [Source:Uniprot/SWISSPROT;Acc:Q96Q11](734 nt)
=-=-=-=-=-=-=-=-=-=-=-=-=-=-=-=-=-=-=-=-=-=-=-=-=-=-=-=-=-=-=-=
Performing Scan: hsa-miR-122 vs ENSG00000072756
=-=-=-=-=-=-=-=-=-=-=-=-=-=-=-=-=-=-=-=-=-=-=-=-=-=-=-=-=-=-=-=

   Forward:	Score: 107.000000  Q:5 to 23  R:20 to 42 Align Len (19) (73.68%) (84.21%)

   Query:    3' guuuGUGGUAACA-GUGUGAGGU 5'
                    | ||||||| |||::| ||
   Ref:      5' ttgcCTCCATTGTGCACGTTGCA 3'

   Energy:  -20.340000 kCal/Mol

Scores for this hit:
>hsa-miR-122	ENSG00000072756	107.00	-20.34	0.00	5 23	20 42	19	73.68%	84.21%

Score for this Scan:
Seq1,Seq2,Tot Score,Tot Energy,Max Score,Max Energy,Strand,Len1,Len2,Positions
>>hsa-miR-122	ENSG00000072756	107.00	-20.34	107.00	-20.34	162	22	734	 19
Complete

Read Sequence:ENSG00000143870  Protein disulfide-isomerase A6 precursor (EC 5.3.4.1) (Protein disulfide isomerase P5) (Thioredoxin domain-containing protein 7). [Source:Uniprot/SWISSPROT;Acc:Q15084](397 nt)
=-=-=-=-=-=-=-=-=-=-=-=-=-=-=-=-=-=-=-=-=-=-=-=-=-=-=-=-=-=-=-=
Performing Scan: hsa-miR-122 vs ENSG00000143870
=-=-=-=-=-=-=-=-=-=-=-=-=-=-=-=-=-=-=-=-=-=-=-=-=-=-=-=-=-=-=-=
Score for this Scan:
No Hits Found above Threshold
Complete

Read Sequence:ENSG00000206341  HLA class I histocompatibility antigen, B-8 alpha chain precursor (MHC class I antigen B*8). [Source:Uniprot/SWISSPROT;Acc:P30460](434 nt)
=-=-=-=-=-=-=-=-=-=-=-=-=-=-=-=-=-=-=-=-=-=-=-=-=-=-=-=-=-=-=-=
Performing Scan: hsa-miR-122 vs ENSG00000206341
=-=-=-=-=-=-=-=-=-=-=-=-=-=-=-=-=-=-=-=-=-=-=-=-=-=-=-=-=-=-=-=
Score for this Scan:
No Hits Found above Threshold
Complete

Read Sequence:ENSG00000008405  Cryptochrome-1. [Source:Uniprot/SWISSPROT;Acc:Q16526](621 nt)
=-=-=-=-=-=-=-=-=-=-=-=-=-=-=-=-=-=-=-=-=-=-=-=-=-=-=-=-=-=-=-=
Performing Scan: hsa-miR-122 vs ENSG00000008405
=-=-=-=-=-=-=-=-=-=-=-=-=-=-=-=-=-=-=-=-=-=-=-=-=-=-=-=-=-=-=-=
Score for this Scan:
No Hits Found above Threshold
Complete

Read Sequence:ENSG00000137992  Lipoamide acyltransferase component of branched-chain alpha-keto acid dehydrogenase complex, mitochondrial precursor (EC 2.3.1.168) (Dihydrolipoyllysine-residue (2-methylpropanoyl)transferase) (E2) (Dihydrolipoamide branched chain transacylase) (BCKAD E2 [Source:Uniprot/SWISSPROT;Acc:P11182](2075 nt)
=-=-=-=-=-=-=-=-=-=-=-=-=-=-=-=-=-=-=-=-=-=-=-=-=-=-=-=-=-=-=-=
Performing Scan: hsa-miR-122 vs ENSG00000137992
=-=-=-=-=-=-=-=-=-=-=-=-=-=-=-=-=-=-=-=-=-=-=-=-=-=-=-=-=-=-=-=

   Forward:	Score: 151.000000  Q:4 to 23  R:1852 to 1870 Align Len (19) (73.68%) (78.95%)

   Query:    3' guuUGUGGUAACAGUGUGAGGU 5'
                   |||||| |   :|||||||
   Ref:      5' atcACACCACT---GCACTCCA 3'

   Energy:  -21.320000 kCal/Mol

Scores for this hit:
>hsa-miR-122	ENSG00000137992	151.00	-21.32	0.00	4 23	1852 1870	19	73.68%	78.95%

Score for this Scan:
Seq1,Seq2,Tot Score,Tot Energy,Max Score,Max Energy,Strand,Len1,Len2,Positions
>>hsa-miR-122	ENSG00000137992	151.00	-21.32	151.00	-21.32	166	22	2075	 1851
Complete

Read Sequence:ENSG00000169682  Linker for activation of T-cells family member 1 (36 kDa phospho- tyrosine adapter protein) (pp36) (p36-38). [Source:Uniprot/SWISSPROT;Acc:O43561](4218 nt)
=-=-=-=-=-=-=-=-=-=-=-=-=-=-=-=-=-=-=-=-=-=-=-=-=-=-=-=-=-=-=-=
Performing Scan: hsa-miR-122 vs ENSG00000169682
=-=-=-=-=-=-=-=-=-=-=-=-=-=-=-=-=-=-=-=-=-=-=-=-=-=-=-=-=-=-=-=

   Forward:	Score: 133.000000  Q:1 to 23  R:800 to 822 Align Len (25) (60.00%) (72.00%)

   Query:    3' GUUUGUGGUAAC-AG--UGUGAGGU 5'
                ||: |:||:  | ||   |||||||
   Ref:      5' CAGCCGCCG--GCTCCGCCACTCCA 3'

   Energy:  -22.920000 kCal/Mol

Scores for this hit:
>hsa-miR-122	ENSG00000169682	133.00	-22.92	0.00	1 23	800 822	25	60.00%	72.00%


   Forward:	Score: 131.000000  Q:1 to 23  R:2617 to 2646 Align Len (30) (53.33%) (60.00%)

   Query:    3' GUUUGUGGUAAC-------A-GUGUGAGGU 5'
                ||: |:|| | |       | ||||| |||
   Ref:      5' CAGCCGCCCTGGGTCTCCCTCCACACCCCA 3'

   Energy:  -20.450001 kCal/Mol

Scores for this hit:
>hsa-miR-122	ENSG00000169682	131.00	-20.45	0.00	1 23	2617 2646	30	53.33%	60.00%


   Forward:	Score: 128.000000  Q:5 to 22  R:3025 to 3043 Align Len (17) (82.35%) (82.35%)

   Query:    3' guuuGUGGUAACAGUGUGAGGu 5'
                    ||||  |||||| |||| 
   Ref:      5' taccCACC--TGTCAC-CTCCt 3'

   Energy:  -21.049999 kCal/Mol

Scores for this hit:
>hsa-miR-122	ENSG00000169682	128.00	-21.05	0.00	5 22	3025 3043	17	82.35%	82.35%


   Forward:	Score: 125.000000  Q:6 to 22  R:1775 to 1797 Align Len (17) (70.59%) (82.35%)

   Query:    3' guuugUGGUA-ACAGUGUGAGGu 5'
                     |||:|  |||||:| || 
   Ref:      5' gtgtgACCGTGAGTCACGCCCCt 3'

   Energy:  -20.180000 kCal/Mol

Scores for this hit:
>hsa-miR-122	ENSG00000169682	125.00	-20.18	0.00	6 22	1775 1797	17	70.59%	82.35%

Score for this Scan:
Seq1,Seq2,Tot Score,Tot Energy,Max Score,Max Energy,Strand,Len1,Len2,Positions
>>hsa-miR-122	ENSG00000169682	517.00	-84.60	133.00	-22.92	167	22	4218	 799 2616 3024 1774
Complete

Read Sequence:ENSG00000094841  Protein FLJ31792. [Source:Uniprot/SWISSPROT;Acc:Q96BW1](1546 nt)
=-=-=-=-=-=-=-=-=-=-=-=-=-=-=-=-=-=-=-=-=-=-=-=-=-=-=-=-=-=-=-=
Performing Scan: hsa-miR-122 vs ENSG00000094841
=-=-=-=-=-=-=-=-=-=-=-=-=-=-=-=-=-=-=-=-=-=-=-=-=-=-=-=-=-=-=-=

   Forward:	Score: 147.000000  Q:7 to 22  R:861 to 882 Align Len (15) (80.00%) (93.33%)

   Query:    3' guuuguGGUAACAGUGUGAGGu 5'
                      |:|||| ||||:||| 
   Ref:      5' atgtggCTATTGCCACATTCCt 3'

   Energy:  -20.670000 kCal/Mol

Scores for this hit:
>hsa-miR-122	ENSG00000094841	147.00	-20.67	0.00	7 22	861 882	15	80.00%	93.33%

Score for this Scan:
Seq1,Seq2,Tot Score,Tot Energy,Max Score,Max Energy,Strand,Len1,Len2,Positions
>>hsa-miR-122	ENSG00000094841	147.00	-20.67	147.00	-20.67	168	22	1546	 860
Complete

Read Sequence:ENSG00000197008  Zinc finger protein 138 (Fragment). [Source:Uniprot/SWISSPROT;Acc:P52744](1125 nt)
=-=-=-=-=-=-=-=-=-=-=-=-=-=-=-=-=-=-=-=-=-=-=-=-=-=-=-=-=-=-=-=
Performing Scan: hsa-miR-122 vs ENSG00000197008
=-=-=-=-=-=-=-=-=-=-=-=-=-=-=-=-=-=-=-=-=-=-=-=-=-=-=-=-=-=-=-=
Score for this Scan:
No Hits Found above Threshold
Complete

Read Sequence:ENSG00000172403  Synaptopodin-2 (Myopodin) (Genethonin 2). [Source:Uniprot/SWISSPROT;Acc:Q9UMS6](3304 nt)
=-=-=-=-=-=-=-=-=-=-=-=-=-=-=-=-=-=-=-=-=-=-=-=-=-=-=-=-=-=-=-=
Performing Scan: hsa-miR-122 vs ENSG00000172403
=-=-=-=-=-=-=-=-=-=-=-=-=-=-=-=-=-=-=-=-=-=-=-=-=-=-=-=-=-=-=-=

   Forward:	Score: 115.000000  Q:1 to 23  R:1531 to 1559 Align Len (30) (63.33%) (66.67%)

   Query:    3' GUUUGUGG--------UAACAGUGUGAGGU 5'
                ||||||||        |||| ||:|| |||
   Ref:      5' CAAACACCTGCTCCTTATTGCCATAC-CCA 3'

   Energy:  -22.549999 kCal/Mol

Scores for this hit:
>hsa-miR-122	ENSG00000172403	115.00	-22.55	0.00	1 23	1531 1559	30	63.33%	66.67%


   Forward:	Score: 92.000000  Q:1 to 22  R:2479 to 2503 Align Len (25) (64.00%) (76.00%)

   Query:    3' GUUU-GUGGUAACAG---UGUGAGGu 5'
                |||| ::|||||||:    || ||| 
   Ref:      5' CAAAGTGCCATTGTTAAATCA-TCCt 3'

   Energy:  -20.129999 kCal/Mol

Scores for this hit:
>hsa-miR-122	ENSG00000172403	92.00	-20.13	0.00	1 22	2479 2503	25	64.00%	76.00%

Score for this Scan:
Seq1,Seq2,Tot Score,Tot Energy,Max Score,Max Energy,Strand,Len1,Len2,Positions
>>hsa-miR-122	ENSG00000172403	207.00	-42.68	115.00	-22.55	170	22	3304	 1530 2478
Complete

Read Sequence:ENSG00000197672  CDNA FLJ45256 fis, clone BRHIP2016125. [Source:Uniprot/SPTREMBL;Acc:Q6ZSR6](1369 nt)
=-=-=-=-=-=-=-=-=-=-=-=-=-=-=-=-=-=-=-=-=-=-=-=-=-=-=-=-=-=-=-=
Performing Scan: hsa-miR-122 vs ENSG00000197672
=-=-=-=-=-=-=-=-=-=-=-=-=-=-=-=-=-=-=-=-=-=-=-=-=-=-=-=-=-=-=-=
Score for this Scan:
No Hits Found above Threshold
Complete

Read Sequence:ENSG00000135974  Ashwin. [Source:Uniprot/SWISSPROT;Acc:Q9BVC5](3393 nt)
=-=-=-=-=-=-=-=-=-=-=-=-=-=-=-=-=-=-=-=-=-=-=-=-=-=-=-=-=-=-=-=
Performing Scan: hsa-miR-122 vs ENSG00000135974
=-=-=-=-=-=-=-=-=-=-=-=-=-=-=-=-=-=-=-=-=-=-=-=-=-=-=-=-=-=-=-=

   Forward:	Score: 154.000000  Q:5 to 23  R:544 to 562 Align Len (18) (77.78%) (83.33%)

   Query:    3' guuuGUGGUAACAGUGUGAGGU 5'
                    |||||||   :|||||||
   Ref:      5' atcgCACCATT---GCACTCCA 3'

   Energy:  -24.820000 kCal/Mol

Scores for this hit:
>hsa-miR-122	ENSG00000135974	154.00	-24.82	0.00	5 23	544 562	18	77.78%	83.33%

Score for this Scan:
Seq1,Seq2,Tot Score,Tot Energy,Max Score,Max Energy,Strand,Len1,Len2,Positions
>>hsa-miR-122	ENSG00000135974	154.00	-24.82	154.00	-24.82	172	22	3393	 543
Complete

Read Sequence:ENSG00000198146  Zinc finger protein 770. [Source:Uniprot/SWISSPROT;Acc:Q6IQ21](3013 nt)
=-=-=-=-=-=-=-=-=-=-=-=-=-=-=-=-=-=-=-=-=-=-=-=-=-=-=-=-=-=-=-=
Performing Scan: hsa-miR-122 vs ENSG00000198146
=-=-=-=-=-=-=-=-=-=-=-=-=-=-=-=-=-=-=-=-=-=-=-=-=-=-=-=-=-=-=-=
Score for this Scan:
No Hits Found above Threshold
Complete

Read Sequence:ENSG00000169239  Carbonic anhydrase 5B, mitochondrial precursor (EC 4.2.1.1) (Carbonic anhydrase VB) (Carbonate dehydratase VB) (CA-VB). [Source:Uniprot/SWISSPROT;Acc:Q9Y2D0](53 nt)
=-=-=-=-=-=-=-=-=-=-=-=-=-=-=-=-=-=-=-=-=-=-=-=-=-=-=-=-=-=-=-=
Performing Scan: hsa-miR-122 vs ENSG00000169239
=-=-=-=-=-=-=-=-=-=-=-=-=-=-=-=-=-=-=-=-=-=-=-=-=-=-=-=-=-=-=-=
Score for this Scan:
No Hits Found above Threshold
Complete

Read Sequence:ENSG00000162897  Fc alpha/mu receptor. [Source:Uniprot/SPTREMBL;Acc:Q8WWV6](549 nt)
=-=-=-=-=-=-=-=-=-=-=-=-=-=-=-=-=-=-=-=-=-=-=-=-=-=-=-=-=-=-=-=
Performing Scan: hsa-miR-122 vs ENSG00000162897
=-=-=-=-=-=-=-=-=-=-=-=-=-=-=-=-=-=-=-=-=-=-=-=-=-=-=-=-=-=-=-=
Score for this Scan:
No Hits Found above Threshold
Complete

Read Sequence:ENSG00000132356  5'-AMP-activated protein kinase catalytic subunit alpha-1 (EC 2.7.11.1) (AMPK alpha-1 chain). [Source:Uniprot/SWISSPROT;Acc:Q13131](498 nt)
=-=-=-=-=-=-=-=-=-=-=-=-=-=-=-=-=-=-=-=-=-=-=-=-=-=-=-=-=-=-=-=
Performing Scan: hsa-miR-122 vs ENSG00000132356
=-=-=-=-=-=-=-=-=-=-=-=-=-=-=-=-=-=-=-=-=-=-=-=-=-=-=-=-=-=-=-=
Score for this Scan:
No Hits Found above Threshold
Complete

Read Sequence:ENSG00000110852  C-type lectin domain family 2 member B (C-type lectin superfamily member 2) (Activation-induced C-type lectin) (IFN-alpha2b-inducing- related protein 1). [Source:Uniprot/SWISSPROT;Acc:Q92478](922 nt)
=-=-=-=-=-=-=-=-=-=-=-=-=-=-=-=-=-=-=-=-=-=-=-=-=-=-=-=-=-=-=-=
Performing Scan: hsa-miR-122 vs ENSG00000110852
=-=-=-=-=-=-=-=-=-=-=-=-=-=-=-=-=-=-=-=-=-=-=-=-=-=-=-=-=-=-=-=

   Forward:	Score: 163.000000  Q:5 to 23  R:848 to 869 Align Len (18) (88.89%) (88.89%)

   Query:    3' guuuGUGGUAACAGUGUGAGGU 5'
                    ||||| |||||||| |||
   Ref:      5' taccCACCACTGTCACACACCA 3'

   Energy:  -26.780001 kCal/Mol

Scores for this hit:
>hsa-miR-122	ENSG00000110852	163.00	-26.78	0.00	5 23	848 869	18	88.89%	88.89%

Score for this Scan:
Seq1,Seq2,Tot Score,Tot Energy,Max Score,Max Energy,Strand,Len1,Len2,Positions
>>hsa-miR-122	ENSG00000110852	163.00	-26.78	163.00	-26.78	177	22	922	 847
Complete

Read Sequence:ENSG00000163281  glucosamine-6-phosphate deaminase 2 [Source:RefSeq_peptide;Acc:NP_612208](929 nt)
=-=-=-=-=-=-=-=-=-=-=-=-=-=-=-=-=-=-=-=-=-=-=-=-=-=-=-=-=-=-=-=
Performing Scan: hsa-miR-122 vs ENSG00000163281
=-=-=-=-=-=-=-=-=-=-=-=-=-=-=-=-=-=-=-=-=-=-=-=-=-=-=-=-=-=-=-=

   Forward:	Score: 128.000000  Q:1 to 23  R:310 to 335 Align Len (26) (69.23%) (84.62%)

   Query:    3' GUUUGUGGU-AACA--GUG-UGAGGU 5'
                ||::||||| ||||  :|: ||||||
   Ref:      5' CAGGCACCATTTGTGATATGACTCCA 3'

   Energy:  -25.889999 kCal/Mol

Scores for this hit:
>hsa-miR-122	ENSG00000163281	128.00	-25.89	0.00	1 23	310 335	26	69.23%	84.62%

Score for this Scan:
Seq1,Seq2,Tot Score,Tot Energy,Max Score,Max Energy,Strand,Len1,Len2,Positions
>>hsa-miR-122	ENSG00000163281	128.00	-25.89	128.00	-25.89	178	22	929	 309
Complete

Read Sequence:ENSG00000105819  Mitochondrial-processing peptidase subunit beta, mitochondrial precursor (EC 3.4.24.64) (Beta-MPP) (P-52). [Source:Uniprot/SWISSPROT;Acc:O75439](123 nt)
=-=-=-=-=-=-=-=-=-=-=-=-=-=-=-=-=-=-=-=-=-=-=-=-=-=-=-=-=-=-=-=
Performing Scan: hsa-miR-122 vs ENSG00000105819
=-=-=-=-=-=-=-=-=-=-=-=-=-=-=-=-=-=-=-=-=-=-=-=-=-=-=-=-=-=-=-=
Score for this Scan:
No Hits Found above Threshold
Complete

Read Sequence:ENSG00000132437  Aromatic-L-amino-acid decarboxylase (EC 4.1.1.28) (AADC) (DOPA decarboxylase) (DDC). [Source:Uniprot/SWISSPROT;Acc:P20711](397 nt)
=-=-=-=-=-=-=-=-=-=-=-=-=-=-=-=-=-=-=-=-=-=-=-=-=-=-=-=-=-=-=-=
Performing Scan: hsa-miR-122 vs ENSG00000132437
=-=-=-=-=-=-=-=-=-=-=-=-=-=-=-=-=-=-=-=-=-=-=-=-=-=-=-=-=-=-=-=
Score for this Scan:
No Hits Found above Threshold
Complete

Read Sequence:ENSG00000131730  Creatine kinase, sarcomeric mitochondrial precursor (EC 2.7.3.2) (S- MtCK) (Mib-CK) (Basic-type mitochondrial creatine kinase). [Source:Uniprot/SWISSPROT;Acc:P17540](140 nt)
=-=-=-=-=-=-=-=-=-=-=-=-=-=-=-=-=-=-=-=-=-=-=-=-=-=-=-=-=-=-=-=
Performing Scan: hsa-miR-122 vs ENSG00000131730
=-=-=-=-=-=-=-=-=-=-=-=-=-=-=-=-=-=-=-=-=-=-=-=-=-=-=-=-=-=-=-=
Score for this Scan:
No Hits Found above Threshold
Complete

Read Sequence:ENSG00000007923  DnaJ homolog subfamily C member 11. [Source:Uniprot/SWISSPROT;Acc:Q9NVH1](2302 nt)
=-=-=-=-=-=-=-=-=-=-=-=-=-=-=-=-=-=-=-=-=-=-=-=-=-=-=-=-=-=-=-=
Performing Scan: hsa-miR-122 vs ENSG00000007923
=-=-=-=-=-=-=-=-=-=-=-=-=-=-=-=-=-=-=-=-=-=-=-=-=-=-=-=-=-=-=-=

   Forward:	Score: 132.000000  Q:1 to 22  R:1625 to 1643 Align Len (22) (68.18%) (72.73%)

   Query:    3' GUU-UGUGGUAACAGUGUGAGGu 5'
                ||| |||:||  |  |||| || 
   Ref:      5' CAAGACATCA--G--ACACACCc 3'

   Energy:  -20.709999 kCal/Mol

Scores for this hit:
>hsa-miR-122	ENSG00000007923	132.00	-20.71	0.00	1 22	1625 1643	22	68.18%	72.73%


   Forward:	Score: 117.000000  Q:3 to 22  R:1733 to 1755 Align Len (20) (65.00%) (80.00%)

   Query:    3' guUUGUGGUAACAG-UGUGAGGu 5'
                  |||||||  | | :::|||| 
   Ref:      5' ggAACACCAGGGCCTGTGCTCCg 3'

   Energy:  -23.840000 kCal/Mol

Scores for this hit:
>hsa-miR-122	ENSG00000007923	117.00	-23.84	0.00	3 22	1733 1755	20	65.00%	80.00%

Score for this Scan:
Seq1,Seq2,Tot Score,Tot Energy,Max Score,Max Energy,Strand,Len1,Len2,Positions
>>hsa-miR-122	ENSG00000007923	249.00	-44.55	132.00	-23.84	182	22	2302	 1624 1732
Complete

Read Sequence:ENSG00000105499  Cytosolic phospholipase A2 gamma precursor (EC 3.1.1.4) (cPLA2-gamma) (Phospholipase A2 group IVC). [Source:Uniprot/SWISSPROT;Acc:Q9UP65](496 nt)
=-=-=-=-=-=-=-=-=-=-=-=-=-=-=-=-=-=-=-=-=-=-=-=-=-=-=-=-=-=-=-=
Performing Scan: hsa-miR-122 vs ENSG00000105499
=-=-=-=-=-=-=-=-=-=-=-=-=-=-=-=-=-=-=-=-=-=-=-=-=-=-=-=-=-=-=-=

   Forward:	Score: 82.000000  Q:2 to 23  R:275 to 296 Align Len (23) (65.22%) (82.61%)

   Query:    3' gUUUGUGGUAACAG--UGUGAGGU 5'
                 ||:||:|| ||||  |:: ||||
   Ref:      5' gAAGCATCA-TGTCCAATG-TCCA 3'

   Energy:  -20.510000 kCal/Mol

Scores for this hit:
>hsa-miR-122	ENSG00000105499	82.00	-20.51	0.00	2 23	275 296	23	65.22%	82.61%

Score for this Scan:
Seq1,Seq2,Tot Score,Tot Energy,Max Score,Max Energy,Strand,Len1,Len2,Positions
>>hsa-miR-122	ENSG00000105499	82.00	-20.51	82.00	-20.51	183	22	496	 274
Complete

Read Sequence:ENSG00000175334  Barrier-to-autointegration factor (Breakpoint cluster region protein 1). [Source:Uniprot/SWISSPROT;Acc:O75531](373 nt)
=-=-=-=-=-=-=-=-=-=-=-=-=-=-=-=-=-=-=-=-=-=-=-=-=-=-=-=-=-=-=-=
Performing Scan: hsa-miR-122 vs ENSG00000175334
=-=-=-=-=-=-=-=-=-=-=-=-=-=-=-=-=-=-=-=-=-=-=-=-=-=-=-=-=-=-=-=

   Forward:	Score: 126.000000  Q:5 to 22  R:102 to 123 Align Len (17) (64.71%) (76.47%)

   Query:    3' guuuGUGGUAACAGUGUGAGGu 5'
                    ||||   | |::||||| 
   Ref:      5' tactCACCTCCGACGTACTCCg 3'

   Energy:  -20.500000 kCal/Mol

Scores for this hit:
>hsa-miR-122	ENSG00000175334	126.00	-20.50	0.00	5 22	102 123	17	64.71%	76.47%

Score for this Scan:
Seq1,Seq2,Tot Score,Tot Energy,Max Score,Max Energy,Strand,Len1,Len2,Positions
>>hsa-miR-122	ENSG00000175334	126.00	-20.50	126.00	-20.50	184	22	373	 101
Complete

Read Sequence:ENSG00000197657  Zinc finger protein 323. [Source:Uniprot/SWISSPROT;Acc:Q96LW9](1429 nt)
=-=-=-=-=-=-=-=-=-=-=-=-=-=-=-=-=-=-=-=-=-=-=-=-=-=-=-=-=-=-=-=
Performing Scan: hsa-miR-122 vs ENSG00000197657
=-=-=-=-=-=-=-=-=-=-=-=-=-=-=-=-=-=-=-=-=-=-=-=-=-=-=-=-=-=-=-=
Score for this Scan:
No Hits Found above Threshold
Complete

Read Sequence:ENSG00000166948  Protein-glutamine gamma-glutamyltransferase 6 (EC 2.3.2.13) (Transglutaminase-3-like) (TGase-3-like) (Transglutaminase Y). [Source:Uniprot/SWISSPROT;Acc:O95932](219 nt)
=-=-=-=-=-=-=-=-=-=-=-=-=-=-=-=-=-=-=-=-=-=-=-=-=-=-=-=-=-=-=-=
Performing Scan: hsa-miR-122 vs ENSG00000166948
=-=-=-=-=-=-=-=-=-=-=-=-=-=-=-=-=-=-=-=-=-=-=-=-=-=-=-=-=-=-=-=
Score for this Scan:
No Hits Found above Threshold
Complete

Read Sequence:ENSG00000180336  CDNA FLJ35848 fis, clone TESTI2006894. (Fragment). [Source:Uniprot/SPTREMBL;Acc:Q8NA45](1316 nt)
=-=-=-=-=-=-=-=-=-=-=-=-=-=-=-=-=-=-=-=-=-=-=-=-=-=-=-=-=-=-=-=
Performing Scan: hsa-miR-122 vs ENSG00000180336
=-=-=-=-=-=-=-=-=-=-=-=-=-=-=-=-=-=-=-=-=-=-=-=-=-=-=-=-=-=-=-=
Score for this Scan:
No Hits Found above Threshold
Complete

Read Sequence:ENSG00000203995  Zyg-11 homolog A. [Source:Uniprot/SPTREMBL;Acc:Q6WRX3](1781 nt)
=-=-=-=-=-=-=-=-=-=-=-=-=-=-=-=-=-=-=-=-=-=-=-=-=-=-=-=-=-=-=-=
Performing Scan: hsa-miR-122 vs ENSG00000203995
=-=-=-=-=-=-=-=-=-=-=-=-=-=-=-=-=-=-=-=-=-=-=-=-=-=-=-=-=-=-=-=

   Forward:	Score: 147.000000  Q:5 to 23  R:760 to 778 Align Len (18) (72.22%) (77.78%)

   Query:    3' guuuGUGGUAACAGUGUGAGGU 5'
                    ||||| |   :|||||||
   Ref:      5' attgCACCACT---GCACTCCA 3'

   Energy:  -20.690001 kCal/Mol

Scores for this hit:
>hsa-miR-122	ENSG00000203995	147.00	-20.69	0.00	5 23	760 778	18	72.22%	77.78%

Score for this Scan:
Seq1,Seq2,Tot Score,Tot Energy,Max Score,Max Energy,Strand,Len1,Len2,Positions
>>hsa-miR-122	ENSG00000203995	147.00	-20.69	147.00	-20.69	188	22	1781	 759
Complete

Read Sequence:ENSG00000123836  6-phosphofructo-2-kinase/fructose-2,6-biphosphatase 2 (6PF-2-K/Fru- 2,6-P2ASE heart-type isozyme) (PFK-2/FBPase-2) [Includes: 6- phosphofructo-2-kinase (EC 2.7.1.105); Fructose-2,6-bisphosphatase (EC 3.1.3.46)]. [Source:Uniprot/SWISSPROT;Acc:O60825](2004 nt)
=-=-=-=-=-=-=-=-=-=-=-=-=-=-=-=-=-=-=-=-=-=-=-=-=-=-=-=-=-=-=-=
Performing Scan: hsa-miR-122 vs ENSG00000123836
=-=-=-=-=-=-=-=-=-=-=-=-=-=-=-=-=-=-=-=-=-=-=-=-=-=-=-=-=-=-=-=
Score for this Scan:
No Hits Found above Threshold
Complete

Read Sequence:ENSG00000162444  Retinoid-binding protein 7 (Cellular retinoic acid-binding protein 4) (CRBP4) (Cellular retinoic acid-binding protein IV) (CRABP-IV). [Source:Uniprot/SWISSPROT;Acc:Q96R05](187 nt)
=-=-=-=-=-=-=-=-=-=-=-=-=-=-=-=-=-=-=-=-=-=-=-=-=-=-=-=-=-=-=-=
Performing Scan: hsa-miR-122 vs ENSG00000162444
=-=-=-=-=-=-=-=-=-=-=-=-=-=-=-=-=-=-=-=-=-=-=-=-=-=-=-=-=-=-=-=
Score for this Scan:
No Hits Found above Threshold
Complete

Read Sequence:ENSG00000160111  C3 and PZP-like, alpha-2-macroglobulin domain containing 8 [Source:RefSeq_peptide;Acc:NP_056507](435 nt)
=-=-=-=-=-=-=-=-=-=-=-=-=-=-=-=-=-=-=-=-=-=-=-=-=-=-=-=-=-=-=-=
Performing Scan: hsa-miR-122 vs ENSG00000160111
=-=-=-=-=-=-=-=-=-=-=-=-=-=-=-=-=-=-=-=-=-=-=-=-=-=-=-=-=-=-=-=
Score for this Scan:
No Hits Found above Threshold
Complete

Read Sequence:ENSG00000136758  ATP-dependent metalloprotease YME1L1 (EC 3.4.24.-) (YME1-like protein 1) (ATP-dependent metalloprotease FtsH1) (Meg-4) (Presenilin- associated metalloprotease) (PAMP). [Source:Uniprot/SWISSPROT;Acc:Q96TA2](1518 nt)
=-=-=-=-=-=-=-=-=-=-=-=-=-=-=-=-=-=-=-=-=-=-=-=-=-=-=-=-=-=-=-=
Performing Scan: hsa-miR-122 vs ENSG00000136758
=-=-=-=-=-=-=-=-=-=-=-=-=-=-=-=-=-=-=-=-=-=-=-=-=-=-=-=-=-=-=-=

   Forward:	Score: 151.000000  Q:3 to 22  R:1158 to 1179 Align Len (19) (73.68%) (89.47%)

   Query:    3' guUUGUGGUAACAGUGUGAGGu 5'
                  |:||::| |||||| |||| 
   Ref:      5' ttAGCATTACTGTCACTCTCCc 3'

   Energy:  -22.780001 kCal/Mol

Scores for this hit:
>hsa-miR-122	ENSG00000136758	151.00	-22.78	0.00	3 22	1158 1179	19	73.68%	89.47%

Score for this Scan:
Seq1,Seq2,Tot Score,Tot Energy,Max Score,Max Energy,Strand,Len1,Len2,Positions
>>hsa-miR-122	ENSG00000136758	151.00	-22.78	151.00	-22.78	192	22	1518	 1157
Complete

Read Sequence:ENSG00000134815  Probable ATP-dependent RNA helicase DHX34 (EC 3.6.1.-) (DEAH box protein 34). [Source:Uniprot/SWISSPROT;Acc:Q14147](594 nt)
=-=-=-=-=-=-=-=-=-=-=-=-=-=-=-=-=-=-=-=-=-=-=-=-=-=-=-=-=-=-=-=
Performing Scan: hsa-miR-122 vs ENSG00000134815
=-=-=-=-=-=-=-=-=-=-=-=-=-=-=-=-=-=-=-=-=-=-=-=-=-=-=-=-=-=-=-=

   Forward:	Score: 141.000000  Q:1 to 22  R:540 to 560 Align Len (21) (61.90%) (85.71%)

   Query:    3' GUUUGUGGUAACAGUGUGAGGu 5'
                |:::||: :||| | |||||| 
   Ref:      5' CGGGCATGGTTG-CTCACTCCc 3'

   Energy:  -21.370001 kCal/Mol

Scores for this hit:
>hsa-miR-122	ENSG00000134815	141.00	-21.37	0.00	1 22	540 560	21	61.90%	85.71%

Score for this Scan:
Seq1,Seq2,Tot Score,Tot Energy,Max Score,Max Energy,Strand,Len1,Len2,Positions
>>hsa-miR-122	ENSG00000134815	141.00	-21.37	141.00	-21.37	193	22	594	 539
Complete

Read Sequence:ENSG00000106258  Cytochrome P450 3A5 (EC 1.14.14.1) (CYPIIIA5) (P450-PCN3) (HLp2). [Source:Uniprot/SWISSPROT;Acc:P20815](3098 nt)
=-=-=-=-=-=-=-=-=-=-=-=-=-=-=-=-=-=-=-=-=-=-=-=-=-=-=-=-=-=-=-=
Performing Scan: hsa-miR-122 vs ENSG00000106258
=-=-=-=-=-=-=-=-=-=-=-=-=-=-=-=-=-=-=-=-=-=-=-=-=-=-=-=-=-=-=-=
Score for this Scan:
No Hits Found above Threshold
Complete

Read Sequence:ENSG00000167106  Protein FAM102A. [Source:Uniprot/SWISSPROT;Acc:Q5T9C2](265 nt)
=-=-=-=-=-=-=-=-=-=-=-=-=-=-=-=-=-=-=-=-=-=-=-=-=-=-=-=-=-=-=-=
Performing Scan: hsa-miR-122 vs ENSG00000167106
=-=-=-=-=-=-=-=-=-=-=-=-=-=-=-=-=-=-=-=-=-=-=-=-=-=-=-=-=-=-=-=

   Forward:	Score: 132.000000  Q:5 to 22  R:91 to 115 Align Len (20) (75.00%) (75.00%)

   Query:    3' guuuGUGGU-AAC-AGUGU-GAGGu 5'
                    |||||  ||  |||| |||| 
   Ref:      5' ttccCACCAGGTGCCCACAGCTCCt 3'

   Energy:  -20.379999 kCal/Mol

Scores for this hit:
>hsa-miR-122	ENSG00000167106	132.00	-20.38	0.00	5 22	91 115	20	75.00%	75.00%

Score for this Scan:
Seq1,Seq2,Tot Score,Tot Energy,Max Score,Max Energy,Strand,Len1,Len2,Positions
>>hsa-miR-122	ENSG00000167106	132.00	-20.38	132.00	-20.38	195	22	265	 90
Complete

Read Sequence:ENSG00000179421  CDNA FLJ33996 fis, clone DFNES2008881. [Source:Uniprot/SPTREMBL;Acc:Q8NBA4](2300 nt)
=-=-=-=-=-=-=-=-=-=-=-=-=-=-=-=-=-=-=-=-=-=-=-=-=-=-=-=-=-=-=-=
Performing Scan: hsa-miR-122 vs ENSG00000179421
=-=-=-=-=-=-=-=-=-=-=-=-=-=-=-=-=-=-=-=-=-=-=-=-=-=-=-=-=-=-=-=

   Forward:	Score: 83.000000  Q:5 to 23  R:1187 to 1218 Align Len (28) (39.29%) (50.00%)

   Query:    3' guuuGUGGU-AACAGUGUGAGGU--------- 5'
                    | ||| | | : |||||::         
   Ref:      5' tccgCTCCAGTAGCTCCACTCTGGAGCGAGAT 3'

   Energy:  -20.389999 kCal/Mol

Scores for this hit:
>hsa-miR-122	ENSG00000179421	83.00	-20.39	0.00	5 23	1187 1218	28	39.29%	50.00%

Score for this Scan:
Seq1,Seq2,Tot Score,Tot Energy,Max Score,Max Energy,Strand,Len1,Len2,Positions
>>hsa-miR-122	ENSG00000179421	83.00	-20.39	83.00	-20.39	196	22	2300	 1186
Complete

Read Sequence:ENSG00000123179  Emopamil-binding protein-like (Emopamil-binding-related protein). [Source:Uniprot/SWISSPROT;Acc:Q9BY08](718 nt)
=-=-=-=-=-=-=-=-=-=-=-=-=-=-=-=-=-=-=-=-=-=-=-=-=-=-=-=-=-=-=-=
Performing Scan: hsa-miR-122 vs ENSG00000123179
=-=-=-=-=-=-=-=-=-=-=-=-=-=-=-=-=-=-=-=-=-=-=-=-=-=-=-=-=-=-=-=

   Forward:	Score: 113.000000  Q:2 to 23  R:495 to 516 Align Len (21) (80.95%) (85.71%)

   Query:    3' gUUUGUGGUAACAGUGUGAGGU 5'
                 |||||||||| ||  |||:||
   Ref:      5' tAAACACCATTATCTAACTTCA 3'

   Energy:  -23.090000 kCal/Mol

Scores for this hit:
>hsa-miR-122	ENSG00000123179	113.00	-23.09	0.00	2 23	495 516	21	80.95%	85.71%

Score for this Scan:
Seq1,Seq2,Tot Score,Tot Energy,Max Score,Max Energy,Strand,Len1,Len2,Positions
>>hsa-miR-122	ENSG00000123179	113.00	-23.09	113.00	-23.09	197	22	718	 494
Complete

Read Sequence:ENSG00000169180  Exportin-6 (Exp6) (Ran-binding protein 20). [Source:Uniprot/SWISSPROT;Acc:Q96QU8](543 nt)
=-=-=-=-=-=-=-=-=-=-=-=-=-=-=-=-=-=-=-=-=-=-=-=-=-=-=-=-=-=-=-=
Performing Scan: hsa-miR-122 vs ENSG00000169180
=-=-=-=-=-=-=-=-=-=-=-=-=-=-=-=-=-=-=-=-=-=-=-=-=-=-=-=-=-=-=-=

   Forward:	Score: 174.000000  Q:1 to 22  R:77 to 100 Align Len (23) (69.57%) (82.61%)

   Query:    3' GUUUG--UGGUAACAGUGUGAGGu 5'
                ||:|:  :|| | |||||||||| 
   Ref:      5' CAGATGGGCCTTGGTCACACTCCt 3'

   Energy:  -24.780001 kCal/Mol

Scores for this hit:
>hsa-miR-122	ENSG00000169180	174.00	-24.78	0.00	1 22	77 100	23	69.57%	82.61%

Score for this Scan:
Seq1,Seq2,Tot Score,Tot Energy,Max Score,Max Energy,Strand,Len1,Len2,Positions
>>hsa-miR-122	ENSG00000169180	174.00	-24.78	174.00	-24.78	198	22	543	 76
Complete

Read Sequence:ENSG00000144550  Copine-9 (Copine IX). [Source:Uniprot/SWISSPROT;Acc:Q8IYJ1](59 nt)
=-=-=-=-=-=-=-=-=-=-=-=-=-=-=-=-=-=-=-=-=-=-=-=-=-=-=-=-=-=-=-=
Performing Scan: hsa-miR-122 vs ENSG00000144550
=-=-=-=-=-=-=-=-=-=-=-=-=-=-=-=-=-=-=-=-=-=-=-=-=-=-=-=-=-=-=-=
Score for this Scan:
No Hits Found above Threshold
Complete

Read Sequence:ENSG00000048471  (777 nt)
=-=-=-=-=-=-=-=-=-=-=-=-=-=-=-=-=-=-=-=-=-=-=-=-=-=-=-=-=-=-=-=
Performing Scan: hsa-miR-122 vs ENSG00000048471
=-=-=-=-=-=-=-=-=-=-=-=-=-=-=-=-=-=-=-=-=-=-=-=-=-=-=-=-=-=-=-=
Score for this Scan:
No Hits Found above Threshold
Complete

Read Sequence:ENSG00000134365  Complement factor H-related protein 4 precursor (FHR-4). [Source:Uniprot/SWISSPROT;Acc:Q92496](226 nt)
=-=-=-=-=-=-=-=-=-=-=-=-=-=-=-=-=-=-=-=-=-=-=-=-=-=-=-=-=-=-=-=
Performing Scan: hsa-miR-122 vs ENSG00000134365
=-=-=-=-=-=-=-=-=-=-=-=-=-=-=-=-=-=-=-=-=-=-=-=-=-=-=-=-=-=-=-=
Score for this Scan:
No Hits Found above Threshold
Complete

Read Sequence:ENSG00000083123  2-oxoisovalerate dehydrogenase subunit beta, mitochondrial precursor (EC 1.2.4.4) (Branched-chain alpha-keto acid dehydrogenase E1 component beta chain) (BCKDH E1-beta). [Source:Uniprot/SWISSPROT;Acc:P21953](288 nt)
=-=-=-=-=-=-=-=-=-=-=-=-=-=-=-=-=-=-=-=-=-=-=-=-=-=-=-=-=-=-=-=
Performing Scan: hsa-miR-122 vs ENSG00000083123
=-=-=-=-=-=-=-=-=-=-=-=-=-=-=-=-=-=-=-=-=-=-=-=-=-=-=-=-=-=-=-=
Score for this Scan:
No Hits Found above Threshold
Complete

Read Sequence:ENSG00000141519  CCDC40 protein. [Source:Uniprot/SPTREMBL;Acc:Q6PE47](829 nt)
=-=-=-=-=-=-=-=-=-=-=-=-=-=-=-=-=-=-=-=-=-=-=-=-=-=-=-=-=-=-=-=
Performing Scan: hsa-miR-122 vs ENSG00000141519
=-=-=-=-=-=-=-=-=-=-=-=-=-=-=-=-=-=-=-=-=-=-=-=-=-=-=-=-=-=-=-=

   Forward:	Score: 121.000000  Q:4 to 23  R:641 to 664 Align Len (21) (61.90%) (71.43%)

   Query:    3' guuUGUGGUAAC--AGUGUGAGGU 5'
                   ||||||  |   :||:| |||
   Ref:      5' tccACACCAAGGGACTACGCCCCA 3'

   Energy:  -20.139999 kCal/Mol

Scores for this hit:
>hsa-miR-122	ENSG00000141519	121.00	-20.14	0.00	4 23	641 664	21	61.90%	71.43%

Score for this Scan:
Seq1,Seq2,Tot Score,Tot Energy,Max Score,Max Energy,Strand,Len1,Len2,Positions
>>hsa-miR-122	ENSG00000141519	121.00	-20.14	121.00	-20.14	203	22	829	 640
Complete

Read Sequence:ENSG00000147231  Uncharacterized protein CXorf57. [Source:Uniprot/SWISSPROT;Acc:Q6NSI4](489 nt)
=-=-=-=-=-=-=-=-=-=-=-=-=-=-=-=-=-=-=-=-=-=-=-=-=-=-=-=-=-=-=-=
Performing Scan: hsa-miR-122 vs ENSG00000147231
=-=-=-=-=-=-=-=-=-=-=-=-=-=-=-=-=-=-=-=-=-=-=-=-=-=-=-=-=-=-=-=
Score for this Scan:
No Hits Found above Threshold
Complete

Read Sequence:ENSG00000137757  Caspase-5 precursor (EC 3.4.22.58) (CASP-5) (ICH-3 protease) (TY protease) (ICE(rel)-III) [Contains: Caspase-5 subunit p20; Caspase-5 subunit p10]. [Source:Uniprot/SWISSPROT;Acc:P51878](109 nt)
=-=-=-=-=-=-=-=-=-=-=-=-=-=-=-=-=-=-=-=-=-=-=-=-=-=-=-=-=-=-=-=
Performing Scan: hsa-miR-122 vs ENSG00000137757
=-=-=-=-=-=-=-=-=-=-=-=-=-=-=-=-=-=-=-=-=-=-=-=-=-=-=-=-=-=-=-=
Score for this Scan:
No Hits Found above Threshold
Complete

Read Sequence:ENSG00000135048  transmembrane protein 2 [Source:RefSeq_peptide;Acc:NP_037522](1825 nt)
=-=-=-=-=-=-=-=-=-=-=-=-=-=-=-=-=-=-=-=-=-=-=-=-=-=-=-=-=-=-=-=
Performing Scan: hsa-miR-122 vs ENSG00000135048
=-=-=-=-=-=-=-=-=-=-=-=-=-=-=-=-=-=-=-=-=-=-=-=-=-=-=-=-=-=-=-=
Score for this Scan:
No Hits Found above Threshold
Complete

Read Sequence:ENSG00000152495  Calcium/calmodulin-dependent protein kinase type IV (EC 2.7.11.17) (CAM kinase-GR) (CaMK IV). [Source:Uniprot/SWISSPROT;Acc:Q16566](10420 nt)
=-=-=-=-=-=-=-=-=-=-=-=-=-=-=-=-=-=-=-=-=-=-=-=-=-=-=-=-=-=-=-=
Performing Scan: hsa-miR-122 vs ENSG00000152495
=-=-=-=-=-=-=-=-=-=-=-=-=-=-=-=-=-=-=-=-=-=-=-=-=-=-=-=-=-=-=-=

   Forward:	Score: 145.000000  Q:8 to 22  R:5985 to 6008 Align Len (16) (75.00%) (81.25%)

   Query:    3' guuugugGUA--ACAGUGUGAGGu 5'
                       |||  || |||:|||| 
   Ref:      5' agctgggCATGGTGGCACGCTCCt 3'

   Energy:  -21.200001 kCal/Mol

Scores for this hit:
>hsa-miR-122	ENSG00000152495	145.00	-21.20	0.00	8 22	5985 6008	16	75.00%	81.25%


   Forward:	Score: 139.000000  Q:2 to 22  R:7114 to 7137 Align Len (22) (68.18%) (72.73%)

   Query:    3' gUUUGUG--GUAACAGUGUGAGGu 5'
                 ||||:|   ||||   |||||| 
   Ref:      5' aAAACGCAAAATTGCATCACTCCt 3'

   Energy:  -21.420000 kCal/Mol

Scores for this hit:
>hsa-miR-122	ENSG00000152495	139.00	-21.42	0.00	2 22	7114 7137	22	68.18%	72.73%

Score for this Scan:
Seq1,Seq2,Tot Score,Tot Energy,Max Score,Max Energy,Strand,Len1,Len2,Positions
>>hsa-miR-122	ENSG00000152495	284.00	-42.62	145.00	-21.42	207	22	10420	 5984 7113
Complete

Read Sequence:ENSG00000160908  Zinc finger protein 394. [Source:Uniprot/SWISSPROT;Acc:Q53GI3](288 nt)
=-=-=-=-=-=-=-=-=-=-=-=-=-=-=-=-=-=-=-=-=-=-=-=-=-=-=-=-=-=-=-=
Performing Scan: hsa-miR-122 vs ENSG00000160908
=-=-=-=-=-=-=-=-=-=-=-=-=-=-=-=-=-=-=-=-=-=-=-=-=-=-=-=-=-=-=-=
Score for this Scan:
No Hits Found above Threshold
Complete

Read Sequence:ENSG00000146414  SNF2 histone linker PHD RING helicase isoform a [Source:RefSeq_peptide;Acc:NP_001036148](1884 nt)
=-=-=-=-=-=-=-=-=-=-=-=-=-=-=-=-=-=-=-=-=-=-=-=-=-=-=-=-=-=-=-=
Performing Scan: hsa-miR-122 vs ENSG00000146414
=-=-=-=-=-=-=-=-=-=-=-=-=-=-=-=-=-=-=-=-=-=-=-=-=-=-=-=-=-=-=-=
Score for this Scan:
No Hits Found above Threshold
Complete

Read Sequence:ENSG00000177410  C20orf199 protein (Fragment). [Source:Uniprot/SPTREMBL;Acc:Q8N5E3](363 nt)
=-=-=-=-=-=-=-=-=-=-=-=-=-=-=-=-=-=-=-=-=-=-=-=-=-=-=-=-=-=-=-=
Performing Scan: hsa-miR-122 vs ENSG00000177410
=-=-=-=-=-=-=-=-=-=-=-=-=-=-=-=-=-=-=-=-=-=-=-=-=-=-=-=-=-=-=-=

   Forward:	Score: 88.000000  Q:3 to 23  R:294 to 316 Align Len (21) (57.14%) (90.48%)

   Query:    3' guUUGUGGUAACAGUGUGAGGU- 5'
                  ||:::||||||:| |||::: 
   Ref:      5' agAATGTCATTGTTAGACTTTGA 3'

   Energy:  -20.480000 kCal/Mol

Scores for this hit:
>hsa-miR-122	ENSG00000177410	88.00	-20.48	0.00	3 23	294 316	21	57.14%	90.48%

Score for this Scan:
Seq1,Seq2,Tot Score,Tot Energy,Max Score,Max Energy,Strand,Len1,Len2,Positions
>>hsa-miR-122	ENSG00000177410	88.00	-20.48	88.00	-20.48	210	22	363	 293
Complete

Read Sequence:ENSG00000184293  type II transmembrane protein DCAL1 [Source:RefSeq_peptide;Acc:NP_742001](128 nt)
=-=-=-=-=-=-=-=-=-=-=-=-=-=-=-=-=-=-=-=-=-=-=-=-=-=-=-=-=-=-=-=
Performing Scan: hsa-miR-122 vs ENSG00000184293
=-=-=-=-=-=-=-=-=-=-=-=-=-=-=-=-=-=-=-=-=-=-=-=-=-=-=-=-=-=-=-=
Score for this Scan:
No Hits Found above Threshold
Complete

Read Sequence:ENSG00000169059  Variable charge X-linked protein 3 (VCX-A protein) (Variably charged protein X-A) (Variable charge protein on X with eight repeats) (VCX- 8r). [Source:Uniprot/SWISSPROT;Acc:Q9NNX9](127 nt)
=-=-=-=-=-=-=-=-=-=-=-=-=-=-=-=-=-=-=-=-=-=-=-=-=-=-=-=-=-=-=-=
Performing Scan: hsa-miR-122 vs ENSG00000169059
=-=-=-=-=-=-=-=-=-=-=-=-=-=-=-=-=-=-=-=-=-=-=-=-=-=-=-=-=-=-=-=
Score for this Scan:
No Hits Found above Threshold
Complete

Read Sequence:ENSG00000113763  Netrin receptor UNC5A precursor (Unc-5 homolog A) (Unc-5 homolog 1). [Source:Uniprot/SWISSPROT;Acc:Q6ZN44](1010 nt)
=-=-=-=-=-=-=-=-=-=-=-=-=-=-=-=-=-=-=-=-=-=-=-=-=-=-=-=-=-=-=-=
Performing Scan: hsa-miR-122 vs ENSG00000113763
=-=-=-=-=-=-=-=-=-=-=-=-=-=-=-=-=-=-=-=-=-=-=-=-=-=-=-=-=-=-=-=
Score for this Scan:
No Hits Found above Threshold
Complete

Read Sequence:ENSG00000032742  Intraflagellar transport 88 homolog (Tetratricopeptide repeat protein 10) (TPR repeat protein 10) (Recessive polycystic kidney disease protein Tg737 homolog). [Source:Uniprot/SWISSPROT;Acc:Q13099](1483 nt)
=-=-=-=-=-=-=-=-=-=-=-=-=-=-=-=-=-=-=-=-=-=-=-=-=-=-=-=-=-=-=-=
Performing Scan: hsa-miR-122 vs ENSG00000032742
=-=-=-=-=-=-=-=-=-=-=-=-=-=-=-=-=-=-=-=-=-=-=-=-=-=-=-=-=-=-=-=
Score for this Scan:
No Hits Found above Threshold
Complete

Read Sequence:ENSG00000187736  Non-homologous end-joining factor 1 (Protein cernunnos) (XRCC4-like factor). [Source:Uniprot/SWISSPROT;Acc:Q9H9Q4](1052 nt)
=-=-=-=-=-=-=-=-=-=-=-=-=-=-=-=-=-=-=-=-=-=-=-=-=-=-=-=-=-=-=-=
Performing Scan: hsa-miR-122 vs ENSG00000187736
=-=-=-=-=-=-=-=-=-=-=-=-=-=-=-=-=-=-=-=-=-=-=-=-=-=-=-=-=-=-=-=

   Forward:	Score: 146.000000  Q:2 to 21  R:288 to 305 Align Len (19) (73.68%) (78.95%)

   Query:    3' gUUUGUGGUAACAGUGUGAGgu 5'
                 ||:|||||    |||||||  
   Ref:      5' aAAGCACCA----CACACTCag 3'

   Energy:  -21.559999 kCal/Mol

Scores for this hit:
>hsa-miR-122	ENSG00000187736	146.00	-21.56	0.00	2 21	288 305	19	73.68%	78.95%

Score for this Scan:
Seq1,Seq2,Tot Score,Tot Energy,Max Score,Max Energy,Strand,Len1,Len2,Positions
>>hsa-miR-122	ENSG00000187736	146.00	-21.56	146.00	-21.56	215	22	1052	 287
Complete

Read Sequence:ENSG00000104808  dimeric dihydrodiol dehydrogenase [Source:RefSeq_peptide;Acc:NP_055290](28 nt)
=-=-=-=-=-=-=-=-=-=-=-=-=-=-=-=-=-=-=-=-=-=-=-=-=-=-=-=-=-=-=-=
Performing Scan: hsa-miR-122 vs ENSG00000104808
=-=-=-=-=-=-=-=-=-=-=-=-=-=-=-=-=-=-=-=-=-=-=-=-=-=-=-=-=-=-=-=
Score for this Scan:
No Hits Found above Threshold
Complete

Read Sequence:ENSG00000108561  Complement component 1 Q subcomponent-binding protein, mitochondrial precursor (Glycoprotein gC1qBP) (C1qBP) (GC1q-R protein) (Hyaluronan- binding protein 1) (Mitochondrial matrix protein p32) (p33). [Source:Uniprot/SWISSPROT;Acc:Q07021](383 nt)
=-=-=-=-=-=-=-=-=-=-=-=-=-=-=-=-=-=-=-=-=-=-=-=-=-=-=-=-=-=-=-=
Performing Scan: hsa-miR-122 vs ENSG00000108561
=-=-=-=-=-=-=-=-=-=-=-=-=-=-=-=-=-=-=-=-=-=-=-=-=-=-=-=-=-=-=-=
Score for this Scan:
No Hits Found above Threshold
Complete

Read Sequence:ENSG00000168487  Bone morphogenetic protein 1 precursor (EC 3.4.24.19) (BMP-1) (Procollagen C-proteinase) (PCP) (Mammalian tolloid protein) (mTld). [Source:Uniprot/SWISSPROT;Acc:P13497](1548 nt)
=-=-=-=-=-=-=-=-=-=-=-=-=-=-=-=-=-=-=-=-=-=-=-=-=-=-=-=-=-=-=-=
Performing Scan: hsa-miR-122 vs ENSG00000168487
=-=-=-=-=-=-=-=-=-=-=-=-=-=-=-=-=-=-=-=-=-=-=-=-=-=-=-=-=-=-=-=

   Forward:	Score: 126.000000  Q:5 to 22  R:306 to 326 Align Len (17) (76.47%) (82.35%)

   Query:    3' guuuGUGGUAACAGUGUGAGGu 5'
                    ||:|  |||||||| || 
   Ref:      5' ggcgCATCTCTGTCACAC-CCg 3'

   Energy:  -24.360001 kCal/Mol

Scores for this hit:
>hsa-miR-122	ENSG00000168487	126.00	-24.36	0.00	5 22	306 326	17	76.47%	82.35%


   Forward:	Score: 124.000000  Q:3 to 21  R:57 to 79 Align Len (20) (65.00%) (85.00%)

   Query:    3' guUUGUGGUAAC--AGUGUGAGgu 5'
                  |:||:|| ||  |:||:|||  
   Ref:      5' acAGCATCA-TGCATTACGCTCgg 3'

   Energy:  -20.340000 kCal/Mol

Scores for this hit:
>hsa-miR-122	ENSG00000168487	124.00	-20.34	0.00	3 21	57 79	20	65.00%	85.00%


   Forward:	Score: 112.000000  Q:2 to 22  R:1365 to 1387 Align Len (22) (63.64%) (68.18%)

   Query:    3' gUUUGUGGU--AACAGUGUGAGGu 5'
                 ||:| | |  |  |||| |||| 
   Ref:      5' gAAGCCCGAGGTCATCAC-CTCCc 3'

   Energy:  -20.700001 kCal/Mol

Scores for this hit:
>hsa-miR-122	ENSG00000168487	112.00	-20.70	0.00	2 22	1365 1387	22	63.64%	68.18%


   Forward:	Score: 96.000000  Q:1 to 22  R:1107 to 1128 Align Len (21) (61.90%) (80.95%)

   Query:    3' GUUUGUGGUAACAGUGUGAGGu 5'
                |||:|:||: ||| | :|| | 
   Ref:      5' CAAGCGCCGCTGTGAGGCTGCt 3'

   Energy:  -21.750000 kCal/Mol

Scores for this hit:
>hsa-miR-122	ENSG00000168487	96.00	-21.75	0.00	1 22	1107 1128	21	61.90%	80.95%


   Forward:	Score: 66.000000  Q:4 to 23  R:105 to 123 Align Len (20) (65.00%) (70.00%)

   Query:    3' guuUGUGGUAACAGUGUGAGGU- 5'
                   |:||||||||    | ||| 
   Ref:      5' tggATACCATTGT----CCCCAA 3'

   Energy:  -20.670000 kCal/Mol

Scores for this hit:
>hsa-miR-122	ENSG00000168487	66.00	-20.67	0.00	4 23	105 123	20	65.00%	70.00%

Score for this Scan:
Seq1,Seq2,Tot Score,Tot Energy,Max Score,Max Energy,Strand,Len1,Len2,Positions
>>hsa-miR-122	ENSG00000168487	524.00	-107.82	126.00	-24.36	218	22	1548	 305 56 1364 1106 104
Complete

Read Sequence:ENSG00000120137  Pantothenate kinase 3 (EC 2.7.1.33) (Pantothenic acid kinase 3) (hPanK3). [Source:Uniprot/SWISSPROT;Acc:Q9H999](1946 nt)
=-=-=-=-=-=-=-=-=-=-=-=-=-=-=-=-=-=-=-=-=-=-=-=-=-=-=-=-=-=-=-=
Performing Scan: hsa-miR-122 vs ENSG00000120137
=-=-=-=-=-=-=-=-=-=-=-=-=-=-=-=-=-=-=-=-=-=-=-=-=-=-=-=-=-=-=-=

   Forward:	Score: 140.000000  Q:5 to 23  R:1167 to 1189 Align Len (19) (78.95%) (78.95%)

   Query:    3' guuuGUGGUAACA-GUGUGAGGU 5'
                    |||||  || || ||||||
   Ref:      5' gtgtCACCAAGGTCCAAACTCCA 3'

   Energy:  -23.270000 kCal/Mol

Scores for this hit:
>hsa-miR-122	ENSG00000120137	140.00	-23.27	0.00	5 23	1167 1189	19	78.95%	78.95%

Score for this Scan:
Seq1,Seq2,Tot Score,Tot Energy,Max Score,Max Energy,Strand,Len1,Len2,Positions
>>hsa-miR-122	ENSG00000120137	140.00	-23.27	140.00	-23.27	219	22	1946	 1166
Complete

Read Sequence:ENSG00000105967  transcription factor EC isoform b [Source:RefSeq_peptide;Acc:NP_001018068](5393 nt)
=-=-=-=-=-=-=-=-=-=-=-=-=-=-=-=-=-=-=-=-=-=-=-=-=-=-=-=-=-=-=-=
Performing Scan: hsa-miR-122 vs ENSG00000105967
=-=-=-=-=-=-=-=-=-=-=-=-=-=-=-=-=-=-=-=-=-=-=-=-=-=-=-=-=-=-=-=

   Forward:	Score: 145.000000  Q:5 to 23  R:832 to 853 Align Len (18) (72.22%) (83.33%)

   Query:    3' guuuGUGGUAACAGUGUGAGGU 5'
                    ||:||   |||||:||||
   Ref:      5' actgCATCAGAATCACATTCCA 3'

   Energy:  -23.559999 kCal/Mol

Scores for this hit:
>hsa-miR-122	ENSG00000105967	145.00	-23.56	0.00	5 23	832 853	18	72.22%	83.33%


   Forward:	Score: 90.000000  Q:2 to 23  R:4599 to 4622 Align Len (23) (65.22%) (91.30%)

   Query:    3' gUUUGUGGUAACAG-UG-UGAGGU 5'
                 ||::||:|||||| || :||::|
   Ref:      5' gAAGTACTATTGTCTACTGCTTTA 3'

   Energy:  -21.790001 kCal/Mol

Scores for this hit:
>hsa-miR-122	ENSG00000105967	90.00	-21.79	0.00	2 23	4599 4622	23	65.22%	91.30%

Score for this Scan:
Seq1,Seq2,Tot Score,Tot Energy,Max Score,Max Energy,Strand,Len1,Len2,Positions
>>hsa-miR-122	ENSG00000105967	235.00	-45.35	145.00	-23.56	220	22	5393	 831 4598
Complete

Read Sequence:ENSG00000164199  G-protein coupled receptor 98 precursor (Monogenic audiogenic seizure susceptibility protein 1 homolog) (Very large G-protein coupled receptor 1) (Usher syndrome type-2C protein). [Source:Uniprot/SWISSPROT;Acc:Q8WXG9](315 nt)
=-=-=-=-=-=-=-=-=-=-=-=-=-=-=-=-=-=-=-=-=-=-=-=-=-=-=-=-=-=-=-=
Performing Scan: hsa-miR-122 vs ENSG00000164199
=-=-=-=-=-=-=-=-=-=-=-=-=-=-=-=-=-=-=-=-=-=-=-=-=-=-=-=-=-=-=-=
Score for this Scan:
No Hits Found above Threshold
Complete

Read Sequence:ENSG00000206269  Choline transporter-like protein 4 (Solute carrier family 44 member 4). [Source:Uniprot/SWISSPROT;Acc:Q53GD3](208 nt)
=-=-=-=-=-=-=-=-=-=-=-=-=-=-=-=-=-=-=-=-=-=-=-=-=-=-=-=-=-=-=-=
Performing Scan: hsa-miR-122 vs ENSG00000206269
=-=-=-=-=-=-=-=-=-=-=-=-=-=-=-=-=-=-=-=-=-=-=-=-=-=-=-=-=-=-=-=

   Forward:	Score: 121.000000  Q:1 to 22  R:106 to 126 Align Len (21) (61.90%) (80.95%)

   Query:    3' GUUUGUGGUAACAGUGUGAGGu 5'
                ||::|:||: || | ||| || 
   Ref:      5' CAGGCGCCG-TGGCTCACGCCt 3'

   Energy:  -23.160000 kCal/Mol

Scores for this hit:
>hsa-miR-122	ENSG00000206269	121.00	-23.16	0.00	1 22	106 126	21	61.90%	80.95%

Score for this Scan:
Seq1,Seq2,Tot Score,Tot Energy,Max Score,Max Energy,Strand,Len1,Len2,Positions
>>hsa-miR-122	ENSG00000206269	121.00	-23.16	121.00	-23.16	222	22	208	 105
Complete

Read Sequence:ENSG00000167508  Diphosphomevalonate decarboxylase (EC 4.1.1.33) (Mevalonate pyrophosphate decarboxylase) (Mevalonate (diphospho)decarboxylase). [Source:Uniprot/SWISSPROT;Acc:P53602](585 nt)
=-=-=-=-=-=-=-=-=-=-=-=-=-=-=-=-=-=-=-=-=-=-=-=-=-=-=-=-=-=-=-=
Performing Scan: hsa-miR-122 vs ENSG00000167508
=-=-=-=-=-=-=-=-=-=-=-=-=-=-=-=-=-=-=-=-=-=-=-=-=-=-=-=-=-=-=-=
Score for this Scan:
No Hits Found above Threshold
Complete

Read Sequence:ENSG00000153531  [Protein ADP-ribosylarginine] hydrolase-like protein 1 (ADP- ribosylhydrolase 2). [Source:Uniprot/SWISSPROT;Acc:Q8NDY3](882 nt)
=-=-=-=-=-=-=-=-=-=-=-=-=-=-=-=-=-=-=-=-=-=-=-=-=-=-=-=-=-=-=-=
Performing Scan: hsa-miR-122 vs ENSG00000153531
=-=-=-=-=-=-=-=-=-=-=-=-=-=-=-=-=-=-=-=-=-=-=-=-=-=-=-=-=-=-=-=
Score for this Scan:
No Hits Found above Threshold
Complete

Read Sequence:ENSG00000140181  IRX1 protein. [Source:Uniprot/SPTREMBL;Acc:A1A5B3](1172 nt)
=-=-=-=-=-=-=-=-=-=-=-=-=-=-=-=-=-=-=-=-=-=-=-=-=-=-=-=-=-=-=-=
Performing Scan: hsa-miR-122 vs ENSG00000140181
=-=-=-=-=-=-=-=-=-=-=-=-=-=-=-=-=-=-=-=-=-=-=-=-=-=-=-=-=-=-=-=

   Forward:	Score: 124.000000  Q:1 to 23  R:56 to 77 Align Len (23) (73.91%) (78.26%)

   Query:    3' GUUUGUGGUAACAGU-GUGAGGU 5'
                |||| :||  ||||| ||| |||
   Ref:      5' CAAA-GCCTCTGTCACCACACCA 3'

   Energy:  -20.120001 kCal/Mol

Scores for this hit:
>hsa-miR-122	ENSG00000140181	124.00	-20.12	0.00	1 23	56 77	23	73.91%	78.26%

Score for this Scan:
Seq1,Seq2,Tot Score,Tot Energy,Max Score,Max Energy,Strand,Len1,Len2,Positions
>>hsa-miR-122	ENSG00000140181	124.00	-20.12	124.00	-20.12	225	22	1172	 55
Complete

Read Sequence:ENSG00000170238  CDNA FLJ11235 fis, clone PLACE1008488. [Source:Uniprot/SPTREMBL;Acc:Q9NUN8](557 nt)
=-=-=-=-=-=-=-=-=-=-=-=-=-=-=-=-=-=-=-=-=-=-=-=-=-=-=-=-=-=-=-=
Performing Scan: hsa-miR-122 vs ENSG00000170238
=-=-=-=-=-=-=-=-=-=-=-=-=-=-=-=-=-=-=-=-=-=-=-=-=-=-=-=-=-=-=-=
Score for this Scan:
No Hits Found above Threshold
Complete

Read Sequence:ENSG00000131379  Uncharacterized protein C3orf20. [Source:Uniprot/SWISSPROT;Acc:Q8ND61](156 nt)
=-=-=-=-=-=-=-=-=-=-=-=-=-=-=-=-=-=-=-=-=-=-=-=-=-=-=-=-=-=-=-=
Performing Scan: hsa-miR-122 vs ENSG00000131379
=-=-=-=-=-=-=-=-=-=-=-=-=-=-=-=-=-=-=-=-=-=-=-=-=-=-=-=-=-=-=-=
Score for this Scan:
No Hits Found above Threshold
Complete

Read Sequence:ENSG00000203835  family with sequence similarity 108, member A2 (FAM108A2), mRNA [Source:RefSeq_dna;Acc:NM_001080422](222 nt)
=-=-=-=-=-=-=-=-=-=-=-=-=-=-=-=-=-=-=-=-=-=-=-=-=-=-=-=-=-=-=-=
Performing Scan: hsa-miR-122 vs ENSG00000203835
=-=-=-=-=-=-=-=-=-=-=-=-=-=-=-=-=-=-=-=-=-=-=-=-=-=-=-=-=-=-=-=

   Forward:	Score: 149.000000  Q:1 to 22  R:143 to 166 Align Len (23) (65.22%) (78.26%)

   Query:    3' GUUUGUGGUAAC-A-GUGUGAGGu 5'
                ||::|| ||  | | |:|||||| 
   Ref:      5' CAGGCAACAGAGCTACGCACTCCt 3'

   Energy:  -20.030001 kCal/Mol

Scores for this hit:
>hsa-miR-122	ENSG00000203835	149.00	-20.03	0.00	1 22	143 166	23	65.22%	78.26%

Score for this Scan:
Seq1,Seq2,Tot Score,Tot Energy,Max Score,Max Energy,Strand,Len1,Len2,Positions
>>hsa-miR-122	ENSG00000203835	149.00	-20.03	149.00	-20.03	228	22	222	 142
Complete

Read Sequence:ENSG00000180772  Type-2 angiotensin II receptor (AT2). [Source:Uniprot/SWISSPROT;Acc:P50052](1600 nt)
=-=-=-=-=-=-=-=-=-=-=-=-=-=-=-=-=-=-=-=-=-=-=-=-=-=-=-=-=-=-=-=
Performing Scan: hsa-miR-122 vs ENSG00000180772
=-=-=-=-=-=-=-=-=-=-=-=-=-=-=-=-=-=-=-=-=-=-=-=-=-=-=-=-=-=-=-=
Score for this Scan:
No Hits Found above Threshold
Complete

Read Sequence:ENSG00000165025  Tyrosine-protein kinase SYK (EC 2.7.10.2) (Spleen tyrosine kinase). [Source:Uniprot/SWISSPROT;Acc:P43405](2949 nt)
=-=-=-=-=-=-=-=-=-=-=-=-=-=-=-=-=-=-=-=-=-=-=-=-=-=-=-=-=-=-=-=
Performing Scan: hsa-miR-122 vs ENSG00000165025
=-=-=-=-=-=-=-=-=-=-=-=-=-=-=-=-=-=-=-=-=-=-=-=-=-=-=-=-=-=-=-=
Score for this Scan:
No Hits Found above Threshold
Complete

Read Sequence:ENSG00000065809  Protein FAM107B. [Source:Uniprot/SWISSPROT;Acc:Q9H098](90 nt)
=-=-=-=-=-=-=-=-=-=-=-=-=-=-=-=-=-=-=-=-=-=-=-=-=-=-=-=-=-=-=-=
Performing Scan: hsa-miR-122 vs ENSG00000065809
=-=-=-=-=-=-=-=-=-=-=-=-=-=-=-=-=-=-=-=-=-=-=-=-=-=-=-=-=-=-=-=

   Forward:	Score: 117.000000  Q:1 to 23  R:14 to 35 Align Len (24) (66.67%) (75.00%)

   Query:    3' GUU-UGUGGUA-ACAGUGUGAGGU 5'
                ||| || :|:| |||  ||| |||
   Ref:      5' CAAGACCTCGTGTGT--CACCCCA 3'

   Energy:  -20.389999 kCal/Mol

Scores for this hit:
>hsa-miR-122	ENSG00000065809	117.00	-20.39	0.00	1 23	14 35	24	66.67%	75.00%

Score for this Scan:
Seq1,Seq2,Tot Score,Tot Energy,Max Score,Max Energy,Strand,Len1,Len2,Positions
>>hsa-miR-122	ENSG00000065809	117.00	-20.39	117.00	-20.39	231	22	90	 13
Complete

Read Sequence:ENSG00000092529  Neutral alpha-glucosidase C (EC 3.2.1.20). [Source:Uniprot/SWISSPROT;Acc:Q8TET4](544 nt)
=-=-=-=-=-=-=-=-=-=-=-=-=-=-=-=-=-=-=-=-=-=-=-=-=-=-=-=-=-=-=-=
Performing Scan: hsa-miR-122 vs ENSG00000092529
=-=-=-=-=-=-=-=-=-=-=-=-=-=-=-=-=-=-=-=-=-=-=-=-=-=-=-=-=-=-=-=

   Forward:	Score: 139.000000  Q:1 to 22  R:114 to 138 Align Len (24) (66.67%) (83.33%)

   Query:    3' GUUUGUG--GUA-ACAGUGUGAGGu 5'
                ||::|||  |||  ||||::|||| 
   Ref:      5' CAGGCACCTCATCAGTCATGCTCCt 3'

   Energy:  -23.969999 kCal/Mol

Scores for this hit:
>hsa-miR-122	ENSG00000092529	139.00	-23.97	0.00	1 22	114 138	24	66.67%	83.33%


   Forward:	Score: 123.000000  Q:2 to 21  R:323 to 346 Align Len (23) (60.87%) (69.57%)

   Query:    3' gUUUGUGGUAACAG----UGUGAGgu 5'
                 ||:||||  || |    :|||||  
   Ref:      5' gAAGCACC--TGCCGGTGGCACTCag 3'

   Energy:  -21.500000 kCal/Mol

Scores for this hit:
>hsa-miR-122	ENSG00000092529	123.00	-21.50	0.00	2 21	323 346	23	60.87%	69.57%

Score for this Scan:
Seq1,Seq2,Tot Score,Tot Energy,Max Score,Max Energy,Strand,Len1,Len2,Positions
>>hsa-miR-122	ENSG00000092529	262.00	-45.47	139.00	-23.97	232	22	544	 113 322
Complete

Read Sequence:ENSG00000137073  Ubiquitin-associated protein 2. [Source:Uniprot/SWISSPROT;Acc:Q5T6F2](811 nt)
=-=-=-=-=-=-=-=-=-=-=-=-=-=-=-=-=-=-=-=-=-=-=-=-=-=-=-=-=-=-=-=
Performing Scan: hsa-miR-122 vs ENSG00000137073
=-=-=-=-=-=-=-=-=-=-=-=-=-=-=-=-=-=-=-=-=-=-=-=-=-=-=-=-=-=-=-=

   Forward:	Score: 154.000000  Q:2 to 22  R:404 to 426 Align Len (21) (80.95%) (80.95%)

   Query:    3' gUUUGUGGU-AACAGUGUGAGGu 5'
                 || ||| | ||||| |||||| 
   Ref:      5' gAATCACGACTTGTCTCACTCCt 3'

   Energy:  -21.440001 kCal/Mol

Scores for this hit:
>hsa-miR-122	ENSG00000137073	154.00	-21.44	0.00	2 22	404 426	21	80.95%	80.95%

Score for this Scan:
Seq1,Seq2,Tot Score,Tot Energy,Max Score,Max Energy,Strand,Len1,Len2,Positions
>>hsa-miR-122	ENSG00000137073	154.00	-21.44	154.00	-21.44	233	22	811	 403
Complete

Read Sequence:ENSG00000178233  Uncharacterized protein C6orf137 (Fragment). [Source:Uniprot/SPTREMBL;Acc:Q5T9V7](2392 nt)
=-=-=-=-=-=-=-=-=-=-=-=-=-=-=-=-=-=-=-=-=-=-=-=-=-=-=-=-=-=-=-=
Performing Scan: hsa-miR-122 vs ENSG00000178233
=-=-=-=-=-=-=-=-=-=-=-=-=-=-=-=-=-=-=-=-=-=-=-=-=-=-=-=-=-=-=-=
Score for this Scan:
No Hits Found above Threshold
Complete

Read Sequence:ENSG00000198860  tRNA-splicing endonuclease subunit Sen15 (tRNA-intron endonuclease Sen15) (HsSen15). [Source:Uniprot/SWISSPROT;Acc:Q8WW01](369 nt)
=-=-=-=-=-=-=-=-=-=-=-=-=-=-=-=-=-=-=-=-=-=-=-=-=-=-=-=-=-=-=-=
Performing Scan: hsa-miR-122 vs ENSG00000198860
=-=-=-=-=-=-=-=-=-=-=-=-=-=-=-=-=-=-=-=-=-=-=-=-=-=-=-=-=-=-=-=
Score for this Scan:
No Hits Found above Threshold
Complete

Read Sequence:ENSG00000166317  Synaptopodin 2-like protein. [Source:Uniprot/SWISSPROT;Acc:Q9H987](133 nt)
=-=-=-=-=-=-=-=-=-=-=-=-=-=-=-=-=-=-=-=-=-=-=-=-=-=-=-=-=-=-=-=
Performing Scan: hsa-miR-122 vs ENSG00000166317
=-=-=-=-=-=-=-=-=-=-=-=-=-=-=-=-=-=-=-=-=-=-=-=-=-=-=-=-=-=-=-=
Score for this Scan:
No Hits Found above Threshold
Complete

Read Sequence:ENSG00000183117  CUB and sushi domain-containing protein 1 precursor (CUB and sushi multiple domains protein 1). [Source:Uniprot/SWISSPROT;Acc:Q96PZ7](724 nt)
=-=-=-=-=-=-=-=-=-=-=-=-=-=-=-=-=-=-=-=-=-=-=-=-=-=-=-=-=-=-=-=
Performing Scan: hsa-miR-122 vs ENSG00000183117
=-=-=-=-=-=-=-=-=-=-=-=-=-=-=-=-=-=-=-=-=-=-=-=-=-=-=-=-=-=-=-=

   Forward:	Score: 161.000000  Q:4 to 23  R:240 to 260 Align Len (19) (73.68%) (78.95%)

   Query:    3' guuUGUGGUAACAGUGUGAGGU 5'
                   | |:||  | |||||||||
   Ref:      5' atgAAATCA-AGGCACACTCCA 3'

   Energy:  -20.760000 kCal/Mol

Scores for this hit:
>hsa-miR-122	ENSG00000183117	161.00	-20.76	0.00	4 23	240 260	19	73.68%	78.95%

Score for this Scan:
Seq1,Seq2,Tot Score,Tot Energy,Max Score,Max Energy,Strand,Len1,Len2,Positions
>>hsa-miR-122	ENSG00000183117	161.00	-20.76	161.00	-20.76	237	22	724	 239
Complete

Read Sequence:ENSG00000079689  Secretagogin. [Source:Uniprot/SWISSPROT;Acc:O76038](1049 nt)
=-=-=-=-=-=-=-=-=-=-=-=-=-=-=-=-=-=-=-=-=-=-=-=-=-=-=-=-=-=-=-=
Performing Scan: hsa-miR-122 vs ENSG00000079689
=-=-=-=-=-=-=-=-=-=-=-=-=-=-=-=-=-=-=-=-=-=-=-=-=-=-=-=-=-=-=-=
Score for this Scan:
No Hits Found above Threshold
Complete

Read Sequence:ENSG00000136206  Williams Beuren syndrome chromosome region 19 (WBSCR19), mRNA [Source:RefSeq_dna;Acc:NM_175064](1502 nt)
=-=-=-=-=-=-=-=-=-=-=-=-=-=-=-=-=-=-=-=-=-=-=-=-=-=-=-=-=-=-=-=
Performing Scan: hsa-miR-122 vs ENSG00000136206
=-=-=-=-=-=-=-=-=-=-=-=-=-=-=-=-=-=-=-=-=-=-=-=-=-=-=-=-=-=-=-=

   Forward:	Score: 139.000000  Q:1 to 23  R:371 to 392 Align Len (22) (63.64%) (81.82%)

   Query:    3' GUUUGUGGUAACAGUGUGAGGU 5'
                |::|| : :||| |||| ||||
   Ref:      5' CGGACTTGGTTGCCACAGTCCA 3'

   Energy:  -20.719999 kCal/Mol

Scores for this hit:
>hsa-miR-122	ENSG00000136206	139.00	-20.72	0.00	1 23	371 392	22	63.64%	81.82%

Score for this Scan:
Seq1,Seq2,Tot Score,Tot Energy,Max Score,Max Energy,Strand,Len1,Len2,Positions
>>hsa-miR-122	ENSG00000136206	139.00	-20.72	139.00	-20.72	239	22	1502	 370
Complete

Read Sequence:ENSG00000101190  Transcription factor-like 5 protein (Cha transcription factor) (HPV-16 E2-binding protein 1) (E2BP-1). [Source:Uniprot/SWISSPROT;Acc:Q9UL49](764 nt)
=-=-=-=-=-=-=-=-=-=-=-=-=-=-=-=-=-=-=-=-=-=-=-=-=-=-=-=-=-=-=-=
Performing Scan: hsa-miR-122 vs ENSG00000101190
=-=-=-=-=-=-=-=-=-=-=-=-=-=-=-=-=-=-=-=-=-=-=-=-=-=-=-=-=-=-=-=
Score for this Scan:
No Hits Found above Threshold
Complete

Read Sequence:ENSG00000174417  Thyrotropin-releasing hormone receptor (TRH-R) (Thyroliberin receptor). [Source:Uniprot/SWISSPROT;Acc:P34981](129 nt)
=-=-=-=-=-=-=-=-=-=-=-=-=-=-=-=-=-=-=-=-=-=-=-=-=-=-=-=-=-=-=-=
Performing Scan: hsa-miR-122 vs ENSG00000174417
=-=-=-=-=-=-=-=-=-=-=-=-=-=-=-=-=-=-=-=-=-=-=-=-=-=-=-=-=-=-=-=
Score for this Scan:
No Hits Found above Threshold
Complete

Read Sequence:ENSG00000172465  Transcription elongation factor A protein-like 1 (TCEA-like protein 1) (Transcription elongation factor S-II protein-like 1) (Nuclear phosphoprotein p21/SIIR). [Source:Uniprot/SWISSPROT;Acc:Q15170](557 nt)
=-=-=-=-=-=-=-=-=-=-=-=-=-=-=-=-=-=-=-=-=-=-=-=-=-=-=-=-=-=-=-=
Performing Scan: hsa-miR-122 vs ENSG00000172465
=-=-=-=-=-=-=-=-=-=-=-=-=-=-=-=-=-=-=-=-=-=-=-=-=-=-=-=-=-=-=-=
Score for this Scan:
No Hits Found above Threshold
Complete

Read Sequence:ENSG00000206539  CDNA FLJ44459 fis, clone UTERU2024656. [Source:Uniprot/SPTREMBL;Acc:Q6ZTN9](2672 nt)
=-=-=-=-=-=-=-=-=-=-=-=-=-=-=-=-=-=-=-=-=-=-=-=-=-=-=-=-=-=-=-=
Performing Scan: hsa-miR-122 vs ENSG00000206539
=-=-=-=-=-=-=-=-=-=-=-=-=-=-=-=-=-=-=-=-=-=-=-=-=-=-=-=-=-=-=-=
Score for this Scan:
No Hits Found above Threshold
Complete

Read Sequence:ENSG00000176049  Janus kinase and microtubule-interacting protein 2. [Source:Uniprot/SWISSPROT;Acc:Q96AA8](3280 nt)
=-=-=-=-=-=-=-=-=-=-=-=-=-=-=-=-=-=-=-=-=-=-=-=-=-=-=-=-=-=-=-=
Performing Scan: hsa-miR-122 vs ENSG00000176049
=-=-=-=-=-=-=-=-=-=-=-=-=-=-=-=-=-=-=-=-=-=-=-=-=-=-=-=-=-=-=-=
Score for this Scan:
No Hits Found above Threshold
Complete

Read Sequence:ENSG00000127463  Uncharacterized protein KIAA0090 precursor. [Source:Uniprot/SWISSPROT;Acc:Q8N766](1212 nt)
=-=-=-=-=-=-=-=-=-=-=-=-=-=-=-=-=-=-=-=-=-=-=-=-=-=-=-=-=-=-=-=
Performing Scan: hsa-miR-122 vs ENSG00000127463
=-=-=-=-=-=-=-=-=-=-=-=-=-=-=-=-=-=-=-=-=-=-=-=-=-=-=-=-=-=-=-=
Score for this Scan:
No Hits Found above Threshold
Complete

Read Sequence:ENSG00000137274  Valacyclovir hydrolase precursor (EC 3.1.-.-) (VACVase) (Biphenyl hydrolase-like protein) (Biphenyl hydrolase-related protein) (Bph-rp) (Breast epithelial mucin-associated antigen) (MCNAA). [Source:Uniprot/SWISSPROT;Acc:Q86WA6](621 nt)
=-=-=-=-=-=-=-=-=-=-=-=-=-=-=-=-=-=-=-=-=-=-=-=-=-=-=-=-=-=-=-=
Performing Scan: hsa-miR-122 vs ENSG00000137274
=-=-=-=-=-=-=-=-=-=-=-=-=-=-=-=-=-=-=-=-=-=-=-=-=-=-=-=-=-=-=-=
Score for this Scan:
No Hits Found above Threshold
Complete

Read Sequence:ENSG00000112033  Peroxisome proliferator-activated receptor delta (PPAR-delta) (PPAR- beta) (Nuclear hormone receptor 1) (NUC1) (NUCI). [Source:Uniprot/SWISSPROT;Acc:Q03181](606 nt)
=-=-=-=-=-=-=-=-=-=-=-=-=-=-=-=-=-=-=-=-=-=-=-=-=-=-=-=-=-=-=-=
Performing Scan: hsa-miR-122 vs ENSG00000112033
=-=-=-=-=-=-=-=-=-=-=-=-=-=-=-=-=-=-=-=-=-=-=-=-=-=-=-=-=-=-=-=
Score for this Scan:
No Hits Found above Threshold
Complete

Read Sequence:ENSG00000205535  (162 nt)
=-=-=-=-=-=-=-=-=-=-=-=-=-=-=-=-=-=-=-=-=-=-=-=-=-=-=-=-=-=-=-=
Performing Scan: hsa-miR-122 vs ENSG00000205535
=-=-=-=-=-=-=-=-=-=-=-=-=-=-=-=-=-=-=-=-=-=-=-=-=-=-=-=-=-=-=-=
Score for this Scan:
No Hits Found above Threshold
Complete

Read Sequence:ENSG00000198646  Nuclear receptor coactivator 6 (Amplified in breast cancer protein 3) (Cancer-amplified transcriptional coactivator ASC-2) (Activating signal cointegrator 2) (ASC-2) (Peroxisome proliferator-activated receptor-interacting protein) (PPAR-interacting protei [Source:Uniprot/SWISSPROT;Acc:Q14686](548 nt)
=-=-=-=-=-=-=-=-=-=-=-=-=-=-=-=-=-=-=-=-=-=-=-=-=-=-=-=-=-=-=-=
Performing Scan: hsa-miR-122 vs ENSG00000198646
=-=-=-=-=-=-=-=-=-=-=-=-=-=-=-=-=-=-=-=-=-=-=-=-=-=-=-=-=-=-=-=
Score for this Scan:
No Hits Found above Threshold
Complete

Read Sequence:ENSG00000136631  Vacuolar protein sorting-associated protein 45 (h-VPS45) (hlVps45). [Source:Uniprot/SWISSPROT;Acc:Q9NRW7](1088 nt)
=-=-=-=-=-=-=-=-=-=-=-=-=-=-=-=-=-=-=-=-=-=-=-=-=-=-=-=-=-=-=-=
Performing Scan: hsa-miR-122 vs ENSG00000136631
=-=-=-=-=-=-=-=-=-=-=-=-=-=-=-=-=-=-=-=-=-=-=-=-=-=-=-=-=-=-=-=
Score for this Scan:
No Hits Found above Threshold
Complete

Read Sequence:ENSG00000154059  Impact homolog [Source:RefSeq_peptide;Acc:NP_060909](2681 nt)
=-=-=-=-=-=-=-=-=-=-=-=-=-=-=-=-=-=-=-=-=-=-=-=-=-=-=-=-=-=-=-=
Performing Scan: hsa-miR-122 vs ENSG00000154059
=-=-=-=-=-=-=-=-=-=-=-=-=-=-=-=-=-=-=-=-=-=-=-=-=-=-=-=-=-=-=-=
Score for this Scan:
No Hits Found above Threshold
Complete

Read Sequence:ENSG00000143774  Guanylate kinase (EC 2.7.4.8) (GMP kinase). [Source:Uniprot/SWISSPROT;Acc:Q16774](143 nt)
=-=-=-=-=-=-=-=-=-=-=-=-=-=-=-=-=-=-=-=-=-=-=-=-=-=-=-=-=-=-=-=
Performing Scan: hsa-miR-122 vs ENSG00000143774
=-=-=-=-=-=-=-=-=-=-=-=-=-=-=-=-=-=-=-=-=-=-=-=-=-=-=-=-=-=-=-=
Score for this Scan:
No Hits Found above Threshold
Complete

Read Sequence:ENSG00000181322  Thioredoxin domain-containing protein 6 (Thioredoxin-like protein 2) (Txl-2). [Source:Uniprot/SWISSPROT;Acc:Q86XW9](7 nt)
=-=-=-=-=-=-=-=-=-=-=-=-=-=-=-=-=-=-=-=-=-=-=-=-=-=-=-=-=-=-=-=
Performing Scan: hsa-miR-122 vs ENSG00000181322
=-=-=-=-=-=-=-=-=-=-=-=-=-=-=-=-=-=-=-=-=-=-=-=-=-=-=-=-=-=-=-=
Score for this Scan:
No Hits Found above Threshold
Complete

Read Sequence:ENSG00000145087  Syntaxin-binding protein 5-like (Tomosyn-2) (Lethal(2) giant larvae protein homolog 4). [Source:Uniprot/SWISSPROT;Acc:Q9Y2K9](702 nt)
=-=-=-=-=-=-=-=-=-=-=-=-=-=-=-=-=-=-=-=-=-=-=-=-=-=-=-=-=-=-=-=
Performing Scan: hsa-miR-122 vs ENSG00000145087
=-=-=-=-=-=-=-=-=-=-=-=-=-=-=-=-=-=-=-=-=-=-=-=-=-=-=-=-=-=-=-=
Score for this Scan:
No Hits Found above Threshold
Complete

Read Sequence:ENSG00000135341  Mitogen-activated protein kinase kinase kinase 7 (EC 2.7.11.25) (Transforming growth factor-beta-activated kinase 1) (TGF-beta- activated kinase 1). [Source:Uniprot/SWISSPROT;Acc:O43318](2928 nt)
=-=-=-=-=-=-=-=-=-=-=-=-=-=-=-=-=-=-=-=-=-=-=-=-=-=-=-=-=-=-=-=
Performing Scan: hsa-miR-122 vs ENSG00000135341
=-=-=-=-=-=-=-=-=-=-=-=-=-=-=-=-=-=-=-=-=-=-=-=-=-=-=-=-=-=-=-=
Score for this Scan:
No Hits Found above Threshold
Complete

Read Sequence:ENSG00000171798  kinase non-catalytic C-lobe domain (KIND) containing 1 isoform a [Source:RefSeq_peptide;Acc:NP_689856](1522 nt)
=-=-=-=-=-=-=-=-=-=-=-=-=-=-=-=-=-=-=-=-=-=-=-=-=-=-=-=-=-=-=-=
Performing Scan: hsa-miR-122 vs ENSG00000171798
=-=-=-=-=-=-=-=-=-=-=-=-=-=-=-=-=-=-=-=-=-=-=-=-=-=-=-=-=-=-=-=
Score for this Scan:
No Hits Found above Threshold
Complete

Read Sequence:ENSG00000163291  Progestin and adipoQ receptor family member 3 (Progestin and adipoQ receptor family member III). [Source:Uniprot/SWISSPROT;Acc:Q6TCH7](1527 nt)
=-=-=-=-=-=-=-=-=-=-=-=-=-=-=-=-=-=-=-=-=-=-=-=-=-=-=-=-=-=-=-=
Performing Scan: hsa-miR-122 vs ENSG00000163291
=-=-=-=-=-=-=-=-=-=-=-=-=-=-=-=-=-=-=-=-=-=-=-=-=-=-=-=-=-=-=-=
Score for this Scan:
No Hits Found above Threshold
Complete

Read Sequence:ENSG00000116251  60S ribosomal protein L22 (Epstein-Barr virus small RNA-associated protein) (EBER-associated protein) (EAP) (Heparin-binding protein HBp15). [Source:Uniprot/SWISSPROT;Acc:P35268](1651 nt)
=-=-=-=-=-=-=-=-=-=-=-=-=-=-=-=-=-=-=-=-=-=-=-=-=-=-=-=-=-=-=-=
Performing Scan: hsa-miR-122 vs ENSG00000116251
=-=-=-=-=-=-=-=-=-=-=-=-=-=-=-=-=-=-=-=-=-=-=-=-=-=-=-=-=-=-=-=
Score for this Scan:
No Hits Found above Threshold
Complete

Read Sequence:ENSG00000159899  Atrial natriuretic peptide receptor B precursor (ANP-B) (ANPRB) (GC-B) (Guanylate cyclase B) (EC 4.6.1.2) (NPR-B) (Atrial natriuretic peptide B-type receptor). [Source:Uniprot/SWISSPROT;Acc:P20594](287 nt)
=-=-=-=-=-=-=-=-=-=-=-=-=-=-=-=-=-=-=-=-=-=-=-=-=-=-=-=-=-=-=-=
Performing Scan: hsa-miR-122 vs ENSG00000159899
=-=-=-=-=-=-=-=-=-=-=-=-=-=-=-=-=-=-=-=-=-=-=-=-=-=-=-=-=-=-=-=

   Forward:	Score: 146.000000  Q:5 to 23  R:56 to 79 Align Len (21) (76.19%) (76.19%)

   Query:    3' guuuGUGGUAACA---GUGUGAGGU 5'
                    ||||| |||   ||||| |||
   Ref:      5' tggcCACCA-TGTCTGCACACACCA 3'

   Energy:  -21.520000 kCal/Mol

Scores for this hit:
>hsa-miR-122	ENSG00000159899	146.00	-21.52	0.00	5 23	56 79	21	76.19%	76.19%

Score for this Scan:
Seq1,Seq2,Tot Score,Tot Energy,Max Score,Max Energy,Strand,Len1,Len2,Positions
>>hsa-miR-122	ENSG00000159899	146.00	-21.52	146.00	-21.52	259	22	287	 55
Complete

Read Sequence:ENSG00000105483  Caspase recruitment domain-containing protein 8 (Apoptotic protein NDPP1) (DACAR) (CARD-inhibitor of NF-kappa-B-activating ligand) (CARDINAL) (Tumor-up-regulated CARD-containing antagonist of CASP9) (TUCAN). [Source:Uniprot/SWISSPROT;Acc:Q9Y2G2](2346 nt)
=-=-=-=-=-=-=-=-=-=-=-=-=-=-=-=-=-=-=-=-=-=-=-=-=-=-=-=-=-=-=-=
Performing Scan: hsa-miR-122 vs ENSG00000105483
=-=-=-=-=-=-=-=-=-=-=-=-=-=-=-=-=-=-=-=-=-=-=-=-=-=-=-=-=-=-=-=
Score for this Scan:
No Hits Found above Threshold
Complete

Read Sequence:ENSG00000168875  Transcription factor SOX-14. [Source:Uniprot/SWISSPROT;Acc:O95416](47 nt)
=-=-=-=-=-=-=-=-=-=-=-=-=-=-=-=-=-=-=-=-=-=-=-=-=-=-=-=-=-=-=-=
Performing Scan: hsa-miR-122 vs ENSG00000168875
=-=-=-=-=-=-=-=-=-=-=-=-=-=-=-=-=-=-=-=-=-=-=-=-=-=-=-=-=-=-=-=
Score for this Scan:
No Hits Found above Threshold
Complete

Read Sequence:ENSG00000159398  carboxylesterase 7 [Source:RefSeq_peptide;Acc:NP_659461](199 nt)
=-=-=-=-=-=-=-=-=-=-=-=-=-=-=-=-=-=-=-=-=-=-=-=-=-=-=-=-=-=-=-=
Performing Scan: hsa-miR-122 vs ENSG00000159398
=-=-=-=-=-=-=-=-=-=-=-=-=-=-=-=-=-=-=-=-=-=-=-=-=-=-=-=-=-=-=-=
Score for this Scan:
No Hits Found above Threshold
Complete

Read Sequence:ENSG00000178425  5'-nucleotidase domain-containing protein 1. [Source:Uniprot/SWISSPROT;Acc:Q5TFE4](1665 nt)
=-=-=-=-=-=-=-=-=-=-=-=-=-=-=-=-=-=-=-=-=-=-=-=-=-=-=-=-=-=-=-=
Performing Scan: hsa-miR-122 vs ENSG00000178425
=-=-=-=-=-=-=-=-=-=-=-=-=-=-=-=-=-=-=-=-=-=-=-=-=-=-=-=-=-=-=-=
Score for this Scan:
No Hits Found above Threshold
Complete

Read Sequence:ENSG00000188816  homeo box (H6 family) 2 [Source:RefSeq_peptide;Acc:NP_005510](549 nt)
=-=-=-=-=-=-=-=-=-=-=-=-=-=-=-=-=-=-=-=-=-=-=-=-=-=-=-=-=-=-=-=
Performing Scan: hsa-miR-122 vs ENSG00000188816
=-=-=-=-=-=-=-=-=-=-=-=-=-=-=-=-=-=-=-=-=-=-=-=-=-=-=-=-=-=-=-=

   Forward:	Score: 167.000000  Q:1 to 22  R:340 to 358 Align Len (21) (76.19%) (80.95%)

   Query:    3' GUUUGUGGUAACAGUGUGAGGu 5'
                |||| ||||  | :||||||| 
   Ref:      5' CAAA-ACCA--GGTACACTCCt 3'

   Energy:  -20.469999 kCal/Mol

Scores for this hit:
>hsa-miR-122	ENSG00000188816	167.00	-20.47	0.00	1 22	340 358	21	76.19%	80.95%

Score for this Scan:
Seq1,Seq2,Tot Score,Tot Energy,Max Score,Max Energy,Strand,Len1,Len2,Positions
>>hsa-miR-122	ENSG00000188816	167.00	-20.47	167.00	-20.47	264	22	549	 339
Complete

Read Sequence:ENSG00000204220  Prefoldin subunit 6 (Protein Ke2). [Source:Uniprot/SWISSPROT;Acc:O15212](88 nt)
=-=-=-=-=-=-=-=-=-=-=-=-=-=-=-=-=-=-=-=-=-=-=-=-=-=-=-=-=-=-=-=
Performing Scan: hsa-miR-122 vs ENSG00000204220
=-=-=-=-=-=-=-=-=-=-=-=-=-=-=-=-=-=-=-=-=-=-=-=-=-=-=-=-=-=-=-=
Score for this Scan:
No Hits Found above Threshold
Complete

Read Sequence:ENSG00000115919  Kynureninase (EC 3.7.1.3) (L-kynurenine hydrolase). [Source:Uniprot/SWISSPROT;Acc:Q16719](228 nt)
=-=-=-=-=-=-=-=-=-=-=-=-=-=-=-=-=-=-=-=-=-=-=-=-=-=-=-=-=-=-=-=
Performing Scan: hsa-miR-122 vs ENSG00000115919
=-=-=-=-=-=-=-=-=-=-=-=-=-=-=-=-=-=-=-=-=-=-=-=-=-=-=-=-=-=-=-=
Score for this Scan:
No Hits Found above Threshold
Complete

Read Sequence:ENSG00000132965  Arachidonate 5-lipoxygenase-activating protein (FLAP) (MK-886-binding protein). [Source:Uniprot/SWISSPROT;Acc:P20292](313 nt)
=-=-=-=-=-=-=-=-=-=-=-=-=-=-=-=-=-=-=-=-=-=-=-=-=-=-=-=-=-=-=-=
Performing Scan: hsa-miR-122 vs ENSG00000132965
=-=-=-=-=-=-=-=-=-=-=-=-=-=-=-=-=-=-=-=-=-=-=-=-=-=-=-=-=-=-=-=

   Forward:	Score: 102.000000  Q:3 to 22  R:152 to 179 Align Len (25) (64.00%) (64.00%)

   Query:    3' guUUGUGGUA--ACAG---UGU-GAGGu 5'
                  ||||  ||  ||||    || |||| 
   Ref:      5' ggAACAAAATGATGTCATGTCAGCTCCg 3'

   Energy:  -20.059999 kCal/Mol

Scores for this hit:
>hsa-miR-122	ENSG00000132965	102.00	-20.06	0.00	3 22	152 179	25	64.00%	64.00%

Score for this Scan:
Seq1,Seq2,Tot Score,Tot Energy,Max Score,Max Energy,Strand,Len1,Len2,Positions
>>hsa-miR-122	ENSG00000132965	102.00	-20.06	102.00	-20.06	267	22	313	 151
Complete

Read Sequence:ENSG00000121933  Adenosine A3 receptor. [Source:Uniprot/SWISSPROT;Acc:P33765](339 nt)
=-=-=-=-=-=-=-=-=-=-=-=-=-=-=-=-=-=-=-=-=-=-=-=-=-=-=-=-=-=-=-=
Performing Scan: hsa-miR-122 vs ENSG00000121933
=-=-=-=-=-=-=-=-=-=-=-=-=-=-=-=-=-=-=-=-=-=-=-=-=-=-=-=-=-=-=-=
Score for this Scan:
No Hits Found above Threshold
Complete

Read Sequence:ENSG00000124237  Uncharacterized protein C20orf85. [Source:Uniprot/SWISSPROT;Acc:Q9H1P6](328 nt)
=-=-=-=-=-=-=-=-=-=-=-=-=-=-=-=-=-=-=-=-=-=-=-=-=-=-=-=-=-=-=-=
Performing Scan: hsa-miR-122 vs ENSG00000124237
=-=-=-=-=-=-=-=-=-=-=-=-=-=-=-=-=-=-=-=-=-=-=-=-=-=-=-=-=-=-=-=

   Forward:	Score: 128.000000  Q:1 to 22  R:161 to 183 Align Len (22) (68.18%) (81.82%)

   Query:    3' GUUU-GUGGUAACAGUGUGAGGu 5'
                |||: ||:||  ||||| ||:| 
   Ref:      5' CAAGTCATCAGCGTCACCCTTCc 3'

   Energy:  -21.270000 kCal/Mol

Scores for this hit:
>hsa-miR-122	ENSG00000124237	128.00	-21.27	0.00	1 22	161 183	22	68.18%	81.82%

Score for this Scan:
Seq1,Seq2,Tot Score,Tot Energy,Max Score,Max Energy,Strand,Len1,Len2,Positions
>>hsa-miR-122	ENSG00000124237	128.00	-21.27	128.00	-21.27	269	22	328	 160
Complete

Read Sequence:ENSG00000066651  tRNA guanosine-2'-O-methyltransferase TRM11 homolog (EC 2.1.1.-). [Source:Uniprot/SWISSPROT;Acc:Q7Z4G4](440 nt)
=-=-=-=-=-=-=-=-=-=-=-=-=-=-=-=-=-=-=-=-=-=-=-=-=-=-=-=-=-=-=-=
Performing Scan: hsa-miR-122 vs ENSG00000066651
=-=-=-=-=-=-=-=-=-=-=-=-=-=-=-=-=-=-=-=-=-=-=-=-=-=-=-=-=-=-=-=
Score for this Scan:
No Hits Found above Threshold
Complete

Read Sequence:ENSG00000108046  Uncharacterized protein C10orf92. [Source:Uniprot/SWISSPROT;Acc:Q8IYW2](28 nt)
=-=-=-=-=-=-=-=-=-=-=-=-=-=-=-=-=-=-=-=-=-=-=-=-=-=-=-=-=-=-=-=
Performing Scan: hsa-miR-122 vs ENSG00000108046
=-=-=-=-=-=-=-=-=-=-=-=-=-=-=-=-=-=-=-=-=-=-=-=-=-=-=-=-=-=-=-=
Score for this Scan:
No Hits Found above Threshold
Complete

Read Sequence:ENSG00000125779  Pantothenate kinase 2, mitochondrial precursor (EC 2.7.1.33) (Pantothenic acid kinase 2) (hPANK2). [Source:Uniprot/SWISSPROT;Acc:Q9BZ23](561 nt)
=-=-=-=-=-=-=-=-=-=-=-=-=-=-=-=-=-=-=-=-=-=-=-=-=-=-=-=-=-=-=-=
Performing Scan: hsa-miR-122 vs ENSG00000125779
=-=-=-=-=-=-=-=-=-=-=-=-=-=-=-=-=-=-=-=-=-=-=-=-=-=-=-=-=-=-=-=
Score for this Scan:
No Hits Found above Threshold
Complete

Read Sequence:ENSG00000188338  System N amino acid transporter 1 (SN1) (N-system amino acid transporter 1) (Solute carrier family 38 member 3). [Source:Uniprot/SWISSPROT;Acc:Q99624](791 nt)
=-=-=-=-=-=-=-=-=-=-=-=-=-=-=-=-=-=-=-=-=-=-=-=-=-=-=-=-=-=-=-=
Performing Scan: hsa-miR-122 vs ENSG00000188338
=-=-=-=-=-=-=-=-=-=-=-=-=-=-=-=-=-=-=-=-=-=-=-=-=-=-=-=-=-=-=-=

   Forward:	Score: 148.000000  Q:1 to 23  R:646 to 672 Align Len (27) (62.96%) (74.07%)

   Query:    3' GUUUG----UGGUAAC-AGUGUGAGGU 5'
                |||:|    :|||  | |||||:||||
   Ref:      5' CAAGCCTGGGCCACAGCTCACATTCCA 3'

   Energy:  -22.170000 kCal/Mol

Scores for this hit:
>hsa-miR-122	ENSG00000188338	148.00	-22.17	0.00	1 23	646 672	27	62.96%	74.07%

Score for this Scan:
Seq1,Seq2,Tot Score,Tot Energy,Max Score,Max Energy,Strand,Len1,Len2,Positions
>>hsa-miR-122	ENSG00000188338	148.00	-22.17	148.00	-22.17	273	22	791	 645
Complete

Read Sequence:ENSG00000089336  Uncharacterized protein KIAA0841. [Source:Uniprot/SWISSPROT;Acc:O94927](3321 nt)
=-=-=-=-=-=-=-=-=-=-=-=-=-=-=-=-=-=-=-=-=-=-=-=-=-=-=-=-=-=-=-=
Performing Scan: hsa-miR-122 vs ENSG00000089336
=-=-=-=-=-=-=-=-=-=-=-=-=-=-=-=-=-=-=-=-=-=-=-=-=-=-=-=-=-=-=-=
Score for this Scan:
No Hits Found above Threshold
Complete

Read Sequence:ENSG00000160111  C3 and PZP-like, alpha-2-macroglobulin domain containing 8 [Source:RefSeq_peptide;Acc:NP_056507](161 nt)
=-=-=-=-=-=-=-=-=-=-=-=-=-=-=-=-=-=-=-=-=-=-=-=-=-=-=-=-=-=-=-=
Performing Scan: hsa-miR-122 vs ENSG00000160111
=-=-=-=-=-=-=-=-=-=-=-=-=-=-=-=-=-=-=-=-=-=-=-=-=-=-=-=-=-=-=-=
Score for this Scan:
No Hits Found above Threshold
Complete

Read Sequence:ENSG00000010322  nischarin [Source:RefSeq_peptide;Acc:NP_009115](586 nt)
=-=-=-=-=-=-=-=-=-=-=-=-=-=-=-=-=-=-=-=-=-=-=-=-=-=-=-=-=-=-=-=
Performing Scan: hsa-miR-122 vs ENSG00000010322
=-=-=-=-=-=-=-=-=-=-=-=-=-=-=-=-=-=-=-=-=-=-=-=-=-=-=-=-=-=-=-=
Score for this Scan:
No Hits Found above Threshold
Complete

Read Sequence:ENSG00000119335  Protein SET (Phosphatase 2A inhibitor I2PP2A) (I-2PP2A) (Template- activating factor I) (TAF-I) (HLA-DR-associated protein II) (PHAPII) (Inhibitor of granzyme A-activated DNase) (IGAAD). [Source:Uniprot/SWISSPROT;Acc:Q01105](38 nt)
=-=-=-=-=-=-=-=-=-=-=-=-=-=-=-=-=-=-=-=-=-=-=-=-=-=-=-=-=-=-=-=
Performing Scan: hsa-miR-122 vs ENSG00000119335
=-=-=-=-=-=-=-=-=-=-=-=-=-=-=-=-=-=-=-=-=-=-=-=-=-=-=-=-=-=-=-=
Score for this Scan:
No Hits Found above Threshold
Complete

Read Sequence:ENSG00000137831  Uveal autoantigen with coiled-coil domains and ankyrin repeats. [Source:Uniprot/SWISSPROT;Acc:Q9BZF9](2500 nt)
=-=-=-=-=-=-=-=-=-=-=-=-=-=-=-=-=-=-=-=-=-=-=-=-=-=-=-=-=-=-=-=
Performing Scan: hsa-miR-122 vs ENSG00000137831
=-=-=-=-=-=-=-=-=-=-=-=-=-=-=-=-=-=-=-=-=-=-=-=-=-=-=-=-=-=-=-=

   Forward:	Score: 127.000000  Q:1 to 23  R:825 to 852 Align Len (28) (64.29%) (71.43%)

   Query:    3' GUUUGUG-GUAACA-----GUGUGAGGU 5'
                |||:||| |||| |     ||: |||||
   Ref:      5' CAAGCACTCATTATATATGCATCCTCCA 3'

   Energy:  -20.150000 kCal/Mol

Scores for this hit:
>hsa-miR-122	ENSG00000137831	127.00	-20.15	0.00	1 23	825 852	28	64.29%	71.43%

Score for this Scan:
Seq1,Seq2,Tot Score,Tot Energy,Max Score,Max Energy,Strand,Len1,Len2,Positions
>>hsa-miR-122	ENSG00000137831	127.00	-20.15	127.00	-20.15	278	22	2500	 824
Complete

Read Sequence:ENSG00000110321  Eukaryotic translation initiation factor 4 gamma 2 (eIF-4-gamma 2) (eIF-4G 2) (eIF4G 2) (p97) (Death-associated protein 5) (DAP-5). [Source:Uniprot/SWISSPROT;Acc:P78344](761 nt)
=-=-=-=-=-=-=-=-=-=-=-=-=-=-=-=-=-=-=-=-=-=-=-=-=-=-=-=-=-=-=-=
Performing Scan: hsa-miR-122 vs ENSG00000110321
=-=-=-=-=-=-=-=-=-=-=-=-=-=-=-=-=-=-=-=-=-=-=-=-=-=-=-=-=-=-=-=
Score for this Scan:
No Hits Found above Threshold
Complete

Read Sequence:ENSG00000084764  Microtubule-associated protein RP/EB family member 3 (End-binding protein 3) (EB3) (EB1 protein family member 3) (EBF3) (RP3). [Source:Uniprot/SWISSPROT;Acc:Q9UPY8](870 nt)
=-=-=-=-=-=-=-=-=-=-=-=-=-=-=-=-=-=-=-=-=-=-=-=-=-=-=-=-=-=-=-=
Performing Scan: hsa-miR-122 vs ENSG00000084764
=-=-=-=-=-=-=-=-=-=-=-=-=-=-=-=-=-=-=-=-=-=-=-=-=-=-=-=-=-=-=-=

   Forward:	Score: 122.000000  Q:6 to 23  R:203 to 224 Align Len (18) (77.78%) (77.78%)

   Query:    3' guuugUGGUAACA-GUGUGAGGU 5'
                     |||  ||| ||||| |||
   Ref:      5' gtgggACCCCTGTCCACAC-CCA 3'

   Energy:  -20.559999 kCal/Mol

Scores for this hit:
>hsa-miR-122	ENSG00000084764	122.00	-20.56	0.00	6 23	203 224	18	77.78%	77.78%

Score for this Scan:
Seq1,Seq2,Tot Score,Tot Energy,Max Score,Max Energy,Strand,Len1,Len2,Positions
>>hsa-miR-122	ENSG00000084764	122.00	-20.56	122.00	-20.56	280	22	870	 202
Complete

Read Sequence:ENSG00000100889  Phosphoenolpyruvate carboxykinase [GTP], mitochondrial precursor (EC 4.1.1.32) (Phosphoenolpyruvate carboxylase) (PEPCK-M). [Source:Uniprot/SWISSPROT;Acc:Q16822](166 nt)
=-=-=-=-=-=-=-=-=-=-=-=-=-=-=-=-=-=-=-=-=-=-=-=-=-=-=-=-=-=-=-=
Performing Scan: hsa-miR-122 vs ENSG00000100889
=-=-=-=-=-=-=-=-=-=-=-=-=-=-=-=-=-=-=-=-=-=-=-=-=-=-=-=-=-=-=-=
Score for this Scan:
No Hits Found above Threshold
Complete

Read Sequence:ENSG00000104835  Seryl-tRNA synthetase, mitochondrial precursor (EC 6.1.1.11) (Serine-- tRNA ligase) (SerRSmt). [Source:Uniprot/SWISSPROT;Acc:Q9NP81](307 nt)
=-=-=-=-=-=-=-=-=-=-=-=-=-=-=-=-=-=-=-=-=-=-=-=-=-=-=-=-=-=-=-=
Performing Scan: hsa-miR-122 vs ENSG00000104835
=-=-=-=-=-=-=-=-=-=-=-=-=-=-=-=-=-=-=-=-=-=-=-=-=-=-=-=-=-=-=-=

   Forward:	Score: 95.000000  Q:1 to 22  R:10 to 40 Align Len (30) (56.67%) (66.67%)

   Query:    3' GU-UUGU-GGUA------ACAGUG-UGAGGu 5'
                || |:|| || |      |||||| :||:| 
   Ref:      5' CACAGCAGCCCTCGGGGGTGTCACTGCTTCc 3'

   Energy:  -21.959999 kCal/Mol

Scores for this hit:
>hsa-miR-122	ENSG00000104835	95.00	-21.96	0.00	1 22	10 40	30	56.67%	66.67%

Score for this Scan:
Seq1,Seq2,Tot Score,Tot Energy,Max Score,Max Energy,Strand,Len1,Len2,Positions
>>hsa-miR-122	ENSG00000104835	95.00	-21.96	95.00	-21.96	282	22	307	 9
Complete

Read Sequence:ENSG00000143870  Protein disulfide-isomerase A6 precursor (EC 5.3.4.1) (Protein disulfide isomerase P5) (Thioredoxin domain-containing protein 7). [Source:Uniprot/SWISSPROT;Acc:Q15084](865 nt)
=-=-=-=-=-=-=-=-=-=-=-=-=-=-=-=-=-=-=-=-=-=-=-=-=-=-=-=-=-=-=-=
Performing Scan: hsa-miR-122 vs ENSG00000143870
=-=-=-=-=-=-=-=-=-=-=-=-=-=-=-=-=-=-=-=-=-=-=-=-=-=-=-=-=-=-=-=
Score for this Scan:
No Hits Found above Threshold
Complete

Read Sequence:ENSG00000189011  postmeiotic segregation increased 2-like 5 [Source:RefSeq_peptide;Acc:NP_777590](74 nt)
=-=-=-=-=-=-=-=-=-=-=-=-=-=-=-=-=-=-=-=-=-=-=-=-=-=-=-=-=-=-=-=
Performing Scan: hsa-miR-122 vs ENSG00000189011
=-=-=-=-=-=-=-=-=-=-=-=-=-=-=-=-=-=-=-=-=-=-=-=-=-=-=-=-=-=-=-=
Score for this Scan:
No Hits Found above Threshold
Complete

Read Sequence:ENSG00000096384  Heat shock protein HSP 90-beta (HSP 84) (HSP 90). [Source:Uniprot/SWISSPROT;Acc:P08238](285 nt)
=-=-=-=-=-=-=-=-=-=-=-=-=-=-=-=-=-=-=-=-=-=-=-=-=-=-=-=-=-=-=-=
Performing Scan: hsa-miR-122 vs ENSG00000096384
=-=-=-=-=-=-=-=-=-=-=-=-=-=-=-=-=-=-=-=-=-=-=-=-=-=-=-=-=-=-=-=
Score for this Scan:
No Hits Found above Threshold
Complete

Read Sequence:ENSG00000126012  Jumonji/ARID domain-containing protein 1C (Protein SmcX) (Protein Xe169). [Source:Uniprot/SWISSPROT;Acc:P41229](815 nt)
=-=-=-=-=-=-=-=-=-=-=-=-=-=-=-=-=-=-=-=-=-=-=-=-=-=-=-=-=-=-=-=
Performing Scan: hsa-miR-122 vs ENSG00000126012
=-=-=-=-=-=-=-=-=-=-=-=-=-=-=-=-=-=-=-=-=-=-=-=-=-=-=-=-=-=-=-=
Score for this Scan:
No Hits Found above Threshold
Complete

Read Sequence:ENSG00000155966  AF4/FMR2 family member 2 (Fragile X mental retardation 2 protein) (Protein FMR-2) (FMR2P) (Protein Ox19) (Fragile X E mental retardation syndrome protein). [Source:Uniprot/SWISSPROT;Acc:P51816](9331 nt)
=-=-=-=-=-=-=-=-=-=-=-=-=-=-=-=-=-=-=-=-=-=-=-=-=-=-=-=-=-=-=-=
Performing Scan: hsa-miR-122 vs ENSG00000155966
=-=-=-=-=-=-=-=-=-=-=-=-=-=-=-=-=-=-=-=-=-=-=-=-=-=-=-=-=-=-=-=

   Forward:	Score: 164.000000  Q:2 to 23  R:4869 to 4891 Align Len (22) (72.73%) (77.27%)

   Query:    3' gUUUGUGGUAA-CAGUGUGAGGU 5'
                 ||:||  ||| |  ||||||||
   Ref:      5' tAAGCAAAATTGGAGACACTCCA 3'

   Energy:  -23.590000 kCal/Mol

Scores for this hit:
>hsa-miR-122	ENSG00000155966	164.00	-23.59	0.00	2 23	4869 4891	22	72.73%	77.27%


   Forward:	Score: 121.000000  Q:3 to 23  R:6394 to 6416 Align Len (21) (71.43%) (76.19%)

   Query:    3' guUUGUGGUAACAGU-GUGAGGU 5'
                  |:||||   |||| ||| |||
   Ref:      5' tgAGCACCCCCGTCACCACACCA 3'

   Energy:  -21.389999 kCal/Mol

Scores for this hit:
>hsa-miR-122	ENSG00000155966	121.00	-21.39	0.00	3 23	6394 6416	21	71.43%	76.19%


   Forward:	Score: 114.000000  Q:2 to 22  R:6760 to 6782 Align Len (22) (68.18%) (77.27%)

   Query:    3' gUUUGUGGUAACAG--UGUGAGGu 5'
                 |:|:|||||  ||  ||| ||| 
   Ref:      5' gAGATACCATGCTCAGACA-TCCt 3'

   Energy:  -20.340000 kCal/Mol

Scores for this hit:
>hsa-miR-122	ENSG00000155966	114.00	-20.34	0.00	2 22	6760 6782	22	68.18%	77.27%


   Forward:	Score: 112.000000  Q:4 to 23  R:2878 to 2907 Align Len (27) (59.26%) (66.67%)

   Query:    3' guuUGUG---GU-AACA----GUGUGAGGU 5'
                   ||:|   || ||||    || :|||||
   Ref:      5' actACGCCTTCACTTGTCACCCAAGCTCCA 3'

   Energy:  -22.730000 kCal/Mol

Scores for this hit:
>hsa-miR-122	ENSG00000155966	112.00	-22.73	0.00	4 23	2878 2907	27	59.26%	66.67%


   Forward:	Score: 103.000000  Q:6 to 23  R:8199 to 8220 Align Len (17) (76.47%) (82.35%)

   Query:    3' guuugUGGUAACAGUGUGAGGU 5'
                     |||||||| :||  |||
   Ref:      5' gctggACCATTGTGGCAAGCCA 3'

   Energy:  -21.650000 kCal/Mol

Scores for this hit:
>hsa-miR-122	ENSG00000155966	103.00	-21.65	0.00	6 23	8199 8220	17	76.47%	82.35%

Score for this Scan:
Seq1,Seq2,Tot Score,Tot Energy,Max Score,Max Energy,Strand,Len1,Len2,Positions
>>hsa-miR-122	ENSG00000155966	614.00	-109.70	164.00	-23.59	287	22	9331	 4868 6393 6759 2877 8198
Complete

Read Sequence:ENSG00000154143  Pannexin-3. [Source:Uniprot/SWISSPROT;Acc:Q96QZ0](421 nt)
=-=-=-=-=-=-=-=-=-=-=-=-=-=-=-=-=-=-=-=-=-=-=-=-=-=-=-=-=-=-=-=
Performing Scan: hsa-miR-122 vs ENSG00000154143
=-=-=-=-=-=-=-=-=-=-=-=-=-=-=-=-=-=-=-=-=-=-=-=-=-=-=-=-=-=-=-=
Score for this Scan:
No Hits Found above Threshold
Complete

Read Sequence:ENSG00000166192  Sentrin-specific protease 8 (EC 3.4.22.-) (Sentrin/SUMO-specific protease SENP8) (Protease, cysteine 2) (NEDD8-specific protease 1) (Deneddylase-1). [Source:Uniprot/SWISSPROT;Acc:Q96LD8](700 nt)
=-=-=-=-=-=-=-=-=-=-=-=-=-=-=-=-=-=-=-=-=-=-=-=-=-=-=-=-=-=-=-=
Performing Scan: hsa-miR-122 vs ENSG00000166192
=-=-=-=-=-=-=-=-=-=-=-=-=-=-=-=-=-=-=-=-=-=-=-=-=-=-=-=-=-=-=-=

   Forward:	Score: 90.000000  Q:1 to 23  R:549 to 573 Align Len (27) (62.96%) (66.67%)

   Query:    3' GUUUGUGGUAACAGUGU-----GAGGU 5'
                ||  ||||| || ||||     :||||
   Ref:      5' CATTCACCA-TG-CACAGGCTTTTCCA 3'

   Energy:  -20.610001 kCal/Mol

Scores for this hit:
>hsa-miR-122	ENSG00000166192	90.00	-20.61	0.00	1 23	549 573	27	62.96%	66.67%

Score for this Scan:
Seq1,Seq2,Tot Score,Tot Energy,Max Score,Max Energy,Strand,Len1,Len2,Positions
>>hsa-miR-122	ENSG00000166192	90.00	-20.61	90.00	-20.61	289	22	700	 548
Complete

Read Sequence:ENSG00000074964  Rho guanine nucleotide exchange factor (GEF) 10-like isoform 2 [Source:RefSeq_peptide;Acc:NP_001011722](269 nt)
=-=-=-=-=-=-=-=-=-=-=-=-=-=-=-=-=-=-=-=-=-=-=-=-=-=-=-=-=-=-=-=
Performing Scan: hsa-miR-122 vs ENSG00000074964
=-=-=-=-=-=-=-=-=-=-=-=-=-=-=-=-=-=-=-=-=-=-=-=-=-=-=-=-=-=-=-=

   Forward:	Score: 107.000000  Q:1 to 22  R:33 to 56 Align Len (24) (58.33%) (70.83%)

   Query:    3' GUUUG---UGGUAACAGUGUGAGGu 5'
                ||::|   ||||  | |||:| || 
   Ref:      5' CAGGCCTGACCAAGGCCACGC-CCg 3'

   Energy:  -20.250000 kCal/Mol

Scores for this hit:
>hsa-miR-122	ENSG00000074964	107.00	-20.25	0.00	1 22	33 56	24	58.33%	70.83%

Score for this Scan:
Seq1,Seq2,Tot Score,Tot Energy,Max Score,Max Energy,Strand,Len1,Len2,Positions
>>hsa-miR-122	ENSG00000074964	107.00	-20.25	107.00	-20.25	290	22	269	 32
Complete

Read Sequence:ENSG00000146109  Activator of basal transcription 1 (hABT1) (Basal transcriptional activator). [Source:Uniprot/SWISSPROT;Acc:Q9ULW3](1405 nt)
=-=-=-=-=-=-=-=-=-=-=-=-=-=-=-=-=-=-=-=-=-=-=-=-=-=-=-=-=-=-=-=
Performing Scan: hsa-miR-122 vs ENSG00000146109
=-=-=-=-=-=-=-=-=-=-=-=-=-=-=-=-=-=-=-=-=-=-=-=-=-=-=-=-=-=-=-=

   Forward:	Score: 141.000000  Q:7 to 22  R:144 to 166 Align Len (16) (81.25%) (81.25%)

   Query:    3' guuuguGGUAACA-GUGUGAGGu 5'
                      ||| ||| | |||||| 
   Ref:      5' gggcttCCACTGTCCCCACTCCg 3'

   Energy:  -21.900000 kCal/Mol

Scores for this hit:
>hsa-miR-122	ENSG00000146109	141.00	-21.90	0.00	7 22	144 166	16	81.25%	81.25%

Score for this Scan:
Seq1,Seq2,Tot Score,Tot Energy,Max Score,Max Energy,Strand,Len1,Len2,Positions
>>hsa-miR-122	ENSG00000146109	141.00	-21.90	141.00	-21.90	291	22	1405	 143
Complete

Read Sequence:ENSG00000083544  Tudor domain-containing protein 3. [Source:Uniprot/SWISSPROT;Acc:Q9H7E2](271 nt)
=-=-=-=-=-=-=-=-=-=-=-=-=-=-=-=-=-=-=-=-=-=-=-=-=-=-=-=-=-=-=-=
Performing Scan: hsa-miR-122 vs ENSG00000083544
=-=-=-=-=-=-=-=-=-=-=-=-=-=-=-=-=-=-=-=-=-=-=-=-=-=-=-=-=-=-=-=
Score for this Scan:
No Hits Found above Threshold
Complete

Read Sequence:ENSG00000017621  PDZ domain containing, X chromosome [Source:RefSeq_peptide;Acc:NP_079135](2084 nt)
=-=-=-=-=-=-=-=-=-=-=-=-=-=-=-=-=-=-=-=-=-=-=-=-=-=-=-=-=-=-=-=
Performing Scan: hsa-miR-122 vs ENSG00000017621
=-=-=-=-=-=-=-=-=-=-=-=-=-=-=-=-=-=-=-=-=-=-=-=-=-=-=-=-=-=-=-=

   Forward:	Score: 147.000000  Q:5 to 23  R:2021 to 2039 Align Len (18) (72.22%) (77.78%)

   Query:    3' guuuGUGGUAACAGUGUGAGGU 5'
                    ||||| |   :|||||||
   Ref:      5' atcgCACCACT---GCACTCCA 3'

   Energy:  -20.690001 kCal/Mol

Scores for this hit:
>hsa-miR-122	ENSG00000017621	147.00	-20.69	0.00	5 23	2021 2039	18	72.22%	77.78%


   Forward:	Score: 139.000000  Q:5 to 22  R:530 to 554 Align Len (20) (75.00%) (75.00%)

   Query:    3' guuuGUGGUAACA---GUGUGAGGu 5'
                    ||||| |||   |||| ||| 
   Ref:      5' actgCACCAGTGTATCCACAGTCCt 3'

   Energy:  -20.459999 kCal/Mol

Scores for this hit:
>hsa-miR-122	ENSG00000017621	139.00	-20.46	0.00	5 22	530 554	20	75.00%	75.00%


   Forward:	Score: 124.000000  Q:2 to 23  R:1369 to 1386 Align Len (21) (76.19%) (80.95%)

   Query:    3' gUUUGUGGUAACAGUGUGAGGU 5'
                 |||:| ||  ||||||| |||
   Ref:      5' tAAATA-CA--GTCACAC-CCA 3'

   Energy:  -21.010000 kCal/Mol

Scores for this hit:
>hsa-miR-122	ENSG00000017621	124.00	-21.01	0.00	2 23	1369 1386	21	76.19%	80.95%

Score for this Scan:
Seq1,Seq2,Tot Score,Tot Energy,Max Score,Max Energy,Strand,Len1,Len2,Positions
>>hsa-miR-122	ENSG00000017621	410.00	-62.16	147.00	-21.01	293	22	2084	 2020 529 1368
Complete

Read Sequence:ENSG00000073350  Lethal(2) giant larvae protein homolog 2 (HGL). [Source:Uniprot/SWISSPROT;Acc:Q6P1M3](330 nt)
=-=-=-=-=-=-=-=-=-=-=-=-=-=-=-=-=-=-=-=-=-=-=-=-=-=-=-=-=-=-=-=
Performing Scan: hsa-miR-122 vs ENSG00000073350
=-=-=-=-=-=-=-=-=-=-=-=-=-=-=-=-=-=-=-=-=-=-=-=-=-=-=-=-=-=-=-=
Score for this Scan:
No Hits Found above Threshold
Complete

Read Sequence:ENSG00000100985  Matrix metalloproteinase-9 precursor (EC 3.4.24.35) (MMP-9) (92 kDa type IV collagenase) (92 kDa gelatinase) (Gelatinase B) (GELB) [Contains: 67 kDa matrix metalloproteinase-9; 82 kDa matrix metalloproteinase-9]. [Source:Uniprot/SWISSPROT;Acc:P14780](193 nt)
=-=-=-=-=-=-=-=-=-=-=-=-=-=-=-=-=-=-=-=-=-=-=-=-=-=-=-=-=-=-=-=
Performing Scan: hsa-miR-122 vs ENSG00000100985
=-=-=-=-=-=-=-=-=-=-=-=-=-=-=-=-=-=-=-=-=-=-=-=-=-=-=-=-=-=-=-=
Score for this Scan:
No Hits Found above Threshold
Complete

Read Sequence:ENSG00000002549  Cytosol aminopeptidase (EC 3.4.11.1) (Leucine aminopeptidase) (LAP) (Leucyl aminopeptidase) (Leucine aminopeptidase 3) (Proline aminopeptidase) (EC 3.4.11.5) (Prolyl aminopeptidase) (Peptidase S). [Source:Uniprot/SWISSPROT;Acc:P28838](382 nt)
=-=-=-=-=-=-=-=-=-=-=-=-=-=-=-=-=-=-=-=-=-=-=-=-=-=-=-=-=-=-=-=
Performing Scan: hsa-miR-122 vs ENSG00000002549
=-=-=-=-=-=-=-=-=-=-=-=-=-=-=-=-=-=-=-=-=-=-=-=-=-=-=-=-=-=-=-=
Score for this Scan:
No Hits Found above Threshold
Complete

Read Sequence:ENSG00000145014  transmembrane protein 44 (TMEM44), transcript variant 2, mRNA [Source:RefSeq_dna;Acc:NM_001011655](617 nt)
=-=-=-=-=-=-=-=-=-=-=-=-=-=-=-=-=-=-=-=-=-=-=-=-=-=-=-=-=-=-=-=
Performing Scan: hsa-miR-122 vs ENSG00000145014
=-=-=-=-=-=-=-=-=-=-=-=-=-=-=-=-=-=-=-=-=-=-=-=-=-=-=-=-=-=-=-=
Score for this Scan:
No Hits Found above Threshold
Complete

Read Sequence:ENSG00000139687  Retinoblastoma-associated protein (PP110) (P105-RB) (RB). [Source:Uniprot/SWISSPROT;Acc:P06400](1915 nt)
=-=-=-=-=-=-=-=-=-=-=-=-=-=-=-=-=-=-=-=-=-=-=-=-=-=-=-=-=-=-=-=
Performing Scan: hsa-miR-122 vs ENSG00000139687
=-=-=-=-=-=-=-=-=-=-=-=-=-=-=-=-=-=-=-=-=-=-=-=-=-=-=-=-=-=-=-=
Score for this Scan:
No Hits Found above Threshold
Complete

Read Sequence:ENSG00000167332  Olfactory receptor 51E2 (Olfactory receptor OR11-16) (Prostate- specific G-protein coupled receptor) (HPRAJ). [Source:Uniprot/SWISSPROT;Acc:Q9H255](1578 nt)
=-=-=-=-=-=-=-=-=-=-=-=-=-=-=-=-=-=-=-=-=-=-=-=-=-=-=-=-=-=-=-=
Performing Scan: hsa-miR-122 vs ENSG00000167332
=-=-=-=-=-=-=-=-=-=-=-=-=-=-=-=-=-=-=-=-=-=-=-=-=-=-=-=-=-=-=-=

   Forward:	Score: 160.000000  Q:5 to 23  R:802 to 828 Align Len (23) (65.22%) (69.57%)

   Query:    3' guuuGUGGUAACA-----GUGUGAGGU 5'
                    ||| || ||     :||||||||
   Ref:      5' gatcCACGATCGTACCACTACACTCCA 3'

   Energy:  -22.059999 kCal/Mol

Scores for this hit:
>hsa-miR-122	ENSG00000167332	160.00	-22.06	0.00	5 23	802 828	23	65.22%	69.57%

Score for this Scan:
Seq1,Seq2,Tot Score,Tot Energy,Max Score,Max Energy,Strand,Len1,Len2,Positions
>>hsa-miR-122	ENSG00000167332	160.00	-22.06	160.00	-22.06	299	22	1578	 801
Complete

Read Sequence:ENSG00000173272  FAM128A protein (Hypothetical protein tmp_locus_22). [Source:Uniprot/SPTREMBL;Acc:Q8WVB2](69 nt)
=-=-=-=-=-=-=-=-=-=-=-=-=-=-=-=-=-=-=-=-=-=-=-=-=-=-=-=-=-=-=-=
Performing Scan: hsa-miR-122 vs ENSG00000173272
=-=-=-=-=-=-=-=-=-=-=-=-=-=-=-=-=-=-=-=-=-=-=-=-=-=-=-=-=-=-=-=
Score for this Scan:
No Hits Found above Threshold
Complete

Read Sequence:ENSG00000111530  Cullin-associated NEDD8-dissociated protein 1 (Cullin-associated and neddylation-dissociated protein 1) (p120 CAND1) (TBP-interacting protein TIP120A) (TBP-interacting protein of 120 kDa A). [Source:Uniprot/SWISSPROT;Acc:Q86VP6](1781 nt)
=-=-=-=-=-=-=-=-=-=-=-=-=-=-=-=-=-=-=-=-=-=-=-=-=-=-=-=-=-=-=-=
Performing Scan: hsa-miR-122 vs ENSG00000111530
=-=-=-=-=-=-=-=-=-=-=-=-=-=-=-=-=-=-=-=-=-=-=-=-=-=-=-=-=-=-=-=
Score for this Scan:
No Hits Found above Threshold
Complete

Read Sequence:ENSG00000196118  (44 nt)
=-=-=-=-=-=-=-=-=-=-=-=-=-=-=-=-=-=-=-=-=-=-=-=-=-=-=-=-=-=-=-=
Performing Scan: hsa-miR-122 vs ENSG00000196118
=-=-=-=-=-=-=-=-=-=-=-=-=-=-=-=-=-=-=-=-=-=-=-=-=-=-=-=-=-=-=-=
Score for this Scan:
No Hits Found above Threshold
Complete

Read Sequence:ENSG00000135821  Glutamine synthetase (EC 6.3.1.2) (Glutamate--ammonia ligase) (GS). [Source:Uniprot/SWISSPROT;Acc:P15104](1871 nt)
=-=-=-=-=-=-=-=-=-=-=-=-=-=-=-=-=-=-=-=-=-=-=-=-=-=-=-=-=-=-=-=
Performing Scan: hsa-miR-122 vs ENSG00000135821
=-=-=-=-=-=-=-=-=-=-=-=-=-=-=-=-=-=-=-=-=-=-=-=-=-=-=-=-=-=-=-=

   Forward:	Score: 89.000000  Q:1 to 22  R:914 to 948 Align Len (34) (55.88%) (58.82%)

   Query:    3' GUUUGUGGU--AA-------CAGUG---U-GAGGu 5'
                ||:||| ||  ||       |||||   | |||| 
   Ref:      5' CAGACAACACGTTACTAGCAGTCACTTGATCTCCg 3'

   Energy:  -21.260000 kCal/Mol

Scores for this hit:
>hsa-miR-122	ENSG00000135821	89.00	-21.26	0.00	1 22	914 948	34	55.88%	58.82%

Score for this Scan:
Seq1,Seq2,Tot Score,Tot Energy,Max Score,Max Energy,Strand,Len1,Len2,Positions
>>hsa-miR-122	ENSG00000135821	89.00	-21.26	89.00	-21.26	303	22	1871	 913
Complete

Read Sequence:ENSG00000170412  G-protein coupled receptor family C group 5 member C precursor (Retinoic acid-induced gene 3 protein) (RAIG-3). [Source:Uniprot/SWISSPROT;Acc:Q9NQ84](399 nt)
=-=-=-=-=-=-=-=-=-=-=-=-=-=-=-=-=-=-=-=-=-=-=-=-=-=-=-=-=-=-=-=
Performing Scan: hsa-miR-122 vs ENSG00000170412
=-=-=-=-=-=-=-=-=-=-=-=-=-=-=-=-=-=-=-=-=-=-=-=-=-=-=-=-=-=-=-=

   Forward:	Score: 169.000000  Q:3 to 23  R:225 to 249 Align Len (23) (69.57%) (73.91%)

   Query:    3' guUUGUGG---UAACAGUGUGAGGU 5'
                  | ||||   :  |||||||||||
   Ref:      5' ggATCACCTCGGCGGTCACACTCCA 3'

   Energy:  -27.660000 kCal/Mol

Scores for this hit:
>hsa-miR-122	ENSG00000170412	169.00	-27.66	0.00	3 23	225 249	23	69.57%	73.91%

Score for this Scan:
Seq1,Seq2,Tot Score,Tot Energy,Max Score,Max Energy,Strand,Len1,Len2,Positions
>>hsa-miR-122	ENSG00000170412	169.00	-27.66	169.00	-27.66	304	22	399	 224
Complete

Read Sequence:ENSG00000163624  Phosphatidate cytidylyltransferase 1 (EC 2.7.7.41) (CDP-diglyceride synthetase 1) (CDP-diglyceride pyrophosphorylase 1) (CDP- diacylglycerol synthase 1) (CDS 1) (CTP:phosphatidate cytidylyltransferase 1) (CDP-DAG synthase 1) (CDP-DG synthetase 1). [Source:Uniprot/SWISSPROT;Acc:Q92903](500 nt)
=-=-=-=-=-=-=-=-=-=-=-=-=-=-=-=-=-=-=-=-=-=-=-=-=-=-=-=-=-=-=-=
Performing Scan: hsa-miR-122 vs ENSG00000163624
=-=-=-=-=-=-=-=-=-=-=-=-=-=-=-=-=-=-=-=-=-=-=-=-=-=-=-=-=-=-=-=
Score for this Scan:
No Hits Found above Threshold
Complete

Read Sequence:ENSG00000133131  MORC family CW-type zinc finger protein 4 (Zinc finger CW-type coiled- coil domain protein 2). [Source:Uniprot/SWISSPROT;Acc:Q8TE76](734 nt)
=-=-=-=-=-=-=-=-=-=-=-=-=-=-=-=-=-=-=-=-=-=-=-=-=-=-=-=-=-=-=-=
Performing Scan: hsa-miR-122 vs ENSG00000133131
=-=-=-=-=-=-=-=-=-=-=-=-=-=-=-=-=-=-=-=-=-=-=-=-=-=-=-=-=-=-=-=
Score for this Scan:
No Hits Found above Threshold
Complete

Read Sequence:ENSG00000008130  NAD kinase (EC 2.7.1.23) (Poly(P)/ATP NAD kinase). [Source:Uniprot/SWISSPROT;Acc:O95544](2290 nt)
=-=-=-=-=-=-=-=-=-=-=-=-=-=-=-=-=-=-=-=-=-=-=-=-=-=-=-=-=-=-=-=
Performing Scan: hsa-miR-122 vs ENSG00000008130
=-=-=-=-=-=-=-=-=-=-=-=-=-=-=-=-=-=-=-=-=-=-=-=-=-=-=-=-=-=-=-=

   Forward:	Score: 115.000000  Q:1 to 23  R:308 to 328 Align Len (22) (63.64%) (81.82%)

   Query:    3' GUUUGUGGUAACAGUGUGAGGU 5'
                |:: ||:|||  ||||:| |||
   Ref:      5' CGGCCATCATGATCACGC-CCA 3'

   Energy:  -23.240000 kCal/Mol

Scores for this hit:
>hsa-miR-122	ENSG00000008130	115.00	-23.24	0.00	1 23	308 328	22	63.64%	81.82%

Score for this Scan:
Seq1,Seq2,Tot Score,Tot Energy,Max Score,Max Energy,Strand,Len1,Len2,Positions
>>hsa-miR-122	ENSG00000008130	115.00	-23.24	115.00	-23.24	307	22	2290	 307
Complete

Read Sequence:ENSG00000119771  Kelch-like protein 29 (Kelch repeat and BTB domain-containing protein 9). [Source:Uniprot/SWISSPROT;Acc:Q96CT2](1939 nt)
=-=-=-=-=-=-=-=-=-=-=-=-=-=-=-=-=-=-=-=-=-=-=-=-=-=-=-=-=-=-=-=
Performing Scan: hsa-miR-122 vs ENSG00000119771
=-=-=-=-=-=-=-=-=-=-=-=-=-=-=-=-=-=-=-=-=-=-=-=-=-=-=-=-=-=-=-=
Score for this Scan:
No Hits Found above Threshold
Complete

Read Sequence:ENSG00000184060  Centaurin-alpha 2. [Source:Uniprot/SWISSPROT;Acc:Q9NPF8](1322 nt)
=-=-=-=-=-=-=-=-=-=-=-=-=-=-=-=-=-=-=-=-=-=-=-=-=-=-=-=-=-=-=-=
Performing Scan: hsa-miR-122 vs ENSG00000184060
=-=-=-=-=-=-=-=-=-=-=-=-=-=-=-=-=-=-=-=-=-=-=-=-=-=-=-=-=-=-=-=

   Forward:	Score: 126.000000  Q:5 to 23  R:494 to 512 Align Len (18) (66.67%) (83.33%)

   Query:    3' guuuGUGGUAACAGUGUGAGGU 5'
                    |:|||||   :||:||||
   Ref:      5' attgCGCCATT---GCATTCCA 3'

   Energy:  -22.129999 kCal/Mol

Scores for this hit:
>hsa-miR-122	ENSG00000184060	126.00	-22.13	0.00	5 23	494 512	18	66.67%	83.33%

Score for this Scan:
Seq1,Seq2,Tot Score,Tot Energy,Max Score,Max Energy,Strand,Len1,Len2,Positions
>>hsa-miR-122	ENSG00000184060	126.00	-22.13	126.00	-22.13	309	22	1322	 493
Complete

Read Sequence:ENSG00000135314  Uncharacterized protein C6orf148. [Source:Uniprot/SPTREMBL;Acc:Q4VXA5](204 nt)
=-=-=-=-=-=-=-=-=-=-=-=-=-=-=-=-=-=-=-=-=-=-=-=-=-=-=-=-=-=-=-=
Performing Scan: hsa-miR-122 vs ENSG00000135314
=-=-=-=-=-=-=-=-=-=-=-=-=-=-=-=-=-=-=-=-=-=-=-=-=-=-=-=-=-=-=-=
Score for this Scan:
No Hits Found above Threshold
Complete

Read Sequence:ENSG00000168993  complexin 1 (CPLX1), mRNA [Source:RefSeq_dna;Acc:NM_006651](932 nt)
=-=-=-=-=-=-=-=-=-=-=-=-=-=-=-=-=-=-=-=-=-=-=-=-=-=-=-=-=-=-=-=
Performing Scan: hsa-miR-122 vs ENSG00000168993
=-=-=-=-=-=-=-=-=-=-=-=-=-=-=-=-=-=-=-=-=-=-=-=-=-=-=-=-=-=-=-=
Score for this Scan:
No Hits Found above Threshold
Complete

Read Sequence:ENSG00000116521  Secretory carrier-associated membrane protein 3 (Secretory carrier membrane protein 3). [Source:Uniprot/SWISSPROT;Acc:O14828](291 nt)
=-=-=-=-=-=-=-=-=-=-=-=-=-=-=-=-=-=-=-=-=-=-=-=-=-=-=-=-=-=-=-=
Performing Scan: hsa-miR-122 vs ENSG00000116521
=-=-=-=-=-=-=-=-=-=-=-=-=-=-=-=-=-=-=-=-=-=-=-=-=-=-=-=-=-=-=-=
Score for this Scan:
No Hits Found above Threshold
Complete

Read Sequence:ENSG00000079557  Afamin precursor (Alpha-albumin) (Alpha-Alb). [Source:Uniprot/SWISSPROT;Acc:P43652](166 nt)
=-=-=-=-=-=-=-=-=-=-=-=-=-=-=-=-=-=-=-=-=-=-=-=-=-=-=-=-=-=-=-=
Performing Scan: hsa-miR-122 vs ENSG00000079557
=-=-=-=-=-=-=-=-=-=-=-=-=-=-=-=-=-=-=-=-=-=-=-=-=-=-=-=-=-=-=-=
Score for this Scan:
No Hits Found above Threshold
Complete

Read Sequence:ENSG00000155366  Rho-related GTP-binding protein RhoC precursor (H9). [Source:Uniprot/SWISSPROT;Acc:P08134](227 nt)
=-=-=-=-=-=-=-=-=-=-=-=-=-=-=-=-=-=-=-=-=-=-=-=-=-=-=-=-=-=-=-=
Performing Scan: hsa-miR-122 vs ENSG00000155366
=-=-=-=-=-=-=-=-=-=-=-=-=-=-=-=-=-=-=-=-=-=-=-=-=-=-=-=-=-=-=-=
Score for this Scan:
No Hits Found above Threshold
Complete

Read Sequence:ENSG00000089177  Kinesin-like motor protein C20orf23 (Sorting nexin-23). [Source:Uniprot/SWISSPROT;Acc:Q96L93](1148 nt)
=-=-=-=-=-=-=-=-=-=-=-=-=-=-=-=-=-=-=-=-=-=-=-=-=-=-=-=-=-=-=-=
Performing Scan: hsa-miR-122 vs ENSG00000089177
=-=-=-=-=-=-=-=-=-=-=-=-=-=-=-=-=-=-=-=-=-=-=-=-=-=-=-=-=-=-=-=

   Forward:	Score: 102.000000  Q:1 to 23  R:206 to 226 Align Len (23) (56.52%) (78.26%)

   Query:    3' GUUUGU-GGUAACAGUGUGAGGU 5'
                ||::|| ||:||    |::||||
   Ref:      5' CAGGCAGCCGTTAC--CGTTCCA 3'

   Energy:  -20.379999 kCal/Mol

Scores for this hit:
>hsa-miR-122	ENSG00000089177	102.00	-20.38	0.00	1 23	206 226	23	56.52%	78.26%

Score for this Scan:
Seq1,Seq2,Tot Score,Tot Energy,Max Score,Max Energy,Strand,Len1,Len2,Positions
>>hsa-miR-122	ENSG00000089177	102.00	-20.38	102.00	-20.38	315	22	1148	 205
Complete

Read Sequence:ENSG00000124209  Ras-related protein Rab-22A (Rab-22). [Source:Uniprot/SWISSPROT;Acc:Q9UL26](7801 nt)
=-=-=-=-=-=-=-=-=-=-=-=-=-=-=-=-=-=-=-=-=-=-=-=-=-=-=-=-=-=-=-=
Performing Scan: hsa-miR-122 vs ENSG00000124209
=-=-=-=-=-=-=-=-=-=-=-=-=-=-=-=-=-=-=-=-=-=-=-=-=-=-=-=-=-=-=-=

   Forward:	Score: 110.000000  Q:1 to 22  R:6099 to 6120 Align Len (22) (54.55%) (72.73%)

   Query:    3' GUUUGU-GGUAACAGUGUGAGGu 5'
                ||::|: ||:    ||||| || 
   Ref:      5' CAGGCGCCCGCCCCCACAC-CCg 3'

   Energy:  -21.309999 kCal/Mol

Scores for this hit:
>hsa-miR-122	ENSG00000124209	110.00	-21.31	0.00	1 22	6099 6120	22	54.55%	72.73%


   Forward:	Score: 110.000000  Q:1 to 22  R:6960 to 6988 Align Len (28) (50.00%) (64.29%)

   Query:    3' GUUUGUGGUAACAG-------UGUGAGGu 5'
                ||:| :||| |||:       : ||||| 
   Ref:      5' CAGAGGCCAGTGTTAGGTGAAGAACTCCg 3'

   Energy:  -20.490000 kCal/Mol

Scores for this hit:
>hsa-miR-122	ENSG00000124209	110.00	-20.49	0.00	1 22	6960 6988	28	50.00%	64.29%

Score for this Scan:
Seq1,Seq2,Tot Score,Tot Energy,Max Score,Max Energy,Strand,Len1,Len2,Positions
>>hsa-miR-122	ENSG00000124209	220.00	-41.80	110.00	-21.31	316	22	7801	 6098 6959
Complete

Read Sequence:ENSG00000171621  SPRY domain-containing SOCS box protein 1 (SSB-1). [Source:Uniprot/SWISSPROT;Acc:Q96BD6](472 nt)
=-=-=-=-=-=-=-=-=-=-=-=-=-=-=-=-=-=-=-=-=-=-=-=-=-=-=-=-=-=-=-=
Performing Scan: hsa-miR-122 vs ENSG00000171621
=-=-=-=-=-=-=-=-=-=-=-=-=-=-=-=-=-=-=-=-=-=-=-=-=-=-=-=-=-=-=-=
Score for this Scan:
No Hits Found above Threshold
Complete

Read Sequence:ENSG00000174562  Kallikrein-15 precursor (EC 3.4.21.-) (ACO protease). [Source:Uniprot/SWISSPROT;Acc:Q9H2R5](507 nt)
=-=-=-=-=-=-=-=-=-=-=-=-=-=-=-=-=-=-=-=-=-=-=-=-=-=-=-=-=-=-=-=
Performing Scan: hsa-miR-122 vs ENSG00000174562
=-=-=-=-=-=-=-=-=-=-=-=-=-=-=-=-=-=-=-=-=-=-=-=-=-=-=-=-=-=-=-=
Score for this Scan:
No Hits Found above Threshold
Complete

Read Sequence:ENSG00000169906  Protein S100-G (S100 calcium-binding protein G) (Vitamin D-dependent calcium-binding protein, intestinal) (CABP) (Calbindin-D9k). [Source:Uniprot/SWISSPROT;Acc:P29377](161 nt)
=-=-=-=-=-=-=-=-=-=-=-=-=-=-=-=-=-=-=-=-=-=-=-=-=-=-=-=-=-=-=-=
Performing Scan: hsa-miR-122 vs ENSG00000169906
=-=-=-=-=-=-=-=-=-=-=-=-=-=-=-=-=-=-=-=-=-=-=-=-=-=-=-=-=-=-=-=
Score for this Scan:
No Hits Found above Threshold
Complete

Read Sequence:ENSG00000124191  Granulosa cell HMG box protein 1 (GCX-1). [Source:Uniprot/SWISSPROT;Acc:Q96NM4](926 nt)
=-=-=-=-=-=-=-=-=-=-=-=-=-=-=-=-=-=-=-=-=-=-=-=-=-=-=-=-=-=-=-=
Performing Scan: hsa-miR-122 vs ENSG00000124191
=-=-=-=-=-=-=-=-=-=-=-=-=-=-=-=-=-=-=-=-=-=-=-=-=-=-=-=-=-=-=-=
Score for this Scan:
No Hits Found above Threshold
Complete

Read Sequence:ENSG00000164011  Zinc finger protein 691. [Source:Uniprot/SWISSPROT;Acc:Q5VV52](660 nt)
=-=-=-=-=-=-=-=-=-=-=-=-=-=-=-=-=-=-=-=-=-=-=-=-=-=-=-=-=-=-=-=
Performing Scan: hsa-miR-122 vs ENSG00000164011
=-=-=-=-=-=-=-=-=-=-=-=-=-=-=-=-=-=-=-=-=-=-=-=-=-=-=-=-=-=-=-=

   Forward:	Score: 163.000000  Q:1 to 22  R:564 to 582 Align Len (21) (71.43%) (80.95%)

   Query:    3' GUUUGUGGUAACAGUGUGAGGu 5'
                ||:: |||  | ||||||||| 
   Ref:      5' CAGGGACC--T-TCACACTCCc 3'

   Energy:  -22.799999 kCal/Mol

Scores for this hit:
>hsa-miR-122	ENSG00000164011	163.00	-22.80	0.00	1 22	564 582	21	71.43%	80.95%

Score for this Scan:
Seq1,Seq2,Tot Score,Tot Energy,Max Score,Max Energy,Strand,Len1,Len2,Positions
>>hsa-miR-122	ENSG00000164011	163.00	-22.80	163.00	-22.80	321	22	660	 563
Complete

Read Sequence:ENSG00000205246  similar to Laminin receptor 1 (LOC388524), mRNA [Source:RefSeq_dna;Acc:NM_001005472](66 nt)
=-=-=-=-=-=-=-=-=-=-=-=-=-=-=-=-=-=-=-=-=-=-=-=-=-=-=-=-=-=-=-=
Performing Scan: hsa-miR-122 vs ENSG00000205246
=-=-=-=-=-=-=-=-=-=-=-=-=-=-=-=-=-=-=-=-=-=-=-=-=-=-=-=-=-=-=-=
Score for this Scan:
No Hits Found above Threshold
Complete

Read Sequence:ENSG00000122299  Zinc finger CCCH domain-containing protein 7A. [Source:Uniprot/SWISSPROT;Acc:Q8IWR0](717 nt)
=-=-=-=-=-=-=-=-=-=-=-=-=-=-=-=-=-=-=-=-=-=-=-=-=-=-=-=-=-=-=-=
Performing Scan: hsa-miR-122 vs ENSG00000122299
=-=-=-=-=-=-=-=-=-=-=-=-=-=-=-=-=-=-=-=-=-=-=-=-=-=-=-=-=-=-=-=
Score for this Scan:
No Hits Found above Threshold
Complete

Read Sequence:ENSG00000164080  RAD54-like 2 [Source:RefSeq_peptide;Acc:NP_055921](174 nt)
=-=-=-=-=-=-=-=-=-=-=-=-=-=-=-=-=-=-=-=-=-=-=-=-=-=-=-=-=-=-=-=
Performing Scan: hsa-miR-122 vs ENSG00000164080
=-=-=-=-=-=-=-=-=-=-=-=-=-=-=-=-=-=-=-=-=-=-=-=-=-=-=-=-=-=-=-=
Score for this Scan:
No Hits Found above Threshold
Complete

Read Sequence:ENSG00000121897  Lipoic acid synthetase, mitochondrial precursor (Lip-syn) (Lipoate synthase). [Source:Uniprot/SWISSPROT;Acc:O43766](538 nt)
=-=-=-=-=-=-=-=-=-=-=-=-=-=-=-=-=-=-=-=-=-=-=-=-=-=-=-=-=-=-=-=
Performing Scan: hsa-miR-122 vs ENSG00000121897
=-=-=-=-=-=-=-=-=-=-=-=-=-=-=-=-=-=-=-=-=-=-=-=-=-=-=-=-=-=-=-=
Score for this Scan:
No Hits Found above Threshold
Complete

Read Sequence:ENSG00000096063  Serine/threonine-protein kinase SRPK1 (EC 2.7.11.1) (Serine/arginine- rich protein-specific kinase 1) (SR-protein-specific kinase 1) (SFRS protein kinase 1). [Source:Uniprot/SWISSPROT;Acc:Q96SB4](2270 nt)
=-=-=-=-=-=-=-=-=-=-=-=-=-=-=-=-=-=-=-=-=-=-=-=-=-=-=-=-=-=-=-=
Performing Scan: hsa-miR-122 vs ENSG00000096063
=-=-=-=-=-=-=-=-=-=-=-=-=-=-=-=-=-=-=-=-=-=-=-=-=-=-=-=-=-=-=-=
Score for this Scan:
No Hits Found above Threshold
Complete

Read Sequence:ENSG00000137094  DnaJ homolog subfamily B member 5 (Heat shock protein Hsp40-3) (Heat shock protein cognate 40) (Hsc40) (Hsp40-2). [Source:Uniprot/SWISSPROT;Acc:O75953](1172 nt)
=-=-=-=-=-=-=-=-=-=-=-=-=-=-=-=-=-=-=-=-=-=-=-=-=-=-=-=-=-=-=-=
Performing Scan: hsa-miR-122 vs ENSG00000137094
=-=-=-=-=-=-=-=-=-=-=-=-=-=-=-=-=-=-=-=-=-=-=-=-=-=-=-=-=-=-=-=
Score for this Scan:
No Hits Found above Threshold
Complete

Read Sequence:ENSG00000105376  Intercellular adhesion molecule 5 precursor (ICAM-5) (Telencephalin). [Source:Uniprot/SWISSPROT;Acc:Q9UMF0](161 nt)
=-=-=-=-=-=-=-=-=-=-=-=-=-=-=-=-=-=-=-=-=-=-=-=-=-=-=-=-=-=-=-=
Performing Scan: hsa-miR-122 vs ENSG00000105376
=-=-=-=-=-=-=-=-=-=-=-=-=-=-=-=-=-=-=-=-=-=-=-=-=-=-=-=-=-=-=-=
Score for this Scan:
No Hits Found above Threshold
Complete

Read Sequence:ENSG00000086848  Alpha-1,2-mannosyltransferase ALG9 (EC 2.4.1.-) (Asparagine-linked glycosylation protein 9 homolog) (Disrupted in bipolar disorder protein 1). [Source:Uniprot/SWISSPROT;Acc:Q9H6U8](111 nt)
=-=-=-=-=-=-=-=-=-=-=-=-=-=-=-=-=-=-=-=-=-=-=-=-=-=-=-=-=-=-=-=
Performing Scan: hsa-miR-122 vs ENSG00000086848
=-=-=-=-=-=-=-=-=-=-=-=-=-=-=-=-=-=-=-=-=-=-=-=-=-=-=-=-=-=-=-=
Score for this Scan:
No Hits Found above Threshold
Complete

Read Sequence:ENSG00000156983  Tubulin--tyrosine ligase-like protein 3 (HOTTL). [Source:Uniprot/SWISSPROT;Acc:Q9Y4R7](669 nt)
=-=-=-=-=-=-=-=-=-=-=-=-=-=-=-=-=-=-=-=-=-=-=-=-=-=-=-=-=-=-=-=
Performing Scan: hsa-miR-122 vs ENSG00000156983
=-=-=-=-=-=-=-=-=-=-=-=-=-=-=-=-=-=-=-=-=-=-=-=-=-=-=-=-=-=-=-=
Score for this Scan:
No Hits Found above Threshold
Complete

Read Sequence:ENSG00000139437  trichoplein [Source:RefSeq_peptide;Acc:NP_115676](427 nt)
=-=-=-=-=-=-=-=-=-=-=-=-=-=-=-=-=-=-=-=-=-=-=-=-=-=-=-=-=-=-=-=
Performing Scan: hsa-miR-122 vs ENSG00000139437
=-=-=-=-=-=-=-=-=-=-=-=-=-=-=-=-=-=-=-=-=-=-=-=-=-=-=-=-=-=-=-=

   Forward:	Score: 116.000000  Q:1 to 21  R:321 to 347 Align Len (25) (56.00%) (76.00%)

   Query:    3' GUUUG--UGGUAACAG---UGUGAGgu 5'
                |:::|  |:|:|||||   || |||  
   Ref:      5' CGGGCTGATCGTTGTCTTGACTCTCaa 3'

   Energy:  -21.280001 kCal/Mol

Scores for this hit:
>hsa-miR-122	ENSG00000139437	116.00	-21.28	0.00	1 21	321 347	25	56.00%	76.00%

Score for this Scan:
Seq1,Seq2,Tot Score,Tot Energy,Max Score,Max Energy,Strand,Len1,Len2,Positions
>>hsa-miR-122	ENSG00000139437	116.00	-21.28	116.00	-21.28	331	22	427	 320
Complete

Read Sequence:ENSG00000186364  Putative nucleoside diphosphate-linked moiety X motif 17, mitochondrial precursor (EC 3.6.1.-) (Nudix motif 17). [Source:Uniprot/SWISSPROT;Acc:P0C025](444 nt)
=-=-=-=-=-=-=-=-=-=-=-=-=-=-=-=-=-=-=-=-=-=-=-=-=-=-=-=-=-=-=-=
Performing Scan: hsa-miR-122 vs ENSG00000186364
=-=-=-=-=-=-=-=-=-=-=-=-=-=-=-=-=-=-=-=-=-=-=-=-=-=-=-=-=-=-=-=
Score for this Scan:
No Hits Found above Threshold
Complete

Read Sequence:ENSG00000172183  Interferon-stimulated gene 20 kDa protein (EC 3.1.13.1) (Promyelocytic leukemia nuclear body-associated protein ISG20) (Estrogen-regulated transcript 45 protein). [Source:Uniprot/SWISSPROT;Acc:Q96AZ6](85 nt)
=-=-=-=-=-=-=-=-=-=-=-=-=-=-=-=-=-=-=-=-=-=-=-=-=-=-=-=-=-=-=-=
Performing Scan: hsa-miR-122 vs ENSG00000172183
=-=-=-=-=-=-=-=-=-=-=-=-=-=-=-=-=-=-=-=-=-=-=-=-=-=-=-=-=-=-=-=
Score for this Scan:
No Hits Found above Threshold
Complete

Read Sequence:ENSG00000157168  Pro-neuregulin-1, membrane-bound isoform precursor (Pro-NRG1) [Contains: Neuregulin-1 (Neu differentiation factor) (Heregulin) (HRG) (Breast cancer cell differentiation factor p45) (Acetylcholine receptor-inducing activity) (ARIA) (Sensory and motor neuro [Source:Uniprot/SWISSPROT;Acc:Q02297](99 nt)
=-=-=-=-=-=-=-=-=-=-=-=-=-=-=-=-=-=-=-=-=-=-=-=-=-=-=-=-=-=-=-=
Performing Scan: hsa-miR-122 vs ENSG00000157168
=-=-=-=-=-=-=-=-=-=-=-=-=-=-=-=-=-=-=-=-=-=-=-=-=-=-=-=-=-=-=-=
Score for this Scan:
No Hits Found above Threshold
Complete

Read Sequence:ENSG00000149679  CDK5 and ABL1 enzyme substrate 2 (Interactor with CDK3 2) (Ik3-2). [Source:Uniprot/SWISSPROT;Acc:Q9BTV7](2892 nt)
=-=-=-=-=-=-=-=-=-=-=-=-=-=-=-=-=-=-=-=-=-=-=-=-=-=-=-=-=-=-=-=
Performing Scan: hsa-miR-122 vs ENSG00000149679
=-=-=-=-=-=-=-=-=-=-=-=-=-=-=-=-=-=-=-=-=-=-=-=-=-=-=-=-=-=-=-=

   Forward:	Score: 110.000000  Q:1 to 22  R:1244 to 1278 Align Len (34) (47.06%) (58.82%)

   Query:    3' GUUUGUGGUA-----ACA------G--UGUGAGGu 5'
                |||:||:|:|     |||      |  ||:| || 
   Ref:      5' CAAGCATCGTGTCACTGTGAAATCCTAACGCCCCt 3'

   Energy:  -21.190001 kCal/Mol

Scores for this hit:
>hsa-miR-122	ENSG00000149679	110.00	-21.19	0.00	1 22	1244 1278	34	47.06%	58.82%


   Forward:	Score: 108.000000  Q:1 to 22  R:578 to 601 Align Len (24) (58.33%) (75.00%)

   Query:    3' GU-UUGUGGUAACAGUGUGA--GGu 5'
                || ::||||:  || :||||  || 
   Ref:      5' CAGGGCACCGAGGT-GCACTTGCCg 3'

   Energy:  -21.459999 kCal/Mol

Scores for this hit:
>hsa-miR-122	ENSG00000149679	108.00	-21.46	0.00	1 22	578 601	24	58.33%	75.00%

Score for this Scan:
Seq1,Seq2,Tot Score,Tot Energy,Max Score,Max Energy,Strand,Len1,Len2,Positions
>>hsa-miR-122	ENSG00000149679	218.00	-42.65	110.00	-21.46	335	22	2892	 1243 577
Complete

Read Sequence:ENSG00000125968  DNA-binding protein inhibitor ID-1 (Inhibitor of DNA binding 1). [Source:Uniprot/SWISSPROT;Acc:P41134](678 nt)
=-=-=-=-=-=-=-=-=-=-=-=-=-=-=-=-=-=-=-=-=-=-=-=-=-=-=-=-=-=-=-=
Performing Scan: hsa-miR-122 vs ENSG00000125968
=-=-=-=-=-=-=-=-=-=-=-=-=-=-=-=-=-=-=-=-=-=-=-=-=-=-=-=-=-=-=-=
Score for this Scan:
No Hits Found above Threshold
Complete

Read Sequence:ENSG00000123154  Mitogen-activated protein kinase organizer 1 (MAPK organizer 1). [Source:Uniprot/SWISSPROT;Acc:Q9BRX9](154 nt)
=-=-=-=-=-=-=-=-=-=-=-=-=-=-=-=-=-=-=-=-=-=-=-=-=-=-=-=-=-=-=-=
Performing Scan: hsa-miR-122 vs ENSG00000123154
=-=-=-=-=-=-=-=-=-=-=-=-=-=-=-=-=-=-=-=-=-=-=-=-=-=-=-=-=-=-=-=
Score for this Scan:
No Hits Found above Threshold
Complete

Read Sequence:ENSG00000116690  Proteoglycan-4 precursor (Lubricin) (Megakaryocyte-stimulating factor) (Superficial zone proteoglycan) [Contains: Proteoglycan-4 C-terminal part]. [Source:Uniprot/SWISSPROT;Acc:Q92954](776 nt)
=-=-=-=-=-=-=-=-=-=-=-=-=-=-=-=-=-=-=-=-=-=-=-=-=-=-=-=-=-=-=-=
Performing Scan: hsa-miR-122 vs ENSG00000116690
=-=-=-=-=-=-=-=-=-=-=-=-=-=-=-=-=-=-=-=-=-=-=-=-=-=-=-=-=-=-=-=
Score for this Scan:
No Hits Found above Threshold
Complete

Read Sequence:ENSG00000130511  Single-stranded DNA-binding protein 4. [Source:Uniprot/SWISSPROT;Acc:Q9BWG4](403 nt)
=-=-=-=-=-=-=-=-=-=-=-=-=-=-=-=-=-=-=-=-=-=-=-=-=-=-=-=-=-=-=-=
Performing Scan: hsa-miR-122 vs ENSG00000130511
=-=-=-=-=-=-=-=-=-=-=-=-=-=-=-=-=-=-=-=-=-=-=-=-=-=-=-=-=-=-=-=
Score for this Scan:
No Hits Found above Threshold
Complete

Read Sequence:ENSG00000197065  Fibrinogen silencer-binding protein. [Source:Uniprot/SWISSPROT;Acc:O95073](184 nt)
=-=-=-=-=-=-=-=-=-=-=-=-=-=-=-=-=-=-=-=-=-=-=-=-=-=-=-=-=-=-=-=
Performing Scan: hsa-miR-122 vs ENSG00000197065
=-=-=-=-=-=-=-=-=-=-=-=-=-=-=-=-=-=-=-=-=-=-=-=-=-=-=-=-=-=-=-=
Score for this Scan:
No Hits Found above Threshold
Complete

Read Sequence:ENSG00000174444  60S ribosomal protein L4 (L1). [Source:Uniprot/SWISSPROT;Acc:P36578](102 nt)
=-=-=-=-=-=-=-=-=-=-=-=-=-=-=-=-=-=-=-=-=-=-=-=-=-=-=-=-=-=-=-=
Performing Scan: hsa-miR-122 vs ENSG00000174444
=-=-=-=-=-=-=-=-=-=-=-=-=-=-=-=-=-=-=-=-=-=-=-=-=-=-=-=-=-=-=-=
Score for this Scan:
No Hits Found above Threshold
Complete

Read Sequence:ENSG00000140577  transducer of regulated CREB protein 3 isoform a [Source:RefSeq_peptide;Acc:NP_073606](353 nt)
=-=-=-=-=-=-=-=-=-=-=-=-=-=-=-=-=-=-=-=-=-=-=-=-=-=-=-=-=-=-=-=
Performing Scan: hsa-miR-122 vs ENSG00000140577
=-=-=-=-=-=-=-=-=-=-=-=-=-=-=-=-=-=-=-=-=-=-=-=-=-=-=-=-=-=-=-=
Score for this Scan:
No Hits Found above Threshold
Complete

Read Sequence:ENSG00000173226  IQ calmodulin-binding motif-containing protein 1 (Nephrocystin-5). [Source:Uniprot/SWISSPROT;Acc:Q15051](582 nt)
=-=-=-=-=-=-=-=-=-=-=-=-=-=-=-=-=-=-=-=-=-=-=-=-=-=-=-=-=-=-=-=
Performing Scan: hsa-miR-122 vs ENSG00000173226
=-=-=-=-=-=-=-=-=-=-=-=-=-=-=-=-=-=-=-=-=-=-=-=-=-=-=-=-=-=-=-=
Score for this Scan:
No Hits Found above Threshold
Complete

Read Sequence:ENSG00000020256  Zinc finger protein 64, isoforms 3 and 4 (Zinc finger protein 338). [Source:Uniprot/SWISSPROT;Acc:Q9NTW7](868 nt)
=-=-=-=-=-=-=-=-=-=-=-=-=-=-=-=-=-=-=-=-=-=-=-=-=-=-=-=-=-=-=-=
Performing Scan: hsa-miR-122 vs ENSG00000020256
=-=-=-=-=-=-=-=-=-=-=-=-=-=-=-=-=-=-=-=-=-=-=-=-=-=-=-=-=-=-=-=
Score for this Scan:
No Hits Found above Threshold
Complete

Read Sequence:ENSG00000167244  Insulin-like growth factor II precursor (IGF-II) (Somatomedin A) [Contains: Insulin-like growth factor II Ala-25 Del]. [Source:Uniprot/SWISSPROT;Acc:P01344](271 nt)
=-=-=-=-=-=-=-=-=-=-=-=-=-=-=-=-=-=-=-=-=-=-=-=-=-=-=-=-=-=-=-=
Performing Scan: hsa-miR-122 vs ENSG00000167244
=-=-=-=-=-=-=-=-=-=-=-=-=-=-=-=-=-=-=-=-=-=-=-=-=-=-=-=-=-=-=-=
Score for this Scan:
No Hits Found above Threshold
Complete

Read Sequence:ENSG00000143367  Tuftelin. [Source:Uniprot/SWISSPROT;Acc:Q9NNX1](1875 nt)
=-=-=-=-=-=-=-=-=-=-=-=-=-=-=-=-=-=-=-=-=-=-=-=-=-=-=-=-=-=-=-=
Performing Scan: hsa-miR-122 vs ENSG00000143367
=-=-=-=-=-=-=-=-=-=-=-=-=-=-=-=-=-=-=-=-=-=-=-=-=-=-=-=-=-=-=-=
Score for this Scan:
No Hits Found above Threshold
Complete

Read Sequence:ENSG00000198198  Uncharacterized protein KIAA0467. [Source:Uniprot/SWISSPROT;Acc:Q5T011](2153 nt)
=-=-=-=-=-=-=-=-=-=-=-=-=-=-=-=-=-=-=-=-=-=-=-=-=-=-=-=-=-=-=-=
Performing Scan: hsa-miR-122 vs ENSG00000198198
=-=-=-=-=-=-=-=-=-=-=-=-=-=-=-=-=-=-=-=-=-=-=-=-=-=-=-=-=-=-=-=

   Forward:	Score: 124.000000  Q:2 to 23  R:631 to 656 Align Len (25) (68.00%) (76.00%)

   Query:    3' gUUUGUGGUA-ACAG---UGUGAGGU 5'
                 |:||||:|| ||||    ||| |||
   Ref:      5' tAGACACTATGTGTCCCACCACCCCA 3'

   Energy:  -21.650000 kCal/Mol

Scores for this hit:
>hsa-miR-122	ENSG00000198198	124.00	-21.65	0.00	2 23	631 656	25	68.00%	76.00%


   Forward:	Score: 121.000000  Q:1 to 22  R:2028 to 2052 Align Len (24) (66.67%) (75.00%)

   Query:    3' GUUUGU--GGUAACA-GUGUGAGGu 5'
                ||:|||  :|| ||| ||| | || 
   Ref:      5' CAGACATCTCAGTGTCCACCCACCg 3'

   Energy:  -23.250000 kCal/Mol

Scores for this hit:
>hsa-miR-122	ENSG00000198198	121.00	-23.25	0.00	1 22	2028 2052	24	66.67%	75.00%


   Forward:	Score: 118.000000  Q:2 to 23  R:874 to 900 Align Len (26) (65.38%) (65.38%)

   Query:    3' gUUUGU-GGUAACAG----UGUGAGGU 5'
                 ||||| ||  ||||     | |||||
   Ref:      5' aAAACAGCCCCTGTCCGGGTCCCTCCA 3'

   Energy:  -20.270000 kCal/Mol

Scores for this hit:
>hsa-miR-122	ENSG00000198198	118.00	-20.27	0.00	2 23	874 900	26	65.38%	65.38%


   Forward:	Score: 87.000000  Q:1 to 23  R:1947 to 1971 Align Len (25) (60.00%) (72.00%)

   Query:    3' GU-UUGUGGUAACAGUGUGA--GGU 5'
                || ::||||   |||||: |  |||
   Ref:      5' CATGGCACCTGGGTCACGATGCCCA 3'

   Energy:  -21.600000 kCal/Mol

Scores for this hit:
>hsa-miR-122	ENSG00000198198	87.00	-21.60	0.00	1 23	1947 1971	25	60.00%	72.00%

Score for this Scan:
Seq1,Seq2,Tot Score,Tot Energy,Max Score,Max Energy,Strand,Len1,Len2,Positions
>>hsa-miR-122	ENSG00000198198	450.00	-86.77	124.00	-23.25	347	22	2153	 630 2027 873 1946
Complete

Read Sequence:ENSG00000198689  Sodium/hydrogen exchanger 6 (Na(+)/H(+) exchanger 6) (NHE-6) (Solute carrier family 9 member 6). [Source:Uniprot/SWISSPROT;Acc:Q92581](2415 nt)
=-=-=-=-=-=-=-=-=-=-=-=-=-=-=-=-=-=-=-=-=-=-=-=-=-=-=-=-=-=-=-=
Performing Scan: hsa-miR-122 vs ENSG00000198689
=-=-=-=-=-=-=-=-=-=-=-=-=-=-=-=-=-=-=-=-=-=-=-=-=-=-=-=-=-=-=-=

   Forward:	Score: 107.000000  Q:3 to 22  R:1757 to 1778 Align Len (21) (66.67%) (76.19%)

   Query:    3' guUUGUGGUAACAGUGUGA--GGu 5'
                  |||::|| |||  ||||  || 
   Ref:      5' tgAACGTCAGTGT--CACTTACCc 3'

   Energy:  -20.790001 kCal/Mol

Scores for this hit:
>hsa-miR-122	ENSG00000198689	107.00	-20.79	0.00	3 22	1757 1778	21	66.67%	76.19%

Score for this Scan:
Seq1,Seq2,Tot Score,Tot Energy,Max Score,Max Energy,Strand,Len1,Len2,Positions
>>hsa-miR-122	ENSG00000198689	107.00	-20.79	107.00	-20.79	348	22	2415	 1756
Complete

Read Sequence:ENSG00000057252  Sterol O-acyltransferase 1 (EC 2.3.1.26) (Cholesterol acyltransferase 1) (Acyl coenzyme A:cholesterol acyltransferase 1) (ACAT-1). [Source:Uniprot/SWISSPROT;Acc:P35610](1676 nt)
=-=-=-=-=-=-=-=-=-=-=-=-=-=-=-=-=-=-=-=-=-=-=-=-=-=-=-=-=-=-=-=
Performing Scan: hsa-miR-122 vs ENSG00000057252
=-=-=-=-=-=-=-=-=-=-=-=-=-=-=-=-=-=-=-=-=-=-=-=-=-=-=-=-=-=-=-=
Score for this Scan:
No Hits Found above Threshold
Complete

Read Sequence:ENSG00000136153  LIM domain only protein 7 (LOMP) (F-box only protein 20). [Source:Uniprot/SWISSPROT;Acc:Q8WWI1](2927 nt)
=-=-=-=-=-=-=-=-=-=-=-=-=-=-=-=-=-=-=-=-=-=-=-=-=-=-=-=-=-=-=-=
Performing Scan: hsa-miR-122 vs ENSG00000136153
=-=-=-=-=-=-=-=-=-=-=-=-=-=-=-=-=-=-=-=-=-=-=-=-=-=-=-=-=-=-=-=

   Forward:	Score: 122.000000  Q:1 to 23  R:238 to 268 Align Len (31) (54.84%) (61.29%)

   Query:    3' GUUUGUG---GUAAC----AG--UGUGAGGU 5'
                |||:|||   |:  |    ||  | ||||||
   Ref:      5' CAAGCACTGACGAAGGCACTCGAAGACTCCA 3'

   Energy:  -20.639999 kCal/Mol

Scores for this hit:
>hsa-miR-122	ENSG00000136153	122.00	-20.64	0.00	1 23	238 268	31	54.84%	61.29%

Score for this Scan:
Seq1,Seq2,Tot Score,Tot Energy,Max Score,Max Energy,Strand,Len1,Len2,Positions
>>hsa-miR-122	ENSG00000136153	122.00	-20.64	122.00	-20.64	350	22	2927	 237
Complete

Read Sequence:ENSG00000172992  dephospho-CoA kinase domain containing [Source:RefSeq_peptide;Acc:NP_079095](103 nt)
=-=-=-=-=-=-=-=-=-=-=-=-=-=-=-=-=-=-=-=-=-=-=-=-=-=-=-=-=-=-=-=
Performing Scan: hsa-miR-122 vs ENSG00000172992
=-=-=-=-=-=-=-=-=-=-=-=-=-=-=-=-=-=-=-=-=-=-=-=-=-=-=-=-=-=-=-=
Score for this Scan:
No Hits Found above Threshold
Complete

Read Sequence:ENSG00000165312  OTU domain-containing protein 1. [Source:Uniprot/SWISSPROT;Acc:Q5VV17](1487 nt)
=-=-=-=-=-=-=-=-=-=-=-=-=-=-=-=-=-=-=-=-=-=-=-=-=-=-=-=-=-=-=-=
Performing Scan: hsa-miR-122 vs ENSG00000165312
=-=-=-=-=-=-=-=-=-=-=-=-=-=-=-=-=-=-=-=-=-=-=-=-=-=-=-=-=-=-=-=
Score for this Scan:
No Hits Found above Threshold
Complete

Read Sequence:ENSG00000170085  Uncharacterized protein C5orf25. [Source:Uniprot/SWISSPROT;Acc:Q8NDZ2](540 nt)
=-=-=-=-=-=-=-=-=-=-=-=-=-=-=-=-=-=-=-=-=-=-=-=-=-=-=-=-=-=-=-=
Performing Scan: hsa-miR-122 vs ENSG00000170085
=-=-=-=-=-=-=-=-=-=-=-=-=-=-=-=-=-=-=-=-=-=-=-=-=-=-=-=-=-=-=-=
Score for this Scan:
No Hits Found above Threshold
Complete

Read Sequence:ENSG00000174125  Toll-like receptor 1 precursor (Toll/interleukin-1 receptor-like protein) (TIL) (CD281 antigen). [Source:Uniprot/SWISSPROT;Acc:Q15399](212 nt)
=-=-=-=-=-=-=-=-=-=-=-=-=-=-=-=-=-=-=-=-=-=-=-=-=-=-=-=-=-=-=-=
Performing Scan: hsa-miR-122 vs ENSG00000174125
=-=-=-=-=-=-=-=-=-=-=-=-=-=-=-=-=-=-=-=-=-=-=-=-=-=-=-=-=-=-=-=
Score for this Scan:
No Hits Found above Threshold
Complete

Read Sequence:ENSG00000023892  differentially expressed in FDCP 6 homolog [Source:RefSeq_peptide;Acc:NP_071330](361 nt)
=-=-=-=-=-=-=-=-=-=-=-=-=-=-=-=-=-=-=-=-=-=-=-=-=-=-=-=-=-=-=-=
Performing Scan: hsa-miR-122 vs ENSG00000023892
=-=-=-=-=-=-=-=-=-=-=-=-=-=-=-=-=-=-=-=-=-=-=-=-=-=-=-=-=-=-=-=
Score for this Scan:
No Hits Found above Threshold
Complete

Read Sequence:ENSG00000198702  CDNA PSEC0134 fis, clone PLACE1004757. [Source:Uniprot/SPTREMBL;Acc:Q8NBL2](1061 nt)
=-=-=-=-=-=-=-=-=-=-=-=-=-=-=-=-=-=-=-=-=-=-=-=-=-=-=-=-=-=-=-=
Performing Scan: hsa-miR-122 vs ENSG00000198702
=-=-=-=-=-=-=-=-=-=-=-=-=-=-=-=-=-=-=-=-=-=-=-=-=-=-=-=-=-=-=-=
Score for this Scan:
No Hits Found above Threshold
Complete

Read Sequence:ENSG00000138622  Potassium/sodium hyperpolarization-activated cyclic nucleotide-gated channel 4. [Source:Uniprot/SWISSPROT;Acc:Q9Y3Q4](887 nt)
=-=-=-=-=-=-=-=-=-=-=-=-=-=-=-=-=-=-=-=-=-=-=-=-=-=-=-=-=-=-=-=
Performing Scan: hsa-miR-122 vs ENSG00000138622
=-=-=-=-=-=-=-=-=-=-=-=-=-=-=-=-=-=-=-=-=-=-=-=-=-=-=-=-=-=-=-=
Score for this Scan:
No Hits Found above Threshold
Complete

Read Sequence:ENSG00000197785  ATPase family AAA domain-containing protein 3A. [Source:Uniprot/SWISSPROT;Acc:Q9NVI7](384 nt)
=-=-=-=-=-=-=-=-=-=-=-=-=-=-=-=-=-=-=-=-=-=-=-=-=-=-=-=-=-=-=-=
Performing Scan: hsa-miR-122 vs ENSG00000197785
=-=-=-=-=-=-=-=-=-=-=-=-=-=-=-=-=-=-=-=-=-=-=-=-=-=-=-=-=-=-=-=
Score for this Scan:
No Hits Found above Threshold
Complete

Read Sequence:ENSG00000166439  RING finger protein 169. [Source:Uniprot/SWISSPROT;Acc:Q8NCN4](5672 nt)
=-=-=-=-=-=-=-=-=-=-=-=-=-=-=-=-=-=-=-=-=-=-=-=-=-=-=-=-=-=-=-=
Performing Scan: hsa-miR-122 vs ENSG00000166439
=-=-=-=-=-=-=-=-=-=-=-=-=-=-=-=-=-=-=-=-=-=-=-=-=-=-=-=-=-=-=-=

   Forward:	Score: 106.000000  Q:1 to 22  R:5328 to 5362 Align Len (34) (47.06%) (55.88%)

   Query:    3' GUUUGUGGUAACAG-------------UGUGAGGu 5'
                ||||:|::||||||              | |||| 
   Ref:      5' CAAATATTATTGTCCTAAGGGCCTTTTCCCCTCCt 3'

   Energy:  -24.740000 kCal/Mol

Scores for this hit:
>hsa-miR-122	ENSG00000166439	106.00	-24.74	0.00	1 22	5328 5362	34	47.06%	55.88%

Score for this Scan:
Seq1,Seq2,Tot Score,Tot Energy,Max Score,Max Energy,Strand,Len1,Len2,Positions
>>hsa-miR-122	ENSG00000166439	106.00	-24.74	106.00	-24.74	359	22	5672	 5327
Complete

Read Sequence:ENSG00000198492  YTH domain family protein 2 (High-glucose-regulated protein 8) (CLL- associated antigen KW-14) (Renal carcinoma antigen NY-REN-2). [Source:Uniprot/SWISSPROT;Acc:Q9Y5A9](850 nt)
=-=-=-=-=-=-=-=-=-=-=-=-=-=-=-=-=-=-=-=-=-=-=-=-=-=-=-=-=-=-=-=
Performing Scan: hsa-miR-122 vs ENSG00000198492
=-=-=-=-=-=-=-=-=-=-=-=-=-=-=-=-=-=-=-=-=-=-=-=-=-=-=-=-=-=-=-=
Score for this Scan:
No Hits Found above Threshold
Complete

Read Sequence:ENSG00000125538  Interleukin-1 beta precursor (IL-1 beta) (Catabolin). [Source:Uniprot/SWISSPROT;Acc:P01584](601 nt)
=-=-=-=-=-=-=-=-=-=-=-=-=-=-=-=-=-=-=-=-=-=-=-=-=-=-=-=-=-=-=-=
Performing Scan: hsa-miR-122 vs ENSG00000125538
=-=-=-=-=-=-=-=-=-=-=-=-=-=-=-=-=-=-=-=-=-=-=-=-=-=-=-=-=-=-=-=

   Forward:	Score: 126.000000  Q:2 to 22  R:297 to 319 Align Len (22) (68.18%) (72.73%)

   Query:    3' gUUUGUGGUAACAG--UGUGAGGu 5'
                 |||| ||  ||||   |:|||| 
   Ref:      5' gAAAC-CCTCTGTCATTCGCTCCc 3'

   Energy:  -21.420000 kCal/Mol

Scores for this hit:
>hsa-miR-122	ENSG00000125538	126.00	-21.42	0.00	2 22	297 319	22	68.18%	72.73%

Score for this Scan:
Seq1,Seq2,Tot Score,Tot Energy,Max Score,Max Energy,Strand,Len1,Len2,Positions
>>hsa-miR-122	ENSG00000125538	126.00	-21.42	126.00	-21.42	361	22	601	 296
Complete

Read Sequence:ENSG00000108582  Carboxypeptidase D precursor (EC 3.4.17.22) (Metallocarboxypeptidase D) (gp180). [Source:Uniprot/SWISSPROT;Acc:O75976](3867 nt)
=-=-=-=-=-=-=-=-=-=-=-=-=-=-=-=-=-=-=-=-=-=-=-=-=-=-=-=-=-=-=-=
Performing Scan: hsa-miR-122 vs ENSG00000108582
=-=-=-=-=-=-=-=-=-=-=-=-=-=-=-=-=-=-=-=-=-=-=-=-=-=-=-=-=-=-=-=
Score for this Scan:
No Hits Found above Threshold
Complete

Read Sequence:ENSG00000196331  Histone H2B type 1-O (H2B.n) (H2B/n) (H2B.2). [Source:Uniprot/SWISSPROT;Acc:P23527](1333 nt)
=-=-=-=-=-=-=-=-=-=-=-=-=-=-=-=-=-=-=-=-=-=-=-=-=-=-=-=-=-=-=-=
Performing Scan: hsa-miR-122 vs ENSG00000196331
=-=-=-=-=-=-=-=-=-=-=-=-=-=-=-=-=-=-=-=-=-=-=-=-=-=-=-=-=-=-=-=
Score for this Scan:
No Hits Found above Threshold
Complete

Read Sequence:ENSG00000124762  Cyclin-dependent kinase inhibitor 1 (p21) (CDK-interacting protein 1) (Melanoma differentiation-associated protein 6) (MDA-6). [Source:Uniprot/SWISSPROT;Acc:P38936](124 nt)
=-=-=-=-=-=-=-=-=-=-=-=-=-=-=-=-=-=-=-=-=-=-=-=-=-=-=-=-=-=-=-=
Performing Scan: hsa-miR-122 vs ENSG00000124762
=-=-=-=-=-=-=-=-=-=-=-=-=-=-=-=-=-=-=-=-=-=-=-=-=-=-=-=-=-=-=-=
Score for this Scan:
No Hits Found above Threshold
Complete

Read Sequence:ENSG00000187009  (1255 nt)
=-=-=-=-=-=-=-=-=-=-=-=-=-=-=-=-=-=-=-=-=-=-=-=-=-=-=-=-=-=-=-=
Performing Scan: hsa-miR-122 vs ENSG00000187009
=-=-=-=-=-=-=-=-=-=-=-=-=-=-=-=-=-=-=-=-=-=-=-=-=-=-=-=-=-=-=-=
Score for this Scan:
No Hits Found above Threshold
Complete

Read Sequence:ENSG00000204573  CDNA FLJ43146 fis, clone CTONG3008566. [Source:Uniprot/SPTREMBL;Acc:Q6ZV05](547 nt)
=-=-=-=-=-=-=-=-=-=-=-=-=-=-=-=-=-=-=-=-=-=-=-=-=-=-=-=-=-=-=-=
Performing Scan: hsa-miR-122 vs ENSG00000204573
=-=-=-=-=-=-=-=-=-=-=-=-=-=-=-=-=-=-=-=-=-=-=-=-=-=-=-=-=-=-=-=
Score for this Scan:
No Hits Found above Threshold
Complete

Read Sequence:ENSG00000111859  Enhancer of filamentation 1 (HEF1) (CRK-associated substrate-related protein) (CAS-L) (CasL) (p105) (Protein NEDD9) (Renal carcinoma antigen NY-REN-12). [Source:Uniprot/SWISSPROT;Acc:Q14511](1856 nt)
=-=-=-=-=-=-=-=-=-=-=-=-=-=-=-=-=-=-=-=-=-=-=-=-=-=-=-=-=-=-=-=
Performing Scan: hsa-miR-122 vs ENSG00000111859
=-=-=-=-=-=-=-=-=-=-=-=-=-=-=-=-=-=-=-=-=-=-=-=-=-=-=-=-=-=-=-=
Score for this Scan:
No Hits Found above Threshold
Complete

Read Sequence:ENSG00000149948  high mobility group AT-hook 2 isoform b [Source:RefSeq_peptide;Acc:NP_003475](389 nt)
=-=-=-=-=-=-=-=-=-=-=-=-=-=-=-=-=-=-=-=-=-=-=-=-=-=-=-=-=-=-=-=
Performing Scan: hsa-miR-122 vs ENSG00000149948
=-=-=-=-=-=-=-=-=-=-=-=-=-=-=-=-=-=-=-=-=-=-=-=-=-=-=-=-=-=-=-=
Score for this Scan:
No Hits Found above Threshold
Complete

Read Sequence:ENSG00000188549  CDNA FLJ43339 fis, clone NT2RI3007291. [Source:Uniprot/SPTREMBL;Acc:Q6ZUT6](2401 nt)
=-=-=-=-=-=-=-=-=-=-=-=-=-=-=-=-=-=-=-=-=-=-=-=-=-=-=-=-=-=-=-=
Performing Scan: hsa-miR-122 vs ENSG00000188549
=-=-=-=-=-=-=-=-=-=-=-=-=-=-=-=-=-=-=-=-=-=-=-=-=-=-=-=-=-=-=-=

   Forward:	Score: 88.000000  Q:5 to 19  R:96 to 115 Align Len (14) (78.57%) (85.71%)

   Query:    3' guuuGUGGUAACAGUGUGaggu 5'
                    |:|||||||  |||    
   Ref:      5' cttgCGCCATTGT--CACtgag 3'

   Energy:  -20.770000 kCal/Mol

Scores for this hit:
>hsa-miR-122	ENSG00000188549	88.00	-20.77	0.00	5 19	96 115	14	78.57%	85.71%

Score for this Scan:
Seq1,Seq2,Tot Score,Tot Energy,Max Score,Max Energy,Strand,Len1,Len2,Positions
>>hsa-miR-122	ENSG00000188549	88.00	-20.77	88.00	-20.77	369	22	2401	 95
Complete

Read Sequence:ENSG00000130748  Transmembrane protein 160. [Source:Uniprot/SWISSPROT;Acc:Q9NX00](77 nt)
=-=-=-=-=-=-=-=-=-=-=-=-=-=-=-=-=-=-=-=-=-=-=-=-=-=-=-=-=-=-=-=
Performing Scan: hsa-miR-122 vs ENSG00000130748
=-=-=-=-=-=-=-=-=-=-=-=-=-=-=-=-=-=-=-=-=-=-=-=-=-=-=-=-=-=-=-=
Score for this Scan:
No Hits Found above Threshold
Complete

Read Sequence:ENSG00000124214  Double-stranded RNA-binding protein Staufen homolog 1. [Source:Uniprot/SWISSPROT;Acc:O95793](1537 nt)
=-=-=-=-=-=-=-=-=-=-=-=-=-=-=-=-=-=-=-=-=-=-=-=-=-=-=-=-=-=-=-=
Performing Scan: hsa-miR-122 vs ENSG00000124214
=-=-=-=-=-=-=-=-=-=-=-=-=-=-=-=-=-=-=-=-=-=-=-=-=-=-=-=-=-=-=-=

   Forward:	Score: 129.000000  Q:4 to 22  R:298 to 318 Align Len (18) (77.78%) (77.78%)

   Query:    3' guuUGUGGUAACAGUGUGAGGu 5'
                   ||||| | | ||| |||| 
   Ref:      5' tccACACCCTGGGCAC-CTCCg 3'

   Energy:  -20.490000 kCal/Mol

Scores for this hit:
>hsa-miR-122	ENSG00000124214	129.00	-20.49	0.00	4 22	298 318	18	77.78%	77.78%

Score for this Scan:
Seq1,Seq2,Tot Score,Tot Energy,Max Score,Max Energy,Strand,Len1,Len2,Positions
>>hsa-miR-122	ENSG00000124214	129.00	-20.49	129.00	-20.49	371	22	1537	 297
Complete

Read Sequence:ENSG00000172232  Azurocidin precursor (Cationic antimicrobial protein CAP37) (Heparin- binding protein) (HBP). [Source:Uniprot/SWISSPROT;Acc:P20160](1031 nt)
=-=-=-=-=-=-=-=-=-=-=-=-=-=-=-=-=-=-=-=-=-=-=-=-=-=-=-=-=-=-=-=
Performing Scan: hsa-miR-122 vs ENSG00000172232
=-=-=-=-=-=-=-=-=-=-=-=-=-=-=-=-=-=-=-=-=-=-=-=-=-=-=-=-=-=-=-=
Score for this Scan:
No Hits Found above Threshold
Complete

Read Sequence:ENSG00000095794  cAMP-responsive element modulator. [Source:Uniprot/SWISSPROT;Acc:Q03060](21 nt)
=-=-=-=-=-=-=-=-=-=-=-=-=-=-=-=-=-=-=-=-=-=-=-=-=-=-=-=-=-=-=-=
Performing Scan: hsa-miR-122 vs ENSG00000095794
=-=-=-=-=-=-=-=-=-=-=-=-=-=-=-=-=-=-=-=-=-=-=-=-=-=-=-=-=-=-=-=
Score for this Scan:
No Hits Found above Threshold
Complete

Read Sequence:ENSG00000121542  Vesicle-trafficking protein SEC22a (SEC22 vesicle-trafficking protein homolog A) (SEC22 vesicle-trafficking protein-like 2). [Source:Uniprot/SWISSPROT;Acc:Q96IW7](858 nt)
=-=-=-=-=-=-=-=-=-=-=-=-=-=-=-=-=-=-=-=-=-=-=-=-=-=-=-=-=-=-=-=
Performing Scan: hsa-miR-122 vs ENSG00000121542
=-=-=-=-=-=-=-=-=-=-=-=-=-=-=-=-=-=-=-=-=-=-=-=-=-=-=-=-=-=-=-=
Score for this Scan:
No Hits Found above Threshold
Complete

Read Sequence:ENSG00000145681  Hyaluronan and proteoglycan link protein 1 precursor (Proteoglycan link protein) (Cartilage link protein) (LP). [Source:Uniprot/SWISSPROT;Acc:P10915](3691 nt)
=-=-=-=-=-=-=-=-=-=-=-=-=-=-=-=-=-=-=-=-=-=-=-=-=-=-=-=-=-=-=-=
Performing Scan: hsa-miR-122 vs ENSG00000145681
=-=-=-=-=-=-=-=-=-=-=-=-=-=-=-=-=-=-=-=-=-=-=-=-=-=-=-=-=-=-=-=

   Forward:	Score: 109.000000  Q:1 to 23  R:1331 to 1364 Align Len (34) (47.06%) (61.76%)

   Query:    3' GUUUGUGGU----AAC--------AGUGUGAGGU 5'
                ||:: ||||    |||        |:|||:|:||
   Ref:      5' CAGGGACCAATATTTGTATTCAAATTACATTTCA 3'

   Energy:  -21.260000 kCal/Mol

Scores for this hit:
>hsa-miR-122	ENSG00000145681	109.00	-21.26	0.00	1 23	1331 1364	34	47.06%	61.76%

Score for this Scan:
Seq1,Seq2,Tot Score,Tot Energy,Max Score,Max Energy,Strand,Len1,Len2,Positions
>>hsa-miR-122	ENSG00000145681	109.00	-21.26	109.00	-21.26	375	22	3691	 1330
Complete

Read Sequence:ENSG00000170356  olfactory receptor, family 2, subfamily A, member 9 pseudogene (OR2A9P) on chromosome 7 [Source:RefSeq_dna;Acc:NR_002157](434 nt)
=-=-=-=-=-=-=-=-=-=-=-=-=-=-=-=-=-=-=-=-=-=-=-=-=-=-=-=-=-=-=-=
Performing Scan: hsa-miR-122 vs ENSG00000170356
=-=-=-=-=-=-=-=-=-=-=-=-=-=-=-=-=-=-=-=-=-=-=-=-=-=-=-=-=-=-=-=
Score for this Scan:
No Hits Found above Threshold
Complete

Read Sequence:ENSG00000117751  Nuclear inhibitor of protein phosphatase 1 (NIPP-1) (Protein phosphatase 1 regulatory inhibitor subunit 8) [Includes: Activator of RNA decay (EC 3.1.4.-) (ARD-1)]. [Source:Uniprot/SWISSPROT;Acc:Q12972](1226 nt)
=-=-=-=-=-=-=-=-=-=-=-=-=-=-=-=-=-=-=-=-=-=-=-=-=-=-=-=-=-=-=-=
Performing Scan: hsa-miR-122 vs ENSG00000117751
=-=-=-=-=-=-=-=-=-=-=-=-=-=-=-=-=-=-=-=-=-=-=-=-=-=-=-=-=-=-=-=
Score for this Scan:
No Hits Found above Threshold
Complete

Read Sequence:ENSG00000152942  Cell cycle checkpoint protein RAD17 (hRad17) (RF-C/activator 1 homolog). [Source:Uniprot/SWISSPROT;Acc:O75943](507 nt)
=-=-=-=-=-=-=-=-=-=-=-=-=-=-=-=-=-=-=-=-=-=-=-=-=-=-=-=-=-=-=-=
Performing Scan: hsa-miR-122 vs ENSG00000152942
=-=-=-=-=-=-=-=-=-=-=-=-=-=-=-=-=-=-=-=-=-=-=-=-=-=-=-=-=-=-=-=
Score for this Scan:
No Hits Found above Threshold
Complete

Read Sequence:ENSG00000143994  Abhydrolase domain-containing protein 1 (EC 3.1.1.-) (Lung alpha/beta hydrolase 1). [Source:Uniprot/SWISSPROT;Acc:Q96SE0](341 nt)
=-=-=-=-=-=-=-=-=-=-=-=-=-=-=-=-=-=-=-=-=-=-=-=-=-=-=-=-=-=-=-=
Performing Scan: hsa-miR-122 vs ENSG00000143994
=-=-=-=-=-=-=-=-=-=-=-=-=-=-=-=-=-=-=-=-=-=-=-=-=-=-=-=-=-=-=-=
Score for this Scan:
No Hits Found above Threshold
Complete

Read Sequence:ENSG00000140506  Complexin-3 precursor (Complexin III) (CPX III). [Source:Uniprot/SWISSPROT;Acc:Q8WVH0](152 nt)
=-=-=-=-=-=-=-=-=-=-=-=-=-=-=-=-=-=-=-=-=-=-=-=-=-=-=-=-=-=-=-=
Performing Scan: hsa-miR-122 vs ENSG00000140506
=-=-=-=-=-=-=-=-=-=-=-=-=-=-=-=-=-=-=-=-=-=-=-=-=-=-=-=-=-=-=-=
Score for this Scan:
No Hits Found above Threshold
Complete

Read Sequence:ENSG00000151687  ankyrin and armadillo repeat containing [Source:RefSeq_peptide;Acc:NP_653309](17 nt)
=-=-=-=-=-=-=-=-=-=-=-=-=-=-=-=-=-=-=-=-=-=-=-=-=-=-=-=-=-=-=-=
Performing Scan: hsa-miR-122 vs ENSG00000151687
=-=-=-=-=-=-=-=-=-=-=-=-=-=-=-=-=-=-=-=-=-=-=-=-=-=-=-=-=-=-=-=
Score for this Scan:
No Hits Found above Threshold
Complete

Read Sequence:ENSG00000164344  Plasma kallikrein precursor (EC 3.4.21.34) (Plasma prekallikrein) (Kininogenin) (Fletcher factor) [Contains: Plasma kallikrein heavy chain; Plasma kallikrein light chain]. [Source:Uniprot/SWISSPROT;Acc:P03952](258 nt)
=-=-=-=-=-=-=-=-=-=-=-=-=-=-=-=-=-=-=-=-=-=-=-=-=-=-=-=-=-=-=-=
Performing Scan: hsa-miR-122 vs ENSG00000164344
=-=-=-=-=-=-=-=-=-=-=-=-=-=-=-=-=-=-=-=-=-=-=-=-=-=-=-=-=-=-=-=
Score for this Scan:
No Hits Found above Threshold
Complete

Read Sequence:ENSG00000165983  Phosphotriesterase-related protein (Parathion hydrolase-related protein) (HPHRP). [Source:Uniprot/SWISSPROT;Acc:Q96BW5](2192 nt)
=-=-=-=-=-=-=-=-=-=-=-=-=-=-=-=-=-=-=-=-=-=-=-=-=-=-=-=-=-=-=-=
Performing Scan: hsa-miR-122 vs ENSG00000165983
=-=-=-=-=-=-=-=-=-=-=-=-=-=-=-=-=-=-=-=-=-=-=-=-=-=-=-=-=-=-=-=
Score for this Scan:
No Hits Found above Threshold
Complete

Read Sequence:ENSG00000198814  Glycerol kinase (EC 2.7.1.30) (ATP:glycerol 3-phosphotransferase) (Glycerokinase) (GK). [Source:Uniprot/SWISSPROT;Acc:P32189](179 nt)
=-=-=-=-=-=-=-=-=-=-=-=-=-=-=-=-=-=-=-=-=-=-=-=-=-=-=-=-=-=-=-=
Performing Scan: hsa-miR-122 vs ENSG00000198814
=-=-=-=-=-=-=-=-=-=-=-=-=-=-=-=-=-=-=-=-=-=-=-=-=-=-=-=-=-=-=-=
Score for this Scan:
No Hits Found above Threshold
Complete

Read Sequence:ENSG00000127663  JmjC domain-containing histone demethylation protein 3B (EC 1.14.11.-) (Jumonji domain-containing protein 2B). [Source:Uniprot/SWISSPROT;Acc:O94953](1504 nt)
=-=-=-=-=-=-=-=-=-=-=-=-=-=-=-=-=-=-=-=-=-=-=-=-=-=-=-=-=-=-=-=
Performing Scan: hsa-miR-122 vs ENSG00000127663
=-=-=-=-=-=-=-=-=-=-=-=-=-=-=-=-=-=-=-=-=-=-=-=-=-=-=-=-=-=-=-=

   Forward:	Score: 125.000000  Q:1 to 23  R:1145 to 1167 Align Len (23) (60.87%) (73.91%)

   Query:    3' GUU-UGUGGUAACAGUGUGAGGU 5'
                ||| | |||:    |||::||||
   Ref:      5' CAATAAACCGGCACCACGTTCCA 3'

   Energy:  -20.930000 kCal/Mol

Scores for this hit:
>hsa-miR-122	ENSG00000127663	125.00	-20.93	0.00	1 23	1145 1167	23	60.87%	73.91%

Score for this Scan:
Seq1,Seq2,Tot Score,Tot Energy,Max Score,Max Energy,Strand,Len1,Len2,Positions
>>hsa-miR-122	ENSG00000127663	125.00	-20.93	125.00	-20.93	385	22	1504	 1144
Complete

Read Sequence:ENSG00000170577  Homeobox protein SIX2 (Sine oculis homeobox homolog 2). [Source:Uniprot/SWISSPROT;Acc:Q9NPC8](988 nt)
=-=-=-=-=-=-=-=-=-=-=-=-=-=-=-=-=-=-=-=-=-=-=-=-=-=-=-=-=-=-=-=
Performing Scan: hsa-miR-122 vs ENSG00000170577
=-=-=-=-=-=-=-=-=-=-=-=-=-=-=-=-=-=-=-=-=-=-=-=-=-=-=-=-=-=-=-=

   Forward:	Score: 129.000000  Q:2 to 22  R:755 to 778 Align Len (22) (68.18%) (81.82%)

   Query:    3' gUUUGUGGU--AACAGUGUGAGGu 5'
                 ||||:||:  | ||||:|| || 
   Ref:      5' tAAACGCCGCCTCGTCATACGCCc 3'

   Energy:  -23.520000 kCal/Mol

Scores for this hit:
>hsa-miR-122	ENSG00000170577	129.00	-23.52	0.00	2 22	755 778	22	68.18%	81.82%


   Forward:	Score: 118.000000  Q:3 to 22  R:254 to 278 Align Len (22) (68.18%) (68.18%)

   Query:    3' guUUGUG---GUAACAGUGUGAGGu 5'
                  | |||   |||| || | |||| 
   Ref:      5' acACCACTGTCATTCTCTCTCTCCc 3'

   Energy:  -20.490000 kCal/Mol

Scores for this hit:
>hsa-miR-122	ENSG00000170577	118.00	-20.49	0.00	3 22	254 278	22	68.18%	68.18%

Score for this Scan:
Seq1,Seq2,Tot Score,Tot Energy,Max Score,Max Energy,Strand,Len1,Len2,Positions
>>hsa-miR-122	ENSG00000170577	247.00	-44.01	129.00	-23.52	386	22	988	 754 253
Complete

Read Sequence:ENSG00000102897  LYR motif-containing protein 1. [Source:Uniprot/SWISSPROT;Acc:O43325](858 nt)
=-=-=-=-=-=-=-=-=-=-=-=-=-=-=-=-=-=-=-=-=-=-=-=-=-=-=-=-=-=-=-=
Performing Scan: hsa-miR-122 vs ENSG00000102897
=-=-=-=-=-=-=-=-=-=-=-=-=-=-=-=-=-=-=-=-=-=-=-=-=-=-=-=-=-=-=-=
Score for this Scan:
No Hits Found above Threshold
Complete

Read Sequence:ENSG00000147753  Transcript Y 7 protein (Fragment). [Source:Uniprot/SWISSPROT;Acc:Q9BQ92](734 nt)
=-=-=-=-=-=-=-=-=-=-=-=-=-=-=-=-=-=-=-=-=-=-=-=-=-=-=-=-=-=-=-=
Performing Scan: hsa-miR-122 vs ENSG00000147753
=-=-=-=-=-=-=-=-=-=-=-=-=-=-=-=-=-=-=-=-=-=-=-=-=-=-=-=-=-=-=-=

   Forward:	Score: 130.000000  Q:5 to 23  R:419 to 441 Align Len (19) (73.68%) (84.21%)

   Query:    3' guuuGUGGUAACAGUGU-GAGGU 5'
                    ||||| || ::|| |||||
   Ref:      5' agtcCACCACTGATGCACCTCCA 3'

   Energy:  -21.530001 kCal/Mol

Scores for this hit:
>hsa-miR-122	ENSG00000147753	130.00	-21.53	0.00	5 23	419 441	19	73.68%	84.21%

Score for this Scan:
Seq1,Seq2,Tot Score,Tot Energy,Max Score,Max Energy,Strand,Len1,Len2,Positions
>>hsa-miR-122	ENSG00000147753	130.00	-21.53	130.00	-21.53	388	22	734	 418
Complete

Read Sequence:ENSG00000179902  Novel protein. [Source:Uniprot/SPTREMBL;Acc:Q5T5A3](470 nt)
=-=-=-=-=-=-=-=-=-=-=-=-=-=-=-=-=-=-=-=-=-=-=-=-=-=-=-=-=-=-=-=
Performing Scan: hsa-miR-122 vs ENSG00000179902
=-=-=-=-=-=-=-=-=-=-=-=-=-=-=-=-=-=-=-=-=-=-=-=-=-=-=-=-=-=-=-=
Score for this Scan:
No Hits Found above Threshold
Complete

Read Sequence:ENSG00000113532  CMP-N-acetylneuraminate-poly-alpha-2,8-sialyltransferase (EC 2.4.99.-) (Alpha-2,8-sialyltransferase 8D) (ST8Sia IV) (Polysialyltransferase- 1). [Source:Uniprot/SWISSPROT;Acc:Q92187](4647 nt)
=-=-=-=-=-=-=-=-=-=-=-=-=-=-=-=-=-=-=-=-=-=-=-=-=-=-=-=-=-=-=-=
Performing Scan: hsa-miR-122 vs ENSG00000113532
=-=-=-=-=-=-=-=-=-=-=-=-=-=-=-=-=-=-=-=-=-=-=-=-=-=-=-=-=-=-=-=

   Forward:	Score: 138.000000  Q:1 to 21  R:2520 to 2542 Align Len (21) (61.90%) (76.19%)

   Query:    3' GUUUGU-GGUAACAGUGUGAGgu 5'
                ||::|: |||    |||||||  
   Ref:      5' CAGGCGCCCACCACCACACTCgg 3'

   Energy:  -21.129999 kCal/Mol

Scores for this hit:
>hsa-miR-122	ENSG00000113532	138.00	-21.13	0.00	1 21	2520 2542	21	61.90%	76.19%

Score for this Scan:
Seq1,Seq2,Tot Score,Tot Energy,Max Score,Max Energy,Strand,Len1,Len2,Positions
>>hsa-miR-122	ENSG00000113532	138.00	-21.13	138.00	-21.13	390	22	4647	 2519
Complete

Read Sequence:ENSG00000128699  ORM1-like protein 1 (Adoplin-1). [Source:Uniprot/SWISSPROT;Acc:Q9P0S3](1443 nt)
=-=-=-=-=-=-=-=-=-=-=-=-=-=-=-=-=-=-=-=-=-=-=-=-=-=-=-=-=-=-=-=
Performing Scan: hsa-miR-122 vs ENSG00000128699
=-=-=-=-=-=-=-=-=-=-=-=-=-=-=-=-=-=-=-=-=-=-=-=-=-=-=-=-=-=-=-=
Score for this Scan:
No Hits Found above Threshold
Complete

Read Sequence:ENSG00000101323  Hydroxyacid oxidase 1 (EC 1.1.3.15) (HAOX1) (Glycolate oxidase) (GOX). [Source:Uniprot/SWISSPROT;Acc:Q9UJM8](610 nt)
=-=-=-=-=-=-=-=-=-=-=-=-=-=-=-=-=-=-=-=-=-=-=-=-=-=-=-=-=-=-=-=
Performing Scan: hsa-miR-122 vs ENSG00000101323
=-=-=-=-=-=-=-=-=-=-=-=-=-=-=-=-=-=-=-=-=-=-=-=-=-=-=-=-=-=-=-=
Score for this Scan:
No Hits Found above Threshold
Complete

Read Sequence:ENSG00000115756  Hippocalcin-like protein 1 (Visinin-like protein 3) (VILIP-3) (Calcium-binding protein BDR-1) (HLP2). [Source:Uniprot/SWISSPROT;Acc:P37235](788 nt)
=-=-=-=-=-=-=-=-=-=-=-=-=-=-=-=-=-=-=-=-=-=-=-=-=-=-=-=-=-=-=-=
Performing Scan: hsa-miR-122 vs ENSG00000115756
=-=-=-=-=-=-=-=-=-=-=-=-=-=-=-=-=-=-=-=-=-=-=-=-=-=-=-=-=-=-=-=
Score for this Scan:
No Hits Found above Threshold
Complete

Read Sequence:ENSG00000142611  PR domain zinc finger protein 16 (PR domain-containing protein 16) (Transcription factor MEL1). [Source:Uniprot/SWISSPROT;Acc:Q9HAZ2](4810 nt)
=-=-=-=-=-=-=-=-=-=-=-=-=-=-=-=-=-=-=-=-=-=-=-=-=-=-=-=-=-=-=-=
Performing Scan: hsa-miR-122 vs ENSG00000142611
=-=-=-=-=-=-=-=-=-=-=-=-=-=-=-=-=-=-=-=-=-=-=-=-=-=-=-=-=-=-=-=

   Forward:	Score: 125.000000  Q:1 to 22  R:118 to 138 Align Len (21) (71.43%) (76.19%)

   Query:    3' GUUUGUGGUAACAGUGUGAGGu 5'
                ||  |||||| ||  ||:||| 
   Ref:      5' CACCCACCATGGT-TCATTCCg 3'

   Energy:  -21.719999 kCal/Mol

Scores for this hit:
>hsa-miR-122	ENSG00000142611	125.00	-21.72	0.00	1 22	118 138	21	71.43%	76.19%


   Forward:	Score: 122.000000  Q:7 to 23  R:4183 to 4204 Align Len (16) (81.25%) (93.75%)

   Query:    3' guuuguGGUAACAGUGUGAGGU 5'
                      |||||||:|||:| ||
   Ref:      5' cttctgCCATTGTTACATTACA 3'

   Energy:  -20.940001 kCal/Mol

Scores for this hit:
>hsa-miR-122	ENSG00000142611	122.00	-20.94	0.00	7 23	4183 4204	16	81.25%	93.75%


   Forward:	Score: 109.000000  Q:1 to 23  R:2194 to 2229 Align Len (36) (55.56%) (58.33%)

   Query:    3' GUUUGUG-------GU----AACAGUGUG---AGGU 5'
                |||||||       ||    || ||||:|   ||||
   Ref:      5' CAAACACAACTGCTCAGGCCTTCTCACGCGTTTCCA 3'

   Energy:  -20.230000 kCal/Mol

Scores for this hit:
>hsa-miR-122	ENSG00000142611	109.00	-20.23	0.00	1 23	2194 2229	36	55.56%	58.33%


   Forward:	Score: 106.000000  Q:2 to 21  R:4304 to 4335 Align Len (29) (51.72%) (58.62%)

   Query:    3' gUUUGUGGUAAC----------AGUGUGAGgu 5'
                 ||| |||||||          | :|:|||  
   Ref:      5' aAAAGACCATTGAGAAGGAGGCTGGCGCTCgc 3'

   Energy:  -20.809999 kCal/Mol

Scores for this hit:
>hsa-miR-122	ENSG00000142611	106.00	-20.81	0.00	2 21	4304 4335	29	51.72%	58.62%

Score for this Scan:
Seq1,Seq2,Tot Score,Tot Energy,Max Score,Max Energy,Strand,Len1,Len2,Positions
>>hsa-miR-122	ENSG00000142611	462.00	-83.70	125.00	-21.72	394	22	4810	 117 4182 2193 4303
Complete

Read Sequence:ENSG00000106012  IQ domain-containing protein E. [Source:Uniprot/SWISSPROT;Acc:Q6IPM2](740 nt)
=-=-=-=-=-=-=-=-=-=-=-=-=-=-=-=-=-=-=-=-=-=-=-=-=-=-=-=-=-=-=-=
Performing Scan: hsa-miR-122 vs ENSG00000106012
=-=-=-=-=-=-=-=-=-=-=-=-=-=-=-=-=-=-=-=-=-=-=-=-=-=-=-=-=-=-=-=
Score for this Scan:
No Hits Found above Threshold
Complete

Read Sequence:ENSG00000113578  Heparin-binding growth factor 1 precursor (HBGF-1) (Acidic fibroblast growth factor) (aFGF) (Beta-endothelial cell growth factor) (ECGF- beta). [Source:Uniprot/SWISSPROT;Acc:P05230](1732 nt)
=-=-=-=-=-=-=-=-=-=-=-=-=-=-=-=-=-=-=-=-=-=-=-=-=-=-=-=-=-=-=-=
Performing Scan: hsa-miR-122 vs ENSG00000113578
=-=-=-=-=-=-=-=-=-=-=-=-=-=-=-=-=-=-=-=-=-=-=-=-=-=-=-=-=-=-=-=

   Forward:	Score: 102.000000  Q:2 to 23  R:1422 to 1440 Align Len (22) (72.73%) (77.27%)

   Query:    3' gUUUGUGGUAACAGUGU-GAGGU 5'
                 ||||||||||    || |||:|
   Ref:      5' gAAACACCATT----CATCTCTA 3'

   Energy:  -20.900000 kCal/Mol

Scores for this hit:
>hsa-miR-122	ENSG00000113578	102.00	-20.90	0.00	2 23	1422 1440	22	72.73%	77.27%

Score for this Scan:
Seq1,Seq2,Tot Score,Tot Energy,Max Score,Max Energy,Strand,Len1,Len2,Positions
>>hsa-miR-122	ENSG00000113578	102.00	-20.90	102.00	-20.90	396	22	1732	 1421
Complete

Read Sequence:ENSG00000162522  KIAA1522 (KIAA1522), mRNA [Source:RefSeq_dna;Acc:NM_020888](2083 nt)
=-=-=-=-=-=-=-=-=-=-=-=-=-=-=-=-=-=-=-=-=-=-=-=-=-=-=-=-=-=-=-=
Performing Scan: hsa-miR-122 vs ENSG00000162522
=-=-=-=-=-=-=-=-=-=-=-=-=-=-=-=-=-=-=-=-=-=-=-=-=-=-=-=-=-=-=-=
Score for this Scan:
No Hits Found above Threshold
Complete

Read Sequence:ENSG00000111799  Collagen alpha-1(XII) chain precursor. [Source:Uniprot/SWISSPROT;Acc:Q99715](3147 nt)
=-=-=-=-=-=-=-=-=-=-=-=-=-=-=-=-=-=-=-=-=-=-=-=-=-=-=-=-=-=-=-=
Performing Scan: hsa-miR-122 vs ENSG00000111799
=-=-=-=-=-=-=-=-=-=-=-=-=-=-=-=-=-=-=-=-=-=-=-=-=-=-=-=-=-=-=-=

   Forward:	Score: 99.000000  Q:1 to 22  R:2239 to 2261 Align Len (22) (50.00%) (68.18%)

   Query:    3' GUUUGUGGUAACAG-UGUGAGGu 5'
                | | |: |: || | :|:| || 
   Ref:      5' CCACCGGCGCTGGCGGCGCGCCc 3'

   Energy:  -20.459999 kCal/Mol

Scores for this hit:
>hsa-miR-122	ENSG00000111799	99.00	-20.46	0.00	1 22	2239 2261	22	50.00%	68.18%

Score for this Scan:
Seq1,Seq2,Tot Score,Tot Energy,Max Score,Max Energy,Strand,Len1,Len2,Positions
>>hsa-miR-122	ENSG00000111799	99.00	-20.46	99.00	-20.46	398	22	3147	 2238
Complete

Read Sequence:ENSG00000125814  Beta-soluble NSF attachment protein (SNAP-beta) (N-ethylmaleimide- sensitive factor attachment protein, beta). [Source:Uniprot/SWISSPROT;Acc:Q9H115](2854 nt)
=-=-=-=-=-=-=-=-=-=-=-=-=-=-=-=-=-=-=-=-=-=-=-=-=-=-=-=-=-=-=-=
Performing Scan: hsa-miR-122 vs ENSG00000125814
=-=-=-=-=-=-=-=-=-=-=-=-=-=-=-=-=-=-=-=-=-=-=-=-=-=-=-=-=-=-=-=
Score for this Scan:
No Hits Found above Threshold
Complete

Read Sequence:ENSG00000169570  DTW domain-containing protein 2. [Source:Uniprot/SWISSPROT;Acc:Q8NBA8](1376 nt)
=-=-=-=-=-=-=-=-=-=-=-=-=-=-=-=-=-=-=-=-=-=-=-=-=-=-=-=-=-=-=-=
Performing Scan: hsa-miR-122 vs ENSG00000169570
=-=-=-=-=-=-=-=-=-=-=-=-=-=-=-=-=-=-=-=-=-=-=-=-=-=-=-=-=-=-=-=
Score for this Scan:
No Hits Found above Threshold
Complete

Read Sequence:ENSG00000162430  Selenoprotein N precursor. [Source:Uniprot/SWISSPROT;Acc:Q9NZV5](2503 nt)
=-=-=-=-=-=-=-=-=-=-=-=-=-=-=-=-=-=-=-=-=-=-=-=-=-=-=-=-=-=-=-=
Performing Scan: hsa-miR-122 vs ENSG00000162430
=-=-=-=-=-=-=-=-=-=-=-=-=-=-=-=-=-=-=-=-=-=-=-=-=-=-=-=-=-=-=-=

   Forward:	Score: 152.000000  Q:1 to 22  R:2077 to 2098 Align Len (21) (76.19%) (76.19%)

   Query:    3' GUUUGUGGUAACAGUGUGAGGu 5'
                |||||   | |||| |||||| 
   Ref:      5' CAAACCAGAGTGTCTCACTCCc 3'

   Energy:  -22.420000 kCal/Mol

Scores for this hit:
>hsa-miR-122	ENSG00000162430	152.00	-22.42	0.00	1 22	2077 2098	21	76.19%	76.19%


   Forward:	Score: 110.000000  Q:1 to 23  R:837 to 857 Align Len (22) (72.73%) (77.27%)

   Query:    3' GUUUGUGGUAACAGUGUGAGGU 5'
                |||||||||  | | : |||||
   Ref:      5' CAAACACCACAG-CCTTCTCCA 3'

   Energy:  -20.549999 kCal/Mol

Scores for this hit:
>hsa-miR-122	ENSG00000162430	110.00	-20.55	0.00	1 23	837 857	22	72.73%	77.27%

Score for this Scan:
Seq1,Seq2,Tot Score,Tot Energy,Max Score,Max Energy,Strand,Len1,Len2,Positions
>>hsa-miR-122	ENSG00000162430	262.00	-42.97	152.00	-22.42	401	22	2503	 2076 836
Complete

Read Sequence:ENSG00000205023  CDNA FLJ45580 fis, clone BRTHA3011510. [Source:Uniprot/SPTREMBL;Acc:Q6ZSF1](3264 nt)
=-=-=-=-=-=-=-=-=-=-=-=-=-=-=-=-=-=-=-=-=-=-=-=-=-=-=-=-=-=-=-=
Performing Scan: hsa-miR-122 vs ENSG00000205023
=-=-=-=-=-=-=-=-=-=-=-=-=-=-=-=-=-=-=-=-=-=-=-=-=-=-=-=-=-=-=-=

   Forward:	Score: 106.000000  Q:1 to 22  R:49 to 76 Align Len (27) (62.96%) (70.37%)

   Query:    3' GUUUGUGGUAAC---AG-UGUG--AGGu 5'
                ||||||||| ||    | :|:|  ||| 
   Ref:      5' CAAACACCAATGGGCCCGGCGCTGTCCt 3'

   Energy:  -20.010000 kCal/Mol

Scores for this hit:
>hsa-miR-122	ENSG00000205023	106.00	-20.01	0.00	1 22	49 76	27	62.96%	70.37%

Score for this Scan:
Seq1,Seq2,Tot Score,Tot Energy,Max Score,Max Energy,Strand,Len1,Len2,Positions
>>hsa-miR-122	ENSG00000205023	106.00	-20.01	106.00	-20.01	402	22	3264	 48
Complete

Read Sequence:ENSG00000101255  Tribbles homolog 3 (TRB-3) (Neuronal cell death-inducible putative kinase) (p65-interacting inhibitor of NF-kappaB) (SINK). [Source:Uniprot/SWISSPROT;Acc:Q96RU7](869 nt)
=-=-=-=-=-=-=-=-=-=-=-=-=-=-=-=-=-=-=-=-=-=-=-=-=-=-=-=-=-=-=-=
Performing Scan: hsa-miR-122 vs ENSG00000101255
=-=-=-=-=-=-=-=-=-=-=-=-=-=-=-=-=-=-=-=-=-=-=-=-=-=-=-=-=-=-=-=

   Forward:	Score: 138.000000  Q:1 to 22  R:374 to 400 Align Len (26) (61.54%) (69.23%)

   Query:    3' GUUUGUGGUAACAG-----UGUGAGGu 5'
                ||::||||  ||||     ||| ||| 
   Ref:      5' CAGGCACCTCTGTCCAAGGACAATCCc 3'

   Energy:  -20.200001 kCal/Mol

Scores for this hit:
>hsa-miR-122	ENSG00000101255	138.00	-20.20	0.00	1 22	374 400	26	61.54%	69.23%


   Forward:	Score: 113.000000  Q:6 to 23  R:338 to 359 Align Len (18) (77.78%) (83.33%)

   Query:    3' guuugUGGUAACAG-UGUGAGGU 5'
                     |||| |||| :| |||||
   Ref:      5' tttgtACCAGTGTCGGC-CTCCA 3'

   Energy:  -22.590000 kCal/Mol

Scores for this hit:
>hsa-miR-122	ENSG00000101255	113.00	-22.59	0.00	6 23	338 359	18	77.78%	83.33%


   Forward:	Score: 95.000000  Q:1 to 22  R:533 to 568 Align Len (35) (40.00%) (48.57%)

   Query:    3' GUUUGUGGUAACAG--------------UGUGAGGu 5'
                | |:||:|  ||||              |: |||| 
   Ref:      5' CCAGCATCTCTGTCCTCTTGATTAAGAGATTCTCCt 3'

   Energy:  -20.840000 kCal/Mol

Scores for this hit:
>hsa-miR-122	ENSG00000101255	95.00	-20.84	0.00	1 22	533 568	35	40.00%	48.57%

Score for this Scan:
Seq1,Seq2,Tot Score,Tot Energy,Max Score,Max Energy,Strand,Len1,Len2,Positions
>>hsa-miR-122	ENSG00000101255	346.00	-63.63	138.00	-22.59	403	22	869	 373 337 532
Complete

Read Sequence:ENSG00000140326  Codanin-1. [Source:Uniprot/SWISSPROT;Acc:Q8IWY9](927 nt)
=-=-=-=-=-=-=-=-=-=-=-=-=-=-=-=-=-=-=-=-=-=-=-=-=-=-=-=-=-=-=-=
Performing Scan: hsa-miR-122 vs ENSG00000140326
=-=-=-=-=-=-=-=-=-=-=-=-=-=-=-=-=-=-=-=-=-=-=-=-=-=-=-=-=-=-=-=

   Forward:	Score: 147.000000  Q:5 to 23  R:719 to 737 Align Len (18) (72.22%) (77.78%)

   Query:    3' guuuGUGGUAACAGUGUGAGGU 5'
                    ||||| |   :|||||||
   Ref:      5' gtcgCACCACT---GCACTCCA 3'

   Energy:  -20.690001 kCal/Mol

Scores for this hit:
>hsa-miR-122	ENSG00000140326	147.00	-20.69	0.00	5 23	719 737	18	72.22%	77.78%

Score for this Scan:
Seq1,Seq2,Tot Score,Tot Energy,Max Score,Max Energy,Strand,Len1,Len2,Positions
>>hsa-miR-122	ENSG00000140326	147.00	-20.69	147.00	-20.69	404	22	927	 718
Complete

Read Sequence:ENSG00000143819  Epoxide hydrolase 1 (EC 3.3.2.9) (Microsomal epoxide hydrolase) (Epoxide hydratase). [Source:Uniprot/SWISSPROT;Acc:P07099](212 nt)
=-=-=-=-=-=-=-=-=-=-=-=-=-=-=-=-=-=-=-=-=-=-=-=-=-=-=-=-=-=-=-=
Performing Scan: hsa-miR-122 vs ENSG00000143819
=-=-=-=-=-=-=-=-=-=-=-=-=-=-=-=-=-=-=-=-=-=-=-=-=-=-=-=-=-=-=-=
Score for this Scan:
No Hits Found above Threshold
Complete

Read Sequence:ENSG00000116711  Cytosolic phospholipase A2 (cPLA2) (Phospholipase A2 group IVA) [Includes: Phospholipase A2 (EC 3.1.1.4) (Phosphatidylcholine 2- acylhydrolase); Lysophospholipase (EC 3.1.1.5)]. [Source:Uniprot/SWISSPROT;Acc:P47712](473 nt)
=-=-=-=-=-=-=-=-=-=-=-=-=-=-=-=-=-=-=-=-=-=-=-=-=-=-=-=-=-=-=-=
Performing Scan: hsa-miR-122 vs ENSG00000116711
=-=-=-=-=-=-=-=-=-=-=-=-=-=-=-=-=-=-=-=-=-=-=-=-=-=-=-=-=-=-=-=
Score for this Scan:
No Hits Found above Threshold
Complete

Read Sequence:ENSG00000122136  Odorant-binding protein 2a precursor (OBPIIa). [Source:Uniprot/SWISSPROT;Acc:Q9NY56](12 nt)
=-=-=-=-=-=-=-=-=-=-=-=-=-=-=-=-=-=-=-=-=-=-=-=-=-=-=-=-=-=-=-=
Performing Scan: hsa-miR-122 vs ENSG00000122136
=-=-=-=-=-=-=-=-=-=-=-=-=-=-=-=-=-=-=-=-=-=-=-=-=-=-=-=-=-=-=-=
Score for this Scan:
No Hits Found above Threshold
Complete

Read Sequence:ENSG00000072163  LIM and senescent cell antigen-like-containing domain protein 2 (Particularly interesting new Cys-His protein 2) (PINCH-2) (LIM-like protein 2). [Source:Uniprot/SWISSPROT;Acc:Q7Z4I7](853 nt)
=-=-=-=-=-=-=-=-=-=-=-=-=-=-=-=-=-=-=-=-=-=-=-=-=-=-=-=-=-=-=-=
Performing Scan: hsa-miR-122 vs ENSG00000072163
=-=-=-=-=-=-=-=-=-=-=-=-=-=-=-=-=-=-=-=-=-=-=-=-=-=-=-=-=-=-=-=
Score for this Scan:
No Hits Found above Threshold
Complete

Read Sequence:ENSG00000166145  Kunitz-type protease inhibitor 1 precursor (Hepatocyte growth factor activator inhibitor type 1) (HAI-1). [Source:Uniprot/SWISSPROT;Acc:O43278](679 nt)
=-=-=-=-=-=-=-=-=-=-=-=-=-=-=-=-=-=-=-=-=-=-=-=-=-=-=-=-=-=-=-=
Performing Scan: hsa-miR-122 vs ENSG00000166145
=-=-=-=-=-=-=-=-=-=-=-=-=-=-=-=-=-=-=-=-=-=-=-=-=-=-=-=-=-=-=-=
Score for this Scan:
No Hits Found above Threshold
Complete

Read Sequence:ENSG00000100297  DNA replication licensing factor MCM5 (CDC46 homolog) (P1-CDC46). [Source:Uniprot/SWISSPROT;Acc:P33992](2910 nt)
=-=-=-=-=-=-=-=-=-=-=-=-=-=-=-=-=-=-=-=-=-=-=-=-=-=-=-=-=-=-=-=
Performing Scan: hsa-miR-122 vs ENSG00000100297
=-=-=-=-=-=-=-=-=-=-=-=-=-=-=-=-=-=-=-=-=-=-=-=-=-=-=-=-=-=-=-=

   Forward:	Score: 146.000000  Q:5 to 21  R:1474 to 1497 Align Len (18) (77.78%) (77.78%)

   Query:    3' guuuGUGGU--AACAGUGUGAGgu 5'
                    |||||   || |||||||  
   Ref:      5' cctgCACCACCCTGGCACACTCgg 3'

   Energy:  -20.709999 kCal/Mol

Scores for this hit:
>hsa-miR-122	ENSG00000100297	146.00	-20.71	0.00	5 21	1474 1497	18	77.78%	77.78%


   Forward:	Score: 127.000000  Q:3 to 22  R:1571 to 1594 Align Len (21) (80.95%) (80.95%)

   Query:    3' guUUG-UGGUAACAGUGU-GAGGu 5'
                  |||  |||||||| || |||| 
   Ref:      5' agAACTCCCATTGTCCCAGCTCCc 3'

   Energy:  -22.750000 kCal/Mol

Scores for this hit:
>hsa-miR-122	ENSG00000100297	127.00	-22.75	0.00	3 22	1571 1594	21	80.95%	80.95%


   Forward:	Score: 105.000000  Q:5 to 23  R:36 to 56 Align Len (18) (72.22%) (83.33%)

   Query:    3' guuuGUGGUAACAGUGUGAGGU 5'
                    ||||: |||: | |||||
   Ref:      5' tcccCACCGCTGTTTC-CTCCA 3'

   Energy:  -20.750000 kCal/Mol

Scores for this hit:
>hsa-miR-122	ENSG00000100297	105.00	-20.75	0.00	5 23	36 56	18	72.22%	83.33%


   Forward:	Score: 103.000000  Q:1 to 22  R:1684 to 1709 Align Len (25) (60.00%) (80.00%)

   Query:    3' GUUUGUGGU--AACAGUG--UGAGGu 5'
                |||:|:||:  ||| ||:  :|||| 
   Ref:      5' CAAGCGCCGCTTTGCCATTGGCTCCc 3'

   Energy:  -20.780001 kCal/Mol

Scores for this hit:
>hsa-miR-122	ENSG00000100297	103.00	-20.78	0.00	1 22	1684 1709	25	60.00%	80.00%

Score for this Scan:
Seq1,Seq2,Tot Score,Tot Energy,Max Score,Max Energy,Strand,Len1,Len2,Positions
>>hsa-miR-122	ENSG00000100297	481.00	-84.99	146.00	-22.75	410	22	2910	 1473 1570 35 1683
Complete

Read Sequence:ENSG00000137420  Nucleolar protein 7 (Nucleolar protein of 27 kDa). [Source:Uniprot/SWISSPROT;Acc:Q9UMY1](879 nt)
=-=-=-=-=-=-=-=-=-=-=-=-=-=-=-=-=-=-=-=-=-=-=-=-=-=-=-=-=-=-=-=
Performing Scan: hsa-miR-122 vs ENSG00000137420
=-=-=-=-=-=-=-=-=-=-=-=-=-=-=-=-=-=-=-=-=-=-=-=-=-=-=-=-=-=-=-=
Score for this Scan:
No Hits Found above Threshold
Complete

Read Sequence:ENSG00000168477  Cyclic AMP-dependent transcription factor ATF-6 beta (Activating transcription factor 6 beta) (ATF6-beta) (cAMP-responsive element- binding protein-like 1) (cAMP response element-binding protein-related protein) (Creb-rp) (Protein G13). [Source:Uniprot/SWISSPROT;Acc:Q99941](196 nt)
=-=-=-=-=-=-=-=-=-=-=-=-=-=-=-=-=-=-=-=-=-=-=-=-=-=-=-=-=-=-=-=
Performing Scan: hsa-miR-122 vs ENSG00000168477
=-=-=-=-=-=-=-=-=-=-=-=-=-=-=-=-=-=-=-=-=-=-=-=-=-=-=-=-=-=-=-=
Score for this Scan:
No Hits Found above Threshold
Complete

Read Sequence:ENSG00000163216  Small proline-rich protein 2B (SPR-2B). [Source:Uniprot/SWISSPROT;Acc:P35325](384 nt)
=-=-=-=-=-=-=-=-=-=-=-=-=-=-=-=-=-=-=-=-=-=-=-=-=-=-=-=-=-=-=-=
Performing Scan: hsa-miR-122 vs ENSG00000163216
=-=-=-=-=-=-=-=-=-=-=-=-=-=-=-=-=-=-=-=-=-=-=-=-=-=-=-=-=-=-=-=
Score for this Scan:
No Hits Found above Threshold
Complete

Read Sequence:ENSG00000134222  Proline/serine-rich coiled coil protein 1. [Source:Uniprot/SWISSPROT;Acc:Q6PGN9](597 nt)
=-=-=-=-=-=-=-=-=-=-=-=-=-=-=-=-=-=-=-=-=-=-=-=-=-=-=-=-=-=-=-=
Performing Scan: hsa-miR-122 vs ENSG00000134222
=-=-=-=-=-=-=-=-=-=-=-=-=-=-=-=-=-=-=-=-=-=-=-=-=-=-=-=-=-=-=-=
Score for this Scan:
No Hits Found above Threshold
Complete

Read Sequence:ENSG00000162654  Guanylate-binding protein 4 (GTP-binding protein 4) (Guanine nucleotide-binding protein 4) (GBP-4). [Source:Uniprot/SWISSPROT;Acc:Q96PP9](4106 nt)
=-=-=-=-=-=-=-=-=-=-=-=-=-=-=-=-=-=-=-=-=-=-=-=-=-=-=-=-=-=-=-=
Performing Scan: hsa-miR-122 vs ENSG00000162654
=-=-=-=-=-=-=-=-=-=-=-=-=-=-=-=-=-=-=-=-=-=-=-=-=-=-=-=-=-=-=-=

   Forward:	Score: 143.000000  Q:5 to 23  R:2707 to 2725 Align Len (18) (66.67%) (77.78%)

   Query:    3' guuuGUGGUAACAGUGUGAGGU 5'
                    |:||| |   :|||||||
   Ref:      5' atcgCGCCACT---GCACTCCA 3'

   Energy:  -20.219999 kCal/Mol

Scores for this hit:
>hsa-miR-122	ENSG00000162654	143.00	-20.22	0.00	5 23	2707 2725	18	66.67%	77.78%

Score for this Scan:
Seq1,Seq2,Tot Score,Tot Energy,Max Score,Max Energy,Strand,Len1,Len2,Positions
>>hsa-miR-122	ENSG00000162654	143.00	-20.22	143.00	-20.22	415	22	4106	 2706
Complete

Read Sequence:ENSG00000169744  LIM domain-binding protein 2 (Carboxyl-terminal LIM domain-binding protein 1) (CLIM-1) (LIM domain-binding factor CLIM1). [Source:Uniprot/SWISSPROT;Acc:O43679](1099 nt)
=-=-=-=-=-=-=-=-=-=-=-=-=-=-=-=-=-=-=-=-=-=-=-=-=-=-=-=-=-=-=-=
Performing Scan: hsa-miR-122 vs ENSG00000169744
=-=-=-=-=-=-=-=-=-=-=-=-=-=-=-=-=-=-=-=-=-=-=-=-=-=-=-=-=-=-=-=
Score for this Scan:
No Hits Found above Threshold
Complete

Read Sequence:ENSG00000147443  Docking protein 2 (Downstream of tyrosine kinase 2) (p56(dok-2)). [Source:Uniprot/SWISSPROT;Acc:O60496](432 nt)
=-=-=-=-=-=-=-=-=-=-=-=-=-=-=-=-=-=-=-=-=-=-=-=-=-=-=-=-=-=-=-=
Performing Scan: hsa-miR-122 vs ENSG00000147443
=-=-=-=-=-=-=-=-=-=-=-=-=-=-=-=-=-=-=-=-=-=-=-=-=-=-=-=-=-=-=-=
Score for this Scan:
No Hits Found above Threshold
Complete

Read Sequence:ENSG00000163395  eEF1A2 binding protein [Source:RefSeq_peptide;Acc:NP_840059](543 nt)
=-=-=-=-=-=-=-=-=-=-=-=-=-=-=-=-=-=-=-=-=-=-=-=-=-=-=-=-=-=-=-=
Performing Scan: hsa-miR-122 vs ENSG00000163395
=-=-=-=-=-=-=-=-=-=-=-=-=-=-=-=-=-=-=-=-=-=-=-=-=-=-=-=-=-=-=-=
Score for this Scan:
No Hits Found above Threshold
Complete

Read Sequence:ENSG00000113272  interphase cytoplasmic foci protein 45 [Source:RefSeq_peptide;Acc:NP_060342](1361 nt)
=-=-=-=-=-=-=-=-=-=-=-=-=-=-=-=-=-=-=-=-=-=-=-=-=-=-=-=-=-=-=-=
Performing Scan: hsa-miR-122 vs ENSG00000113272
=-=-=-=-=-=-=-=-=-=-=-=-=-=-=-=-=-=-=-=-=-=-=-=-=-=-=-=-=-=-=-=

   Forward:	Score: 144.000000  Q:7 to 23  R:1315 to 1333 Align Len (16) (75.00%) (81.25%)

   Query:    3' guuuguGGUAACAGUGUGAGGU 5'
                      |||||   :|||||||
   Ref:      5' attgtgCCATT---GCACTCCA 3'

   Energy:  -20.139999 kCal/Mol

Scores for this hit:
>hsa-miR-122	ENSG00000113272	144.00	-20.14	0.00	7 23	1315 1333	16	75.00%	81.25%

Score for this Scan:
Seq1,Seq2,Tot Score,Tot Energy,Max Score,Max Energy,Strand,Len1,Len2,Positions
>>hsa-miR-122	ENSG00000113272	144.00	-20.14	144.00	-20.14	419	22	1361	 1314
Complete

Read Sequence:ENSG00000129194  SOX-15 protein (SOX-20 protein) (SOX-12 protein). [Source:Uniprot/SWISSPROT;Acc:O60248](198 nt)
=-=-=-=-=-=-=-=-=-=-=-=-=-=-=-=-=-=-=-=-=-=-=-=-=-=-=-=-=-=-=-=
Performing Scan: hsa-miR-122 vs ENSG00000129194
=-=-=-=-=-=-=-=-=-=-=-=-=-=-=-=-=-=-=-=-=-=-=-=-=-=-=-=-=-=-=-=
Score for this Scan:
No Hits Found above Threshold
Complete

Read Sequence:ENSG00000206434  CDNA FLJ38502 fis, clone HCHON2000038. [Source:Uniprot/SPTREMBL;Acc:Q8N925](1805 nt)
=-=-=-=-=-=-=-=-=-=-=-=-=-=-=-=-=-=-=-=-=-=-=-=-=-=-=-=-=-=-=-=
Performing Scan: hsa-miR-122 vs ENSG00000206434
=-=-=-=-=-=-=-=-=-=-=-=-=-=-=-=-=-=-=-=-=-=-=-=-=-=-=-=-=-=-=-=

   Forward:	Score: 154.000000  Q:5 to 23  R:1758 to 1776 Align Len (18) (77.78%) (83.33%)

   Query:    3' guuuGUGGUAACAGUGUGAGGU 5'
                    |||||||   :|||||||
   Ref:      5' attgCACCATT---GCACTCCA 3'

   Energy:  -24.820000 kCal/Mol

Scores for this hit:
>hsa-miR-122	ENSG00000206434	154.00	-24.82	0.00	5 23	1758 1776	18	77.78%	83.33%

Score for this Scan:
Seq1,Seq2,Tot Score,Tot Energy,Max Score,Max Energy,Strand,Len1,Len2,Positions
>>hsa-miR-122	ENSG00000206434	154.00	-24.82	154.00	-24.82	421	22	1805	 1757
Complete

Read Sequence:ENSG00000106144  Caspase-2 precursor (EC 3.4.22.55) (CASP-2) (ICH-1 protease) (ICH- 1L/1S) [Contains: Caspase-2 subunit p18; Caspase-2 subunit p13; Caspase-2 subunit p12]. [Source:Uniprot/SWISSPROT;Acc:P42575](2620 nt)
=-=-=-=-=-=-=-=-=-=-=-=-=-=-=-=-=-=-=-=-=-=-=-=-=-=-=-=-=-=-=-=
Performing Scan: hsa-miR-122 vs ENSG00000106144
=-=-=-=-=-=-=-=-=-=-=-=-=-=-=-=-=-=-=-=-=-=-=-=-=-=-=-=-=-=-=-=
Score for this Scan:
No Hits Found above Threshold
Complete

Read Sequence:ENSG00000142798  Basement membrane-specific heparan sulfate proteoglycan core protein precursor (HSPG) (Perlecan) (PLC). [Source:Uniprot/SWISSPROT;Acc:P98160](3686 nt)
=-=-=-=-=-=-=-=-=-=-=-=-=-=-=-=-=-=-=-=-=-=-=-=-=-=-=-=-=-=-=-=
Performing Scan: hsa-miR-122 vs ENSG00000142798
=-=-=-=-=-=-=-=-=-=-=-=-=-=-=-=-=-=-=-=-=-=-=-=-=-=-=-=-=-=-=-=

   Forward:	Score: 134.000000  Q:4 to 22  R:1532 to 1554 Align Len (19) (63.16%) (84.21%)

   Query:    3' guuUGUGGUA-ACAGUGUGAGGu 5'
                   ||:|| | || ::|:|||| 
   Ref:      5' tggACGCCCTGTGCTGCGCTCCt 3'

   Energy:  -22.260000 kCal/Mol

Scores for this hit:
>hsa-miR-122	ENSG00000142798	134.00	-22.26	0.00	4 22	1532 1554	19	63.16%	84.21%


   Forward:	Score: 119.000000  Q:1 to 21  R:1067 to 1089 Align Len (21) (52.38%) (80.95%)

   Query:    3' GUUUGUGGUAACA-GUGUGAGgu 5'
                |::: :||: |||  :|||||  
   Ref:      5' CGGGAGCCGCTGTGAGCACTCgc 3'

   Energy:  -20.370001 kCal/Mol

Scores for this hit:
>hsa-miR-122	ENSG00000142798	119.00	-20.37	0.00	1 21	1067 1089	21	52.38%	80.95%


   Forward:	Score: 108.000000  Q:5 to 22  R:2315 to 2338 Align Len (19) (63.16%) (73.68%)

   Query:    3' guuuGUGG-UAACAG-UGUGAGGu 5'
                    |||| : || | :|||| | 
   Ref:      5' gtggCACCGGGTGACAGCACTGCg 3'

   Energy:  -20.090000 kCal/Mol

Scores for this hit:
>hsa-miR-122	ENSG00000142798	108.00	-20.09	0.00	5 22	2315 2338	19	63.16%	73.68%


   Forward:	Score: 97.000000  Q:1 to 23  R:346 to 369 Align Len (24) (58.33%) (75.00%)

   Query:    3' GUUUGUGGUAACAG-UGU-GAGGU 5'
                ||:::|||   ||| :|| | |||
   Ref:      5' CAGGTACCTACGTCTGCACCGCCA 3'

   Energy:  -22.020000 kCal/Mol

Scores for this hit:
>hsa-miR-122	ENSG00000142798	97.00	-22.02	0.00	1 23	346 369	24	58.33%	75.00%


   Forward:	Score: 80.000000  Q:1 to 23  R:2777 to 2810 Align Len (34) (52.94%) (52.94%)

   Query:    3' GUUUGUG-------GUAACAGUGU---GA--GGU 5'
                || ||||       ||  | ||||   ||  |||
   Ref:      5' CACACACAGCTGGGCAAAGCCACAAGGCTGGCCA 3'

   Energy:  -20.030001 kCal/Mol

Scores for this hit:
>hsa-miR-122	ENSG00000142798	80.00	-20.03	0.00	1 23	2777 2810	34	52.94%	52.94%


   Forward:	Score: 76.000000  Q:1 to 23  R:2237 to 2260 Align Len (25) (56.00%) (76.00%)

   Query:    3' GUUUGUGGUAAC---AGUGUGAGGU 5'
                |:::|||| |||   ||| :: |||
   Ref:      5' CGGGCACC-TTGTCTTCAGGTACCA 3'

   Energy:  -20.320000 kCal/Mol

Scores for this hit:
>hsa-miR-122	ENSG00000142798	76.00	-20.32	0.00	1 23	2237 2260	25	56.00%	76.00%

Score for this Scan:
Seq1,Seq2,Tot Score,Tot Energy,Max Score,Max Energy,Strand,Len1,Len2,Positions
>>hsa-miR-122	ENSG00000142798	614.00	-125.09	134.00	-22.26	423	22	3686	 1531 1066 2314 345 2776 2236
Complete

Read Sequence:ENSG00000138029  Trifunctional enzyme subunit beta, mitochondrial precursor (TP-beta) [Includes: 3-ketoacyl-CoA thiolase (EC 2.3.1.16) (Acetyl-CoA acyltransferase) (Beta-ketothiolase)]. [Source:Uniprot/SWISSPROT;Acc:P55084](511 nt)
=-=-=-=-=-=-=-=-=-=-=-=-=-=-=-=-=-=-=-=-=-=-=-=-=-=-=-=-=-=-=-=
Performing Scan: hsa-miR-122 vs ENSG00000138029
=-=-=-=-=-=-=-=-=-=-=-=-=-=-=-=-=-=-=-=-=-=-=-=-=-=-=-=-=-=-=-=
Score for this Scan:
No Hits Found above Threshold
Complete

Read Sequence:ENSG00000173548  SH3 and PX domain containing 3 [Source:RefSeq_peptide;Acc:NP_695003](1410 nt)
=-=-=-=-=-=-=-=-=-=-=-=-=-=-=-=-=-=-=-=-=-=-=-=-=-=-=-=-=-=-=-=
Performing Scan: hsa-miR-122 vs ENSG00000173548
=-=-=-=-=-=-=-=-=-=-=-=-=-=-=-=-=-=-=-=-=-=-=-=-=-=-=-=-=-=-=-=

   Forward:	Score: 119.000000  Q:6 to 22  R:876 to 899 Align Len (18) (72.22%) (77.78%)

   Query:    3' guuugUGGUAAC--AGUGUGAGGu 5'
                     |||||||   ||: |||| 
   Ref:      5' aggggACCATTGCAGCATCCTCCc 3'

   Energy:  -20.209999 kCal/Mol

Scores for this hit:
>hsa-miR-122	ENSG00000173548	119.00	-20.21	0.00	6 22	876 899	18	72.22%	77.78%


   Forward:	Score: 106.000000  Q:1 to 22  R:346 to 370 Align Len (25) (56.00%) (72.00%)

   Query:    3' GUUUGUGGU----AACAGUGUGAGGu 5'
                ||:|||||:     || ::||| || 
   Ref:      5' CAGACACCGAGGCCTGCTGCAC-CCt 3'

   Energy:  -20.350000 kCal/Mol

Scores for this hit:
>hsa-miR-122	ENSG00000173548	106.00	-20.35	0.00	1 22	346 370	25	56.00%	72.00%

Score for this Scan:
Seq1,Seq2,Tot Score,Tot Energy,Max Score,Max Energy,Strand,Len1,Len2,Positions
>>hsa-miR-122	ENSG00000173548	225.00	-40.56	119.00	-20.35	425	22	1410	 875 345
Complete

Read Sequence:ENSG00000122557  Homocysteine-responsive endoplasmic reticulum-resident ubiquitin-like domain member 2 protein. [Source:Uniprot/SWISSPROT;Acc:Q9BSE4](1028 nt)
=-=-=-=-=-=-=-=-=-=-=-=-=-=-=-=-=-=-=-=-=-=-=-=-=-=-=-=-=-=-=-=
Performing Scan: hsa-miR-122 vs ENSG00000122557
=-=-=-=-=-=-=-=-=-=-=-=-=-=-=-=-=-=-=-=-=-=-=-=-=-=-=-=-=-=-=-=

   Forward:	Score: 97.000000  Q:1 to 22  R:325 to 345 Align Len (21) (57.14%) (80.95%)

   Query:    3' GUUUGUGGUAACAGUGUGAGGu 5'
                |:::|:||| || | ||| :| 
   Ref:      5' CGGGCGCCA-TGGCTCACGTCt 3'

   Energy:  -21.110001 kCal/Mol

Scores for this hit:
>hsa-miR-122	ENSG00000122557	97.00	-21.11	0.00	1 22	325 345	21	57.14%	80.95%

Score for this Scan:
Seq1,Seq2,Tot Score,Tot Energy,Max Score,Max Energy,Strand,Len1,Len2,Positions
>>hsa-miR-122	ENSG00000122557	97.00	-21.11	97.00	-21.11	426	22	1028	 324
Complete

Read Sequence:ENSG00000143578  cAMP responsive element binding protein 3-like 4 [Source:RefSeq_peptide;Acc:NP_570968](294 nt)
=-=-=-=-=-=-=-=-=-=-=-=-=-=-=-=-=-=-=-=-=-=-=-=-=-=-=-=-=-=-=-=
Performing Scan: hsa-miR-122 vs ENSG00000143578
=-=-=-=-=-=-=-=-=-=-=-=-=-=-=-=-=-=-=-=-=-=-=-=-=-=-=-=-=-=-=-=
Score for this Scan:
No Hits Found above Threshold
Complete

Read Sequence:ENSG00000138162  Transforming acidic coiled-coil-containing protein 2 (Anti Zuai-1) (AZU-1). [Source:Uniprot/SWISSPROT;Acc:O95359](488 nt)
=-=-=-=-=-=-=-=-=-=-=-=-=-=-=-=-=-=-=-=-=-=-=-=-=-=-=-=-=-=-=-=
Performing Scan: hsa-miR-122 vs ENSG00000138162
=-=-=-=-=-=-=-=-=-=-=-=-=-=-=-=-=-=-=-=-=-=-=-=-=-=-=-=-=-=-=-=
Score for this Scan:
No Hits Found above Threshold
Complete

Read Sequence:ENSG00000119689  Dihydrolipoyllysine-residue succinyltransferase component of 2- oxoglutarate dehydrogenase complex, mitochondrial precursor (EC 2.3.1.61) (Dihydrolipoamide succinyltransferase component of 2- oxoglutarate dehydrogenase complex) (E2) (E2K). [Source:Uniprot/SWISSPROT;Acc:P36957](1884 nt)
=-=-=-=-=-=-=-=-=-=-=-=-=-=-=-=-=-=-=-=-=-=-=-=-=-=-=-=-=-=-=-=
Performing Scan: hsa-miR-122 vs ENSG00000119689
=-=-=-=-=-=-=-=-=-=-=-=-=-=-=-=-=-=-=-=-=-=-=-=-=-=-=-=-=-=-=-=
Score for this Scan:
No Hits Found above Threshold
Complete

Read Sequence:ENSG00000088205  ATP-dependent RNA helicase DDX18 (EC 3.6.1.-) (DEAD box protein 18) (Myc-regulated DEAD box protein) (MrDb). [Source:Uniprot/SWISSPROT;Acc:Q9NVP1](1655 nt)
=-=-=-=-=-=-=-=-=-=-=-=-=-=-=-=-=-=-=-=-=-=-=-=-=-=-=-=-=-=-=-=
Performing Scan: hsa-miR-122 vs ENSG00000088205
=-=-=-=-=-=-=-=-=-=-=-=-=-=-=-=-=-=-=-=-=-=-=-=-=-=-=-=-=-=-=-=
Score for this Scan:
No Hits Found above Threshold
Complete

Read Sequence:ENSG00000161298  Zinc finger protein 382 (KRAB/Zinc finger suppressor protein 1) (KS1). [Source:Uniprot/SWISSPROT;Acc:Q96SR6](1046 nt)
=-=-=-=-=-=-=-=-=-=-=-=-=-=-=-=-=-=-=-=-=-=-=-=-=-=-=-=-=-=-=-=
Performing Scan: hsa-miR-122 vs ENSG00000161298
=-=-=-=-=-=-=-=-=-=-=-=-=-=-=-=-=-=-=-=-=-=-=-=-=-=-=-=-=-=-=-=
Score for this Scan:
No Hits Found above Threshold
Complete

Read Sequence:ENSG00000123965  postmeiotic segregation increased 2-like 5 [Source:RefSeq_peptide;Acc:NP_777590](639 nt)
=-=-=-=-=-=-=-=-=-=-=-=-=-=-=-=-=-=-=-=-=-=-=-=-=-=-=-=-=-=-=-=
Performing Scan: hsa-miR-122 vs ENSG00000123965
=-=-=-=-=-=-=-=-=-=-=-=-=-=-=-=-=-=-=-=-=-=-=-=-=-=-=-=-=-=-=-=

   Forward:	Score: 131.000000  Q:1 to 23  R:417 to 442 Align Len (26) (69.23%) (76.92%)

   Query:    3' GUUUGU-GGUAA---CAGUGUGAGGU 5'
                |||||| :| ||   ||||||| |:|
   Ref:      5' CAAACATTCCTTGAGGTCACACGCTA 3'

   Energy:  -20.610001 kCal/Mol

Scores for this hit:
>hsa-miR-122	ENSG00000123965	131.00	-20.61	0.00	1 23	417 442	26	69.23%	76.92%

Score for this Scan:
Seq1,Seq2,Tot Score,Tot Energy,Max Score,Max Energy,Strand,Len1,Len2,Positions
>>hsa-miR-122	ENSG00000123965	131.00	-20.61	131.00	-20.61	432	22	639	 416
Complete

Read Sequence:ENSG00000080546  Sestrin-1 (p53-regulated protein PA26). [Source:Uniprot/SWISSPROT;Acc:Q9Y6P5](1102 nt)
=-=-=-=-=-=-=-=-=-=-=-=-=-=-=-=-=-=-=-=-=-=-=-=-=-=-=-=-=-=-=-=
Performing Scan: hsa-miR-122 vs ENSG00000080546
=-=-=-=-=-=-=-=-=-=-=-=-=-=-=-=-=-=-=-=-=-=-=-=-=-=-=-=-=-=-=-=
Score for this Scan:
No Hits Found above Threshold
Complete

Read Sequence:ENSG00000137074  Aprataxin (Forkhead-associated domain histidine triad-like protein) (FHA-HIT). [Source:Uniprot/SWISSPROT;Acc:Q7Z2E3](1072 nt)
=-=-=-=-=-=-=-=-=-=-=-=-=-=-=-=-=-=-=-=-=-=-=-=-=-=-=-=-=-=-=-=
Performing Scan: hsa-miR-122 vs ENSG00000137074
=-=-=-=-=-=-=-=-=-=-=-=-=-=-=-=-=-=-=-=-=-=-=-=-=-=-=-=-=-=-=-=
Score for this Scan:
No Hits Found above Threshold
Complete

Read Sequence:ENSG00000132694  Rho guanine nucleotide exchange factor 11 (PDZ-RhoGEF). [Source:Uniprot/SWISSPROT;Acc:O15085](1159 nt)
=-=-=-=-=-=-=-=-=-=-=-=-=-=-=-=-=-=-=-=-=-=-=-=-=-=-=-=-=-=-=-=
Performing Scan: hsa-miR-122 vs ENSG00000132694
=-=-=-=-=-=-=-=-=-=-=-=-=-=-=-=-=-=-=-=-=-=-=-=-=-=-=-=-=-=-=-=
Score for this Scan:
No Hits Found above Threshold
Complete

Read Sequence:ENSG00000196204  HCG2040556. [Source:Uniprot/SPTREMBL;Acc:Q6NUR6](1592 nt)
=-=-=-=-=-=-=-=-=-=-=-=-=-=-=-=-=-=-=-=-=-=-=-=-=-=-=-=-=-=-=-=
Performing Scan: hsa-miR-122 vs ENSG00000196204
=-=-=-=-=-=-=-=-=-=-=-=-=-=-=-=-=-=-=-=-=-=-=-=-=-=-=-=-=-=-=-=
Score for this Scan:
No Hits Found above Threshold
Complete

Read Sequence:ENSG00000171680  Tumor necrosis factor receptor superfamily member 25 precursor (WSL-1 protein) (Apoptosis-mediating receptor DR3) (Apoptosis-mediating receptor TRAMP) (Death domain receptor 3) (WSL protein) (Apoptosis- inducing receptor AIR) (Apo-3) (Lymphocyte-associate [Source:Uniprot/SWISSPROT;Acc:Q93038](469 nt)
=-=-=-=-=-=-=-=-=-=-=-=-=-=-=-=-=-=-=-=-=-=-=-=-=-=-=-=-=-=-=-=
Performing Scan: hsa-miR-122 vs ENSG00000171680
=-=-=-=-=-=-=-=-=-=-=-=-=-=-=-=-=-=-=-=-=-=-=-=-=-=-=-=-=-=-=-=

   Forward:	Score: 140.000000  Q:1 to 22  R:237 to 262 Align Len (25) (68.00%) (76.00%)

   Query:    3' GUUUGU--GGUAACAGUG--UGAGGu 5'
                ||::||  || | |||||  ||||| 
   Ref:      5' CAGGCAGCCCCTCGTCACCTACTCCc 3'

   Energy:  -20.780001 kCal/Mol

Scores for this hit:
>hsa-miR-122	ENSG00000171680	140.00	-20.78	0.00	1 22	237 262	25	68.00%	76.00%


   Forward:	Score: 55.000000  Q:16 to 23  R:1 to 33 Align Len (24) (25.00%) (25.00%)

   Query:    3' guuugugguaacaguGUGA-GGU---------------- 5'
                               |||| ||                 
   Ref:      5' ------ctccacgctCACTGCCTCGGAGGTCTGAGCAGA 3'

   Energy:  -20.940001 kCal/Mol

Scores for this hit:
>hsa-miR-122	ENSG00000171680	55.00	-20.94	0.00	16 23	1 33	24	25.00%	25.00%


   Forward:	Score: 55.000000  Q:16 to 23  R:373 to 412 Align Len (25) (20.00%) (20.00%)

   Query:    3' guuugugguaacaguGUGAGGU------------------ 5'
                               ||| ||                   
   Ref:      5' cccagtcccacaggcCACCCCTGGCTTGGGCTGGGTTCTG 3'

   Energy:  -23.820000 kCal/Mol

Scores for this hit:
>hsa-miR-122	ENSG00000171680	55.00	-23.82	0.00	16 23	373 412	25	20.00%	20.00%

Score for this Scan:
Seq1,Seq2,Tot Score,Tot Energy,Max Score,Max Energy,Strand,Len1,Len2,Positions
>>hsa-miR-122	ENSG00000171680	250.00	-65.54	140.00	-23.82	437	22	469	 236 0 372
Complete

Read Sequence:ENSG00000143549  Tropomyosin alpha-3 chain (Tropomyosin-3) (Tropomyosin gamma) (hTM5). [Source:Uniprot/SWISSPROT;Acc:P06753](1273 nt)
=-=-=-=-=-=-=-=-=-=-=-=-=-=-=-=-=-=-=-=-=-=-=-=-=-=-=-=-=-=-=-=
Performing Scan: hsa-miR-122 vs ENSG00000143549
=-=-=-=-=-=-=-=-=-=-=-=-=-=-=-=-=-=-=-=-=-=-=-=-=-=-=-=-=-=-=-=

   Forward:	Score: 143.000000  Q:3 to 23  R:309 to 334 Align Len (24) (70.83%) (79.17%)

   Query:    3' guUUG-UGGU-AACA--GUGUGAGGU 5'
                  |:| |||| ||||   |||:||||
   Ref:      5' gtAGCAACCATTTGTAAAACATTCCA 3'

   Energy:  -22.740000 kCal/Mol

Scores for this hit:
>hsa-miR-122	ENSG00000143549	143.00	-22.74	0.00	3 23	309 334	24	70.83%	79.17%

Score for this Scan:
Seq1,Seq2,Tot Score,Tot Energy,Max Score,Max Energy,Strand,Len1,Len2,Positions
>>hsa-miR-122	ENSG00000143549	143.00	-22.74	143.00	-22.74	438	22	1273	 308
Complete

Read Sequence:ENSG00000182308  WD repeat domain 21B [Source:RefSeq_peptide;Acc:NP_001025126](3408 nt)
=-=-=-=-=-=-=-=-=-=-=-=-=-=-=-=-=-=-=-=-=-=-=-=-=-=-=-=-=-=-=-=
Performing Scan: hsa-miR-122 vs ENSG00000182308
=-=-=-=-=-=-=-=-=-=-=-=-=-=-=-=-=-=-=-=-=-=-=-=-=-=-=-=-=-=-=-=

   Forward:	Score: 162.000000  Q:3 to 23  R:3120 to 3145 Align Len (25) (68.00%) (76.00%)

   Query:    3' guUUGU---GGUAA--CAGUGUGAGGU 5'
                  |:||   :||||  | |||||||||
   Ref:      5' atAGCATTTTCATTTAG-CACACTCCA 3'

   Energy:  -22.639999 kCal/Mol

Scores for this hit:
>hsa-miR-122	ENSG00000182308	162.00	-22.64	0.00	3 23	3120 3145	25	68.00%	76.00%


   Forward:	Score: 114.000000  Q:5 to 23  R:2622 to 2649 Align Len (24) (66.67%) (75.00%)

   Query:    3' guuuGUGGU----AACAG-UGU-GAGGU 5'
                    |||||    ||||: |:| |||||
   Ref:      5' tgtcCACCATAATTTGTTAATAGCTCCA 3'

   Energy:  -21.090000 kCal/Mol

Scores for this hit:
>hsa-miR-122	ENSG00000182308	114.00	-21.09	0.00	5 23	2622 2649	24	66.67%	75.00%

Score for this Scan:
Seq1,Seq2,Tot Score,Tot Energy,Max Score,Max Energy,Strand,Len1,Len2,Positions
>>hsa-miR-122	ENSG00000182308	276.00	-43.73	162.00	-22.64	439	22	3408	 3119 2621
Complete

Read Sequence:ENSG00000165678  Growth hormone-inducible transmembrane protein (Dermal papilla-derived protein 2) (Transmembrane BAX inhibitor motif-containing protein 5). [Source:Uniprot/SWISSPROT;Acc:Q9H3K2](823 nt)
=-=-=-=-=-=-=-=-=-=-=-=-=-=-=-=-=-=-=-=-=-=-=-=-=-=-=-=-=-=-=-=
Performing Scan: hsa-miR-122 vs ENSG00000165678
=-=-=-=-=-=-=-=-=-=-=-=-=-=-=-=-=-=-=-=-=-=-=-=-=-=-=-=-=-=-=-=

   Forward:	Score: 130.000000  Q:1 to 21  R:533 to 555 Align Len (21) (66.67%) (95.24%)

   Query:    3' GUUUG-UGGUAACAGUGUGAGgu 5'
                |||:: ::||||||:|||:||  
   Ref:      5' CAAGTGGTCATTGTTACATTCat 3'

   Energy:  -21.990000 kCal/Mol

Scores for this hit:
>hsa-miR-122	ENSG00000165678	130.00	-21.99	0.00	1 21	533 555	21	66.67%	95.24%

Score for this Scan:
Seq1,Seq2,Tot Score,Tot Energy,Max Score,Max Energy,Strand,Len1,Len2,Positions
>>hsa-miR-122	ENSG00000165678	130.00	-21.99	130.00	-21.99	440	22	823	 532
Complete

Read Sequence:ENSG00000123700  Inward rectifier potassium channel 2 (Potassium channel, inwardly rectifying subfamily J member 2) (Inward rectifier K(+) channel Kir2.1) (Cardiac inward rectifier potassium channel) (IRK1). [Source:Uniprot/SWISSPROT;Acc:P63252](3696 nt)
=-=-=-=-=-=-=-=-=-=-=-=-=-=-=-=-=-=-=-=-=-=-=-=-=-=-=-=-=-=-=-=
Performing Scan: hsa-miR-122 vs ENSG00000123700
=-=-=-=-=-=-=-=-=-=-=-=-=-=-=-=-=-=-=-=-=-=-=-=-=-=-=-=-=-=-=-=

   Forward:	Score: 106.000000  Q:5 to 22  R:3177 to 3204 Align Len (23) (56.52%) (69.57%)

   Query:    3' guuuGUGGUAACA------GUGUGAGGu 5'
                    |||::||||      || |:||| 
   Ref:      5' atggCACTGTTGTCATTTCCAAATTCCt 3'

   Energy:  -22.830000 kCal/Mol

Scores for this hit:
>hsa-miR-122	ENSG00000123700	106.00	-22.83	0.00	5 22	3177 3204	23	56.52%	69.57%

Score for this Scan:
Seq1,Seq2,Tot Score,Tot Energy,Max Score,Max Energy,Strand,Len1,Len2,Positions
>>hsa-miR-122	ENSG00000123700	106.00	-22.83	106.00	-22.83	441	22	3696	 3176
Complete

Read Sequence:ENSG00000089101  Uncharacterized protein C20orf26. [Source:Uniprot/SWISSPROT;Acc:Q8NHU2](528 nt)
=-=-=-=-=-=-=-=-=-=-=-=-=-=-=-=-=-=-=-=-=-=-=-=-=-=-=-=-=-=-=-=
Performing Scan: hsa-miR-122 vs ENSG00000089101
=-=-=-=-=-=-=-=-=-=-=-=-=-=-=-=-=-=-=-=-=-=-=-=-=-=-=-=-=-=-=-=

   Forward:	Score: 124.000000  Q:3 to 23  R:93 to 114 Align Len (20) (70.00%) (85.00%)

   Query:    3' guUUGUGGUAACAGUGUGAGGU 5'
                  |:||||:| | ||||:| ||
   Ref:      5' ggAGCACCGTAGCCACATTGCA 3'

   Energy:  -23.120001 kCal/Mol

Scores for this hit:
>hsa-miR-122	ENSG00000089101	124.00	-23.12	0.00	3 23	93 114	20	70.00%	85.00%

Score for this Scan:
Seq1,Seq2,Tot Score,Tot Energy,Max Score,Max Energy,Strand,Len1,Len2,Positions
>>hsa-miR-122	ENSG00000089101	124.00	-23.12	124.00	-23.12	442	22	528	 92
Complete

Read Sequence:ENSG00000103479  Retinoblastoma-like protein 2 (130 kDa retinoblastoma-associated protein) (PRB2) (P130) (RBR-2). [Source:Uniprot/SWISSPROT;Acc:Q08999](1347 nt)
=-=-=-=-=-=-=-=-=-=-=-=-=-=-=-=-=-=-=-=-=-=-=-=-=-=-=-=-=-=-=-=
Performing Scan: hsa-miR-122 vs ENSG00000103479
=-=-=-=-=-=-=-=-=-=-=-=-=-=-=-=-=-=-=-=-=-=-=-=-=-=-=-=-=-=-=-=
Score for this Scan:
No Hits Found above Threshold
Complete

Read Sequence:ENSG00000163749  CDNA FLJ25734 fis, clone TST05668. [Source:Uniprot/SPTREMBL;Acc:Q8N7E3](130 nt)
=-=-=-=-=-=-=-=-=-=-=-=-=-=-=-=-=-=-=-=-=-=-=-=-=-=-=-=-=-=-=-=
Performing Scan: hsa-miR-122 vs ENSG00000163749
=-=-=-=-=-=-=-=-=-=-=-=-=-=-=-=-=-=-=-=-=-=-=-=-=-=-=-=-=-=-=-=
Score for this Scan:
No Hits Found above Threshold
Complete

Read Sequence:ENSG00000067715  Synaptotagmin-1 (Synaptotagmin I) (SytI) (p65). [Source:Uniprot/SWISSPROT;Acc:P21579](2882 nt)
=-=-=-=-=-=-=-=-=-=-=-=-=-=-=-=-=-=-=-=-=-=-=-=-=-=-=-=-=-=-=-=
Performing Scan: hsa-miR-122 vs ENSG00000067715
=-=-=-=-=-=-=-=-=-=-=-=-=-=-=-=-=-=-=-=-=-=-=-=-=-=-=-=-=-=-=-=

   Forward:	Score: 126.000000  Q:1 to 23  R:1677 to 1697 Align Len (22) (63.64%) (86.36%)

   Query:    3' GUUUGUGGUAACAGUGUGAGGU 5'
                |||:|||:: ||  |:|:||||
   Ref:      5' CAAGCACTG-TGCAATATTCCA 3'

   Energy:  -20.719999 kCal/Mol

Scores for this hit:
>hsa-miR-122	ENSG00000067715	126.00	-20.72	0.00	1 23	1677 1697	22	63.64%	86.36%

Score for this Scan:
Seq1,Seq2,Tot Score,Tot Energy,Max Score,Max Energy,Strand,Len1,Len2,Positions
>>hsa-miR-122	ENSG00000067715	126.00	-20.72	126.00	-20.72	445	22	2882	 1676
Complete

Read Sequence:ENSG00000082512  TNF receptor-associated factor 5 (RING finger protein 84). [Source:Uniprot/SWISSPROT;Acc:O00463](93 nt)
=-=-=-=-=-=-=-=-=-=-=-=-=-=-=-=-=-=-=-=-=-=-=-=-=-=-=-=-=-=-=-=
Performing Scan: hsa-miR-122 vs ENSG00000082512
=-=-=-=-=-=-=-=-=-=-=-=-=-=-=-=-=-=-=-=-=-=-=-=-=-=-=-=-=-=-=-=
Score for this Scan:
No Hits Found above Threshold
Complete

Read Sequence:ENSG00000107147  Potassium channel subfamily T member 1 (KCa4.1). [Source:Uniprot/SWISSPROT;Acc:Q5JUK3](2558 nt)
=-=-=-=-=-=-=-=-=-=-=-=-=-=-=-=-=-=-=-=-=-=-=-=-=-=-=-=-=-=-=-=
Performing Scan: hsa-miR-122 vs ENSG00000107147
=-=-=-=-=-=-=-=-=-=-=-=-=-=-=-=-=-=-=-=-=-=-=-=-=-=-=-=-=-=-=-=

   Forward:	Score: 139.000000  Q:1 to 23  R:82 to 111 Align Len (30) (56.67%) (63.33%)

   Query:    3' GUUUG---UGGUA-----ACAGUGUGAGGU 5'
                | |:|   ||| |     || |||||||:|
   Ref:      5' CTAGCGTGACCCTGGGGATGGCACACTCTA 3'

   Energy:  -20.180000 kCal/Mol

Scores for this hit:
>hsa-miR-122	ENSG00000107147	139.00	-20.18	0.00	1 23	82 111	30	56.67%	63.33%


   Forward:	Score: 121.000000  Q:1 to 23  R:1055 to 1081 Align Len (27) (66.67%) (70.37%)

   Query:    3' GUUUGUGG-UAA---CA-GUGUGAGGU 5'
                |||||||| : |   || | ||| |||
   Ref:      5' CAAACACCTGCTGGGGTCCCCACCCCA 3'

   Energy:  -20.730000 kCal/Mol

Scores for this hit:
>hsa-miR-122	ENSG00000107147	121.00	-20.73	0.00	1 23	1055 1081	27	66.67%	70.37%


   Forward:	Score: 119.000000  Q:2 to 20  R:658 to 687 Align Len (26) (57.69%) (65.38%)

   Query:    3' gUUUGUGGUAA--------CAGUGUGAggu 5'
                 |:||:|||||         |||||||   
   Ref:      5' aAGACGCCATTTCCTCTACTTCACACTgaa 3'

   Energy:  -20.920000 kCal/Mol

Scores for this hit:
>hsa-miR-122	ENSG00000107147	119.00	-20.92	0.00	2 20	658 687	26	57.69%	65.38%


   Forward:	Score: 113.000000  Q:3 to 22  R:2226 to 2251 Align Len (23) (65.22%) (69.57%)

   Query:    3' guUUGUGGU-AACAG---UGUGAGGu 5'
                  ||||:|| | |||    | |||| 
   Ref:      5' agAACATCAGTGGTCCGTTCCCTCCt 3'

   Energy:  -21.209999 kCal/Mol

Scores for this hit:
>hsa-miR-122	ENSG00000107147	113.00	-21.21	0.00	3 22	2226 2251	23	65.22%	69.57%


   Forward:	Score: 71.000000  Q:2 to 18  R:2020 to 2046 Align Len (21) (57.14%) (71.43%)

   Query:    3' gUUUGUGGUA-----ACAGUGUgaggu 5'
                 |::||||||      |||:||     
   Ref:      5' gAGGCACCATGGGGGAGTCGCAtgact 3'

   Energy:  -20.750000 kCal/Mol

Scores for this hit:
>hsa-miR-122	ENSG00000107147	71.00	-20.75	0.00	2 18	2020 2046	21	57.14%	71.43%

Score for this Scan:
Seq1,Seq2,Tot Score,Tot Energy,Max Score,Max Energy,Strand,Len1,Len2,Positions
>>hsa-miR-122	ENSG00000107147	563.00	-103.79	139.00	-21.21	447	22	2558	 81 1054 657 2225 2019
Complete

Read Sequence:ENSG00000161055  Secretoglobin family 3A member 1 precursor (Uteroglobin-related protein 2) (Cytokine HIN-1) (High in normal 1) (Pneumo secretory protein 2) (PnSP-2). [Source:Uniprot/SWISSPROT;Acc:Q96QR1](125 nt)
=-=-=-=-=-=-=-=-=-=-=-=-=-=-=-=-=-=-=-=-=-=-=-=-=-=-=-=-=-=-=-=
Performing Scan: hsa-miR-122 vs ENSG00000161055
=-=-=-=-=-=-=-=-=-=-=-=-=-=-=-=-=-=-=-=-=-=-=-=-=-=-=-=-=-=-=-=
Score for this Scan:
No Hits Found above Threshold
Complete

Read Sequence:ENSG00000119778  ATPase family AAA domain-containing protein 2B. [Source:Uniprot/SWISSPROT;Acc:Q9ULI0](3375 nt)
=-=-=-=-=-=-=-=-=-=-=-=-=-=-=-=-=-=-=-=-=-=-=-=-=-=-=-=-=-=-=-=
Performing Scan: hsa-miR-122 vs ENSG00000119778
=-=-=-=-=-=-=-=-=-=-=-=-=-=-=-=-=-=-=-=-=-=-=-=-=-=-=-=-=-=-=-=
Score for this Scan:
No Hits Found above Threshold
Complete

Read Sequence:ENSG00000172766  NMDA receptor-regulated 1-like protein (NARG1-like protein). [Source:Uniprot/SWISSPROT;Acc:Q6N069](2409 nt)
=-=-=-=-=-=-=-=-=-=-=-=-=-=-=-=-=-=-=-=-=-=-=-=-=-=-=-=-=-=-=-=
Performing Scan: hsa-miR-122 vs ENSG00000172766
=-=-=-=-=-=-=-=-=-=-=-=-=-=-=-=-=-=-=-=-=-=-=-=-=-=-=-=-=-=-=-=

   Forward:	Score: 91.000000  Q:1 to 20  R:74 to 96 Align Len (20) (60.00%) (90.00%)

   Query:    3' GUUUGUGGUAACAG-UGUGAggu 5'
                ||::||:|:| ||| :||:|   
   Ref:      5' CAGGCATCGTAGTCAGCATTttt 3'

   Energy:  -21.799999 kCal/Mol

Scores for this hit:
>hsa-miR-122	ENSG00000172766	91.00	-21.80	0.00	1 20	74 96	20	60.00%	90.00%

Score for this Scan:
Seq1,Seq2,Tot Score,Tot Energy,Max Score,Max Energy,Strand,Len1,Len2,Positions
>>hsa-miR-122	ENSG00000172766	91.00	-21.80	91.00	-21.80	450	22	2409	 73
Complete

Read Sequence:ENSG00000182272  N-acetyl-beta-glucosaminyl-glycoprotein 4-beta-N- acetylgalactosaminyltransferase 1 (EC 2.4.1.244) (NGalNAc-T1) (Beta- 1,4-N-acetylgalactosaminyltransferase IV) (Beta4GalNAc-T4) (Beta4GalNAcT4). [Source:Uniprot/SWISSPROT;Acc:Q76KP1](325 nt)
=-=-=-=-=-=-=-=-=-=-=-=-=-=-=-=-=-=-=-=-=-=-=-=-=-=-=-=-=-=-=-=
Performing Scan: hsa-miR-122 vs ENSG00000182272
=-=-=-=-=-=-=-=-=-=-=-=-=-=-=-=-=-=-=-=-=-=-=-=-=-=-=-=-=-=-=-=
Score for this Scan:
No Hits Found above Threshold
Complete

Read Sequence:ENSG00000177200  Chromodomain-helicase-DNA-binding protein 9 (EC 3.6.1.-) (ATP- dependent helicase CHD9) (CHD-9) (Chromatin-related mesenchymal modulator) (CReMM) (Chromatin remodeling factor CHROM1) (Peroxisomal proliferator-activated receptor A-interacting complex 320 k [Source:Uniprot/SWISSPROT;Acc:Q3L8U1](1975 nt)
=-=-=-=-=-=-=-=-=-=-=-=-=-=-=-=-=-=-=-=-=-=-=-=-=-=-=-=-=-=-=-=
Performing Scan: hsa-miR-122 vs ENSG00000177200
=-=-=-=-=-=-=-=-=-=-=-=-=-=-=-=-=-=-=-=-=-=-=-=-=-=-=-=-=-=-=-=
Score for this Scan:
No Hits Found above Threshold
Complete

Read Sequence:ENSG00000173068  Zinc finger protein basonuclin-2. [Source:Uniprot/SWISSPROT;Acc:Q6ZN30](408 nt)
=-=-=-=-=-=-=-=-=-=-=-=-=-=-=-=-=-=-=-=-=-=-=-=-=-=-=-=-=-=-=-=
Performing Scan: hsa-miR-122 vs ENSG00000173068
=-=-=-=-=-=-=-=-=-=-=-=-=-=-=-=-=-=-=-=-=-=-=-=-=-=-=-=-=-=-=-=
Score for this Scan:
No Hits Found above Threshold
Complete

Read Sequence:ENSG00000103723  AP-3 complex subunit beta-2 (Adapter-related protein complex 3 beta-2 subunit) (Beta3B-adaptin) (Adaptor protein complex AP-3 beta-2 subunit) (AP-3 complex beta-2 subunit) (Clathrin assembly protein complex 3 beta-2 large chain) (Neuron-specific vesicle c [Source:Uniprot/SWISSPROT;Acc:Q13367](1388 nt)
=-=-=-=-=-=-=-=-=-=-=-=-=-=-=-=-=-=-=-=-=-=-=-=-=-=-=-=-=-=-=-=
Performing Scan: hsa-miR-122 vs ENSG00000103723
=-=-=-=-=-=-=-=-=-=-=-=-=-=-=-=-=-=-=-=-=-=-=-=-=-=-=-=-=-=-=-=

   Forward:	Score: 118.000000  Q:1 to 22  R:1187 to 1213 Align Len (26) (65.38%) (65.38%)

   Query:    3' GUUU-GUGGUAACAG----UGUGAGGu 5'
                ||||  |||| ||||     | |||| 
   Ref:      5' CAAAGAACCAGTGTCATAACCCCTCCc 3'

   Energy:  -20.389999 kCal/Mol

Scores for this hit:
>hsa-miR-122	ENSG00000103723	118.00	-20.39	0.00	1 22	1187 1213	26	65.38%	65.38%

Score for this Scan:
Seq1,Seq2,Tot Score,Tot Energy,Max Score,Max Energy,Strand,Len1,Len2,Positions
>>hsa-miR-122	ENSG00000103723	118.00	-20.39	118.00	-20.39	454	22	1388	 1186
Complete

Read Sequence:ENSG00000054179  Ectonucleoside triphosphate diphosphohydrolase 2 (EC 3.6.1.-) (NTPDase 2) (Ecto-ATPase) (CD39 antigen-like 1). [Source:Uniprot/SWISSPROT;Acc:Q9Y5L3](556 nt)
=-=-=-=-=-=-=-=-=-=-=-=-=-=-=-=-=-=-=-=-=-=-=-=-=-=-=-=-=-=-=-=
Performing Scan: hsa-miR-122 vs ENSG00000054179
=-=-=-=-=-=-=-=-=-=-=-=-=-=-=-=-=-=-=-=-=-=-=-=-=-=-=-=-=-=-=-=
Score for this Scan:
No Hits Found above Threshold
Complete

Read Sequence:ENSG00000105486  DNA ligase 1 (EC 6.5.1.1) (DNA ligase I) (Polydeoxyribonucleotide synthase [ATP] 1). [Source:Uniprot/SWISSPROT;Acc:P18858](203 nt)
=-=-=-=-=-=-=-=-=-=-=-=-=-=-=-=-=-=-=-=-=-=-=-=-=-=-=-=-=-=-=-=
Performing Scan: hsa-miR-122 vs ENSG00000105486
=-=-=-=-=-=-=-=-=-=-=-=-=-=-=-=-=-=-=-=-=-=-=-=-=-=-=-=-=-=-=-=
Score for this Scan:
No Hits Found above Threshold
Complete

Read Sequence:ENSG00000165943  Modulator of apoptosis 1 (MAP-1) (MAP1) (Paraneoplastic antigen Ma4). [Source:Uniprot/SWISSPROT;Acc:Q96BY2](990 nt)
=-=-=-=-=-=-=-=-=-=-=-=-=-=-=-=-=-=-=-=-=-=-=-=-=-=-=-=-=-=-=-=
Performing Scan: hsa-miR-122 vs ENSG00000165943
=-=-=-=-=-=-=-=-=-=-=-=-=-=-=-=-=-=-=-=-=-=-=-=-=-=-=-=-=-=-=-=
Score for this Scan:
No Hits Found above Threshold
Complete

Read Sequence:ENSG00000125895  Uncharacterized protein C20orf46. [Source:Uniprot/SWISSPROT;Acc:Q9NUR3](279 nt)
=-=-=-=-=-=-=-=-=-=-=-=-=-=-=-=-=-=-=-=-=-=-=-=-=-=-=-=-=-=-=-=
Performing Scan: hsa-miR-122 vs ENSG00000125895
=-=-=-=-=-=-=-=-=-=-=-=-=-=-=-=-=-=-=-=-=-=-=-=-=-=-=-=-=-=-=-=
Score for this Scan:
No Hits Found above Threshold
Complete

Read Sequence:ENSG00000189263  CDNA FLJ45109 fis, clone BRAWH3034097. [Source:Uniprot/SPTREMBL;Acc:Q6ZSZ2](1789 nt)
=-=-=-=-=-=-=-=-=-=-=-=-=-=-=-=-=-=-=-=-=-=-=-=-=-=-=-=-=-=-=-=
Performing Scan: hsa-miR-122 vs ENSG00000189263
=-=-=-=-=-=-=-=-=-=-=-=-=-=-=-=-=-=-=-=-=-=-=-=-=-=-=-=-=-=-=-=
Score for this Scan:
No Hits Found above Threshold
Complete

Read Sequence:ENSG00000134321  radical S-adenosyl methionine domain containing 2 [Source:RefSeq_peptide;Acc:NP_542388](2297 nt)
=-=-=-=-=-=-=-=-=-=-=-=-=-=-=-=-=-=-=-=-=-=-=-=-=-=-=-=-=-=-=-=
Performing Scan: hsa-miR-122 vs ENSG00000134321
=-=-=-=-=-=-=-=-=-=-=-=-=-=-=-=-=-=-=-=-=-=-=-=-=-=-=-=-=-=-=-=

   Forward:	Score: 147.000000  Q:3 to 23  R:2005 to 2023 Align Len (20) (65.00%) (80.00%)

   Query:    3' guUUGUGGUAACAGUGUGAGGU 5'
                  |:|:||| |   :|||||||
   Ref:      5' atAGCGCCACT---GCACTCCA 3'

   Energy:  -21.740000 kCal/Mol

Scores for this hit:
>hsa-miR-122	ENSG00000134321	147.00	-21.74	0.00	3 23	2005 2023	20	65.00%	80.00%

Score for this Scan:
Seq1,Seq2,Tot Score,Tot Energy,Max Score,Max Energy,Strand,Len1,Len2,Positions
>>hsa-miR-122	ENSG00000134321	147.00	-21.74	147.00	-21.74	460	22	2297	 2004
Complete

Read Sequence:ENSG00000149532  Cleavage and polyadenylation specificity factor 7 (Cleavage and polyadenylation specificity factor 59 kDa subunit) (CPSF 59 kDa subunit) (Pre-mRNA cleavage factor Im 59 kDa subunit). [Source:Uniprot/SWISSPROT;Acc:Q8N684](1979 nt)
=-=-=-=-=-=-=-=-=-=-=-=-=-=-=-=-=-=-=-=-=-=-=-=-=-=-=-=-=-=-=-=
Performing Scan: hsa-miR-122 vs ENSG00000149532
=-=-=-=-=-=-=-=-=-=-=-=-=-=-=-=-=-=-=-=-=-=-=-=-=-=-=-=-=-=-=-=
Score for this Scan:
No Hits Found above Threshold
Complete

Read Sequence:ENSG00000177602  Serine/threonine-protein kinase Haspin (EC 2.7.11.1) (Haploid germ cell-specific nuclear protein kinase) (H-Haspin) (Germ cell-specific gene 2 protein). [Source:Uniprot/SWISSPROT;Acc:Q8TF76](367 nt)
=-=-=-=-=-=-=-=-=-=-=-=-=-=-=-=-=-=-=-=-=-=-=-=-=-=-=-=-=-=-=-=
Performing Scan: hsa-miR-122 vs ENSG00000177602
=-=-=-=-=-=-=-=-=-=-=-=-=-=-=-=-=-=-=-=-=-=-=-=-=-=-=-=-=-=-=-=

   Forward:	Score: 110.000000  Q:3 to 23  R:88 to 113 Align Len (24) (70.83%) (75.00%)

   Query:    3' guUUG-UGGUAACAGUGU---GAGGU 5'
                  |||  ||||| |||||   :||||
   Ref:      5' ggAACTCCCATTCTCACAGGTTTCCA 3'

   Energy:  -20.500000 kCal/Mol

Scores for this hit:
>hsa-miR-122	ENSG00000177602	110.00	-20.50	0.00	3 23	88 113	24	70.83%	75.00%

Score for this Scan:
Seq1,Seq2,Tot Score,Tot Energy,Max Score,Max Energy,Strand,Len1,Len2,Positions
>>hsa-miR-122	ENSG00000177602	110.00	-20.50	110.00	-20.50	462	22	367	 87
Complete

Read Sequence:ENSG00000186684  CDNA FLJ16008 fis, clone NT2NE2000390, weakly similar to 25- HYDROXYVITAMIN D-1 ALPHA HYDROXYLASE, MITOCHONDRIAL (EC 1.14.-.- ). [Source:Uniprot/SPTREMBL;Acc:Q6ZNI7](855 nt)
=-=-=-=-=-=-=-=-=-=-=-=-=-=-=-=-=-=-=-=-=-=-=-=-=-=-=-=-=-=-=-=
Performing Scan: hsa-miR-122 vs ENSG00000186684
=-=-=-=-=-=-=-=-=-=-=-=-=-=-=-=-=-=-=-=-=-=-=-=-=-=-=-=-=-=-=-=
Score for this Scan:
No Hits Found above Threshold
Complete

Read Sequence:ENSG00000163544  (48 nt)
=-=-=-=-=-=-=-=-=-=-=-=-=-=-=-=-=-=-=-=-=-=-=-=-=-=-=-=-=-=-=-=
Performing Scan: hsa-miR-122 vs ENSG00000163544
=-=-=-=-=-=-=-=-=-=-=-=-=-=-=-=-=-=-=-=-=-=-=-=-=-=-=-=-=-=-=-=
Score for this Scan:
No Hits Found above Threshold
Complete

Read Sequence:ENSG00000100139  MICAL-like protein 1 (Molecule interacting with Rab13) (MIRab13). [Source:Uniprot/SWISSPROT;Acc:Q8N3F8](1188 nt)
=-=-=-=-=-=-=-=-=-=-=-=-=-=-=-=-=-=-=-=-=-=-=-=-=-=-=-=-=-=-=-=
Performing Scan: hsa-miR-122 vs ENSG00000100139
=-=-=-=-=-=-=-=-=-=-=-=-=-=-=-=-=-=-=-=-=-=-=-=-=-=-=-=-=-=-=-=
Score for this Scan:
No Hits Found above Threshold
Complete

Read Sequence:ENSG00000163374  YY1-associated protein 1 (Hepatocellular carcinoma susceptibility protein) (Hepatocellular carcinoma-associated protein 2). [Source:Uniprot/SWISSPROT;Acc:Q9H869](201 nt)
=-=-=-=-=-=-=-=-=-=-=-=-=-=-=-=-=-=-=-=-=-=-=-=-=-=-=-=-=-=-=-=
Performing Scan: hsa-miR-122 vs ENSG00000163374
=-=-=-=-=-=-=-=-=-=-=-=-=-=-=-=-=-=-=-=-=-=-=-=-=-=-=-=-=-=-=-=
Score for this Scan:
No Hits Found above Threshold
Complete

Read Sequence:ENSG00000140459  Cytochrome P450 11A1, mitochondrial precursor (EC 1.14.15.6) (CYPXIA1) (P450(scc)) (Cholesterol side-chain cleavage enzyme) (Cholesterol desmolase). [Source:Uniprot/SWISSPROT;Acc:P05108](173 nt)
=-=-=-=-=-=-=-=-=-=-=-=-=-=-=-=-=-=-=-=-=-=-=-=-=-=-=-=-=-=-=-=
Performing Scan: hsa-miR-122 vs ENSG00000140459
=-=-=-=-=-=-=-=-=-=-=-=-=-=-=-=-=-=-=-=-=-=-=-=-=-=-=-=-=-=-=-=
Score for this Scan:
No Hits Found above Threshold
Complete

Read Sequence:ENSG00000111261  MANSC domain-containing protein 1 precursor. [Source:Uniprot/SWISSPROT;Acc:Q9H8J5](762 nt)
=-=-=-=-=-=-=-=-=-=-=-=-=-=-=-=-=-=-=-=-=-=-=-=-=-=-=-=-=-=-=-=
Performing Scan: hsa-miR-122 vs ENSG00000111261
=-=-=-=-=-=-=-=-=-=-=-=-=-=-=-=-=-=-=-=-=-=-=-=-=-=-=-=-=-=-=-=
Score for this Scan:
No Hits Found above Threshold
Complete

Read Sequence:ENSG00000182912  Uncharacterized protein C21orf90. [Source:Uniprot/SWISSPROT;Acc:P59090](47 nt)
=-=-=-=-=-=-=-=-=-=-=-=-=-=-=-=-=-=-=-=-=-=-=-=-=-=-=-=-=-=-=-=
Performing Scan: hsa-miR-122 vs ENSG00000182912
=-=-=-=-=-=-=-=-=-=-=-=-=-=-=-=-=-=-=-=-=-=-=-=-=-=-=-=-=-=-=-=
Score for this Scan:
No Hits Found above Threshold
Complete

Read Sequence:ENSG00000160336  zinc finger protein 761 [Source:RefSeq_peptide;Acc:NP_001008401](1512 nt)
=-=-=-=-=-=-=-=-=-=-=-=-=-=-=-=-=-=-=-=-=-=-=-=-=-=-=-=-=-=-=-=
Performing Scan: hsa-miR-122 vs ENSG00000160336
=-=-=-=-=-=-=-=-=-=-=-=-=-=-=-=-=-=-=-=-=-=-=-=-=-=-=-=-=-=-=-=
Score for this Scan:
No Hits Found above Threshold
Complete

Read Sequence:ENSG00000170786  epidermal retinal dehydrogenase 2 [Source:RefSeq_peptide;Acc:NP_620419](1471 nt)
=-=-=-=-=-=-=-=-=-=-=-=-=-=-=-=-=-=-=-=-=-=-=-=-=-=-=-=-=-=-=-=
Performing Scan: hsa-miR-122 vs ENSG00000170786
=-=-=-=-=-=-=-=-=-=-=-=-=-=-=-=-=-=-=-=-=-=-=-=-=-=-=-=-=-=-=-=
Score for this Scan:
No Hits Found above Threshold
Complete

Read Sequence:ENSG00000163683  Uncharacterized protein C4orf34. [Source:Uniprot/SWISSPROT;Acc:Q96QK8](1198 nt)
=-=-=-=-=-=-=-=-=-=-=-=-=-=-=-=-=-=-=-=-=-=-=-=-=-=-=-=-=-=-=-=
Performing Scan: hsa-miR-122 vs ENSG00000163683
=-=-=-=-=-=-=-=-=-=-=-=-=-=-=-=-=-=-=-=-=-=-=-=-=-=-=-=-=-=-=-=

   Forward:	Score: 92.000000  Q:3 to 23  R:27 to 45 Align Len (21) (61.90%) (71.43%)

   Query:    3' guUUGUGGUAACAGUGUG-AGGU 5'
                  ||||||    |::|||  |||
   Ref:      5' ttAACACC----TTGCACGACCA 3'

   Energy:  -20.120001 kCal/Mol

Scores for this hit:
>hsa-miR-122	ENSG00000163683	92.00	-20.12	0.00	3 23	27 45	21	61.90%	71.43%

Score for this Scan:
Seq1,Seq2,Tot Score,Tot Energy,Max Score,Max Energy,Strand,Len1,Len2,Positions
>>hsa-miR-122	ENSG00000163683	92.00	-20.12	92.00	-20.12	472	22	1198	 26
Complete

Read Sequence:ENSG00000007392  Putative RNA-binding protein Luc7-like 1 (SR+89) (Putative SR protein LUC7B1). [Source:Uniprot/SWISSPROT;Acc:Q9NQ29](993 nt)
=-=-=-=-=-=-=-=-=-=-=-=-=-=-=-=-=-=-=-=-=-=-=-=-=-=-=-=-=-=-=-=
Performing Scan: hsa-miR-122 vs ENSG00000007392
=-=-=-=-=-=-=-=-=-=-=-=-=-=-=-=-=-=-=-=-=-=-=-=-=-=-=-=-=-=-=-=
Score for this Scan:
No Hits Found above Threshold
Complete

Read Sequence:ENSG00000143149  4-trimethylaminobutyraldehyde dehydrogenase (EC 1.2.1.47) (TMABADH) (Aldehyde dehydrogenase 9A1) (EC 1.2.1.3) (Aldehyde dehydrogenase E3 isozyme) (Gamma-aminobutyraldehyde dehydrogenase) (EC 1.2.1.19) (R- aminobutyraldehyde dehydrogenase). [Source:Uniprot/SWISSPROT;Acc:P49189](834 nt)
=-=-=-=-=-=-=-=-=-=-=-=-=-=-=-=-=-=-=-=-=-=-=-=-=-=-=-=-=-=-=-=
Performing Scan: hsa-miR-122 vs ENSG00000143149
=-=-=-=-=-=-=-=-=-=-=-=-=-=-=-=-=-=-=-=-=-=-=-=-=-=-=-=-=-=-=-=
Score for this Scan:
No Hits Found above Threshold
Complete

Read Sequence:ENSG00000204622  MHC class I HLA-J antigen (Fragment). [Source:Uniprot/SPTREMBL;Acc:Q30175](897 nt)
=-=-=-=-=-=-=-=-=-=-=-=-=-=-=-=-=-=-=-=-=-=-=-=-=-=-=-=-=-=-=-=
Performing Scan: hsa-miR-122 vs ENSG00000204622
=-=-=-=-=-=-=-=-=-=-=-=-=-=-=-=-=-=-=-=-=-=-=-=-=-=-=-=-=-=-=-=
Score for this Scan:
No Hits Found above Threshold
Complete

Read Sequence:ENSG00000105705  Splicing factor 4 (RNA-binding protein RBP). [Source:Uniprot/SWISSPROT;Acc:Q8IWZ8](1599 nt)
=-=-=-=-=-=-=-=-=-=-=-=-=-=-=-=-=-=-=-=-=-=-=-=-=-=-=-=-=-=-=-=
Performing Scan: hsa-miR-122 vs ENSG00000105705
=-=-=-=-=-=-=-=-=-=-=-=-=-=-=-=-=-=-=-=-=-=-=-=-=-=-=-=-=-=-=-=

   Forward:	Score: 68.000000  Q:7 to 23  R:1543 to 1569 Align Len (21) (61.90%) (71.43%)

   Query:    3' guuuguGGUAACAGUG-UGA-GGU--- 5'
                      ||:||||||| | | ||:   
   Ref:      5' ccccttCCGTTGTCACGAGTGCCGTGC 3'

   Energy:  -23.750000 kCal/Mol

Scores for this hit:
>hsa-miR-122	ENSG00000105705	68.00	-23.75	0.00	7 23	1543 1569	21	61.90%	71.43%

Score for this Scan:
Seq1,Seq2,Tot Score,Tot Energy,Max Score,Max Energy,Strand,Len1,Len2,Positions
>>hsa-miR-122	ENSG00000105705	68.00	-23.75	68.00	-23.75	476	22	1599	 1542
Complete

Read Sequence:ENSG00000181481  RING finger protein 135. [Source:Uniprot/SWISSPROT;Acc:Q8IUD6](716 nt)
=-=-=-=-=-=-=-=-=-=-=-=-=-=-=-=-=-=-=-=-=-=-=-=-=-=-=-=-=-=-=-=
Performing Scan: hsa-miR-122 vs ENSG00000181481
=-=-=-=-=-=-=-=-=-=-=-=-=-=-=-=-=-=-=-=-=-=-=-=-=-=-=-=-=-=-=-=

   Forward:	Score: 139.000000  Q:1 to 23  R:548 to 572 Align Len (25) (72.00%) (80.00%)

   Query:    3' GUUUGUGGUAACA---GUGUGAGGU 5'
                || |||:||||||   ||||| :||
   Ref:      5' CACACATCATTGTAGCCACACATCA 3'

   Energy:  -22.930000 kCal/Mol

Scores for this hit:
>hsa-miR-122	ENSG00000181481	139.00	-22.93	0.00	1 23	548 572	25	72.00%	80.00%

Score for this Scan:
Seq1,Seq2,Tot Score,Tot Energy,Max Score,Max Energy,Strand,Len1,Len2,Positions
>>hsa-miR-122	ENSG00000181481	139.00	-22.93	139.00	-22.93	477	22	716	 547
Complete

Read Sequence:ENSG00000111879  Uncharacterized protein C6orf60. [Source:Uniprot/SWISSPROT;Acc:Q8NB25](113 nt)
=-=-=-=-=-=-=-=-=-=-=-=-=-=-=-=-=-=-=-=-=-=-=-=-=-=-=-=-=-=-=-=
Performing Scan: hsa-miR-122 vs ENSG00000111879
=-=-=-=-=-=-=-=-=-=-=-=-=-=-=-=-=-=-=-=-=-=-=-=-=-=-=-=-=-=-=-=
Score for this Scan:
No Hits Found above Threshold
Complete

Read Sequence:ENSG00000125651  Transcription initiation factor IIF subunit alpha (EC 2.7.11.1) (TFIIF-alpha) (General transcription factor IIF subunit 1) (Transcription initiation factor RAP74) (General transcription factor IIF polypeptide 1 74 kDa subunit protein). [Source:Uniprot/SWISSPROT;Acc:P35269](652 nt)
=-=-=-=-=-=-=-=-=-=-=-=-=-=-=-=-=-=-=-=-=-=-=-=-=-=-=-=-=-=-=-=
Performing Scan: hsa-miR-122 vs ENSG00000125651
=-=-=-=-=-=-=-=-=-=-=-=-=-=-=-=-=-=-=-=-=-=-=-=-=-=-=-=-=-=-=-=
Score for this Scan:
No Hits Found above Threshold
Complete

Read Sequence:ENSG00000120437  Acetyl-CoA acetyltransferase, cytosolic (EC 2.3.1.9) (Cytosolic acetoacetyl-CoA thiolase) (Acetyl CoA transferase-like protein). [Source:Uniprot/SWISSPROT;Acc:Q9BWD1](226 nt)
=-=-=-=-=-=-=-=-=-=-=-=-=-=-=-=-=-=-=-=-=-=-=-=-=-=-=-=-=-=-=-=
Performing Scan: hsa-miR-122 vs ENSG00000120437
=-=-=-=-=-=-=-=-=-=-=-=-=-=-=-=-=-=-=-=-=-=-=-=-=-=-=-=-=-=-=-=
Score for this Scan:
No Hits Found above Threshold
Complete

Read Sequence:ENSG00000137808  NADPH oxidase 5 (EC 1.6.3.-). [Source:Uniprot/SWISSPROT;Acc:Q96PH1](426 nt)
=-=-=-=-=-=-=-=-=-=-=-=-=-=-=-=-=-=-=-=-=-=-=-=-=-=-=-=-=-=-=-=
Performing Scan: hsa-miR-122 vs ENSG00000137808
=-=-=-=-=-=-=-=-=-=-=-=-=-=-=-=-=-=-=-=-=-=-=-=-=-=-=-=-=-=-=-=
Score for this Scan:
No Hits Found above Threshold
Complete

Read Sequence:ENSG00000099985  Oncostatin-M precursor (OSM). [Source:Uniprot/SWISSPROT;Acc:P13725](1051 nt)
=-=-=-=-=-=-=-=-=-=-=-=-=-=-=-=-=-=-=-=-=-=-=-=-=-=-=-=-=-=-=-=
Performing Scan: hsa-miR-122 vs ENSG00000099985
=-=-=-=-=-=-=-=-=-=-=-=-=-=-=-=-=-=-=-=-=-=-=-=-=-=-=-=-=-=-=-=
Score for this Scan:
No Hits Found above Threshold
Complete

Read Sequence:ENSG00000179363  Transmembrane protein 31. [Source:Uniprot/SWISSPROT;Acc:Q5JXX7](30 nt)
=-=-=-=-=-=-=-=-=-=-=-=-=-=-=-=-=-=-=-=-=-=-=-=-=-=-=-=-=-=-=-=
Performing Scan: hsa-miR-122 vs ENSG00000179363
=-=-=-=-=-=-=-=-=-=-=-=-=-=-=-=-=-=-=-=-=-=-=-=-=-=-=-=-=-=-=-=
Score for this Scan:
No Hits Found above Threshold
Complete

Read Sequence:ENSG00000206125  (1467 nt)
=-=-=-=-=-=-=-=-=-=-=-=-=-=-=-=-=-=-=-=-=-=-=-=-=-=-=-=-=-=-=-=
Performing Scan: hsa-miR-122 vs ENSG00000206125
=-=-=-=-=-=-=-=-=-=-=-=-=-=-=-=-=-=-=-=-=-=-=-=-=-=-=-=-=-=-=-=

   Forward:	Score: 130.000000  Q:1 to 23  R:260 to 283 Align Len (24) (66.67%) (79.17%)

   Query:    3' GUUUGUGGUAACAG--UGUGAGGU 5'
                ||: :||| |||||   ||||:||
   Ref:      5' CAGCTACCTTTGTCTTTCACTTCA 3'

   Energy:  -23.420000 kCal/Mol

Scores for this hit:
>hsa-miR-122	ENSG00000206125	130.00	-23.42	0.00	1 23	260 283	24	66.67%	79.17%

Score for this Scan:
Seq1,Seq2,Tot Score,Tot Energy,Max Score,Max Energy,Strand,Len1,Len2,Positions
>>hsa-miR-122	ENSG00000206125	130.00	-23.42	130.00	-23.42	484	22	1467	 259
Complete

Read Sequence:ENSG00000167914  Gasdermin. [Source:Uniprot/SWISSPROT;Acc:Q96QA5](708 nt)
=-=-=-=-=-=-=-=-=-=-=-=-=-=-=-=-=-=-=-=-=-=-=-=-=-=-=-=-=-=-=-=
Performing Scan: hsa-miR-122 vs ENSG00000167914
=-=-=-=-=-=-=-=-=-=-=-=-=-=-=-=-=-=-=-=-=-=-=-=-=-=-=-=-=-=-=-=
Score for this Scan:
No Hits Found above Threshold
Complete

Read Sequence:ENSG00000160271  Ral guanine nucleotide dissociation stimulator (RalGEF) (RalGDS). [Source:Uniprot/SWISSPROT;Acc:Q12967](867 nt)
=-=-=-=-=-=-=-=-=-=-=-=-=-=-=-=-=-=-=-=-=-=-=-=-=-=-=-=-=-=-=-=
Performing Scan: hsa-miR-122 vs ENSG00000160271
=-=-=-=-=-=-=-=-=-=-=-=-=-=-=-=-=-=-=-=-=-=-=-=-=-=-=-=-=-=-=-=

   Forward:	Score: 142.000000  Q:5 to 22  R:294 to 314 Align Len (17) (76.47%) (82.35%)

   Query:    3' guuuGUGGUAACAGUGUGAGGu 5'
                    ||||  ||| |||||:| 
   Ref:      5' gcgcCACCTCTGT-ACACTTCc 3'

   Energy:  -20.350000 kCal/Mol

Scores for this hit:
>hsa-miR-122	ENSG00000160271	142.00	-20.35	0.00	5 22	294 314	17	76.47%	82.35%


   Forward:	Score: 110.000000  Q:1 to 22  R:645 to 665 Align Len (22) (68.18%) (81.82%)

   Query:    3' GUUUGUGGUAACAGU-GUGAGGu 5'
                |||:::||||  ||| |||| | 
   Ref:      5' CAAGTGCCAT--TCACCACTGCg 3'

   Energy:  -20.110001 kCal/Mol

Scores for this hit:
>hsa-miR-122	ENSG00000160271	110.00	-20.11	0.00	1 22	645 665	22	68.18%	81.82%


   Forward:	Score: 93.000000  Q:1 to 22  R:315 to 344 Align Len (29) (51.72%) (55.17%)

   Query:    3' GUUUGUGGUA------ACA--GUGUGAGGu 5'
                | :||||| |      |||    |||| | 
   Ref:      5' CTGACACCTTCCCAGGTGTGGGTCACTGCc 3'

   Energy:  -21.430000 kCal/Mol

Scores for this hit:
>hsa-miR-122	ENSG00000160271	93.00	-21.43	0.00	1 22	315 344	29	51.72%	55.17%

Score for this Scan:
Seq1,Seq2,Tot Score,Tot Energy,Max Score,Max Energy,Strand,Len1,Len2,Positions
>>hsa-miR-122	ENSG00000160271	345.00	-61.89	142.00	-21.43	486	22	867	 293 644 314
Complete

Read Sequence:ENSG00000160199  Homeobox protein PKNOX1 (PBX/knotted homeobox 1) (Homeobox protein PREP-1). [Source:Uniprot/SWISSPROT;Acc:P55347](3477 nt)
=-=-=-=-=-=-=-=-=-=-=-=-=-=-=-=-=-=-=-=-=-=-=-=-=-=-=-=-=-=-=-=
Performing Scan: hsa-miR-122 vs ENSG00000160199
=-=-=-=-=-=-=-=-=-=-=-=-=-=-=-=-=-=-=-=-=-=-=-=-=-=-=-=-=-=-=-=

   Forward:	Score: 143.000000  Q:5 to 23  R:964 to 983 Align Len (18) (72.22%) (83.33%)

   Query:    3' guuuGUGGUAACAGUGUGAGGU 5'
                    ||||:|   ||:||||||
   Ref:      5' ctctCACCGT--ACATACTCCA 3'

   Energy:  -23.730000 kCal/Mol

Scores for this hit:
>hsa-miR-122	ENSG00000160199	143.00	-23.73	0.00	5 23	964 983	18	72.22%	83.33%

Score for this Scan:
Seq1,Seq2,Tot Score,Tot Energy,Max Score,Max Energy,Strand,Len1,Len2,Positions
>>hsa-miR-122	ENSG00000160199	143.00	-23.73	143.00	-23.73	487	22	3477	 963
Complete

Read Sequence:ENSG00000110628  Organic cation transporter-like protein 2 (Imprinted multi-membrane spanning polyspecific transporter-related protein 1) (Efflux transporter-like protein) (Tumor-suppressing subchromosomal transferable fragment candidate gene 5 protein) (Tumor-suppressing [Source:Uniprot/SWISSPROT;Acc:Q96BI1](49 nt)
=-=-=-=-=-=-=-=-=-=-=-=-=-=-=-=-=-=-=-=-=-=-=-=-=-=-=-=-=-=-=-=
Performing Scan: hsa-miR-122 vs ENSG00000110628
=-=-=-=-=-=-=-=-=-=-=-=-=-=-=-=-=-=-=-=-=-=-=-=-=-=-=-=-=-=-=-=
Score for this Scan:
No Hits Found above Threshold
Complete

Read Sequence:ENSG00000116793  Putative homeodomain transcription factor 1. [Source:Uniprot/SWISSPROT;Acc:Q9UMS5](500 nt)
=-=-=-=-=-=-=-=-=-=-=-=-=-=-=-=-=-=-=-=-=-=-=-=-=-=-=-=-=-=-=-=
Performing Scan: hsa-miR-122 vs ENSG00000116793
=-=-=-=-=-=-=-=-=-=-=-=-=-=-=-=-=-=-=-=-=-=-=-=-=-=-=-=-=-=-=-=
Score for this Scan:
No Hits Found above Threshold
Complete

Read Sequence:ENSG00000186281  similar to Glycerol-3-phosphate acyltransferase, mitochondrial precursor (GPAT) (P90) (LOC643219), mRNA [Source:RefSeq_dna;Acc:XR_016369](212 nt)
=-=-=-=-=-=-=-=-=-=-=-=-=-=-=-=-=-=-=-=-=-=-=-=-=-=-=-=-=-=-=-=
Performing Scan: hsa-miR-122 vs ENSG00000186281
=-=-=-=-=-=-=-=-=-=-=-=-=-=-=-=-=-=-=-=-=-=-=-=-=-=-=-=-=-=-=-=
Score for this Scan:
No Hits Found above Threshold
Complete

Read Sequence:ENSG00000067141  Neogenin precursor. [Source:Uniprot/SWISSPROT;Acc:Q92859](745 nt)
=-=-=-=-=-=-=-=-=-=-=-=-=-=-=-=-=-=-=-=-=-=-=-=-=-=-=-=-=-=-=-=
Performing Scan: hsa-miR-122 vs ENSG00000067141
=-=-=-=-=-=-=-=-=-=-=-=-=-=-=-=-=-=-=-=-=-=-=-=-=-=-=-=-=-=-=-=
Score for this Scan:
No Hits Found above Threshold
Complete

Read Sequence:ENSG00000187191  deleted in azoospermia 3 [Source:RefSeq_peptide;Acc:NP_065097](1893 nt)
=-=-=-=-=-=-=-=-=-=-=-=-=-=-=-=-=-=-=-=-=-=-=-=-=-=-=-=-=-=-=-=
Performing Scan: hsa-miR-122 vs ENSG00000187191
=-=-=-=-=-=-=-=-=-=-=-=-=-=-=-=-=-=-=-=-=-=-=-=-=-=-=-=-=-=-=-=

   Forward:	Score: 120.000000  Q:3 to 23  R:456 to 480 Align Len (24) (75.00%) (75.00%)

   Query:    3' guUUGUG---GUAACAGUG-UGAGGU 5'
                  |||||   |||| ||||  |||||
   Ref:      5' tgAACACAAGCATT-TCACTTCTCCA 3'

   Energy:  -20.190001 kCal/Mol

Scores for this hit:
>hsa-miR-122	ENSG00000187191	120.00	-20.19	0.00	3 23	456 480	24	75.00%	75.00%

Score for this Scan:
Seq1,Seq2,Tot Score,Tot Energy,Max Score,Max Energy,Strand,Len1,Len2,Positions
>>hsa-miR-122	ENSG00000187191	120.00	-20.19	120.00	-20.19	492	22	1893	 455
Complete

Read Sequence:ENSG00000130177  Cell division cycle protein 16 homolog (CDC16Hs) (Anaphase-promoting complex subunit 6) (APC6) (Cyclosome subunit 6). [Source:Uniprot/SWISSPROT;Acc:Q13042](150 nt)
=-=-=-=-=-=-=-=-=-=-=-=-=-=-=-=-=-=-=-=-=-=-=-=-=-=-=-=-=-=-=-=
Performing Scan: hsa-miR-122 vs ENSG00000130177
=-=-=-=-=-=-=-=-=-=-=-=-=-=-=-=-=-=-=-=-=-=-=-=-=-=-=-=-=-=-=-=
Score for this Scan:
No Hits Found above Threshold
Complete

Read Sequence:ENSG00000142046  Transmembrane protein 91. [Source:Uniprot/SWISSPROT;Acc:Q6ZNR0](393 nt)
=-=-=-=-=-=-=-=-=-=-=-=-=-=-=-=-=-=-=-=-=-=-=-=-=-=-=-=-=-=-=-=
Performing Scan: hsa-miR-122 vs ENSG00000142046
=-=-=-=-=-=-=-=-=-=-=-=-=-=-=-=-=-=-=-=-=-=-=-=-=-=-=-=-=-=-=-=

   Forward:	Score: 108.000000  Q:5 to 22  R:223 to 246 Align Len (19) (73.68%) (84.21%)

   Query:    3' guuuGUGG-UAACAGUGUGA-GGu 5'
                    |||| :||||:||| | || 
   Ref:      5' tcttCACCTGTTGTTACAGTGCCt 3'

   Energy:  -20.100000 kCal/Mol

Scores for this hit:
>hsa-miR-122	ENSG00000142046	108.00	-20.10	0.00	5 22	223 246	19	73.68%	84.21%

Score for this Scan:
Seq1,Seq2,Tot Score,Tot Energy,Max Score,Max Energy,Strand,Len1,Len2,Positions
>>hsa-miR-122	ENSG00000142046	108.00	-20.10	108.00	-20.10	494	22	393	 222
Complete

Read Sequence:ENSG00000160767  Protein COTE1. [Source:Uniprot/SWISSPROT;Acc:P81408](971 nt)
=-=-=-=-=-=-=-=-=-=-=-=-=-=-=-=-=-=-=-=-=-=-=-=-=-=-=-=-=-=-=-=
Performing Scan: hsa-miR-122 vs ENSG00000160767
=-=-=-=-=-=-=-=-=-=-=-=-=-=-=-=-=-=-=-=-=-=-=-=-=-=-=-=-=-=-=-=
Score for this Scan:
No Hits Found above Threshold
Complete

Read Sequence:ENSG00000137168  Peptidyl-prolyl cis-trans isomerase-like 1 (EC 5.2.1.8) (PPIase) (Rotamase). [Source:Uniprot/SWISSPROT;Acc:Q9Y3C6](986 nt)
=-=-=-=-=-=-=-=-=-=-=-=-=-=-=-=-=-=-=-=-=-=-=-=-=-=-=-=-=-=-=-=
Performing Scan: hsa-miR-122 vs ENSG00000137168
=-=-=-=-=-=-=-=-=-=-=-=-=-=-=-=-=-=-=-=-=-=-=-=-=-=-=-=-=-=-=-=
Score for this Scan:
No Hits Found above Threshold
Complete

Read Sequence:ENSG00000173811  Coiled-coil domain-containing protein 13. [Source:Uniprot/SWISSPROT;Acc:Q8IYE1](592 nt)
=-=-=-=-=-=-=-=-=-=-=-=-=-=-=-=-=-=-=-=-=-=-=-=-=-=-=-=-=-=-=-=
Performing Scan: hsa-miR-122 vs ENSG00000173811
=-=-=-=-=-=-=-=-=-=-=-=-=-=-=-=-=-=-=-=-=-=-=-=-=-=-=-=-=-=-=-=

   Forward:	Score: 138.000000  Q:6 to 22  R:505 to 531 Align Len (21) (71.43%) (71.43%)

   Query:    3' guuugUGGU--AACA---GUGUGAGGu 5'
                     ||||  ||||   | |||||| 
   Ref:      5' tctcaACCAGTTTGTCAGCCCACTCCt 3'

   Energy:  -20.320000 kCal/Mol

Scores for this hit:
>hsa-miR-122	ENSG00000173811	138.00	-20.32	0.00	6 22	505 531	21	71.43%	71.43%

Score for this Scan:
Seq1,Seq2,Tot Score,Tot Energy,Max Score,Max Energy,Strand,Len1,Len2,Positions
>>hsa-miR-122	ENSG00000173811	138.00	-20.32	138.00	-20.32	497	22	592	 504
Complete

Read Sequence:ENSG00000112742  Dual specificity protein kinase TTK (EC 2.7.12.1) (Phosphotyrosine picked threonine-protein kinase) (PYT). [Source:Uniprot/SWISSPROT;Acc:P33981](320 nt)
=-=-=-=-=-=-=-=-=-=-=-=-=-=-=-=-=-=-=-=-=-=-=-=-=-=-=-=-=-=-=-=
Performing Scan: hsa-miR-122 vs ENSG00000112742
=-=-=-=-=-=-=-=-=-=-=-=-=-=-=-=-=-=-=-=-=-=-=-=-=-=-=-=-=-=-=-=
Score for this Scan:
No Hits Found above Threshold
Complete

Read Sequence:ENSG00000163125  Uncharacterized protein KIAA0460. [Source:Uniprot/SWISSPROT;Acc:Q5VT52](3232 nt)
=-=-=-=-=-=-=-=-=-=-=-=-=-=-=-=-=-=-=-=-=-=-=-=-=-=-=-=-=-=-=-=
Performing Scan: hsa-miR-122 vs ENSG00000163125
=-=-=-=-=-=-=-=-=-=-=-=-=-=-=-=-=-=-=-=-=-=-=-=-=-=-=-=-=-=-=-=
Score for this Scan:
No Hits Found above Threshold
Complete

Read Sequence:ENSG00000172594  Acid sphingomyelinase-like phosphodiesterase 3a precursor (EC 3.1.4.-) (ASM-like phosphodiesterase 3a). [Source:Uniprot/SWISSPROT;Acc:Q92484](312 nt)
=-=-=-=-=-=-=-=-=-=-=-=-=-=-=-=-=-=-=-=-=-=-=-=-=-=-=-=-=-=-=-=
Performing Scan: hsa-miR-122 vs ENSG00000172594
=-=-=-=-=-=-=-=-=-=-=-=-=-=-=-=-=-=-=-=-=-=-=-=-=-=-=-=-=-=-=-=
Score for this Scan:
No Hits Found above Threshold
Complete

Read Sequence:ENSG00000178229  zinc finger protein 543 [Source:RefSeq_peptide;Acc:NP_998763](1511 nt)
=-=-=-=-=-=-=-=-=-=-=-=-=-=-=-=-=-=-=-=-=-=-=-=-=-=-=-=-=-=-=-=
Performing Scan: hsa-miR-122 vs ENSG00000178229
=-=-=-=-=-=-=-=-=-=-=-=-=-=-=-=-=-=-=-=-=-=-=-=-=-=-=-=-=-=-=-=

   Forward:	Score: 122.000000  Q:4 to 23  R:906 to 925 Align Len (19) (78.95%) (84.21%)

   Query:    3' guuUGUGGUAACAGUGUGAGGU 5'
                   ||| ||||||  ||||:||
   Ref:      5' tggACA-CATTGT-CCACTTCA 3'

   Energy:  -24.440001 kCal/Mol

Scores for this hit:
>hsa-miR-122	ENSG00000178229	122.00	-24.44	0.00	4 23	906 925	19	78.95%	84.21%


   Forward:	Score: 96.000000  Q:5 to 19  R:945 to 977 Align Len (25) (56.00%) (56.00%)

   Query:    3' guuuGUGGUA-ACAG----------UGUGaggu 5'
                    |||||| ||||          ||||    
   Ref:      5' gtttCACCATGTGTCTTTACCCAATACACatac 3'

   Energy:  -20.030001 kCal/Mol

Scores for this hit:
>hsa-miR-122	ENSG00000178229	96.00	-20.03	0.00	5 19	945 977	25	56.00%	56.00%

Score for this Scan:
Seq1,Seq2,Tot Score,Tot Energy,Max Score,Max Energy,Strand,Len1,Len2,Positions
>>hsa-miR-122	ENSG00000178229	218.00	-44.47	122.00	-24.44	501	22	1511	 905 944
Complete

Read Sequence:ENSG00000164711  lipoprotein, Lp(a)-like 2 precursor [Source:RefSeq_peptide;Acc:NP_663779](2 nt)
=-=-=-=-=-=-=-=-=-=-=-=-=-=-=-=-=-=-=-=-=-=-=-=-=-=-=-=-=-=-=-=
Performing Scan: hsa-miR-122 vs ENSG00000164711
=-=-=-=-=-=-=-=-=-=-=-=-=-=-=-=-=-=-=-=-=-=-=-=-=-=-=-=-=-=-=-=
Score for this Scan:
No Hits Found above Threshold
Complete

Read Sequence:ENSG00000198912  Uncharacterized protein C1orf174 (Fragment). [Source:Uniprot/SPTREMBL;Acc:Q8IYL3](835 nt)
=-=-=-=-=-=-=-=-=-=-=-=-=-=-=-=-=-=-=-=-=-=-=-=-=-=-=-=-=-=-=-=
Performing Scan: hsa-miR-122 vs ENSG00000198912
=-=-=-=-=-=-=-=-=-=-=-=-=-=-=-=-=-=-=-=-=-=-=-=-=-=-=-=-=-=-=-=

   Forward:	Score: 128.000000  Q:1 to 23  R:392 to 409 Align Len (22) (72.73%) (72.73%)

   Query:    3' GUUUGUGGUAACAGUGUGAGGU 5'
                || ||||||    ||||| |||
   Ref:      5' CATACACCA---CCACAC-CCA 3'

   Energy:  -20.410000 kCal/Mol

Scores for this hit:
>hsa-miR-122	ENSG00000198912	128.00	-20.41	0.00	1 23	392 409	22	72.73%	72.73%


   Forward:	Score: 92.000000  Q:18 to 23  R:428 to 449 Align Len (5) (100.00%) (100.00%)

   Query:    3' guuugugguaacaguguGAGGU 5'
                                 |||||
   Ref:      5' agtagacacgggggtttCTCCA 3'

   Energy:  -20.469999 kCal/Mol

Scores for this hit:
>hsa-miR-122	ENSG00000198912	92.00	-20.47	0.00	18 23	428 449	5	100.00%	100.00%

Score for this Scan:
Seq1,Seq2,Tot Score,Tot Energy,Max Score,Max Energy,Strand,Len1,Len2,Positions
>>hsa-miR-122	ENSG00000198912	220.00	-40.88	128.00	-20.47	503	22	835	 391 427
Complete

Read Sequence:ENSG00000130177  Cell division cycle protein 16 homolog (CDC16Hs) (Anaphase-promoting complex subunit 6) (APC6) (Cyclosome subunit 6). [Source:Uniprot/SWISSPROT;Acc:Q13042](232 nt)
=-=-=-=-=-=-=-=-=-=-=-=-=-=-=-=-=-=-=-=-=-=-=-=-=-=-=-=-=-=-=-=
Performing Scan: hsa-miR-122 vs ENSG00000130177
=-=-=-=-=-=-=-=-=-=-=-=-=-=-=-=-=-=-=-=-=-=-=-=-=-=-=-=-=-=-=-=
Score for this Scan:
No Hits Found above Threshold
Complete

Read Sequence:ENSG00000164608  transposon-derived Buster3 transposase-like [Source:RefSeq_peptide;Acc:NP_071373](558 nt)
=-=-=-=-=-=-=-=-=-=-=-=-=-=-=-=-=-=-=-=-=-=-=-=-=-=-=-=-=-=-=-=
Performing Scan: hsa-miR-122 vs ENSG00000164608
=-=-=-=-=-=-=-=-=-=-=-=-=-=-=-=-=-=-=-=-=-=-=-=-=-=-=-=-=-=-=-=
Score for this Scan:
No Hits Found above Threshold
Complete

Read Sequence:ENSG00000102871  Tumor necrosis factor receptor type 1-associated DEATH domain protein (TNFR1-associated DEATH domain protein) (TNFRSF1A-associated via death domain). [Source:Uniprot/SWISSPROT;Acc:Q15628](448 nt)
=-=-=-=-=-=-=-=-=-=-=-=-=-=-=-=-=-=-=-=-=-=-=-=-=-=-=-=-=-=-=-=
Performing Scan: hsa-miR-122 vs ENSG00000102871
=-=-=-=-=-=-=-=-=-=-=-=-=-=-=-=-=-=-=-=-=-=-=-=-=-=-=-=-=-=-=-=
Score for this Scan:
No Hits Found above Threshold
Complete

Read Sequence:ENSG00000108423  Tubulin delta chain (Delta tubulin). [Source:Uniprot/SWISSPROT;Acc:Q9UJT1](832 nt)
=-=-=-=-=-=-=-=-=-=-=-=-=-=-=-=-=-=-=-=-=-=-=-=-=-=-=-=-=-=-=-=
Performing Scan: hsa-miR-122 vs ENSG00000108423
=-=-=-=-=-=-=-=-=-=-=-=-=-=-=-=-=-=-=-=-=-=-=-=-=-=-=-=-=-=-=-=

   Forward:	Score: 143.000000  Q:5 to 23  R:241 to 259 Align Len (18) (66.67%) (77.78%)

   Query:    3' guuuGUGGUAACAGUGUGAGGU 5'
                    |:||| |   :|||||||
   Ref:      5' atcgCGCCACT---GCACTCCA 3'

   Energy:  -20.219999 kCal/Mol

Scores for this hit:
>hsa-miR-122	ENSG00000108423	143.00	-20.22	0.00	5 23	241 259	18	66.67%	77.78%

Score for this Scan:
Seq1,Seq2,Tot Score,Tot Energy,Max Score,Max Energy,Strand,Len1,Len2,Positions
>>hsa-miR-122	ENSG00000108423	143.00	-20.22	143.00	-20.22	507	22	832	 240
Complete

Read Sequence:ENSG00000139537  Coiled-coil domain-containing protein 65 (Testis development protein NYD-SP28). [Source:Uniprot/SWISSPROT;Acc:Q8IXS2](131 nt)
=-=-=-=-=-=-=-=-=-=-=-=-=-=-=-=-=-=-=-=-=-=-=-=-=-=-=-=-=-=-=-=
Performing Scan: hsa-miR-122 vs ENSG00000139537
=-=-=-=-=-=-=-=-=-=-=-=-=-=-=-=-=-=-=-=-=-=-=-=-=-=-=-=-=-=-=-=
Score for this Scan:
No Hits Found above Threshold
Complete

Read Sequence:ENSG00000182866  Proto-oncogene tyrosine-protein kinase LCK (EC 2.7.10.2) (p56-LCK) (Lymphocyte cell-specific protein-tyrosine kinase) (LSK) (T cell- specific protein-tyrosine kinase). [Source:Uniprot/SWISSPROT;Acc:P06239](446 nt)
=-=-=-=-=-=-=-=-=-=-=-=-=-=-=-=-=-=-=-=-=-=-=-=-=-=-=-=-=-=-=-=
Performing Scan: hsa-miR-122 vs ENSG00000182866
=-=-=-=-=-=-=-=-=-=-=-=-=-=-=-=-=-=-=-=-=-=-=-=-=-=-=-=-=-=-=-=

   Forward:	Score: 89.000000  Q:7 to 18  R:65 to 86 Align Len (11) (90.91%) (90.91%)

   Query:    3' guuuguGGUAACAGUGUgaggu 5'
                      |||| ||||||     
   Ref:      5' cttgtgCCATAGTCACAtggcc 3'

   Energy:  -20.400000 kCal/Mol

Scores for this hit:
>hsa-miR-122	ENSG00000182866	89.00	-20.40	0.00	7 18	65 86	11	90.91%	90.91%

Score for this Scan:
Seq1,Seq2,Tot Score,Tot Energy,Max Score,Max Energy,Strand,Len1,Len2,Positions
>>hsa-miR-122	ENSG00000182866	89.00	-20.40	89.00	-20.40	509	22	446	 64
Complete

Read Sequence:ENSG00000172738  Uncharacterized protein C6orf128. [Source:Uniprot/SWISSPROT;Acc:Q8N7C4](816 nt)
=-=-=-=-=-=-=-=-=-=-=-=-=-=-=-=-=-=-=-=-=-=-=-=-=-=-=-=-=-=-=-=
Performing Scan: hsa-miR-122 vs ENSG00000172738
=-=-=-=-=-=-=-=-=-=-=-=-=-=-=-=-=-=-=-=-=-=-=-=-=-=-=-=-=-=-=-=
Score for this Scan:
No Hits Found above Threshold
Complete

Read Sequence:ENSG00000182963  Gap junction alpha-7 protein (Connexin-45) (Cx45). [Source:Uniprot/SWISSPROT;Acc:P36383](375 nt)
=-=-=-=-=-=-=-=-=-=-=-=-=-=-=-=-=-=-=-=-=-=-=-=-=-=-=-=-=-=-=-=
Performing Scan: hsa-miR-122 vs ENSG00000182963
=-=-=-=-=-=-=-=-=-=-=-=-=-=-=-=-=-=-=-=-=-=-=-=-=-=-=-=-=-=-=-=
Score for this Scan:
No Hits Found above Threshold
Complete

Read Sequence:ENSG00000117758  Syntaxin-12. [Source:Uniprot/SWISSPROT;Acc:Q86Y82](1974 nt)
=-=-=-=-=-=-=-=-=-=-=-=-=-=-=-=-=-=-=-=-=-=-=-=-=-=-=-=-=-=-=-=
Performing Scan: hsa-miR-122 vs ENSG00000117758
=-=-=-=-=-=-=-=-=-=-=-=-=-=-=-=-=-=-=-=-=-=-=-=-=-=-=-=-=-=-=-=
Score for this Scan:
No Hits Found above Threshold
Complete

Read Sequence:ENSG00000134391  Complement factor H-related protein 2 precursor (FHR-2) (H factor-like protein 2) (H factor-like 3) (DDESK59). [Source:Uniprot/SWISSPROT;Acc:P36980](135 nt)
=-=-=-=-=-=-=-=-=-=-=-=-=-=-=-=-=-=-=-=-=-=-=-=-=-=-=-=-=-=-=-=
Performing Scan: hsa-miR-122 vs ENSG00000134391
=-=-=-=-=-=-=-=-=-=-=-=-=-=-=-=-=-=-=-=-=-=-=-=-=-=-=-=-=-=-=-=
Score for this Scan:
No Hits Found above Threshold
Complete

Read Sequence:ENSG00000101276  Uncharacterized protein C20orf54 precursor. [Source:Uniprot/SWISSPROT;Acc:Q9NQ40](946 nt)
=-=-=-=-=-=-=-=-=-=-=-=-=-=-=-=-=-=-=-=-=-=-=-=-=-=-=-=-=-=-=-=
Performing Scan: hsa-miR-122 vs ENSG00000101276
=-=-=-=-=-=-=-=-=-=-=-=-=-=-=-=-=-=-=-=-=-=-=-=-=-=-=-=-=-=-=-=
Score for this Scan:
No Hits Found above Threshold
Complete

Read Sequence:ENSG00000112308  Uncharacterized protein C6orf62 (HBV X-transactivated gene 12 protein). [Source:Uniprot/SWISSPROT;Acc:Q9GZU0](1276 nt)
=-=-=-=-=-=-=-=-=-=-=-=-=-=-=-=-=-=-=-=-=-=-=-=-=-=-=-=-=-=-=-=
Performing Scan: hsa-miR-122 vs ENSG00000112308
=-=-=-=-=-=-=-=-=-=-=-=-=-=-=-=-=-=-=-=-=-=-=-=-=-=-=-=-=-=-=-=
Score for this Scan:
No Hits Found above Threshold
Complete

Read Sequence:ENSG00000115317  Serine protease HTRA2, mitochondrial precursor (EC 3.4.21.108) (High temperature requirement protein A2) (HtrA2) (Omi stress-regulated endoprotease) (Serine proteinase OMI) (Serine protease 25). [Source:Uniprot/SWISSPROT;Acc:O43464](571 nt)
=-=-=-=-=-=-=-=-=-=-=-=-=-=-=-=-=-=-=-=-=-=-=-=-=-=-=-=-=-=-=-=
Performing Scan: hsa-miR-122 vs ENSG00000115317
=-=-=-=-=-=-=-=-=-=-=-=-=-=-=-=-=-=-=-=-=-=-=-=-=-=-=-=-=-=-=-=
Score for this Scan:
No Hits Found above Threshold
Complete

Read Sequence:ENSG00000079277  MAP kinase-interacting serine/threonine-protein kinase 1 (EC 2.7.11.1) (MAP kinase signal-integrating kinase 1) (Mnk1). [Source:Uniprot/SWISSPROT;Acc:Q9BUB5](1157 nt)
=-=-=-=-=-=-=-=-=-=-=-=-=-=-=-=-=-=-=-=-=-=-=-=-=-=-=-=-=-=-=-=
Performing Scan: hsa-miR-122 vs ENSG00000079277
=-=-=-=-=-=-=-=-=-=-=-=-=-=-=-=-=-=-=-=-=-=-=-=-=-=-=-=-=-=-=-=
Score for this Scan:
No Hits Found above Threshold
Complete

Read Sequence:ENSG00000153807  Homeobox protein Hox-A10 (Hox-1H) (Hox-1.8) (PL). [Source:Uniprot/SWISSPROT;Acc:P31260](661 nt)
=-=-=-=-=-=-=-=-=-=-=-=-=-=-=-=-=-=-=-=-=-=-=-=-=-=-=-=-=-=-=-=
Performing Scan: hsa-miR-122 vs ENSG00000153807
=-=-=-=-=-=-=-=-=-=-=-=-=-=-=-=-=-=-=-=-=-=-=-=-=-=-=-=-=-=-=-=
Score for this Scan:
No Hits Found above Threshold
Complete

Read Sequence:ENSG00000111678  Putative C10 protein. [Source:Uniprot/SWISSPROT;Acc:Q99622](79 nt)
=-=-=-=-=-=-=-=-=-=-=-=-=-=-=-=-=-=-=-=-=-=-=-=-=-=-=-=-=-=-=-=
Performing Scan: hsa-miR-122 vs ENSG00000111678
=-=-=-=-=-=-=-=-=-=-=-=-=-=-=-=-=-=-=-=-=-=-=-=-=-=-=-=-=-=-=-=
Score for this Scan:
No Hits Found above Threshold
Complete

Read Sequence:ENSG00000170634  Acylphosphatase-2 (EC 3.6.1.7) (Acylphosphate phosphohydrolase 2) (Acylphosphatase, muscle type isozyme). [Source:Uniprot/SWISSPROT;Acc:P14621](334 nt)
=-=-=-=-=-=-=-=-=-=-=-=-=-=-=-=-=-=-=-=-=-=-=-=-=-=-=-=-=-=-=-=
Performing Scan: hsa-miR-122 vs ENSG00000170634
=-=-=-=-=-=-=-=-=-=-=-=-=-=-=-=-=-=-=-=-=-=-=-=-=-=-=-=-=-=-=-=
Score for this Scan:
No Hits Found above Threshold
Complete

Read Sequence:ENSG00000138823  Microsomal triglyceride transfer protein large subunit precursor. [Source:Uniprot/SWISSPROT;Acc:P55157](621 nt)
=-=-=-=-=-=-=-=-=-=-=-=-=-=-=-=-=-=-=-=-=-=-=-=-=-=-=-=-=-=-=-=
Performing Scan: hsa-miR-122 vs ENSG00000138823
=-=-=-=-=-=-=-=-=-=-=-=-=-=-=-=-=-=-=-=-=-=-=-=-=-=-=-=-=-=-=-=
Score for this Scan:
No Hits Found above Threshold
Complete

Read Sequence:ENSG00000114744  COMM domain-containing protein 2. [Source:Uniprot/SWISSPROT;Acc:Q86X83](776 nt)
=-=-=-=-=-=-=-=-=-=-=-=-=-=-=-=-=-=-=-=-=-=-=-=-=-=-=-=-=-=-=-=
Performing Scan: hsa-miR-122 vs ENSG00000114744
=-=-=-=-=-=-=-=-=-=-=-=-=-=-=-=-=-=-=-=-=-=-=-=-=-=-=-=-=-=-=-=
Score for this Scan:
No Hits Found above Threshold
Complete

Read Sequence:ENSG00000185972  Calicin. [Source:Uniprot/SWISSPROT;Acc:Q13939](65 nt)
=-=-=-=-=-=-=-=-=-=-=-=-=-=-=-=-=-=-=-=-=-=-=-=-=-=-=-=-=-=-=-=
Performing Scan: hsa-miR-122 vs ENSG00000185972
=-=-=-=-=-=-=-=-=-=-=-=-=-=-=-=-=-=-=-=-=-=-=-=-=-=-=-=-=-=-=-=
Score for this Scan:
No Hits Found above Threshold
Complete

Read Sequence:ENSG00000107186  Multiple PDZ domain protein (Multi-PDZ domain protein 1). [Source:Uniprot/SWISSPROT;Acc:O75970](467 nt)
=-=-=-=-=-=-=-=-=-=-=-=-=-=-=-=-=-=-=-=-=-=-=-=-=-=-=-=-=-=-=-=
Performing Scan: hsa-miR-122 vs ENSG00000107186
=-=-=-=-=-=-=-=-=-=-=-=-=-=-=-=-=-=-=-=-=-=-=-=-=-=-=-=-=-=-=-=
Score for this Scan:
No Hits Found above Threshold
Complete

Read Sequence:ENSG00000106588  Proteasome subunit alpha type 2 (EC 3.4.25.1) (Proteasome component C3) (Macropain subunit C3) (Multicatalytic endopeptidase complex subunit C3). [Source:Uniprot/SWISSPROT;Acc:P25787](709 nt)
=-=-=-=-=-=-=-=-=-=-=-=-=-=-=-=-=-=-=-=-=-=-=-=-=-=-=-=-=-=-=-=
Performing Scan: hsa-miR-122 vs ENSG00000106588
=-=-=-=-=-=-=-=-=-=-=-=-=-=-=-=-=-=-=-=-=-=-=-=-=-=-=-=-=-=-=-=
Score for this Scan:
No Hits Found above Threshold
Complete

Read Sequence:ENSG00000106591  39S ribosomal protein L32, mitochondrial precursor (L32mt) (MRP-L32). [Source:Uniprot/SWISSPROT;Acc:Q9BYC8](276 nt)
=-=-=-=-=-=-=-=-=-=-=-=-=-=-=-=-=-=-=-=-=-=-=-=-=-=-=-=-=-=-=-=
Performing Scan: hsa-miR-122 vs ENSG00000106591
=-=-=-=-=-=-=-=-=-=-=-=-=-=-=-=-=-=-=-=-=-=-=-=-=-=-=-=-=-=-=-=
Score for this Scan:
No Hits Found above Threshold
Complete

Read Sequence:ENSG00000163374  YY1-associated protein 1 (Hepatocellular carcinoma susceptibility protein) (Hepatocellular carcinoma-associated protein 2). [Source:Uniprot/SWISSPROT;Acc:Q9H869](211 nt)
=-=-=-=-=-=-=-=-=-=-=-=-=-=-=-=-=-=-=-=-=-=-=-=-=-=-=-=-=-=-=-=
Performing Scan: hsa-miR-122 vs ENSG00000163374
=-=-=-=-=-=-=-=-=-=-=-=-=-=-=-=-=-=-=-=-=-=-=-=-=-=-=-=-=-=-=-=
Score for this Scan:
No Hits Found above Threshold
Complete

Read Sequence:ENSG00000105617  Leukocyte receptor cluster member 1. [Source:Uniprot/SWISSPROT;Acc:Q96BZ8](78 nt)
=-=-=-=-=-=-=-=-=-=-=-=-=-=-=-=-=-=-=-=-=-=-=-=-=-=-=-=-=-=-=-=
Performing Scan: hsa-miR-122 vs ENSG00000105617
=-=-=-=-=-=-=-=-=-=-=-=-=-=-=-=-=-=-=-=-=-=-=-=-=-=-=-=-=-=-=-=
Score for this Scan:
No Hits Found above Threshold
Complete

Read Sequence:ENSG00000163462  Tripartite motif-containing protein 46 (Tripartite, fibronectin type- III and C-terminal SPRY motif protein). [Source:Uniprot/SWISSPROT;Acc:Q7Z4K8](779 nt)
=-=-=-=-=-=-=-=-=-=-=-=-=-=-=-=-=-=-=-=-=-=-=-=-=-=-=-=-=-=-=-=
Performing Scan: hsa-miR-122 vs ENSG00000163462
=-=-=-=-=-=-=-=-=-=-=-=-=-=-=-=-=-=-=-=-=-=-=-=-=-=-=-=-=-=-=-=
Score for this Scan:
No Hits Found above Threshold
Complete

Read Sequence:ENSG00000107021  TBC1 domain family member 13. [Source:Uniprot/SWISSPROT;Acc:Q9NVG8](2552 nt)
=-=-=-=-=-=-=-=-=-=-=-=-=-=-=-=-=-=-=-=-=-=-=-=-=-=-=-=-=-=-=-=
Performing Scan: hsa-miR-122 vs ENSG00000107021
=-=-=-=-=-=-=-=-=-=-=-=-=-=-=-=-=-=-=-=-=-=-=-=-=-=-=-=-=-=-=-=

   Forward:	Score: 138.000000  Q:5 to 23  R:2427 to 2447 Align Len (18) (72.22%) (77.78%)

   Query:    3' guuuGUGGUAACAGUGUGAGGU 5'
                    || |:  ||| |||||||
   Ref:      5' aattCAGCG-GGTCTCACTCCA 3'

   Energy:  -20.840000 kCal/Mol

Scores for this hit:
>hsa-miR-122	ENSG00000107021	138.00	-20.84	0.00	5 23	2427 2447	18	72.22%	77.78%


   Forward:	Score: 124.000000  Q:5 to 23  R:1413 to 1432 Align Len (18) (77.78%) (77.78%)

   Query:    3' guuuGUGGUAACAGUGUGAGGU 5'
                    |||||  ||||| |||| 
   Ref:      5' ttctCACCA-AGTCAC-CTCCC 3'

   Energy:  -21.330000 kCal/Mol

Scores for this hit:
>hsa-miR-122	ENSG00000107021	124.00	-21.33	0.00	5 23	1413 1432	18	77.78%	77.78%


   Forward:	Score: 114.000000  Q:1 to 22  R:388 to 416 Align Len (28) (53.57%) (67.86%)

   Query:    3' GUUUGUGGU-AACA---G---UGUGAGGu 5'
                ||:| |||: || |   |   :||||:| 
   Ref:      5' CAGAAACCGCTTCTGAGCGGGGCACTTCg 3'

   Energy:  -20.020000 kCal/Mol

Scores for this hit:
>hsa-miR-122	ENSG00000107021	114.00	-20.02	0.00	1 22	388 416	28	53.57%	67.86%

Score for this Scan:
Seq1,Seq2,Tot Score,Tot Energy,Max Score,Max Energy,Strand,Len1,Len2,Positions
>>hsa-miR-122	ENSG00000107021	376.00	-62.19	138.00	-21.33	530	22	2552	 2426 1412 387
Complete

Read Sequence:ENSG00000196628  Transcription factor 4 (Immunoglobulin transcription factor 2) (ITF-2) (SL3-3 enhancer factor 2) (SEF-2). [Source:Uniprot/SWISSPROT;Acc:P15884](171 nt)
=-=-=-=-=-=-=-=-=-=-=-=-=-=-=-=-=-=-=-=-=-=-=-=-=-=-=-=-=-=-=-=
Performing Scan: hsa-miR-122 vs ENSG00000196628
=-=-=-=-=-=-=-=-=-=-=-=-=-=-=-=-=-=-=-=-=-=-=-=-=-=-=-=-=-=-=-=
Score for this Scan:
No Hits Found above Threshold
Complete

Read Sequence:ENSG00000127952  Serine/threonine/tyrosine-interacting-like protein 1 (Dual specificity protein phosphatase 24) (Map kinase phosphatase-like protein MK-STYX) (Dual specificity phosphatase inhibitor MK-STYX). [Source:Uniprot/SWISSPROT;Acc:Q9Y6J8](5 nt)
=-=-=-=-=-=-=-=-=-=-=-=-=-=-=-=-=-=-=-=-=-=-=-=-=-=-=-=-=-=-=-=
Performing Scan: hsa-miR-122 vs ENSG00000127952
=-=-=-=-=-=-=-=-=-=-=-=-=-=-=-=-=-=-=-=-=-=-=-=-=-=-=-=-=-=-=-=
Score for this Scan:
No Hits Found above Threshold
Complete

Read Sequence:ENSG00000143256  Prefoldin subunit 2. [Source:Uniprot/SWISSPROT;Acc:Q9UHV9](127 nt)
=-=-=-=-=-=-=-=-=-=-=-=-=-=-=-=-=-=-=-=-=-=-=-=-=-=-=-=-=-=-=-=
Performing Scan: hsa-miR-122 vs ENSG00000143256
=-=-=-=-=-=-=-=-=-=-=-=-=-=-=-=-=-=-=-=-=-=-=-=-=-=-=-=-=-=-=-=
Score for this Scan:
No Hits Found above Threshold
Complete

Read Sequence:ENSG00000143458  GA repeat binding protein, beta 2 [Source:RefSeq_peptide;Acc:NP_653219](415 nt)
=-=-=-=-=-=-=-=-=-=-=-=-=-=-=-=-=-=-=-=-=-=-=-=-=-=-=-=-=-=-=-=
Performing Scan: hsa-miR-122 vs ENSG00000143458
=-=-=-=-=-=-=-=-=-=-=-=-=-=-=-=-=-=-=-=-=-=-=-=-=-=-=-=-=-=-=-=
Score for this Scan:
No Hits Found above Threshold
Complete

Read Sequence:ENSG00000106852  LIM/homeobox protein Lhx6.1 (Lhx6). [Source:Uniprot/SWISSPROT;Acc:Q9UPM6](2181 nt)
=-=-=-=-=-=-=-=-=-=-=-=-=-=-=-=-=-=-=-=-=-=-=-=-=-=-=-=-=-=-=-=
Performing Scan: hsa-miR-122 vs ENSG00000106852
=-=-=-=-=-=-=-=-=-=-=-=-=-=-=-=-=-=-=-=-=-=-=-=-=-=-=-=-=-=-=-=

   Forward:	Score: 130.000000  Q:1 to 21  R:1853 to 1885 Align Len (31) (54.84%) (58.06%)

   Query:    3' GUUUG---U-GGUAACA-------GUGUGAGgu 5'
                |||:|   | |||  ||       |||||||  
   Ref:      5' CAAGCCCTACCCAGGGTCACCCAACACACTCtg 3'

   Energy:  -22.990000 kCal/Mol

Scores for this hit:
>hsa-miR-122	ENSG00000106852	130.00	-22.99	0.00	1 21	1853 1885	31	54.84%	58.06%

Score for this Scan:
Seq1,Seq2,Tot Score,Tot Energy,Max Score,Max Energy,Strand,Len1,Len2,Positions
>>hsa-miR-122	ENSG00000106852	130.00	-22.99	130.00	-22.99	535	22	2181	 1852
Complete

Read Sequence:ENSG00000182621  1-phosphatidylinositol-4,5-bisphosphate phosphodiesterase beta 1 (EC 3.1.4.11) (Phosphoinositide phospholipase C) (Phospholipase C- beta-1) (PLC-beta-1) (PLC-I) (PLC-154). [Source:Uniprot/SWISSPROT;Acc:Q9NQ66](3298 nt)
=-=-=-=-=-=-=-=-=-=-=-=-=-=-=-=-=-=-=-=-=-=-=-=-=-=-=-=-=-=-=-=
Performing Scan: hsa-miR-122 vs ENSG00000182621
=-=-=-=-=-=-=-=-=-=-=-=-=-=-=-=-=-=-=-=-=-=-=-=-=-=-=-=-=-=-=-=

   Forward:	Score: 123.000000  Q:1 to 23  R:414 to 443 Align Len (31) (58.06%) (64.52%)

   Query:    3' GUUUGUGGUA-ACAG--------UGUGAGGU 5'
                ||::| |||| ||||        || |||||
   Ref:      5' CAGGCTCCATGTGTCATGTGGAAAC-CTCCA 3'

   Energy:  -21.840000 kCal/Mol

Scores for this hit:
>hsa-miR-122	ENSG00000182621	123.00	-21.84	0.00	1 23	414 443	31	58.06%	64.52%

Score for this Scan:
Seq1,Seq2,Tot Score,Tot Energy,Max Score,Max Energy,Strand,Len1,Len2,Positions
>>hsa-miR-122	ENSG00000182621	123.00	-21.84	123.00	-21.84	536	22	3298	 413
Complete

Read Sequence:ENSG00000164011  Zinc finger protein 691. [Source:Uniprot/SWISSPROT;Acc:Q5VV52](522 nt)
=-=-=-=-=-=-=-=-=-=-=-=-=-=-=-=-=-=-=-=-=-=-=-=-=-=-=-=-=-=-=-=
Performing Scan: hsa-miR-122 vs ENSG00000164011
=-=-=-=-=-=-=-=-=-=-=-=-=-=-=-=-=-=-=-=-=-=-=-=-=-=-=-=-=-=-=-=

   Forward:	Score: 163.000000  Q:1 to 22  R:426 to 444 Align Len (21) (71.43%) (80.95%)

   Query:    3' GUUUGUGGUAACAGUGUGAGGu 5'
                ||:: |||  | ||||||||| 
   Ref:      5' CAGGGACC--T-TCACACTCCc 3'

   Energy:  -22.799999 kCal/Mol

Scores for this hit:
>hsa-miR-122	ENSG00000164011	163.00	-22.80	0.00	1 22	426 444	21	71.43%	80.95%

Score for this Scan:
Seq1,Seq2,Tot Score,Tot Energy,Max Score,Max Energy,Strand,Len1,Len2,Positions
>>hsa-miR-122	ENSG00000164011	163.00	-22.80	163.00	-22.80	537	22	522	 425
Complete

Read Sequence:ENSG00000185262  Protein FAM100B. [Source:Uniprot/SWISSPROT;Acc:Q8IYN6](763 nt)
=-=-=-=-=-=-=-=-=-=-=-=-=-=-=-=-=-=-=-=-=-=-=-=-=-=-=-=-=-=-=-=
Performing Scan: hsa-miR-122 vs ENSG00000185262
=-=-=-=-=-=-=-=-=-=-=-=-=-=-=-=-=-=-=-=-=-=-=-=-=-=-=-=-=-=-=-=
Score for this Scan:
No Hits Found above Threshold
Complete

Read Sequence:ENSG00000186522  Septin-10. [Source:Uniprot/SWISSPROT;Acc:Q9P0V9](1658 nt)
=-=-=-=-=-=-=-=-=-=-=-=-=-=-=-=-=-=-=-=-=-=-=-=-=-=-=-=-=-=-=-=
Performing Scan: hsa-miR-122 vs ENSG00000186522
=-=-=-=-=-=-=-=-=-=-=-=-=-=-=-=-=-=-=-=-=-=-=-=-=-=-=-=-=-=-=-=
Score for this Scan:
No Hits Found above Threshold
Complete

Read Sequence:ENSG00000175097  V(D)J recombination-activating protein 2 (RAG-2). [Source:Uniprot/SWISSPROT;Acc:P55895](640 nt)
=-=-=-=-=-=-=-=-=-=-=-=-=-=-=-=-=-=-=-=-=-=-=-=-=-=-=-=-=-=-=-=
Performing Scan: hsa-miR-122 vs ENSG00000175097
=-=-=-=-=-=-=-=-=-=-=-=-=-=-=-=-=-=-=-=-=-=-=-=-=-=-=-=-=-=-=-=
Score for this Scan:
No Hits Found above Threshold
Complete

Read Sequence:ENSG00000105245  Numb-like protein (Numb-R). [Source:Uniprot/SWISSPROT;Acc:Q9Y6R0](773 nt)
=-=-=-=-=-=-=-=-=-=-=-=-=-=-=-=-=-=-=-=-=-=-=-=-=-=-=-=-=-=-=-=
Performing Scan: hsa-miR-122 vs ENSG00000105245
=-=-=-=-=-=-=-=-=-=-=-=-=-=-=-=-=-=-=-=-=-=-=-=-=-=-=-=-=-=-=-=

   Forward:	Score: 179.000000  Q:3 to 23  R:295 to 318 Align Len (22) (77.27%) (86.36%)

   Query:    3' guUUGUGGUAAC--AGUGUGAGGU 5'
                  ||::|| |||  ||||||||||
   Ref:      5' tgAATGCCCTTGGTTCACACTCCA 3'

   Energy:  -23.910000 kCal/Mol

Scores for this hit:
>hsa-miR-122	ENSG00000105245	179.00	-23.91	0.00	3 23	295 318	22	77.27%	86.36%


   Forward:	Score: 121.000000  Q:2 to 23  R:150 to 170 Align Len (21) (76.19%) (80.95%)

   Query:    3' gUUUGUGGUAACAGUGUGAGGU 5'
                 || || |||||| ||:| |||
   Ref:      5' gAACCAACATTGTGACGC-CCA 3'

   Energy:  -20.370001 kCal/Mol

Scores for this hit:
>hsa-miR-122	ENSG00000105245	121.00	-20.37	0.00	2 23	150 170	21	76.19%	80.95%

Score for this Scan:
Seq1,Seq2,Tot Score,Tot Energy,Max Score,Max Energy,Strand,Len1,Len2,Positions
>>hsa-miR-122	ENSG00000105245	300.00	-44.28	179.00	-23.91	541	22	773	 294 149
Complete

Read Sequence:ENSG00000082213  Uncharacterized protein C5orf22. [Source:Uniprot/SPTREMBL;Acc:Q8WU61](1277 nt)
=-=-=-=-=-=-=-=-=-=-=-=-=-=-=-=-=-=-=-=-=-=-=-=-=-=-=-=-=-=-=-=
Performing Scan: hsa-miR-122 vs ENSG00000082213
=-=-=-=-=-=-=-=-=-=-=-=-=-=-=-=-=-=-=-=-=-=-=-=-=-=-=-=-=-=-=-=
Score for this Scan:
No Hits Found above Threshold
Complete

Read Sequence:ENSG00000177692  J domain-containing protein C21orf55. [Source:Uniprot/SWISSPROT;Acc:Q9NX36](37 nt)
=-=-=-=-=-=-=-=-=-=-=-=-=-=-=-=-=-=-=-=-=-=-=-=-=-=-=-=-=-=-=-=
Performing Scan: hsa-miR-122 vs ENSG00000177692
=-=-=-=-=-=-=-=-=-=-=-=-=-=-=-=-=-=-=-=-=-=-=-=-=-=-=-=-=-=-=-=
Score for this Scan:
No Hits Found above Threshold
Complete

Read Sequence:ENSG00000196911  Importin alpha-6 subunit (Karyopherin alpha-5 subunit). [Source:Uniprot/SWISSPROT;Acc:O15131](3321 nt)
=-=-=-=-=-=-=-=-=-=-=-=-=-=-=-=-=-=-=-=-=-=-=-=-=-=-=-=-=-=-=-=
Performing Scan: hsa-miR-122 vs ENSG00000196911
=-=-=-=-=-=-=-=-=-=-=-=-=-=-=-=-=-=-=-=-=-=-=-=-=-=-=-=-=-=-=-=
Score for this Scan:
No Hits Found above Threshold
Complete

Read Sequence:ENSG00000151148  Ubiquitin-protein ligase E3B (EC 6.3.2.-). [Source:Uniprot/SWISSPROT;Acc:Q7Z3V4](124 nt)
=-=-=-=-=-=-=-=-=-=-=-=-=-=-=-=-=-=-=-=-=-=-=-=-=-=-=-=-=-=-=-=
Performing Scan: hsa-miR-122 vs ENSG00000151148
=-=-=-=-=-=-=-=-=-=-=-=-=-=-=-=-=-=-=-=-=-=-=-=-=-=-=-=-=-=-=-=
Score for this Scan:
No Hits Found above Threshold
Complete

Read Sequence:ENSG00000168291  Pyruvate dehydrogenase E1 component subunit beta, mitochondrial precursor (EC 1.2.4.1) (PDHE1-B). [Source:Uniprot/SWISSPROT;Acc:P11177](403 nt)
=-=-=-=-=-=-=-=-=-=-=-=-=-=-=-=-=-=-=-=-=-=-=-=-=-=-=-=-=-=-=-=
Performing Scan: hsa-miR-122 vs ENSG00000168291
=-=-=-=-=-=-=-=-=-=-=-=-=-=-=-=-=-=-=-=-=-=-=-=-=-=-=-=-=-=-=-=
Score for this Scan:
No Hits Found above Threshold
Complete

Read Sequence:ENSG00000168060  N-acetylated-alpha-linked acidic dipeptidase-like protein (EC 3.4.17.21) (NAALADase L) (Ileal dipeptidylpeptidase) (100 kDa ileum brush border membrane protein) (I100). [Source:Uniprot/SWISSPROT;Acc:Q9UQQ1](446 nt)
=-=-=-=-=-=-=-=-=-=-=-=-=-=-=-=-=-=-=-=-=-=-=-=-=-=-=-=-=-=-=-=
Performing Scan: hsa-miR-122 vs ENSG00000168060
=-=-=-=-=-=-=-=-=-=-=-=-=-=-=-=-=-=-=-=-=-=-=-=-=-=-=-=-=-=-=-=
Score for this Scan:
No Hits Found above Threshold
Complete

Read Sequence:ENSG00000126233  Secreted Ly-6/uPAR-related protein 1 precursor (SLURP-1) (ARS component B) (ARS(Component B)-81/S) (Anti-neoplastic urinary protein) (ANUP). [Source:Uniprot/SWISSPROT;Acc:P55000](199 nt)
=-=-=-=-=-=-=-=-=-=-=-=-=-=-=-=-=-=-=-=-=-=-=-=-=-=-=-=-=-=-=-=
Performing Scan: hsa-miR-122 vs ENSG00000126233
=-=-=-=-=-=-=-=-=-=-=-=-=-=-=-=-=-=-=-=-=-=-=-=-=-=-=-=-=-=-=-=
Score for this Scan:
No Hits Found above Threshold
Complete

Read Sequence:ENSG00000122223  Natural killer cell receptor 2B4 precursor (NKR2B4) (NK cell type I receptor protein 2B4) (h2B4) (CD244 antigen) (NK cell activation- inducing ligand) (NAIL). [Source:Uniprot/SWISSPROT;Acc:Q9BZW8](164 nt)
=-=-=-=-=-=-=-=-=-=-=-=-=-=-=-=-=-=-=-=-=-=-=-=-=-=-=-=-=-=-=-=
Performing Scan: hsa-miR-122 vs ENSG00000122223
=-=-=-=-=-=-=-=-=-=-=-=-=-=-=-=-=-=-=-=-=-=-=-=-=-=-=-=-=-=-=-=
Score for this Scan:
No Hits Found above Threshold
Complete

Read Sequence:ENSG00000136695  Interleukin-1 family member 5 (IL-1F5) (Interleukin-1 delta) (IL-1 delta) (FIL1 delta) (Interleukin-1-like protein 1) (IL-1L1) (Interleukin-1 HY1) (IL-1HY1) (Interleukin-1 receptor antagonist homolog 1) (IL-1ra homolog 1) (IL-1-related protein 3) (IL-1RP3 [Source:Uniprot/SWISSPROT;Acc:Q9UBH0](2062 nt)
=-=-=-=-=-=-=-=-=-=-=-=-=-=-=-=-=-=-=-=-=-=-=-=-=-=-=-=-=-=-=-=
Performing Scan: hsa-miR-122 vs ENSG00000136695
=-=-=-=-=-=-=-=-=-=-=-=-=-=-=-=-=-=-=-=-=-=-=-=-=-=-=-=-=-=-=-=
Score for this Scan:
No Hits Found above Threshold
Complete

Read Sequence:ENSG00000166401  Serpin B8 (Cytoplasmic antiproteinase 2) (CAP-2) (CAP2) (Protease inhibitor 8). [Source:Uniprot/SWISSPROT;Acc:P50452](2093 nt)
=-=-=-=-=-=-=-=-=-=-=-=-=-=-=-=-=-=-=-=-=-=-=-=-=-=-=-=-=-=-=-=
Performing Scan: hsa-miR-122 vs ENSG00000166401
=-=-=-=-=-=-=-=-=-=-=-=-=-=-=-=-=-=-=-=-=-=-=-=-=-=-=-=-=-=-=-=
Score for this Scan:
No Hits Found above Threshold
Complete

Read Sequence:ENSG00000183019  Mast cell-expressed membrane protein 1. [Source:Uniprot/SWISSPROT;Acc:Q8IX19](708 nt)
=-=-=-=-=-=-=-=-=-=-=-=-=-=-=-=-=-=-=-=-=-=-=-=-=-=-=-=-=-=-=-=
Performing Scan: hsa-miR-122 vs ENSG00000183019
=-=-=-=-=-=-=-=-=-=-=-=-=-=-=-=-=-=-=-=-=-=-=-=-=-=-=-=-=-=-=-=
Score for this Scan:
No Hits Found above Threshold
Complete

Read Sequence:ENSG00000166532  Ribosomal protein S6 modification-like protein B. [Source:Uniprot/SWISSPROT;Acc:Q9ULI2](3406 nt)
=-=-=-=-=-=-=-=-=-=-=-=-=-=-=-=-=-=-=-=-=-=-=-=-=-=-=-=-=-=-=-=
Performing Scan: hsa-miR-122 vs ENSG00000166532
=-=-=-=-=-=-=-=-=-=-=-=-=-=-=-=-=-=-=-=-=-=-=-=-=-=-=-=-=-=-=-=
Score for this Scan:
No Hits Found above Threshold
Complete

Read Sequence:ENSG00000103415  Heme oxygenase 2 (EC 1.14.99.3) (HO-2). [Source:Uniprot/SWISSPROT;Acc:P30519](590 nt)
=-=-=-=-=-=-=-=-=-=-=-=-=-=-=-=-=-=-=-=-=-=-=-=-=-=-=-=-=-=-=-=
Performing Scan: hsa-miR-122 vs ENSG00000103415
=-=-=-=-=-=-=-=-=-=-=-=-=-=-=-=-=-=-=-=-=-=-=-=-=-=-=-=-=-=-=-=
Score for this Scan:
No Hits Found above Threshold
Complete

Read Sequence:ENSG00000178922  hydroxypyruvate isomerase homolog [Source:RefSeq_peptide;Acc:NP_112484](80 nt)
=-=-=-=-=-=-=-=-=-=-=-=-=-=-=-=-=-=-=-=-=-=-=-=-=-=-=-=-=-=-=-=
Performing Scan: hsa-miR-122 vs ENSG00000178922
=-=-=-=-=-=-=-=-=-=-=-=-=-=-=-=-=-=-=-=-=-=-=-=-=-=-=-=-=-=-=-=
Score for this Scan:
No Hits Found above Threshold
Complete

Read Sequence:ENSG00000167244  Insulin-like growth factor II precursor (IGF-II) (Somatomedin A) [Contains: Insulin-like growth factor II Ala-25 Del]. [Source:Uniprot/SWISSPROT;Acc:P01344](253 nt)
=-=-=-=-=-=-=-=-=-=-=-=-=-=-=-=-=-=-=-=-=-=-=-=-=-=-=-=-=-=-=-=
Performing Scan: hsa-miR-122 vs ENSG00000167244
=-=-=-=-=-=-=-=-=-=-=-=-=-=-=-=-=-=-=-=-=-=-=-=-=-=-=-=-=-=-=-=
Score for this Scan:
No Hits Found above Threshold
Complete

Read Sequence:ENSG00000145687  Single-stranded DNA-binding protein 2 (Sequence-specific single- stranded-DNA-binding protein 2). [Source:Uniprot/SWISSPROT;Acc:P81877](651 nt)
=-=-=-=-=-=-=-=-=-=-=-=-=-=-=-=-=-=-=-=-=-=-=-=-=-=-=-=-=-=-=-=
Performing Scan: hsa-miR-122 vs ENSG00000145687
=-=-=-=-=-=-=-=-=-=-=-=-=-=-=-=-=-=-=-=-=-=-=-=-=-=-=-=-=-=-=-=
Score for this Scan:
No Hits Found above Threshold
Complete

Read Sequence:ENSG00000175768  Uncharacterized protein C9orf105. [Source:Uniprot/SWISSPROT;Acc:Q8N4H5](485 nt)
=-=-=-=-=-=-=-=-=-=-=-=-=-=-=-=-=-=-=-=-=-=-=-=-=-=-=-=-=-=-=-=
Performing Scan: hsa-miR-122 vs ENSG00000175768
=-=-=-=-=-=-=-=-=-=-=-=-=-=-=-=-=-=-=-=-=-=-=-=-=-=-=-=-=-=-=-=
Score for this Scan:
No Hits Found above Threshold
Complete

Read Sequence:ENSG00000138161  CUB and zona pellucida-like domain-containing protein 1 precursor (Transmembrane protein UO-44). [Source:Uniprot/SWISSPROT;Acc:Q86UP6](129 nt)
=-=-=-=-=-=-=-=-=-=-=-=-=-=-=-=-=-=-=-=-=-=-=-=-=-=-=-=-=-=-=-=
Performing Scan: hsa-miR-122 vs ENSG00000138161
=-=-=-=-=-=-=-=-=-=-=-=-=-=-=-=-=-=-=-=-=-=-=-=-=-=-=-=-=-=-=-=
Score for this Scan:
No Hits Found above Threshold
Complete

Read Sequence:ENSG00000187699  CDNA FLJ90687 fis, clone PLACE1006093. [Source:Uniprot/SPTREMBL;Acc:Q8NBX4](1040 nt)
=-=-=-=-=-=-=-=-=-=-=-=-=-=-=-=-=-=-=-=-=-=-=-=-=-=-=-=-=-=-=-=
Performing Scan: hsa-miR-122 vs ENSG00000187699
=-=-=-=-=-=-=-=-=-=-=-=-=-=-=-=-=-=-=-=-=-=-=-=-=-=-=-=-=-=-=-=

   Forward:	Score: 150.000000  Q:1 to 23  R:937 to 955 Align Len (22) (72.73%) (86.36%)

   Query:    3' GUUUGUGGUAACAGUGUGAGGU 5'
                |||::|||| ||  |||:||||
   Ref:      5' CAAGTACCA-TG--ACATTCCA 3'

   Energy:  -23.590000 kCal/Mol

Scores for this hit:
>hsa-miR-122	ENSG00000187699	150.00	-23.59	0.00	1 23	937 955	22	72.73%	86.36%


   Forward:	Score: 126.000000  Q:1 to 22  R:370 to 400 Align Len (30) (50.00%) (63.33%)

   Query:    3' GUUUGUGGUAAC--------AGUGU-GAGGu 5'
                ||: ::||:| |        ||||| |||| 
   Ref:      5' CAGCTGCCGTGGATAGAGCCTCACATCTCCg 3'

   Energy:  -21.780001 kCal/Mol

Scores for this hit:
>hsa-miR-122	ENSG00000187699	126.00	-21.78	0.00	1 22	370 400	30	50.00%	63.33%

Score for this Scan:
Seq1,Seq2,Tot Score,Tot Energy,Max Score,Max Energy,Strand,Len1,Len2,Positions
>>hsa-miR-122	ENSG00000187699	276.00	-45.37	150.00	-23.59	560	22	1040	 936 369
Complete

Read Sequence:ENSG00000067365  Uncharacterized protein C16orf68. [Source:Uniprot/SPTREMBL;Acc:Q9BUU2](604 nt)
=-=-=-=-=-=-=-=-=-=-=-=-=-=-=-=-=-=-=-=-=-=-=-=-=-=-=-=-=-=-=-=
Performing Scan: hsa-miR-122 vs ENSG00000067365
=-=-=-=-=-=-=-=-=-=-=-=-=-=-=-=-=-=-=-=-=-=-=-=-=-=-=-=-=-=-=-=

   Forward:	Score: 102.000000  Q:1 to 22  R:9 to 29 Align Len (21) (66.67%) (76.19%)

   Query:    3' GUUUGUGGUAACAGUGUGAGGu 5'
                ||: ||||| || |||:  || 
   Ref:      5' CAGCCACCA-TGGCACGGACCg 3'

   Energy:  -21.950001 kCal/Mol

Scores for this hit:
>hsa-miR-122	ENSG00000067365	102.00	-21.95	0.00	1 22	9 29	21	66.67%	76.19%

Score for this Scan:
Seq1,Seq2,Tot Score,Tot Energy,Max Score,Max Energy,Strand,Len1,Len2,Positions
>>hsa-miR-122	ENSG00000067365	102.00	-21.95	102.00	-21.95	561	22	604	 8
Complete

Read Sequence:ENSG00000168542  Collagen alpha-1(III) chain precursor. [Source:Uniprot/SWISSPROT;Acc:P02461](972 nt)
=-=-=-=-=-=-=-=-=-=-=-=-=-=-=-=-=-=-=-=-=-=-=-=-=-=-=-=-=-=-=-=
Performing Scan: hsa-miR-122 vs ENSG00000168542
=-=-=-=-=-=-=-=-=-=-=-=-=-=-=-=-=-=-=-=-=-=-=-=-=-=-=-=-=-=-=-=
Score for this Scan:
No Hits Found above Threshold
Complete

Read Sequence:ENSG00000139636  Protein LMBR1L (Lipocalin-1-interacting membrane receptor) (Lipocalin- interacting membrane receptor) (Limb region 1 protein homolog-like). [Source:Uniprot/SWISSPROT;Acc:Q6UX01](514 nt)
=-=-=-=-=-=-=-=-=-=-=-=-=-=-=-=-=-=-=-=-=-=-=-=-=-=-=-=-=-=-=-=
Performing Scan: hsa-miR-122 vs ENSG00000139636
=-=-=-=-=-=-=-=-=-=-=-=-=-=-=-=-=-=-=-=-=-=-=-=-=-=-=-=-=-=-=-=
Score for this Scan:
No Hits Found above Threshold
Complete

Read Sequence:ENSG00000131044  tubulin tyrosine ligase-like family, member 9 [Source:RefSeq_peptide;Acc:NP_001008409](1267 nt)
=-=-=-=-=-=-=-=-=-=-=-=-=-=-=-=-=-=-=-=-=-=-=-=-=-=-=-=-=-=-=-=
Performing Scan: hsa-miR-122 vs ENSG00000131044
=-=-=-=-=-=-=-=-=-=-=-=-=-=-=-=-=-=-=-=-=-=-=-=-=-=-=-=-=-=-=-=

   Forward:	Score: 131.000000  Q:1 to 21  R:239 to 271 Align Len (31) (54.84%) (54.84%)

   Query:    3' GUUUGUG----------GU-AACAGUGUGAGgu 5'
                |||||||          || | |  ||||||  
   Ref:      5' CAAACACGGGCCCGAGGCAGTGGAGACACTCtt 3'

   Energy:  -20.900000 kCal/Mol

Scores for this hit:
>hsa-miR-122	ENSG00000131044	131.00	-20.90	0.00	1 21	239 271	31	54.84%	54.84%

Score for this Scan:
Seq1,Seq2,Tot Score,Tot Energy,Max Score,Max Energy,Strand,Len1,Len2,Positions
>>hsa-miR-122	ENSG00000131044	131.00	-20.90	131.00	-20.90	564	22	1267	 238
Complete

Read Sequence:ENSG00000136112  U3 small nucleolar RNA-associated protein 14 homolog C. [Source:Uniprot/SWISSPROT;Acc:Q5TAP6](2460 nt)
=-=-=-=-=-=-=-=-=-=-=-=-=-=-=-=-=-=-=-=-=-=-=-=-=-=-=-=-=-=-=-=
Performing Scan: hsa-miR-122 vs ENSG00000136112
=-=-=-=-=-=-=-=-=-=-=-=-=-=-=-=-=-=-=-=-=-=-=-=-=-=-=-=-=-=-=-=
Score for this Scan:
No Hits Found above Threshold
Complete

Read Sequence:ENSG00000204059  CDNA FLJ43705 fis, clone TESOP2001818. [Source:Uniprot/SPTREMBL;Acc:Q6ZUH8](1114 nt)
=-=-=-=-=-=-=-=-=-=-=-=-=-=-=-=-=-=-=-=-=-=-=-=-=-=-=-=-=-=-=-=
Performing Scan: hsa-miR-122 vs ENSG00000204059
=-=-=-=-=-=-=-=-=-=-=-=-=-=-=-=-=-=-=-=-=-=-=-=-=-=-=-=-=-=-=-=
Score for this Scan:
No Hits Found above Threshold
Complete

Read Sequence:ENSG00000204618  RING finger protein 39 (Protein HZFw). [Source:Uniprot/SWISSPROT;Acc:Q9H2S5](514 nt)
=-=-=-=-=-=-=-=-=-=-=-=-=-=-=-=-=-=-=-=-=-=-=-=-=-=-=-=-=-=-=-=
Performing Scan: hsa-miR-122 vs ENSG00000204618
=-=-=-=-=-=-=-=-=-=-=-=-=-=-=-=-=-=-=-=-=-=-=-=-=-=-=-=-=-=-=-=
Score for this Scan:
No Hits Found above Threshold
Complete

Read Sequence:ENSG00000138182  M-phase phosphoprotein 1 (MPP1) (Kinesin-related motor interacting with PIN1). [Source:Uniprot/SWISSPROT;Acc:Q96Q89](895 nt)
=-=-=-=-=-=-=-=-=-=-=-=-=-=-=-=-=-=-=-=-=-=-=-=-=-=-=-=-=-=-=-=
Performing Scan: hsa-miR-122 vs ENSG00000138182
=-=-=-=-=-=-=-=-=-=-=-=-=-=-=-=-=-=-=-=-=-=-=-=-=-=-=-=-=-=-=-=
Score for this Scan:
No Hits Found above Threshold
Complete

Read Sequence:ENSG00000021461  Cytochrome P450 3A43 (EC 1.14.14.1). [Source:Uniprot/SWISSPROT;Acc:Q9HB55](1363 nt)
=-=-=-=-=-=-=-=-=-=-=-=-=-=-=-=-=-=-=-=-=-=-=-=-=-=-=-=-=-=-=-=
Performing Scan: hsa-miR-122 vs ENSG00000021461
=-=-=-=-=-=-=-=-=-=-=-=-=-=-=-=-=-=-=-=-=-=-=-=-=-=-=-=-=-=-=-=
Score for this Scan:
No Hits Found above Threshold
Complete

Read Sequence:ENSG00000166405  resistance to inhibitors of cholinesterase 3 homolog [Source:RefSeq_peptide;Acc:NP_078833](1749 nt)
=-=-=-=-=-=-=-=-=-=-=-=-=-=-=-=-=-=-=-=-=-=-=-=-=-=-=-=-=-=-=-=
Performing Scan: hsa-miR-122 vs ENSG00000166405
=-=-=-=-=-=-=-=-=-=-=-=-=-=-=-=-=-=-=-=-=-=-=-=-=-=-=-=-=-=-=-=

   Forward:	Score: 127.000000  Q:2 to 21  R:1140 to 1164 Align Len (22) (72.73%) (81.82%)

   Query:    3' gUUUGUGGUA-ACA--GUGUGAGgu 5'
                 |:| ||||| |||  ||:||||  
   Ref:      5' tAGAGACCATGTGTTCCATACTCgg 3'

   Energy:  -20.040001 kCal/Mol

Scores for this hit:
>hsa-miR-122	ENSG00000166405	127.00	-20.04	0.00	2 21	1140 1164	22	72.73%	81.82%

Score for this Scan:
Seq1,Seq2,Tot Score,Tot Energy,Max Score,Max Energy,Strand,Len1,Len2,Positions
>>hsa-miR-122	ENSG00000166405	127.00	-20.04	127.00	-20.04	570	22	1749	 1139
Complete

Read Sequence:ENSG00000096474  Protein G7d. [Source:Uniprot/SWISSPROT;Acc:Q5SSQ6](1419 nt)
=-=-=-=-=-=-=-=-=-=-=-=-=-=-=-=-=-=-=-=-=-=-=-=-=-=-=-=-=-=-=-=
Performing Scan: hsa-miR-122 vs ENSG00000096474
=-=-=-=-=-=-=-=-=-=-=-=-=-=-=-=-=-=-=-=-=-=-=-=-=-=-=-=-=-=-=-=
Score for this Scan:
No Hits Found above Threshold
Complete

Read Sequence:ENSG00000108231  Leucine-rich glioma-inactivated protein 1 precursor (Epitempin-1). [Source:Uniprot/SWISSPROT;Acc:O95970](356 nt)
=-=-=-=-=-=-=-=-=-=-=-=-=-=-=-=-=-=-=-=-=-=-=-=-=-=-=-=-=-=-=-=
Performing Scan: hsa-miR-122 vs ENSG00000108231
=-=-=-=-=-=-=-=-=-=-=-=-=-=-=-=-=-=-=-=-=-=-=-=-=-=-=-=-=-=-=-=
Score for this Scan:
No Hits Found above Threshold
Complete

Read Sequence:ENSG00000163286  Alkaline phosphatase, placental-like precursor (EC 3.1.3.1) (Alkaline phosphatase Nagao isozyme) (Germ-cell alkaline phosphatase) (GCAP) (PLAP-like) (ALP-1). [Source:Uniprot/SWISSPROT;Acc:P10696](835 nt)
=-=-=-=-=-=-=-=-=-=-=-=-=-=-=-=-=-=-=-=-=-=-=-=-=-=-=-=-=-=-=-=
Performing Scan: hsa-miR-122 vs ENSG00000163286
=-=-=-=-=-=-=-=-=-=-=-=-=-=-=-=-=-=-=-=-=-=-=-=-=-=-=-=-=-=-=-=
Score for this Scan:
No Hits Found above Threshold
Complete

Read Sequence:ENSG00000116141  Serine/threonine-protein kinase MARK1 (EC 2.7.11.1) (MAP/microtubule affinity-regulating kinase 1). [Source:Uniprot/SWISSPROT;Acc:Q9P0L2](2295 nt)
=-=-=-=-=-=-=-=-=-=-=-=-=-=-=-=-=-=-=-=-=-=-=-=-=-=-=-=-=-=-=-=
Performing Scan: hsa-miR-122 vs ENSG00000116141
=-=-=-=-=-=-=-=-=-=-=-=-=-=-=-=-=-=-=-=-=-=-=-=-=-=-=-=-=-=-=-=

   Forward:	Score: 167.000000  Q:5 to 22  R:1365 to 1386 Align Len (18) (83.33%) (83.33%)

   Query:    3' guuuGUGGUA-ACAGUGUGAGGu 5'
                    | |||| || |||||||| 
   Ref:      5' tgggCCCCATCTG-CACACTCCt 3'

   Energy:  -22.180000 kCal/Mol

Scores for this hit:
>hsa-miR-122	ENSG00000116141	167.00	-22.18	0.00	5 22	1365 1386	18	83.33%	83.33%

Score for this Scan:
Seq1,Seq2,Tot Score,Tot Energy,Max Score,Max Energy,Strand,Len1,Len2,Positions
>>hsa-miR-122	ENSG00000116141	167.00	-22.18	167.00	-22.18	574	22	2295	 1364
Complete

Read Sequence:ENSG00000134330  IAH1 protein (Fragment). [Source:Uniprot/SPTREMBL;Acc:Q6PCA9](1396 nt)
=-=-=-=-=-=-=-=-=-=-=-=-=-=-=-=-=-=-=-=-=-=-=-=-=-=-=-=-=-=-=-=
Performing Scan: hsa-miR-122 vs ENSG00000134330
=-=-=-=-=-=-=-=-=-=-=-=-=-=-=-=-=-=-=-=-=-=-=-=-=-=-=-=-=-=-=-=
Score for this Scan:
No Hits Found above Threshold
Complete

Read Sequence:ENSG00000178971  Uncharacterized protein C17orf68 (HBV DNAPTP1-transactivated protein B). [Source:Uniprot/SPTREMBL;Acc:Q1PCD1](1305 nt)
=-=-=-=-=-=-=-=-=-=-=-=-=-=-=-=-=-=-=-=-=-=-=-=-=-=-=-=-=-=-=-=
Performing Scan: hsa-miR-122 vs ENSG00000178971
=-=-=-=-=-=-=-=-=-=-=-=-=-=-=-=-=-=-=-=-=-=-=-=-=-=-=-=-=-=-=-=
Score for this Scan:
No Hits Found above Threshold
Complete

Read Sequence:ENSG00000148843  RRP5 protein homolog (Programmed cell death protein 11). [Source:Uniprot/SWISSPROT;Acc:Q14690](743 nt)
=-=-=-=-=-=-=-=-=-=-=-=-=-=-=-=-=-=-=-=-=-=-=-=-=-=-=-=-=-=-=-=
Performing Scan: hsa-miR-122 vs ENSG00000148843
=-=-=-=-=-=-=-=-=-=-=-=-=-=-=-=-=-=-=-=-=-=-=-=-=-=-=-=-=-=-=-=

   Forward:	Score: 62.000000  Q:4 to 23  R:18 to 48 Align Len (31) (48.39%) (48.39%)

   Query:    3' guuUGUGGUAACAG-UGUGA---GGU-------- 5'
                   ||||   |||| ||| |   |||        
   Ref:      5' gggACAC---TGTCAACAATGGGCCAGCCCGGCC 3'

   Energy:  -20.709999 kCal/Mol

Scores for this hit:
>hsa-miR-122	ENSG00000148843	62.00	-20.71	0.00	4 23	18 48	31	48.39%	48.39%

Score for this Scan:
Seq1,Seq2,Tot Score,Tot Energy,Max Score,Max Energy,Strand,Len1,Len2,Positions
>>hsa-miR-122	ENSG00000148843	62.00	-20.71	62.00	-20.71	577	22	743	 17
Complete

Read Sequence:ENSG00000108219  Tetraspanin-14 (Tspan-14) (Transmembrane 4 superfamily member 14) (DC- TM4F2). [Source:Uniprot/SWISSPROT;Acc:Q8NG11](4655 nt)
=-=-=-=-=-=-=-=-=-=-=-=-=-=-=-=-=-=-=-=-=-=-=-=-=-=-=-=-=-=-=-=
Performing Scan: hsa-miR-122 vs ENSG00000108219
=-=-=-=-=-=-=-=-=-=-=-=-=-=-=-=-=-=-=-=-=-=-=-=-=-=-=-=-=-=-=-=

   Forward:	Score: 151.000000  Q:4 to 23  R:3900 to 3918 Align Len (19) (73.68%) (78.95%)

   Query:    3' guuUGUGGUAACAGUGUGAGGU 5'
                   |||||| |   :|||||||
   Ref:      5' atcACACCACT---GCACTCCA 3'

   Energy:  -21.320000 kCal/Mol

Scores for this hit:
>hsa-miR-122	ENSG00000108219	151.00	-21.32	0.00	4 23	3900 3918	19	73.68%	78.95%


   Forward:	Score: 126.000000  Q:1 to 23  R:338 to 361 Align Len (24) (70.83%) (75.00%)

   Query:    3' GU-UUGUGGUAACA-GUGUGAGGU 5'
                || :||||| | || | | |||||
   Ref:      5' CAGGACACCCTGGTCCCCTCTCCA 3'

   Energy:  -20.799999 kCal/Mol

Scores for this hit:
>hsa-miR-122	ENSG00000108219	126.00	-20.80	0.00	1 23	338 361	24	70.83%	75.00%


   Forward:	Score: 122.000000  Q:4 to 22  R:810 to 828 Align Len (18) (77.78%) (83.33%)

   Query:    3' guuUGUGGUAACAGUGUGAGGu 5'
                   |||||||| |  ||||:| 
   Ref:      5' ctcACACCATT-T--CACTTCc 3'

   Energy:  -21.910000 kCal/Mol

Scores for this hit:
>hsa-miR-122	ENSG00000108219	122.00	-21.91	0.00	4 22	810 828	18	77.78%	83.33%


   Forward:	Score: 111.000000  Q:1 to 22  R:3816 to 3842 Align Len (26) (50.00%) (76.92%)

   Query:    3' GUUUGUGG-UAACAG---UG-UGAGGu 5'
                |:::::|| :| |||   :| ||||| 
   Ref:      5' CGGGTGCCTGTAGTCCCAGCTACTCCg 3'

   Energy:  -20.180000 kCal/Mol

Scores for this hit:
>hsa-miR-122	ENSG00000108219	111.00	-20.18	0.00	1 22	3816 3842	26	50.00%	76.92%

Score for this Scan:
Seq1,Seq2,Tot Score,Tot Energy,Max Score,Max Energy,Strand,Len1,Len2,Positions
>>hsa-miR-122	ENSG00000108219	510.00	-84.21	151.00	-21.91	578	22	4655	 3899 337 809 3815
Complete

Read Sequence:ENSG00000167257  RING finger protein 214. [Source:Uniprot/SWISSPROT;Acc:Q8ND24](186 nt)
=-=-=-=-=-=-=-=-=-=-=-=-=-=-=-=-=-=-=-=-=-=-=-=-=-=-=-=-=-=-=-=
Performing Scan: hsa-miR-122 vs ENSG00000167257
=-=-=-=-=-=-=-=-=-=-=-=-=-=-=-=-=-=-=-=-=-=-=-=-=-=-=-=-=-=-=-=
Score for this Scan:
No Hits Found above Threshold
Complete

Read Sequence:ENSG00000157800  solute carrier family 37 (glycerol-3-phosphate transporter), member 3 isoform 2 [Source:RefSeq_peptide;Acc:NP_115671](1658 nt)
=-=-=-=-=-=-=-=-=-=-=-=-=-=-=-=-=-=-=-=-=-=-=-=-=-=-=-=-=-=-=-=
Performing Scan: hsa-miR-122 vs ENSG00000157800
=-=-=-=-=-=-=-=-=-=-=-=-=-=-=-=-=-=-=-=-=-=-=-=-=-=-=-=-=-=-=-=

   Forward:	Score: 116.000000  Q:4 to 23  R:1237 to 1257 Align Len (19) (84.21%) (84.21%)

   Query:    3' guuUGUGGUAACAGUGUGAGGU 5'
                   |||||||||| | | ||||
   Ref:      5' ttcACACCATTGT-AAAGTCCA 3'

   Energy:  -22.690001 kCal/Mol

Scores for this hit:
>hsa-miR-122	ENSG00000157800	116.00	-22.69	0.00	4 23	1237 1257	19	84.21%	84.21%

Score for this Scan:
Seq1,Seq2,Tot Score,Tot Energy,Max Score,Max Energy,Strand,Len1,Len2,Positions
>>hsa-miR-122	ENSG00000157800	116.00	-22.69	116.00	-22.69	580	22	1658	 1236
Complete

Read Sequence:ENSG00000134216  Acidic mammalian chitinase precursor (EC 3.2.1.14) (AMCase) (TSA1902). [Source:Uniprot/SWISSPROT;Acc:Q9BZP6](91 nt)
=-=-=-=-=-=-=-=-=-=-=-=-=-=-=-=-=-=-=-=-=-=-=-=-=-=-=-=-=-=-=-=
Performing Scan: hsa-miR-122 vs ENSG00000134216
=-=-=-=-=-=-=-=-=-=-=-=-=-=-=-=-=-=-=-=-=-=-=-=-=-=-=-=-=-=-=-=
Score for this Scan:
No Hits Found above Threshold
Complete

Read Sequence:ENSG00000196859  type I hair keratin KA35 [Source:RefSeq_peptide;Acc:NP_998821](184 nt)
=-=-=-=-=-=-=-=-=-=-=-=-=-=-=-=-=-=-=-=-=-=-=-=-=-=-=-=-=-=-=-=
Performing Scan: hsa-miR-122 vs ENSG00000196859
=-=-=-=-=-=-=-=-=-=-=-=-=-=-=-=-=-=-=-=-=-=-=-=-=-=-=-=-=-=-=-=
Score for this Scan:
No Hits Found above Threshold
Complete

Read Sequence:ENSG00000123384  Low-density lipoprotein receptor-related protein 1 precursor (LRP) (Alpha-2-macroglobulin receptor) (A2MR) (Apolipoprotein E receptor) (APOER) (CD91 antigen). [Source:Uniprot/SWISSPROT;Acc:Q07954](326 nt)
=-=-=-=-=-=-=-=-=-=-=-=-=-=-=-=-=-=-=-=-=-=-=-=-=-=-=-=-=-=-=-=
Performing Scan: hsa-miR-122 vs ENSG00000123384
=-=-=-=-=-=-=-=-=-=-=-=-=-=-=-=-=-=-=-=-=-=-=-=-=-=-=-=-=-=-=-=
Score for this Scan:
No Hits Found above Threshold
Complete

Read Sequence:ENSG00000177954  40S ribosomal protein S27 (Metallopan-stimulin 1) (MPS-1). [Source:Uniprot/SWISSPROT;Acc:P42677](52 nt)
=-=-=-=-=-=-=-=-=-=-=-=-=-=-=-=-=-=-=-=-=-=-=-=-=-=-=-=-=-=-=-=
Performing Scan: hsa-miR-122 vs ENSG00000177954
=-=-=-=-=-=-=-=-=-=-=-=-=-=-=-=-=-=-=-=-=-=-=-=-=-=-=-=-=-=-=-=
Score for this Scan:
No Hits Found above Threshold
Complete

Read Sequence:ENSG00000197183  Uncharacterized protein C20orf112. [Source:Uniprot/SWISSPROT;Acc:Q96MY1](4537 nt)
=-=-=-=-=-=-=-=-=-=-=-=-=-=-=-=-=-=-=-=-=-=-=-=-=-=-=-=-=-=-=-=
Performing Scan: hsa-miR-122 vs ENSG00000197183
=-=-=-=-=-=-=-=-=-=-=-=-=-=-=-=-=-=-=-=-=-=-=-=-=-=-=-=-=-=-=-=

   Forward:	Score: 163.000000  Q:5 to 23  R:778 to 806 Align Len (25) (68.00%) (68.00%)

   Query:    3' guuuGUGG---UAA----CAGUGUGAGGU 5'
                    ||||   |||     ||||||||||
   Ref:      5' tggtCACCTGTATTCTACCTCACACTCCA 3'

   Energy:  -21.500000 kCal/Mol

Scores for this hit:
>hsa-miR-122	ENSG00000197183	163.00	-21.50	0.00	5 23	778 806	25	68.00%	68.00%


   Forward:	Score: 155.000000  Q:5 to 22  R:1448 to 1468 Align Len (17) (70.59%) (76.47%)

   Query:    3' guuuGUGGUAACAGUGUGAGGu 5'
                    | ||: ||  ||||||| 
   Ref:      5' gcctCTCCG-TGCAACACTCCg 3'

   Energy:  -20.250000 kCal/Mol

Scores for this hit:
>hsa-miR-122	ENSG00000197183	155.00	-20.25	0.00	5 22	1448 1468	17	70.59%	76.47%


   Forward:	Score: 108.000000  Q:2 to 23  R:2455 to 2485 Align Len (30) (56.67%) (56.67%)

   Query:    3' gUUUGUGGUAAC----AG-----UGUGAGGU 5'
                 |||  ||||||    ||      | |||||
   Ref:      5' tAAAGTCCATTGGGCCTCCCAGGCCCCTCCA 3'

   Energy:  -23.420000 kCal/Mol

Scores for this hit:
>hsa-miR-122	ENSG00000197183	108.00	-23.42	0.00	2 23	2455 2485	30	56.67%	56.67%


   Forward:	Score: 68.000000  Q:1 to 23  R:136 to 183 Align Len (48) (35.42%) (41.67%)

   Query:    3' GUUUGUGG----U--AAC---AG----UGUGAGGU------------- 5'
                |||:||||    |  |||    |    |||||::              
   Ref:      5' CAAGCACCTGAGACTTTGGGCACAAGGACACTTTTTTTTTTTTTTTTT 3'

   Energy:  -20.740000 kCal/Mol

Scores for this hit:
>hsa-miR-122	ENSG00000197183	68.00	-20.74	0.00	1 23	136 183	48	35.42%	41.67%

Score for this Scan:
Seq1,Seq2,Tot Score,Tot Energy,Max Score,Max Energy,Strand,Len1,Len2,Positions
>>hsa-miR-122	ENSG00000197183	494.00	-85.91	163.00	-23.42	585	22	4537	 777 1447 2454 135
Complete

Read Sequence:ENSG00000165509  Melanoma-associated antigen C3 (MAGE-C3 antigen) (Hepatocellular carcinoma-associated antigen 2). [Source:Uniprot/SWISSPROT;Acc:Q8TD91](139 nt)
=-=-=-=-=-=-=-=-=-=-=-=-=-=-=-=-=-=-=-=-=-=-=-=-=-=-=-=-=-=-=-=
Performing Scan: hsa-miR-122 vs ENSG00000165509
=-=-=-=-=-=-=-=-=-=-=-=-=-=-=-=-=-=-=-=-=-=-=-=-=-=-=-=-=-=-=-=
Score for this Scan:
No Hits Found above Threshold
Complete

Read Sequence:ENSG00000046651  Oral-facial-digital syndrome 1 protein (Protein 71-7A). [Source:Uniprot/SWISSPROT;Acc:O75665](243 nt)
=-=-=-=-=-=-=-=-=-=-=-=-=-=-=-=-=-=-=-=-=-=-=-=-=-=-=-=-=-=-=-=
Performing Scan: hsa-miR-122 vs ENSG00000046651
=-=-=-=-=-=-=-=-=-=-=-=-=-=-=-=-=-=-=-=-=-=-=-=-=-=-=-=-=-=-=-=
Score for this Scan:
No Hits Found above Threshold
Complete

Read Sequence:ENSG00000177042  transmembrane protein 80 (TMEM80), transcript variant 1, mRNA [Source:RefSeq_dna;Acc:NM_174940](977 nt)
=-=-=-=-=-=-=-=-=-=-=-=-=-=-=-=-=-=-=-=-=-=-=-=-=-=-=-=-=-=-=-=
Performing Scan: hsa-miR-122 vs ENSG00000177042
=-=-=-=-=-=-=-=-=-=-=-=-=-=-=-=-=-=-=-=-=-=-=-=-=-=-=-=-=-=-=-=

   Forward:	Score: 132.000000  Q:16 to 23  R:721 to 742 Align Len (7) (100.00%) (100.00%)

   Query:    3' guuugugguaacaguGUGAGGU 5'
                               |||||||
   Ref:      5' ttcggagcctccgtcCACTCCA 3'

   Energy:  -22.360001 kCal/Mol

Scores for this hit:
>hsa-miR-122	ENSG00000177042	132.00	-22.36	0.00	16 23	721 742	7	100.00%	100.00%

Score for this Scan:
Seq1,Seq2,Tot Score,Tot Energy,Max Score,Max Energy,Strand,Len1,Len2,Positions
>>hsa-miR-122	ENSG00000177042	132.00	-22.36	132.00	-22.36	588	22	977	 720
Complete

Read Sequence:ENSG00000196886  CDNA FLJ34659 fis, clone KIDNE2018863. [Source:Uniprot/SPTREMBL;Acc:Q8NAW3](1032 nt)
=-=-=-=-=-=-=-=-=-=-=-=-=-=-=-=-=-=-=-=-=-=-=-=-=-=-=-=-=-=-=-=
Performing Scan: hsa-miR-122 vs ENSG00000196886
=-=-=-=-=-=-=-=-=-=-=-=-=-=-=-=-=-=-=-=-=-=-=-=-=-=-=-=-=-=-=-=
Score for this Scan:
No Hits Found above Threshold
Complete

Read Sequence:ENSG00000075624  Actin, cytoplasmic 1 (Beta-actin). [Source:Uniprot/SWISSPROT;Acc:P60709](592 nt)
=-=-=-=-=-=-=-=-=-=-=-=-=-=-=-=-=-=-=-=-=-=-=-=-=-=-=-=-=-=-=-=
Performing Scan: hsa-miR-122 vs ENSG00000075624
=-=-=-=-=-=-=-=-=-=-=-=-=-=-=-=-=-=-=-=-=-=-=-=-=-=-=-=-=-=-=-=
Score for this Scan:
No Hits Found above Threshold
Complete

Read Sequence:ENSG00000068394  G patch domain and KOW motifs-containing protein (G patch domain- containing protein 5) (Protein MOS2 homolog) (Protein T54). [Source:Uniprot/SWISSPROT;Acc:Q92917](217 nt)
=-=-=-=-=-=-=-=-=-=-=-=-=-=-=-=-=-=-=-=-=-=-=-=-=-=-=-=-=-=-=-=
Performing Scan: hsa-miR-122 vs ENSG00000068394
=-=-=-=-=-=-=-=-=-=-=-=-=-=-=-=-=-=-=-=-=-=-=-=-=-=-=-=-=-=-=-=
Score for this Scan:
No Hits Found above Threshold
Complete

Read Sequence:ENSG00000107611  Cubilin precursor (Intrinsic factor-cobalamin receptor) (Intrinsic factor-vitamin B12 receptor) (460 kDa receptor) (Intestinal intrinsic factor receptor). [Source:Uniprot/SWISSPROT;Acc:O60494](153 nt)
=-=-=-=-=-=-=-=-=-=-=-=-=-=-=-=-=-=-=-=-=-=-=-=-=-=-=-=-=-=-=-=
Performing Scan: hsa-miR-122 vs ENSG00000107611
=-=-=-=-=-=-=-=-=-=-=-=-=-=-=-=-=-=-=-=-=-=-=-=-=-=-=-=-=-=-=-=
Score for this Scan:
No Hits Found above Threshold
Complete

Read Sequence:ENSG00000168538  CDNA: FLJ23339 fis, clone HEP13401. [Source:Uniprot/SPTREMBL;Acc:Q9H5K9](1233 nt)
=-=-=-=-=-=-=-=-=-=-=-=-=-=-=-=-=-=-=-=-=-=-=-=-=-=-=-=-=-=-=-=
Performing Scan: hsa-miR-122 vs ENSG00000168538
=-=-=-=-=-=-=-=-=-=-=-=-=-=-=-=-=-=-=-=-=-=-=-=-=-=-=-=-=-=-=-=
Score for this Scan:
No Hits Found above Threshold
Complete

Read Sequence:ENSG00000163961  RING finger protein 168. [Source:Uniprot/SWISSPROT;Acc:Q8IYW5](61 nt)
=-=-=-=-=-=-=-=-=-=-=-=-=-=-=-=-=-=-=-=-=-=-=-=-=-=-=-=-=-=-=-=
Performing Scan: hsa-miR-122 vs ENSG00000163961
=-=-=-=-=-=-=-=-=-=-=-=-=-=-=-=-=-=-=-=-=-=-=-=-=-=-=-=-=-=-=-=
Score for this Scan:
No Hits Found above Threshold
Complete

Read Sequence:ENSG00000069020  Microtubule-associated serine/threonine-protein kinase 4 (EC 2.7.11.1). [Source:Uniprot/SWISSPROT;Acc:O15021](1171 nt)
=-=-=-=-=-=-=-=-=-=-=-=-=-=-=-=-=-=-=-=-=-=-=-=-=-=-=-=-=-=-=-=
Performing Scan: hsa-miR-122 vs ENSG00000069020
=-=-=-=-=-=-=-=-=-=-=-=-=-=-=-=-=-=-=-=-=-=-=-=-=-=-=-=-=-=-=-=

   Forward:	Score: 127.000000  Q:1 to 23  R:35 to 58 Align Len (25) (68.00%) (80.00%)

   Query:    3' GUUUGUGG--UAA-CAGUGUGAGGU 5'
                ||:||| |  :|| ||:|| |||||
   Ref:      5' CAGACAACTTGTTGGTTAC-CTCCA 3'

   Energy:  -20.120001 kCal/Mol

Scores for this hit:
>hsa-miR-122	ENSG00000069020	127.00	-20.12	0.00	1 23	35 58	25	68.00%	80.00%


   Forward:	Score: 123.000000  Q:1 to 23  R:1013 to 1033 Align Len (24) (66.67%) (75.00%)

   Query:    3' GUUUGUGGUAACAG-UGU-GAGGU 5'
                | |:|||||   || :|| |||||
   Ref:      5' CCAGCACCA---TCAGCAGCTCCA 3'

   Energy:  -21.740000 kCal/Mol

Scores for this hit:
>hsa-miR-122	ENSG00000069020	123.00	-21.74	0.00	1 23	1013 1033	24	66.67%	75.00%

Score for this Scan:
Seq1,Seq2,Tot Score,Tot Energy,Max Score,Max Energy,Strand,Len1,Len2,Positions
>>hsa-miR-122	ENSG00000069020	250.00	-41.86	127.00	-21.74	595	22	1171	 34 1012
Complete

Read Sequence:ENSG00000157483  Myosin-Ie (Myosin-Ic). [Source:Uniprot/SWISSPROT;Acc:Q12965](1410 nt)
=-=-=-=-=-=-=-=-=-=-=-=-=-=-=-=-=-=-=-=-=-=-=-=-=-=-=-=-=-=-=-=
Performing Scan: hsa-miR-122 vs ENSG00000157483
=-=-=-=-=-=-=-=-=-=-=-=-=-=-=-=-=-=-=-=-=-=-=-=-=-=-=-=-=-=-=-=
Score for this Scan:
No Hits Found above Threshold
Complete

Read Sequence:ENSG00000158711  ETS domain-containing protein Elk-4 (Serum response factor accessory protein 1) (SAP-1). [Source:Uniprot/SWISSPROT;Acc:P28324](945 nt)
=-=-=-=-=-=-=-=-=-=-=-=-=-=-=-=-=-=-=-=-=-=-=-=-=-=-=-=-=-=-=-=
Performing Scan: hsa-miR-122 vs ENSG00000158711
=-=-=-=-=-=-=-=-=-=-=-=-=-=-=-=-=-=-=-=-=-=-=-=-=-=-=-=-=-=-=-=

   Forward:	Score: 121.000000  Q:3 to 22  R:691 to 713 Align Len (21) (71.43%) (80.95%)

   Query:    3' guUUGUGGUAACAGUG--UGAGGu 5'
                  |:||||| | ||:|  ||||| 
   Ref:      5' gcAGCACCA-TCTCGCCAACTCCt 3'

   Energy:  -21.559999 kCal/Mol

Scores for this hit:
>hsa-miR-122	ENSG00000158711	121.00	-21.56	0.00	3 22	691 713	21	71.43%	80.95%

Score for this Scan:
Seq1,Seq2,Tot Score,Tot Energy,Max Score,Max Energy,Strand,Len1,Len2,Positions
>>hsa-miR-122	ENSG00000158711	121.00	-21.56	121.00	-21.56	597	22	945	 690
Complete

Read Sequence:ENSG00000022840  RING finger protein 10. [Source:Uniprot/SWISSPROT;Acc:Q8N5U6](888 nt)
=-=-=-=-=-=-=-=-=-=-=-=-=-=-=-=-=-=-=-=-=-=-=-=-=-=-=-=-=-=-=-=
Performing Scan: hsa-miR-122 vs ENSG00000022840
=-=-=-=-=-=-=-=-=-=-=-=-=-=-=-=-=-=-=-=-=-=-=-=-=-=-=-=-=-=-=-=
Score for this Scan:
No Hits Found above Threshold
Complete

Read Sequence:ENSG00000197689  (222 nt)
=-=-=-=-=-=-=-=-=-=-=-=-=-=-=-=-=-=-=-=-=-=-=-=-=-=-=-=-=-=-=-=
Performing Scan: hsa-miR-122 vs ENSG00000197689
=-=-=-=-=-=-=-=-=-=-=-=-=-=-=-=-=-=-=-=-=-=-=-=-=-=-=-=-=-=-=-=
Score for this Scan:
No Hits Found above Threshold
Complete

Read Sequence:ENSG00000106128  Growth hormone-releasing hormone receptor precursor (GHRH receptor) (GRF receptor) (GRFR). [Source:Uniprot/SWISSPROT;Acc:Q02643](763 nt)
=-=-=-=-=-=-=-=-=-=-=-=-=-=-=-=-=-=-=-=-=-=-=-=-=-=-=-=-=-=-=-=
Performing Scan: hsa-miR-122 vs ENSG00000106128
=-=-=-=-=-=-=-=-=-=-=-=-=-=-=-=-=-=-=-=-=-=-=-=-=-=-=-=-=-=-=-=
Score for this Scan:
No Hits Found above Threshold
Complete

Read Sequence:ENSG00000140153  WD repeat protein 20 (DMR protein). [Source:Uniprot/SWISSPROT;Acc:Q8TBZ3](649 nt)
=-=-=-=-=-=-=-=-=-=-=-=-=-=-=-=-=-=-=-=-=-=-=-=-=-=-=-=-=-=-=-=
Performing Scan: hsa-miR-122 vs ENSG00000140153
=-=-=-=-=-=-=-=-=-=-=-=-=-=-=-=-=-=-=-=-=-=-=-=-=-=-=-=-=-=-=-=
Score for this Scan:
No Hits Found above Threshold
Complete

Read Sequence:ENSG00000173542  Mps one binder kinase activator-like 1A (Mob1 homolog 1A) (Mob1A) (Mob1B) (Protein Mob4A). [Source:Uniprot/SWISSPROT;Acc:Q7L9L4](6117 nt)
=-=-=-=-=-=-=-=-=-=-=-=-=-=-=-=-=-=-=-=-=-=-=-=-=-=-=-=-=-=-=-=
Performing Scan: hsa-miR-122 vs ENSG00000173542
=-=-=-=-=-=-=-=-=-=-=-=-=-=-=-=-=-=-=-=-=-=-=-=-=-=-=-=-=-=-=-=

   Forward:	Score: 130.000000  Q:1 to 21  R:2579 to 2601 Align Len (21) (71.43%) (90.48%)

   Query:    3' GU-UUGUGGUAACAGUGUGAGgu 5'
                || |::|::|||||||||| |  
   Ref:      5' CATAGTATTATTGTCACACACaa 3'

   Energy:  -23.290001 kCal/Mol

Scores for this hit:
>hsa-miR-122	ENSG00000173542	130.00	-23.29	0.00	1 21	2579 2601	21	71.43%	90.48%

Score for this Scan:
Seq1,Seq2,Tot Score,Tot Energy,Max Score,Max Energy,Strand,Len1,Len2,Positions
>>hsa-miR-122	ENSG00000173542	130.00	-23.29	130.00	-23.29	602	22	6117	 2578
Complete

Read Sequence:ENSG00000147316  Microcephalin. [Source:Uniprot/SWISSPROT;Acc:Q8NEM0](572 nt)
=-=-=-=-=-=-=-=-=-=-=-=-=-=-=-=-=-=-=-=-=-=-=-=-=-=-=-=-=-=-=-=
Performing Scan: hsa-miR-122 vs ENSG00000147316
=-=-=-=-=-=-=-=-=-=-=-=-=-=-=-=-=-=-=-=-=-=-=-=-=-=-=-=-=-=-=-=
Score for this Scan:
No Hits Found above Threshold
Complete

Read Sequence:ENSG00000006747  Adseverin (Scinderin). [Source:Uniprot/SWISSPROT;Acc:Q9Y6U3](616 nt)
=-=-=-=-=-=-=-=-=-=-=-=-=-=-=-=-=-=-=-=-=-=-=-=-=-=-=-=-=-=-=-=
Performing Scan: hsa-miR-122 vs ENSG00000006747
=-=-=-=-=-=-=-=-=-=-=-=-=-=-=-=-=-=-=-=-=-=-=-=-=-=-=-=-=-=-=-=

   Forward:	Score: 161.000000  Q:5 to 23  R:569 to 587 Align Len (18) (72.22%) (77.78%)

   Query:    3' guuuGUGGUAACAGUGUGAGGU 5'
                    |:|||    |||||||||
   Ref:      5' attgCGCCA---CCACACTCCA 3'

   Energy:  -23.660000 kCal/Mol

Scores for this hit:
>hsa-miR-122	ENSG00000006747	161.00	-23.66	0.00	5 23	569 587	18	72.22%	77.78%

Score for this Scan:
Seq1,Seq2,Tot Score,Tot Energy,Max Score,Max Energy,Strand,Len1,Len2,Positions
>>hsa-miR-122	ENSG00000006747	161.00	-23.66	161.00	-23.66	604	22	616	 568
Complete

Read Sequence:ENSG00000121897  Lipoic acid synthetase, mitochondrial precursor (Lip-syn) (Lipoate synthase). [Source:Uniprot/SWISSPROT;Acc:O43766](534 nt)
=-=-=-=-=-=-=-=-=-=-=-=-=-=-=-=-=-=-=-=-=-=-=-=-=-=-=-=-=-=-=-=
Performing Scan: hsa-miR-122 vs ENSG00000121897
=-=-=-=-=-=-=-=-=-=-=-=-=-=-=-=-=-=-=-=-=-=-=-=-=-=-=-=-=-=-=-=
Score for this Scan:
No Hits Found above Threshold
Complete

Read Sequence:ENSG00000205918  PDPK2 protein. [Source:Uniprot/SPTREMBL;Acc:Q6A1A2](332 nt)
=-=-=-=-=-=-=-=-=-=-=-=-=-=-=-=-=-=-=-=-=-=-=-=-=-=-=-=-=-=-=-=
Performing Scan: hsa-miR-122 vs ENSG00000205918
=-=-=-=-=-=-=-=-=-=-=-=-=-=-=-=-=-=-=-=-=-=-=-=-=-=-=-=-=-=-=-=
Score for this Scan:
No Hits Found above Threshold
Complete

Read Sequence:ENSG00000182472  Calpain-12 (EC 3.4.22.-). [Source:Uniprot/SWISSPROT;Acc:Q6ZSI9](660 nt)
=-=-=-=-=-=-=-=-=-=-=-=-=-=-=-=-=-=-=-=-=-=-=-=-=-=-=-=-=-=-=-=
Performing Scan: hsa-miR-122 vs ENSG00000182472
=-=-=-=-=-=-=-=-=-=-=-=-=-=-=-=-=-=-=-=-=-=-=-=-=-=-=-=-=-=-=-=

   Forward:	Score: 117.000000  Q:1 to 23  R:453 to 477 Align Len (26) (65.38%) (69.23%)

   Query:    3' GUUUGU--GGUA-AC-AGUGUGAGGU 5'
                ||: ||  ||||  |  ||| |||||
   Ref:      5' CAGCCAGGCCATCAGCCCAC-CTCCA 3'

   Energy:  -20.139999 kCal/Mol

Scores for this hit:
>hsa-miR-122	ENSG00000182472	117.00	-20.14	0.00	1 23	453 477	26	65.38%	69.23%

Score for this Scan:
Seq1,Seq2,Tot Score,Tot Energy,Max Score,Max Energy,Strand,Len1,Len2,Positions
>>hsa-miR-122	ENSG00000182472	117.00	-20.14	117.00	-20.14	607	22	660	 452
Complete

Read Sequence:ENSG00000102796  dehydrogenase/reductase (SDR family) member 12 isoform 2 [Source:RefSeq_peptide;Acc:NP_078981](455 nt)
=-=-=-=-=-=-=-=-=-=-=-=-=-=-=-=-=-=-=-=-=-=-=-=-=-=-=-=-=-=-=-=
Performing Scan: hsa-miR-122 vs ENSG00000102796
=-=-=-=-=-=-=-=-=-=-=-=-=-=-=-=-=-=-=-=-=-=-=-=-=-=-=-=-=-=-=-=
Score for this Scan:
No Hits Found above Threshold
Complete

Read Sequence:ENSG00000165113  G kinase anchoring protein 1 [Source:RefSeq_peptide;Acc:NP_079487](274 nt)
=-=-=-=-=-=-=-=-=-=-=-=-=-=-=-=-=-=-=-=-=-=-=-=-=-=-=-=-=-=-=-=
Performing Scan: hsa-miR-122 vs ENSG00000165113
=-=-=-=-=-=-=-=-=-=-=-=-=-=-=-=-=-=-=-=-=-=-=-=-=-=-=-=-=-=-=-=
Score for this Scan:
No Hits Found above Threshold
Complete

Read Sequence:ENSG00000148735  CDNA FLJ46008 fis, clone SMINT2017964. [Source:Uniprot/SPTREMBL;Acc:Q6ZQR5](2648 nt)
=-=-=-=-=-=-=-=-=-=-=-=-=-=-=-=-=-=-=-=-=-=-=-=-=-=-=-=-=-=-=-=
Performing Scan: hsa-miR-122 vs ENSG00000148735
=-=-=-=-=-=-=-=-=-=-=-=-=-=-=-=-=-=-=-=-=-=-=-=-=-=-=-=-=-=-=-=

   Forward:	Score: 148.000000  Q:1 to 23  R:2400 to 2423 Align Len (25) (64.00%) (76.00%)

   Query:    3' GUUUGUGGUAAC---AGUGUGAGGU 5'
                | || |:|| ||   |::|||||||
   Ref:      5' CCAAGATCA-TGCCATTGCACTCCA 3'

   Energy:  -21.690001 kCal/Mol

Scores for this hit:
>hsa-miR-122	ENSG00000148735	148.00	-21.69	0.00	1 23	2400 2423	25	64.00%	76.00%

Score for this Scan:
Seq1,Seq2,Tot Score,Tot Energy,Max Score,Max Energy,Strand,Len1,Len2,Positions
>>hsa-miR-122	ENSG00000148735	148.00	-21.69	148.00	-21.69	610	22	2648	 2399
Complete

Read Sequence:ENSG00000101276  Uncharacterized protein C20orf54 precursor. [Source:Uniprot/SWISSPROT;Acc:Q9NQ40](1570 nt)
=-=-=-=-=-=-=-=-=-=-=-=-=-=-=-=-=-=-=-=-=-=-=-=-=-=-=-=-=-=-=-=
Performing Scan: hsa-miR-122 vs ENSG00000101276
=-=-=-=-=-=-=-=-=-=-=-=-=-=-=-=-=-=-=-=-=-=-=-=-=-=-=-=-=-=-=-=
Score for this Scan:
No Hits Found above Threshold
Complete

Read Sequence:ENSG00000102103  Polyglutamine-binding protein 1 (Polyglutamine tract-binding protein 1) (PQBP-1) (38 kDa nuclear protein containing a WW domain) (Npw38). [Source:Uniprot/SWISSPROT;Acc:O60828](10 nt)
=-=-=-=-=-=-=-=-=-=-=-=-=-=-=-=-=-=-=-=-=-=-=-=-=-=-=-=-=-=-=-=
Performing Scan: hsa-miR-122 vs ENSG00000102103
=-=-=-=-=-=-=-=-=-=-=-=-=-=-=-=-=-=-=-=-=-=-=-=-=-=-=-=-=-=-=-=
Score for this Scan:
No Hits Found above Threshold
Complete

Read Sequence:ENSG00000140945  Cadherin-13 precursor (Truncated-cadherin) (T-cadherin) (T-cad) (Heart-cadherin) (H-cadherin) (P105). [Source:Uniprot/SWISSPROT;Acc:P55290](1569 nt)
=-=-=-=-=-=-=-=-=-=-=-=-=-=-=-=-=-=-=-=-=-=-=-=-=-=-=-=-=-=-=-=
Performing Scan: hsa-miR-122 vs ENSG00000140945
=-=-=-=-=-=-=-=-=-=-=-=-=-=-=-=-=-=-=-=-=-=-=-=-=-=-=-=-=-=-=-=

   Forward:	Score: 122.000000  Q:1 to 21  R:965 to 989 Align Len (24) (66.67%) (79.17%)

   Query:    3' GUUUGUG-GUA---ACAGUGUGAGgu 5'
                ||:|||: |||   || ||||:||  
   Ref:      5' CAGACATACATTTATG-CACATTCac 3'

   Energy:  -20.270000 kCal/Mol

Scores for this hit:
>hsa-miR-122	ENSG00000140945	122.00	-20.27	0.00	1 21	965 989	24	66.67%	79.17%


   Forward:	Score: 101.000000  Q:1 to 22  R:521 to 549 Align Len (28) (57.14%) (64.29%)

   Query:    3' GUUUGUGGU---AACAGUG----UGAGGu 5'
                ||:||  ||    ||||||    :|||| 
   Ref:      5' CAGACCACAGAGCTGTCACTTTTGCTCCg 3'

   Energy:  -21.240000 kCal/Mol

Scores for this hit:
>hsa-miR-122	ENSG00000140945	101.00	-21.24	0.00	1 22	521 549	28	57.14%	64.29%

Score for this Scan:
Seq1,Seq2,Tot Score,Tot Energy,Max Score,Max Energy,Strand,Len1,Len2,Positions
>>hsa-miR-122	ENSG00000140945	223.00	-41.51	122.00	-21.24	613	22	1569	 964 520
Complete

Read Sequence:ENSG00000124151  Nuclear receptor coactivator 3 (EC 2.3.1.48) (NCoA-3) (Thyroid hormone receptor activator molecule 1) (TRAM-1) (ACTR) (Receptor-associated coactivator 3) (RAC-3) (Amplified in breast cancer-1 protein) (AIB-1) (Steroid receptor coactivator protein 3) (SRC- [Source:Uniprot/SWISSPROT;Acc:Q9Y6Q9](156 nt)
=-=-=-=-=-=-=-=-=-=-=-=-=-=-=-=-=-=-=-=-=-=-=-=-=-=-=-=-=-=-=-=
Performing Scan: hsa-miR-122 vs ENSG00000124151
=-=-=-=-=-=-=-=-=-=-=-=-=-=-=-=-=-=-=-=-=-=-=-=-=-=-=-=-=-=-=-=
Score for this Scan:
No Hits Found above Threshold
Complete

Read Sequence:ENSG00000130449  Zinc finger SWIM domain-containing protein 6 (Fragment). [Source:Uniprot/SWISSPROT;Acc:Q9HCJ5](1853 nt)
=-=-=-=-=-=-=-=-=-=-=-=-=-=-=-=-=-=-=-=-=-=-=-=-=-=-=-=-=-=-=-=
Performing Scan: hsa-miR-122 vs ENSG00000130449
=-=-=-=-=-=-=-=-=-=-=-=-=-=-=-=-=-=-=-=-=-=-=-=-=-=-=-=-=-=-=-=
Score for this Scan:
No Hits Found above Threshold
Complete

Read Sequence:ENSG00000129845  Testis-specific Testis Transcript Y 1 (Fragment). [Source:Uniprot/SPTREMBL;Acc:O14605](727 nt)
=-=-=-=-=-=-=-=-=-=-=-=-=-=-=-=-=-=-=-=-=-=-=-=-=-=-=-=-=-=-=-=
Performing Scan: hsa-miR-122 vs ENSG00000129845
=-=-=-=-=-=-=-=-=-=-=-=-=-=-=-=-=-=-=-=-=-=-=-=-=-=-=-=-=-=-=-=

   Forward:	Score: 147.000000  Q:2 to 22  R:266 to 285 Align Len (20) (70.00%) (85.00%)

   Query:    3' gUUUGUGGUAACAGUGUGAGGu 5'
                 |:|||||: ||  |||||:| 
   Ref:      5' aAGACACCGCTG--ACACTTCt 3'

   Energy:  -22.000000 kCal/Mol

Scores for this hit:
>hsa-miR-122	ENSG00000129845	147.00	-22.00	0.00	2 22	266 285	20	70.00%	85.00%

Score for this Scan:
Seq1,Seq2,Tot Score,Tot Energy,Max Score,Max Energy,Strand,Len1,Len2,Positions
>>hsa-miR-122	ENSG00000129845	147.00	-22.00	147.00	-22.00	616	22	727	 265
Complete

Read Sequence:ENSG00000135521  LTV1 homolog [Source:RefSeq_peptide;Acc:NP_116249](285 nt)
=-=-=-=-=-=-=-=-=-=-=-=-=-=-=-=-=-=-=-=-=-=-=-=-=-=-=-=-=-=-=-=
Performing Scan: hsa-miR-122 vs ENSG00000135521
=-=-=-=-=-=-=-=-=-=-=-=-=-=-=-=-=-=-=-=-=-=-=-=-=-=-=-=-=-=-=-=
Score for this Scan:
No Hits Found above Threshold
Complete

Read Sequence:ENSG00000114670  Serine/threonine-protein kinase Nek11 (EC 2.7.11.1) (NimA-related protein kinase 11) (Never in mitosis A-related kinase 11). [Source:Uniprot/SWISSPROT;Acc:Q8NG66](19 nt)
=-=-=-=-=-=-=-=-=-=-=-=-=-=-=-=-=-=-=-=-=-=-=-=-=-=-=-=-=-=-=-=
Performing Scan: hsa-miR-122 vs ENSG00000114670
=-=-=-=-=-=-=-=-=-=-=-=-=-=-=-=-=-=-=-=-=-=-=-=-=-=-=-=-=-=-=-=
Score for this Scan:
No Hits Found above Threshold
Complete

Read Sequence:ENSG00000138813  Uncharacterized protein C4orf17. [Source:Uniprot/SWISSPROT;Acc:Q53FE4](174 nt)
=-=-=-=-=-=-=-=-=-=-=-=-=-=-=-=-=-=-=-=-=-=-=-=-=-=-=-=-=-=-=-=
Performing Scan: hsa-miR-122 vs ENSG00000138813
=-=-=-=-=-=-=-=-=-=-=-=-=-=-=-=-=-=-=-=-=-=-=-=-=-=-=-=-=-=-=-=
Score for this Scan:
No Hits Found above Threshold
Complete

Read Sequence:ENSG00000168071  coiled-coil domain containing 88 [Source:RefSeq_peptide;Acc:NP_115627](1555 nt)
=-=-=-=-=-=-=-=-=-=-=-=-=-=-=-=-=-=-=-=-=-=-=-=-=-=-=-=-=-=-=-=
Performing Scan: hsa-miR-122 vs ENSG00000168071
=-=-=-=-=-=-=-=-=-=-=-=-=-=-=-=-=-=-=-=-=-=-=-=-=-=-=-=-=-=-=-=
Score for this Scan:
No Hits Found above Threshold
Complete

Read Sequence:ENSG00000062282  Diacylglycerol O-acyltransferase 2 (EC 2.3.1.20) (Diglyceride acyltransferase 2). [Source:Uniprot/SWISSPROT;Acc:Q96PD7](1024 nt)
=-=-=-=-=-=-=-=-=-=-=-=-=-=-=-=-=-=-=-=-=-=-=-=-=-=-=-=-=-=-=-=
Performing Scan: hsa-miR-122 vs ENSG00000062282
=-=-=-=-=-=-=-=-=-=-=-=-=-=-=-=-=-=-=-=-=-=-=-=-=-=-=-=-=-=-=-=

   Forward:	Score: 98.000000  Q:5 to 20  R:969 to 989 Align Len (15) (86.67%) (86.67%)

   Query:    3' guuuGUGGUAACAGUGUGAggu 5'
                    ||||| ||||| |||   
   Ref:      5' attgCACCA-TGTCAGACTttt 3'

   Energy:  -21.160000 kCal/Mol

Scores for this hit:
>hsa-miR-122	ENSG00000062282	98.00	-21.16	0.00	5 20	969 989	15	86.67%	86.67%

Score for this Scan:
Seq1,Seq2,Tot Score,Tot Energy,Max Score,Max Energy,Strand,Len1,Len2,Positions
>>hsa-miR-122	ENSG00000062282	98.00	-21.16	98.00	-21.16	621	22	1024	 968
Complete

Read Sequence:ENSG00000165972  Coiled-coil domain-containing protein 38. [Source:Uniprot/SWISSPROT;Acc:Q502W7](27 nt)
=-=-=-=-=-=-=-=-=-=-=-=-=-=-=-=-=-=-=-=-=-=-=-=-=-=-=-=-=-=-=-=
Performing Scan: hsa-miR-122 vs ENSG00000165972
=-=-=-=-=-=-=-=-=-=-=-=-=-=-=-=-=-=-=-=-=-=-=-=-=-=-=-=-=-=-=-=
Score for this Scan:
No Hits Found above Threshold
Complete

Read Sequence:ENSG00000145777  thymic stromal lymphopoietin isoform 1 [Source:RefSeq_peptide;Acc:NP_149024](719 nt)
=-=-=-=-=-=-=-=-=-=-=-=-=-=-=-=-=-=-=-=-=-=-=-=-=-=-=-=-=-=-=-=
Performing Scan: hsa-miR-122 vs ENSG00000145777
=-=-=-=-=-=-=-=-=-=-=-=-=-=-=-=-=-=-=-=-=-=-=-=-=-=-=-=-=-=-=-=
Score for this Scan:
No Hits Found above Threshold
Complete

Read Sequence:ENSG00000132507  Eukaryotic translation initiation factor 5A-1 (eIF-5A-1) (eIF-5A1) (Eukaryotic initiation factor 5A isoform 1) (eIF-5A) (eIF-4D) (Rev- binding factor). [Source:Uniprot/SWISSPROT;Acc:P63241](645 nt)
=-=-=-=-=-=-=-=-=-=-=-=-=-=-=-=-=-=-=-=-=-=-=-=-=-=-=-=-=-=-=-=
Performing Scan: hsa-miR-122 vs ENSG00000132507
=-=-=-=-=-=-=-=-=-=-=-=-=-=-=-=-=-=-=-=-=-=-=-=-=-=-=-=-=-=-=-=
Score for this Scan:
No Hits Found above Threshold
Complete

Read Sequence:ENSG00000112337  Sodium-dependent phosphate transport protein 3 (Sodium/phosphate cotransporter 3) (Na(+)/PI cotransporter 3) (Solute carrier family 17 member 2). [Source:Uniprot/SWISSPROT;Acc:O00624](152 nt)
=-=-=-=-=-=-=-=-=-=-=-=-=-=-=-=-=-=-=-=-=-=-=-=-=-=-=-=-=-=-=-=
Performing Scan: hsa-miR-122 vs ENSG00000112337
=-=-=-=-=-=-=-=-=-=-=-=-=-=-=-=-=-=-=-=-=-=-=-=-=-=-=-=-=-=-=-=
Score for this Scan:
No Hits Found above Threshold
Complete

Read Sequence:ENSG00000092470  WD repeat protein 76. [Source:Uniprot/SWISSPROT;Acc:Q9H967](624 nt)
=-=-=-=-=-=-=-=-=-=-=-=-=-=-=-=-=-=-=-=-=-=-=-=-=-=-=-=-=-=-=-=
Performing Scan: hsa-miR-122 vs ENSG00000092470
=-=-=-=-=-=-=-=-=-=-=-=-=-=-=-=-=-=-=-=-=-=-=-=-=-=-=-=-=-=-=-=
Score for this Scan:
No Hits Found above Threshold
Complete

Read Sequence:ENSG00000154380  Protein enabled homolog. [Source:Uniprot/SWISSPROT;Acc:Q8N8S7](352 nt)
=-=-=-=-=-=-=-=-=-=-=-=-=-=-=-=-=-=-=-=-=-=-=-=-=-=-=-=-=-=-=-=
Performing Scan: hsa-miR-122 vs ENSG00000154380
=-=-=-=-=-=-=-=-=-=-=-=-=-=-=-=-=-=-=-=-=-=-=-=-=-=-=-=-=-=-=-=
Score for this Scan:
No Hits Found above Threshold
Complete

Read Sequence:ENSG00000117408  Importin-13 (Imp13) (Ran-binding protein 13) (RanBP13) (Karyopherin 13) (Kap13). [Source:Uniprot/SWISSPROT;Acc:O94829](70 nt)
=-=-=-=-=-=-=-=-=-=-=-=-=-=-=-=-=-=-=-=-=-=-=-=-=-=-=-=-=-=-=-=
Performing Scan: hsa-miR-122 vs ENSG00000117408
=-=-=-=-=-=-=-=-=-=-=-=-=-=-=-=-=-=-=-=-=-=-=-=-=-=-=-=-=-=-=-=
Score for this Scan:
No Hits Found above Threshold
Complete

Read Sequence:ENSG00000153936  Heparan sulfate 2-O-sulfotransferase 1 (EC 2.8.2.-) (2-O- sulfotransferase) (2OST). [Source:Uniprot/SWISSPROT;Acc:Q7LGA3](1433 nt)
=-=-=-=-=-=-=-=-=-=-=-=-=-=-=-=-=-=-=-=-=-=-=-=-=-=-=-=-=-=-=-=
Performing Scan: hsa-miR-122 vs ENSG00000153936
=-=-=-=-=-=-=-=-=-=-=-=-=-=-=-=-=-=-=-=-=-=-=-=-=-=-=-=-=-=-=-=

   Forward:	Score: 110.000000  Q:1 to 22  R:919 to 950 Align Len (31) (51.61%) (58.06%)

   Query:    3' GUUUGUGG----UAAC------AGUGUGAGGu 5'
                | |:| ||    ||||      |||| ||:| 
   Ref:      5' CCAGCCCCTGGGATTGGTCACCTCACTCTTCt 3'

   Energy:  -20.010000 kCal/Mol

Scores for this hit:
>hsa-miR-122	ENSG00000153936	110.00	-20.01	0.00	1 22	919 950	31	51.61%	58.06%

Score for this Scan:
Seq1,Seq2,Tot Score,Tot Energy,Max Score,Max Energy,Strand,Len1,Len2,Positions
>>hsa-miR-122	ENSG00000153936	110.00	-20.01	110.00	-20.01	629	22	1433	 918
Complete

Read Sequence:ENSG00000139354  GAS2-like protein 3 (Growth arrest-specific 2-like 3). [Source:Uniprot/SWISSPROT;Acc:Q86XJ1](13 nt)
=-=-=-=-=-=-=-=-=-=-=-=-=-=-=-=-=-=-=-=-=-=-=-=-=-=-=-=-=-=-=-=
Performing Scan: hsa-miR-122 vs ENSG00000139354
=-=-=-=-=-=-=-=-=-=-=-=-=-=-=-=-=-=-=-=-=-=-=-=-=-=-=-=-=-=-=-=
Score for this Scan:
No Hits Found above Threshold
Complete

Read Sequence:ENSG00000124882  Epiregulin precursor (EPR). [Source:Uniprot/SWISSPROT;Acc:O14944](3952 nt)
=-=-=-=-=-=-=-=-=-=-=-=-=-=-=-=-=-=-=-=-=-=-=-=-=-=-=-=-=-=-=-=
Performing Scan: hsa-miR-122 vs ENSG00000124882
=-=-=-=-=-=-=-=-=-=-=-=-=-=-=-=-=-=-=-=-=-=-=-=-=-=-=-=-=-=-=-=
Score for this Scan:
No Hits Found above Threshold
Complete

Read Sequence:ENSG00000049540  Elastin precursor (Tropoelastin). [Source:Uniprot/SWISSPROT;Acc:P15502](977 nt)
=-=-=-=-=-=-=-=-=-=-=-=-=-=-=-=-=-=-=-=-=-=-=-=-=-=-=-=-=-=-=-=
Performing Scan: hsa-miR-122 vs ENSG00000049540
=-=-=-=-=-=-=-=-=-=-=-=-=-=-=-=-=-=-=-=-=-=-=-=-=-=-=-=-=-=-=-=

   Forward:	Score: 105.000000  Q:1 to 23  R:211 to 242 Align Len (32) (53.12%) (59.38%)

   Query:    3' GUUUGUGGUA-AC----A-----GUGUGAGGU 5'
                |||: :|||| ||    |     | ||| |||
   Ref:      5' CAAGGGCCATGTGGTCCTGGCCCCCCACCCCA 3'

   Energy:  -20.500000 kCal/Mol

Scores for this hit:
>hsa-miR-122	ENSG00000049540	105.00	-20.50	0.00	1 23	211 242	32	53.12%	59.38%

Score for this Scan:
Seq1,Seq2,Tot Score,Tot Energy,Max Score,Max Energy,Strand,Len1,Len2,Positions
>>hsa-miR-122	ENSG00000049540	105.00	-20.50	105.00	-20.50	632	22	977	 210
Complete

Read Sequence:ENSG00000135829  ATP-dependent RNA helicase A (EC 3.6.1.-) (Nuclear DNA helicase II) (NDH II) (DEAH box protein 9). [Source:Uniprot/SWISSPROT;Acc:Q08211](317 nt)
=-=-=-=-=-=-=-=-=-=-=-=-=-=-=-=-=-=-=-=-=-=-=-=-=-=-=-=-=-=-=-=
Performing Scan: hsa-miR-122 vs ENSG00000135829
=-=-=-=-=-=-=-=-=-=-=-=-=-=-=-=-=-=-=-=-=-=-=-=-=-=-=-=-=-=-=-=
Score for this Scan:
No Hits Found above Threshold
Complete

Read Sequence:ENSG00000102683  Gamma-sarcoglycan (Gamma-SG) (35 kDa dystrophin-associated glycoprotein) (35DAG). [Source:Uniprot/SWISSPROT;Acc:Q13326](624 nt)
=-=-=-=-=-=-=-=-=-=-=-=-=-=-=-=-=-=-=-=-=-=-=-=-=-=-=-=-=-=-=-=
Performing Scan: hsa-miR-122 vs ENSG00000102683
=-=-=-=-=-=-=-=-=-=-=-=-=-=-=-=-=-=-=-=-=-=-=-=-=-=-=-=-=-=-=-=
Score for this Scan:
No Hits Found above Threshold
Complete

Read Sequence:ENSG00000204349  (138 nt)
=-=-=-=-=-=-=-=-=-=-=-=-=-=-=-=-=-=-=-=-=-=-=-=-=-=-=-=-=-=-=-=
Performing Scan: hsa-miR-122 vs ENSG00000204349
=-=-=-=-=-=-=-=-=-=-=-=-=-=-=-=-=-=-=-=-=-=-=-=-=-=-=-=-=-=-=-=
Score for this Scan:
No Hits Found above Threshold
Complete

Read Sequence:ENSG00000167244  Insulin-like growth factor II precursor (IGF-II) (Somatomedin A) [Contains: Insulin-like growth factor II Ala-25 Del]. [Source:Uniprot/SWISSPROT;Acc:P01344](347 nt)
=-=-=-=-=-=-=-=-=-=-=-=-=-=-=-=-=-=-=-=-=-=-=-=-=-=-=-=-=-=-=-=
Performing Scan: hsa-miR-122 vs ENSG00000167244
=-=-=-=-=-=-=-=-=-=-=-=-=-=-=-=-=-=-=-=-=-=-=-=-=-=-=-=-=-=-=-=
Score for this Scan:
No Hits Found above Threshold
Complete

Read Sequence:ENSG00000183542  NKG2-D type II integral membrane protein (NKG2-D-activating NK receptor) (NK cell receptor D) (Killer cell lectin-like receptor subfamily K member 1) (CD314 antigen). [Source:Uniprot/SWISSPROT;Acc:P26718](269 nt)
=-=-=-=-=-=-=-=-=-=-=-=-=-=-=-=-=-=-=-=-=-=-=-=-=-=-=-=-=-=-=-=
Performing Scan: hsa-miR-122 vs ENSG00000183542
=-=-=-=-=-=-=-=-=-=-=-=-=-=-=-=-=-=-=-=-=-=-=-=-=-=-=-=-=-=-=-=
Score for this Scan:
No Hits Found above Threshold
Complete

Read Sequence:ENSG00000124786  Solute carrier family 35 member B3. [Source:Uniprot/SWISSPROT;Acc:Q9H1N7](475 nt)
=-=-=-=-=-=-=-=-=-=-=-=-=-=-=-=-=-=-=-=-=-=-=-=-=-=-=-=-=-=-=-=
Performing Scan: hsa-miR-122 vs ENSG00000124786
=-=-=-=-=-=-=-=-=-=-=-=-=-=-=-=-=-=-=-=-=-=-=-=-=-=-=-=-=-=-=-=
Score for this Scan:
No Hits Found above Threshold
Complete

Read Sequence:ENSG00000172551  Small breast epithelial mucin precursor (Protein BS106). [Source:Uniprot/SWISSPROT;Acc:Q96DR8](144 nt)
=-=-=-=-=-=-=-=-=-=-=-=-=-=-=-=-=-=-=-=-=-=-=-=-=-=-=-=-=-=-=-=
Performing Scan: hsa-miR-122 vs ENSG00000172551
=-=-=-=-=-=-=-=-=-=-=-=-=-=-=-=-=-=-=-=-=-=-=-=-=-=-=-=-=-=-=-=
Score for this Scan:
No Hits Found above Threshold
Complete

Read Sequence:ENSG00000165521  Echinoderm microtubule-associated protein-like 5 (EMAP-5). [Source:Uniprot/SWISSPROT;Acc:Q05BV3](957 nt)
=-=-=-=-=-=-=-=-=-=-=-=-=-=-=-=-=-=-=-=-=-=-=-=-=-=-=-=-=-=-=-=
Performing Scan: hsa-miR-122 vs ENSG00000165521
=-=-=-=-=-=-=-=-=-=-=-=-=-=-=-=-=-=-=-=-=-=-=-=-=-=-=-=-=-=-=-=
Score for this Scan:
No Hits Found above Threshold
Complete

Read Sequence:ENSG00000068305  Myocyte-specific enhancer factor 2A (Serum response factor-like protein 1). [Source:Uniprot/SWISSPROT;Acc:Q02078](3632 nt)
=-=-=-=-=-=-=-=-=-=-=-=-=-=-=-=-=-=-=-=-=-=-=-=-=-=-=-=-=-=-=-=
Performing Scan: hsa-miR-122 vs ENSG00000068305
=-=-=-=-=-=-=-=-=-=-=-=-=-=-=-=-=-=-=-=-=-=-=-=-=-=-=-=-=-=-=-=

   Forward:	Score: 136.000000  Q:1 to 22  R:2779 to 2803 Align Len (24) (66.67%) (75.00%)

   Query:    3' GUUUGU-GGU-AACA-GUGUGAGGu 5'
                ||:||: |||  |||  |||| || 
   Ref:      5' CAGACGCCCACGTGTGAACACACCc 3'

   Energy:  -22.820000 kCal/Mol

Scores for this hit:
>hsa-miR-122	ENSG00000068305	136.00	-22.82	0.00	1 22	2779 2803	24	66.67%	75.00%


   Forward:	Score: 114.000000  Q:2 to 23  R:2906 to 2938 Align Len (32) (56.25%) (62.50%)

   Query:    3' gUUUGUGGUAAC----------AGU-GUGAGGU 5'
                 |:|||||||||          |:| | |||||
   Ref:      5' gAGACACCATTGCAAGAAAATTTTATCCCTCCA 3'

   Energy:  -23.620001 kCal/Mol

Scores for this hit:
>hsa-miR-122	ENSG00000068305	114.00	-23.62	0.00	2 23	2906 2938	32	56.25%	62.50%

Score for this Scan:
Seq1,Seq2,Tot Score,Tot Energy,Max Score,Max Energy,Strand,Len1,Len2,Positions
>>hsa-miR-122	ENSG00000068305	250.00	-46.44	136.00	-23.62	641	22	3632	 2778 2905
Complete

Read Sequence:ENSG00000054116  Trafficking protein particle complex subunit 3 (BET3 homolog). [Source:Uniprot/SWISSPROT;Acc:O43617](149 nt)
=-=-=-=-=-=-=-=-=-=-=-=-=-=-=-=-=-=-=-=-=-=-=-=-=-=-=-=-=-=-=-=
Performing Scan: hsa-miR-122 vs ENSG00000054116
=-=-=-=-=-=-=-=-=-=-=-=-=-=-=-=-=-=-=-=-=-=-=-=-=-=-=-=-=-=-=-=
Score for this Scan:
No Hits Found above Threshold
Complete

Read Sequence:ENSG00000143257  Orphan nuclear receptor NR1I3 (Constitutive androstane receptor) (CAR) (Constitutive activator of retinoid response) (Constitutive active response) (Orphan nuclear receptor MB67). [Source:Uniprot/SWISSPROT;Acc:Q14994](18 nt)
=-=-=-=-=-=-=-=-=-=-=-=-=-=-=-=-=-=-=-=-=-=-=-=-=-=-=-=-=-=-=-=
Performing Scan: hsa-miR-122 vs ENSG00000143257
=-=-=-=-=-=-=-=-=-=-=-=-=-=-=-=-=-=-=-=-=-=-=-=-=-=-=-=-=-=-=-=
Score for this Scan:
No Hits Found above Threshold
Complete

Read Sequence:ENSG00000162664  Zinc finger protein 326. [Source:Uniprot/SWISSPROT;Acc:Q5BKZ1](1199 nt)
=-=-=-=-=-=-=-=-=-=-=-=-=-=-=-=-=-=-=-=-=-=-=-=-=-=-=-=-=-=-=-=
Performing Scan: hsa-miR-122 vs ENSG00000162664
=-=-=-=-=-=-=-=-=-=-=-=-=-=-=-=-=-=-=-=-=-=-=-=-=-=-=-=-=-=-=-=
Score for this Scan:
No Hits Found above Threshold
Complete

Read Sequence:ENSG00000204070  Dysbindin domain-containing protein 2 (HSMNP1). [Source:Uniprot/SWISSPROT;Acc:Q9BQY9](715 nt)
=-=-=-=-=-=-=-=-=-=-=-=-=-=-=-=-=-=-=-=-=-=-=-=-=-=-=-=-=-=-=-=
Performing Scan: hsa-miR-122 vs ENSG00000204070
=-=-=-=-=-=-=-=-=-=-=-=-=-=-=-=-=-=-=-=-=-=-=-=-=-=-=-=-=-=-=-=
Score for this Scan:
No Hits Found above Threshold
Complete

Read Sequence:ENSG00000136689  Interleukin-1 receptor antagonist protein precursor (IL-1ra) (IRAP) (IL1 inhibitor) (IL-1RN) (ICIL-1RA). [Source:Uniprot/SWISSPROT;Acc:P18510](1144 nt)
=-=-=-=-=-=-=-=-=-=-=-=-=-=-=-=-=-=-=-=-=-=-=-=-=-=-=-=-=-=-=-=
Performing Scan: hsa-miR-122 vs ENSG00000136689
=-=-=-=-=-=-=-=-=-=-=-=-=-=-=-=-=-=-=-=-=-=-=-=-=-=-=-=-=-=-=-=

   Forward:	Score: 144.000000  Q:1 to 23  R:750 to 769 Align Len (22) (68.18%) (77.27%)

   Query:    3' GUUUGUGGUAACAGUGUGAGGU 5'
                |||:| ||||   : |||||||
   Ref:      5' CAAGCTCCAT--CTCCACTCCA 3'

   Energy:  -23.469999 kCal/Mol

Scores for this hit:
>hsa-miR-122	ENSG00000136689	144.00	-23.47	0.00	1 23	750 769	22	68.18%	77.27%

Score for this Scan:
Seq1,Seq2,Tot Score,Tot Energy,Max Score,Max Energy,Strand,Len1,Len2,Positions
>>hsa-miR-122	ENSG00000136689	144.00	-23.47	144.00	-23.47	646	22	1144	 749
Complete

Read Sequence:ENSG00000006025  Oxysterol-binding protein-related protein 7 (OSBP-related protein 7) (ORP-7). [Source:Uniprot/SWISSPROT;Acc:Q9BZF2](564 nt)
=-=-=-=-=-=-=-=-=-=-=-=-=-=-=-=-=-=-=-=-=-=-=-=-=-=-=-=-=-=-=-=
Performing Scan: hsa-miR-122 vs ENSG00000006025
=-=-=-=-=-=-=-=-=-=-=-=-=-=-=-=-=-=-=-=-=-=-=-=-=-=-=-=-=-=-=-=
Score for this Scan:
No Hits Found above Threshold
Complete

Read Sequence:ENSG00000168476  Receptor expression-enhancing protein 4. [Source:Uniprot/SWISSPROT;Acc:Q9H6H4](583 nt)
=-=-=-=-=-=-=-=-=-=-=-=-=-=-=-=-=-=-=-=-=-=-=-=-=-=-=-=-=-=-=-=
Performing Scan: hsa-miR-122 vs ENSG00000168476
=-=-=-=-=-=-=-=-=-=-=-=-=-=-=-=-=-=-=-=-=-=-=-=-=-=-=-=-=-=-=-=

   Forward:	Score: 130.000000  Q:5 to 22  R:49 to 66 Align Len (17) (64.71%) (76.47%)

   Query:    3' guuuGUGGUAACAGUGUGAGGu 5'
                    ||||    ||:|:|||| 
   Ref:      5' agggCACC----TCGCGCTCCc 3'

   Energy:  -21.799999 kCal/Mol

Scores for this hit:
>hsa-miR-122	ENSG00000168476	130.00	-21.80	0.00	5 22	49 66	17	64.71%	76.47%

Score for this Scan:
Seq1,Seq2,Tot Score,Tot Energy,Max Score,Max Energy,Strand,Len1,Len2,Positions
>>hsa-miR-122	ENSG00000168476	130.00	-21.80	130.00	-21.80	648	22	583	 48
Complete

Read Sequence:ENSG00000153575  Gamma-tubulin complex component 5 (GCP-5). [Source:Uniprot/SWISSPROT;Acc:Q96RT8](642 nt)
=-=-=-=-=-=-=-=-=-=-=-=-=-=-=-=-=-=-=-=-=-=-=-=-=-=-=-=-=-=-=-=
Performing Scan: hsa-miR-122 vs ENSG00000153575
=-=-=-=-=-=-=-=-=-=-=-=-=-=-=-=-=-=-=-=-=-=-=-=-=-=-=-=-=-=-=-=

   Forward:	Score: 138.000000  Q:2 to 23  R:404 to 427 Align Len (23) (73.91%) (78.26%)

   Query:    3' gUUUGUGGU-AAC-AGUGUGAGGU 5'
                 ||: |||| |||  |||| ||||
   Ref:      5' aAAGAACCACTTGCCCACAGTCCA 3'

   Energy:  -20.330000 kCal/Mol

Scores for this hit:
>hsa-miR-122	ENSG00000153575	138.00	-20.33	0.00	2 23	404 427	23	73.91%	78.26%

Score for this Scan:
Seq1,Seq2,Tot Score,Tot Energy,Max Score,Max Energy,Strand,Len1,Len2,Positions
>>hsa-miR-122	ENSG00000153575	138.00	-20.33	138.00	-20.33	649	22	642	 403
Complete

Read Sequence:ENSG00000105516  D site-binding protein (Albumin D box-binding protein) (Albumin D- element-binding protein) (TAXREB302). [Source:Uniprot/SWISSPROT;Acc:Q10586](247 nt)
=-=-=-=-=-=-=-=-=-=-=-=-=-=-=-=-=-=-=-=-=-=-=-=-=-=-=-=-=-=-=-=
Performing Scan: hsa-miR-122 vs ENSG00000105516
=-=-=-=-=-=-=-=-=-=-=-=-=-=-=-=-=-=-=-=-=-=-=-=-=-=-=-=-=-=-=-=
Score for this Scan:
No Hits Found above Threshold
Complete

Read Sequence:ENSG00000159398  carboxylesterase 7 [Source:RefSeq_peptide;Acc:NP_659461](235 nt)
=-=-=-=-=-=-=-=-=-=-=-=-=-=-=-=-=-=-=-=-=-=-=-=-=-=-=-=-=-=-=-=
Performing Scan: hsa-miR-122 vs ENSG00000159398
=-=-=-=-=-=-=-=-=-=-=-=-=-=-=-=-=-=-=-=-=-=-=-=-=-=-=-=-=-=-=-=
Score for this Scan:
No Hits Found above Threshold
Complete

Read Sequence:ENSG00000162702  Zinc finger protein 281 (Zinc finger DNA-binding protein 99) (Transcription factor ZBP-99) (GC-box-binding zinc finger protein 1). [Source:Uniprot/SWISSPROT;Acc:Q9Y2X9](288 nt)
=-=-=-=-=-=-=-=-=-=-=-=-=-=-=-=-=-=-=-=-=-=-=-=-=-=-=-=-=-=-=-=
Performing Scan: hsa-miR-122 vs ENSG00000162702
=-=-=-=-=-=-=-=-=-=-=-=-=-=-=-=-=-=-=-=-=-=-=-=-=-=-=-=-=-=-=-=
Score for this Scan:
No Hits Found above Threshold
Complete

Read Sequence:ENSG00000115414  Fibronectin precursor (FN) (Cold-insoluble globulin) (CIG). [Source:Uniprot/SWISSPROT;Acc:P02751](689 nt)
=-=-=-=-=-=-=-=-=-=-=-=-=-=-=-=-=-=-=-=-=-=-=-=-=-=-=-=-=-=-=-=
Performing Scan: hsa-miR-122 vs ENSG00000115414
=-=-=-=-=-=-=-=-=-=-=-=-=-=-=-=-=-=-=-=-=-=-=-=-=-=-=-=-=-=-=-=
Score for this Scan:
No Hits Found above Threshold
Complete

Read Sequence:ENSG00000148358  Protein GPR107 precursor (Lung seven transmembrane receptor 1). [Source:Uniprot/SWISSPROT;Acc:Q5VW38](5043 nt)
=-=-=-=-=-=-=-=-=-=-=-=-=-=-=-=-=-=-=-=-=-=-=-=-=-=-=-=-=-=-=-=
Performing Scan: hsa-miR-122 vs ENSG00000148358
=-=-=-=-=-=-=-=-=-=-=-=-=-=-=-=-=-=-=-=-=-=-=-=-=-=-=-=-=-=-=-=

   Forward:	Score: 166.000000  Q:5 to 23  R:3927 to 3951 Align Len (21) (76.19%) (76.19%)

   Query:    3' guuuGUGGUAAC--A-GUGUGAGGU 5'
                    ||||  ||  | |||||||||
   Ref:      5' gctgCACCCCTGCTTCCACACTCCA 3'

   Energy:  -24.700001 kCal/Mol

Scores for this hit:
>hsa-miR-122	ENSG00000148358	166.00	-24.70	0.00	5 23	3927 3951	21	76.19%	76.19%


   Forward:	Score: 139.000000  Q:1 to 21  R:1473 to 1503 Align Len (29) (62.07%) (65.52%)

   Query:    3' GUUUGUGG-----UA-A---CAGUGUGAGgu 5'
                ||:| |||     || |   |||||||||  
   Ref:      5' CAGAAACCACAGGATGTGGGGTCACACTCac 3'

   Energy:  -24.590000 kCal/Mol

Scores for this hit:
>hsa-miR-122	ENSG00000148358	139.00	-24.59	0.00	1 21	1473 1503	29	62.07%	65.52%


   Forward:	Score: 132.000000  Q:1 to 23  R:4269 to 4293 Align Len (25) (56.00%) (72.00%)

   Query:    3' GUUUGUGGU--AAC-AGUGUGAGGU 5'
                |:: |: ||   ||  ||:||||||
   Ref:      5' CGGTCGGCAGGCTGAACATACTCCA 3'

   Energy:  -20.330000 kCal/Mol

Scores for this hit:
>hsa-miR-122	ENSG00000148358	132.00	-20.33	0.00	1 23	4269 4293	25	56.00%	72.00%


   Forward:	Score: 114.000000  Q:3 to 23  R:2202 to 2231 Align Len (28) (60.71%) (67.86%)

   Query:    3' guUUGUGGU---AAC-----AGUGUGAGGU 5'
                  |||:|||   |||     ||| |:||||
   Ref:      5' ggAACGCCAGCGTTGGGTGTTCAGATTCCA 3'

   Energy:  -22.440001 kCal/Mol

Scores for this hit:
>hsa-miR-122	ENSG00000148358	114.00	-22.44	0.00	3 23	2202 2231	28	60.71%	67.86%


   Forward:	Score: 96.000000  Q:1 to 23  R:1744 to 1771 Align Len (28) (64.29%) (75.00%)

   Query:    3' GUUUGU-GGUA-AC---AGUGU-GAGGU 5'
                |||:|| ||:| ||   || || ||:||
   Ref:      5' CAAGCATCCGTGTGTCTTCCCATCTTCA 3'

   Energy:  -20.940001 kCal/Mol

Scores for this hit:
>hsa-miR-122	ENSG00000148358	96.00	-20.94	0.00	1 23	1744 1771	28	64.29%	75.00%

Score for this Scan:
Seq1,Seq2,Tot Score,Tot Energy,Max Score,Max Energy,Strand,Len1,Len2,Positions
>>hsa-miR-122	ENSG00000148358	647.00	-113.00	166.00	-24.70	654	22	5043	 3926 1472 4268 2201 1743
Complete

Read Sequence:ENSG00000122034  Transcription factor IIIA (Factor A) (TFIIIA). [Source:Uniprot/SWISSPROT;Acc:Q92664](89 nt)
=-=-=-=-=-=-=-=-=-=-=-=-=-=-=-=-=-=-=-=-=-=-=-=-=-=-=-=-=-=-=-=
Performing Scan: hsa-miR-122 vs ENSG00000122034
=-=-=-=-=-=-=-=-=-=-=-=-=-=-=-=-=-=-=-=-=-=-=-=-=-=-=-=-=-=-=-=
Score for this Scan:
No Hits Found above Threshold
Complete

Read Sequence:ENSG00000135372  N-acetyltransferase 10 (EC 2.3.1.-). [Source:Uniprot/SWISSPROT;Acc:Q9H0A0](718 nt)
=-=-=-=-=-=-=-=-=-=-=-=-=-=-=-=-=-=-=-=-=-=-=-=-=-=-=-=-=-=-=-=
Performing Scan: hsa-miR-122 vs ENSG00000135372
=-=-=-=-=-=-=-=-=-=-=-=-=-=-=-=-=-=-=-=-=-=-=-=-=-=-=-=-=-=-=-=
Score for this Scan:
No Hits Found above Threshold
Complete

Read Sequence:ENSG00000189203  transmembrane protein 179 (TMEM179), mRNA [Source:RefSeq_dna;Acc:NM_207379](1010 nt)
=-=-=-=-=-=-=-=-=-=-=-=-=-=-=-=-=-=-=-=-=-=-=-=-=-=-=-=-=-=-=-=
Performing Scan: hsa-miR-122 vs ENSG00000189203
=-=-=-=-=-=-=-=-=-=-=-=-=-=-=-=-=-=-=-=-=-=-=-=-=-=-=-=-=-=-=-=
Score for this Scan:
No Hits Found above Threshold
Complete

Read Sequence:ENSG00000138231  Lariat debranching enzyme (EC 3.1.-.-). [Source:Uniprot/SWISSPROT;Acc:Q9UK59](874 nt)
=-=-=-=-=-=-=-=-=-=-=-=-=-=-=-=-=-=-=-=-=-=-=-=-=-=-=-=-=-=-=-=
Performing Scan: hsa-miR-122 vs ENSG00000138231
=-=-=-=-=-=-=-=-=-=-=-=-=-=-=-=-=-=-=-=-=-=-=-=-=-=-=-=-=-=-=-=
Score for this Scan:
No Hits Found above Threshold
Complete

Read Sequence:ENSG00000121753  Brain-specific angiogenesis inhibitor 2 precursor. [Source:Uniprot/SWISSPROT;Acc:O60241](302 nt)
=-=-=-=-=-=-=-=-=-=-=-=-=-=-=-=-=-=-=-=-=-=-=-=-=-=-=-=-=-=-=-=
Performing Scan: hsa-miR-122 vs ENSG00000121753
=-=-=-=-=-=-=-=-=-=-=-=-=-=-=-=-=-=-=-=-=-=-=-=-=-=-=-=-=-=-=-=

   Forward:	Score: 176.000000  Q:5 to 23  R:39 to 60 Align Len (18) (83.33%) (88.89%)

   Query:    3' guuuGUGGUAACAGUGUGAGGU 5'
                    | |:||| ||||||||||
   Ref:      5' atctCTCTATTTTCACACTCCA 3'

   Energy:  -23.230000 kCal/Mol

Scores for this hit:
>hsa-miR-122	ENSG00000121753	176.00	-23.23	0.00	5 23	39 60	18	83.33%	88.89%

Score for this Scan:
Seq1,Seq2,Tot Score,Tot Energy,Max Score,Max Energy,Strand,Len1,Len2,Positions
>>hsa-miR-122	ENSG00000121753	176.00	-23.23	176.00	-23.23	659	22	302	 38
Complete

Read Sequence:ENSG00000112304  Thioesterase superfamily member 2. [Source:Uniprot/SWISSPROT;Acc:Q9NPJ3](95 nt)
=-=-=-=-=-=-=-=-=-=-=-=-=-=-=-=-=-=-=-=-=-=-=-=-=-=-=-=-=-=-=-=
Performing Scan: hsa-miR-122 vs ENSG00000112304
=-=-=-=-=-=-=-=-=-=-=-=-=-=-=-=-=-=-=-=-=-=-=-=-=-=-=-=-=-=-=-=
Score for this Scan:
No Hits Found above Threshold
Complete

Read Sequence:ENSG00000113504  Solute carrier family 12 member 7 (Electroneutral potassium-chloride cotransporter 4) (K-Cl cotransporter 4). [Source:Uniprot/SWISSPROT;Acc:Q9Y666](1975 nt)
=-=-=-=-=-=-=-=-=-=-=-=-=-=-=-=-=-=-=-=-=-=-=-=-=-=-=-=-=-=-=-=
Performing Scan: hsa-miR-122 vs ENSG00000113504
=-=-=-=-=-=-=-=-=-=-=-=-=-=-=-=-=-=-=-=-=-=-=-=-=-=-=-=-=-=-=-=

   Forward:	Score: 143.000000  Q:5 to 22  R:699 to 721 Align Len (18) (66.67%) (77.78%)

   Query:    3' guuuGUGGUAACAG-UGUGAGGu 5'
                    ||:||  | | ||:|||| 
   Ref:      5' agttCATCAGGGCCTACGCTCCg 3'

   Energy:  -22.639999 kCal/Mol

Scores for this hit:
>hsa-miR-122	ENSG00000113504	143.00	-22.64	0.00	5 22	699 721	18	66.67%	77.78%


   Forward:	Score: 120.000000  Q:1 to 22  R:1849 to 1875 Align Len (27) (62.96%) (74.07%)

   Query:    3' GUUUGU-GG-----UAACAGUGUGAGGu 5'
                ||::|| ||     :|||||| ||||| 
   Ref:      5' CAGGCATCCTTTGTGTTGTCA-ACTCCg 3'

   Energy:  -24.280001 kCal/Mol

Scores for this hit:
>hsa-miR-122	ENSG00000113504	120.00	-24.28	0.00	1 22	1849 1875	27	62.96%	74.07%


   Forward:	Score: 119.000000  Q:1 to 22  R:463 to 482 Align Len (22) (63.64%) (77.27%)

   Query:    3' GU-UUGUGGUAACAGUGUGAGGu 5'
                || ::| ||:  ||||| |||| 
   Ref:      5' CAGGGCCCCG--GTCAC-CTCCg 3'

   Energy:  -21.469999 kCal/Mol

Scores for this hit:
>hsa-miR-122	ENSG00000113504	119.00	-21.47	0.00	1 22	463 482	22	63.64%	77.27%

Score for this Scan:
Seq1,Seq2,Tot Score,Tot Energy,Max Score,Max Energy,Strand,Len1,Len2,Positions
>>hsa-miR-122	ENSG00000113504	382.00	-68.39	143.00	-24.28	661	22	1975	 698 1848 462
Complete

Read Sequence:ENSG00000139351  Synaptonemal complex protein 3 (SCP-3). [Source:Uniprot/SWISSPROT;Acc:Q8IZU3](278 nt)
=-=-=-=-=-=-=-=-=-=-=-=-=-=-=-=-=-=-=-=-=-=-=-=-=-=-=-=-=-=-=-=
Performing Scan: hsa-miR-122 vs ENSG00000139351
=-=-=-=-=-=-=-=-=-=-=-=-=-=-=-=-=-=-=-=-=-=-=-=-=-=-=-=-=-=-=-=
Score for this Scan:
No Hits Found above Threshold
Complete

Read Sequence:ENSG00000143401  Acidic leucine-rich nuclear phosphoprotein 32 family member E (LANP- like protein) (LANP-L). [Source:Uniprot/SWISSPROT;Acc:Q9BTT0](2138 nt)
=-=-=-=-=-=-=-=-=-=-=-=-=-=-=-=-=-=-=-=-=-=-=-=-=-=-=-=-=-=-=-=
Performing Scan: hsa-miR-122 vs ENSG00000143401
=-=-=-=-=-=-=-=-=-=-=-=-=-=-=-=-=-=-=-=-=-=-=-=-=-=-=-=-=-=-=-=
Score for this Scan:
No Hits Found above Threshold
Complete

Read Sequence:ENSG00000102271  Kelch-like protein 4. [Source:Uniprot/SWISSPROT;Acc:Q9C0H6](202 nt)
=-=-=-=-=-=-=-=-=-=-=-=-=-=-=-=-=-=-=-=-=-=-=-=-=-=-=-=-=-=-=-=
Performing Scan: hsa-miR-122 vs ENSG00000102271
=-=-=-=-=-=-=-=-=-=-=-=-=-=-=-=-=-=-=-=-=-=-=-=-=-=-=-=-=-=-=-=
Score for this Scan:
No Hits Found above Threshold
Complete

Read Sequence:ENSG00000077454  Leucine-rich repeat and calponin homology domain-containing protein 4 (Leucine-rich repeat neuronal protein 4) (Leucine-rich neuronal protein). [Source:Uniprot/SWISSPROT;Acc:O75427](447 nt)
=-=-=-=-=-=-=-=-=-=-=-=-=-=-=-=-=-=-=-=-=-=-=-=-=-=-=-=-=-=-=-=
Performing Scan: hsa-miR-122 vs ENSG00000077454
=-=-=-=-=-=-=-=-=-=-=-=-=-=-=-=-=-=-=-=-=-=-=-=-=-=-=-=-=-=-=-=
Score for this Scan:
No Hits Found above Threshold
Complete

Read Sequence:ENSG00000099622  Cold-inducible RNA-binding protein (Glycine-rich RNA-binding protein CIRP) (A18 hnRNP). [Source:Uniprot/SWISSPROT;Acc:Q14011](727 nt)
=-=-=-=-=-=-=-=-=-=-=-=-=-=-=-=-=-=-=-=-=-=-=-=-=-=-=-=-=-=-=-=
Performing Scan: hsa-miR-122 vs ENSG00000099622
=-=-=-=-=-=-=-=-=-=-=-=-=-=-=-=-=-=-=-=-=-=-=-=-=-=-=-=-=-=-=-=
Score for this Scan:
No Hits Found above Threshold
Complete

Read Sequence:ENSG00000106686  CI068_HUMAN Isoform 2 of Q8N4H0 - Homo sapiens (Human) [Source:Uniprot/Varsplic;Acc:Q8N4H0-2](432 nt)
=-=-=-=-=-=-=-=-=-=-=-=-=-=-=-=-=-=-=-=-=-=-=-=-=-=-=-=-=-=-=-=
Performing Scan: hsa-miR-122 vs ENSG00000106686
=-=-=-=-=-=-=-=-=-=-=-=-=-=-=-=-=-=-=-=-=-=-=-=-=-=-=-=-=-=-=-=
Score for this Scan:
No Hits Found above Threshold
Complete

Read Sequence:ENSG00000087460  Neuroendocrine secretory protein 55 (NESP55) [Contains: LHAL tetrapeptide; GPIPIRRH peptide]. [Source:Uniprot/SWISSPROT;Acc:O95467](267 nt)
=-=-=-=-=-=-=-=-=-=-=-=-=-=-=-=-=-=-=-=-=-=-=-=-=-=-=-=-=-=-=-=
Performing Scan: hsa-miR-122 vs ENSG00000087460
=-=-=-=-=-=-=-=-=-=-=-=-=-=-=-=-=-=-=-=-=-=-=-=-=-=-=-=-=-=-=-=
Score for this Scan:
No Hits Found above Threshold
Complete

Read Sequence:ENSG00000075043  Potassium voltage-gated channel subfamily KQT member 2 (Voltage-gated potassium channel subunit Kv7.2) (Neuroblastoma-specific potassium channel subunit alpha KvLQT2) (KQT-like 2). [Source:Uniprot/SWISSPROT;Acc:O43526](66 nt)
=-=-=-=-=-=-=-=-=-=-=-=-=-=-=-=-=-=-=-=-=-=-=-=-=-=-=-=-=-=-=-=
Performing Scan: hsa-miR-122 vs ENSG00000075043
=-=-=-=-=-=-=-=-=-=-=-=-=-=-=-=-=-=-=-=-=-=-=-=-=-=-=-=-=-=-=-=
Score for this Scan:
No Hits Found above Threshold
Complete

Read Sequence:ENSG00000116833  Orphan nuclear receptor NR5A2 (Alpha-1-fetoprotein transcription factor) (Hepatocytic transcription factor) (B1-binding factor) (hB1F) (CYP7A promoter-binding factor) (Liver receptor homolog 1) (LRH-1). [Source:Uniprot/SWISSPROT;Acc:O00482](2 nt)
=-=-=-=-=-=-=-=-=-=-=-=-=-=-=-=-=-=-=-=-=-=-=-=-=-=-=-=-=-=-=-=
Performing Scan: hsa-miR-122 vs ENSG00000116833
=-=-=-=-=-=-=-=-=-=-=-=-=-=-=-=-=-=-=-=-=-=-=-=-=-=-=-=-=-=-=-=
Score for this Scan:
No Hits Found above Threshold
Complete

Read Sequence:ENSG00000078328  Ataxin-2-binding protein 1. [Source:Uniprot/SWISSPROT;Acc:Q9NWB1](1752 nt)
=-=-=-=-=-=-=-=-=-=-=-=-=-=-=-=-=-=-=-=-=-=-=-=-=-=-=-=-=-=-=-=
Performing Scan: hsa-miR-122 vs ENSG00000078328
=-=-=-=-=-=-=-=-=-=-=-=-=-=-=-=-=-=-=-=-=-=-=-=-=-=-=-=-=-=-=-=

   Forward:	Score: 129.000000  Q:1 to 23  R:1551 to 1573 Align Len (23) (56.52%) (82.61%)

   Query:    3' GUUUGUGGUAAC-AGUGUGAGGU 5'
                ||::| |::| |  |:||||:||
   Ref:      5' CAGGCCCTGTGGCCCGCACTTCA 3'

   Energy:  -21.110001 kCal/Mol

Scores for this hit:
>hsa-miR-122	ENSG00000078328	129.00	-21.11	0.00	1 23	1551 1573	23	56.52%	82.61%

Score for this Scan:
Seq1,Seq2,Tot Score,Tot Energy,Max Score,Max Energy,Strand,Len1,Len2,Positions
>>hsa-miR-122	ENSG00000078328	129.00	-21.11	129.00	-21.11	671	22	1752	 1550
Complete

Read Sequence:ENSG00000143374  Threonyl-tRNA synthetase, mitochondrial precursor (EC 6.1.1.3) (Threonine--tRNA ligase) (ThrRS) (Threonyl-tRNA synthetase-like 1). [Source:Uniprot/SWISSPROT;Acc:Q9BW92](71 nt)
=-=-=-=-=-=-=-=-=-=-=-=-=-=-=-=-=-=-=-=-=-=-=-=-=-=-=-=-=-=-=-=
Performing Scan: hsa-miR-122 vs ENSG00000143374
=-=-=-=-=-=-=-=-=-=-=-=-=-=-=-=-=-=-=-=-=-=-=-=-=-=-=-=-=-=-=-=
Score for this Scan:
No Hits Found above Threshold
Complete

Read Sequence:ENSG00000204161  Novel protein. [Source:Uniprot/SPTREMBL;Acc:Q5T291](273 nt)
=-=-=-=-=-=-=-=-=-=-=-=-=-=-=-=-=-=-=-=-=-=-=-=-=-=-=-=-=-=-=-=
Performing Scan: hsa-miR-122 vs ENSG00000204161
=-=-=-=-=-=-=-=-=-=-=-=-=-=-=-=-=-=-=-=-=-=-=-=-=-=-=-=-=-=-=-=
Score for this Scan:
No Hits Found above Threshold
Complete

Read Sequence:ENSG00000184899  (560 nt)
=-=-=-=-=-=-=-=-=-=-=-=-=-=-=-=-=-=-=-=-=-=-=-=-=-=-=-=-=-=-=-=
Performing Scan: hsa-miR-122 vs ENSG00000184899
=-=-=-=-=-=-=-=-=-=-=-=-=-=-=-=-=-=-=-=-=-=-=-=-=-=-=-=-=-=-=-=
Score for this Scan:
No Hits Found above Threshold
Complete

Read Sequence:ENSG00000169020  ATP synthase e chain, mitochondrial (EC 3.6.3.14). [Source:Uniprot/SWISSPROT;Acc:P56385](61 nt)
=-=-=-=-=-=-=-=-=-=-=-=-=-=-=-=-=-=-=-=-=-=-=-=-=-=-=-=-=-=-=-=
Performing Scan: hsa-miR-122 vs ENSG00000169020
=-=-=-=-=-=-=-=-=-=-=-=-=-=-=-=-=-=-=-=-=-=-=-=-=-=-=-=-=-=-=-=
Score for this Scan:
No Hits Found above Threshold
Complete

Read Sequence:ENSG00000182631  Relaxin-3 receptor 1 (RLN3 receptor 1) (Relaxin family peptide receptor 3) (Somatostatin- and angiotensin-like peptide receptor) (G protein-coupled receptor SALPR) (GPCR135). [Source:Uniprot/SWISSPROT;Acc:Q9NSD7](87 nt)
=-=-=-=-=-=-=-=-=-=-=-=-=-=-=-=-=-=-=-=-=-=-=-=-=-=-=-=-=-=-=-=
Performing Scan: hsa-miR-122 vs ENSG00000182631
=-=-=-=-=-=-=-=-=-=-=-=-=-=-=-=-=-=-=-=-=-=-=-=-=-=-=-=-=-=-=-=
Score for this Scan:
No Hits Found above Threshold
Complete

Read Sequence:ENSG00000168071  coiled-coil domain containing 88 [Source:RefSeq_peptide;Acc:NP_115627](1398 nt)
=-=-=-=-=-=-=-=-=-=-=-=-=-=-=-=-=-=-=-=-=-=-=-=-=-=-=-=-=-=-=-=
Performing Scan: hsa-miR-122 vs ENSG00000168071
=-=-=-=-=-=-=-=-=-=-=-=-=-=-=-=-=-=-=-=-=-=-=-=-=-=-=-=-=-=-=-=
Score for this Scan:
No Hits Found above Threshold
Complete

Read Sequence:ENSG00000167258  Cell division cycle 2-related protein kinase 7 (EC 2.7.11.22) (CDC2- related protein kinase 7) (Cdc2-related kinase, arginine/serine-rich) (CrkRS). [Source:Uniprot/SWISSPROT;Acc:Q9NYV4](949 nt)
=-=-=-=-=-=-=-=-=-=-=-=-=-=-=-=-=-=-=-=-=-=-=-=-=-=-=-=-=-=-=-=
Performing Scan: hsa-miR-122 vs ENSG00000167258
=-=-=-=-=-=-=-=-=-=-=-=-=-=-=-=-=-=-=-=-=-=-=-=-=-=-=-=-=-=-=-=
Score for this Scan:
No Hits Found above Threshold
Complete

Read Sequence:ENSG00000184343  Serine/threonine-protein kinase SRPK3 (EC 2.7.11.1) (Serine/arginine- rich protein specific kinase 3) (Serine/threonine-protein kinase 23) (Muscle-specific serine kinase 1) (MSSK-1). [Source:Uniprot/SWISSPROT;Acc:Q9UPE1](4 nt)
=-=-=-=-=-=-=-=-=-=-=-=-=-=-=-=-=-=-=-=-=-=-=-=-=-=-=-=-=-=-=-=
Performing Scan: hsa-miR-122 vs ENSG00000184343
=-=-=-=-=-=-=-=-=-=-=-=-=-=-=-=-=-=-=-=-=-=-=-=-=-=-=-=-=-=-=-=
Score for this Scan:
No Hits Found above Threshold
Complete

Read Sequence:ENSG00000131899  Lethal(2) giant larvae protein homolog 1 (LLGL) (Human homolog to the D-lgl gene) (Hugl-1) (DLG4). [Source:Uniprot/SWISSPROT;Acc:Q15334](969 nt)
=-=-=-=-=-=-=-=-=-=-=-=-=-=-=-=-=-=-=-=-=-=-=-=-=-=-=-=-=-=-=-=
Performing Scan: hsa-miR-122 vs ENSG00000131899
=-=-=-=-=-=-=-=-=-=-=-=-=-=-=-=-=-=-=-=-=-=-=-=-=-=-=-=-=-=-=-=

   Forward:	Score: 102.000000  Q:1 to 23  R:476 to 497 Align Len (23) (56.52%) (73.91%)

   Query:    3' GUUUGU-GGUAACAGUGUGAGGU 5'
                ||::|: |||    |||:| |||
   Ref:      5' CAGGCGCCCACCACCACGC-CCA 3'

   Energy:  -20.900000 kCal/Mol

Scores for this hit:
>hsa-miR-122	ENSG00000131899	102.00	-20.90	0.00	1 23	476 497	23	56.52%	73.91%

Score for this Scan:
Seq1,Seq2,Tot Score,Tot Energy,Max Score,Max Energy,Strand,Len1,Len2,Positions
>>hsa-miR-122	ENSG00000131899	102.00	-20.90	102.00	-20.90	680	22	969	 475
Complete

Read Sequence:ENSG00000187048  Cytochrome P450 4A11 precursor (EC 1.14.15.3) (CYPIVA11) (Fatty acid omega-hydroxylase) (P-450 HK omega) (Lauric acid omega-hydroxylase) (CYP4AII) (P450-HL-omega). [Source:Uniprot/SWISSPROT;Acc:Q02928](326 nt)
=-=-=-=-=-=-=-=-=-=-=-=-=-=-=-=-=-=-=-=-=-=-=-=-=-=-=-=-=-=-=-=
Performing Scan: hsa-miR-122 vs ENSG00000187048
=-=-=-=-=-=-=-=-=-=-=-=-=-=-=-=-=-=-=-=-=-=-=-=-=-=-=-=-=-=-=-=
Score for this Scan:
No Hits Found above Threshold
Complete

Read Sequence:ENSG00000203943  Sterile alpha motif domain-containing protein 13. [Source:Uniprot/SWISSPROT;Acc:Q5VXD3](165 nt)
=-=-=-=-=-=-=-=-=-=-=-=-=-=-=-=-=-=-=-=-=-=-=-=-=-=-=-=-=-=-=-=
Performing Scan: hsa-miR-122 vs ENSG00000203943
=-=-=-=-=-=-=-=-=-=-=-=-=-=-=-=-=-=-=-=-=-=-=-=-=-=-=-=-=-=-=-=
Score for this Scan:
No Hits Found above Threshold
Complete

Read Sequence:ENSG00000119946  cyclin M1 [Source:RefSeq_peptide;Acc:NP_065081](2814 nt)
=-=-=-=-=-=-=-=-=-=-=-=-=-=-=-=-=-=-=-=-=-=-=-=-=-=-=-=-=-=-=-=
Performing Scan: hsa-miR-122 vs ENSG00000119946
=-=-=-=-=-=-=-=-=-=-=-=-=-=-=-=-=-=-=-=-=-=-=-=-=-=-=-=-=-=-=-=

   Forward:	Score: 139.000000  Q:1 to 22  R:2643 to 2673 Align Len (30) (63.33%) (66.67%)

   Query:    3' GUUU--GUGGUA------ACAGU-GUGAGGu 5'
                ||||  | |:||      ||||| |||||| 
   Ref:      5' CAAAATCCCTATGGAGCCTGTCACCACTCCc 3'

   Energy:  -20.020000 kCal/Mol

Scores for this hit:
>hsa-miR-122	ENSG00000119946	139.00	-20.02	0.00	1 22	2643 2673	30	63.33%	66.67%

Score for this Scan:
Seq1,Seq2,Tot Score,Tot Energy,Max Score,Max Energy,Strand,Len1,Len2,Positions
>>hsa-miR-122	ENSG00000119946	139.00	-20.02	139.00	-20.02	683	22	2814	 2642
Complete

Read Sequence:ENSG00000204438  Protein BAT4 (HLA-B-associated transcript 4) (G5 protein) (G patch domain-containing protein 10). [Source:Uniprot/SWISSPROT;Acc:O95872](178 nt)
=-=-=-=-=-=-=-=-=-=-=-=-=-=-=-=-=-=-=-=-=-=-=-=-=-=-=-=-=-=-=-=
Performing Scan: hsa-miR-122 vs ENSG00000204438
=-=-=-=-=-=-=-=-=-=-=-=-=-=-=-=-=-=-=-=-=-=-=-=-=-=-=-=-=-=-=-=
Score for this Scan:
No Hits Found above Threshold
Complete

Read Sequence:ENSG00000102055  Type-1 protein phosphatase inhibitor 4 (I-4) (Protein phosphatase 1, regulatory subunit 2 pseudogene 9). [Source:Uniprot/SWISSPROT;Acc:O14990](105 nt)
=-=-=-=-=-=-=-=-=-=-=-=-=-=-=-=-=-=-=-=-=-=-=-=-=-=-=-=-=-=-=-=
Performing Scan: hsa-miR-122 vs ENSG00000102055
=-=-=-=-=-=-=-=-=-=-=-=-=-=-=-=-=-=-=-=-=-=-=-=-=-=-=-=-=-=-=-=
Score for this Scan:
No Hits Found above Threshold
Complete

Read Sequence:ENSG00000130177  Cell division cycle protein 16 homolog (CDC16Hs) (Anaphase-promoting complex subunit 6) (APC6) (Cyclosome subunit 6). [Source:Uniprot/SWISSPROT;Acc:Q13042](280 nt)
=-=-=-=-=-=-=-=-=-=-=-=-=-=-=-=-=-=-=-=-=-=-=-=-=-=-=-=-=-=-=-=
Performing Scan: hsa-miR-122 vs ENSG00000130177
=-=-=-=-=-=-=-=-=-=-=-=-=-=-=-=-=-=-=-=-=-=-=-=-=-=-=-=-=-=-=-=
Score for this Scan:
No Hits Found above Threshold
Complete

Read Sequence:ENSG00000117791  MOSC domain-containing protein 2, mitochondrial precursor (EC 1.-.-.-). [Source:Uniprot/SWISSPROT;Acc:Q969Z3](298 nt)
=-=-=-=-=-=-=-=-=-=-=-=-=-=-=-=-=-=-=-=-=-=-=-=-=-=-=-=-=-=-=-=
Performing Scan: hsa-miR-122 vs ENSG00000117791
=-=-=-=-=-=-=-=-=-=-=-=-=-=-=-=-=-=-=-=-=-=-=-=-=-=-=-=-=-=-=-=
Score for this Scan:
No Hits Found above Threshold
Complete

Read Sequence:ENSG00000135220  UDP glucuronosyltransferase 2 family, polypeptide A3 [Source:RefSeq_peptide;Acc:NP_079019](1364 nt)
=-=-=-=-=-=-=-=-=-=-=-=-=-=-=-=-=-=-=-=-=-=-=-=-=-=-=-=-=-=-=-=
Performing Scan: hsa-miR-122 vs ENSG00000135220
=-=-=-=-=-=-=-=-=-=-=-=-=-=-=-=-=-=-=-=-=-=-=-=-=-=-=-=-=-=-=-=
Score for this Scan:
No Hits Found above Threshold
Complete

Read Sequence:ENSG00000162923  WD repeat protein 26 (CUL4- and DDB1-associated WDR protein 2) (Myocardial ischemic preconditioning up-regulated protein 2). [Source:Uniprot/SWISSPROT;Acc:Q9H7D7](4432 nt)
=-=-=-=-=-=-=-=-=-=-=-=-=-=-=-=-=-=-=-=-=-=-=-=-=-=-=-=-=-=-=-=
Performing Scan: hsa-miR-122 vs ENSG00000162923
=-=-=-=-=-=-=-=-=-=-=-=-=-=-=-=-=-=-=-=-=-=-=-=-=-=-=-=-=-=-=-=
Score for this Scan:
No Hits Found above Threshold
Complete

Read Sequence:ENSG00000187583  pleckstrin homology domain containing, family N member 1 [Source:RefSeq_peptide;Acc:NP_115505](521 nt)
=-=-=-=-=-=-=-=-=-=-=-=-=-=-=-=-=-=-=-=-=-=-=-=-=-=-=-=-=-=-=-=
Performing Scan: hsa-miR-122 vs ENSG00000187583
=-=-=-=-=-=-=-=-=-=-=-=-=-=-=-=-=-=-=-=-=-=-=-=-=-=-=-=-=-=-=-=
Score for this Scan:
No Hits Found above Threshold
Complete

Read Sequence:ENSG00000149328  CDNA FLJ90374 fis, clone NT2RP2004648, weakly similar to Mouse beta- galactosidase (BGAL) gene. [Source:Uniprot/SPTREMBL;Acc:Q8NCB3](893 nt)
=-=-=-=-=-=-=-=-=-=-=-=-=-=-=-=-=-=-=-=-=-=-=-=-=-=-=-=-=-=-=-=
Performing Scan: hsa-miR-122 vs ENSG00000149328
=-=-=-=-=-=-=-=-=-=-=-=-=-=-=-=-=-=-=-=-=-=-=-=-=-=-=-=-=-=-=-=

   Forward:	Score: 125.000000  Q:1 to 23  R:698 to 727 Align Len (30) (60.00%) (70.00%)

   Query:    3' GUUUGUGGUA------ACAG-UGUG-AGGU 5'
                ||:| :||||      |||| :||| ||||
   Ref:      5' CAGAAGCCATGGCCCATGTCTGCACATCCA 3'

   Energy:  -21.219999 kCal/Mol

Scores for this hit:
>hsa-miR-122	ENSG00000149328	125.00	-21.22	0.00	1 23	698 727	30	60.00%	70.00%


   Forward:	Score: 125.000000  Q:1 to 23  R:768 to 797 Align Len (30) (60.00%) (70.00%)

   Query:    3' GUUUGUGGUA------ACAG-UGUG-AGGU 5'
                ||:| :||||      |||| :||| ||||
   Ref:      5' CAGAAGCCATGGCCCATGTCTGCACATCCA 3'

   Energy:  -21.219999 kCal/Mol

Scores for this hit:
>hsa-miR-122	ENSG00000149328	125.00	-21.22	0.00	1 23	768 797	30	60.00%	70.00%


   Forward:	Score: 125.000000  Q:1 to 23  R:838 to 867 Align Len (30) (60.00%) (70.00%)

   Query:    3' GUUUGUGGUA------ACAG-UGUG-AGGU 5'
                ||:| :||||      |||| :||| ||||
   Ref:      5' CAGAAGCCATGGCCCATGTCTGCACATCCA 3'

   Energy:  -21.219999 kCal/Mol

Scores for this hit:
>hsa-miR-122	ENSG00000149328	125.00	-21.22	0.00	1 23	838 867	30	60.00%	70.00%


   Forward:	Score: 76.000000  Q:1 to 21  R:349 to 378 Align Len (28) (42.86%) (64.29%)

   Query:    3' GUUUGUGG------UAA--CAGUGUGAGgu 5'
                |:|:||:|      | |  | |:::|||  
   Ref:      5' CGAGCATCTGCTGGACTCAGGCGTGCTCtt 3'

   Energy:  -20.500000 kCal/Mol

Scores for this hit:
>hsa-miR-122	ENSG00000149328	76.00	-20.50	0.00	1 21	349 378	28	42.86%	64.29%

Score for this Scan:
Seq1,Seq2,Tot Score,Tot Energy,Max Score,Max Energy,Strand,Len1,Len2,Positions
>>hsa-miR-122	ENSG00000149328	451.00	-84.16	125.00	-21.22	691	22	893	 697 767 837 348
Complete

Read Sequence:ENSG00000175787  Zinc finger protein 169. [Source:Uniprot/SWISSPROT;Acc:Q14929](84 nt)
=-=-=-=-=-=-=-=-=-=-=-=-=-=-=-=-=-=-=-=-=-=-=-=-=-=-=-=-=-=-=-=
Performing Scan: hsa-miR-122 vs ENSG00000175787
=-=-=-=-=-=-=-=-=-=-=-=-=-=-=-=-=-=-=-=-=-=-=-=-=-=-=-=-=-=-=-=
Score for this Scan:
No Hits Found above Threshold
Complete

Read Sequence:ENSG00000174775  GTPase HRas precursor (Transforming protein p21) (p21ras) (H-Ras-1) (c-H-ras) (Ha-Ras). [Source:Uniprot/SWISSPROT;Acc:P01112](285 nt)
=-=-=-=-=-=-=-=-=-=-=-=-=-=-=-=-=-=-=-=-=-=-=-=-=-=-=-=-=-=-=-=
Performing Scan: hsa-miR-122 vs ENSG00000174775
=-=-=-=-=-=-=-=-=-=-=-=-=-=-=-=-=-=-=-=-=-=-=-=-=-=-=-=-=-=-=-=
Score for this Scan:
No Hits Found above Threshold
Complete

Read Sequence:ENSG00000164930  Frizzled-6 precursor (Fz-6) (hFz6). [Source:Uniprot/SWISSPROT;Acc:O60353](1301 nt)
=-=-=-=-=-=-=-=-=-=-=-=-=-=-=-=-=-=-=-=-=-=-=-=-=-=-=-=-=-=-=-=
Performing Scan: hsa-miR-122 vs ENSG00000164930
=-=-=-=-=-=-=-=-=-=-=-=-=-=-=-=-=-=-=-=-=-=-=-=-=-=-=-=-=-=-=-=
Score for this Scan:
No Hits Found above Threshold
Complete

Read Sequence:ENSG00000122483  Coiled-coil domain-containing protein 18 (Sarcoma antigen NY-SAR-24). [Source:Uniprot/SWISSPROT;Acc:Q5T9S5](992 nt)
=-=-=-=-=-=-=-=-=-=-=-=-=-=-=-=-=-=-=-=-=-=-=-=-=-=-=-=-=-=-=-=
Performing Scan: hsa-miR-122 vs ENSG00000122483
=-=-=-=-=-=-=-=-=-=-=-=-=-=-=-=-=-=-=-=-=-=-=-=-=-=-=-=-=-=-=-=
Score for this Scan:
No Hits Found above Threshold
Complete

Read Sequence:ENSG00000169330  UPF0258 protein KIAA1024. [Source:Uniprot/SWISSPROT;Acc:Q9UPX6](3906 nt)
=-=-=-=-=-=-=-=-=-=-=-=-=-=-=-=-=-=-=-=-=-=-=-=-=-=-=-=-=-=-=-=
Performing Scan: hsa-miR-122 vs ENSG00000169330
=-=-=-=-=-=-=-=-=-=-=-=-=-=-=-=-=-=-=-=-=-=-=-=-=-=-=-=-=-=-=-=
Score for this Scan:
No Hits Found above Threshold
Complete

Read Sequence:ENSG00000128272  Cyclic AMP-dependent transcription factor ATF-4 (Activating transcription factor 4) (DNA-binding protein TAXREB67) (Cyclic AMP response element-binding protein 2) (CREB2). [Source:Uniprot/SWISSPROT;Acc:P18848](84 nt)
=-=-=-=-=-=-=-=-=-=-=-=-=-=-=-=-=-=-=-=-=-=-=-=-=-=-=-=-=-=-=-=
Performing Scan: hsa-miR-122 vs ENSG00000128272
=-=-=-=-=-=-=-=-=-=-=-=-=-=-=-=-=-=-=-=-=-=-=-=-=-=-=-=-=-=-=-=
Score for this Scan:
No Hits Found above Threshold
Complete
[truncated: 15,434,174 more chars]
