# Supplementary material for: A scoring matrix approach to detecting miRNA target sites
Source: Algorithms Mol Biol. 2008 Mar 31;3:3. doi: 10.1186/1748-7188-3-3 (PMC2365947; doi:10.1186/1748-7188-3-3)
Supplement: Additional file 3 — Raw result files. Raw SBM results files, alignments of miRNA targets used in the analysis and a list of overlapping targets predicted by both SBM and miRanda. [file 1748-7188-3-3-S3.zip › FullResults/Overlapping_predictions/miRanda_default_parameters/mmu-miR-124.output]

=-=-=-=-=-=-=-=-=-=-=-=-=-=-=-=-=-=-=-=-=-=-=-=-=-=-=-=-=-=-=-=
miRanda v1.9    microRNA Target Scanning Algorithm
=-=-=-=-=-=-=-=-=-=-=-=-=-=-=-=-=-=-=-=-=-=-=-=-=-=-=-=-=-=-=-=
(c) 2003 Memorial Sloan-Kettering Cancer Center, New York

Authors: Anton Enright, Bino John, Chris Sander and Debora Marks
(mirnatargets@cbio.mskcc.org - reaches all authors)

Software written by: Anton Enright
Distributed for anyone to use under the GNU Public License (GPL),
See the files 'COPYING' and 'LICENSE' for details

If you use this software please cite:
Enright AJ, John B, Gaul U, Tuschl T, Sander C and Marks DS;
(2003) Genome Biology; 5(1):R1.

   miRanda comes with ABSOLUTELY NO WARRANTY;
   This is free software, and you are welcome to redistribute it
   under certain conditions; type `miranda --license' for details.

Current Settings:
=-=-=-=-=-=-=-=-=-=-=-=-=-=-=-=-=-=-=-=-=-=-=-=-=-=-=-=-=-=-=-=
Query Filename:		mmu-miR-124.fa
Reference Filename:	/simonmpc3/home1/simonm/WORK/StackBM/clustalw/ALLRUNS/Mouse/mouse_UTRs
Gap Open Penalty:	-8.000000
Gap Extend:		-2.000000
Score Threshold		50.000000
Energy Threshold	-20.000000 kcal/mol
Scaling Parameter:	4.000000
=-=-=-=-=-=-=-=-=-=-=-=-=-=-=-=-=-=-=-=-=-=-=-=-=-=-=-=-=-=-=-=
Read Sequence:mmu-miR-124  MIMAT0000134(20 nt)
Read Sequence:ENSMUSG00000037138  AF4/FMR2 family, member 3 [Source:MarkerSymbol;Acc:MGI:106927](835 nt)
=-=-=-=-=-=-=-=-=-=-=-=-=-=-=-=-=-=-=-=-=-=-=-=-=-=-=-=-=-=-=-=
Performing Scan: mmu-miR-124 vs ENSMUSG00000037138
=-=-=-=-=-=-=-=-=-=-=-=-=-=-=-=-=-=-=-=-=-=-=-=-=-=-=-=-=-=-=-=
Score for this Scan:
No Hits Found above Threshold
Complete

Read Sequence:ENSMUSG00000028970  ATP-binding cassette, sub-family B (MDR/TAP), member 1B [Source:MarkerSymbol;Acc:MGI:97568](358 nt)
=-=-=-=-=-=-=-=-=-=-=-=-=-=-=-=-=-=-=-=-=-=-=-=-=-=-=-=-=-=-=-=
Performing Scan: mmu-miR-124 vs ENSMUSG00000028970
=-=-=-=-=-=-=-=-=-=-=-=-=-=-=-=-=-=-=-=-=-=-=-=-=-=-=-=-=-=-=-=
Score for this Scan:
No Hits Found above Threshold
Complete

Read Sequence:ENSMUSG00000067879  RIKEN cDNA 3110035E14 gene [Source:MarkerSymbol;Acc:MGI:1924232](2246 nt)
=-=-=-=-=-=-=-=-=-=-=-=-=-=-=-=-=-=-=-=-=-=-=-=-=-=-=-=-=-=-=-=
Performing Scan: mmu-miR-124 vs ENSMUSG00000067879
=-=-=-=-=-=-=-=-=-=-=-=-=-=-=-=-=-=-=-=-=-=-=-=-=-=-=-=-=-=-=-=
Score for this Scan:
No Hits Found above Threshold
Complete

Read Sequence:ENSMUSG00000020914  topoisomerase (DNA) II alpha [Source:MarkerSymbol;Acc:MGI:98790](51 nt)
=-=-=-=-=-=-=-=-=-=-=-=-=-=-=-=-=-=-=-=-=-=-=-=-=-=-=-=-=-=-=-=
Performing Scan: mmu-miR-124 vs ENSMUSG00000020914
=-=-=-=-=-=-=-=-=-=-=-=-=-=-=-=-=-=-=-=-=-=-=-=-=-=-=-=-=-=-=-=
Score for this Scan:
No Hits Found above Threshold
Complete

Read Sequence:ENSMUSG00000000409  lymphocyte protein tyrosine kinase [Source:MarkerSymbol;Acc:MGI:96756](440 nt)
=-=-=-=-=-=-=-=-=-=-=-=-=-=-=-=-=-=-=-=-=-=-=-=-=-=-=-=-=-=-=-=
Performing Scan: mmu-miR-124 vs ENSMUSG00000000409
=-=-=-=-=-=-=-=-=-=-=-=-=-=-=-=-=-=-=-=-=-=-=-=-=-=-=-=-=-=-=-=
Score for this Scan:
No Hits Found above Threshold
Complete

Read Sequence:ENSMUSG00000070327  (2 nt)
=-=-=-=-=-=-=-=-=-=-=-=-=-=-=-=-=-=-=-=-=-=-=-=-=-=-=-=-=-=-=-=
Performing Scan: mmu-miR-124 vs ENSMUSG00000070327
=-=-=-=-=-=-=-=-=-=-=-=-=-=-=-=-=-=-=-=-=-=-=-=-=-=-=-=-=-=-=-=
Score for this Scan:
No Hits Found above Threshold
Complete

Read Sequence:ENSMUSG00000022235  carboxymethylenebutenolidase-like (Pseudomonas) [Source:MarkerSymbol;Acc:MGI:1916824](260 nt)
=-=-=-=-=-=-=-=-=-=-=-=-=-=-=-=-=-=-=-=-=-=-=-=-=-=-=-=-=-=-=-=
Performing Scan: mmu-miR-124 vs ENSMUSG00000022235
=-=-=-=-=-=-=-=-=-=-=-=-=-=-=-=-=-=-=-=-=-=-=-=-=-=-=-=-=-=-=-=
Score for this Scan:
No Hits Found above Threshold
Complete

Read Sequence:ENSMUSG00000032342  mitochondrial translation optimization 1 homolog (S. cerevisiae) [Source:MarkerSymbol;Acc:MGI:1915541](267 nt)
=-=-=-=-=-=-=-=-=-=-=-=-=-=-=-=-=-=-=-=-=-=-=-=-=-=-=-=-=-=-=-=
Performing Scan: mmu-miR-124 vs ENSMUSG00000032342
=-=-=-=-=-=-=-=-=-=-=-=-=-=-=-=-=-=-=-=-=-=-=-=-=-=-=-=-=-=-=-=

   Forward:	Score: 93.000000  Q:1 to 21  R:203 to 228 Align Len (26) (53.85%) (61.54%)

   Query:    3' CCGUAAGUGGC-----GC-ACGGAAU 5'
                | |||  :|:|     || || ||||
   Ref:      5' GCCATGGGCTGAGAACCGCTGGCTTA 3'

   Energy:  -20.770000 kCal/Mol

Scores for this hit:
>mmu-miR-124	ENSMUSG00000032342	93.00	-20.77	0.00	1 21	203 228	26	53.85%	61.54%

Score for this Scan:
Seq1,Seq2,Tot Score,Tot Energy,Max Score,Max Energy,Strand,Len1,Len2,Positions
>>mmu-miR-124	ENSMUSG00000032342	93.00	-20.77	93.00	-20.77	8	20	267	 202
Complete

Read Sequence:ENSMUSG00000022229  ATPase, H+/K+ transporting, nongastric, alpha polypeptide [Source:MarkerSymbol;Acc:MGI:1926943](629 nt)
=-=-=-=-=-=-=-=-=-=-=-=-=-=-=-=-=-=-=-=-=-=-=-=-=-=-=-=-=-=-=-=
Performing Scan: mmu-miR-124 vs ENSMUSG00000022229
=-=-=-=-=-=-=-=-=-=-=-=-=-=-=-=-=-=-=-=-=-=-=-=-=-=-=-=-=-=-=-=
Score for this Scan:
No Hits Found above Threshold
Complete

Read Sequence:ENSMUSG00000027556  carbonic anhydrase 1 [Source:MarkerSymbol;Acc:MGI:88268](319 nt)
=-=-=-=-=-=-=-=-=-=-=-=-=-=-=-=-=-=-=-=-=-=-=-=-=-=-=-=-=-=-=-=
Performing Scan: mmu-miR-124 vs ENSMUSG00000027556
=-=-=-=-=-=-=-=-=-=-=-=-=-=-=-=-=-=-=-=-=-=-=-=-=-=-=-=-=-=-=-=
Score for this Scan:
No Hits Found above Threshold
Complete

Read Sequence:ENSMUSG00000028073  RIKEN cDNA 3110045G13 gene [Source:MarkerSymbol;Acc:MGI:1920432](1049 nt)
=-=-=-=-=-=-=-=-=-=-=-=-=-=-=-=-=-=-=-=-=-=-=-=-=-=-=-=-=-=-=-=
Performing Scan: mmu-miR-124 vs ENSMUSG00000028073
=-=-=-=-=-=-=-=-=-=-=-=-=-=-=-=-=-=-=-=-=-=-=-=-=-=-=-=-=-=-=-=

   Forward:	Score: 147.000000  Q:1 to 19  R:7 to 30 Align Len (22) (63.64%) (68.18%)

   Query:    3' CCGUA----AGUGGCGCACGGAau 5'
                |||||    | :  ||||||||  
   Ref:      5' GGCATGGTATGGGAGCGTGCCTat 3'

   Energy:  -22.120001 kCal/Mol

Scores for this hit:
>mmu-miR-124	ENSMUSG00000028073	147.00	-22.12	0.00	1 19	7 30	22	63.64%	68.18%

Score for this Scan:
Seq1,Seq2,Tot Score,Tot Energy,Max Score,Max Energy,Strand,Len1,Len2,Positions
>>mmu-miR-124	ENSMUSG00000028073	147.00	-22.12	147.00	-22.12	11	20	1049	 6
Complete

Read Sequence:ENSMUSG00000027703  RIKEN cDNA 4930558O21 gene [Source:MarkerSymbol;Acc:MGI:1915557](157 nt)
=-=-=-=-=-=-=-=-=-=-=-=-=-=-=-=-=-=-=-=-=-=-=-=-=-=-=-=-=-=-=-=
Performing Scan: mmu-miR-124 vs ENSMUSG00000027703
=-=-=-=-=-=-=-=-=-=-=-=-=-=-=-=-=-=-=-=-=-=-=-=-=-=-=-=-=-=-=-=
Score for this Scan:
No Hits Found above Threshold
Complete

Read Sequence:ENSMUSG00000044724  G protein-coupled receptor 152 [Source:MarkerSymbol;Acc:MGI:2685519](1753 nt)
=-=-=-=-=-=-=-=-=-=-=-=-=-=-=-=-=-=-=-=-=-=-=-=-=-=-=-=-=-=-=-=
Performing Scan: mmu-miR-124 vs ENSMUSG00000044724
=-=-=-=-=-=-=-=-=-=-=-=-=-=-=-=-=-=-=-=-=-=-=-=-=-=-=-=-=-=-=-=

   Forward:	Score: 106.000000  Q:1 to 20  R:170 to 192 Align Len (22) (59.09%) (77.27%)

   Query:    3' CCGU-AAGUGGCGC--ACGGAAu 5'
                ||||   |:|:|:|  ||:||| 
   Ref:      5' GGCAGGGCGCTGTGAATGTCTTc 3'

   Energy:  -21.670000 kCal/Mol

Scores for this hit:
>mmu-miR-124	ENSMUSG00000044724	106.00	-21.67	0.00	1 20	170 192	22	59.09%	77.27%

Score for this Scan:
Seq1,Seq2,Tot Score,Tot Energy,Max Score,Max Energy,Strand,Len1,Len2,Positions
>>mmu-miR-124	ENSMUSG00000044724	106.00	-21.67	106.00	-21.67	13	20	1753	 169
Complete

Read Sequence:ENSMUSG00000003438  translocase of inner mitochondrial membrane 50 homolog (yeast) [Source:MarkerSymbol;Acc:MGI:1913775](412 nt)
=-=-=-=-=-=-=-=-=-=-=-=-=-=-=-=-=-=-=-=-=-=-=-=-=-=-=-=-=-=-=-=
Performing Scan: mmu-miR-124 vs ENSMUSG00000003438
=-=-=-=-=-=-=-=-=-=-=-=-=-=-=-=-=-=-=-=-=-=-=-=-=-=-=-=-=-=-=-=
Score for this Scan:
No Hits Found above Threshold
Complete

Read Sequence:ENSMUSG00000038777  sema domain, transmembrane domain (TM), and cytoplasmic domain, (semaphorin) 6C [Source:MarkerSymbol;Acc:MGI:1338032](723 nt)
=-=-=-=-=-=-=-=-=-=-=-=-=-=-=-=-=-=-=-=-=-=-=-=-=-=-=-=-=-=-=-=
Performing Scan: mmu-miR-124 vs ENSMUSG00000038777
=-=-=-=-=-=-=-=-=-=-=-=-=-=-=-=-=-=-=-=-=-=-=-=-=-=-=-=-=-=-=-=

   Forward:	Score: 148.000000  Q:1 to 19  R:293 to 319 Align Len (25) (60.00%) (64.00%)

   Query:    3' CCGUAAG----UGGC---GCACGGAau 5'
                ||| | |    :|||   |||||||  
   Ref:      5' GGCCTCCCGGGGCCGGGACGTGCCTcc 3'

   Energy:  -25.340000 kCal/Mol

Scores for this hit:
>mmu-miR-124	ENSMUSG00000038777	148.00	-25.34	0.00	1 19	293 319	25	60.00%	64.00%

Score for this Scan:
Seq1,Seq2,Tot Score,Tot Energy,Max Score,Max Energy,Strand,Len1,Len2,Positions
>>mmu-miR-124	ENSMUSG00000038777	148.00	-25.34	148.00	-25.34	15	20	723	 292
Complete

Read Sequence:ENSMUSG00000003341  ATPase, Class I, type 8B, member 3 [Source:MarkerSymbol;Acc:MGI:1914581](284 nt)
=-=-=-=-=-=-=-=-=-=-=-=-=-=-=-=-=-=-=-=-=-=-=-=-=-=-=-=-=-=-=-=
Performing Scan: mmu-miR-124 vs ENSMUSG00000003341
=-=-=-=-=-=-=-=-=-=-=-=-=-=-=-=-=-=-=-=-=-=-=-=-=-=-=-=-=-=-=-=
Score for this Scan:
No Hits Found above Threshold
Complete

Read Sequence:ENSMUSG00000022885  beta galactoside alpha 2,6 sialyltransferase 1 [Source:MarkerSymbol;Acc:MGI:108470](2478 nt)
=-=-=-=-=-=-=-=-=-=-=-=-=-=-=-=-=-=-=-=-=-=-=-=-=-=-=-=-=-=-=-=
Performing Scan: mmu-miR-124 vs ENSMUSG00000022885
=-=-=-=-=-=-=-=-=-=-=-=-=-=-=-=-=-=-=-=-=-=-=-=-=-=-=-=-=-=-=-=
Score for this Scan:
No Hits Found above Threshold
Complete

Read Sequence:ENSMUSG00000058793  CDP-diacylglycerol synthase (phosphatidate cytidylyltransferase) 2 [Source:MarkerSymbol;Acc:MGI:1332236](99 nt)
=-=-=-=-=-=-=-=-=-=-=-=-=-=-=-=-=-=-=-=-=-=-=-=-=-=-=-=-=-=-=-=
Performing Scan: mmu-miR-124 vs ENSMUSG00000058793
=-=-=-=-=-=-=-=-=-=-=-=-=-=-=-=-=-=-=-=-=-=-=-=-=-=-=-=-=-=-=-=
Score for this Scan:
No Hits Found above Threshold
Complete

Read Sequence:ENSMUSG00000002010  isocitrate dehydrogenase 3 (NAD+), gamma [Source:MarkerSymbol;Acc:MGI:1099463](107 nt)
=-=-=-=-=-=-=-=-=-=-=-=-=-=-=-=-=-=-=-=-=-=-=-=-=-=-=-=-=-=-=-=
Performing Scan: mmu-miR-124 vs ENSMUSG00000002010
=-=-=-=-=-=-=-=-=-=-=-=-=-=-=-=-=-=-=-=-=-=-=-=-=-=-=-=-=-=-=-=
Score for this Scan:
No Hits Found above Threshold
Complete

Read Sequence:ENSMUSG00000023755  Ras homolog enriched in brain like 1 [Source:MarkerSymbol;Acc:MGI:1916409](427 nt)
=-=-=-=-=-=-=-=-=-=-=-=-=-=-=-=-=-=-=-=-=-=-=-=-=-=-=-=-=-=-=-=
Performing Scan: mmu-miR-124 vs ENSMUSG00000023755
=-=-=-=-=-=-=-=-=-=-=-=-=-=-=-=-=-=-=-=-=-=-=-=-=-=-=-=-=-=-=-=
Score for this Scan:
No Hits Found above Threshold
Complete

Read Sequence:ENSMUSG00000052446  cDNA sequence BC049349 [Source:MarkerSymbol;Acc:MGI:3583954](77 nt)
=-=-=-=-=-=-=-=-=-=-=-=-=-=-=-=-=-=-=-=-=-=-=-=-=-=-=-=-=-=-=-=
Performing Scan: mmu-miR-124 vs ENSMUSG00000052446
=-=-=-=-=-=-=-=-=-=-=-=-=-=-=-=-=-=-=-=-=-=-=-=-=-=-=-=-=-=-=-=
Score for this Scan:
No Hits Found above Threshold
Complete

Read Sequence:ENSMUSG00000021483  cell cycle related kinase [Source:MarkerSymbol;Acc:MGI:2145349](2287 nt)
=-=-=-=-=-=-=-=-=-=-=-=-=-=-=-=-=-=-=-=-=-=-=-=-=-=-=-=-=-=-=-=
Performing Scan: mmu-miR-124 vs ENSMUSG00000021483
=-=-=-=-=-=-=-=-=-=-=-=-=-=-=-=-=-=-=-=-=-=-=-=-=-=-=-=-=-=-=-=
Score for this Scan:
No Hits Found above Threshold
Complete

Read Sequence:ENSMUSG00000030530  furin (paired basic amino acid cleaving enzyme) [Source:MarkerSymbol;Acc:MGI:97513](1511 nt)
=-=-=-=-=-=-=-=-=-=-=-=-=-=-=-=-=-=-=-=-=-=-=-=-=-=-=-=-=-=-=-=
Performing Scan: mmu-miR-124 vs ENSMUSG00000030530
=-=-=-=-=-=-=-=-=-=-=-=-=-=-=-=-=-=-=-=-=-=-=-=-=-=-=-=-=-=-=-=

   Forward:	Score: 148.000000  Q:1 to 19  R:493 to 513 Align Len (19) (68.42%) (73.68%)

   Query:    3' CC-GUAAGUGGCGCACGGAau 5'
                || |  || | |:||||||  
   Ref:      5' GGCCCCTCCCAGTGTGCCTgt 3'

   Energy:  -20.530001 kCal/Mol

Scores for this hit:
>mmu-miR-124	ENSMUSG00000030530	148.00	-20.53	0.00	1 19	493 513	19	68.42%	73.68%

Score for this Scan:
Seq1,Seq2,Tot Score,Tot Energy,Max Score,Max Energy,Strand,Len1,Len2,Positions
>>mmu-miR-124	ENSMUSG00000030530	148.00	-20.53	148.00	-20.53	23	20	1511	 492
Complete

Read Sequence:ENSMUSG00000037537  histocompatibility 2, M region locus 11 [Source:MarkerSymbol;Acc:MGI:2676637](2 nt)
=-=-=-=-=-=-=-=-=-=-=-=-=-=-=-=-=-=-=-=-=-=-=-=-=-=-=-=-=-=-=-=
Performing Scan: mmu-miR-124 vs ENSMUSG00000037537
=-=-=-=-=-=-=-=-=-=-=-=-=-=-=-=-=-=-=-=-=-=-=-=-=-=-=-=-=-=-=-=
Score for this Scan:
No Hits Found above Threshold
Complete

Read Sequence:ENSMUSG00000041354  ral guanine nucleotide dissociation stimulator-like 2 [Source:MarkerSymbol;Acc:MGI:107483](411 nt)
=-=-=-=-=-=-=-=-=-=-=-=-=-=-=-=-=-=-=-=-=-=-=-=-=-=-=-=-=-=-=-=
Performing Scan: mmu-miR-124 vs ENSMUSG00000041354
=-=-=-=-=-=-=-=-=-=-=-=-=-=-=-=-=-=-=-=-=-=-=-=-=-=-=-=-=-=-=-=
Score for this Scan:
No Hits Found above Threshold
Complete

Read Sequence:ENSMUSG00000041718  asparagine-linked glycosylation 13 homolog (S. cerevisiae) [Source:MarkerSymbol;Acc:MGI:1914824](2933 nt)
=-=-=-=-=-=-=-=-=-=-=-=-=-=-=-=-=-=-=-=-=-=-=-=-=-=-=-=-=-=-=-=
Performing Scan: mmu-miR-124 vs ENSMUSG00000041718
=-=-=-=-=-=-=-=-=-=-=-=-=-=-=-=-=-=-=-=-=-=-=-=-=-=-=-=-=-=-=-=

   Forward:	Score: 113.000000  Q:2 to 21  R:1637 to 1658 Align Len (21) (66.67%) (71.43%)

   Query:    3' cCGUAAGUGGC-GC-ACGGAAU 5'
                 ||   |:||| ||  ||||||
   Ref:      5' cGCCGCCGCCGCCGCCGCCTTA 3'

   Energy:  -20.280001 kCal/Mol

Scores for this hit:
>mmu-miR-124	ENSMUSG00000041718	113.00	-20.28	0.00	2 21	1637 1658	21	66.67%	71.43%


   Forward:	Score: 108.000000  Q:1 to 18  R:374 to 396 Align Len (21) (76.19%) (76.19%)

   Query:    3' CCGUAAGU---GGCG-CACGGaau 5'
                ||||||||   |||| | |||   
   Ref:      5' GGCATTCAATTCCGCTG-GCCcat 3'

   Energy:  -22.879999 kCal/Mol

Scores for this hit:
>mmu-miR-124	ENSMUSG00000041718	108.00	-22.88	0.00	1 18	374 396	21	76.19%	76.19%

Score for this Scan:
Seq1,Seq2,Tot Score,Tot Energy,Max Score,Max Energy,Strand,Len1,Len2,Positions
>>mmu-miR-124	ENSMUSG00000041718	221.00	-43.16	113.00	-22.88	26	20	2933	 1636 373
Complete

Read Sequence:ENSMUSG00000015441  granzyme F [Source:MarkerSymbol;Acc:MGI:109254](73 nt)
=-=-=-=-=-=-=-=-=-=-=-=-=-=-=-=-=-=-=-=-=-=-=-=-=-=-=-=-=-=-=-=
Performing Scan: mmu-miR-124 vs ENSMUSG00000015441
=-=-=-=-=-=-=-=-=-=-=-=-=-=-=-=-=-=-=-=-=-=-=-=-=-=-=-=-=-=-=-=
Score for this Scan:
No Hits Found above Threshold
Complete

Read Sequence:ENSMUSG00000024528  serum response factor binding protein 1 [Source:MarkerSymbol;Acc:MGI:1914472](639 nt)
=-=-=-=-=-=-=-=-=-=-=-=-=-=-=-=-=-=-=-=-=-=-=-=-=-=-=-=-=-=-=-=
Performing Scan: mmu-miR-124 vs ENSMUSG00000024528
=-=-=-=-=-=-=-=-=-=-=-=-=-=-=-=-=-=-=-=-=-=-=-=-=-=-=-=-=-=-=-=
Score for this Scan:
No Hits Found above Threshold
Complete

Read Sequence:ENSMUSG00000056598  leucine rich repeat containing 48 [Source:MarkerSymbol;Acc:MGI:1921915](1354 nt)
=-=-=-=-=-=-=-=-=-=-=-=-=-=-=-=-=-=-=-=-=-=-=-=-=-=-=-=-=-=-=-=
Performing Scan: mmu-miR-124 vs ENSMUSG00000056598
=-=-=-=-=-=-=-=-=-=-=-=-=-=-=-=-=-=-=-=-=-=-=-=-=-=-=-=-=-=-=-=

   Forward:	Score: 126.000000  Q:1 to 19  R:391 to 414 Align Len (22) (68.18%) (77.27%)

   Query:    3' CC--GUAAGU-GGCG-CACGGAau 5'
                ||  |||||| |:|: | ||||  
   Ref:      5' GGATCATTCATCTGTGGGGCCTga 3'

   Energy:  -21.450001 kCal/Mol

Scores for this hit:
>mmu-miR-124	ENSMUSG00000056598	126.00	-21.45	0.00	1 19	391 414	22	68.18%	77.27%

Score for this Scan:
Seq1,Seq2,Tot Score,Tot Energy,Max Score,Max Energy,Strand,Len1,Len2,Positions
>>mmu-miR-124	ENSMUSG00000056598	126.00	-21.45	126.00	-21.45	29	20	1354	 390
Complete

Read Sequence:ENSMUSG00000028396  RIKEN cDNA 2310002L09 gene [Source:MarkerSymbol;Acc:MGI:1916780](1129 nt)
=-=-=-=-=-=-=-=-=-=-=-=-=-=-=-=-=-=-=-=-=-=-=-=-=-=-=-=-=-=-=-=
Performing Scan: mmu-miR-124 vs ENSMUSG00000028396
=-=-=-=-=-=-=-=-=-=-=-=-=-=-=-=-=-=-=-=-=-=-=-=-=-=-=-=-=-=-=-=
Score for this Scan:
No Hits Found above Threshold
Complete

Read Sequence:ENSMUSG00000031382  ankyrin repeat and SOCS box-containing protein 11 [Source:MarkerSymbol;Acc:MGI:1916104](415 nt)
=-=-=-=-=-=-=-=-=-=-=-=-=-=-=-=-=-=-=-=-=-=-=-=-=-=-=-=-=-=-=-=
Performing Scan: mmu-miR-124 vs ENSMUSG00000031382
=-=-=-=-=-=-=-=-=-=-=-=-=-=-=-=-=-=-=-=-=-=-=-=-=-=-=-=-=-=-=-=
Score for this Scan:
No Hits Found above Threshold
Complete

Read Sequence:ENSMUSG00000031790  matrix metallopeptidase 15 [Source:MarkerSymbol;Acc:MGI:109320](1773 nt)
=-=-=-=-=-=-=-=-=-=-=-=-=-=-=-=-=-=-=-=-=-=-=-=-=-=-=-=-=-=-=-=
Performing Scan: mmu-miR-124 vs ENSMUSG00000031790
=-=-=-=-=-=-=-=-=-=-=-=-=-=-=-=-=-=-=-=-=-=-=-=-=-=-=-=-=-=-=-=
Score for this Scan:
No Hits Found above Threshold
Complete

Read Sequence:ENSMUSG00000031513  leptin receptor overlapping transcript-like 1 [Source:MarkerSymbol;Acc:MGI:1915442](2150 nt)
=-=-=-=-=-=-=-=-=-=-=-=-=-=-=-=-=-=-=-=-=-=-=-=-=-=-=-=-=-=-=-=
Performing Scan: mmu-miR-124 vs ENSMUSG00000031513
=-=-=-=-=-=-=-=-=-=-=-=-=-=-=-=-=-=-=-=-=-=-=-=-=-=-=-=-=-=-=-=

   Forward:	Score: 131.000000  Q:2 to 19  R:1986 to 2004 Align Len (17) (70.59%) (88.24%)

   Query:    3' cCGUAAGUGGCGCACGGAau 5'
                 |||  ||::|||||:||  
   Ref:      5' aGCA-GCATTGCGTGTCTga 3'

   Energy:  -22.750000 kCal/Mol

Scores for this hit:
>mmu-miR-124	ENSMUSG00000031513	131.00	-22.75	0.00	2 19	1986 2004	17	70.59%	88.24%

Score for this Scan:
Seq1,Seq2,Tot Score,Tot Energy,Max Score,Max Energy,Strand,Len1,Len2,Positions
>>mmu-miR-124	ENSMUSG00000031513	131.00	-22.75	131.00	-22.75	33	20	2150	 1985
Complete

Read Sequence:ENSMUSG00000034471  cask-interacting protein 2 [Source:MarkerSymbol;Acc:MGI:2157062](803 nt)
=-=-=-=-=-=-=-=-=-=-=-=-=-=-=-=-=-=-=-=-=-=-=-=-=-=-=-=-=-=-=-=
Performing Scan: mmu-miR-124 vs ENSMUSG00000034471
=-=-=-=-=-=-=-=-=-=-=-=-=-=-=-=-=-=-=-=-=-=-=-=-=-=-=-=-=-=-=-=
Score for this Scan:
No Hits Found above Threshold
Complete

Read Sequence:ENSMUSG00000018740  solute carrier family 25, member 35 [Source:MarkerSymbol;Acc:MGI:1919248](393 nt)
=-=-=-=-=-=-=-=-=-=-=-=-=-=-=-=-=-=-=-=-=-=-=-=-=-=-=-=-=-=-=-=
Performing Scan: mmu-miR-124 vs ENSMUSG00000018740
=-=-=-=-=-=-=-=-=-=-=-=-=-=-=-=-=-=-=-=-=-=-=-=-=-=-=-=-=-=-=-=
Score for this Scan:
No Hits Found above Threshold
Complete

Read Sequence:ENSMUSG00000036083  solute carrier family 17 (sodium phosphate), member 3 [Source:MarkerSymbol;Acc:MGI:2389216](1554 nt)
=-=-=-=-=-=-=-=-=-=-=-=-=-=-=-=-=-=-=-=-=-=-=-=-=-=-=-=-=-=-=-=
Performing Scan: mmu-miR-124 vs ENSMUSG00000036083
=-=-=-=-=-=-=-=-=-=-=-=-=-=-=-=-=-=-=-=-=-=-=-=-=-=-=-=-=-=-=-=

   Forward:	Score: 166.000000  Q:1 to 20  R:450 to 471 Align Len (21) (66.67%) (80.95%)

   Query:    3' CCG--UAAGUGGCGCACGGAAu 5'
                |||  ||  :::||||||||| 
   Ref:      5' GGCGGATGAGTTGCGTGCCTTg 3'

   Energy:  -27.129999 kCal/Mol

Scores for this hit:
>mmu-miR-124	ENSMUSG00000036083	166.00	-27.13	0.00	1 20	450 471	21	66.67%	80.95%

Score for this Scan:
Seq1,Seq2,Tot Score,Tot Energy,Max Score,Max Energy,Strand,Len1,Len2,Positions
>>mmu-miR-124	ENSMUSG00000036083	166.00	-27.13	166.00	-27.13	36	20	1554	 449
Complete

Read Sequence:ENSMUSG00000024757  solute carrier family 22 (organic anion transporter), member 19 [Source:MarkerSymbol;Acc:MGI:2442751](225 nt)
=-=-=-=-=-=-=-=-=-=-=-=-=-=-=-=-=-=-=-=-=-=-=-=-=-=-=-=-=-=-=-=
Performing Scan: mmu-miR-124 vs ENSMUSG00000024757
=-=-=-=-=-=-=-=-=-=-=-=-=-=-=-=-=-=-=-=-=-=-=-=-=-=-=-=-=-=-=-=
Score for this Scan:
No Hits Found above Threshold
Complete

Read Sequence:ENSMUSG00000026766  RIKEN cDNA 2010311D03 gene [Source:MarkerSymbol;Acc:MGI:1923786](327 nt)
=-=-=-=-=-=-=-=-=-=-=-=-=-=-=-=-=-=-=-=-=-=-=-=-=-=-=-=-=-=-=-=
Performing Scan: mmu-miR-124 vs ENSMUSG00000026766
=-=-=-=-=-=-=-=-=-=-=-=-=-=-=-=-=-=-=-=-=-=-=-=-=-=-=-=-=-=-=-=
Score for this Scan:
No Hits Found above Threshold
Complete

Read Sequence:ENSMUSG00000021583  type 1 tumor necrosis factor receptor shedding aminopeptidase regulator [Source:MarkerSymbol;Acc:MGI:1933403](1806 nt)
=-=-=-=-=-=-=-=-=-=-=-=-=-=-=-=-=-=-=-=-=-=-=-=-=-=-=-=-=-=-=-=
Performing Scan: mmu-miR-124 vs ENSMUSG00000021583
=-=-=-=-=-=-=-=-=-=-=-=-=-=-=-=-=-=-=-=-=-=-=-=-=-=-=-=-=-=-=-=
Score for this Scan:
No Hits Found above Threshold
Complete

Read Sequence:ENSMUSG00000022550  aarF domain containing kinase 5 [Source:MarkerSymbol;Acc:MGI:2679274](158 nt)
=-=-=-=-=-=-=-=-=-=-=-=-=-=-=-=-=-=-=-=-=-=-=-=-=-=-=-=-=-=-=-=
Performing Scan: mmu-miR-124 vs ENSMUSG00000022550
=-=-=-=-=-=-=-=-=-=-=-=-=-=-=-=-=-=-=-=-=-=-=-=-=-=-=-=-=-=-=-=
Score for this Scan:
No Hits Found above Threshold
Complete

Read Sequence:ENSMUSG00000026080  carbohydrate sulfotransferase 10 [Source:MarkerSymbol;Acc:MGI:2138283](1621 nt)
=-=-=-=-=-=-=-=-=-=-=-=-=-=-=-=-=-=-=-=-=-=-=-=-=-=-=-=-=-=-=-=
Performing Scan: mmu-miR-124 vs ENSMUSG00000026080
=-=-=-=-=-=-=-=-=-=-=-=-=-=-=-=-=-=-=-=-=-=-=-=-=-=-=-=-=-=-=-=

   Forward:	Score: 139.000000  Q:1 to 18  R:257 to 281 Align Len (22) (68.18%) (72.73%)

   Query:    3' CCGUA-AGUGGC----GCACGGaau 5'
                | ||| |||:||    ||||||   
   Ref:      5' GTCATGTCATCGGCACCGTGCCagc 3'

   Energy:  -20.040001 kCal/Mol

Scores for this hit:
>mmu-miR-124	ENSMUSG00000026080	139.00	-20.04	0.00	1 18	257 281	22	68.18%	72.73%


   Forward:	Score: 124.000000  Q:1 to 19  R:295 to 316 Align Len (21) (76.19%) (80.95%)

   Query:    3' CCGU-A-AGUGGCGCAC-GGAau 5'
                ||:| | ||||| |||| |||  
   Ref:      5' GGTAGTGTCACC-CGTGACCTgt 3'

   Energy:  -22.610001 kCal/Mol

Scores for this hit:
>mmu-miR-124	ENSMUSG00000026080	124.00	-22.61	0.00	1 19	295 316	21	76.19%	80.95%

Score for this Scan:
Seq1,Seq2,Tot Score,Tot Energy,Max Score,Max Energy,Strand,Len1,Len2,Positions
>>mmu-miR-124	ENSMUSG00000026080	263.00	-42.65	139.00	-22.61	41	20	1621	 256 294
Complete

Read Sequence:ENSMUSG00000032850  transmembrane protein 118 [Source:MarkerSymbol;Acc:MGI:2442859](2781 nt)
=-=-=-=-=-=-=-=-=-=-=-=-=-=-=-=-=-=-=-=-=-=-=-=-=-=-=-=-=-=-=-=
Performing Scan: mmu-miR-124 vs ENSMUSG00000032850
=-=-=-=-=-=-=-=-=-=-=-=-=-=-=-=-=-=-=-=-=-=-=-=-=-=-=-=-=-=-=-=

   Forward:	Score: 114.000000  Q:1 to 19  R:595 to 615 Align Len (20) (65.00%) (75.00%)

   Query:    3' CCG-UAAGUGGCGCA-CGGAau 5'
                ||| :  ||:| ||| ||||  
   Ref:      5' GGCTGAGCATC-CGTGGCCTgg 3'

   Energy:  -20.410000 kCal/Mol

Scores for this hit:
>mmu-miR-124	ENSMUSG00000032850	114.00	-20.41	0.00	1 19	595 615	20	65.00%	75.00%


   Forward:	Score: 82.000000  Q:1 to 20  R:443 to 478 Align Len (35) (48.57%) (51.43%)

   Query:    3' CCGUA-------AGU--GG----CG-CACG--GAAu 5'
                |||||       |||  ||    |: | ||  ||| 
   Ref:      5' GGCATCTCCACATCAGCCCTAGGGTGGGGCTACTTg 3'

   Energy:  -20.500000 kCal/Mol

Scores for this hit:
>mmu-miR-124	ENSMUSG00000032850	82.00	-20.50	0.00	1 20	443 478	35	48.57%	51.43%

Score for this Scan:
Seq1,Seq2,Tot Score,Tot Energy,Max Score,Max Energy,Strand,Len1,Len2,Positions
>>mmu-miR-124	ENSMUSG00000032850	196.00	-40.91	114.00	-20.50	42	20	2781	 594 442
Complete

Read Sequence:ENSMUSG00000021285  protein phosphatase 1, regulatory (inhibitor) subunit 13B [Source:MarkerSymbol;Acc:MGI:1336199](885 nt)
=-=-=-=-=-=-=-=-=-=-=-=-=-=-=-=-=-=-=-=-=-=-=-=-=-=-=-=-=-=-=-=
Performing Scan: mmu-miR-124 vs ENSMUSG00000021285
=-=-=-=-=-=-=-=-=-=-=-=-=-=-=-=-=-=-=-=-=-=-=-=-=-=-=-=-=-=-=-=

   Forward:	Score: 119.000000  Q:1 to 17  R:786 to 805 Align Len (16) (68.75%) (81.25%)

   Query:    3' CCGUAAGUGGCGCACGgaau 5'
                ||||  |:|| :||||    
   Ref:      5' GGCAGCCGCCATGTGCtgat 3'

   Energy:  -20.510000 kCal/Mol

Scores for this hit:
>mmu-miR-124	ENSMUSG00000021285	119.00	-20.51	0.00	1 17	786 805	16	68.75%	81.25%


   Forward:	Score: 118.000000  Q:1 to 19  R:463 to 481 Align Len (19) (68.42%) (78.95%)

   Query:    3' CCGUAAGUGGCG-CACGGAau 5'
                |||:||  |:|| ||| ||  
   Ref:      5' GGCGTT--CTGCTGTGGCTgg 3'

   Energy:  -20.260000 kCal/Mol

Scores for this hit:
>mmu-miR-124	ENSMUSG00000021285	118.00	-20.26	0.00	1 19	463 481	19	68.42%	78.95%

Score for this Scan:
Seq1,Seq2,Tot Score,Tot Energy,Max Score,Max Energy,Strand,Len1,Len2,Positions
>>mmu-miR-124	ENSMUSG00000021285	237.00	-40.77	119.00	-20.51	43	20	885	 785 462
Complete

Read Sequence:ENSMUSG00000001138  cyclin M3 [Source:MarkerSymbol;Acc:MGI:2151055](3118 nt)
=-=-=-=-=-=-=-=-=-=-=-=-=-=-=-=-=-=-=-=-=-=-=-=-=-=-=-=-=-=-=-=
Performing Scan: mmu-miR-124 vs ENSMUSG00000001138
=-=-=-=-=-=-=-=-=-=-=-=-=-=-=-=-=-=-=-=-=-=-=-=-=-=-=-=-=-=-=-=

   Forward:	Score: 100.000000  Q:6 to 20  R:2705 to 2725 Align Len (16) (75.00%) (81.25%)

   Query:    3' ccguaAGUGGCG--CACGGAAu 5'
                     |||||||  | |:||| 
   Ref:      5' tgttcTCACCGCAAG-GTCTTg 3'

   Energy:  -20.990000 kCal/Mol

Scores for this hit:
>mmu-miR-124	ENSMUSG00000001138	100.00	-20.99	0.00	6 20	2705 2725	16	75.00%	81.25%

Score for this Scan:
Seq1,Seq2,Tot Score,Tot Energy,Max Score,Max Energy,Strand,Len1,Len2,Positions
>>mmu-miR-124	ENSMUSG00000001138	100.00	-20.99	100.00	-20.99	44	20	3118	 2704
Complete

Read Sequence:ENSMUSG00000022180  solute carrier family 7 (cationic amino acid transporter, y+ system), member 8 [Source:MarkerSymbol;Acc:MGI:1355323](1881 nt)
=-=-=-=-=-=-=-=-=-=-=-=-=-=-=-=-=-=-=-=-=-=-=-=-=-=-=-=-=-=-=-=
Performing Scan: mmu-miR-124 vs ENSMUSG00000022180
=-=-=-=-=-=-=-=-=-=-=-=-=-=-=-=-=-=-=-=-=-=-=-=-=-=-=-=-=-=-=-=
Score for this Scan:
No Hits Found above Threshold
Complete

Read Sequence:ENSMUSG00000037692  AT hook, DNA binding motif, containing 1 [Source:MarkerSymbol;Acc:MGI:2444218](305 nt)
=-=-=-=-=-=-=-=-=-=-=-=-=-=-=-=-=-=-=-=-=-=-=-=-=-=-=-=-=-=-=-=
Performing Scan: mmu-miR-124 vs ENSMUSG00000037692
=-=-=-=-=-=-=-=-=-=-=-=-=-=-=-=-=-=-=-=-=-=-=-=-=-=-=-=-=-=-=-=
Score for this Scan:
No Hits Found above Threshold
Complete

Read Sequence:ENSMUSG00000003546  kinesin light chain 4 [Source:MarkerSymbol;Acc:MGI:1922014](392 nt)
=-=-=-=-=-=-=-=-=-=-=-=-=-=-=-=-=-=-=-=-=-=-=-=-=-=-=-=-=-=-=-=
Performing Scan: mmu-miR-124 vs ENSMUSG00000003546
=-=-=-=-=-=-=-=-=-=-=-=-=-=-=-=-=-=-=-=-=-=-=-=-=-=-=-=-=-=-=-=
Score for this Scan:
No Hits Found above Threshold
Complete

Read Sequence:ENSMUSG00000044055  otospiralin [Source:MarkerSymbol;Acc:MGI:2672814](114 nt)
=-=-=-=-=-=-=-=-=-=-=-=-=-=-=-=-=-=-=-=-=-=-=-=-=-=-=-=-=-=-=-=
Performing Scan: mmu-miR-124 vs ENSMUSG00000044055
=-=-=-=-=-=-=-=-=-=-=-=-=-=-=-=-=-=-=-=-=-=-=-=-=-=-=-=-=-=-=-=
Score for this Scan:
No Hits Found above Threshold
Complete

Read Sequence:ENSMUSG00000028145  thioesterase superfamily member 4 [Source:MarkerSymbol;Acc:MGI:1923028](952 nt)
=-=-=-=-=-=-=-=-=-=-=-=-=-=-=-=-=-=-=-=-=-=-=-=-=-=-=-=-=-=-=-=
Performing Scan: mmu-miR-124 vs ENSMUSG00000028145
=-=-=-=-=-=-=-=-=-=-=-=-=-=-=-=-=-=-=-=-=-=-=-=-=-=-=-=-=-=-=-=
Score for this Scan:
No Hits Found above Threshold
Complete

Read Sequence:ENSMUSG00000024680  membrane-spanning 4-domains, subfamily A, member 2 [Source:MarkerSymbol;Acc:MGI:95495](280 nt)
=-=-=-=-=-=-=-=-=-=-=-=-=-=-=-=-=-=-=-=-=-=-=-=-=-=-=-=-=-=-=-=
Performing Scan: mmu-miR-124 vs ENSMUSG00000024680
=-=-=-=-=-=-=-=-=-=-=-=-=-=-=-=-=-=-=-=-=-=-=-=-=-=-=-=-=-=-=-=
Score for this Scan:
No Hits Found above Threshold
Complete

Read Sequence:ENSMUSG00000027680  fragile X mental retardation gene 1, autosomal homolog [Source:MarkerSymbol;Acc:MGI:104860](258 nt)
=-=-=-=-=-=-=-=-=-=-=-=-=-=-=-=-=-=-=-=-=-=-=-=-=-=-=-=-=-=-=-=
Performing Scan: mmu-miR-124 vs ENSMUSG00000027680
=-=-=-=-=-=-=-=-=-=-=-=-=-=-=-=-=-=-=-=-=-=-=-=-=-=-=-=-=-=-=-=

   Forward:	Score: 154.000000  Q:6 to 20  R:192 to 213 Align Len (16) (75.00%) (87.50%)

   Query:    3' ccguaAGUGG-C-GCACGGAAu 5'
                     |||:| | :||||||| 
   Ref:      5' atataTCATCAGATGTGCCTTg 3'

   Energy:  -20.209999 kCal/Mol

Scores for this hit:
>mmu-miR-124	ENSMUSG00000027680	154.00	-20.21	0.00	6 20	192 213	16	75.00%	87.50%

Score for this Scan:
Seq1,Seq2,Tot Score,Tot Energy,Max Score,Max Energy,Strand,Len1,Len2,Positions
>>mmu-miR-124	ENSMUSG00000027680	154.00	-20.21	154.00	-20.21	51	20	258	 191
Complete

Read Sequence:ENSMUSG00000060685  ferritin, heavy polypeptide-like 17 [Source:MarkerSymbol;Acc:MGI:1933180](163 nt)
=-=-=-=-=-=-=-=-=-=-=-=-=-=-=-=-=-=-=-=-=-=-=-=-=-=-=-=-=-=-=-=
Performing Scan: mmu-miR-124 vs ENSMUSG00000060685
=-=-=-=-=-=-=-=-=-=-=-=-=-=-=-=-=-=-=-=-=-=-=-=-=-=-=-=-=-=-=-=
Score for this Scan:
No Hits Found above Threshold
Complete

Read Sequence:ENSMUSG00000024683  mitochondrial ribosomal protein L16 [Source:MarkerSymbol;Acc:MGI:2137219](307 nt)
=-=-=-=-=-=-=-=-=-=-=-=-=-=-=-=-=-=-=-=-=-=-=-=-=-=-=-=-=-=-=-=
Performing Scan: mmu-miR-124 vs ENSMUSG00000024683
=-=-=-=-=-=-=-=-=-=-=-=-=-=-=-=-=-=-=-=-=-=-=-=-=-=-=-=-=-=-=-=
Score for this Scan:
No Hits Found above Threshold
Complete

Read Sequence:ENSMUSG00000071000  olfactory receptor 29, pseudogene 1 [Source:MarkerSymbol;Acc:MGI:1352685](193 nt)
=-=-=-=-=-=-=-=-=-=-=-=-=-=-=-=-=-=-=-=-=-=-=-=-=-=-=-=-=-=-=-=
Performing Scan: mmu-miR-124 vs ENSMUSG00000071000
=-=-=-=-=-=-=-=-=-=-=-=-=-=-=-=-=-=-=-=-=-=-=-=-=-=-=-=-=-=-=-=
Score for this Scan:
No Hits Found above Threshold
Complete

Read Sequence:ENSMUSG00000025576  D11Bwg0517e protein. [Source:Uniprot/SPTREMBL;Acc:Q7TQI4](1475 nt)
=-=-=-=-=-=-=-=-=-=-=-=-=-=-=-=-=-=-=-=-=-=-=-=-=-=-=-=-=-=-=-=
Performing Scan: mmu-miR-124 vs ENSMUSG00000025576
=-=-=-=-=-=-=-=-=-=-=-=-=-=-=-=-=-=-=-=-=-=-=-=-=-=-=-=-=-=-=-=

   Forward:	Score: 89.000000  Q:1 to 18  R:171 to 204 Align Len (31) (45.16%) (48.39%)

   Query:    3' CCGUAAGUGG------------C--GCACGGaau 5'
                |||:| ||||            |  ||| ||   
   Ref:      5' GGCGTACACCCGCATCGAGGGAGCTCGTCCCcca 3'

   Energy:  -24.459999 kCal/Mol

Scores for this hit:
>mmu-miR-124	ENSMUSG00000025576	89.00	-24.46	0.00	1 18	171 204	31	45.16%	48.39%

Score for this Scan:
Seq1,Seq2,Tot Score,Tot Energy,Max Score,Max Energy,Strand,Len1,Len2,Positions
>>mmu-miR-124	ENSMUSG00000025576	89.00	-24.46	89.00	-24.46	55	20	1475	 170
Complete

Read Sequence:ENSMUSG00000063133  kallikrein 1-related peptidase b1 [Source:MarkerSymbol;Acc:MGI:892019](45 nt)
=-=-=-=-=-=-=-=-=-=-=-=-=-=-=-=-=-=-=-=-=-=-=-=-=-=-=-=-=-=-=-=
Performing Scan: mmu-miR-124 vs ENSMUSG00000063133
=-=-=-=-=-=-=-=-=-=-=-=-=-=-=-=-=-=-=-=-=-=-=-=-=-=-=-=-=-=-=-=
Score for this Scan:
No Hits Found above Threshold
Complete

Read Sequence:ENSMUSG00000020914  topoisomerase (DNA) II alpha [Source:MarkerSymbol;Acc:MGI:98790](511 nt)
=-=-=-=-=-=-=-=-=-=-=-=-=-=-=-=-=-=-=-=-=-=-=-=-=-=-=-=-=-=-=-=
Performing Scan: mmu-miR-124 vs ENSMUSG00000020914
=-=-=-=-=-=-=-=-=-=-=-=-=-=-=-=-=-=-=-=-=-=-=-=-=-=-=-=-=-=-=-=
Score for this Scan:
No Hits Found above Threshold
Complete

Read Sequence:ENSMUSG00000013928  RIKEN cDNA 1700020L13 gene [Source:MarkerSymbol;Acc:MGI:1922879](229 nt)
=-=-=-=-=-=-=-=-=-=-=-=-=-=-=-=-=-=-=-=-=-=-=-=-=-=-=-=-=-=-=-=
Performing Scan: mmu-miR-124 vs ENSMUSG00000013928
=-=-=-=-=-=-=-=-=-=-=-=-=-=-=-=-=-=-=-=-=-=-=-=-=-=-=-=-=-=-=-=
Score for this Scan:
No Hits Found above Threshold
Complete

Read Sequence:ENSMUSG00000032057  RIKEN cDNA 4833427G06 gene [Source:MarkerSymbol;Acc:MGI:1921013](358 nt)
=-=-=-=-=-=-=-=-=-=-=-=-=-=-=-=-=-=-=-=-=-=-=-=-=-=-=-=-=-=-=-=
Performing Scan: mmu-miR-124 vs ENSMUSG00000032057
=-=-=-=-=-=-=-=-=-=-=-=-=-=-=-=-=-=-=-=-=-=-=-=-=-=-=-=-=-=-=-=
Score for this Scan:
No Hits Found above Threshold
Complete

Read Sequence:ENSMUSG00000025232  hexosaminidase A [Source:MarkerSymbol;Acc:MGI:96073](221 nt)
=-=-=-=-=-=-=-=-=-=-=-=-=-=-=-=-=-=-=-=-=-=-=-=-=-=-=-=-=-=-=-=
Performing Scan: mmu-miR-124 vs ENSMUSG00000025232
=-=-=-=-=-=-=-=-=-=-=-=-=-=-=-=-=-=-=-=-=-=-=-=-=-=-=-=-=-=-=-=
Score for this Scan:
No Hits Found above Threshold
Complete

Read Sequence:ENSMUSG00000043635  ADAM metallopeptidase with thrombospondin type 1 motif, 3 [Source:MarkerSymbol;Acc:MGI:3045353](700 nt)
=-=-=-=-=-=-=-=-=-=-=-=-=-=-=-=-=-=-=-=-=-=-=-=-=-=-=-=-=-=-=-=
Performing Scan: mmu-miR-124 vs ENSMUSG00000043635
=-=-=-=-=-=-=-=-=-=-=-=-=-=-=-=-=-=-=-=-=-=-=-=-=-=-=-=-=-=-=-=
Score for this Scan:
No Hits Found above Threshold
Complete

Read Sequence:ENSMUSG00000074016  spermiogenesis specific transcript on the Y 2 [Source:MarkerSymbol;Acc:MGI:1917259](136 nt)
=-=-=-=-=-=-=-=-=-=-=-=-=-=-=-=-=-=-=-=-=-=-=-=-=-=-=-=-=-=-=-=
Performing Scan: mmu-miR-124 vs ENSMUSG00000074016
=-=-=-=-=-=-=-=-=-=-=-=-=-=-=-=-=-=-=-=-=-=-=-=-=-=-=-=-=-=-=-=
Score for this Scan:
No Hits Found above Threshold
Complete

Read Sequence:ENSMUSG00000017747  GH3 domain containing [Source:MarkerSymbol;Acc:MGI:1931556](471 nt)
=-=-=-=-=-=-=-=-=-=-=-=-=-=-=-=-=-=-=-=-=-=-=-=-=-=-=-=-=-=-=-=
Performing Scan: mmu-miR-124 vs ENSMUSG00000017747
=-=-=-=-=-=-=-=-=-=-=-=-=-=-=-=-=-=-=-=-=-=-=-=-=-=-=-=-=-=-=-=
Score for this Scan:
No Hits Found above Threshold
Complete

Read Sequence:ENSMUSG00000038914  death inducer-obliterator 1 [Source:MarkerSymbol;Acc:MGI:1344352](152 nt)
=-=-=-=-=-=-=-=-=-=-=-=-=-=-=-=-=-=-=-=-=-=-=-=-=-=-=-=-=-=-=-=
Performing Scan: mmu-miR-124 vs ENSMUSG00000038914
=-=-=-=-=-=-=-=-=-=-=-=-=-=-=-=-=-=-=-=-=-=-=-=-=-=-=-=-=-=-=-=
Score for this Scan:
No Hits Found above Threshold
Complete

Read Sequence:ENSMUSG00000053025  synaptic vesicle glycoprotein 2 b [Source:MarkerSymbol;Acc:MGI:1927338](1266 nt)
=-=-=-=-=-=-=-=-=-=-=-=-=-=-=-=-=-=-=-=-=-=-=-=-=-=-=-=-=-=-=-=
Performing Scan: mmu-miR-124 vs ENSMUSG00000053025
=-=-=-=-=-=-=-=-=-=-=-=-=-=-=-=-=-=-=-=-=-=-=-=-=-=-=-=-=-=-=-=

   Forward:	Score: 140.000000  Q:1 to 20  R:851 to 868 Align Len (19) (68.42%) (73.68%)

   Query:    3' CCGUAAGUGGCGCACGGAAu 5'
                ||||   :|| |||||| | 
   Ref:      5' GGCA--AGCCACGTGCCATt 3'

   Energy:  -20.770000 kCal/Mol

Scores for this hit:
>mmu-miR-124	ENSMUSG00000053025	140.00	-20.77	0.00	1 20	851 868	19	68.42%	73.68%

Score for this Scan:
Seq1,Seq2,Tot Score,Tot Energy,Max Score,Max Energy,Strand,Len1,Len2,Positions
>>mmu-miR-124	ENSMUSG00000053025	140.00	-20.77	140.00	-20.77	65	20	1266	 850
Complete

Read Sequence:ENSMUSG00000006442  spermidine synthase [Source:MarkerSymbol;Acc:MGI:102690](312 nt)
=-=-=-=-=-=-=-=-=-=-=-=-=-=-=-=-=-=-=-=-=-=-=-=-=-=-=-=-=-=-=-=
Performing Scan: mmu-miR-124 vs ENSMUSG00000006442
=-=-=-=-=-=-=-=-=-=-=-=-=-=-=-=-=-=-=-=-=-=-=-=-=-=-=-=-=-=-=-=
Score for this Scan:
No Hits Found above Threshold
Complete

Read Sequence:ENSMUSG00000056367  ARP3 actin-related protein 3 homolog B (yeast) [Source:MarkerSymbol;Acc:MGI:2661120](741 nt)
=-=-=-=-=-=-=-=-=-=-=-=-=-=-=-=-=-=-=-=-=-=-=-=-=-=-=-=-=-=-=-=
Performing Scan: mmu-miR-124 vs ENSMUSG00000056367
=-=-=-=-=-=-=-=-=-=-=-=-=-=-=-=-=-=-=-=-=-=-=-=-=-=-=-=-=-=-=-=
Score for this Scan:
No Hits Found above Threshold
Complete

Read Sequence:ENSMUSG00000041857  oocyte secreted protein 1 [Source:MarkerSymbol;Acc:MGI:2149290](230 nt)
=-=-=-=-=-=-=-=-=-=-=-=-=-=-=-=-=-=-=-=-=-=-=-=-=-=-=-=-=-=-=-=
Performing Scan: mmu-miR-124 vs ENSMUSG00000041857
=-=-=-=-=-=-=-=-=-=-=-=-=-=-=-=-=-=-=-=-=-=-=-=-=-=-=-=-=-=-=-=
Score for this Scan:
No Hits Found above Threshold
Complete

Read Sequence:ENSMUSG00000007279  Signal peptide, CUB and EGF-like domain-containing protein 2 precursor (Protein CEGP1). [Source:Uniprot/SWISSPROT;Acc:Q9JJS0](604 nt)
=-=-=-=-=-=-=-=-=-=-=-=-=-=-=-=-=-=-=-=-=-=-=-=-=-=-=-=-=-=-=-=
Performing Scan: mmu-miR-124 vs ENSMUSG00000007279
=-=-=-=-=-=-=-=-=-=-=-=-=-=-=-=-=-=-=-=-=-=-=-=-=-=-=-=-=-=-=-=
Score for this Scan:
No Hits Found above Threshold
Complete

Read Sequence:ENSMUSG00000031780  chemokine (C-C motif) ligand 17 [Source:MarkerSymbol;Acc:MGI:1329039](182 nt)
=-=-=-=-=-=-=-=-=-=-=-=-=-=-=-=-=-=-=-=-=-=-=-=-=-=-=-=-=-=-=-=
Performing Scan: mmu-miR-124 vs ENSMUSG00000031780
=-=-=-=-=-=-=-=-=-=-=-=-=-=-=-=-=-=-=-=-=-=-=-=-=-=-=-=-=-=-=-=
Score for this Scan:
No Hits Found above Threshold
Complete

Read Sequence:ENSMUSG00000001482  differentially expressed in FDCP 8 [Source:MarkerSymbol;Acc:MGI:1346331](2333 nt)
=-=-=-=-=-=-=-=-=-=-=-=-=-=-=-=-=-=-=-=-=-=-=-=-=-=-=-=-=-=-=-=
Performing Scan: mmu-miR-124 vs ENSMUSG00000001482
=-=-=-=-=-=-=-=-=-=-=-=-=-=-=-=-=-=-=-=-=-=-=-=-=-=-=-=-=-=-=-=
Score for this Scan:
No Hits Found above Threshold
Complete

Read Sequence:ENSMUSG00000029009  5,10-methylenetetrahydrofolate reductase, pseudogene 1 [Source:MarkerSymbol;Acc:MGI:2384077](3965 nt)
=-=-=-=-=-=-=-=-=-=-=-=-=-=-=-=-=-=-=-=-=-=-=-=-=-=-=-=-=-=-=-=
Performing Scan: mmu-miR-124 vs ENSMUSG00000029009
=-=-=-=-=-=-=-=-=-=-=-=-=-=-=-=-=-=-=-=-=-=-=-=-=-=-=-=-=-=-=-=

   Forward:	Score: 127.000000  Q:1 to 19  R:2901 to 2921 Align Len (19) (73.68%) (73.68%)

   Query:    3' CCGUAAGUGG-CGCACGGAau 5'
                |||   |||| |||||| |  
   Ref:      5' GGCTCCCACCTGCGTGCATaa 3'

   Energy:  -22.459999 kCal/Mol

Scores for this hit:
>mmu-miR-124	ENSMUSG00000029009	127.00	-22.46	0.00	1 19	2901 2921	19	73.68%	73.68%

Score for this Scan:
Seq1,Seq2,Tot Score,Tot Energy,Max Score,Max Energy,Strand,Len1,Len2,Positions
>>mmu-miR-124	ENSMUSG00000029009	127.00	-22.46	127.00	-22.46	72	20	3965	 2900
Complete

Read Sequence:ENSMUSG00000024843  choline kinase alpha [Source:MarkerSymbol;Acc:MGI:107760](962 nt)
=-=-=-=-=-=-=-=-=-=-=-=-=-=-=-=-=-=-=-=-=-=-=-=-=-=-=-=-=-=-=-=
Performing Scan: mmu-miR-124 vs ENSMUSG00000024843
=-=-=-=-=-=-=-=-=-=-=-=-=-=-=-=-=-=-=-=-=-=-=-=-=-=-=-=-=-=-=-=
Score for this Scan:
No Hits Found above Threshold
Complete

Read Sequence:ENSMUSG00000061232  histocompatibility 2, K1, K region [Source:MarkerSymbol;Acc:MGI:95904](309 nt)
=-=-=-=-=-=-=-=-=-=-=-=-=-=-=-=-=-=-=-=-=-=-=-=-=-=-=-=-=-=-=-=
Performing Scan: mmu-miR-124 vs ENSMUSG00000061232
=-=-=-=-=-=-=-=-=-=-=-=-=-=-=-=-=-=-=-=-=-=-=-=-=-=-=-=-=-=-=-=
Score for this Scan:
No Hits Found above Threshold
Complete

Read Sequence:ENSMUSG00000032743  RIKEN cDNA D430042O09 gene [Source:MarkerSymbol;Acc:MGI:2442760](1283 nt)
=-=-=-=-=-=-=-=-=-=-=-=-=-=-=-=-=-=-=-=-=-=-=-=-=-=-=-=-=-=-=-=
Performing Scan: mmu-miR-124 vs ENSMUSG00000032743
=-=-=-=-=-=-=-=-=-=-=-=-=-=-=-=-=-=-=-=-=-=-=-=-=-=-=-=-=-=-=-=
Score for this Scan:
No Hits Found above Threshold
Complete

Read Sequence:ENSMUSG00000001482  differentially expressed in FDCP 8 [Source:MarkerSymbol;Acc:MGI:1346331](1696 nt)
=-=-=-=-=-=-=-=-=-=-=-=-=-=-=-=-=-=-=-=-=-=-=-=-=-=-=-=-=-=-=-=
Performing Scan: mmu-miR-124 vs ENSMUSG00000001482
=-=-=-=-=-=-=-=-=-=-=-=-=-=-=-=-=-=-=-=-=-=-=-=-=-=-=-=-=-=-=-=
Score for this Scan:
No Hits Found above Threshold
Complete

Read Sequence:ENSMUSG00000021490  solute carrier family 34 (sodium phosphate), member 1 [Source:MarkerSymbol;Acc:MGI:1345284](455 nt)
=-=-=-=-=-=-=-=-=-=-=-=-=-=-=-=-=-=-=-=-=-=-=-=-=-=-=-=-=-=-=-=
Performing Scan: mmu-miR-124 vs ENSMUSG00000021490
=-=-=-=-=-=-=-=-=-=-=-=-=-=-=-=-=-=-=-=-=-=-=-=-=-=-=-=-=-=-=-=
Score for this Scan:
No Hits Found above Threshold
Complete

Read Sequence:ENSMUSG00000037339  RIKEN cDNA 2410018C17 gene [Source:MarkerSymbol;Acc:MGI:1919225](213 nt)
=-=-=-=-=-=-=-=-=-=-=-=-=-=-=-=-=-=-=-=-=-=-=-=-=-=-=-=-=-=-=-=
Performing Scan: mmu-miR-124 vs ENSMUSG00000037339
=-=-=-=-=-=-=-=-=-=-=-=-=-=-=-=-=-=-=-=-=-=-=-=-=-=-=-=-=-=-=-=
Score for this Scan:
No Hits Found above Threshold
Complete

Read Sequence:ENSMUSG00000074639  cDNA sequence BC089597 [Source:MarkerSymbol;Acc:MGI:3583955](226 nt)
=-=-=-=-=-=-=-=-=-=-=-=-=-=-=-=-=-=-=-=-=-=-=-=-=-=-=-=-=-=-=-=
Performing Scan: mmu-miR-124 vs ENSMUSG00000074639
=-=-=-=-=-=-=-=-=-=-=-=-=-=-=-=-=-=-=-=-=-=-=-=-=-=-=-=-=-=-=-=
Score for this Scan:
No Hits Found above Threshold
Complete

Read Sequence:ENSMUSG00000027186  E74-like factor 5 [Source:MarkerSymbol;Acc:MGI:1335079](1329 nt)
=-=-=-=-=-=-=-=-=-=-=-=-=-=-=-=-=-=-=-=-=-=-=-=-=-=-=-=-=-=-=-=
Performing Scan: mmu-miR-124 vs ENSMUSG00000027186
=-=-=-=-=-=-=-=-=-=-=-=-=-=-=-=-=-=-=-=-=-=-=-=-=-=-=-=-=-=-=-=

   Forward:	Score: 153.000000  Q:4 to 19  R:774 to 794 Align Len (16) (81.25%) (87.50%)

   Query:    3' ccgUAAGUGGCG-CACGGAau 5'
                   | ||||:|| ||||||  
   Ref:      5' ctaAATCACTGCTGTGCCTat 3'

   Energy:  -21.750000 kCal/Mol

Scores for this hit:
>mmu-miR-124	ENSMUSG00000027186	153.00	-21.75	0.00	4 19	774 794	16	81.25%	87.50%

Score for this Scan:
Seq1,Seq2,Tot Score,Tot Energy,Max Score,Max Energy,Strand,Len1,Len2,Positions
>>mmu-miR-124	ENSMUSG00000027186	153.00	-21.75	153.00	-21.75	80	20	1329	 773
Complete

Read Sequence:ENSMUSG00000040690  procollagen, type XVI, alpha 1 [Source:MarkerSymbol;Acc:MGI:1095396](1840 nt)
=-=-=-=-=-=-=-=-=-=-=-=-=-=-=-=-=-=-=-=-=-=-=-=-=-=-=-=-=-=-=-=
Performing Scan: mmu-miR-124 vs ENSMUSG00000040690
=-=-=-=-=-=-=-=-=-=-=-=-=-=-=-=-=-=-=-=-=-=-=-=-=-=-=-=-=-=-=-=
Score for this Scan:
No Hits Found above Threshold
Complete

Read Sequence:ENSMUSG00000003868  RuvB-like protein 2 [Source:MarkerSymbol;Acc:MGI:1342299](83 nt)
=-=-=-=-=-=-=-=-=-=-=-=-=-=-=-=-=-=-=-=-=-=-=-=-=-=-=-=-=-=-=-=
Performing Scan: mmu-miR-124 vs ENSMUSG00000003868
=-=-=-=-=-=-=-=-=-=-=-=-=-=-=-=-=-=-=-=-=-=-=-=-=-=-=-=-=-=-=-=
Score for this Scan:
No Hits Found above Threshold
Complete

Read Sequence:ENSMUSG00000039174  RIKEN cDNA 1700003H04 gene [Source:MarkerSymbol;Acc:MGI:1923637](311 nt)
=-=-=-=-=-=-=-=-=-=-=-=-=-=-=-=-=-=-=-=-=-=-=-=-=-=-=-=-=-=-=-=
Performing Scan: mmu-miR-124 vs ENSMUSG00000039174
=-=-=-=-=-=-=-=-=-=-=-=-=-=-=-=-=-=-=-=-=-=-=-=-=-=-=-=-=-=-=-=
Score for this Scan:
No Hits Found above Threshold
Complete

Read Sequence:ENSMUSG00000066072  cytochrome P450, family 4, subfamily a, polypeptide 10 [Source:MarkerSymbol;Acc:MGI:88611](852 nt)
=-=-=-=-=-=-=-=-=-=-=-=-=-=-=-=-=-=-=-=-=-=-=-=-=-=-=-=-=-=-=-=
Performing Scan: mmu-miR-124 vs ENSMUSG00000066072
=-=-=-=-=-=-=-=-=-=-=-=-=-=-=-=-=-=-=-=-=-=-=-=-=-=-=-=-=-=-=-=
Score for this Scan:
No Hits Found above Threshold
Complete

Read Sequence:ENSMUSG00000032484  neutrophilic granule protein [Source:MarkerSymbol;Acc:MGI:105983](601 nt)
=-=-=-=-=-=-=-=-=-=-=-=-=-=-=-=-=-=-=-=-=-=-=-=-=-=-=-=-=-=-=-=
Performing Scan: mmu-miR-124 vs ENSMUSG00000032484
=-=-=-=-=-=-=-=-=-=-=-=-=-=-=-=-=-=-=-=-=-=-=-=-=-=-=-=-=-=-=-=
Score for this Scan:
No Hits Found above Threshold
Complete

Read Sequence:ENSMUSG00000017686  ras homolog gene family, member T1 [Source:MarkerSymbol;Acc:MGI:1926078](884 nt)
=-=-=-=-=-=-=-=-=-=-=-=-=-=-=-=-=-=-=-=-=-=-=-=-=-=-=-=-=-=-=-=
Performing Scan: mmu-miR-124 vs ENSMUSG00000017686
=-=-=-=-=-=-=-=-=-=-=-=-=-=-=-=-=-=-=-=-=-=-=-=-=-=-=-=-=-=-=-=
Score for this Scan:
No Hits Found above Threshold
Complete

Read Sequence:ENSMUSG00000059323  nuclear factor of kappa light polypeptide gene enhancer in B-cells inhibitor-like 2 [Source:MarkerSymbol;Acc:MGI:1919999](64 nt)
=-=-=-=-=-=-=-=-=-=-=-=-=-=-=-=-=-=-=-=-=-=-=-=-=-=-=-=-=-=-=-=
Performing Scan: mmu-miR-124 vs ENSMUSG00000059323
=-=-=-=-=-=-=-=-=-=-=-=-=-=-=-=-=-=-=-=-=-=-=-=-=-=-=-=-=-=-=-=
Score for this Scan:
No Hits Found above Threshold
Complete

Read Sequence:ENSMUSG00000022439  parvin, gamma [Source:MarkerSymbol;Acc:MGI:2158329](1491 nt)
=-=-=-=-=-=-=-=-=-=-=-=-=-=-=-=-=-=-=-=-=-=-=-=-=-=-=-=-=-=-=-=
Performing Scan: mmu-miR-124 vs ENSMUSG00000022439
=-=-=-=-=-=-=-=-=-=-=-=-=-=-=-=-=-=-=-=-=-=-=-=-=-=-=-=-=-=-=-=

   Forward:	Score: 131.000000  Q:2 to 20  R:641 to 671 Align Len (29) (55.17%) (58.62%)

   Query:    3' cCGUAAG---UGGC-----G---CACGGAAu 5'
                 ||||||    |||     |   |||:||| 
   Ref:      5' tGCATTCTGTCCCGTGAGACTTGGTGTCTTc 3'

   Energy:  -20.209999 kCal/Mol

Scores for this hit:
>mmu-miR-124	ENSMUSG00000022439	131.00	-20.21	0.00	2 20	641 671	29	55.17%	58.62%

Score for this Scan:
Seq1,Seq2,Tot Score,Tot Energy,Max Score,Max Energy,Strand,Len1,Len2,Positions
>>mmu-miR-124	ENSMUSG00000022439	131.00	-20.21	131.00	-20.21	88	20	1491	 640
Complete

Read Sequence:ENSMUSG00000028145  thioesterase superfamily member 4 [Source:MarkerSymbol;Acc:MGI:1923028](1646 nt)
=-=-=-=-=-=-=-=-=-=-=-=-=-=-=-=-=-=-=-=-=-=-=-=-=-=-=-=-=-=-=-=
Performing Scan: mmu-miR-124 vs ENSMUSG00000028145
=-=-=-=-=-=-=-=-=-=-=-=-=-=-=-=-=-=-=-=-=-=-=-=-=-=-=-=-=-=-=-=
Score for this Scan:
No Hits Found above Threshold
Complete

Read Sequence:ENSMUSG00000026579  coagulation factor V [Source:MarkerSymbol;Acc:MGI:88382](28 nt)
=-=-=-=-=-=-=-=-=-=-=-=-=-=-=-=-=-=-=-=-=-=-=-=-=-=-=-=-=-=-=-=
Performing Scan: mmu-miR-124 vs ENSMUSG00000026579
=-=-=-=-=-=-=-=-=-=-=-=-=-=-=-=-=-=-=-=-=-=-=-=-=-=-=-=-=-=-=-=
Score for this Scan:
No Hits Found above Threshold
Complete

Read Sequence:ENSMUSG00000026435  solute carrier family 45, member 3 [Source:MarkerSymbol;Acc:MGI:1922082](587 nt)
=-=-=-=-=-=-=-=-=-=-=-=-=-=-=-=-=-=-=-=-=-=-=-=-=-=-=-=-=-=-=-=
Performing Scan: mmu-miR-124 vs ENSMUSG00000026435
=-=-=-=-=-=-=-=-=-=-=-=-=-=-=-=-=-=-=-=-=-=-=-=-=-=-=-=-=-=-=-=
Score for this Scan:
No Hits Found above Threshold
Complete

Read Sequence:ENSMUSG00000019838  solute carrier family 16 (monocarboxylic acid transporters), member 10 [Source:MarkerSymbol;Acc:MGI:1919722](703 nt)
=-=-=-=-=-=-=-=-=-=-=-=-=-=-=-=-=-=-=-=-=-=-=-=-=-=-=-=-=-=-=-=
Performing Scan: mmu-miR-124 vs ENSMUSG00000019838
=-=-=-=-=-=-=-=-=-=-=-=-=-=-=-=-=-=-=-=-=-=-=-=-=-=-=-=-=-=-=-=
Score for this Scan:
No Hits Found above Threshold
Complete

Read Sequence:ENSMUSG00000025369  SWI/SNF related, matrix associated, actin dependent regulator of chromatin, subfamily c, member 2 [Source:MarkerSymbol;Acc:MGI:1915344](1200 nt)
=-=-=-=-=-=-=-=-=-=-=-=-=-=-=-=-=-=-=-=-=-=-=-=-=-=-=-=-=-=-=-=
Performing Scan: mmu-miR-124 vs ENSMUSG00000025369
=-=-=-=-=-=-=-=-=-=-=-=-=-=-=-=-=-=-=-=-=-=-=-=-=-=-=-=-=-=-=-=
Score for this Scan:
No Hits Found above Threshold
Complete

Read Sequence:ENSMUSG00000034813  glutamate receptor interacting protein 1 [Source:MarkerSymbol;Acc:MGI:1921303](85 nt)
=-=-=-=-=-=-=-=-=-=-=-=-=-=-=-=-=-=-=-=-=-=-=-=-=-=-=-=-=-=-=-=
Performing Scan: mmu-miR-124 vs ENSMUSG00000034813
=-=-=-=-=-=-=-=-=-=-=-=-=-=-=-=-=-=-=-=-=-=-=-=-=-=-=-=-=-=-=-=
Score for this Scan:
No Hits Found above Threshold
Complete

Read Sequence:ENSMUSG00000030203  dual specificity phosphatase 16 [Source:MarkerSymbol;Acc:MGI:1917936](2245 nt)
=-=-=-=-=-=-=-=-=-=-=-=-=-=-=-=-=-=-=-=-=-=-=-=-=-=-=-=-=-=-=-=
Performing Scan: mmu-miR-124 vs ENSMUSG00000030203
=-=-=-=-=-=-=-=-=-=-=-=-=-=-=-=-=-=-=-=-=-=-=-=-=-=-=-=-=-=-=-=
Score for this Scan:
No Hits Found above Threshold
Complete

Read Sequence:ENSMUSG00000031935  cofactor required for Sp1 transcriptional activation, subunit 6 [Source:MarkerSymbol;Acc:MGI:2182585](1876 nt)
=-=-=-=-=-=-=-=-=-=-=-=-=-=-=-=-=-=-=-=-=-=-=-=-=-=-=-=-=-=-=-=
Performing Scan: mmu-miR-124 vs ENSMUSG00000031935
=-=-=-=-=-=-=-=-=-=-=-=-=-=-=-=-=-=-=-=-=-=-=-=-=-=-=-=-=-=-=-=
Score for this Scan:
No Hits Found above Threshold
Complete

Read Sequence:ENSMUSG00000030990  FGF receptor activating protein 1 [Source:MarkerSymbol;Acc:MGI:2385286](232 nt)
=-=-=-=-=-=-=-=-=-=-=-=-=-=-=-=-=-=-=-=-=-=-=-=-=-=-=-=-=-=-=-=
Performing Scan: mmu-miR-124 vs ENSMUSG00000030990
=-=-=-=-=-=-=-=-=-=-=-=-=-=-=-=-=-=-=-=-=-=-=-=-=-=-=-=-=-=-=-=
Score for this Scan:
No Hits Found above Threshold
Complete

Read Sequence:ENSMUSG00000075284  WAS/WASL interacting protein family, member 1 [Source:MarkerSymbol;Acc:MGI:2178801](2371 nt)
=-=-=-=-=-=-=-=-=-=-=-=-=-=-=-=-=-=-=-=-=-=-=-=-=-=-=-=-=-=-=-=
Performing Scan: mmu-miR-124 vs ENSMUSG00000075284
=-=-=-=-=-=-=-=-=-=-=-=-=-=-=-=-=-=-=-=-=-=-=-=-=-=-=-=-=-=-=-=

   Forward:	Score: 111.000000  Q:1 to 20  R:995 to 1023 Align Len (29) (51.72%) (58.62%)

   Query:    3' CCG--UAAGUGGCG--------CACGGAAu 5'
                |||  :| |||:||        | ||||| 
   Ref:      5' GGCTTGTGCACTGCTGGTCACTG-GCCTTg 3'

   Energy:  -20.020000 kCal/Mol

Scores for this hit:
>mmu-miR-124	ENSMUSG00000075284	111.00	-20.02	0.00	1 20	995 1023	29	51.72%	58.62%

Score for this Scan:
Seq1,Seq2,Tot Score,Tot Energy,Max Score,Max Energy,Strand,Len1,Len2,Positions
>>mmu-miR-124	ENSMUSG00000075284	111.00	-20.02	111.00	-20.02	98	20	2371	 994
Complete

Read Sequence:ENSMUSG00000030615  transmembrane protein 126A [Source:MarkerSymbol;Acc:MGI:1913521](31 nt)
=-=-=-=-=-=-=-=-=-=-=-=-=-=-=-=-=-=-=-=-=-=-=-=-=-=-=-=-=-=-=-=
Performing Scan: mmu-miR-124 vs ENSMUSG00000030615
=-=-=-=-=-=-=-=-=-=-=-=-=-=-=-=-=-=-=-=-=-=-=-=-=-=-=-=-=-=-=-=
Score for this Scan:
No Hits Found above Threshold
Complete

Read Sequence:ENSMUSG00000034224  gene model 587, (NCBI) [Source:MarkerSymbol;Acc:MGI:2685433](1147 nt)
=-=-=-=-=-=-=-=-=-=-=-=-=-=-=-=-=-=-=-=-=-=-=-=-=-=-=-=-=-=-=-=
Performing Scan: mmu-miR-124 vs ENSMUSG00000034224
=-=-=-=-=-=-=-=-=-=-=-=-=-=-=-=-=-=-=-=-=-=-=-=-=-=-=-=-=-=-=-=
Score for this Scan:
No Hits Found above Threshold
Complete

Read Sequence:ENSMUSG00000037316  BCL2-associated athanogene 4 [Source:MarkerSymbol;Acc:MGI:1914634](3388 nt)
=-=-=-=-=-=-=-=-=-=-=-=-=-=-=-=-=-=-=-=-=-=-=-=-=-=-=-=-=-=-=-=
Performing Scan: mmu-miR-124 vs ENSMUSG00000037316
=-=-=-=-=-=-=-=-=-=-=-=-=-=-=-=-=-=-=-=-=-=-=-=-=-=-=-=-=-=-=-=
Score for this Scan:
No Hits Found above Threshold
Complete

Read Sequence:ENSMUSG00000029723  TSC22 domain family 4 [Source:MarkerSymbol;Acc:MGI:1926079](471 nt)
=-=-=-=-=-=-=-=-=-=-=-=-=-=-=-=-=-=-=-=-=-=-=-=-=-=-=-=-=-=-=-=
Performing Scan: mmu-miR-124 vs ENSMUSG00000029723
=-=-=-=-=-=-=-=-=-=-=-=-=-=-=-=-=-=-=-=-=-=-=-=-=-=-=-=-=-=-=-=

   Forward:	Score: 158.000000  Q:6 to 20  R:8 to 27 Align Len (14) (78.57%) (85.71%)

   Query:    3' ccguaAGUGGCGCACGGAAu 5'
                     ||||  :||||||| 
   Ref:      5' ttcccTCACAATGTGCCTTt 3'

   Energy:  -20.670000 kCal/Mol

Scores for this hit:
>mmu-miR-124	ENSMUSG00000029723	158.00	-20.67	0.00	6 20	8 27	14	78.57%	85.71%


   Forward:	Score: 137.000000  Q:1 to 18  R:42 to 63 Align Len (19) (68.42%) (84.21%)

   Query:    3' CCG-UAA-GUGGCGCACGGaau 5'
                ||| :|| |:|| :|||||   
   Ref:      5' GGCTGTTGCGCCTTGTGCCggc 3'

   Energy:  -20.770000 kCal/Mol

Scores for this hit:
>mmu-miR-124	ENSMUSG00000029723	137.00	-20.77	0.00	1 18	42 63	19	68.42%	84.21%

Score for this Scan:
Seq1,Seq2,Tot Score,Tot Energy,Max Score,Max Energy,Strand,Len1,Len2,Positions
>>mmu-miR-124	ENSMUSG00000029723	295.00	-41.44	158.00	-20.77	102	20	471	 7 41
Complete

Read Sequence:ENSMUSG00000033149  pleckstrin homology-like domain, family B, member 2 [Source:MarkerSymbol;Acc:MGI:2444981](1547 nt)
=-=-=-=-=-=-=-=-=-=-=-=-=-=-=-=-=-=-=-=-=-=-=-=-=-=-=-=-=-=-=-=
Performing Scan: mmu-miR-124 vs ENSMUSG00000033149
=-=-=-=-=-=-=-=-=-=-=-=-=-=-=-=-=-=-=-=-=-=-=-=-=-=-=-=-=-=-=-=
Score for this Scan:
No Hits Found above Threshold
Complete

Read Sequence:ENSMUSG00000026544  dual specificity phosphatase 23 [Source:MarkerSymbol;Acc:MGI:1915690](271 nt)
=-=-=-=-=-=-=-=-=-=-=-=-=-=-=-=-=-=-=-=-=-=-=-=-=-=-=-=-=-=-=-=
Performing Scan: mmu-miR-124 vs ENSMUSG00000026544
=-=-=-=-=-=-=-=-=-=-=-=-=-=-=-=-=-=-=-=-=-=-=-=-=-=-=-=-=-=-=-=
Score for this Scan:
No Hits Found above Threshold
Complete

Read Sequence:ENSMUSG00000024026  glyoxalase 1 [Source:MarkerSymbol;Acc:MGI:95742](1272 nt)
=-=-=-=-=-=-=-=-=-=-=-=-=-=-=-=-=-=-=-=-=-=-=-=-=-=-=-=-=-=-=-=
Performing Scan: mmu-miR-124 vs ENSMUSG00000024026
=-=-=-=-=-=-=-=-=-=-=-=-=-=-=-=-=-=-=-=-=-=-=-=-=-=-=-=-=-=-=-=
Score for this Scan:
No Hits Found above Threshold
Complete

Read Sequence:ENSMUSG00000040548  testis expressed gene 2 [Source:MarkerSymbol;Acc:MGI:102465](1462 nt)
=-=-=-=-=-=-=-=-=-=-=-=-=-=-=-=-=-=-=-=-=-=-=-=-=-=-=-=-=-=-=-=
Performing Scan: mmu-miR-124 vs ENSMUSG00000040548
=-=-=-=-=-=-=-=-=-=-=-=-=-=-=-=-=-=-=-=-=-=-=-=-=-=-=-=-=-=-=-=
Score for this Scan:
No Hits Found above Threshold
Complete

Read Sequence:ENSMUSG00000029826  zinc finger CCCH type, antiviral 1 [Source:MarkerSymbol;Acc:MGI:1926031](645 nt)
=-=-=-=-=-=-=-=-=-=-=-=-=-=-=-=-=-=-=-=-=-=-=-=-=-=-=-=-=-=-=-=
Performing Scan: mmu-miR-124 vs ENSMUSG00000029826
=-=-=-=-=-=-=-=-=-=-=-=-=-=-=-=-=-=-=-=-=-=-=-=-=-=-=-=-=-=-=-=
Score for this Scan:
No Hits Found above Threshold
Complete

Read Sequence:ENSMUSG00000058301  UPF1 regulator of nonsense transcripts homolog (yeast) [Source:MarkerSymbol;Acc:MGI:107995](959 nt)
=-=-=-=-=-=-=-=-=-=-=-=-=-=-=-=-=-=-=-=-=-=-=-=-=-=-=-=-=-=-=-=
Performing Scan: mmu-miR-124 vs ENSMUSG00000058301
=-=-=-=-=-=-=-=-=-=-=-=-=-=-=-=-=-=-=-=-=-=-=-=-=-=-=-=-=-=-=-=
Score for this Scan:
No Hits Found above Threshold
Complete

Read Sequence:ENSMUSG00000025175  fructosamine 3 kinase [Source:MarkerSymbol;Acc:MGI:1926834](3193 nt)
=-=-=-=-=-=-=-=-=-=-=-=-=-=-=-=-=-=-=-=-=-=-=-=-=-=-=-=-=-=-=-=
Performing Scan: mmu-miR-124 vs ENSMUSG00000025175
=-=-=-=-=-=-=-=-=-=-=-=-=-=-=-=-=-=-=-=-=-=-=-=-=-=-=-=-=-=-=-=

   Forward:	Score: 127.000000  Q:3 to 18  R:2479 to 2499 Align Len (16) (62.50%) (87.50%)

   Query:    3' ccGUAAG-UGGCGCACGGaau 5'
                  |:||| : :|:|||||   
   Ref:      5' acCGTTCTGATGTGTGCCcat 3'

   Energy:  -20.230000 kCal/Mol

Scores for this hit:
>mmu-miR-124	ENSMUSG00000025175	127.00	-20.23	0.00	3 18	2479 2499	16	62.50%	87.50%

Score for this Scan:
Seq1,Seq2,Tot Score,Tot Energy,Max Score,Max Energy,Strand,Len1,Len2,Positions
>>mmu-miR-124	ENSMUSG00000025175	127.00	-20.23	127.00	-20.23	109	20	3193	 2478
Complete

Read Sequence:ENSMUSG00000020919  signal transducer and activator of transcription 5B [Source:MarkerSymbol;Acc:MGI:103035](2284 nt)
=-=-=-=-=-=-=-=-=-=-=-=-=-=-=-=-=-=-=-=-=-=-=-=-=-=-=-=-=-=-=-=
Performing Scan: mmu-miR-124 vs ENSMUSG00000020919
=-=-=-=-=-=-=-=-=-=-=-=-=-=-=-=-=-=-=-=-=-=-=-=-=-=-=-=-=-=-=-=
Score for this Scan:
No Hits Found above Threshold
Complete

Read Sequence:ENSMUSG00000044522  RIKEN cDNA A730020M07 gene [Source:MarkerSymbol;Acc:MGI:2442643](1865 nt)
=-=-=-=-=-=-=-=-=-=-=-=-=-=-=-=-=-=-=-=-=-=-=-=-=-=-=-=-=-=-=-=
Performing Scan: mmu-miR-124 vs ENSMUSG00000044522
=-=-=-=-=-=-=-=-=-=-=-=-=-=-=-=-=-=-=-=-=-=-=-=-=-=-=-=-=-=-=-=
Score for this Scan:
No Hits Found above Threshold
Complete

Read Sequence:ENSMUSG00000023048  proline rich 13 [Source:MarkerSymbol;Acc:MGI:1913401](568 nt)
=-=-=-=-=-=-=-=-=-=-=-=-=-=-=-=-=-=-=-=-=-=-=-=-=-=-=-=-=-=-=-=
Performing Scan: mmu-miR-124 vs ENSMUSG00000023048
=-=-=-=-=-=-=-=-=-=-=-=-=-=-=-=-=-=-=-=-=-=-=-=-=-=-=-=-=-=-=-=
Score for this Scan:
No Hits Found above Threshold
Complete

Read Sequence:ENSMUSG00000050873  RIKEN cDNA 2900016B01 gene [Source:MarkerSymbol;Acc:MGI:1914512](410 nt)
=-=-=-=-=-=-=-=-=-=-=-=-=-=-=-=-=-=-=-=-=-=-=-=-=-=-=-=-=-=-=-=
Performing Scan: mmu-miR-124 vs ENSMUSG00000050873
=-=-=-=-=-=-=-=-=-=-=-=-=-=-=-=-=-=-=-=-=-=-=-=-=-=-=-=-=-=-=-=
Score for this Scan:
No Hits Found above Threshold
Complete

Read Sequence:ENSMUSG00000041608  ectonucleoside triphosphate diphosphohydrolase 3 [Source:MarkerSymbol;Acc:MGI:1321386](1776 nt)
=-=-=-=-=-=-=-=-=-=-=-=-=-=-=-=-=-=-=-=-=-=-=-=-=-=-=-=-=-=-=-=
Performing Scan: mmu-miR-124 vs ENSMUSG00000041608
=-=-=-=-=-=-=-=-=-=-=-=-=-=-=-=-=-=-=-=-=-=-=-=-=-=-=-=-=-=-=-=
Score for this Scan:
No Hits Found above Threshold
Complete

Read Sequence:ENSMUSG00000029686  cullin 1 [Source:MarkerSymbol;Acc:MGI:1349658](505 nt)
=-=-=-=-=-=-=-=-=-=-=-=-=-=-=-=-=-=-=-=-=-=-=-=-=-=-=-=-=-=-=-=
Performing Scan: mmu-miR-124 vs ENSMUSG00000029686
=-=-=-=-=-=-=-=-=-=-=-=-=-=-=-=-=-=-=-=-=-=-=-=-=-=-=-=-=-=-=-=
Score for this Scan:
No Hits Found above Threshold
Complete

Read Sequence:ENSMUSG00000046056  suprabasin [Source:MarkerSymbol;Acc:MGI:2446326](144 nt)
=-=-=-=-=-=-=-=-=-=-=-=-=-=-=-=-=-=-=-=-=-=-=-=-=-=-=-=-=-=-=-=
Performing Scan: mmu-miR-124 vs ENSMUSG00000046056
=-=-=-=-=-=-=-=-=-=-=-=-=-=-=-=-=-=-=-=-=-=-=-=-=-=-=-=-=-=-=-=
Score for this Scan:
No Hits Found above Threshold
Complete

Read Sequence:ENSMUSG00000026880  stomatin [Source:MarkerSymbol;Acc:MGI:95403](1871 nt)
=-=-=-=-=-=-=-=-=-=-=-=-=-=-=-=-=-=-=-=-=-=-=-=-=-=-=-=-=-=-=-=
Performing Scan: mmu-miR-124 vs ENSMUSG00000026880
=-=-=-=-=-=-=-=-=-=-=-=-=-=-=-=-=-=-=-=-=-=-=-=-=-=-=-=-=-=-=-=
Score for this Scan:
No Hits Found above Threshold
Complete

Read Sequence:ENSMUSG00000055681  coatomer protein complex, subunit epsilon [Source:MarkerSymbol;Acc:MGI:1891702](84 nt)
=-=-=-=-=-=-=-=-=-=-=-=-=-=-=-=-=-=-=-=-=-=-=-=-=-=-=-=-=-=-=-=
Performing Scan: mmu-miR-124 vs ENSMUSG00000055681
=-=-=-=-=-=-=-=-=-=-=-=-=-=-=-=-=-=-=-=-=-=-=-=-=-=-=-=-=-=-=-=
Score for this Scan:
No Hits Found above Threshold
Complete

Read Sequence:ENSMUSG00000030203  dual specificity phosphatase 16 [Source:MarkerSymbol;Acc:MGI:1917936](2414 nt)
=-=-=-=-=-=-=-=-=-=-=-=-=-=-=-=-=-=-=-=-=-=-=-=-=-=-=-=-=-=-=-=
Performing Scan: mmu-miR-124 vs ENSMUSG00000030203
=-=-=-=-=-=-=-=-=-=-=-=-=-=-=-=-=-=-=-=-=-=-=-=-=-=-=-=-=-=-=-=
Score for this Scan:
No Hits Found above Threshold
Complete

Read Sequence:ENSMUSG00000060716  pleckstrin homology domain containing, family H (with MyTH4 domain) member 1 [Source:MarkerSymbol;Acc:MGI:2144989](2053 nt)
=-=-=-=-=-=-=-=-=-=-=-=-=-=-=-=-=-=-=-=-=-=-=-=-=-=-=-=-=-=-=-=
Performing Scan: mmu-miR-124 vs ENSMUSG00000060716
=-=-=-=-=-=-=-=-=-=-=-=-=-=-=-=-=-=-=-=-=-=-=-=-=-=-=-=-=-=-=-=
Score for this Scan:
No Hits Found above Threshold
Complete

Read Sequence:ENSMUSG00000057895  zinc finger protein 105 [Source:MarkerSymbol;Acc:MGI:1277119](179 nt)
=-=-=-=-=-=-=-=-=-=-=-=-=-=-=-=-=-=-=-=-=-=-=-=-=-=-=-=-=-=-=-=
Performing Scan: mmu-miR-124 vs ENSMUSG00000057895
=-=-=-=-=-=-=-=-=-=-=-=-=-=-=-=-=-=-=-=-=-=-=-=-=-=-=-=-=-=-=-=
Score for this Scan:
No Hits Found above Threshold
Complete

Read Sequence:ENSMUSG00000042246  transmembrane channel-like gene family 7 [Source:MarkerSymbol;Acc:MGI:2443317](2293 nt)
=-=-=-=-=-=-=-=-=-=-=-=-=-=-=-=-=-=-=-=-=-=-=-=-=-=-=-=-=-=-=-=
Performing Scan: mmu-miR-124 vs ENSMUSG00000042246
=-=-=-=-=-=-=-=-=-=-=-=-=-=-=-=-=-=-=-=-=-=-=-=-=-=-=-=-=-=-=-=

   Forward:	Score: 170.000000  Q:1 to 20  R:1690 to 1711 Align Len (21) (71.43%) (80.95%)

   Query:    3' CCGU--AAGUGGCGCACGGAAu 5'
                ||||  ||::||  ||||||| 
   Ref:      5' GGCATTTTTGCCTAGTGCCTTc 3'

   Energy:  -20.780001 kCal/Mol

Scores for this hit:
>mmu-miR-124	ENSMUSG00000042246	170.00	-20.78	0.00	1 20	1690 1711	21	71.43%	80.95%

Score for this Scan:
Seq1,Seq2,Tot Score,Tot Energy,Max Score,Max Energy,Strand,Len1,Len2,Positions
>>mmu-miR-124	ENSMUSG00000042246	170.00	-20.78	170.00	-20.78	122	20	2293	 1689
Complete

Read Sequence:ENSMUSG00000026640  plexin A2 [Source:MarkerSymbol;Acc:MGI:107684](418 nt)
=-=-=-=-=-=-=-=-=-=-=-=-=-=-=-=-=-=-=-=-=-=-=-=-=-=-=-=-=-=-=-=
Performing Scan: mmu-miR-124 vs ENSMUSG00000026640
=-=-=-=-=-=-=-=-=-=-=-=-=-=-=-=-=-=-=-=-=-=-=-=-=-=-=-=-=-=-=-=
Score for this Scan:
No Hits Found above Threshold
Complete

Read Sequence:ENSMUSG00000015766  epidermal growth factor receptor pathway substrate 8 [Source:MarkerSymbol;Acc:MGI:104684](1771 nt)
=-=-=-=-=-=-=-=-=-=-=-=-=-=-=-=-=-=-=-=-=-=-=-=-=-=-=-=-=-=-=-=
Performing Scan: mmu-miR-124 vs ENSMUSG00000015766
=-=-=-=-=-=-=-=-=-=-=-=-=-=-=-=-=-=-=-=-=-=-=-=-=-=-=-=-=-=-=-=
Score for this Scan:
No Hits Found above Threshold
Complete

Read Sequence:ENSMUSG00000028070  apolipoprotein A-I binding protein [Source:MarkerSymbol;Acc:MGI:2180167](51 nt)
=-=-=-=-=-=-=-=-=-=-=-=-=-=-=-=-=-=-=-=-=-=-=-=-=-=-=-=-=-=-=-=
Performing Scan: mmu-miR-124 vs ENSMUSG00000028070
=-=-=-=-=-=-=-=-=-=-=-=-=-=-=-=-=-=-=-=-=-=-=-=-=-=-=-=-=-=-=-=
Score for this Scan:
No Hits Found above Threshold
Complete

Read Sequence:ENSMUSG00000044176  serine peptidase inhibitor, Kazal type 10 [Source:MarkerSymbol;Acc:MGI:3584533](148 nt)
=-=-=-=-=-=-=-=-=-=-=-=-=-=-=-=-=-=-=-=-=-=-=-=-=-=-=-=-=-=-=-=
Performing Scan: mmu-miR-124 vs ENSMUSG00000044176
=-=-=-=-=-=-=-=-=-=-=-=-=-=-=-=-=-=-=-=-=-=-=-=-=-=-=-=-=-=-=-=
Score for this Scan:
No Hits Found above Threshold
Complete

Read Sequence:ENSMUSG00000026858  RIKEN cDNA 5730472N09 gene [Source:MarkerSymbol;Acc:MGI:1922035](1384 nt)
=-=-=-=-=-=-=-=-=-=-=-=-=-=-=-=-=-=-=-=-=-=-=-=-=-=-=-=-=-=-=-=
Performing Scan: mmu-miR-124 vs ENSMUSG00000026858
=-=-=-=-=-=-=-=-=-=-=-=-=-=-=-=-=-=-=-=-=-=-=-=-=-=-=-=-=-=-=-=
Score for this Scan:
No Hits Found above Threshold
Complete

Read Sequence:ENSMUSG00000061023  (137 nt)
=-=-=-=-=-=-=-=-=-=-=-=-=-=-=-=-=-=-=-=-=-=-=-=-=-=-=-=-=-=-=-=
Performing Scan: mmu-miR-124 vs ENSMUSG00000061023
=-=-=-=-=-=-=-=-=-=-=-=-=-=-=-=-=-=-=-=-=-=-=-=-=-=-=-=-=-=-=-=
Score for this Scan:
No Hits Found above Threshold
Complete

Read Sequence:ENSMUSG00000049506  RIKEN cDNA 4933407P14 gene [Source:MarkerSymbol;Acc:MGI:3045264](422 nt)
=-=-=-=-=-=-=-=-=-=-=-=-=-=-=-=-=-=-=-=-=-=-=-=-=-=-=-=-=-=-=-=
Performing Scan: mmu-miR-124 vs ENSMUSG00000049506
=-=-=-=-=-=-=-=-=-=-=-=-=-=-=-=-=-=-=-=-=-=-=-=-=-=-=-=-=-=-=-=
Score for this Scan:
No Hits Found above Threshold
Complete

Read Sequence:ENSMUSG00000049928  glucagon-like peptide 2 receptor [Source:MarkerSymbol;Acc:MGI:2136733](641 nt)
=-=-=-=-=-=-=-=-=-=-=-=-=-=-=-=-=-=-=-=-=-=-=-=-=-=-=-=-=-=-=-=
Performing Scan: mmu-miR-124 vs ENSMUSG00000049928
=-=-=-=-=-=-=-=-=-=-=-=-=-=-=-=-=-=-=-=-=-=-=-=-=-=-=-=-=-=-=-=
Score for this Scan:
No Hits Found above Threshold
Complete

Read Sequence:ENSMUSG00000026734  RIKEN cDNA 4921504E06 gene [Source:MarkerSymbol;Acc:MGI:1918087](281 nt)
=-=-=-=-=-=-=-=-=-=-=-=-=-=-=-=-=-=-=-=-=-=-=-=-=-=-=-=-=-=-=-=
Performing Scan: mmu-miR-124 vs ENSMUSG00000026734
=-=-=-=-=-=-=-=-=-=-=-=-=-=-=-=-=-=-=-=-=-=-=-=-=-=-=-=-=-=-=-=
Score for this Scan:
No Hits Found above Threshold
Complete

Read Sequence:ENSMUSG00000037019  cDNA sequence BC038156 [Source:MarkerSymbol;Acc:MGI:2652892](1621 nt)
=-=-=-=-=-=-=-=-=-=-=-=-=-=-=-=-=-=-=-=-=-=-=-=-=-=-=-=-=-=-=-=
Performing Scan: mmu-miR-124 vs ENSMUSG00000037019
=-=-=-=-=-=-=-=-=-=-=-=-=-=-=-=-=-=-=-=-=-=-=-=-=-=-=-=-=-=-=-=
Score for this Scan:
No Hits Found above Threshold
Complete

Read Sequence:ENSMUSG00000038481  cell division cycle 2-like 6 (CDK8-like) [Source:MarkerSymbol;Acc:MGI:1925584](1280 nt)
=-=-=-=-=-=-=-=-=-=-=-=-=-=-=-=-=-=-=-=-=-=-=-=-=-=-=-=-=-=-=-=
Performing Scan: mmu-miR-124 vs ENSMUSG00000038481
=-=-=-=-=-=-=-=-=-=-=-=-=-=-=-=-=-=-=-=-=-=-=-=-=-=-=-=-=-=-=-=
Score for this Scan:
No Hits Found above Threshold
Complete

Read Sequence:ENSMUSG00000041133  structural maintenance of chromosomes 1A [Source:MarkerSymbol;Acc:MGI:1344345](158 nt)
=-=-=-=-=-=-=-=-=-=-=-=-=-=-=-=-=-=-=-=-=-=-=-=-=-=-=-=-=-=-=-=
Performing Scan: mmu-miR-124 vs ENSMUSG00000041133
=-=-=-=-=-=-=-=-=-=-=-=-=-=-=-=-=-=-=-=-=-=-=-=-=-=-=-=-=-=-=-=
Score for this Scan:
No Hits Found above Threshold
Complete

Read Sequence:ENSMUSG00000037386  regulating synaptic membrane exocytosis 2 [Source:MarkerSymbol;Acc:MGI:2152972](176 nt)
=-=-=-=-=-=-=-=-=-=-=-=-=-=-=-=-=-=-=-=-=-=-=-=-=-=-=-=-=-=-=-=
Performing Scan: mmu-miR-124 vs ENSMUSG00000037386
=-=-=-=-=-=-=-=-=-=-=-=-=-=-=-=-=-=-=-=-=-=-=-=-=-=-=-=-=-=-=-=
Score for this Scan:
No Hits Found above Threshold
Complete

Read Sequence:ENSMUSG00000005299  leucine zipper-EF-hand containing transmembrane protein 1 [Source:MarkerSymbol;Acc:MGI:1932557](2783 nt)
=-=-=-=-=-=-=-=-=-=-=-=-=-=-=-=-=-=-=-=-=-=-=-=-=-=-=-=-=-=-=-=
Performing Scan: mmu-miR-124 vs ENSMUSG00000005299
=-=-=-=-=-=-=-=-=-=-=-=-=-=-=-=-=-=-=-=-=-=-=-=-=-=-=-=-=-=-=-=

   Forward:	Score: 136.000000  Q:1 to 20  R:1856 to 1880 Align Len (24) (58.33%) (66.67%)

   Query:    3' CCGUAA-----GUGGCGCACGGAAu 5'
                |||| |     || :|:| ||||| 
   Ref:      5' GGCAGTGATAGCAGTGTGCGCCTTt 3'

   Energy:  -20.379999 kCal/Mol

Scores for this hit:
>mmu-miR-124	ENSMUSG00000005299	136.00	-20.38	0.00	1 20	1856 1880	24	58.33%	66.67%


   Forward:	Score: 126.000000  Q:1 to 20  R:822 to 848 Align Len (27) (66.67%) (66.67%)

   Query:    3' CCGUAAGUG----G---CG-CACGGAAu 5'
                |||||||||    |   || | ||||| 
   Ref:      5' GGCATTCACATTGCTGAGCAG-GCCTTg 3'

   Energy:  -24.750000 kCal/Mol

Scores for this hit:
>mmu-miR-124	ENSMUSG00000005299	126.00	-24.75	0.00	1 20	822 848	27	66.67%	66.67%

Score for this Scan:
Seq1,Seq2,Tot Score,Tot Energy,Max Score,Max Energy,Strand,Len1,Len2,Positions
>>mmu-miR-124	ENSMUSG00000005299	262.00	-45.13	136.00	-24.75	136	20	2783	 1855 821
Complete

Read Sequence:ENSMUSG00000026611  spermatogenesis associated 17 [Source:MarkerSymbol;Acc:MGI:1921967](188 nt)
=-=-=-=-=-=-=-=-=-=-=-=-=-=-=-=-=-=-=-=-=-=-=-=-=-=-=-=-=-=-=-=
Performing Scan: mmu-miR-124 vs ENSMUSG00000026611
=-=-=-=-=-=-=-=-=-=-=-=-=-=-=-=-=-=-=-=-=-=-=-=-=-=-=-=-=-=-=-=
Score for this Scan:
No Hits Found above Threshold
Complete

Read Sequence:ENSMUSG00000049792  BCL2-associated athanogene 5 [Source:MarkerSymbol;Acc:MGI:1917619](549 nt)
=-=-=-=-=-=-=-=-=-=-=-=-=-=-=-=-=-=-=-=-=-=-=-=-=-=-=-=-=-=-=-=
Performing Scan: mmu-miR-124 vs ENSMUSG00000049792
=-=-=-=-=-=-=-=-=-=-=-=-=-=-=-=-=-=-=-=-=-=-=-=-=-=-=-=-=-=-=-=
Score for this Scan:
No Hits Found above Threshold
Complete

Read Sequence:ENSMUSG00000038598  expressed sequence AI481877 [Source:MarkerSymbol;Acc:MGI:2140313](1093 nt)
=-=-=-=-=-=-=-=-=-=-=-=-=-=-=-=-=-=-=-=-=-=-=-=-=-=-=-=-=-=-=-=
Performing Scan: mmu-miR-124 vs ENSMUSG00000038598
=-=-=-=-=-=-=-=-=-=-=-=-=-=-=-=-=-=-=-=-=-=-=-=-=-=-=-=-=-=-=-=
Score for this Scan:
No Hits Found above Threshold
Complete

Read Sequence:ENSMUSG00000031380  c-fos induced growth factor [Source:MarkerSymbol;Acc:MGI:108037](520 nt)
=-=-=-=-=-=-=-=-=-=-=-=-=-=-=-=-=-=-=-=-=-=-=-=-=-=-=-=-=-=-=-=
Performing Scan: mmu-miR-124 vs ENSMUSG00000031380
=-=-=-=-=-=-=-=-=-=-=-=-=-=-=-=-=-=-=-=-=-=-=-=-=-=-=-=-=-=-=-=
Score for this Scan:
No Hits Found above Threshold
Complete

Read Sequence:ENSMUSG00000035629  RIKEN cDNA 1700021K19 gene [Source:MarkerSymbol;Acc:MGI:1915160](2261 nt)
=-=-=-=-=-=-=-=-=-=-=-=-=-=-=-=-=-=-=-=-=-=-=-=-=-=-=-=-=-=-=-=
Performing Scan: mmu-miR-124 vs ENSMUSG00000035629
=-=-=-=-=-=-=-=-=-=-=-=-=-=-=-=-=-=-=-=-=-=-=-=-=-=-=-=-=-=-=-=
Score for this Scan:
No Hits Found above Threshold
Complete

Read Sequence:ENSMUSG00000027470  myosin, light polypeptide kinase 2, skeletal muscle [Source:MarkerSymbol;Acc:MGI:2139434](906 nt)
=-=-=-=-=-=-=-=-=-=-=-=-=-=-=-=-=-=-=-=-=-=-=-=-=-=-=-=-=-=-=-=
Performing Scan: mmu-miR-124 vs ENSMUSG00000027470
=-=-=-=-=-=-=-=-=-=-=-=-=-=-=-=-=-=-=-=-=-=-=-=-=-=-=-=-=-=-=-=

   Forward:	Score: 164.000000  Q:2 to 20  R:825 to 844 Align Len (18) (72.22%) (77.78%)

   Query:    3' cCGUAAGUGGCGCACGGAAu 5'
                 ||  ||| | :||||||| 
   Ref:      5' tGCTCTCAGCTTGTGCCTTg 3'

   Energy:  -21.030001 kCal/Mol

Scores for this hit:
>mmu-miR-124	ENSMUSG00000027470	164.00	-21.03	0.00	2 20	825 844	18	72.22%	77.78%

Score for this Scan:
Seq1,Seq2,Tot Score,Tot Energy,Max Score,Max Energy,Strand,Len1,Len2,Positions
>>mmu-miR-124	ENSMUSG00000027470	164.00	-21.03	164.00	-21.03	142	20	906	 824
Complete

Read Sequence:ENSMUSG00000032624  echinoderm microtubule associated protein like 4 [Source:MarkerSymbol;Acc:MGI:1926048](1597 nt)
=-=-=-=-=-=-=-=-=-=-=-=-=-=-=-=-=-=-=-=-=-=-=-=-=-=-=-=-=-=-=-=
Performing Scan: mmu-miR-124 vs ENSMUSG00000032624
=-=-=-=-=-=-=-=-=-=-=-=-=-=-=-=-=-=-=-=-=-=-=-=-=-=-=-=-=-=-=-=

   Forward:	Score: 143.000000  Q:1 to 20  R:1031 to 1056 Align Len (25) (64.00%) (68.00%)

   Query:    3' CCGUAA-----GUGG-CGCACGGAAu 5'
                ||||||     | || |:| ||||| 
   Ref:      5' GGCATTTCCTCCTCCTGTGAGCCTTg 3'

   Energy:  -20.790001 kCal/Mol

Scores for this hit:
>mmu-miR-124	ENSMUSG00000032624	143.00	-20.79	0.00	1 20	1031 1056	25	64.00%	68.00%


   Forward:	Score: 142.000000  Q:4 to 18  R:1442 to 1463 Align Len (16) (87.50%) (87.50%)

   Query:    3' ccgUAAGUG-GCG-CACGGaau 5'
                   |||||| ||| |||||   
   Ref:      5' actATTCACACGCTGTGCCgag 3'

   Energy:  -22.410000 kCal/Mol

Scores for this hit:
>mmu-miR-124	ENSMUSG00000032624	142.00	-22.41	0.00	4 18	1442 1463	16	87.50%	87.50%

Score for this Scan:
Seq1,Seq2,Tot Score,Tot Energy,Max Score,Max Energy,Strand,Len1,Len2,Positions
>>mmu-miR-124	ENSMUSG00000032624	285.00	-43.20	143.00	-22.41	143	20	1597	 1030 1441
Complete

Read Sequence:ENSMUSG00000070552  MAS-related GPR, member X1 [Source:MarkerSymbol;Acc:MGI:3033139](58 nt)
=-=-=-=-=-=-=-=-=-=-=-=-=-=-=-=-=-=-=-=-=-=-=-=-=-=-=-=-=-=-=-=
Performing Scan: mmu-miR-124 vs ENSMUSG00000070552
=-=-=-=-=-=-=-=-=-=-=-=-=-=-=-=-=-=-=-=-=-=-=-=-=-=-=-=-=-=-=-=
Score for this Scan:
No Hits Found above Threshold
Complete

Read Sequence:ENSMUSG00000020946  golgi SNAP receptor complex member 2 [Source:MarkerSymbol;Acc:MGI:1927204](2387 nt)
=-=-=-=-=-=-=-=-=-=-=-=-=-=-=-=-=-=-=-=-=-=-=-=-=-=-=-=-=-=-=-=
Performing Scan: mmu-miR-124 vs ENSMUSG00000020946
=-=-=-=-=-=-=-=-=-=-=-=-=-=-=-=-=-=-=-=-=-=-=-=-=-=-=-=-=-=-=-=
Score for this Scan:
No Hits Found above Threshold
Complete

Read Sequence:ENSMUSG00000030814  B-cell CLL/lymphoma 7C [Source:MarkerSymbol;Acc:MGI:1332237](72 nt)
=-=-=-=-=-=-=-=-=-=-=-=-=-=-=-=-=-=-=-=-=-=-=-=-=-=-=-=-=-=-=-=
Performing Scan: mmu-miR-124 vs ENSMUSG00000030814
=-=-=-=-=-=-=-=-=-=-=-=-=-=-=-=-=-=-=-=-=-=-=-=-=-=-=-=-=-=-=-=
Score for this Scan:
No Hits Found above Threshold
Complete

Read Sequence:ENSMUSG00000046330  ribosomal protein L37a [Source:MarkerSymbol;Acc:MGI:98068](120 nt)
=-=-=-=-=-=-=-=-=-=-=-=-=-=-=-=-=-=-=-=-=-=-=-=-=-=-=-=-=-=-=-=
Performing Scan: mmu-miR-124 vs ENSMUSG00000046330
=-=-=-=-=-=-=-=-=-=-=-=-=-=-=-=-=-=-=-=-=-=-=-=-=-=-=-=-=-=-=-=
Score for this Scan:
No Hits Found above Threshold
Complete

Read Sequence:ENSMUSG00000036996  RIKEN cDNA 1810009J06 gene [Source:MarkerSymbol;Acc:MGI:1920876](95 nt)
=-=-=-=-=-=-=-=-=-=-=-=-=-=-=-=-=-=-=-=-=-=-=-=-=-=-=-=-=-=-=-=
Performing Scan: mmu-miR-124 vs ENSMUSG00000036996
=-=-=-=-=-=-=-=-=-=-=-=-=-=-=-=-=-=-=-=-=-=-=-=-=-=-=-=-=-=-=-=
Score for this Scan:
No Hits Found above Threshold
Complete

Read Sequence:ENSMUSG00000028023  paired-like homeodomain transcription factor 2 [Source:MarkerSymbol;Acc:MGI:109340](695 nt)
=-=-=-=-=-=-=-=-=-=-=-=-=-=-=-=-=-=-=-=-=-=-=-=-=-=-=-=-=-=-=-=
Performing Scan: mmu-miR-124 vs ENSMUSG00000028023
=-=-=-=-=-=-=-=-=-=-=-=-=-=-=-=-=-=-=-=-=-=-=-=-=-=-=-=-=-=-=-=
Score for this Scan:
No Hits Found above Threshold
Complete

Read Sequence:ENSMUSG00000035898  ubiquitin-activating enzyme E1-like 2 [Source:MarkerSymbol;Acc:MGI:1913894](1933 nt)
=-=-=-=-=-=-=-=-=-=-=-=-=-=-=-=-=-=-=-=-=-=-=-=-=-=-=-=-=-=-=-=
Performing Scan: mmu-miR-124 vs ENSMUSG00000035898
=-=-=-=-=-=-=-=-=-=-=-=-=-=-=-=-=-=-=-=-=-=-=-=-=-=-=-=-=-=-=-=
Score for this Scan:
No Hits Found above Threshold
Complete

Read Sequence:ENSMUSG00000035429  protein tyrosine phosphatase, receptor type, H [Source:MarkerSymbol;Acc:MGI:3026877](534 nt)
=-=-=-=-=-=-=-=-=-=-=-=-=-=-=-=-=-=-=-=-=-=-=-=-=-=-=-=-=-=-=-=
Performing Scan: mmu-miR-124 vs ENSMUSG00000035429
=-=-=-=-=-=-=-=-=-=-=-=-=-=-=-=-=-=-=-=-=-=-=-=-=-=-=-=-=-=-=-=
Score for this Scan:
No Hits Found above Threshold
Complete

Read Sequence:ENSMUSG00000038068  IBR domain containing 2 [Source:MarkerSymbol;Acc:MGI:2384986](1975 nt)
=-=-=-=-=-=-=-=-=-=-=-=-=-=-=-=-=-=-=-=-=-=-=-=-=-=-=-=-=-=-=-=
Performing Scan: mmu-miR-124 vs ENSMUSG00000038068
=-=-=-=-=-=-=-=-=-=-=-=-=-=-=-=-=-=-=-=-=-=-=-=-=-=-=-=-=-=-=-=

   Forward:	Score: 145.000000  Q:3 to 20  R:1850 to 1873 Align Len (21) (66.67%) (76.19%)

   Query:    3' ccGUAAG----UGGCGCACGGAAu 5'
                  |||||    :|| |||||:|| 
   Ref:      5' aaCATTCCCTGGCCACGTGCTTTt 3'

   Energy:  -20.700001 kCal/Mol

Scores for this hit:
>mmu-miR-124	ENSMUSG00000038068	145.00	-20.70	0.00	3 20	1850 1873	21	66.67%	76.19%


   Forward:	Score: 136.000000  Q:1 to 20  R:533 to 552 Align Len (22) (68.18%) (72.73%)

   Query:    3' CCGUAAGUGGCG--CACG-GAAu 5'
                |||   :|||||  |||| ||| 
   Ref:      5' GGC---TACCGCGTGTGCACTTc 3'

   Energy:  -20.480000 kCal/Mol

Scores for this hit:
>mmu-miR-124	ENSMUSG00000038068	136.00	-20.48	0.00	1 20	533 552	22	68.18%	72.73%

Score for this Scan:
Seq1,Seq2,Tot Score,Tot Energy,Max Score,Max Energy,Strand,Len1,Len2,Positions
>>mmu-miR-124	ENSMUSG00000038068	281.00	-41.18	145.00	-20.70	152	20	1975	 1849 532
Complete

Read Sequence:ENSMUSG00000021846  pellino 2 [Source:MarkerSymbol;Acc:MGI:1891445](1791 nt)
=-=-=-=-=-=-=-=-=-=-=-=-=-=-=-=-=-=-=-=-=-=-=-=-=-=-=-=-=-=-=-=
Performing Scan: mmu-miR-124 vs ENSMUSG00000021846
=-=-=-=-=-=-=-=-=-=-=-=-=-=-=-=-=-=-=-=-=-=-=-=-=-=-=-=-=-=-=-=
Score for this Scan:
No Hits Found above Threshold
Complete

Read Sequence:ENSMUSG00000051998  lymphocyte transmembrane adaptor 1 [Source:MarkerSymbol;Acc:MGI:2443362](687 nt)
=-=-=-=-=-=-=-=-=-=-=-=-=-=-=-=-=-=-=-=-=-=-=-=-=-=-=-=-=-=-=-=
Performing Scan: mmu-miR-124 vs ENSMUSG00000051998
=-=-=-=-=-=-=-=-=-=-=-=-=-=-=-=-=-=-=-=-=-=-=-=-=-=-=-=-=-=-=-=
Score for this Scan:
No Hits Found above Threshold
Complete

Read Sequence:ENSMUSG00000022707  glucan (1,4-alpha-), branching enzyme 1 [Source:MarkerSymbol;Acc:MGI:1921435](609 nt)
=-=-=-=-=-=-=-=-=-=-=-=-=-=-=-=-=-=-=-=-=-=-=-=-=-=-=-=-=-=-=-=
Performing Scan: mmu-miR-124 vs ENSMUSG00000022707
=-=-=-=-=-=-=-=-=-=-=-=-=-=-=-=-=-=-=-=-=-=-=-=-=-=-=-=-=-=-=-=
Score for this Scan:
No Hits Found above Threshold
Complete

Read Sequence:ENSMUSG00000015027  galactosamine (N-acetyl)-6-sulfate sulfatase [Source:MarkerSymbol;Acc:MGI:1355303](722 nt)
=-=-=-=-=-=-=-=-=-=-=-=-=-=-=-=-=-=-=-=-=-=-=-=-=-=-=-=-=-=-=-=
Performing Scan: mmu-miR-124 vs ENSMUSG00000015027
=-=-=-=-=-=-=-=-=-=-=-=-=-=-=-=-=-=-=-=-=-=-=-=-=-=-=-=-=-=-=-=
Score for this Scan:
No Hits Found above Threshold
Complete

Read Sequence:ENSMUSG00000041654  solute carrier family 39 (metal ion transporter), member 11 [Source:MarkerSymbol;Acc:MGI:1917056](1563 nt)
=-=-=-=-=-=-=-=-=-=-=-=-=-=-=-=-=-=-=-=-=-=-=-=-=-=-=-=-=-=-=-=
Performing Scan: mmu-miR-124 vs ENSMUSG00000041654
=-=-=-=-=-=-=-=-=-=-=-=-=-=-=-=-=-=-=-=-=-=-=-=-=-=-=-=-=-=-=-=
Score for this Scan:
No Hits Found above Threshold
Complete

Read Sequence:ENSMUSG00000031142  calcium channel, voltage-dependent, alpha 1F subunit [Source:MarkerSymbol;Acc:MGI:1859639](74 nt)
=-=-=-=-=-=-=-=-=-=-=-=-=-=-=-=-=-=-=-=-=-=-=-=-=-=-=-=-=-=-=-=
Performing Scan: mmu-miR-124 vs ENSMUSG00000031142
=-=-=-=-=-=-=-=-=-=-=-=-=-=-=-=-=-=-=-=-=-=-=-=-=-=-=-=-=-=-=-=
Score for this Scan:
No Hits Found above Threshold
Complete

Read Sequence:ENSMUSG00000062510  NSL1, MIND kinetochore complex component, homolog (S. cerevisiae) [Source:MarkerSymbol;Acc:MGI:2685830](297 nt)
=-=-=-=-=-=-=-=-=-=-=-=-=-=-=-=-=-=-=-=-=-=-=-=-=-=-=-=-=-=-=-=
Performing Scan: mmu-miR-124 vs ENSMUSG00000062510
=-=-=-=-=-=-=-=-=-=-=-=-=-=-=-=-=-=-=-=-=-=-=-=-=-=-=-=-=-=-=-=
Score for this Scan:
No Hits Found above Threshold
Complete

Read Sequence:ENSMUSG00000032251  interleukin-1 receptor-associated kinase 1 binding protein 1 [Source:MarkerSymbol;Acc:MGI:1929475](889 nt)
=-=-=-=-=-=-=-=-=-=-=-=-=-=-=-=-=-=-=-=-=-=-=-=-=-=-=-=-=-=-=-=
Performing Scan: mmu-miR-124 vs ENSMUSG00000032251
=-=-=-=-=-=-=-=-=-=-=-=-=-=-=-=-=-=-=-=-=-=-=-=-=-=-=-=-=-=-=-=
Score for this Scan:
No Hits Found above Threshold
Complete

Read Sequence:ENSMUSG00000040364  secretory blood group 1 [Source:MarkerSymbol;Acc:MGI:1928893](763 nt)
=-=-=-=-=-=-=-=-=-=-=-=-=-=-=-=-=-=-=-=-=-=-=-=-=-=-=-=-=-=-=-=
Performing Scan: mmu-miR-124 vs ENSMUSG00000040364
=-=-=-=-=-=-=-=-=-=-=-=-=-=-=-=-=-=-=-=-=-=-=-=-=-=-=-=-=-=-=-=

   Forward:	Score: 143.000000  Q:2 to 20  R:125 to 143 Align Len (19) (73.68%) (78.95%)

   Query:    3' cCGUAAGUG-GCGCACGGAAu 5'
                 |||  ||| || ||||:|| 
   Ref:      5' aGCA--CACTCGGGTGCTTTg 3'

   Energy:  -20.790001 kCal/Mol

Scores for this hit:
>mmu-miR-124	ENSMUSG00000040364	143.00	-20.79	0.00	2 20	125 143	19	73.68%	78.95%

Score for this Scan:
Seq1,Seq2,Tot Score,Tot Energy,Max Score,Max Energy,Strand,Len1,Len2,Positions
>>mmu-miR-124	ENSMUSG00000040364	143.00	-20.79	143.00	-20.79	161	20	763	 124
Complete

Read Sequence:ENSMUSG00000025932  eyes absent 1 homolog (Drosophila) [Source:MarkerSymbol;Acc:MGI:109344](273 nt)
=-=-=-=-=-=-=-=-=-=-=-=-=-=-=-=-=-=-=-=-=-=-=-=-=-=-=-=-=-=-=-=
Performing Scan: mmu-miR-124 vs ENSMUSG00000025932
=-=-=-=-=-=-=-=-=-=-=-=-=-=-=-=-=-=-=-=-=-=-=-=-=-=-=-=-=-=-=-=
Score for this Scan:
No Hits Found above Threshold
Complete

Read Sequence:ENSMUSG00000027951  adenosine deaminase, RNA-specific [Source:MarkerSymbol;Acc:MGI:1889575](231 nt)
=-=-=-=-=-=-=-=-=-=-=-=-=-=-=-=-=-=-=-=-=-=-=-=-=-=-=-=-=-=-=-=
Performing Scan: mmu-miR-124 vs ENSMUSG00000027951
=-=-=-=-=-=-=-=-=-=-=-=-=-=-=-=-=-=-=-=-=-=-=-=-=-=-=-=-=-=-=-=
Score for this Scan:
No Hits Found above Threshold
Complete

Read Sequence:ENSMUSG00000060550  histocompatibility 2, Q region locus 9 [Source:MarkerSymbol;Acc:MGI:95938](335 nt)
=-=-=-=-=-=-=-=-=-=-=-=-=-=-=-=-=-=-=-=-=-=-=-=-=-=-=-=-=-=-=-=
Performing Scan: mmu-miR-124 vs ENSMUSG00000060550
=-=-=-=-=-=-=-=-=-=-=-=-=-=-=-=-=-=-=-=-=-=-=-=-=-=-=-=-=-=-=-=
Score for this Scan:
No Hits Found above Threshold
Complete

Read Sequence:ENSMUSG00000018651  transcriptional adaptor 2 (ADA2 homolog, yeast)-like [Source:MarkerSymbol;Acc:MGI:2144471](672 nt)
=-=-=-=-=-=-=-=-=-=-=-=-=-=-=-=-=-=-=-=-=-=-=-=-=-=-=-=-=-=-=-=
Performing Scan: mmu-miR-124 vs ENSMUSG00000018651
=-=-=-=-=-=-=-=-=-=-=-=-=-=-=-=-=-=-=-=-=-=-=-=-=-=-=-=-=-=-=-=
Score for this Scan:
No Hits Found above Threshold
Complete

Read Sequence:ENSMUSG00000049214  RIKEN cDNA C130057D23 gene (C130057D23Rik), mRNA [Source:RefSeq_dna;Acc:NM_177818](851 nt)
=-=-=-=-=-=-=-=-=-=-=-=-=-=-=-=-=-=-=-=-=-=-=-=-=-=-=-=-=-=-=-=
Performing Scan: mmu-miR-124 vs ENSMUSG00000049214
=-=-=-=-=-=-=-=-=-=-=-=-=-=-=-=-=-=-=-=-=-=-=-=-=-=-=-=-=-=-=-=

   Forward:	Score: 162.000000  Q:1 to 19  R:726 to 747 Align Len (21) (76.19%) (80.95%)

   Query:    3' CCGUAA---GUGGCGCACGGAau 5'
                ||||||   | |||:||||||  
   Ref:      5' GGCATTGTGC-CCGTGTGCCTgt 3'

   Energy:  -26.440001 kCal/Mol

Scores for this hit:
>mmu-miR-124	ENSMUSG00000049214	162.00	-26.44	0.00	1 19	726 747	21	76.19%	80.95%

Score for this Scan:
Seq1,Seq2,Tot Score,Tot Energy,Max Score,Max Energy,Strand,Len1,Len2,Positions
>>mmu-miR-124	ENSMUSG00000049214	162.00	-26.44	162.00	-26.44	166	20	851	 725
Complete

Read Sequence:ENSMUSG00000026604  protein tyrosine phosphatase, non-receptor type 14 [Source:MarkerSymbol;Acc:MGI:102467](17 nt)
=-=-=-=-=-=-=-=-=-=-=-=-=-=-=-=-=-=-=-=-=-=-=-=-=-=-=-=-=-=-=-=
Performing Scan: mmu-miR-124 vs ENSMUSG00000026604
=-=-=-=-=-=-=-=-=-=-=-=-=-=-=-=-=-=-=-=-=-=-=-=-=-=-=-=-=-=-=-=
Score for this Scan:
No Hits Found above Threshold
Complete

Read Sequence:ENSMUSG00000070473  claudin 3 [Source:MarkerSymbol;Acc:MGI:1329044](368 nt)
=-=-=-=-=-=-=-=-=-=-=-=-=-=-=-=-=-=-=-=-=-=-=-=-=-=-=-=-=-=-=-=
Performing Scan: mmu-miR-124 vs ENSMUSG00000070473
=-=-=-=-=-=-=-=-=-=-=-=-=-=-=-=-=-=-=-=-=-=-=-=-=-=-=-=-=-=-=-=
Score for this Scan:
No Hits Found above Threshold
Complete

Read Sequence:ENSMUSG00000028937  acyl-CoA thioesterase 7 [Source:MarkerSymbol;Acc:MGI:1917275](275 nt)
=-=-=-=-=-=-=-=-=-=-=-=-=-=-=-=-=-=-=-=-=-=-=-=-=-=-=-=-=-=-=-=
Performing Scan: mmu-miR-124 vs ENSMUSG00000028937
=-=-=-=-=-=-=-=-=-=-=-=-=-=-=-=-=-=-=-=-=-=-=-=-=-=-=-=-=-=-=-=
Score for this Scan:
No Hits Found above Threshold
Complete

Read Sequence:ENSMUSG00000013622  RIKEN cDNA 0610007C21 gene [Source:MarkerSymbol;Acc:MGI:1918918](256 nt)
=-=-=-=-=-=-=-=-=-=-=-=-=-=-=-=-=-=-=-=-=-=-=-=-=-=-=-=-=-=-=-=
Performing Scan: mmu-miR-124 vs ENSMUSG00000013622
=-=-=-=-=-=-=-=-=-=-=-=-=-=-=-=-=-=-=-=-=-=-=-=-=-=-=-=-=-=-=-=
Score for this Scan:
No Hits Found above Threshold
Complete

Read Sequence:ENSMUSG00000017211  gasdermin 2 [Source:MarkerSymbol;Acc:MGI:1921490](198 nt)
=-=-=-=-=-=-=-=-=-=-=-=-=-=-=-=-=-=-=-=-=-=-=-=-=-=-=-=-=-=-=-=
Performing Scan: mmu-miR-124 vs ENSMUSG00000017211
=-=-=-=-=-=-=-=-=-=-=-=-=-=-=-=-=-=-=-=-=-=-=-=-=-=-=-=-=-=-=-=
Score for this Scan:
No Hits Found above Threshold
Complete

Read Sequence:ENSMUSG00000043932  killer cell lectin-like receptor family I member 2 [Source:MarkerSymbol;Acc:MGI:2443965](3100 nt)
=-=-=-=-=-=-=-=-=-=-=-=-=-=-=-=-=-=-=-=-=-=-=-=-=-=-=-=-=-=-=-=
Performing Scan: mmu-miR-124 vs ENSMUSG00000043932
=-=-=-=-=-=-=-=-=-=-=-=-=-=-=-=-=-=-=-=-=-=-=-=-=-=-=-=-=-=-=-=

   Forward:	Score: 143.000000  Q:3 to 20  R:2190 to 2209 Align Len (17) (70.59%) (82.35%)

   Query:    3' ccGUAAGUGGCGCACGGAAu 5'
                  ||  |||:| ||||:|| 
   Ref:      5' aaCAAACACTGGGTGCTTTg 3'

   Energy:  -21.400000 kCal/Mol

Scores for this hit:
>mmu-miR-124	ENSMUSG00000043932	143.00	-21.40	0.00	3 20	2190 2209	17	70.59%	82.35%

Score for this Scan:
Seq1,Seq2,Tot Score,Tot Energy,Max Score,Max Energy,Strand,Len1,Len2,Positions
>>mmu-miR-124	ENSMUSG00000043932	143.00	-21.40	143.00	-21.40	172	20	3100	 2189
Complete

Read Sequence:ENSMUSG00000024958  G protein-coupled receptor 137 [Source:MarkerSymbol;Acc:MGI:2147529](300 nt)
=-=-=-=-=-=-=-=-=-=-=-=-=-=-=-=-=-=-=-=-=-=-=-=-=-=-=-=-=-=-=-=
Performing Scan: mmu-miR-124 vs ENSMUSG00000024958
=-=-=-=-=-=-=-=-=-=-=-=-=-=-=-=-=-=-=-=-=-=-=-=-=-=-=-=-=-=-=-=
Score for this Scan:
No Hits Found above Threshold
Complete

Read Sequence:ENSMUSG00000030881  ADP-ribosylation factor interacting protein 2 [Source:MarkerSymbol;Acc:MGI:1924182](2029 nt)
=-=-=-=-=-=-=-=-=-=-=-=-=-=-=-=-=-=-=-=-=-=-=-=-=-=-=-=-=-=-=-=
Performing Scan: mmu-miR-124 vs ENSMUSG00000030881
=-=-=-=-=-=-=-=-=-=-=-=-=-=-=-=-=-=-=-=-=-=-=-=-=-=-=-=-=-=-=-=

   Forward:	Score: 103.000000  Q:1 to 19  R:1407 to 1426 Align Len (18) (72.22%) (72.22%)

   Query:    3' CCGUAAGUGGCGCACGGAau 5'
                ||||||| |  ||  |||  
   Ref:      5' GGCATTCTCACCGCACCTgc 3'

   Energy:  -20.780001 kCal/Mol

Scores for this hit:
>mmu-miR-124	ENSMUSG00000030881	103.00	-20.78	0.00	1 19	1407 1426	18	72.22%	72.22%

Score for this Scan:
Seq1,Seq2,Tot Score,Tot Energy,Max Score,Max Energy,Strand,Len1,Len2,Positions
>>mmu-miR-124	ENSMUSG00000030881	103.00	-20.78	103.00	-20.78	174	20	2029	 1406
Complete

Read Sequence:ENSMUSG00000043592  unc-5 homolog C (C. elegans)-like [Source:MarkerSymbol;Acc:MGI:1923839](1150 nt)
=-=-=-=-=-=-=-=-=-=-=-=-=-=-=-=-=-=-=-=-=-=-=-=-=-=-=-=-=-=-=-=
Performing Scan: mmu-miR-124 vs ENSMUSG00000043592
=-=-=-=-=-=-=-=-=-=-=-=-=-=-=-=-=-=-=-=-=-=-=-=-=-=-=-=-=-=-=-=
Score for this Scan:
No Hits Found above Threshold
Complete

Read Sequence:ENSMUSG00000038775  villin-like [Source:MarkerSymbol;Acc:MGI:1201781](84 nt)
=-=-=-=-=-=-=-=-=-=-=-=-=-=-=-=-=-=-=-=-=-=-=-=-=-=-=-=-=-=-=-=
Performing Scan: mmu-miR-124 vs ENSMUSG00000038775
=-=-=-=-=-=-=-=-=-=-=-=-=-=-=-=-=-=-=-=-=-=-=-=-=-=-=-=-=-=-=-=
Score for this Scan:
No Hits Found above Threshold
Complete

Read Sequence:ENSMUSG00000030000  adducin 2 (beta) [Source:MarkerSymbol;Acc:MGI:87919](774 nt)
=-=-=-=-=-=-=-=-=-=-=-=-=-=-=-=-=-=-=-=-=-=-=-=-=-=-=-=-=-=-=-=
Performing Scan: mmu-miR-124 vs ENSMUSG00000030000
=-=-=-=-=-=-=-=-=-=-=-=-=-=-=-=-=-=-=-=-=-=-=-=-=-=-=-=-=-=-=-=
Score for this Scan:
No Hits Found above Threshold
Complete

Read Sequence:ENSMUSG00000004056  thymoma viral proto-oncogene 2 [Source:MarkerSymbol;Acc:MGI:104874](61 nt)
=-=-=-=-=-=-=-=-=-=-=-=-=-=-=-=-=-=-=-=-=-=-=-=-=-=-=-=-=-=-=-=
Performing Scan: mmu-miR-124 vs ENSMUSG00000004056
=-=-=-=-=-=-=-=-=-=-=-=-=-=-=-=-=-=-=-=-=-=-=-=-=-=-=-=-=-=-=-=
Score for this Scan:
No Hits Found above Threshold
Complete

Read Sequence:ENSMUSG00000021079  Mitochondrial import inner membrane translocase subunit Tim9. [Source:Uniprot/SWISSPROT;Acc:Q9WV98](380 nt)
=-=-=-=-=-=-=-=-=-=-=-=-=-=-=-=-=-=-=-=-=-=-=-=-=-=-=-=-=-=-=-=
Performing Scan: mmu-miR-124 vs ENSMUSG00000021079
=-=-=-=-=-=-=-=-=-=-=-=-=-=-=-=-=-=-=-=-=-=-=-=-=-=-=-=-=-=-=-=
Score for this Scan:
No Hits Found above Threshold
Complete

Read Sequence:ENSMUSG00000025666  transmembrane protein 47 [Source:MarkerSymbol;Acc:MGI:2177570](1282 nt)
=-=-=-=-=-=-=-=-=-=-=-=-=-=-=-=-=-=-=-=-=-=-=-=-=-=-=-=-=-=-=-=
Performing Scan: mmu-miR-124 vs ENSMUSG00000025666
=-=-=-=-=-=-=-=-=-=-=-=-=-=-=-=-=-=-=-=-=-=-=-=-=-=-=-=-=-=-=-=
Score for this Scan:
No Hits Found above Threshold
Complete

Read Sequence:ENSMUSG00000028637  RIKEN cDNA 1700041C02 gene [Source:MarkerSymbol;Acc:MGI:1920582](157 nt)
=-=-=-=-=-=-=-=-=-=-=-=-=-=-=-=-=-=-=-=-=-=-=-=-=-=-=-=-=-=-=-=
Performing Scan: mmu-miR-124 vs ENSMUSG00000028637
=-=-=-=-=-=-=-=-=-=-=-=-=-=-=-=-=-=-=-=-=-=-=-=-=-=-=-=-=-=-=-=
Score for this Scan:
No Hits Found above Threshold
Complete

Read Sequence:ENSMUSG00000063785  UTP14, U3 small nucleolar ribonucleoprotein, homolog A (yeast) [Source:MarkerSymbol;Acc:MGI:1919804](118 nt)
=-=-=-=-=-=-=-=-=-=-=-=-=-=-=-=-=-=-=-=-=-=-=-=-=-=-=-=-=-=-=-=
Performing Scan: mmu-miR-124 vs ENSMUSG00000063785
=-=-=-=-=-=-=-=-=-=-=-=-=-=-=-=-=-=-=-=-=-=-=-=-=-=-=-=-=-=-=-=
Score for this Scan:
No Hits Found above Threshold
Complete

Read Sequence:ENSMUSG00000030538  calcium and integrin binding 1 (calmyrin) [Source:MarkerSymbol;Acc:MGI:1344418](205 nt)
=-=-=-=-=-=-=-=-=-=-=-=-=-=-=-=-=-=-=-=-=-=-=-=-=-=-=-=-=-=-=-=
Performing Scan: mmu-miR-124 vs ENSMUSG00000030538
=-=-=-=-=-=-=-=-=-=-=-=-=-=-=-=-=-=-=-=-=-=-=-=-=-=-=-=-=-=-=-=
Score for this Scan:
No Hits Found above Threshold
Complete

Read Sequence:ENSMUSG00000035845  asparagine-linked glycosylation 12 homolog (yeast, alpha-1,6-mannosyltransferase) [Source:MarkerSymbol;Acc:MGI:2385025](586 nt)
=-=-=-=-=-=-=-=-=-=-=-=-=-=-=-=-=-=-=-=-=-=-=-=-=-=-=-=-=-=-=-=
Performing Scan: mmu-miR-124 vs ENSMUSG00000035845
=-=-=-=-=-=-=-=-=-=-=-=-=-=-=-=-=-=-=-=-=-=-=-=-=-=-=-=-=-=-=-=
Score for this Scan:
No Hits Found above Threshold
Complete

Read Sequence:ENSMUSG00000050982  RIKEN cDNA 9030421J09 gene [Source:MarkerSymbol;Acc:MGI:3036238](1947 nt)
=-=-=-=-=-=-=-=-=-=-=-=-=-=-=-=-=-=-=-=-=-=-=-=-=-=-=-=-=-=-=-=
Performing Scan: mmu-miR-124 vs ENSMUSG00000050982
=-=-=-=-=-=-=-=-=-=-=-=-=-=-=-=-=-=-=-=-=-=-=-=-=-=-=-=-=-=-=-=
Score for this Scan:
No Hits Found above Threshold
Complete

Read Sequence:ENSMUSG00000002833  hepatoma-derived growth factor, related protein 2 [Source:MarkerSymbol;Acc:MGI:1194492](143 nt)
=-=-=-=-=-=-=-=-=-=-=-=-=-=-=-=-=-=-=-=-=-=-=-=-=-=-=-=-=-=-=-=
Performing Scan: mmu-miR-124 vs ENSMUSG00000002833
=-=-=-=-=-=-=-=-=-=-=-=-=-=-=-=-=-=-=-=-=-=-=-=-=-=-=-=-=-=-=-=
Score for this Scan:
No Hits Found above Threshold
Complete

Read Sequence:ENSMUSG00000020661  DNA methyltransferase 3A [Source:MarkerSymbol;Acc:MGI:1261827](6694 nt)
=-=-=-=-=-=-=-=-=-=-=-=-=-=-=-=-=-=-=-=-=-=-=-=-=-=-=-=-=-=-=-=
Performing Scan: mmu-miR-124 vs ENSMUSG00000020661
=-=-=-=-=-=-=-=-=-=-=-=-=-=-=-=-=-=-=-=-=-=-=-=-=-=-=-=-=-=-=-=

   Forward:	Score: 143.000000  Q:1 to 20  R:3212 to 3232 Align Len (20) (70.00%) (80.00%)

   Query:    3' CCGUAAGUGGCGCA-CGGAAu 5'
                |||:  ||:|| || ||||| 
   Ref:      5' GGCGGGCATCGGGTGGCCTTc 3'

   Energy:  -25.230000 kCal/Mol

Scores for this hit:
>mmu-miR-124	ENSMUSG00000020661	143.00	-25.23	0.00	1 20	3212 3232	20	70.00%	80.00%


   Forward:	Score: 106.000000  Q:1 to 20  R:6427 to 6451 Align Len (24) (58.33%) (62.50%)

   Query:    3' CCGUAAGUGGCGCAC-----GGAAu 5'
                || |   ||||:|||     |||| 
   Ref:      5' GGGAGAGACCGTGTGGCGGTCCTTg 3'

   Energy:  -20.780001 kCal/Mol

Scores for this hit:
>mmu-miR-124	ENSMUSG00000020661	106.00	-20.78	0.00	1 20	6427 6451	24	58.33%	62.50%

Score for this Scan:
Seq1,Seq2,Tot Score,Tot Energy,Max Score,Max Energy,Strand,Len1,Len2,Positions
>>mmu-miR-124	ENSMUSG00000020661	249.00	-46.01	143.00	-25.23	187	20	6694	 3211 6426
Complete

Read Sequence:ENSMUSG00000021613  hyaluronan and proteoglycan link protein 1 [Source:MarkerSymbol;Acc:MGI:1337006](3503 nt)
=-=-=-=-=-=-=-=-=-=-=-=-=-=-=-=-=-=-=-=-=-=-=-=-=-=-=-=-=-=-=-=
Performing Scan: mmu-miR-124 vs ENSMUSG00000021613
=-=-=-=-=-=-=-=-=-=-=-=-=-=-=-=-=-=-=-=-=-=-=-=-=-=-=-=-=-=-=-=
Score for this Scan:
No Hits Found above Threshold
Complete

Read Sequence:ENSMUSG00000015757  peptidylprolyl isomerase (cyclophilin)-like 4 [Source:MarkerSymbol;Acc:MGI:1914668](1626 nt)
=-=-=-=-=-=-=-=-=-=-=-=-=-=-=-=-=-=-=-=-=-=-=-=-=-=-=-=-=-=-=-=
Performing Scan: mmu-miR-124 vs ENSMUSG00000015757
=-=-=-=-=-=-=-=-=-=-=-=-=-=-=-=-=-=-=-=-=-=-=-=-=-=-=-=-=-=-=-=
Score for this Scan:
No Hits Found above Threshold
Complete

Read Sequence:ENSMUSG00000032527  propionyl Coenzyme A carboxylase, beta polypeptide [Source:MarkerSymbol;Acc:MGI:1914154](647 nt)
=-=-=-=-=-=-=-=-=-=-=-=-=-=-=-=-=-=-=-=-=-=-=-=-=-=-=-=-=-=-=-=
Performing Scan: mmu-miR-124 vs ENSMUSG00000032527
=-=-=-=-=-=-=-=-=-=-=-=-=-=-=-=-=-=-=-=-=-=-=-=-=-=-=-=-=-=-=-=

   Forward:	Score: 165.000000  Q:2 to 20  R:524 to 547 Align Len (23) (69.57%) (69.57%)

   Query:    3' cCGUAAGUGGC-----GCACGGAAu 5'
                 || |||||||      ||||||| 
   Ref:      5' aGC-TTCACCGATGGTAGTGCCTTg 3'

   Energy:  -26.760000 kCal/Mol

Scores for this hit:
>mmu-miR-124	ENSMUSG00000032527	165.00	-26.76	0.00	2 20	524 547	23	69.57%	69.57%

Score for this Scan:
Seq1,Seq2,Tot Score,Tot Energy,Max Score,Max Energy,Strand,Len1,Len2,Positions
>>mmu-miR-124	ENSMUSG00000032527	165.00	-26.76	165.00	-26.76	190	20	647	 523
Complete

Read Sequence:ENSMUSG00000030739  myosin, heavy polypeptide 14 [Source:MarkerSymbol;Acc:MGI:1919210](380 nt)
=-=-=-=-=-=-=-=-=-=-=-=-=-=-=-=-=-=-=-=-=-=-=-=-=-=-=-=-=-=-=-=
Performing Scan: mmu-miR-124 vs ENSMUSG00000030739
=-=-=-=-=-=-=-=-=-=-=-=-=-=-=-=-=-=-=-=-=-=-=-=-=-=-=-=-=-=-=-=
Score for this Scan:
No Hits Found above Threshold
Complete

Read Sequence:ENSMUSG00000025742  phosphoribosyl pyrophosphate synthetase 2 [Source:MarkerSymbol;Acc:MGI:97776](2573 nt)
=-=-=-=-=-=-=-=-=-=-=-=-=-=-=-=-=-=-=-=-=-=-=-=-=-=-=-=-=-=-=-=
Performing Scan: mmu-miR-124 vs ENSMUSG00000025742
=-=-=-=-=-=-=-=-=-=-=-=-=-=-=-=-=-=-=-=-=-=-=-=-=-=-=-=-=-=-=-=
Score for this Scan:
No Hits Found above Threshold
Complete

Read Sequence:ENSMUSG00000033016  nuclear factor of activated T-cells, cytoplasmic, calcineurin-dependent 1 [Source:MarkerSymbol;Acc:MGI:102469](1953 nt)
=-=-=-=-=-=-=-=-=-=-=-=-=-=-=-=-=-=-=-=-=-=-=-=-=-=-=-=-=-=-=-=
Performing Scan: mmu-miR-124 vs ENSMUSG00000033016
=-=-=-=-=-=-=-=-=-=-=-=-=-=-=-=-=-=-=-=-=-=-=-=-=-=-=-=-=-=-=-=
Score for this Scan:
No Hits Found above Threshold
Complete

Read Sequence:ENSMUSG00000041774  RIKEN cDNA 1810015A11 gene [Source:MarkerSymbol;Acc:MGI:1916351](357 nt)
=-=-=-=-=-=-=-=-=-=-=-=-=-=-=-=-=-=-=-=-=-=-=-=-=-=-=-=-=-=-=-=
Performing Scan: mmu-miR-124 vs ENSMUSG00000041774
=-=-=-=-=-=-=-=-=-=-=-=-=-=-=-=-=-=-=-=-=-=-=-=-=-=-=-=-=-=-=-=
Score for this Scan:
No Hits Found above Threshold
Complete

Read Sequence:ENSMUSG00000027624  erythrocyte protein band 4.1-like 1 [Source:MarkerSymbol;Acc:MGI:103010](3396 nt)
=-=-=-=-=-=-=-=-=-=-=-=-=-=-=-=-=-=-=-=-=-=-=-=-=-=-=-=-=-=-=-=
Performing Scan: mmu-miR-124 vs ENSMUSG00000027624
=-=-=-=-=-=-=-=-=-=-=-=-=-=-=-=-=-=-=-=-=-=-=-=-=-=-=-=-=-=-=-=

   Forward:	Score: 130.000000  Q:2 to 19  R:878 to 897 Align Len (17) (64.71%) (88.24%)

   Query:    3' cCGUAAGUGGCGCACGGAau 5'
                 |:|  |||:|:||||:|  
   Ref:      5' aGTAGACACTGTGTGCTTcc 3'

   Energy:  -21.850000 kCal/Mol

Scores for this hit:
>mmu-miR-124	ENSMUSG00000027624	130.00	-21.85	0.00	2 19	878 897	17	64.71%	88.24%


   Forward:	Score: 124.000000  Q:1 to 20  R:182 to 199 Align Len (19) (78.95%) (78.95%)

   Query:    3' CCGUAAGUGGCGCACGGAAu 5'
                || |  |||||||| |||| 
   Ref:      5' GG-AAACACCGCGT-CCTTg 3'

   Energy:  -24.799999 kCal/Mol

Scores for this hit:
>mmu-miR-124	ENSMUSG00000027624	124.00	-24.80	0.00	1 20	182 199	19	78.95%	78.95%

Score for this Scan:
Seq1,Seq2,Tot Score,Tot Energy,Max Score,Max Energy,Strand,Len1,Len2,Positions
>>mmu-miR-124	ENSMUSG00000027624	254.00	-46.65	130.00	-24.80	195	20	3396	 877 181
Complete

Read Sequence:ENSMUSG00000005886  nuclear receptor coactivator 2 [Source:MarkerSymbol;Acc:MGI:1276533](954 nt)
=-=-=-=-=-=-=-=-=-=-=-=-=-=-=-=-=-=-=-=-=-=-=-=-=-=-=-=-=-=-=-=
Performing Scan: mmu-miR-124 vs ENSMUSG00000005886
=-=-=-=-=-=-=-=-=-=-=-=-=-=-=-=-=-=-=-=-=-=-=-=-=-=-=-=-=-=-=-=

   Forward:	Score: 134.000000  Q:1 to 19  R:92 to 113 Align Len (20) (75.00%) (85.00%)

   Query:    3' CCGUA--AGUGGCGCACGGAau 5'
                |||||  |:||:|| |||||  
   Ref:      5' GGCATGGTTACTGCATGCCTgt 3'

   Energy:  -22.090000 kCal/Mol

Scores for this hit:
>mmu-miR-124	ENSMUSG00000005886	134.00	-22.09	0.00	1 19	92 113	20	75.00%	85.00%

Score for this Scan:
Seq1,Seq2,Tot Score,Tot Energy,Max Score,Max Energy,Strand,Len1,Len2,Positions
>>mmu-miR-124	ENSMUSG00000005886	134.00	-22.09	134.00	-22.09	196	20	954	 91
Complete

Read Sequence:ENSMUSG00000028347  transmembrane protein with EGF-like and two follistatin-like domains 1 [Source:MarkerSymbol;Acc:MGI:1926810](1046 nt)
=-=-=-=-=-=-=-=-=-=-=-=-=-=-=-=-=-=-=-=-=-=-=-=-=-=-=-=-=-=-=-=
Performing Scan: mmu-miR-124 vs ENSMUSG00000028347
=-=-=-=-=-=-=-=-=-=-=-=-=-=-=-=-=-=-=-=-=-=-=-=-=-=-=-=-=-=-=-=
Score for this Scan:
No Hits Found above Threshold
Complete

Read Sequence:ENSMUSG00000051435  forkhead-associated (FHA) phosphopeptide binding domain 1 [Source:MarkerSymbol;Acc:MGI:1920323](492 nt)
=-=-=-=-=-=-=-=-=-=-=-=-=-=-=-=-=-=-=-=-=-=-=-=-=-=-=-=-=-=-=-=
Performing Scan: mmu-miR-124 vs ENSMUSG00000051435
=-=-=-=-=-=-=-=-=-=-=-=-=-=-=-=-=-=-=-=-=-=-=-=-=-=-=-=-=-=-=-=
Score for this Scan:
No Hits Found above Threshold
Complete

Read Sequence:ENSMUSG00000045587  cDNA sequence BC049730 [Source:MarkerSymbol;Acc:MGI:2681843](234 nt)
=-=-=-=-=-=-=-=-=-=-=-=-=-=-=-=-=-=-=-=-=-=-=-=-=-=-=-=-=-=-=-=
Performing Scan: mmu-miR-124 vs ENSMUSG00000045587
=-=-=-=-=-=-=-=-=-=-=-=-=-=-=-=-=-=-=-=-=-=-=-=-=-=-=-=-=-=-=-=
Score for this Scan:
No Hits Found above Threshold
Complete

Read Sequence:ENSMUSG00000000317  B-cell CLL/lymphoma 6, member B [Source:MarkerSymbol;Acc:MGI:1278332](1410 nt)
=-=-=-=-=-=-=-=-=-=-=-=-=-=-=-=-=-=-=-=-=-=-=-=-=-=-=-=-=-=-=-=
Performing Scan: mmu-miR-124 vs ENSMUSG00000000317
=-=-=-=-=-=-=-=-=-=-=-=-=-=-=-=-=-=-=-=-=-=-=-=-=-=-=-=-=-=-=-=

   Forward:	Score: 125.000000  Q:1 to 17  R:666 to 689 Align Len (20) (75.00%) (75.00%)

   Query:    3' CCG-UAAGUGGCG---CACGgaau 5'
                ||| | |||||||   ||||    
   Ref:      5' GGCTAGTCACCGCACGGTGCacac 3'

   Energy:  -21.719999 kCal/Mol

Scores for this hit:
>mmu-miR-124	ENSMUSG00000000317	125.00	-21.72	0.00	1 17	666 689	20	75.00%	75.00%

Score for this Scan:
Seq1,Seq2,Tot Score,Tot Energy,Max Score,Max Energy,Strand,Len1,Len2,Positions
>>mmu-miR-124	ENSMUSG00000000317	125.00	-21.72	125.00	-21.72	200	20	1410	 665
Complete

Read Sequence:ENSMUSG00000032350  glutamate-cysteine ligase, catalytic subunit [Source:MarkerSymbol;Acc:MGI:104990](400 nt)
=-=-=-=-=-=-=-=-=-=-=-=-=-=-=-=-=-=-=-=-=-=-=-=-=-=-=-=-=-=-=-=
Performing Scan: mmu-miR-124 vs ENSMUSG00000032350
=-=-=-=-=-=-=-=-=-=-=-=-=-=-=-=-=-=-=-=-=-=-=-=-=-=-=-=-=-=-=-=
Score for this Scan:
No Hits Found above Threshold
Complete

Read Sequence:ENSMUSG00000028960  ubiquitination factor E4B, UFD2 homolog (S. cerevisiae) [Source:MarkerSymbol;Acc:MGI:1927086](1260 nt)
=-=-=-=-=-=-=-=-=-=-=-=-=-=-=-=-=-=-=-=-=-=-=-=-=-=-=-=-=-=-=-=
Performing Scan: mmu-miR-124 vs ENSMUSG00000028960
=-=-=-=-=-=-=-=-=-=-=-=-=-=-=-=-=-=-=-=-=-=-=-=-=-=-=-=-=-=-=-=
Score for this Scan:
No Hits Found above Threshold
Complete

Read Sequence:ENSMUSG00000030204  DEAD (Asp-Glu-Ala-Asp) box polypeptide 47 [Source:MarkerSymbol;Acc:MGI:1915005](361 nt)
=-=-=-=-=-=-=-=-=-=-=-=-=-=-=-=-=-=-=-=-=-=-=-=-=-=-=-=-=-=-=-=
Performing Scan: mmu-miR-124 vs ENSMUSG00000030204
=-=-=-=-=-=-=-=-=-=-=-=-=-=-=-=-=-=-=-=-=-=-=-=-=-=-=-=-=-=-=-=
Score for this Scan:
No Hits Found above Threshold
Complete

Read Sequence:ENSMUSG00000042345  ubiquitin associated and SH3 domain containing, A [Source:MarkerSymbol;Acc:MGI:1926074](712 nt)
=-=-=-=-=-=-=-=-=-=-=-=-=-=-=-=-=-=-=-=-=-=-=-=-=-=-=-=-=-=-=-=
Performing Scan: mmu-miR-124 vs ENSMUSG00000042345
=-=-=-=-=-=-=-=-=-=-=-=-=-=-=-=-=-=-=-=-=-=-=-=-=-=-=-=-=-=-=-=
Score for this Scan:
No Hits Found above Threshold
Complete

Read Sequence:ENSMUSG00000030790  adrenomedullin [Source:MarkerSymbol;Acc:MGI:108058](651 nt)
=-=-=-=-=-=-=-=-=-=-=-=-=-=-=-=-=-=-=-=-=-=-=-=-=-=-=-=-=-=-=-=
Performing Scan: mmu-miR-124 vs ENSMUSG00000030790
=-=-=-=-=-=-=-=-=-=-=-=-=-=-=-=-=-=-=-=-=-=-=-=-=-=-=-=-=-=-=-=
Score for this Scan:
No Hits Found above Threshold
Complete

Read Sequence:ENSMUSG00000040761  SPEN homolog, transcriptional regulator (Drosophila) [Source:MarkerSymbol;Acc:MGI:1891706](48 nt)
=-=-=-=-=-=-=-=-=-=-=-=-=-=-=-=-=-=-=-=-=-=-=-=-=-=-=-=-=-=-=-=
Performing Scan: mmu-miR-124 vs ENSMUSG00000040761
=-=-=-=-=-=-=-=-=-=-=-=-=-=-=-=-=-=-=-=-=-=-=-=-=-=-=-=-=-=-=-=
Score for this Scan:
No Hits Found above Threshold
Complete

Read Sequence:ENSMUSG00000030652  demethyl-Q 7 [Source:MarkerSymbol;Acc:MGI:107207](155 nt)
=-=-=-=-=-=-=-=-=-=-=-=-=-=-=-=-=-=-=-=-=-=-=-=-=-=-=-=-=-=-=-=
Performing Scan: mmu-miR-124 vs ENSMUSG00000030652
=-=-=-=-=-=-=-=-=-=-=-=-=-=-=-=-=-=-=-=-=-=-=-=-=-=-=-=-=-=-=-=
Score for this Scan:
No Hits Found above Threshold
Complete

Read Sequence:ENSMUSG00000029516  citron [Source:MarkerSymbol;Acc:MGI:105313](9 nt)
=-=-=-=-=-=-=-=-=-=-=-=-=-=-=-=-=-=-=-=-=-=-=-=-=-=-=-=-=-=-=-=
Performing Scan: mmu-miR-124 vs ENSMUSG00000029516
=-=-=-=-=-=-=-=-=-=-=-=-=-=-=-=-=-=-=-=-=-=-=-=-=-=-=-=-=-=-=-=
Score for this Scan:
No Hits Found above Threshold
Complete

Read Sequence:ENSMUSG00000029236  neuromedin U [Source:MarkerSymbol;Acc:MGI:1860476](186 nt)
=-=-=-=-=-=-=-=-=-=-=-=-=-=-=-=-=-=-=-=-=-=-=-=-=-=-=-=-=-=-=-=
Performing Scan: mmu-miR-124 vs ENSMUSG00000029236
=-=-=-=-=-=-=-=-=-=-=-=-=-=-=-=-=-=-=-=-=-=-=-=-=-=-=-=-=-=-=-=
Score for this Scan:
No Hits Found above Threshold
Complete

Read Sequence:ENSMUSG00000031659  adenylate cyclase 7 [Source:MarkerSymbol;Acc:MGI:102891](1099 nt)
=-=-=-=-=-=-=-=-=-=-=-=-=-=-=-=-=-=-=-=-=-=-=-=-=-=-=-=-=-=-=-=
Performing Scan: mmu-miR-124 vs ENSMUSG00000031659
=-=-=-=-=-=-=-=-=-=-=-=-=-=-=-=-=-=-=-=-=-=-=-=-=-=-=-=-=-=-=-=
Score for this Scan:
No Hits Found above Threshold
Complete

Read Sequence:ENSMUSG00000029560  sorting nexin 8 [Source:MarkerSymbol;Acc:MGI:2443816](1230 nt)
=-=-=-=-=-=-=-=-=-=-=-=-=-=-=-=-=-=-=-=-=-=-=-=-=-=-=-=-=-=-=-=
Performing Scan: mmu-miR-124 vs ENSMUSG00000029560
=-=-=-=-=-=-=-=-=-=-=-=-=-=-=-=-=-=-=-=-=-=-=-=-=-=-=-=-=-=-=-=
Score for this Scan:
No Hits Found above Threshold
Complete

Read Sequence:ENSMUSG00000014453  B lymphoid kinase [Source:MarkerSymbol;Acc:MGI:88169](555 nt)
=-=-=-=-=-=-=-=-=-=-=-=-=-=-=-=-=-=-=-=-=-=-=-=-=-=-=-=-=-=-=-=
Performing Scan: mmu-miR-124 vs ENSMUSG00000014453
=-=-=-=-=-=-=-=-=-=-=-=-=-=-=-=-=-=-=-=-=-=-=-=-=-=-=-=-=-=-=-=

   Forward:	Score: 164.000000  Q:3 to 20  R:206 to 225 Align Len (17) (70.59%) (88.24%)

   Query:    3' ccGUAAGUGGCGCACGGAAu 5'
                  || | :|:|:||||||| 
   Ref:      5' ttCACTGGCTGTGTGCCTTt 3'

   Energy:  -22.129999 kCal/Mol

Scores for this hit:
>mmu-miR-124	ENSMUSG00000014453	164.00	-22.13	0.00	3 20	206 225	17	70.59%	88.24%

Score for this Scan:
Seq1,Seq2,Tot Score,Tot Energy,Max Score,Max Energy,Strand,Len1,Len2,Positions
>>mmu-miR-124	ENSMUSG00000014453	164.00	-22.13	164.00	-22.13	212	20	555	 205
Complete

Read Sequence:ENSMUSG00000054556  predicted gene, EG232599 [Source:MarkerSymbol;Acc:MGI:3647654](1809 nt)
=-=-=-=-=-=-=-=-=-=-=-=-=-=-=-=-=-=-=-=-=-=-=-=-=-=-=-=-=-=-=-=
Performing Scan: mmu-miR-124 vs ENSMUSG00000054556
=-=-=-=-=-=-=-=-=-=-=-=-=-=-=-=-=-=-=-=-=-=-=-=-=-=-=-=-=-=-=-=
Score for this Scan:
No Hits Found above Threshold
Complete

Read Sequence:ENSMUSG00000029276  glomulin, FKBP associated protein [Source:MarkerSymbol;Acc:MGI:2141180](36 nt)
=-=-=-=-=-=-=-=-=-=-=-=-=-=-=-=-=-=-=-=-=-=-=-=-=-=-=-=-=-=-=-=
Performing Scan: mmu-miR-124 vs ENSMUSG00000029276
=-=-=-=-=-=-=-=-=-=-=-=-=-=-=-=-=-=-=-=-=-=-=-=-=-=-=-=-=-=-=-=
Score for this Scan:
No Hits Found above Threshold
Complete

Read Sequence:ENSMUSG00000024044  erythrocyte protein band 4.1-like 3 [Source:MarkerSymbol;Acc:MGI:103008](1145 nt)
=-=-=-=-=-=-=-=-=-=-=-=-=-=-=-=-=-=-=-=-=-=-=-=-=-=-=-=-=-=-=-=
Performing Scan: mmu-miR-124 vs ENSMUSG00000024044
=-=-=-=-=-=-=-=-=-=-=-=-=-=-=-=-=-=-=-=-=-=-=-=-=-=-=-=-=-=-=-=
Score for this Scan:
No Hits Found above Threshold
Complete

Read Sequence:ENSMUSG00000052917  SUMO1/sentrin specific peptidase 7 [Source:MarkerSymbol;Acc:MGI:1913565](1639 nt)
=-=-=-=-=-=-=-=-=-=-=-=-=-=-=-=-=-=-=-=-=-=-=-=-=-=-=-=-=-=-=-=
Performing Scan: mmu-miR-124 vs ENSMUSG00000052917
=-=-=-=-=-=-=-=-=-=-=-=-=-=-=-=-=-=-=-=-=-=-=-=-=-=-=-=-=-=-=-=
Score for this Scan:
No Hits Found above Threshold
Complete

Read Sequence:ENSMUSG00000025584  phosphodiesterase 8A [Source:MarkerSymbol;Acc:MGI:1277116](1011 nt)
=-=-=-=-=-=-=-=-=-=-=-=-=-=-=-=-=-=-=-=-=-=-=-=-=-=-=-=-=-=-=-=
Performing Scan: mmu-miR-124 vs ENSMUSG00000025584
=-=-=-=-=-=-=-=-=-=-=-=-=-=-=-=-=-=-=-=-=-=-=-=-=-=-=-=-=-=-=-=

   Forward:	Score: 155.000000  Q:2 to 19  R:259 to 278 Align Len (17) (76.47%) (82.35%)

   Query:    3' cCGUAAGUGGCGCACGGAau 5'
                 ||| | ||| :||||||  
   Ref:      5' aGCAGTGACCATGTGCCTgc 3'

   Energy:  -20.459999 kCal/Mol

Scores for this hit:
>mmu-miR-124	ENSMUSG00000025584	155.00	-20.46	0.00	2 19	259 278	17	76.47%	82.35%

Score for this Scan:
Seq1,Seq2,Tot Score,Tot Energy,Max Score,Max Energy,Strand,Len1,Len2,Positions
>>mmu-miR-124	ENSMUSG00000025584	155.00	-20.46	155.00	-20.46	217	20	1011	 258
Complete

Read Sequence:ENSMUSG00000030834  ATP-binding cassette, sub-family C (CFTR/MRP), member 6 [Source:MarkerSymbol;Acc:MGI:1351634](456 nt)
=-=-=-=-=-=-=-=-=-=-=-=-=-=-=-=-=-=-=-=-=-=-=-=-=-=-=-=-=-=-=-=
Performing Scan: mmu-miR-124 vs ENSMUSG00000030834
=-=-=-=-=-=-=-=-=-=-=-=-=-=-=-=-=-=-=-=-=-=-=-=-=-=-=-=-=-=-=-=
Score for this Scan:
No Hits Found above Threshold
Complete

Read Sequence:ENSMUSG00000041308  syntrophin, basic 2 [Source:MarkerSymbol;Acc:MGI:101771](2808 nt)
=-=-=-=-=-=-=-=-=-=-=-=-=-=-=-=-=-=-=-=-=-=-=-=-=-=-=-=-=-=-=-=
Performing Scan: mmu-miR-124 vs ENSMUSG00000041308
=-=-=-=-=-=-=-=-=-=-=-=-=-=-=-=-=-=-=-=-=-=-=-=-=-=-=-=-=-=-=-=
Score for this Scan:
No Hits Found above Threshold
Complete

Read Sequence:ENSMUSG00000020395  IL2-inducible T-cell kinase [Source:MarkerSymbol;Acc:MGI:96621](2304 nt)
=-=-=-=-=-=-=-=-=-=-=-=-=-=-=-=-=-=-=-=-=-=-=-=-=-=-=-=-=-=-=-=
Performing Scan: mmu-miR-124 vs ENSMUSG00000020395
=-=-=-=-=-=-=-=-=-=-=-=-=-=-=-=-=-=-=-=-=-=-=-=-=-=-=-=-=-=-=-=
Score for this Scan:
No Hits Found above Threshold
Complete

Read Sequence:ENSMUSG00000031198  FUN14 domain containing 2 [Source:MarkerSymbol;Acc:MGI:1914641](1729 nt)
=-=-=-=-=-=-=-=-=-=-=-=-=-=-=-=-=-=-=-=-=-=-=-=-=-=-=-=-=-=-=-=
Performing Scan: mmu-miR-124 vs ENSMUSG00000031198
=-=-=-=-=-=-=-=-=-=-=-=-=-=-=-=-=-=-=-=-=-=-=-=-=-=-=-=-=-=-=-=
Score for this Scan:
No Hits Found above Threshold
Complete

Read Sequence:ENSMUSG00000040812  ATP/GTP binding protein-like 2 [Source:MarkerSymbol;Acc:MGI:2443254](1186 nt)
=-=-=-=-=-=-=-=-=-=-=-=-=-=-=-=-=-=-=-=-=-=-=-=-=-=-=-=-=-=-=-=
Performing Scan: mmu-miR-124 vs ENSMUSG00000040812
=-=-=-=-=-=-=-=-=-=-=-=-=-=-=-=-=-=-=-=-=-=-=-=-=-=-=-=-=-=-=-=
Score for this Scan:
No Hits Found above Threshold
Complete

Read Sequence:ENSMUSG00000035171  RIKEN cDNA 1110059E24 gene [Source:MarkerSymbol;Acc:MGI:1913456](877 nt)
=-=-=-=-=-=-=-=-=-=-=-=-=-=-=-=-=-=-=-=-=-=-=-=-=-=-=-=-=-=-=-=
Performing Scan: mmu-miR-124 vs ENSMUSG00000035171
=-=-=-=-=-=-=-=-=-=-=-=-=-=-=-=-=-=-=-=-=-=-=-=-=-=-=-=-=-=-=-=

   Forward:	Score: 147.000000  Q:2 to 21  R:763 to 782 Align Len (19) (63.16%) (94.74%)

   Query:    3' cCGUAAGUGGCGCACGGAAU 5'
                 |::||: |:|:|||:||||
   Ref:      5' tGTGTTTTCTGTGTGTCTTA 3'

   Energy:  -20.280001 kCal/Mol

Scores for this hit:
>mmu-miR-124	ENSMUSG00000035171	147.00	-20.28	0.00	2 21	763 782	19	63.16%	94.74%

Score for this Scan:
Seq1,Seq2,Tot Score,Tot Energy,Max Score,Max Energy,Strand,Len1,Len2,Positions
>>mmu-miR-124	ENSMUSG00000035171	147.00	-20.28	147.00	-20.28	223	20	877	 762
Complete

Read Sequence:ENSMUSG00000020491  RIKEN cDNA 2810021J22 gene [Source:MarkerSymbol;Acc:MGI:1917194](3025 nt)
=-=-=-=-=-=-=-=-=-=-=-=-=-=-=-=-=-=-=-=-=-=-=-=-=-=-=-=-=-=-=-=
Performing Scan: mmu-miR-124 vs ENSMUSG00000020491
=-=-=-=-=-=-=-=-=-=-=-=-=-=-=-=-=-=-=-=-=-=-=-=-=-=-=-=-=-=-=-=

   Forward:	Score: 120.000000  Q:1 to 17  R:2925 to 2944 Align Len (16) (68.75%) (87.50%)

   Query:    3' CCGUAAGUGGCGCACGgaau 5'
                || :||| |:|:||||    
   Ref:      5' GGGGTTCCCTGTGTGCaggg 3'

   Energy:  -20.010000 kCal/Mol

Scores for this hit:
>mmu-miR-124	ENSMUSG00000020491	120.00	-20.01	0.00	1 17	2925 2944	16	68.75%	87.50%

Score for this Scan:
Seq1,Seq2,Tot Score,Tot Energy,Max Score,Max Energy,Strand,Len1,Len2,Positions
>>mmu-miR-124	ENSMUSG00000020491	120.00	-20.01	120.00	-20.01	224	20	3025	 2924
Complete

Read Sequence:ENSMUSG00000073602  serine (or cysteine) peptidase inhibitor, clade B (ovalbumin), member 3B [Source:MarkerSymbol;Acc:MGI:2683293](428 nt)
=-=-=-=-=-=-=-=-=-=-=-=-=-=-=-=-=-=-=-=-=-=-=-=-=-=-=-=-=-=-=-=
Performing Scan: mmu-miR-124 vs ENSMUSG00000073602
=-=-=-=-=-=-=-=-=-=-=-=-=-=-=-=-=-=-=-=-=-=-=-=-=-=-=-=-=-=-=-=
Score for this Scan:
No Hits Found above Threshold
Complete

Read Sequence:ENSMUSG00000075353  (1278 nt)
=-=-=-=-=-=-=-=-=-=-=-=-=-=-=-=-=-=-=-=-=-=-=-=-=-=-=-=-=-=-=-=
Performing Scan: mmu-miR-124 vs ENSMUSG00000075353
=-=-=-=-=-=-=-=-=-=-=-=-=-=-=-=-=-=-=-=-=-=-=-=-=-=-=-=-=-=-=-=

   Forward:	Score: 151.000000  Q:1 to 20  R:998 to 1015 Align Len (19) (78.95%) (84.21%)

   Query:    3' CCGUAAGUGGCGCACGGAAu 5'
                |||  |||||| ||||:|| 
   Ref:      5' GGC-CTCACCG-GTGCTTTt 3'

   Energy:  -23.410000 kCal/Mol

Scores for this hit:
>mmu-miR-124	ENSMUSG00000075353	151.00	-23.41	0.00	1 20	998 1015	19	78.95%	84.21%

Score for this Scan:
Seq1,Seq2,Tot Score,Tot Energy,Max Score,Max Energy,Strand,Len1,Len2,Positions
>>mmu-miR-124	ENSMUSG00000075353	151.00	-23.41	151.00	-23.41	226	20	1278	 997
Complete

Read Sequence:ENSMUSG00000064105  cyclin M2 [Source:MarkerSymbol;Acc:MGI:2151054](753 nt)
=-=-=-=-=-=-=-=-=-=-=-=-=-=-=-=-=-=-=-=-=-=-=-=-=-=-=-=-=-=-=-=
Performing Scan: mmu-miR-124 vs ENSMUSG00000064105
=-=-=-=-=-=-=-=-=-=-=-=-=-=-=-=-=-=-=-=-=-=-=-=-=-=-=-=-=-=-=-=

   Forward:	Score: 108.000000  Q:7 to 18  R:393 to 413 Align Len (12) (83.33%) (91.67%)

   Query:    3' ccguaaGUGGCGCAC-GGaau 5'
                      |||||:||| ||   
   Ref:      5' tagcccCACCGTGTGACCccg 3'

   Energy:  -20.190001 kCal/Mol

Scores for this hit:
>mmu-miR-124	ENSMUSG00000064105	108.00	-20.19	0.00	7 18	393 413	12	83.33%	91.67%

Score for this Scan:
Seq1,Seq2,Tot Score,Tot Energy,Max Score,Max Energy,Strand,Len1,Len2,Positions
>>mmu-miR-124	ENSMUSG00000064105	108.00	-20.19	108.00	-20.19	227	20	753	 392
Complete

Read Sequence:ENSMUSG00000048367  HFM1, ATP-dependent DNA helicase homolog (S. cerevisiae) [Source:MarkerSymbol;Acc:MGI:3036246](235 nt)
=-=-=-=-=-=-=-=-=-=-=-=-=-=-=-=-=-=-=-=-=-=-=-=-=-=-=-=-=-=-=-=
Performing Scan: mmu-miR-124 vs ENSMUSG00000048367
=-=-=-=-=-=-=-=-=-=-=-=-=-=-=-=-=-=-=-=-=-=-=-=-=-=-=-=-=-=-=-=
Score for this Scan:
No Hits Found above Threshold
Complete

Read Sequence:ENSMUSG00000037174  E74-like factor 2 [Source:MarkerSymbol;Acc:MGI:1916507](2744 nt)
=-=-=-=-=-=-=-=-=-=-=-=-=-=-=-=-=-=-=-=-=-=-=-=-=-=-=-=-=-=-=-=
Performing Scan: mmu-miR-124 vs ENSMUSG00000037174
=-=-=-=-=-=-=-=-=-=-=-=-=-=-=-=-=-=-=-=-=-=-=-=-=-=-=-=-=-=-=-=

   Forward:	Score: 124.000000  Q:1 to 19  R:15 to 36 Align Len (20) (75.00%) (75.00%)

   Query:    3' CCGUAAGU-G-GCGCACGGAau 5'
                |||||  | | ||| |||||  
   Ref:      5' GGCATGAAGCACGCCTGCCTgc 3'

   Energy:  -20.299999 kCal/Mol

Scores for this hit:
>mmu-miR-124	ENSMUSG00000037174	124.00	-20.30	0.00	1 19	15 36	20	75.00%	75.00%

Score for this Scan:
Seq1,Seq2,Tot Score,Tot Energy,Max Score,Max Energy,Strand,Len1,Len2,Positions
>>mmu-miR-124	ENSMUSG00000037174	124.00	-20.30	124.00	-20.30	229	20	2744	 14
Complete

Read Sequence:ENSMUSG00000050147  coagulation factor II (thrombin) receptor-like 3 [Source:MarkerSymbol;Acc:MGI:1298207](548 nt)
=-=-=-=-=-=-=-=-=-=-=-=-=-=-=-=-=-=-=-=-=-=-=-=-=-=-=-=-=-=-=-=
Performing Scan: mmu-miR-124 vs ENSMUSG00000050147
=-=-=-=-=-=-=-=-=-=-=-=-=-=-=-=-=-=-=-=-=-=-=-=-=-=-=-=-=-=-=-=
Score for this Scan:
No Hits Found above Threshold
Complete

Read Sequence:ENSMUSG00000036752  tubulin, beta 2c [Source:MarkerSymbol;Acc:MGI:1915472](144 nt)
=-=-=-=-=-=-=-=-=-=-=-=-=-=-=-=-=-=-=-=-=-=-=-=-=-=-=-=-=-=-=-=
Performing Scan: mmu-miR-124 vs ENSMUSG00000036752
=-=-=-=-=-=-=-=-=-=-=-=-=-=-=-=-=-=-=-=-=-=-=-=-=-=-=-=-=-=-=-=
Score for this Scan:
No Hits Found above Threshold
Complete

Read Sequence:ENSMUSG00000026068  interleukin 18 receptor accessory protein [Source:MarkerSymbol;Acc:MGI:1338888](217 nt)
=-=-=-=-=-=-=-=-=-=-=-=-=-=-=-=-=-=-=-=-=-=-=-=-=-=-=-=-=-=-=-=
Performing Scan: mmu-miR-124 vs ENSMUSG00000026068
=-=-=-=-=-=-=-=-=-=-=-=-=-=-=-=-=-=-=-=-=-=-=-=-=-=-=-=-=-=-=-=
Score for this Scan:
No Hits Found above Threshold
Complete

Read Sequence:ENSMUSG00000023806  radial spokehead-like 2B [Source:MarkerSymbol;Acc:MGI:3630308](178 nt)
=-=-=-=-=-=-=-=-=-=-=-=-=-=-=-=-=-=-=-=-=-=-=-=-=-=-=-=-=-=-=-=
Performing Scan: mmu-miR-124 vs ENSMUSG00000023806
=-=-=-=-=-=-=-=-=-=-=-=-=-=-=-=-=-=-=-=-=-=-=-=-=-=-=-=-=-=-=-=
Score for this Scan:
No Hits Found above Threshold
Complete

Read Sequence:ENSMUSG00000037610  potassium large conductance calcium-activated channel, subfamily M, beta member 2 [Source:MarkerSymbol;Acc:MGI:1919663](1406 nt)
=-=-=-=-=-=-=-=-=-=-=-=-=-=-=-=-=-=-=-=-=-=-=-=-=-=-=-=-=-=-=-=
Performing Scan: mmu-miR-124 vs ENSMUSG00000037610
=-=-=-=-=-=-=-=-=-=-=-=-=-=-=-=-=-=-=-=-=-=-=-=-=-=-=-=-=-=-=-=
Score for this Scan:
No Hits Found above Threshold
Complete

Read Sequence:ENSMUSG00000028298  glycoprotein hormones, alpha subunit [Source:MarkerSymbol;Acc:MGI:88390](231 nt)
=-=-=-=-=-=-=-=-=-=-=-=-=-=-=-=-=-=-=-=-=-=-=-=-=-=-=-=-=-=-=-=
Performing Scan: mmu-miR-124 vs ENSMUSG00000028298
=-=-=-=-=-=-=-=-=-=-=-=-=-=-=-=-=-=-=-=-=-=-=-=-=-=-=-=-=-=-=-=
Score for this Scan:
No Hits Found above Threshold
Complete

Read Sequence:ENSMUSG00000018001  pleckstrin homology, Sec7 and coiled-coil domains 3 [Source:MarkerSymbol;Acc:MGI:1335107](2341 nt)
=-=-=-=-=-=-=-=-=-=-=-=-=-=-=-=-=-=-=-=-=-=-=-=-=-=-=-=-=-=-=-=
Performing Scan: mmu-miR-124 vs ENSMUSG00000018001
=-=-=-=-=-=-=-=-=-=-=-=-=-=-=-=-=-=-=-=-=-=-=-=-=-=-=-=-=-=-=-=
Score for this Scan:
No Hits Found above Threshold
Complete

Read Sequence:ENSMUSG00000053729  RIKEN cDNA 9530002K18 gene [Source:MarkerSymbol;Acc:MGI:1924674](266 nt)
=-=-=-=-=-=-=-=-=-=-=-=-=-=-=-=-=-=-=-=-=-=-=-=-=-=-=-=-=-=-=-=
Performing Scan: mmu-miR-124 vs ENSMUSG00000053729
=-=-=-=-=-=-=-=-=-=-=-=-=-=-=-=-=-=-=-=-=-=-=-=-=-=-=-=-=-=-=-=
Score for this Scan:
No Hits Found above Threshold
Complete

Read Sequence:ENSMUSG00000020956  RIKEN cDNA 6530401N04 gene [Source:MarkerSymbol;Acc:MGI:1923485](2078 nt)
=-=-=-=-=-=-=-=-=-=-=-=-=-=-=-=-=-=-=-=-=-=-=-=-=-=-=-=-=-=-=-=
Performing Scan: mmu-miR-124 vs ENSMUSG00000020956
=-=-=-=-=-=-=-=-=-=-=-=-=-=-=-=-=-=-=-=-=-=-=-=-=-=-=-=-=-=-=-=

   Forward:	Score: 133.000000  Q:2 to 21  R:1356 to 1376 Align Len (20) (65.00%) (80.00%)

   Query:    3' cCGUAAGUGGCGCACG-GAAU 5'
                 |:|  || :|:|||| ||||
   Ref:      5' aGTAAGCAGTGTGTGCTCTTA 3'

   Energy:  -20.670000 kCal/Mol

Scores for this hit:
>mmu-miR-124	ENSMUSG00000020956	133.00	-20.67	0.00	2 21	1356 1376	20	65.00%	80.00%

Score for this Scan:
Seq1,Seq2,Tot Score,Tot Energy,Max Score,Max Energy,Strand,Len1,Len2,Positions
>>mmu-miR-124	ENSMUSG00000020956	133.00	-20.67	133.00	-20.67	238	20	2078	 1355
Complete

Read Sequence:ENSMUSG00000027944  HCLS1 associated X-1 [Source:MarkerSymbol;Acc:MGI:1346319](168 nt)
=-=-=-=-=-=-=-=-=-=-=-=-=-=-=-=-=-=-=-=-=-=-=-=-=-=-=-=-=-=-=-=
Performing Scan: mmu-miR-124 vs ENSMUSG00000027944
=-=-=-=-=-=-=-=-=-=-=-=-=-=-=-=-=-=-=-=-=-=-=-=-=-=-=-=-=-=-=-=
Score for this Scan:
No Hits Found above Threshold
Complete

Read Sequence:ENSMUSG00000053754  chromodomain helicase DNA binding protein 8 [Source:MarkerSymbol;Acc:MGI:1915022](441 nt)
=-=-=-=-=-=-=-=-=-=-=-=-=-=-=-=-=-=-=-=-=-=-=-=-=-=-=-=-=-=-=-=
Performing Scan: mmu-miR-124 vs ENSMUSG00000053754
=-=-=-=-=-=-=-=-=-=-=-=-=-=-=-=-=-=-=-=-=-=-=-=-=-=-=-=-=-=-=-=
Score for this Scan:
No Hits Found above Threshold
Complete

Read Sequence:ENSMUSG00000032806  solute carrier family 10 (sodium/bile acid cotransporter family), member 3 [Source:MarkerSymbol;Acc:MGI:95048](230 nt)
=-=-=-=-=-=-=-=-=-=-=-=-=-=-=-=-=-=-=-=-=-=-=-=-=-=-=-=-=-=-=-=
Performing Scan: mmu-miR-124 vs ENSMUSG00000032806
=-=-=-=-=-=-=-=-=-=-=-=-=-=-=-=-=-=-=-=-=-=-=-=-=-=-=-=-=-=-=-=
Score for this Scan:
No Hits Found above Threshold
Complete

Read Sequence:ENSMUSG00000037974  mucin 5, subtypes A and C, tracheobronchial/gastric [Source:MarkerSymbol;Acc:MGI:104697](338 nt)
=-=-=-=-=-=-=-=-=-=-=-=-=-=-=-=-=-=-=-=-=-=-=-=-=-=-=-=-=-=-=-=
Performing Scan: mmu-miR-124 vs ENSMUSG00000037974
=-=-=-=-=-=-=-=-=-=-=-=-=-=-=-=-=-=-=-=-=-=-=-=-=-=-=-=-=-=-=-=
Score for this Scan:
No Hits Found above Threshold
Complete

Read Sequence:ENSMUSG00000067610  killer cell lectin-like receptor family I member 1 [Source:MarkerSymbol;Acc:MGI:3530275](81 nt)
=-=-=-=-=-=-=-=-=-=-=-=-=-=-=-=-=-=-=-=-=-=-=-=-=-=-=-=-=-=-=-=
Performing Scan: mmu-miR-124 vs ENSMUSG00000067610
=-=-=-=-=-=-=-=-=-=-=-=-=-=-=-=-=-=-=-=-=-=-=-=-=-=-=-=-=-=-=-=
Score for this Scan:
No Hits Found above Threshold
Complete

Read Sequence:ENSMUSG00000071141  (77 nt)
=-=-=-=-=-=-=-=-=-=-=-=-=-=-=-=-=-=-=-=-=-=-=-=-=-=-=-=-=-=-=-=
Performing Scan: mmu-miR-124 vs ENSMUSG00000071141
=-=-=-=-=-=-=-=-=-=-=-=-=-=-=-=-=-=-=-=-=-=-=-=-=-=-=-=-=-=-=-=
Score for this Scan:
No Hits Found above Threshold
Complete

Read Sequence:ENSMUSG00000027361  GA repeat binding protein, beta 1 [Source:MarkerSymbol;Acc:MGI:95611](1317 nt)
=-=-=-=-=-=-=-=-=-=-=-=-=-=-=-=-=-=-=-=-=-=-=-=-=-=-=-=-=-=-=-=
Performing Scan: mmu-miR-124 vs ENSMUSG00000027361
=-=-=-=-=-=-=-=-=-=-=-=-=-=-=-=-=-=-=-=-=-=-=-=-=-=-=-=-=-=-=-=

   Forward:	Score: 118.000000  Q:1 to 19  R:1044 to 1074 Align Len (29) (55.17%) (58.62%)

   Query:    3' CCGUAAG-------UG-GC---GCACGGAau 5'
                ||:||||       || ||   || ||||  
   Ref:      5' GGTATTCCCTGTGAACGCGCTCCGGGCCTgt 3'

   Energy:  -23.299999 kCal/Mol

Scores for this hit:
>mmu-miR-124	ENSMUSG00000027361	118.00	-23.30	0.00	1 19	1044 1074	29	55.17%	58.62%

Score for this Scan:
Seq1,Seq2,Tot Score,Tot Energy,Max Score,Max Energy,Strand,Len1,Len2,Positions
>>mmu-miR-124	ENSMUSG00000027361	118.00	-23.30	118.00	-23.30	245	20	1317	 1043
Complete

Read Sequence:ENSMUSG00000020787  purinergic receptor P2X, ligand-gated ion channel, 1 [Source:MarkerSymbol;Acc:MGI:1098235](1074 nt)
=-=-=-=-=-=-=-=-=-=-=-=-=-=-=-=-=-=-=-=-=-=-=-=-=-=-=-=-=-=-=-=
Performing Scan: mmu-miR-124 vs ENSMUSG00000020787
=-=-=-=-=-=-=-=-=-=-=-=-=-=-=-=-=-=-=-=-=-=-=-=-=-=-=-=-=-=-=-=
Score for this Scan:
No Hits Found above Threshold
Complete

Read Sequence:ENSMUSG00000050188  U7 snRNP-specific Sm-like protein LSM10 [Source:MarkerSymbol;Acc:MGI:2151045](360 nt)
=-=-=-=-=-=-=-=-=-=-=-=-=-=-=-=-=-=-=-=-=-=-=-=-=-=-=-=-=-=-=-=
Performing Scan: mmu-miR-124 vs ENSMUSG00000050188
=-=-=-=-=-=-=-=-=-=-=-=-=-=-=-=-=-=-=-=-=-=-=-=-=-=-=-=-=-=-=-=

   Forward:	Score: 134.000000  Q:1 to 20  R:89 to 108 Align Len (20) (80.00%) (80.00%)

   Query:    3' CCGUA-AGUGGCGCACGGAAu 5'
                | ||| |||| ||| ||||| 
   Ref:      5' GACATGTCACAGCG-GCCTTt 3'

   Energy:  -20.540001 kCal/Mol

Scores for this hit:
>mmu-miR-124	ENSMUSG00000050188	134.00	-20.54	0.00	1 20	89 108	20	80.00%	80.00%

Score for this Scan:
Seq1,Seq2,Tot Score,Tot Energy,Max Score,Max Energy,Strand,Len1,Len2,Positions
>>mmu-miR-124	ENSMUSG00000050188	134.00	-20.54	134.00	-20.54	247	20	360	 88
Complete

Read Sequence:ENSMUSG00000030101  sulfatase modifying factor 1 [Source:MarkerSymbol;Acc:MGI:1889844](1448 nt)
=-=-=-=-=-=-=-=-=-=-=-=-=-=-=-=-=-=-=-=-=-=-=-=-=-=-=-=-=-=-=-=
Performing Scan: mmu-miR-124 vs ENSMUSG00000030101
=-=-=-=-=-=-=-=-=-=-=-=-=-=-=-=-=-=-=-=-=-=-=-=-=-=-=-=-=-=-=-=

   Forward:	Score: 144.000000  Q:1 to 21  R:159 to 183 Align Len (25) (68.00%) (80.00%)

   Query:    3' CCG--UA-AGU-G-GCGCACGGAAU 5'
                |||  :| ||| | ||:||||:|||
   Ref:      5' GGCGAGTGTCAGCACGTGTGCTTTA 3'

   Energy:  -24.389999 kCal/Mol

Scores for this hit:
>mmu-miR-124	ENSMUSG00000030101	144.00	-24.39	0.00	1 21	159 183	25	68.00%	80.00%

Score for this Scan:
Seq1,Seq2,Tot Score,Tot Energy,Max Score,Max Energy,Strand,Len1,Len2,Positions
>>mmu-miR-124	ENSMUSG00000030101	144.00	-24.39	144.00	-24.39	248	20	1448	 158
Complete

Read Sequence:ENSMUSG00000029217  cytoplasmic tyrosine kinase, Dscr28C related (Drosophila) [Source:MarkerSymbol;Acc:MGI:98662](562 nt)
=-=-=-=-=-=-=-=-=-=-=-=-=-=-=-=-=-=-=-=-=-=-=-=-=-=-=-=-=-=-=-=
Performing Scan: mmu-miR-124 vs ENSMUSG00000029217
=-=-=-=-=-=-=-=-=-=-=-=-=-=-=-=-=-=-=-=-=-=-=-=-=-=-=-=-=-=-=-=
Score for this Scan:
No Hits Found above Threshold
Complete

Read Sequence:ENSMUSG00000000142  axin2 [Source:MarkerSymbol;Acc:MGI:1270862](1388 nt)
=-=-=-=-=-=-=-=-=-=-=-=-=-=-=-=-=-=-=-=-=-=-=-=-=-=-=-=-=-=-=-=
Performing Scan: mmu-miR-124 vs ENSMUSG00000000142
=-=-=-=-=-=-=-=-=-=-=-=-=-=-=-=-=-=-=-=-=-=-=-=-=-=-=-=-=-=-=-=

   Forward:	Score: 126.000000  Q:1 to 17  R:28 to 50 Align Len (19) (73.68%) (73.68%)

   Query:    3' CCGUAAGUGG---CGCACGgaau 5'
                ||||  ||||   ||||||    
   Ref:      5' GGCAAGCACCTCGGCGTGCacca 3'

   Energy:  -22.120001 kCal/Mol

Scores for this hit:
>mmu-miR-124	ENSMUSG00000000142	126.00	-22.12	0.00	1 17	28 50	19	73.68%	73.68%

Score for this Scan:
Seq1,Seq2,Tot Score,Tot Energy,Max Score,Max Energy,Strand,Len1,Len2,Positions
>>mmu-miR-124	ENSMUSG00000000142	126.00	-22.12	126.00	-22.12	250	20	1388	 27
Complete

Read Sequence:ENSMUSG00000073478  RIKEN cDNA D730003I15 gene [Source:MarkerSymbol;Acc:MGI:1925971](77 nt)
=-=-=-=-=-=-=-=-=-=-=-=-=-=-=-=-=-=-=-=-=-=-=-=-=-=-=-=-=-=-=-=
Performing Scan: mmu-miR-124 vs ENSMUSG00000073478
=-=-=-=-=-=-=-=-=-=-=-=-=-=-=-=-=-=-=-=-=-=-=-=-=-=-=-=-=-=-=-=
Score for this Scan:
No Hits Found above Threshold
Complete

Read Sequence:ENSMUSG00000061815  RUN and FYVE domain containing 4 [Source:MarkerSymbol;Acc:MGI:3588214](477 nt)
=-=-=-=-=-=-=-=-=-=-=-=-=-=-=-=-=-=-=-=-=-=-=-=-=-=-=-=-=-=-=-=
Performing Scan: mmu-miR-124 vs ENSMUSG00000061815
=-=-=-=-=-=-=-=-=-=-=-=-=-=-=-=-=-=-=-=-=-=-=-=-=-=-=-=-=-=-=-=
Score for this Scan:
No Hits Found above Threshold
Complete

Read Sequence:ENSMUSG00000042500  eukaryotic translation initiation factor 2C, 4 [Source:MarkerSymbol;Acc:MGI:1924100](3682 nt)
=-=-=-=-=-=-=-=-=-=-=-=-=-=-=-=-=-=-=-=-=-=-=-=-=-=-=-=-=-=-=-=
Performing Scan: mmu-miR-124 vs ENSMUSG00000042500
=-=-=-=-=-=-=-=-=-=-=-=-=-=-=-=-=-=-=-=-=-=-=-=-=-=-=-=-=-=-=-=

   Forward:	Score: 124.000000  Q:9 to 18  R:2327 to 2346 Align Len (9) (77.78%) (100.00%)

   Query:    3' ccguaaguGGCGCACGGaau 5'
                        |:|:|||||   
   Ref:      5' tgagcgagCTGTGTGCCcgg 3'

   Energy:  -20.020000 kCal/Mol

Scores for this hit:
>mmu-miR-124	ENSMUSG00000042500	124.00	-20.02	0.00	9 18	2327 2346	9	77.78%	100.00%


   Forward:	Score: 106.000000  Q:1 to 21  R:311 to 333 Align Len (23) (69.57%) (78.26%)

   Query:    3' CCGUAAGUGGC---GCACGGAAU 5'
                ||:||||||||   |  |:||||
   Ref:      5' GGTATTCACCGCATCTAGTCTTA 3'

   Energy:  -26.290001 kCal/Mol

Scores for this hit:
>mmu-miR-124	ENSMUSG00000042500	106.00	-26.29	0.00	1 21	311 333	23	69.57%	78.26%

Score for this Scan:
Seq1,Seq2,Tot Score,Tot Energy,Max Score,Max Energy,Strand,Len1,Len2,Positions
>>mmu-miR-124	ENSMUSG00000042500	230.00	-46.31	124.00	-26.29	253	20	3682	 2326 310
Complete

Read Sequence:ENSMUSG00000027878  Notch gene homolog 2 (Drosophila) [Source:MarkerSymbol;Acc:MGI:97364](5 nt)
=-=-=-=-=-=-=-=-=-=-=-=-=-=-=-=-=-=-=-=-=-=-=-=-=-=-=-=-=-=-=-=
Performing Scan: mmu-miR-124 vs ENSMUSG00000027878
=-=-=-=-=-=-=-=-=-=-=-=-=-=-=-=-=-=-=-=-=-=-=-=-=-=-=-=-=-=-=-=
Score for this Scan:
No Hits Found above Threshold
Complete

Read Sequence:ENSMUSG00000020668  kinesin family member 3C [Source:MarkerSymbol;Acc:MGI:107979](3609 nt)
=-=-=-=-=-=-=-=-=-=-=-=-=-=-=-=-=-=-=-=-=-=-=-=-=-=-=-=-=-=-=-=
Performing Scan: mmu-miR-124 vs ENSMUSG00000020668
=-=-=-=-=-=-=-=-=-=-=-=-=-=-=-=-=-=-=-=-=-=-=-=-=-=-=-=-=-=-=-=
Score for this Scan:
No Hits Found above Threshold
Complete

Read Sequence:ENSMUSG00000031150  coiled-coil domain containing 120 [Source:RefSeq_peptide;Acc:NP_997085](1442 nt)
=-=-=-=-=-=-=-=-=-=-=-=-=-=-=-=-=-=-=-=-=-=-=-=-=-=-=-=-=-=-=-=
Performing Scan: mmu-miR-124 vs ENSMUSG00000031150
=-=-=-=-=-=-=-=-=-=-=-=-=-=-=-=-=-=-=-=-=-=-=-=-=-=-=-=-=-=-=-=
Score for this Scan:
No Hits Found above Threshold
Complete

Read Sequence:ENSMUSG00000029651  RIKEN cDNA C130038G02 gene [Source:MarkerSymbol;Acc:MGI:1915388](563 nt)
=-=-=-=-=-=-=-=-=-=-=-=-=-=-=-=-=-=-=-=-=-=-=-=-=-=-=-=-=-=-=-=
Performing Scan: mmu-miR-124 vs ENSMUSG00000029651
=-=-=-=-=-=-=-=-=-=-=-=-=-=-=-=-=-=-=-=-=-=-=-=-=-=-=-=-=-=-=-=
Score for this Scan:
No Hits Found above Threshold
Complete

Read Sequence:ENSMUSG00000021577  succinate dehydrogenase complex, subunit A, flavoprotein (Fp) [Source:MarkerSymbol;Acc:MGI:1914195](833 nt)
=-=-=-=-=-=-=-=-=-=-=-=-=-=-=-=-=-=-=-=-=-=-=-=-=-=-=-=-=-=-=-=
Performing Scan: mmu-miR-124 vs ENSMUSG00000021577
=-=-=-=-=-=-=-=-=-=-=-=-=-=-=-=-=-=-=-=-=-=-=-=-=-=-=-=-=-=-=-=

   Forward:	Score: 156.000000  Q:1 to 20  R:409 to 432 Align Len (23) (60.87%) (73.91%)

   Query:    3' CCGUAAGUGGC---G-CACGGAAu 5'
                ||:|  :|:||   | ||||||| 
   Ref:      5' GGTAAGTATCGAGCCAGTGCCTTg 3'

   Energy:  -23.150000 kCal/Mol

Scores for this hit:
>mmu-miR-124	ENSMUSG00000021577	156.00	-23.15	0.00	1 20	409 432	23	60.87%	73.91%

Score for this Scan:
Seq1,Seq2,Tot Score,Tot Energy,Max Score,Max Energy,Strand,Len1,Len2,Positions
>>mmu-miR-124	ENSMUSG00000021577	156.00	-23.15	156.00	-23.15	258	20	833	 408
Complete

Read Sequence:ENSMUSG00000046908  leukotriene B4 receptor 1 [Source:MarkerSymbol;Acc:MGI:1309472](195 nt)
=-=-=-=-=-=-=-=-=-=-=-=-=-=-=-=-=-=-=-=-=-=-=-=-=-=-=-=-=-=-=-=
Performing Scan: mmu-miR-124 vs ENSMUSG00000046908
=-=-=-=-=-=-=-=-=-=-=-=-=-=-=-=-=-=-=-=-=-=-=-=-=-=-=-=-=-=-=-=
Score for this Scan:
No Hits Found above Threshold
Complete

Read Sequence:ENSMUSG00000070304  sodium channel, voltage-gated, type II, beta [Source:MarkerSymbol;Acc:MGI:106921](3171 nt)
=-=-=-=-=-=-=-=-=-=-=-=-=-=-=-=-=-=-=-=-=-=-=-=-=-=-=-=-=-=-=-=
Performing Scan: mmu-miR-124 vs ENSMUSG00000070304
=-=-=-=-=-=-=-=-=-=-=-=-=-=-=-=-=-=-=-=-=-=-=-=-=-=-=-=-=-=-=-=

   Forward:	Score: 123.000000  Q:1 to 21  R:1914 to 1950 Align Len (37) (48.65%) (48.65%)

   Query:    3' CCGUAAGUGG----------------CG-CACGGAAU 5'
                ||||| ||||                || || |||||
   Ref:      5' GGCATACACCACCACCGCCCAGCTAAGCTGTCCCTTA 3'

   Energy:  -22.360001 kCal/Mol

Scores for this hit:
>mmu-miR-124	ENSMUSG00000070304	123.00	-22.36	0.00	1 21	1914 1950	37	48.65%	48.65%

Score for this Scan:
Seq1,Seq2,Tot Score,Tot Energy,Max Score,Max Energy,Strand,Len1,Len2,Positions
>>mmu-miR-124	ENSMUSG00000070304	123.00	-22.36	123.00	-22.36	260	20	3171	 1913
Complete

Read Sequence:ENSMUSG00000050954  zinc finger protein 169 [Source:MarkerSymbol;Acc:MGI:1915161](1795 nt)
=-=-=-=-=-=-=-=-=-=-=-=-=-=-=-=-=-=-=-=-=-=-=-=-=-=-=-=-=-=-=-=
Performing Scan: mmu-miR-124 vs ENSMUSG00000050954
=-=-=-=-=-=-=-=-=-=-=-=-=-=-=-=-=-=-=-=-=-=-=-=-=-=-=-=-=-=-=-=
Score for this Scan:
No Hits Found above Threshold
Complete

Read Sequence:ENSMUSG00000048106  RIKEN cDNA 4632415L05 gene [Source:MarkerSymbol;Acc:MGI:1918058](3633 nt)
=-=-=-=-=-=-=-=-=-=-=-=-=-=-=-=-=-=-=-=-=-=-=-=-=-=-=-=-=-=-=-=
Performing Scan: mmu-miR-124 vs ENSMUSG00000048106
=-=-=-=-=-=-=-=-=-=-=-=-=-=-=-=-=-=-=-=-=-=-=-=-=-=-=-=-=-=-=-=
Score for this Scan:
No Hits Found above Threshold
Complete

Read Sequence:ENSMUSG00000030935  acyl-CoA synthetase medium-chain family member 3 [Source:MarkerSymbol;Acc:MGI:99538](529 nt)
=-=-=-=-=-=-=-=-=-=-=-=-=-=-=-=-=-=-=-=-=-=-=-=-=-=-=-=-=-=-=-=
Performing Scan: mmu-miR-124 vs ENSMUSG00000030935
=-=-=-=-=-=-=-=-=-=-=-=-=-=-=-=-=-=-=-=-=-=-=-=-=-=-=-=-=-=-=-=
Score for this Scan:
No Hits Found above Threshold
Complete

Read Sequence:ENSMUSG00000004530  coronin, actin binding protein 1C [Source:MarkerSymbol;Acc:MGI:1345964](1910 nt)
=-=-=-=-=-=-=-=-=-=-=-=-=-=-=-=-=-=-=-=-=-=-=-=-=-=-=-=-=-=-=-=
Performing Scan: mmu-miR-124 vs ENSMUSG00000004530
=-=-=-=-=-=-=-=-=-=-=-=-=-=-=-=-=-=-=-=-=-=-=-=-=-=-=-=-=-=-=-=

   Forward:	Score: 114.000000  Q:3 to 17  R:976 to 995 Align Len (14) (71.43%) (85.71%)

   Query:    3' ccGUAAGUGGCGCACGgaau 5'
                  ||  |||:|:||||    
   Ref:      5' ccCAGGCACTGTGTGCacag 3'

   Energy:  -20.190001 kCal/Mol

Scores for this hit:
>mmu-miR-124	ENSMUSG00000004530	114.00	-20.19	0.00	3 17	976 995	14	71.43%	85.71%

Score for this Scan:
Seq1,Seq2,Tot Score,Tot Energy,Max Score,Max Energy,Strand,Len1,Len2,Positions
>>mmu-miR-124	ENSMUSG00000004530	114.00	-20.19	114.00	-20.19	264	20	1910	 975
Complete

Read Sequence:ENSMUSG00000003948  monocyte to macrophage differentiation-associated [Source:MarkerSymbol;Acc:MGI:1914718](1709 nt)
=-=-=-=-=-=-=-=-=-=-=-=-=-=-=-=-=-=-=-=-=-=-=-=-=-=-=-=-=-=-=-=
Performing Scan: mmu-miR-124 vs ENSMUSG00000003948
=-=-=-=-=-=-=-=-=-=-=-=-=-=-=-=-=-=-=-=-=-=-=-=-=-=-=-=-=-=-=-=
Score for this Scan:
No Hits Found above Threshold
Complete

Read Sequence:ENSMUSG00000031485  proline synthetase co-transcribed [Source:MarkerSymbol;Acc:MGI:1891207](924 nt)
=-=-=-=-=-=-=-=-=-=-=-=-=-=-=-=-=-=-=-=-=-=-=-=-=-=-=-=-=-=-=-=
Performing Scan: mmu-miR-124 vs ENSMUSG00000031485
=-=-=-=-=-=-=-=-=-=-=-=-=-=-=-=-=-=-=-=-=-=-=-=-=-=-=-=-=-=-=-=

   Forward:	Score: 133.000000  Q:1 to 18  R:486 to 510 Align Len (22) (68.18%) (72.73%)

   Query:    3' CCGU-A-AGUGG---CGCACGGaau 5'
                |||| | |||:|   | |||||   
   Ref:      5' GGCAGTGTCATCGGGGAGTGCCcgt 3'

   Energy:  -22.760000 kCal/Mol

Scores for this hit:
>mmu-miR-124	ENSMUSG00000031485	133.00	-22.76	0.00	1 18	486 510	22	68.18%	72.73%

Score for this Scan:
Seq1,Seq2,Tot Score,Tot Energy,Max Score,Max Energy,Strand,Len1,Len2,Positions
>>mmu-miR-124	ENSMUSG00000031485	133.00	-22.76	133.00	-22.76	266	20	924	 485
Complete

Read Sequence:ENSMUSG00000029657  heat shock protein 110 [Source:MarkerSymbol;Acc:MGI:105053](662 nt)
=-=-=-=-=-=-=-=-=-=-=-=-=-=-=-=-=-=-=-=-=-=-=-=-=-=-=-=-=-=-=-=
Performing Scan: mmu-miR-124 vs ENSMUSG00000029657
=-=-=-=-=-=-=-=-=-=-=-=-=-=-=-=-=-=-=-=-=-=-=-=-=-=-=-=-=-=-=-=
Score for this Scan:
No Hits Found above Threshold
Complete

Read Sequence:ENSMUSG00000028779  penta-EF hand domain containing 1 [Source:MarkerSymbol;Acc:MGI:1915148](652 nt)
=-=-=-=-=-=-=-=-=-=-=-=-=-=-=-=-=-=-=-=-=-=-=-=-=-=-=-=-=-=-=-=
Performing Scan: mmu-miR-124 vs ENSMUSG00000028779
=-=-=-=-=-=-=-=-=-=-=-=-=-=-=-=-=-=-=-=-=-=-=-=-=-=-=-=-=-=-=-=
Score for this Scan:
No Hits Found above Threshold
Complete

Read Sequence:ENSMUSG00000036087  SLAIN motif family, member 2 [Source:MarkerSymbol;Acc:MGI:1923241](2762 nt)
=-=-=-=-=-=-=-=-=-=-=-=-=-=-=-=-=-=-=-=-=-=-=-=-=-=-=-=-=-=-=-=
Performing Scan: mmu-miR-124 vs ENSMUSG00000036087
=-=-=-=-=-=-=-=-=-=-=-=-=-=-=-=-=-=-=-=-=-=-=-=-=-=-=-=-=-=-=-=
Score for this Scan:
No Hits Found above Threshold
Complete

Read Sequence:ENSMUSG00000020319  expressed sequence AV249152 [Source:MarkerSymbol;Acc:MGI:2144467](160 nt)
=-=-=-=-=-=-=-=-=-=-=-=-=-=-=-=-=-=-=-=-=-=-=-=-=-=-=-=-=-=-=-=
Performing Scan: mmu-miR-124 vs ENSMUSG00000020319
=-=-=-=-=-=-=-=-=-=-=-=-=-=-=-=-=-=-=-=-=-=-=-=-=-=-=-=-=-=-=-=
Score for this Scan:
No Hits Found above Threshold
Complete

Read Sequence:ENSMUSG00000020130  TBC1 domain family, member 15 [Source:MarkerSymbol;Acc:MGI:1913937](1094 nt)
=-=-=-=-=-=-=-=-=-=-=-=-=-=-=-=-=-=-=-=-=-=-=-=-=-=-=-=-=-=-=-=
Performing Scan: mmu-miR-124 vs ENSMUSG00000020130
=-=-=-=-=-=-=-=-=-=-=-=-=-=-=-=-=-=-=-=-=-=-=-=-=-=-=-=-=-=-=-=
Score for this Scan:
No Hits Found above Threshold
Complete

Read Sequence:ENSMUSG00000035671  zinc finger, SWIM domain containing 4 [Source:MarkerSymbol;Acc:MGI:2443726](1268 nt)
=-=-=-=-=-=-=-=-=-=-=-=-=-=-=-=-=-=-=-=-=-=-=-=-=-=-=-=-=-=-=-=
Performing Scan: mmu-miR-124 vs ENSMUSG00000035671
=-=-=-=-=-=-=-=-=-=-=-=-=-=-=-=-=-=-=-=-=-=-=-=-=-=-=-=-=-=-=-=

   Forward:	Score: 145.000000  Q:3 to 19  R:108 to 129 Align Len (18) (66.67%) (83.33%)

   Query:    3' ccGUAAG--UGGCGCACGGAau 5'
                  |||||  : :|:||||||  
   Ref:      5' atCATTCCAGGTGTGTGCCTag 3'

   Energy:  -20.190001 kCal/Mol

Scores for this hit:
>mmu-miR-124	ENSMUSG00000035671	145.00	-20.19	0.00	3 19	108 129	18	66.67%	83.33%

Score for this Scan:
Seq1,Seq2,Tot Score,Tot Energy,Max Score,Max Energy,Strand,Len1,Len2,Positions
>>mmu-miR-124	ENSMUSG00000035671	145.00	-20.19	145.00	-20.19	272	20	1268	 107
Complete

Read Sequence:ENSMUSG00000030382  solute carrier family 27 (fatty acid transporter), member 5 [Source:MarkerSymbol;Acc:MGI:1347100](130 nt)
=-=-=-=-=-=-=-=-=-=-=-=-=-=-=-=-=-=-=-=-=-=-=-=-=-=-=-=-=-=-=-=
Performing Scan: mmu-miR-124 vs ENSMUSG00000030382
=-=-=-=-=-=-=-=-=-=-=-=-=-=-=-=-=-=-=-=-=-=-=-=-=-=-=-=-=-=-=-=
Score for this Scan:
No Hits Found above Threshold
Complete

Read Sequence:ENSMUSG00000021200  ankyrin repeat and SOCS box-containing protein 2 [Source:MarkerSymbol;Acc:MGI:1929743](396 nt)
=-=-=-=-=-=-=-=-=-=-=-=-=-=-=-=-=-=-=-=-=-=-=-=-=-=-=-=-=-=-=-=
Performing Scan: mmu-miR-124 vs ENSMUSG00000021200
=-=-=-=-=-=-=-=-=-=-=-=-=-=-=-=-=-=-=-=-=-=-=-=-=-=-=-=-=-=-=-=
Score for this Scan:
No Hits Found above Threshold
Complete

Read Sequence:ENSMUSG00000034968  ladybird homeobox homolog 2 (Drosophila) [Source:MarkerSymbol;Acc:MGI:1342288](170 nt)
=-=-=-=-=-=-=-=-=-=-=-=-=-=-=-=-=-=-=-=-=-=-=-=-=-=-=-=-=-=-=-=
Performing Scan: mmu-miR-124 vs ENSMUSG00000034968
=-=-=-=-=-=-=-=-=-=-=-=-=-=-=-=-=-=-=-=-=-=-=-=-=-=-=-=-=-=-=-=
Score for this Scan:
No Hits Found above Threshold
Complete

Read Sequence:ENSMUSG00000073433  Rho GDP dissociation inhibitor (GDI) gamma [Source:MarkerSymbol;Acc:MGI:108430](147 nt)
=-=-=-=-=-=-=-=-=-=-=-=-=-=-=-=-=-=-=-=-=-=-=-=-=-=-=-=-=-=-=-=
Performing Scan: mmu-miR-124 vs ENSMUSG00000073433
=-=-=-=-=-=-=-=-=-=-=-=-=-=-=-=-=-=-=-=-=-=-=-=-=-=-=-=-=-=-=-=
Score for this Scan:
No Hits Found above Threshold
Complete

Read Sequence:ENSMUSG00000032125  roundabout homolog 4 (Drosophila) [Source:MarkerSymbol;Acc:MGI:1921394](635 nt)
=-=-=-=-=-=-=-=-=-=-=-=-=-=-=-=-=-=-=-=-=-=-=-=-=-=-=-=-=-=-=-=
Performing Scan: mmu-miR-124 vs ENSMUSG00000032125
=-=-=-=-=-=-=-=-=-=-=-=-=-=-=-=-=-=-=-=-=-=-=-=-=-=-=-=-=-=-=-=
Score for this Scan:
No Hits Found above Threshold
Complete

Read Sequence:ENSMUSG00000073313  Similar to CG5104. [Source:Uniprot/SPTREMBL;Acc:A0A4V6](1960 nt)
=-=-=-=-=-=-=-=-=-=-=-=-=-=-=-=-=-=-=-=-=-=-=-=-=-=-=-=-=-=-=-=
Performing Scan: mmu-miR-124 vs ENSMUSG00000073313
=-=-=-=-=-=-=-=-=-=-=-=-=-=-=-=-=-=-=-=-=-=-=-=-=-=-=-=-=-=-=-=

   Forward:	Score: 145.000000  Q:2 to 20  R:192 to 211 Align Len (18) (66.67%) (83.33%)

   Query:    3' cCGUAAGUGGCGCACGGAAu 5'
                 |||  | |:|:||||:|| 
   Ref:      5' tGCAGACTCTGTGTGCTTTg 3'

   Energy:  -21.969999 kCal/Mol

Scores for this hit:
>mmu-miR-124	ENSMUSG00000073313	145.00	-21.97	0.00	2 20	192 211	18	66.67%	83.33%

Score for this Scan:
Seq1,Seq2,Tot Score,Tot Energy,Max Score,Max Energy,Strand,Len1,Len2,Positions
>>mmu-miR-124	ENSMUSG00000073313	145.00	-21.97	145.00	-21.97	278	20	1960	 191
Complete

Read Sequence:ENSMUSG00000020642  ring finger protein 144 [Source:MarkerSymbol;Acc:MGI:1344401](1134 nt)
=-=-=-=-=-=-=-=-=-=-=-=-=-=-=-=-=-=-=-=-=-=-=-=-=-=-=-=-=-=-=-=
Performing Scan: mmu-miR-124 vs ENSMUSG00000020642
=-=-=-=-=-=-=-=-=-=-=-=-=-=-=-=-=-=-=-=-=-=-=-=-=-=-=-=-=-=-=-=
Score for this Scan:
No Hits Found above Threshold
Complete

Read Sequence:ENSMUSG00000020806  rhomboid 5 homolog 2 (Drosophila) [Source:MarkerSymbol;Acc:MGI:2442473](854 nt)
=-=-=-=-=-=-=-=-=-=-=-=-=-=-=-=-=-=-=-=-=-=-=-=-=-=-=-=-=-=-=-=
Performing Scan: mmu-miR-124 vs ENSMUSG00000020806
=-=-=-=-=-=-=-=-=-=-=-=-=-=-=-=-=-=-=-=-=-=-=-=-=-=-=-=-=-=-=-=
Score for this Scan:
No Hits Found above Threshold
Complete

Read Sequence:ENSMUSG00000013418  beta-1,4-N-acetyl-galactosaminyl transferase 2 [Source:MarkerSymbol;Acc:MGI:1342058](2437 nt)
=-=-=-=-=-=-=-=-=-=-=-=-=-=-=-=-=-=-=-=-=-=-=-=-=-=-=-=-=-=-=-=
Performing Scan: mmu-miR-124 vs ENSMUSG00000013418
=-=-=-=-=-=-=-=-=-=-=-=-=-=-=-=-=-=-=-=-=-=-=-=-=-=-=-=-=-=-=-=
Score for this Scan:
No Hits Found above Threshold
Complete

Read Sequence:ENSMUSG00000066072  cytochrome P450, family 4, subfamily a, polypeptide 10 [Source:MarkerSymbol;Acc:MGI:88611](518 nt)
=-=-=-=-=-=-=-=-=-=-=-=-=-=-=-=-=-=-=-=-=-=-=-=-=-=-=-=-=-=-=-=
Performing Scan: mmu-miR-124 vs ENSMUSG00000066072
=-=-=-=-=-=-=-=-=-=-=-=-=-=-=-=-=-=-=-=-=-=-=-=-=-=-=-=-=-=-=-=
Score for this Scan:
No Hits Found above Threshold
Complete

Read Sequence:ENSMUSG00000073979  olfactory receptor 547 [Source:MarkerSymbol;Acc:MGI:3030381](4 nt)
=-=-=-=-=-=-=-=-=-=-=-=-=-=-=-=-=-=-=-=-=-=-=-=-=-=-=-=-=-=-=-=
Performing Scan: mmu-miR-124 vs ENSMUSG00000073979
=-=-=-=-=-=-=-=-=-=-=-=-=-=-=-=-=-=-=-=-=-=-=-=-=-=-=-=-=-=-=-=
Score for this Scan:
No Hits Found above Threshold
Complete

Read Sequence:ENSMUSG00000026791  solute carrier family 2, (facilitated glucose transporter), member 8 [Source:MarkerSymbol;Acc:MGI:1860103](607 nt)
=-=-=-=-=-=-=-=-=-=-=-=-=-=-=-=-=-=-=-=-=-=-=-=-=-=-=-=-=-=-=-=
Performing Scan: mmu-miR-124 vs ENSMUSG00000026791
=-=-=-=-=-=-=-=-=-=-=-=-=-=-=-=-=-=-=-=-=-=-=-=-=-=-=-=-=-=-=-=
Score for this Scan:
No Hits Found above Threshold
Complete

Read Sequence:ENSMUSG00000066635  RIKEN cDNA C230081A13 gene [Source:MarkerSymbol;Acc:MGI:2442366](5317 nt)
=-=-=-=-=-=-=-=-=-=-=-=-=-=-=-=-=-=-=-=-=-=-=-=-=-=-=-=-=-=-=-=
Performing Scan: mmu-miR-124 vs ENSMUSG00000066635
=-=-=-=-=-=-=-=-=-=-=-=-=-=-=-=-=-=-=-=-=-=-=-=-=-=-=-=-=-=-=-=

   Forward:	Score: 124.000000  Q:1 to 19  R:693 to 710 Align Len (18) (77.78%) (83.33%)

   Query:    3' CCGUAAGUGGCGCACGGAau 5'
                ||:| ||||||  |||||  
   Ref:      5' GGTA-TCACCG-ATGCCTca 3'

   Energy:  -22.709999 kCal/Mol

Scores for this hit:
>mmu-miR-124	ENSMUSG00000066635	124.00	-22.71	0.00	1 19	693 710	18	77.78%	83.33%

Score for this Scan:
Seq1,Seq2,Tot Score,Tot Energy,Max Score,Max Energy,Strand,Len1,Len2,Positions
>>mmu-miR-124	ENSMUSG00000066635	124.00	-22.71	124.00	-22.71	285	20	5317	 692
Complete

Read Sequence:ENSMUSG00000058743  potassium inwardly-rectifying channel, subfamily J, member 14 [Source:MarkerSymbol;Acc:MGI:2384820](1155 nt)
=-=-=-=-=-=-=-=-=-=-=-=-=-=-=-=-=-=-=-=-=-=-=-=-=-=-=-=-=-=-=-=
Performing Scan: mmu-miR-124 vs ENSMUSG00000058743
=-=-=-=-=-=-=-=-=-=-=-=-=-=-=-=-=-=-=-=-=-=-=-=-=-=-=-=-=-=-=-=
Score for this Scan:
No Hits Found above Threshold
Complete

Read Sequence:ENSMUSG00000054320  leucine rich repeat containing 36 [Source:MarkerSymbol;Acc:MGI:2448585](111 nt)
=-=-=-=-=-=-=-=-=-=-=-=-=-=-=-=-=-=-=-=-=-=-=-=-=-=-=-=-=-=-=-=
Performing Scan: mmu-miR-124 vs ENSMUSG00000054320
=-=-=-=-=-=-=-=-=-=-=-=-=-=-=-=-=-=-=-=-=-=-=-=-=-=-=-=-=-=-=-=
Score for this Scan:
No Hits Found above Threshold
Complete

Read Sequence:ENSMUSG00000003531  DiGeorge syndrome critical region gene 6 [Source:MarkerSymbol;Acc:MGI:1202877](402 nt)
=-=-=-=-=-=-=-=-=-=-=-=-=-=-=-=-=-=-=-=-=-=-=-=-=-=-=-=-=-=-=-=
Performing Scan: mmu-miR-124 vs ENSMUSG00000003531
=-=-=-=-=-=-=-=-=-=-=-=-=-=-=-=-=-=-=-=-=-=-=-=-=-=-=-=-=-=-=-=
Score for this Scan:
No Hits Found above Threshold
Complete

Read Sequence:ENSMUSG00000035835  cDNA sequence BC005764 [Source:MarkerSymbol;Acc:MGI:2388640](1195 nt)
=-=-=-=-=-=-=-=-=-=-=-=-=-=-=-=-=-=-=-=-=-=-=-=-=-=-=-=-=-=-=-=
Performing Scan: mmu-miR-124 vs ENSMUSG00000035835
=-=-=-=-=-=-=-=-=-=-=-=-=-=-=-=-=-=-=-=-=-=-=-=-=-=-=-=-=-=-=-=

   Forward:	Score: 116.000000  Q:7 to 17  R:258 to 277 Align Len (10) (90.00%) (100.00%)

   Query:    3' ccguaaGUGGCGCACGgaau 5'
                      |||:||||||    
   Ref:      5' ctgaggCACTGCGTGCacag 3'

   Energy:  -20.340000 kCal/Mol

Scores for this hit:
>mmu-miR-124	ENSMUSG00000035835	116.00	-20.34	0.00	7 17	258 277	10	90.00%	100.00%

Score for this Scan:
Seq1,Seq2,Tot Score,Tot Energy,Max Score,Max Energy,Strand,Len1,Len2,Positions
>>mmu-miR-124	ENSMUSG00000035835	116.00	-20.34	116.00	-20.34	289	20	1195	 257
Complete

Read Sequence:ENSMUSG00000073832  major urinary protein 1 [Source:MarkerSymbol;Acc:MGI:97233](277 nt)
=-=-=-=-=-=-=-=-=-=-=-=-=-=-=-=-=-=-=-=-=-=-=-=-=-=-=-=-=-=-=-=
Performing Scan: mmu-miR-124 vs ENSMUSG00000073832
=-=-=-=-=-=-=-=-=-=-=-=-=-=-=-=-=-=-=-=-=-=-=-=-=-=-=-=-=-=-=-=
Score for this Scan:
No Hits Found above Threshold
Complete

Read Sequence:ENSMUSG00000019734  transmembrane channel-like gene family 4 [Source:MarkerSymbol;Acc:MGI:2669035](1034 nt)
=-=-=-=-=-=-=-=-=-=-=-=-=-=-=-=-=-=-=-=-=-=-=-=-=-=-=-=-=-=-=-=
Performing Scan: mmu-miR-124 vs ENSMUSG00000019734
=-=-=-=-=-=-=-=-=-=-=-=-=-=-=-=-=-=-=-=-=-=-=-=-=-=-=-=-=-=-=-=
Score for this Scan:
No Hits Found above Threshold
Complete

Read Sequence:ENSMUSG00000031636  PDZ and LIM domain 3 [Source:MarkerSymbol;Acc:MGI:1859274](532 nt)
=-=-=-=-=-=-=-=-=-=-=-=-=-=-=-=-=-=-=-=-=-=-=-=-=-=-=-=-=-=-=-=
Performing Scan: mmu-miR-124 vs ENSMUSG00000031636
=-=-=-=-=-=-=-=-=-=-=-=-=-=-=-=-=-=-=-=-=-=-=-=-=-=-=-=-=-=-=-=
Score for this Scan:
No Hits Found above Threshold
Complete

Read Sequence:ENSMUSG00000058441  pannexin 2 [Source:MarkerSymbol;Acc:MGI:1890615](1209 nt)
=-=-=-=-=-=-=-=-=-=-=-=-=-=-=-=-=-=-=-=-=-=-=-=-=-=-=-=-=-=-=-=
Performing Scan: mmu-miR-124 vs ENSMUSG00000058441
=-=-=-=-=-=-=-=-=-=-=-=-=-=-=-=-=-=-=-=-=-=-=-=-=-=-=-=-=-=-=-=

   Forward:	Score: 137.000000  Q:2 to 19  R:657 to 679 Align Len (20) (80.00%) (80.00%)

   Query:    3' cCGU--AAGUGGCGCA-CGGAau 5'
                 |||  ||| |||||| ||||  
   Ref:      5' tGCACTTTCTCCGCGTAGCCTga 3'

   Energy:  -22.780001 kCal/Mol

Scores for this hit:
>mmu-miR-124	ENSMUSG00000058441	137.00	-22.78	0.00	2 19	657 679	20	80.00%	80.00%

Score for this Scan:
Seq1,Seq2,Tot Score,Tot Energy,Max Score,Max Energy,Strand,Len1,Len2,Positions
>>mmu-miR-124	ENSMUSG00000058441	137.00	-22.78	137.00	-22.78	293	20	1209	 656
Complete

Read Sequence:ENSMUSG00000071172  splicing factor, arginine/serine-rich 3 (SRp20) [Source:MarkerSymbol;Acc:MGI:98285](1955 nt)
=-=-=-=-=-=-=-=-=-=-=-=-=-=-=-=-=-=-=-=-=-=-=-=-=-=-=-=-=-=-=-=
Performing Scan: mmu-miR-124 vs ENSMUSG00000071172
=-=-=-=-=-=-=-=-=-=-=-=-=-=-=-=-=-=-=-=-=-=-=-=-=-=-=-=-=-=-=-=
Score for this Scan:
No Hits Found above Threshold
Complete

Read Sequence:ENSMUSG00000028184  latrophilin 2 [Source:MarkerSymbol;Acc:MGI:2139714](1318 nt)
=-=-=-=-=-=-=-=-=-=-=-=-=-=-=-=-=-=-=-=-=-=-=-=-=-=-=-=-=-=-=-=
Performing Scan: mmu-miR-124 vs ENSMUSG00000028184
=-=-=-=-=-=-=-=-=-=-=-=-=-=-=-=-=-=-=-=-=-=-=-=-=-=-=-=-=-=-=-=

   Forward:	Score: 101.000000  Q:1 to 18  R:852 to 870 Align Len (17) (64.71%) (88.24%)

   Query:    3' CCGUAAGUGGCGCACGGaau 5'
                |||:| ::|:||| |||   
   Ref:      5' GGCGTCTGCTGCG-GCCact 3'

   Energy:  -22.530001 kCal/Mol

Scores for this hit:
>mmu-miR-124	ENSMUSG00000028184	101.00	-22.53	0.00	1 18	852 870	17	64.71%	88.24%

Score for this Scan:
Seq1,Seq2,Tot Score,Tot Energy,Max Score,Max Energy,Strand,Len1,Len2,Positions
>>mmu-miR-124	ENSMUSG00000028184	101.00	-22.53	101.00	-22.53	295	20	1318	 851
Complete

Read Sequence:ENSMUSG00000043670  DIRAS family, GTP-binding RAS-like 1 [Source:MarkerSymbol;Acc:MGI:2183442](2229 nt)
=-=-=-=-=-=-=-=-=-=-=-=-=-=-=-=-=-=-=-=-=-=-=-=-=-=-=-=-=-=-=-=
Performing Scan: mmu-miR-124 vs ENSMUSG00000043670
=-=-=-=-=-=-=-=-=-=-=-=-=-=-=-=-=-=-=-=-=-=-=-=-=-=-=-=-=-=-=-=
Score for this Scan:
No Hits Found above Threshold
Complete

Read Sequence:ENSMUSG00000046020  protein O-fucosyltransferase 1 [Source:MarkerSymbol;Acc:MGI:2153207](4370 nt)
=-=-=-=-=-=-=-=-=-=-=-=-=-=-=-=-=-=-=-=-=-=-=-=-=-=-=-=-=-=-=-=
Performing Scan: mmu-miR-124 vs ENSMUSG00000046020
=-=-=-=-=-=-=-=-=-=-=-=-=-=-=-=-=-=-=-=-=-=-=-=-=-=-=-=-=-=-=-=
Score for this Scan:
No Hits Found above Threshold
Complete

Read Sequence:ENSMUSG00000029387  general transcription factor IIH, polypeptide 3 [Source:MarkerSymbol;Acc:MGI:1277143](1693 nt)
=-=-=-=-=-=-=-=-=-=-=-=-=-=-=-=-=-=-=-=-=-=-=-=-=-=-=-=-=-=-=-=
Performing Scan: mmu-miR-124 vs ENSMUSG00000029387
=-=-=-=-=-=-=-=-=-=-=-=-=-=-=-=-=-=-=-=-=-=-=-=-=-=-=-=-=-=-=-=
Score for this Scan:
No Hits Found above Threshold
Complete

Read Sequence:ENSMUSG00000054843  attractin like 1 [Source:MarkerSymbol;Acc:MGI:2147749](2129 nt)
=-=-=-=-=-=-=-=-=-=-=-=-=-=-=-=-=-=-=-=-=-=-=-=-=-=-=-=-=-=-=-=
Performing Scan: mmu-miR-124 vs ENSMUSG00000054843
=-=-=-=-=-=-=-=-=-=-=-=-=-=-=-=-=-=-=-=-=-=-=-=-=-=-=-=-=-=-=-=

   Forward:	Score: 122.000000  Q:2 to 20  R:58 to 75 Align Len (18) (72.22%) (77.78%)

   Query:    3' cCGUAAGUGGCGCACGGAAu 5'
                 || | | |:||| ||||| 
   Ref:      5' aGC-TGCTCTGCG-GCCTTg 3'

   Energy:  -20.639999 kCal/Mol

Scores for this hit:
>mmu-miR-124	ENSMUSG00000054843	122.00	-20.64	0.00	2 20	58 75	18	72.22%	77.78%


   Forward:	Score: 119.000000  Q:2 to 21  R:1523 to 1545 Align Len (22) (72.73%) (77.27%)

   Query:    3' cCGUA-AGUGG--CGCACGGAAU 5'
                 |||| |||||  |  ||:||||
   Ref:      5' tGCATCTCACCATGACTGTCTTA 3'

   Energy:  -20.250000 kCal/Mol

Scores for this hit:
>mmu-miR-124	ENSMUSG00000054843	119.00	-20.25	0.00	2 21	1523 1545	22	72.73%	77.27%

Score for this Scan:
Seq1,Seq2,Tot Score,Tot Energy,Max Score,Max Energy,Strand,Len1,Len2,Positions
>>mmu-miR-124	ENSMUSG00000054843	241.00	-40.89	122.00	-20.64	299	20	2129	 57 1522
Complete

Read Sequence:ENSMUSG00000052783  G protein-coupled receptor kinase 2, groucho gene related (Drosophila) [Source:MarkerSymbol;Acc:MGI:95801](109 nt)
=-=-=-=-=-=-=-=-=-=-=-=-=-=-=-=-=-=-=-=-=-=-=-=-=-=-=-=-=-=-=-=
Performing Scan: mmu-miR-124 vs ENSMUSG00000052783
=-=-=-=-=-=-=-=-=-=-=-=-=-=-=-=-=-=-=-=-=-=-=-=-=-=-=-=-=-=-=-=
Score for this Scan:
No Hits Found above Threshold
Complete

Read Sequence:ENSMUSG00000018570  RIKEN cDNA 2810408A11 gene [Source:MarkerSymbol;Acc:MGI:1917669](126 nt)
=-=-=-=-=-=-=-=-=-=-=-=-=-=-=-=-=-=-=-=-=-=-=-=-=-=-=-=-=-=-=-=
Performing Scan: mmu-miR-124 vs ENSMUSG00000018570
=-=-=-=-=-=-=-=-=-=-=-=-=-=-=-=-=-=-=-=-=-=-=-=-=-=-=-=-=-=-=-=
Score for this Scan:
No Hits Found above Threshold
Complete

Read Sequence:ENSMUSG00000044350  RIKEN cDNA 9030625A04 gene [Source:MarkerSymbol;Acc:MGI:2445077](775 nt)
=-=-=-=-=-=-=-=-=-=-=-=-=-=-=-=-=-=-=-=-=-=-=-=-=-=-=-=-=-=-=-=
Performing Scan: mmu-miR-124 vs ENSMUSG00000044350
=-=-=-=-=-=-=-=-=-=-=-=-=-=-=-=-=-=-=-=-=-=-=-=-=-=-=-=-=-=-=-=
Score for this Scan:
No Hits Found above Threshold
Complete

Read Sequence:ENSMUSG00000027843  protein tyrosine phosphatase, non-receptor type 22 (lymphoid) [Source:MarkerSymbol;Acc:MGI:107170](207 nt)
=-=-=-=-=-=-=-=-=-=-=-=-=-=-=-=-=-=-=-=-=-=-=-=-=-=-=-=-=-=-=-=
Performing Scan: mmu-miR-124 vs ENSMUSG00000027843
=-=-=-=-=-=-=-=-=-=-=-=-=-=-=-=-=-=-=-=-=-=-=-=-=-=-=-=-=-=-=-=
Score for this Scan:
No Hits Found above Threshold
Complete

Read Sequence:ENSMUSG00000024896  multiple inositol polyphosphate histidine phosphatase 1 [Source:MarkerSymbol;Acc:MGI:1336159](985 nt)
=-=-=-=-=-=-=-=-=-=-=-=-=-=-=-=-=-=-=-=-=-=-=-=-=-=-=-=-=-=-=-=
Performing Scan: mmu-miR-124 vs ENSMUSG00000024896
=-=-=-=-=-=-=-=-=-=-=-=-=-=-=-=-=-=-=-=-=-=-=-=-=-=-=-=-=-=-=-=
Score for this Scan:
No Hits Found above Threshold
Complete

Read Sequence:ENSMUSG00000004668  ATP-binding cassette, sub-family A (ABC1), member 13 [Source:MarkerSymbol;Acc:MGI:2388707](255 nt)
=-=-=-=-=-=-=-=-=-=-=-=-=-=-=-=-=-=-=-=-=-=-=-=-=-=-=-=-=-=-=-=
Performing Scan: mmu-miR-124 vs ENSMUSG00000004668
=-=-=-=-=-=-=-=-=-=-=-=-=-=-=-=-=-=-=-=-=-=-=-=-=-=-=-=-=-=-=-=
Score for this Scan:
No Hits Found above Threshold
Complete

Read Sequence:ENSMUSG00000043162  phosphatidylinositol glycan anchor biosynthesis, class Y [Source:MarkerSymbol;Acc:MGI:1913709](3161 nt)
=-=-=-=-=-=-=-=-=-=-=-=-=-=-=-=-=-=-=-=-=-=-=-=-=-=-=-=-=-=-=-=
Performing Scan: mmu-miR-124 vs ENSMUSG00000043162
=-=-=-=-=-=-=-=-=-=-=-=-=-=-=-=-=-=-=-=-=-=-=-=-=-=-=-=-=-=-=-=
Score for this Scan:
No Hits Found above Threshold
Complete

Read Sequence:ENSMUSG00000050650  MAS-related GPR, member A1 [Source:MarkerSymbol;Acc:MGI:3033095](59 nt)
=-=-=-=-=-=-=-=-=-=-=-=-=-=-=-=-=-=-=-=-=-=-=-=-=-=-=-=-=-=-=-=
Performing Scan: mmu-miR-124 vs ENSMUSG00000050650
=-=-=-=-=-=-=-=-=-=-=-=-=-=-=-=-=-=-=-=-=-=-=-=-=-=-=-=-=-=-=-=
Score for this Scan:
No Hits Found above Threshold
Complete

Read Sequence:ENSMUSG00000020067  myopalladin [Source:MarkerSymbol;Acc:MGI:1916052](1062 nt)
=-=-=-=-=-=-=-=-=-=-=-=-=-=-=-=-=-=-=-=-=-=-=-=-=-=-=-=-=-=-=-=
Performing Scan: mmu-miR-124 vs ENSMUSG00000020067
=-=-=-=-=-=-=-=-=-=-=-=-=-=-=-=-=-=-=-=-=-=-=-=-=-=-=-=-=-=-=-=
Score for this Scan:
No Hits Found above Threshold
Complete

Read Sequence:ENSMUSG00000027287  synaptosomal-associated protein 23 [Source:MarkerSymbol;Acc:MGI:109356](1381 nt)
=-=-=-=-=-=-=-=-=-=-=-=-=-=-=-=-=-=-=-=-=-=-=-=-=-=-=-=-=-=-=-=
Performing Scan: mmu-miR-124 vs ENSMUSG00000027287
=-=-=-=-=-=-=-=-=-=-=-=-=-=-=-=-=-=-=-=-=-=-=-=-=-=-=-=-=-=-=-=
Score for this Scan:
No Hits Found above Threshold
Complete

Read Sequence:ENSMUSG00000032745  GC-rich promoter binding protein 1 [Source:MarkerSymbol;Acc:MGI:1920524](811 nt)
=-=-=-=-=-=-=-=-=-=-=-=-=-=-=-=-=-=-=-=-=-=-=-=-=-=-=-=-=-=-=-=
Performing Scan: mmu-miR-124 vs ENSMUSG00000032745
=-=-=-=-=-=-=-=-=-=-=-=-=-=-=-=-=-=-=-=-=-=-=-=-=-=-=-=-=-=-=-=
Score for this Scan:
No Hits Found above Threshold
Complete

Read Sequence:ENSMUSG00000053931  calponin 3, acidic [Source:MarkerSymbol;Acc:MGI:1919244](779 nt)
=-=-=-=-=-=-=-=-=-=-=-=-=-=-=-=-=-=-=-=-=-=-=-=-=-=-=-=-=-=-=-=
Performing Scan: mmu-miR-124 vs ENSMUSG00000053931
=-=-=-=-=-=-=-=-=-=-=-=-=-=-=-=-=-=-=-=-=-=-=-=-=-=-=-=-=-=-=-=
Score for this Scan:
No Hits Found above Threshold
Complete

Read Sequence:ENSMUSG00000035528  neuropeptide FF receptor 2 [Source:MarkerSymbol;Acc:MGI:1860130](274 nt)
=-=-=-=-=-=-=-=-=-=-=-=-=-=-=-=-=-=-=-=-=-=-=-=-=-=-=-=-=-=-=-=
Performing Scan: mmu-miR-124 vs ENSMUSG00000035528
=-=-=-=-=-=-=-=-=-=-=-=-=-=-=-=-=-=-=-=-=-=-=-=-=-=-=-=-=-=-=-=
Score for this Scan:
No Hits Found above Threshold
Complete

Read Sequence:ENSMUSG00000029848  stimulated by retinoic acid gene 8 [Source:MarkerSymbol;Acc:MGI:107917](172 nt)
=-=-=-=-=-=-=-=-=-=-=-=-=-=-=-=-=-=-=-=-=-=-=-=-=-=-=-=-=-=-=-=
Performing Scan: mmu-miR-124 vs ENSMUSG00000029848
=-=-=-=-=-=-=-=-=-=-=-=-=-=-=-=-=-=-=-=-=-=-=-=-=-=-=-=-=-=-=-=
Score for this Scan:
No Hits Found above Threshold
Complete

Read Sequence:ENSMUSG00000030373  pregnancy-specific glycoprotein 28 [Source:MarkerSymbol;Acc:MGI:1891360](349 nt)
=-=-=-=-=-=-=-=-=-=-=-=-=-=-=-=-=-=-=-=-=-=-=-=-=-=-=-=-=-=-=-=
Performing Scan: mmu-miR-124 vs ENSMUSG00000030373
=-=-=-=-=-=-=-=-=-=-=-=-=-=-=-=-=-=-=-=-=-=-=-=-=-=-=-=-=-=-=-=
Score for this Scan:
No Hits Found above Threshold
Complete

Read Sequence:ENSMUSG00000015002  RIKEN cDNA C920006C10 gene [Source:MarkerSymbol;Acc:MGI:1923990](616 nt)
=-=-=-=-=-=-=-=-=-=-=-=-=-=-=-=-=-=-=-=-=-=-=-=-=-=-=-=-=-=-=-=
Performing Scan: mmu-miR-124 vs ENSMUSG00000015002
=-=-=-=-=-=-=-=-=-=-=-=-=-=-=-=-=-=-=-=-=-=-=-=-=-=-=-=-=-=-=-=

   Forward:	Score: 118.000000  Q:2 to 20  R:483 to 505 Align Len (21) (76.19%) (80.95%)

   Query:    3' cCGUAAGU-G-GCG-CACGGAAu 5'
                 ||||||| | |||  |||:|| 
   Ref:      5' tGCATTCATCACGCTCTGCTTTc 3'

   Energy:  -20.190001 kCal/Mol

Scores for this hit:
>mmu-miR-124	ENSMUSG00000015002	118.00	-20.19	0.00	2 20	483 505	21	76.19%	80.95%

Score for this Scan:
Seq1,Seq2,Tot Score,Tot Energy,Max Score,Max Energy,Strand,Len1,Len2,Positions
>>mmu-miR-124	ENSMUSG00000015002	118.00	-20.19	118.00	-20.19	315	20	616	 482
Complete

Read Sequence:ENSMUSG00000026771  RIKEN cDNA 4921517N04 gene [Source:MarkerSymbol;Acc:MGI:1924107](1262 nt)
=-=-=-=-=-=-=-=-=-=-=-=-=-=-=-=-=-=-=-=-=-=-=-=-=-=-=-=-=-=-=-=
Performing Scan: mmu-miR-124 vs ENSMUSG00000026771
=-=-=-=-=-=-=-=-=-=-=-=-=-=-=-=-=-=-=-=-=-=-=-=-=-=-=-=-=-=-=-=
Score for this Scan:
No Hits Found above Threshold
Complete

Read Sequence:ENSMUSG00000017718  arylformamidase [Source:MarkerSymbol;Acc:MGI:2448704](1383 nt)
=-=-=-=-=-=-=-=-=-=-=-=-=-=-=-=-=-=-=-=-=-=-=-=-=-=-=-=-=-=-=-=
Performing Scan: mmu-miR-124 vs ENSMUSG00000017718
=-=-=-=-=-=-=-=-=-=-=-=-=-=-=-=-=-=-=-=-=-=-=-=-=-=-=-=-=-=-=-=
Score for this Scan:
No Hits Found above Threshold
Complete

Read Sequence:ENSMUSG00000049173  myozenin 3 [Source:MarkerSymbol;Acc:MGI:2179296](61 nt)
=-=-=-=-=-=-=-=-=-=-=-=-=-=-=-=-=-=-=-=-=-=-=-=-=-=-=-=-=-=-=-=
Performing Scan: mmu-miR-124 vs ENSMUSG00000049173
=-=-=-=-=-=-=-=-=-=-=-=-=-=-=-=-=-=-=-=-=-=-=-=-=-=-=-=-=-=-=-=
Score for this Scan:
No Hits Found above Threshold
Complete

Read Sequence:ENSMUSG00000041506  RRP9, small subunit (SSU) processome component, homolog (yeast) [Source:MarkerSymbol;Acc:MGI:2384313](72 nt)
=-=-=-=-=-=-=-=-=-=-=-=-=-=-=-=-=-=-=-=-=-=-=-=-=-=-=-=-=-=-=-=
Performing Scan: mmu-miR-124 vs ENSMUSG00000041506
=-=-=-=-=-=-=-=-=-=-=-=-=-=-=-=-=-=-=-=-=-=-=-=-=-=-=-=-=-=-=-=
Score for this Scan:
No Hits Found above Threshold
Complete

Read Sequence:ENSMUSG00000032504  programmed cell death 6 interacting protein [Source:MarkerSymbol;Acc:MGI:1333753](1678 nt)
=-=-=-=-=-=-=-=-=-=-=-=-=-=-=-=-=-=-=-=-=-=-=-=-=-=-=-=-=-=-=-=
Performing Scan: mmu-miR-124 vs ENSMUSG00000032504
=-=-=-=-=-=-=-=-=-=-=-=-=-=-=-=-=-=-=-=-=-=-=-=-=-=-=-=-=-=-=-=
Score for this Scan:
No Hits Found above Threshold
Complete

Read Sequence:ENSMUSG00000026979  pleckstrin and Sec7 domain containing 4 [Source:MarkerSymbol;Acc:MGI:2674093](1948 nt)
=-=-=-=-=-=-=-=-=-=-=-=-=-=-=-=-=-=-=-=-=-=-=-=-=-=-=-=-=-=-=-=
Performing Scan: mmu-miR-124 vs ENSMUSG00000026979
=-=-=-=-=-=-=-=-=-=-=-=-=-=-=-=-=-=-=-=-=-=-=-=-=-=-=-=-=-=-=-=

   Forward:	Score: 146.000000  Q:9 to 19  R:610 to 629 Align Len (10) (90.00%) (100.00%)

   Query:    3' ccguaaguGGCGCACGGAau 5'
                        |:||||||||  
   Ref:      5' tgaaaaggCTGCGTGCCTaa 3'

   Energy:  -20.020000 kCal/Mol

Scores for this hit:
>mmu-miR-124	ENSMUSG00000026979	146.00	-20.02	0.00	9 19	610 629	10	90.00%	100.00%

Score for this Scan:
Seq1,Seq2,Tot Score,Tot Energy,Max Score,Max Energy,Strand,Len1,Len2,Positions
>>mmu-miR-124	ENSMUSG00000026979	146.00	-20.02	146.00	-20.02	321	20	1948	 609
Complete

Read Sequence:ENSMUSG00000029360  F-box and WD-40 domain protein 8 [Source:MarkerSymbol;Acc:MGI:1923041](2074 nt)
=-=-=-=-=-=-=-=-=-=-=-=-=-=-=-=-=-=-=-=-=-=-=-=-=-=-=-=-=-=-=-=
Performing Scan: mmu-miR-124 vs ENSMUSG00000029360
=-=-=-=-=-=-=-=-=-=-=-=-=-=-=-=-=-=-=-=-=-=-=-=-=-=-=-=-=-=-=-=

   Forward:	Score: 120.000000  Q:2 to 18  R:1969 to 1989 Align Len (17) (82.35%) (88.24%)

   Query:    3' cCGUAAGUGGC-GCACGGaau 5'
                 |:|||||||| | ||||   
   Ref:      5' aGTATTCACCGCCCTGCCggc 3'

   Energy:  -23.910000 kCal/Mol

Scores for this hit:
>mmu-miR-124	ENSMUSG00000029360	120.00	-23.91	0.00	2 18	1969 1989	17	82.35%	88.24%

Score for this Scan:
Seq1,Seq2,Tot Score,Tot Energy,Max Score,Max Energy,Strand,Len1,Len2,Positions
>>mmu-miR-124	ENSMUSG00000029360	120.00	-23.91	120.00	-23.91	322	20	2074	 1968
Complete

Read Sequence:ENSMUSG00000036430  tubulin-specific chaperone c [Source:MarkerSymbol;Acc:MGI:1919976](748 nt)
=-=-=-=-=-=-=-=-=-=-=-=-=-=-=-=-=-=-=-=-=-=-=-=-=-=-=-=-=-=-=-=
Performing Scan: mmu-miR-124 vs ENSMUSG00000036430
=-=-=-=-=-=-=-=-=-=-=-=-=-=-=-=-=-=-=-=-=-=-=-=-=-=-=-=-=-=-=-=

   Forward:	Score: 114.000000  Q:1 to 17  R:690 to 722 Align Len (29) (55.17%) (55.17%)

   Query:    3' CCGUA----AGUGGCG---------CACGgaau 5'
                |||||    |||||||         ||||    
   Ref:      5' GGCATCAGGTCACCGCTCATGTGATGTGCtgct 3'

   Energy:  -20.160000 kCal/Mol

Scores for this hit:
>mmu-miR-124	ENSMUSG00000036430	114.00	-20.16	0.00	1 17	690 722	29	55.17%	55.17%

Score for this Scan:
Seq1,Seq2,Tot Score,Tot Energy,Max Score,Max Energy,Strand,Len1,Len2,Positions
>>mmu-miR-124	ENSMUSG00000036430	114.00	-20.16	114.00	-20.16	323	20	748	 689
Complete

Read Sequence:ENSMUSG00000019789  hairy/enhancer-of-split related with YRPW motif 2 [Source:MarkerSymbol;Acc:MGI:1341884](1377 nt)
=-=-=-=-=-=-=-=-=-=-=-=-=-=-=-=-=-=-=-=-=-=-=-=-=-=-=-=-=-=-=-=
Performing Scan: mmu-miR-124 vs ENSMUSG00000019789
=-=-=-=-=-=-=-=-=-=-=-=-=-=-=-=-=-=-=-=-=-=-=-=-=-=-=-=-=-=-=-=

   Forward:	Score: 137.000000  Q:2 to 18  R:731 to 754 Align Len (20) (65.00%) (75.00%)

   Query:    3' cCGUAAGUGG----CGCACGGaau 5'
                 ||| |:|||    |:|||||   
   Ref:      5' aGCAGTTACCTACTGTGTGCCcac 3'

   Energy:  -20.530001 kCal/Mol

Scores for this hit:
>mmu-miR-124	ENSMUSG00000019789	137.00	-20.53	0.00	2 18	731 754	20	65.00%	75.00%

Score for this Scan:
Seq1,Seq2,Tot Score,Tot Energy,Max Score,Max Energy,Strand,Len1,Len2,Positions
>>mmu-miR-124	ENSMUSG00000019789	137.00	-20.53	137.00	-20.53	324	20	1377	 730
Complete

Read Sequence:ENSMUSG00000031479  vacuolar protein sorting 36 (yeast) [Source:MarkerSymbol;Acc:MGI:1917410](105 nt)
=-=-=-=-=-=-=-=-=-=-=-=-=-=-=-=-=-=-=-=-=-=-=-=-=-=-=-=-=-=-=-=
Performing Scan: mmu-miR-124 vs ENSMUSG00000031479
=-=-=-=-=-=-=-=-=-=-=-=-=-=-=-=-=-=-=-=-=-=-=-=-=-=-=-=-=-=-=-=
Score for this Scan:
No Hits Found above Threshold
Complete

Read Sequence:ENSMUSG00000051379  fibronectin leucine rich transmembrane protein 3 [Source:MarkerSymbol;Acc:MGI:1918686](1558 nt)
=-=-=-=-=-=-=-=-=-=-=-=-=-=-=-=-=-=-=-=-=-=-=-=-=-=-=-=-=-=-=-=
Performing Scan: mmu-miR-124 vs ENSMUSG00000051379
=-=-=-=-=-=-=-=-=-=-=-=-=-=-=-=-=-=-=-=-=-=-=-=-=-=-=-=-=-=-=-=
Score for this Scan:
No Hits Found above Threshold
Complete

Read Sequence:ENSMUSG00000045174  RIKEN cDNA 9430069J07 gene [Source:MarkerSymbol;Acc:MGI:3026939](1920 nt)
=-=-=-=-=-=-=-=-=-=-=-=-=-=-=-=-=-=-=-=-=-=-=-=-=-=-=-=-=-=-=-=
Performing Scan: mmu-miR-124 vs ENSMUSG00000045174
=-=-=-=-=-=-=-=-=-=-=-=-=-=-=-=-=-=-=-=-=-=-=-=-=-=-=-=-=-=-=-=
Score for this Scan:
No Hits Found above Threshold
Complete

Read Sequence:ENSMUSG00000026313  histone deacetylase 4 [Source:MarkerSymbol;Acc:MGI:3036234](389 nt)
=-=-=-=-=-=-=-=-=-=-=-=-=-=-=-=-=-=-=-=-=-=-=-=-=-=-=-=-=-=-=-=
Performing Scan: mmu-miR-124 vs ENSMUSG00000026313
=-=-=-=-=-=-=-=-=-=-=-=-=-=-=-=-=-=-=-=-=-=-=-=-=-=-=-=-=-=-=-=
Score for this Scan:
No Hits Found above Threshold
Complete

Read Sequence:ENSMUSG00000024369  RD RNA-binding protein [Source:MarkerSymbol;Acc:MGI:102744](208 nt)
=-=-=-=-=-=-=-=-=-=-=-=-=-=-=-=-=-=-=-=-=-=-=-=-=-=-=-=-=-=-=-=
Performing Scan: mmu-miR-124 vs ENSMUSG00000024369
=-=-=-=-=-=-=-=-=-=-=-=-=-=-=-=-=-=-=-=-=-=-=-=-=-=-=-=-=-=-=-=
Score for this Scan:
No Hits Found above Threshold
Complete

Read Sequence:ENSMUSG00000027485  cDNA sequence U46068 [Source:MarkerSymbol;Acc:MGI:2137431](130 nt)
=-=-=-=-=-=-=-=-=-=-=-=-=-=-=-=-=-=-=-=-=-=-=-=-=-=-=-=-=-=-=-=
Performing Scan: mmu-miR-124 vs ENSMUSG00000027485
=-=-=-=-=-=-=-=-=-=-=-=-=-=-=-=-=-=-=-=-=-=-=-=-=-=-=-=-=-=-=-=
Score for this Scan:
No Hits Found above Threshold
Complete

Read Sequence:ENSMUSG00000057098  early B-cell factor 3 [Source:MarkerSymbol;Acc:MGI:894289](440 nt)
=-=-=-=-=-=-=-=-=-=-=-=-=-=-=-=-=-=-=-=-=-=-=-=-=-=-=-=-=-=-=-=
Performing Scan: mmu-miR-124 vs ENSMUSG00000057098
=-=-=-=-=-=-=-=-=-=-=-=-=-=-=-=-=-=-=-=-=-=-=-=-=-=-=-=-=-=-=-=
Score for this Scan:
No Hits Found above Threshold
Complete

Read Sequence:ENSMUSG00000027305  NADH dehydrogenase (ubiquinone) 1 alpha subcomplex, assembly factor 1 [Source:MarkerSymbol;Acc:MGI:1916952](192 nt)
=-=-=-=-=-=-=-=-=-=-=-=-=-=-=-=-=-=-=-=-=-=-=-=-=-=-=-=-=-=-=-=
Performing Scan: mmu-miR-124 vs ENSMUSG00000027305
=-=-=-=-=-=-=-=-=-=-=-=-=-=-=-=-=-=-=-=-=-=-=-=-=-=-=-=-=-=-=-=
Score for this Scan:
No Hits Found above Threshold
Complete

Read Sequence:ENSMUSG00000043636  RIKEN cDNA 3110047P20 gene [Source:MarkerSymbol;Acc:MGI:1920464](1230 nt)
=-=-=-=-=-=-=-=-=-=-=-=-=-=-=-=-=-=-=-=-=-=-=-=-=-=-=-=-=-=-=-=
Performing Scan: mmu-miR-124 vs ENSMUSG00000043636
=-=-=-=-=-=-=-=-=-=-=-=-=-=-=-=-=-=-=-=-=-=-=-=-=-=-=-=-=-=-=-=
Score for this Scan:
No Hits Found above Threshold
Complete

Read Sequence:ENSMUSG00000073219  predicted gene, EG623898 [Source:MarkerSymbol;Acc:MGI:3644247](551 nt)
=-=-=-=-=-=-=-=-=-=-=-=-=-=-=-=-=-=-=-=-=-=-=-=-=-=-=-=-=-=-=-=
Performing Scan: mmu-miR-124 vs ENSMUSG00000073219
=-=-=-=-=-=-=-=-=-=-=-=-=-=-=-=-=-=-=-=-=-=-=-=-=-=-=-=-=-=-=-=
Score for this Scan:
No Hits Found above Threshold
Complete

Read Sequence:ENSMUSG00000036199  NADH dehydrogenase (ubiquinone) 1 alpha subcomplex, 13 [Source:MarkerSymbol;Acc:MGI:1914434](41 nt)
=-=-=-=-=-=-=-=-=-=-=-=-=-=-=-=-=-=-=-=-=-=-=-=-=-=-=-=-=-=-=-=
Performing Scan: mmu-miR-124 vs ENSMUSG00000036199
=-=-=-=-=-=-=-=-=-=-=-=-=-=-=-=-=-=-=-=-=-=-=-=-=-=-=-=-=-=-=-=
Score for this Scan:
No Hits Found above Threshold
Complete

Read Sequence:ENSMUSG00000047490  RIKEN cDNA 4932411E22 gene [Source:MarkerSymbol;Acc:MGI:3045332](1385 nt)
=-=-=-=-=-=-=-=-=-=-=-=-=-=-=-=-=-=-=-=-=-=-=-=-=-=-=-=-=-=-=-=
Performing Scan: mmu-miR-124 vs ENSMUSG00000047490
=-=-=-=-=-=-=-=-=-=-=-=-=-=-=-=-=-=-=-=-=-=-=-=-=-=-=-=-=-=-=-=
Score for this Scan:
No Hits Found above Threshold
Complete

Read Sequence:ENSMUSG00000008200  formin binding protein 4 [Source:MarkerSymbol;Acc:MGI:1860513](1370 nt)
=-=-=-=-=-=-=-=-=-=-=-=-=-=-=-=-=-=-=-=-=-=-=-=-=-=-=-=-=-=-=-=
Performing Scan: mmu-miR-124 vs ENSMUSG00000008200
=-=-=-=-=-=-=-=-=-=-=-=-=-=-=-=-=-=-=-=-=-=-=-=-=-=-=-=-=-=-=-=

   Forward:	Score: 116.000000  Q:3 to 20  R:664 to 685 Align Len (19) (68.42%) (89.47%)

   Query:    3' ccGUAAGUGGC-GCACG-GAAu 5'
                  |:|||||:| :|||: ||| 
   Ref:      5' caCGTTCACTGTTGTGTACTTt 3'

   Energy:  -22.160000 kCal/Mol

Scores for this hit:
>mmu-miR-124	ENSMUSG00000008200	116.00	-22.16	0.00	3 20	664 685	19	68.42%	89.47%

Score for this Scan:
Seq1,Seq2,Tot Score,Tot Energy,Max Score,Max Energy,Strand,Len1,Len2,Positions
>>mmu-miR-124	ENSMUSG00000008200	116.00	-22.16	116.00	-22.16	337	20	1370	 663
Complete

Read Sequence:ENSMUSG00000022187  predicted gene, EG433634 [Source:MarkerSymbol;Acc:MGI:3648205](2408 nt)
=-=-=-=-=-=-=-=-=-=-=-=-=-=-=-=-=-=-=-=-=-=-=-=-=-=-=-=-=-=-=-=
Performing Scan: mmu-miR-124 vs ENSMUSG00000022187
=-=-=-=-=-=-=-=-=-=-=-=-=-=-=-=-=-=-=-=-=-=-=-=-=-=-=-=-=-=-=-=
Score for this Scan:
No Hits Found above Threshold
Complete

Read Sequence:ENSMUSG00000038605  sterile alpha motif domain containing 10 [Source:MarkerSymbol;Acc:MGI:2443872](931 nt)
=-=-=-=-=-=-=-=-=-=-=-=-=-=-=-=-=-=-=-=-=-=-=-=-=-=-=-=-=-=-=-=
Performing Scan: mmu-miR-124 vs ENSMUSG00000038605
=-=-=-=-=-=-=-=-=-=-=-=-=-=-=-=-=-=-=-=-=-=-=-=-=-=-=-=-=-=-=-=
Score for this Scan:
No Hits Found above Threshold
Complete

Read Sequence:ENSMUSG00000049734  three prime repair exonuclease 1 [Source:MarkerSymbol;Acc:MGI:1328317](39 nt)
=-=-=-=-=-=-=-=-=-=-=-=-=-=-=-=-=-=-=-=-=-=-=-=-=-=-=-=-=-=-=-=
Performing Scan: mmu-miR-124 vs ENSMUSG00000049734
=-=-=-=-=-=-=-=-=-=-=-=-=-=-=-=-=-=-=-=-=-=-=-=-=-=-=-=-=-=-=-=
Score for this Scan:
No Hits Found above Threshold
Complete

Read Sequence:ENSMUSG00000032508  myeloid differentiation primary response gene 88 [Source:MarkerSymbol;Acc:MGI:108005](977 nt)
=-=-=-=-=-=-=-=-=-=-=-=-=-=-=-=-=-=-=-=-=-=-=-=-=-=-=-=-=-=-=-=
Performing Scan: mmu-miR-124 vs ENSMUSG00000032508
=-=-=-=-=-=-=-=-=-=-=-=-=-=-=-=-=-=-=-=-=-=-=-=-=-=-=-=-=-=-=-=
Score for this Scan:
No Hits Found above Threshold
Complete

Read Sequence:ENSMUSG00000074039  (2113 nt)
=-=-=-=-=-=-=-=-=-=-=-=-=-=-=-=-=-=-=-=-=-=-=-=-=-=-=-=-=-=-=-=
Performing Scan: mmu-miR-124 vs ENSMUSG00000074039
=-=-=-=-=-=-=-=-=-=-=-=-=-=-=-=-=-=-=-=-=-=-=-=-=-=-=-=-=-=-=-=
Score for this Scan:
No Hits Found above Threshold
Complete

Read Sequence:ENSMUSG00000024817  ubiquitin-like, containing PHD and RING finger domains 2 [Source:MarkerSymbol;Acc:MGI:1923718](858 nt)
=-=-=-=-=-=-=-=-=-=-=-=-=-=-=-=-=-=-=-=-=-=-=-=-=-=-=-=-=-=-=-=
Performing Scan: mmu-miR-124 vs ENSMUSG00000024817
=-=-=-=-=-=-=-=-=-=-=-=-=-=-=-=-=-=-=-=-=-=-=-=-=-=-=-=-=-=-=-=

   Forward:	Score: 126.000000  Q:3 to 20  R:480 to 500 Align Len (19) (73.68%) (84.21%)

   Query:    3' ccGUAAGUGG--CGCACGGAAu 5'
                  || |||||  |||||::|| 
   Ref:      5' tcCA-TCACCATGCGTGTTTTg 3'

   Energy:  -21.090000 kCal/Mol

Scores for this hit:
>mmu-miR-124	ENSMUSG00000024817	126.00	-21.09	0.00	3 20	480 500	19	73.68%	84.21%

Score for this Scan:
Seq1,Seq2,Tot Score,Tot Energy,Max Score,Max Energy,Strand,Len1,Len2,Positions
>>mmu-miR-124	ENSMUSG00000024817	126.00	-21.09	126.00	-21.09	343	20	858	 479
Complete

Read Sequence:ENSMUSG00000015341  golgi autoantigen, golgin subfamily a, 7 [Source:MarkerSymbol;Acc:MGI:1931029](1358 nt)
=-=-=-=-=-=-=-=-=-=-=-=-=-=-=-=-=-=-=-=-=-=-=-=-=-=-=-=-=-=-=-=
Performing Scan: mmu-miR-124 vs ENSMUSG00000015341
=-=-=-=-=-=-=-=-=-=-=-=-=-=-=-=-=-=-=-=-=-=-=-=-=-=-=-=-=-=-=-=
Score for this Scan:
No Hits Found above Threshold
Complete

Read Sequence:ENSMUSG00000025764  PHD finger protein 17 [Source:MarkerSymbol;Acc:MGI:1925835](947 nt)
=-=-=-=-=-=-=-=-=-=-=-=-=-=-=-=-=-=-=-=-=-=-=-=-=-=-=-=-=-=-=-=
Performing Scan: mmu-miR-124 vs ENSMUSG00000025764
=-=-=-=-=-=-=-=-=-=-=-=-=-=-=-=-=-=-=-=-=-=-=-=-=-=-=-=-=-=-=-=

   Forward:	Score: 121.000000  Q:1 to 17  R:26 to 46 Align Len (17) (70.59%) (88.24%)

   Query:    3' CCGUA-AGUGGCGCACGgaau 5'
                ||| | |::|||:||||    
   Ref:      5' GGCTTGTTGCCGTGTGCtgag 3'

   Energy:  -20.440001 kCal/Mol

Scores for this hit:
>mmu-miR-124	ENSMUSG00000025764	121.00	-20.44	0.00	1 17	26 46	17	70.59%	88.24%

Score for this Scan:
Seq1,Seq2,Tot Score,Tot Energy,Max Score,Max Energy,Strand,Len1,Len2,Positions
>>mmu-miR-124	ENSMUSG00000025764	121.00	-20.44	121.00	-20.44	345	20	947	 25
Complete

Read Sequence:ENSMUSG00000045942  cDNA sequence BC049762 [Source:MarkerSymbol;Acc:MGI:3039622](142 nt)
=-=-=-=-=-=-=-=-=-=-=-=-=-=-=-=-=-=-=-=-=-=-=-=-=-=-=-=-=-=-=-=
Performing Scan: mmu-miR-124 vs ENSMUSG00000045942
=-=-=-=-=-=-=-=-=-=-=-=-=-=-=-=-=-=-=-=-=-=-=-=-=-=-=-=-=-=-=-=
Score for this Scan:
No Hits Found above Threshold
Complete

Read Sequence:ENSMUSG00000036110  solute carrier family 17 (sodium phosphate), member 2 [Source:MarkerSymbol;Acc:MGI:2443098](2751 nt)
=-=-=-=-=-=-=-=-=-=-=-=-=-=-=-=-=-=-=-=-=-=-=-=-=-=-=-=-=-=-=-=
Performing Scan: mmu-miR-124 vs ENSMUSG00000036110
=-=-=-=-=-=-=-=-=-=-=-=-=-=-=-=-=-=-=-=-=-=-=-=-=-=-=-=-=-=-=-=
Score for this Scan:
No Hits Found above Threshold
Complete

Read Sequence:ENSMUSG00000035109  SHC (Src homology 2 domain containing) family, member 4 [Source:MarkerSymbol;Acc:MGI:2655364](2168 nt)
=-=-=-=-=-=-=-=-=-=-=-=-=-=-=-=-=-=-=-=-=-=-=-=-=-=-=-=-=-=-=-=
Performing Scan: mmu-miR-124 vs ENSMUSG00000035109
=-=-=-=-=-=-=-=-=-=-=-=-=-=-=-=-=-=-=-=-=-=-=-=-=-=-=-=-=-=-=-=
Score for this Scan:
No Hits Found above Threshold
Complete

Read Sequence:ENSMUSG00000036112  methionine aminopeptidase 2 [Source:MarkerSymbol;Acc:MGI:1929701](2861 nt)
=-=-=-=-=-=-=-=-=-=-=-=-=-=-=-=-=-=-=-=-=-=-=-=-=-=-=-=-=-=-=-=
Performing Scan: mmu-miR-124 vs ENSMUSG00000036112
=-=-=-=-=-=-=-=-=-=-=-=-=-=-=-=-=-=-=-=-=-=-=-=-=-=-=-=-=-=-=-=
Score for this Scan:
No Hits Found above Threshold
Complete

Read Sequence:ENSMUSG00000071064  D630040G17Rik protein (Fragment). [Source:Uniprot/SPTREMBL;Acc:Q5M7B0](1168 nt)
=-=-=-=-=-=-=-=-=-=-=-=-=-=-=-=-=-=-=-=-=-=-=-=-=-=-=-=-=-=-=-=
Performing Scan: mmu-miR-124 vs ENSMUSG00000071064
=-=-=-=-=-=-=-=-=-=-=-=-=-=-=-=-=-=-=-=-=-=-=-=-=-=-=-=-=-=-=-=
Score for this Scan:
No Hits Found above Threshold
Complete

Read Sequence:ENSMUSG00000033177  transmembrane serine protease 7 [Source:MarkerSymbol;Acc:MGI:2686594](49 nt)
=-=-=-=-=-=-=-=-=-=-=-=-=-=-=-=-=-=-=-=-=-=-=-=-=-=-=-=-=-=-=-=
Performing Scan: mmu-miR-124 vs ENSMUSG00000033177
=-=-=-=-=-=-=-=-=-=-=-=-=-=-=-=-=-=-=-=-=-=-=-=-=-=-=-=-=-=-=-=
Score for this Scan:
No Hits Found above Threshold
Complete

Read Sequence:ENSMUSG00000070738  diacylglycerol kinase, delta [Source:MarkerSymbol;Acc:MGI:2138334](2017 nt)
=-=-=-=-=-=-=-=-=-=-=-=-=-=-=-=-=-=-=-=-=-=-=-=-=-=-=-=-=-=-=-=
Performing Scan: mmu-miR-124 vs ENSMUSG00000070738
=-=-=-=-=-=-=-=-=-=-=-=-=-=-=-=-=-=-=-=-=-=-=-=-=-=-=-=-=-=-=-=

   Forward:	Score: 140.000000  Q:1 to 19  R:448 to 477 Align Len (28) (53.57%) (57.14%)

   Query:    3' CCGUAAGUGG-----C-----GCACGGAau 5'
                |||  |||||     |     :||||||  
   Ref:      5' GGCCCTCACCAGAATGTTCTCTGTGCCTgc 3'

   Energy:  -21.379999 kCal/Mol

Scores for this hit:
>mmu-miR-124	ENSMUSG00000070738	140.00	-21.38	0.00	1 19	448 477	28	53.57%	57.14%


   Forward:	Score: 123.000000  Q:1 to 20  R:862 to 893 Align Len (31) (51.61%) (54.84%)

   Query:    3' CCGUAAGUGG----CG--------CACGGAAu 5'
                |||| |||:|    ||        ||| ||| 
   Ref:      5' GGCAGTCATCTGGAGCCATCTTGGGTGGCTTc 3'

   Energy:  -21.379999 kCal/Mol

Scores for this hit:
>mmu-miR-124	ENSMUSG00000070738	123.00	-21.38	0.00	1 20	862 893	31	51.61%	54.84%


   Forward:	Score: 108.000000  Q:1 to 18  R:514 to 536 Align Len (20) (70.00%) (75.00%)

   Query:    3' CCGU-AAGUGGCG-C-ACGGaau 5'
                ||||   |||:|| | ||||   
   Ref:      5' GGCAGCCCACTGCTGTTGCCccc 3'

   Energy:  -20.650000 kCal/Mol

Scores for this hit:
>mmu-miR-124	ENSMUSG00000070738	108.00	-20.65	0.00	1 18	514 536	20	70.00%	75.00%

Score for this Scan:
Seq1,Seq2,Tot Score,Tot Energy,Max Score,Max Energy,Strand,Len1,Len2,Positions
>>mmu-miR-124	ENSMUSG00000070738	371.00	-63.41	140.00	-21.38	352	20	2017	 447 861 513
Complete

Read Sequence:ENSMUSG00000070044  cDNA sequence BC035537 [Source:MarkerSymbol;Acc:MGI:2387177](219 nt)
=-=-=-=-=-=-=-=-=-=-=-=-=-=-=-=-=-=-=-=-=-=-=-=-=-=-=-=-=-=-=-=
Performing Scan: mmu-miR-124 vs ENSMUSG00000070044
=-=-=-=-=-=-=-=-=-=-=-=-=-=-=-=-=-=-=-=-=-=-=-=-=-=-=-=-=-=-=-=
Score for this Scan:
No Hits Found above Threshold
Complete

Read Sequence:ENSMUSG00000024527  AFG3(ATPase family gene 3)-like 2 (yeast) [Source:MarkerSymbol;Acc:MGI:1916847](513 nt)
=-=-=-=-=-=-=-=-=-=-=-=-=-=-=-=-=-=-=-=-=-=-=-=-=-=-=-=-=-=-=-=
Performing Scan: mmu-miR-124 vs ENSMUSG00000024527
=-=-=-=-=-=-=-=-=-=-=-=-=-=-=-=-=-=-=-=-=-=-=-=-=-=-=-=-=-=-=-=
Score for this Scan:
No Hits Found above Threshold
Complete

Read Sequence:ENSMUSG00000047347  thymine DNA glycosylase (Tdg), transcript variant 1, mRNA [Source:RefSeq_dna;Acc:NM_011561](1554 nt)
=-=-=-=-=-=-=-=-=-=-=-=-=-=-=-=-=-=-=-=-=-=-=-=-=-=-=-=-=-=-=-=
Performing Scan: mmu-miR-124 vs ENSMUSG00000047347
=-=-=-=-=-=-=-=-=-=-=-=-=-=-=-=-=-=-=-=-=-=-=-=-=-=-=-=-=-=-=-=

   Forward:	Score: 150.000000  Q:1 to 20  R:1279 to 1310 Align Len (31) (51.61%) (61.29%)

   Query:    3' CCGUAA---GUG---GCG------CACGGAAu 5'
                ||||||   ::|   :||      ||||||| 
   Ref:      5' GGCATTTTATGCGGGTGCTTTGAAGTGCCTTg 3'

   Energy:  -22.120001 kCal/Mol

Scores for this hit:
>mmu-miR-124	ENSMUSG00000047347	150.00	-22.12	0.00	1 20	1279 1310	31	51.61%	61.29%


   Forward:	Score: 88.000000  Q:1 to 20  R:1505 to 1535 Align Len (30) (46.67%) (50.00%)

   Query:    3' CCGU-----AAGUGGCG------CACGGAAu 5'
                ||||     | ||: ||      | || || 
   Ref:      5' GGCACCCTGTACATGGCAGGGTGGGGCGTTc 3'

   Energy:  -25.410000 kCal/Mol

Scores for this hit:
>mmu-miR-124	ENSMUSG00000047347	88.00	-25.41	0.00	1 20	1505 1535	30	46.67%	50.00%

Score for this Scan:
Seq1,Seq2,Tot Score,Tot Energy,Max Score,Max Energy,Strand,Len1,Len2,Positions
>>mmu-miR-124	ENSMUSG00000047347	238.00	-47.53	150.00	-25.41	355	20	1554	 1278 1504
Complete

Read Sequence:ENSMUSG00000026979  pleckstrin and Sec7 domain containing 4 [Source:MarkerSymbol;Acc:MGI:2674093](255 nt)
=-=-=-=-=-=-=-=-=-=-=-=-=-=-=-=-=-=-=-=-=-=-=-=-=-=-=-=-=-=-=-=
Performing Scan: mmu-miR-124 vs ENSMUSG00000026979
=-=-=-=-=-=-=-=-=-=-=-=-=-=-=-=-=-=-=-=-=-=-=-=-=-=-=-=-=-=-=-=
Score for this Scan:
No Hits Found above Threshold
Complete

Read Sequence:ENSMUSG00000028101  protein inhibitor of activated STAT 3 [Source:MarkerSymbol;Acc:MGI:1913126](847 nt)
=-=-=-=-=-=-=-=-=-=-=-=-=-=-=-=-=-=-=-=-=-=-=-=-=-=-=-=-=-=-=-=
Performing Scan: mmu-miR-124 vs ENSMUSG00000028101
=-=-=-=-=-=-=-=-=-=-=-=-=-=-=-=-=-=-=-=-=-=-=-=-=-=-=-=-=-=-=-=
Score for this Scan:
No Hits Found above Threshold
Complete

Read Sequence:ENSMUSG00000056228  RIKEN cDNA 2310051N18 gene [Source:MarkerSymbol;Acc:MGI:1919191](93 nt)
=-=-=-=-=-=-=-=-=-=-=-=-=-=-=-=-=-=-=-=-=-=-=-=-=-=-=-=-=-=-=-=
Performing Scan: mmu-miR-124 vs ENSMUSG00000056228
=-=-=-=-=-=-=-=-=-=-=-=-=-=-=-=-=-=-=-=-=-=-=-=-=-=-=-=-=-=-=-=
Score for this Scan:
No Hits Found above Threshold
Complete

Read Sequence:ENSMUSG00000004885  cellular retinoic acid binding protein II [Source:MarkerSymbol;Acc:MGI:88491](335 nt)
=-=-=-=-=-=-=-=-=-=-=-=-=-=-=-=-=-=-=-=-=-=-=-=-=-=-=-=-=-=-=-=
Performing Scan: mmu-miR-124 vs ENSMUSG00000004885
=-=-=-=-=-=-=-=-=-=-=-=-=-=-=-=-=-=-=-=-=-=-=-=-=-=-=-=-=-=-=-=
Score for this Scan:
No Hits Found above Threshold
Complete

Read Sequence:ENSMUSG00000046671  RIKEN cDNA 2410166I05 gene [Source:MarkerSymbol;Acc:MGI:1924074](857 nt)
=-=-=-=-=-=-=-=-=-=-=-=-=-=-=-=-=-=-=-=-=-=-=-=-=-=-=-=-=-=-=-=
Performing Scan: mmu-miR-124 vs ENSMUSG00000046671
=-=-=-=-=-=-=-=-=-=-=-=-=-=-=-=-=-=-=-=-=-=-=-=-=-=-=-=-=-=-=-=
Score for this Scan:
No Hits Found above Threshold
Complete

Read Sequence:ENSMUSG00000030254  RAD18 homolog (S. cerevisiae) [Source:MarkerSymbol;Acc:MGI:1890476](920 nt)
=-=-=-=-=-=-=-=-=-=-=-=-=-=-=-=-=-=-=-=-=-=-=-=-=-=-=-=-=-=-=-=
Performing Scan: mmu-miR-124 vs ENSMUSG00000030254
=-=-=-=-=-=-=-=-=-=-=-=-=-=-=-=-=-=-=-=-=-=-=-=-=-=-=-=-=-=-=-=

   Forward:	Score: 148.000000  Q:1 to 21  R:644 to 665 Align Len (22) (72.73%) (81.82%)

   Query:    3' CCGUA-AGUGGCG-CACGGAAU 5'
                || || ||| :|| ||||:|||
   Ref:      5' GGGATGTCAGTGCTGTGCTTTA 3'

   Energy:  -22.930000 kCal/Mol

Scores for this hit:
>mmu-miR-124	ENSMUSG00000030254	148.00	-22.93	0.00	1 21	644 665	22	72.73%	81.82%

Score for this Scan:
Seq1,Seq2,Tot Score,Tot Energy,Max Score,Max Energy,Strand,Len1,Len2,Positions
>>mmu-miR-124	ENSMUSG00000030254	148.00	-22.93	148.00	-22.93	361	20	920	 643
Complete

Read Sequence:ENSMUSG00000025733  ras homolog gene family, member T2 [Source:MarkerSymbol;Acc:MGI:2384892](543 nt)
=-=-=-=-=-=-=-=-=-=-=-=-=-=-=-=-=-=-=-=-=-=-=-=-=-=-=-=-=-=-=-=
Performing Scan: mmu-miR-124 vs ENSMUSG00000025733
=-=-=-=-=-=-=-=-=-=-=-=-=-=-=-=-=-=-=-=-=-=-=-=-=-=-=-=-=-=-=-=

   Forward:	Score: 168.000000  Q:2 to 21  R:50 to 68 Align Len (20) (75.00%) (85.00%)

   Query:    3' cCGUAAGUGGCG-CACGGAAU 5'
                 |||  |||:|: ||||||||
   Ref:      5' aGCA--CACTGTGGTGCCTTA 3'

   Energy:  -23.580000 kCal/Mol

Scores for this hit:
>mmu-miR-124	ENSMUSG00000025733	168.00	-23.58	0.00	2 21	50 68	20	75.00%	85.00%

Score for this Scan:
Seq1,Seq2,Tot Score,Tot Energy,Max Score,Max Energy,Strand,Len1,Len2,Positions
>>mmu-miR-124	ENSMUSG00000025733	168.00	-23.58	168.00	-23.58	362	20	543	 49
Complete

Read Sequence:ENSMUSG00000031010  ubiquitin specific peptidase 9, X chromosome [Source:MarkerSymbol;Acc:MGI:894681](126 nt)
=-=-=-=-=-=-=-=-=-=-=-=-=-=-=-=-=-=-=-=-=-=-=-=-=-=-=-=-=-=-=-=
Performing Scan: mmu-miR-124 vs ENSMUSG00000031010
=-=-=-=-=-=-=-=-=-=-=-=-=-=-=-=-=-=-=-=-=-=-=-=-=-=-=-=-=-=-=-=
Score for this Scan:
No Hits Found above Threshold
Complete

Read Sequence:ENSMUSG00000043939  RIKEN cDNA A530064D06 gene [Source:MarkerSymbol;Acc:MGI:2443476](963 nt)
=-=-=-=-=-=-=-=-=-=-=-=-=-=-=-=-=-=-=-=-=-=-=-=-=-=-=-=-=-=-=-=
Performing Scan: mmu-miR-124 vs ENSMUSG00000043939
=-=-=-=-=-=-=-=-=-=-=-=-=-=-=-=-=-=-=-=-=-=-=-=-=-=-=-=-=-=-=-=
Score for this Scan:
No Hits Found above Threshold
Complete

Read Sequence:ENSMUSG00000021144  metastasis associated 1 [Source:MarkerSymbol;Acc:MGI:2150037](505 nt)
=-=-=-=-=-=-=-=-=-=-=-=-=-=-=-=-=-=-=-=-=-=-=-=-=-=-=-=-=-=-=-=
Performing Scan: mmu-miR-124 vs ENSMUSG00000021144
=-=-=-=-=-=-=-=-=-=-=-=-=-=-=-=-=-=-=-=-=-=-=-=-=-=-=-=-=-=-=-=

   Forward:	Score: 120.000000  Q:1 to 19  R:3 to 24 Align Len (20) (70.00%) (70.00%)

   Query:    3' CC-GUAAGUGGCGCA-CGGAau 5'
                || ||  |||  ||| ||||  
   Ref:      5' GGTCACCCACACCGTGGCCTgc 3'

   Energy:  -20.650000 kCal/Mol

Scores for this hit:
>mmu-miR-124	ENSMUSG00000021144	120.00	-20.65	0.00	1 19	3 24	20	70.00%	70.00%

Score for this Scan:
Seq1,Seq2,Tot Score,Tot Energy,Max Score,Max Energy,Strand,Len1,Len2,Positions
>>mmu-miR-124	ENSMUSG00000021144	120.00	-20.65	120.00	-20.65	365	20	505	 2
Complete

Read Sequence:ENSMUSG00000044678  lymphocyte antigen 6 complex, locus K [Source:MarkerSymbol;Acc:MGI:1923736](90 nt)
=-=-=-=-=-=-=-=-=-=-=-=-=-=-=-=-=-=-=-=-=-=-=-=-=-=-=-=-=-=-=-=
Performing Scan: mmu-miR-124 vs ENSMUSG00000044678
=-=-=-=-=-=-=-=-=-=-=-=-=-=-=-=-=-=-=-=-=-=-=-=-=-=-=-=-=-=-=-=
Score for this Scan:
No Hits Found above Threshold
Complete

Read Sequence:ENSMUSG00000051343  RAB11 family interacting protein 5 (class I) [Source:MarkerSymbol;Acc:MGI:1098586](2061 nt)
=-=-=-=-=-=-=-=-=-=-=-=-=-=-=-=-=-=-=-=-=-=-=-=-=-=-=-=-=-=-=-=
Performing Scan: mmu-miR-124 vs ENSMUSG00000051343
=-=-=-=-=-=-=-=-=-=-=-=-=-=-=-=-=-=-=-=-=-=-=-=-=-=-=-=-=-=-=-=
Score for this Scan:
No Hits Found above Threshold
Complete

Read Sequence:ENSMUSG00000021322  acyloxyacyl hydrolase [Source:MarkerSymbol;Acc:MGI:1350928](215 nt)
=-=-=-=-=-=-=-=-=-=-=-=-=-=-=-=-=-=-=-=-=-=-=-=-=-=-=-=-=-=-=-=
Performing Scan: mmu-miR-124 vs ENSMUSG00000021322
=-=-=-=-=-=-=-=-=-=-=-=-=-=-=-=-=-=-=-=-=-=-=-=-=-=-=-=-=-=-=-=
Score for this Scan:
No Hits Found above Threshold
Complete

Read Sequence:ENSMUSG00000049115  angiotensin II receptor, type 1a [Source:MarkerSymbol;Acc:MGI:87964](834 nt)
=-=-=-=-=-=-=-=-=-=-=-=-=-=-=-=-=-=-=-=-=-=-=-=-=-=-=-=-=-=-=-=
Performing Scan: mmu-miR-124 vs ENSMUSG00000049115
=-=-=-=-=-=-=-=-=-=-=-=-=-=-=-=-=-=-=-=-=-=-=-=-=-=-=-=-=-=-=-=
Score for this Scan:
No Hits Found above Threshold
Complete

Read Sequence:ENSMUSG00000025932  eyes absent 1 homolog (Drosophila) [Source:MarkerSymbol;Acc:MGI:109344](1958 nt)
=-=-=-=-=-=-=-=-=-=-=-=-=-=-=-=-=-=-=-=-=-=-=-=-=-=-=-=-=-=-=-=
Performing Scan: mmu-miR-124 vs ENSMUSG00000025932
=-=-=-=-=-=-=-=-=-=-=-=-=-=-=-=-=-=-=-=-=-=-=-=-=-=-=-=-=-=-=-=

   Forward:	Score: 165.000000  Q:1 to 21  R:815 to 838 Align Len (25) (68.00%) (72.00%)

   Query:    3' CCG----UAAGUGGCG-CACGGAAU 5'
                |||    | || |:|| ||||||||
   Ref:      5' GGCACAAACTC-CTGCAGTGCCTTA 3'

   Energy:  -23.320000 kCal/Mol

Scores for this hit:
>mmu-miR-124	ENSMUSG00000025932	165.00	-23.32	0.00	1 21	815 838	25	68.00%	72.00%

Score for this Scan:
Seq1,Seq2,Tot Score,Tot Energy,Max Score,Max Energy,Strand,Len1,Len2,Positions
>>mmu-miR-124	ENSMUSG00000025932	165.00	-23.32	165.00	-23.32	370	20	1958	 814
Complete

Read Sequence:ENSMUSG00000071796  RIKEN cDNA 5330429B09 gene [Source:MarkerSymbol;Acc:MGI:2443681](3052 nt)
=-=-=-=-=-=-=-=-=-=-=-=-=-=-=-=-=-=-=-=-=-=-=-=-=-=-=-=-=-=-=-=
Performing Scan: mmu-miR-124 vs ENSMUSG00000071796
=-=-=-=-=-=-=-=-=-=-=-=-=-=-=-=-=-=-=-=-=-=-=-=-=-=-=-=-=-=-=-=
Score for this Scan:
No Hits Found above Threshold
Complete

Read Sequence:ENSMUSG00000034647  ankyrin repeat domain 12 [Source:MarkerSymbol;Acc:MGI:1914357](2651 nt)
=-=-=-=-=-=-=-=-=-=-=-=-=-=-=-=-=-=-=-=-=-=-=-=-=-=-=-=-=-=-=-=
Performing Scan: mmu-miR-124 vs ENSMUSG00000034647
=-=-=-=-=-=-=-=-=-=-=-=-=-=-=-=-=-=-=-=-=-=-=-=-=-=-=-=-=-=-=-=
Score for this Scan:
No Hits Found above Threshold
Complete

Read Sequence:ENSMUSG00000024639  guanine nucleotide binding protein, alpha q polypeptide [Source:MarkerSymbol;Acc:MGI:95776](4059 nt)
=-=-=-=-=-=-=-=-=-=-=-=-=-=-=-=-=-=-=-=-=-=-=-=-=-=-=-=-=-=-=-=
Performing Scan: mmu-miR-124 vs ENSMUSG00000024639
=-=-=-=-=-=-=-=-=-=-=-=-=-=-=-=-=-=-=-=-=-=-=-=-=-=-=-=-=-=-=-=
Score for this Scan:
No Hits Found above Threshold
Complete

Read Sequence:ENSMUSG00000034327  potassium channel tetramerisation domain containing 9 [Source:MarkerSymbol;Acc:MGI:2145579](1749 nt)
=-=-=-=-=-=-=-=-=-=-=-=-=-=-=-=-=-=-=-=-=-=-=-=-=-=-=-=-=-=-=-=
Performing Scan: mmu-miR-124 vs ENSMUSG00000034327
=-=-=-=-=-=-=-=-=-=-=-=-=-=-=-=-=-=-=-=-=-=-=-=-=-=-=-=-=-=-=-=
Score for this Scan:
No Hits Found above Threshold
Complete

Read Sequence:ENSMUSG00000030345  dual-specificity tyrosine-(Y)-phosphorylation regulated kinase 4 [Source:MarkerSymbol;Acc:MGI:1330292](111 nt)
=-=-=-=-=-=-=-=-=-=-=-=-=-=-=-=-=-=-=-=-=-=-=-=-=-=-=-=-=-=-=-=
Performing Scan: mmu-miR-124 vs ENSMUSG00000030345
=-=-=-=-=-=-=-=-=-=-=-=-=-=-=-=-=-=-=-=-=-=-=-=-=-=-=-=-=-=-=-=
Score for this Scan:
No Hits Found above Threshold
Complete

Read Sequence:ENSMUSG00000050556  potassium voltage gated channel, Shab-related subfamily, member 1 [Source:MarkerSymbol;Acc:MGI:96666](975 nt)
=-=-=-=-=-=-=-=-=-=-=-=-=-=-=-=-=-=-=-=-=-=-=-=-=-=-=-=-=-=-=-=
Performing Scan: mmu-miR-124 vs ENSMUSG00000050556
=-=-=-=-=-=-=-=-=-=-=-=-=-=-=-=-=-=-=-=-=-=-=-=-=-=-=-=-=-=-=-=
Score for this Scan:
No Hits Found above Threshold
Complete

Read Sequence:ENSMUSG00000029440  proteasome (prosome, macropain) 26S subunit, non-ATPase, 9 [Source:MarkerSymbol;Acc:MGI:1914401](641 nt)
=-=-=-=-=-=-=-=-=-=-=-=-=-=-=-=-=-=-=-=-=-=-=-=-=-=-=-=-=-=-=-=
Performing Scan: mmu-miR-124 vs ENSMUSG00000029440
=-=-=-=-=-=-=-=-=-=-=-=-=-=-=-=-=-=-=-=-=-=-=-=-=-=-=-=-=-=-=-=
Score for this Scan:
No Hits Found above Threshold
Complete

Read Sequence:ENSMUSG00000034709  coiled-coil domain containing 128 [Source:MarkerSymbol;Acc:MGI:1921075](652 nt)
=-=-=-=-=-=-=-=-=-=-=-=-=-=-=-=-=-=-=-=-=-=-=-=-=-=-=-=-=-=-=-=
Performing Scan: mmu-miR-124 vs ENSMUSG00000034709
=-=-=-=-=-=-=-=-=-=-=-=-=-=-=-=-=-=-=-=-=-=-=-=-=-=-=-=-=-=-=-=

   Forward:	Score: 135.000000  Q:1 to 20  R:83 to 99 Align Len (19) (63.16%) (73.68%)

   Query:    3' CCGUAAGUGGCGCACGGAAu 5'
                || |   :|||:||||| | 
   Ref:      5' GGAA---GCCGTGTGCCCTt 3'

   Energy:  -20.510000 kCal/Mol

Scores for this hit:
>mmu-miR-124	ENSMUSG00000034709	135.00	-20.51	0.00	1 20	83 99	19	63.16%	73.68%


   Forward:	Score: 127.000000  Q:1 to 19  R:12 to 32 Align Len (19) (73.68%) (73.68%)

   Query:    3' CCGUAAGUGGCG-CACGGAau 5'
                |||   |||||| ||| ||  
   Ref:      5' GGCTGCCACCGCAGTGACTgt 3'

   Energy:  -20.320000 kCal/Mol

Scores for this hit:
>mmu-miR-124	ENSMUSG00000034709	127.00	-20.32	0.00	1 19	12 32	19	73.68%	73.68%

Score for this Scan:
Seq1,Seq2,Tot Score,Tot Energy,Max Score,Max Energy,Strand,Len1,Len2,Positions
>>mmu-miR-124	ENSMUSG00000034709	262.00	-40.83	135.00	-20.51	378	20	652	 82 11
Complete

Read Sequence:ENSMUSG00000032177  phosphodiesterase 4A, cAMP specific [Source:MarkerSymbol;Acc:MGI:99558](1976 nt)
=-=-=-=-=-=-=-=-=-=-=-=-=-=-=-=-=-=-=-=-=-=-=-=-=-=-=-=-=-=-=-=
Performing Scan: mmu-miR-124 vs ENSMUSG00000032177
=-=-=-=-=-=-=-=-=-=-=-=-=-=-=-=-=-=-=-=-=-=-=-=-=-=-=-=-=-=-=-=
Score for this Scan:
No Hits Found above Threshold
Complete

Read Sequence:ENSMUSG00000063821  predicted gene, EG435391 [Source:MarkerSymbol;Acc:MGI:3647127](359 nt)
=-=-=-=-=-=-=-=-=-=-=-=-=-=-=-=-=-=-=-=-=-=-=-=-=-=-=-=-=-=-=-=
Performing Scan: mmu-miR-124 vs ENSMUSG00000063821
=-=-=-=-=-=-=-=-=-=-=-=-=-=-=-=-=-=-=-=-=-=-=-=-=-=-=-=-=-=-=-=
Score for this Scan:
No Hits Found above Threshold
Complete

Read Sequence:ENSMUSG00000029326  RIKEN cDNA 2310057D15 gene (2310057D15Rik), mRNA [Source:RefSeq_dna;Acc:NM_026421](785 nt)
=-=-=-=-=-=-=-=-=-=-=-=-=-=-=-=-=-=-=-=-=-=-=-=-=-=-=-=-=-=-=-=
Performing Scan: mmu-miR-124 vs ENSMUSG00000029326
=-=-=-=-=-=-=-=-=-=-=-=-=-=-=-=-=-=-=-=-=-=-=-=-=-=-=-=-=-=-=-=
Score for this Scan:
No Hits Found above Threshold
Complete

Read Sequence:ENSMUSG00000024908  SAPS domain family, member 3 [Source:MarkerSymbol;Acc:MGI:1921807](2072 nt)
=-=-=-=-=-=-=-=-=-=-=-=-=-=-=-=-=-=-=-=-=-=-=-=-=-=-=-=-=-=-=-=
Performing Scan: mmu-miR-124 vs ENSMUSG00000024908
=-=-=-=-=-=-=-=-=-=-=-=-=-=-=-=-=-=-=-=-=-=-=-=-=-=-=-=-=-=-=-=

   Forward:	Score: 133.000000  Q:3 to 20  R:830 to 852 Align Len (20) (70.00%) (75.00%)

   Query:    3' ccGUAAGUGG---CGCACGGAAu 5'
                  ||||||||    :|| |||| 
   Ref:      5' ccCATTCACCAAAATGTCCCTTg 3'

   Energy:  -20.360001 kCal/Mol

Scores for this hit:
>mmu-miR-124	ENSMUSG00000024908	133.00	-20.36	0.00	3 20	830 852	20	70.00%	75.00%

Score for this Scan:
Seq1,Seq2,Tot Score,Tot Energy,Max Score,Max Energy,Strand,Len1,Len2,Positions
>>mmu-miR-124	ENSMUSG00000024908	133.00	-20.36	133.00	-20.36	382	20	2072	 829
Complete

Read Sequence:ENSMUSG00000040174  alkB, alkylation repair homolog 3 (E. coli) [Source:MarkerSymbol;Acc:MGI:1916363](250 nt)
=-=-=-=-=-=-=-=-=-=-=-=-=-=-=-=-=-=-=-=-=-=-=-=-=-=-=-=-=-=-=-=
Performing Scan: mmu-miR-124 vs ENSMUSG00000040174
=-=-=-=-=-=-=-=-=-=-=-=-=-=-=-=-=-=-=-=-=-=-=-=-=-=-=-=-=-=-=-=
Score for this Scan:
No Hits Found above Threshold
Complete

Read Sequence:ENSMUSG00000056209  nucleoplasmin 3 [Source:MarkerSymbol;Acc:MGI:894653](323 nt)
=-=-=-=-=-=-=-=-=-=-=-=-=-=-=-=-=-=-=-=-=-=-=-=-=-=-=-=-=-=-=-=
Performing Scan: mmu-miR-124 vs ENSMUSG00000056209
=-=-=-=-=-=-=-=-=-=-=-=-=-=-=-=-=-=-=-=-=-=-=-=-=-=-=-=-=-=-=-=
Score for this Scan:
No Hits Found above Threshold
Complete

Read Sequence:ENSMUSG00000000244  tetraspanin 32 [Source:MarkerSymbol;Acc:MGI:1350360](905 nt)
=-=-=-=-=-=-=-=-=-=-=-=-=-=-=-=-=-=-=-=-=-=-=-=-=-=-=-=-=-=-=-=
Performing Scan: mmu-miR-124 vs ENSMUSG00000000244
=-=-=-=-=-=-=-=-=-=-=-=-=-=-=-=-=-=-=-=-=-=-=-=-=-=-=-=-=-=-=-=

   Forward:	Score: 105.000000  Q:1 to 19  R:662 to 685 Align Len (22) (54.55%) (77.27%)

   Query:    3' CCGUAAGU----GGCGCACGGAau 5'
                |||:||:|     :|||||::|  
   Ref:      5' GGCGTTTAGTTGATGCGTGTTTgg 3'

   Energy:  -20.870001 kCal/Mol

Scores for this hit:
>mmu-miR-124	ENSMUSG00000000244	105.00	-20.87	0.00	1 19	662 685	22	54.55%	77.27%

Score for this Scan:
Seq1,Seq2,Tot Score,Tot Energy,Max Score,Max Energy,Strand,Len1,Len2,Positions
>>mmu-miR-124	ENSMUSG00000000244	105.00	-20.87	105.00	-20.87	385	20	905	 661
Complete

Read Sequence:ENSMUSG00000045160  bolA-like 3 (E. coli) [Source:MarkerSymbol;Acc:MGI:1925903](180 nt)
=-=-=-=-=-=-=-=-=-=-=-=-=-=-=-=-=-=-=-=-=-=-=-=-=-=-=-=-=-=-=-=
Performing Scan: mmu-miR-124 vs ENSMUSG00000045160
=-=-=-=-=-=-=-=-=-=-=-=-=-=-=-=-=-=-=-=-=-=-=-=-=-=-=-=-=-=-=-=
Score for this Scan:
No Hits Found above Threshold
Complete

Read Sequence:ENSMUSG00000007613  transforming growth factor, beta receptor I [Source:MarkerSymbol;Acc:MGI:98728](4147 nt)
=-=-=-=-=-=-=-=-=-=-=-=-=-=-=-=-=-=-=-=-=-=-=-=-=-=-=-=-=-=-=-=
Performing Scan: mmu-miR-124 vs ENSMUSG00000007613
=-=-=-=-=-=-=-=-=-=-=-=-=-=-=-=-=-=-=-=-=-=-=-=-=-=-=-=-=-=-=-=
Score for this Scan:
No Hits Found above Threshold
Complete

Read Sequence:ENSMUSG00000059645  spermatogenesis associated glutamate (E)-rich protein 8, pseudogene 1 [Source:MarkerSymbol;Acc:MGI:1921312](825 nt)
=-=-=-=-=-=-=-=-=-=-=-=-=-=-=-=-=-=-=-=-=-=-=-=-=-=-=-=-=-=-=-=
Performing Scan: mmu-miR-124 vs ENSMUSG00000059645
=-=-=-=-=-=-=-=-=-=-=-=-=-=-=-=-=-=-=-=-=-=-=-=-=-=-=-=-=-=-=-=
Score for this Scan:
No Hits Found above Threshold
Complete

Read Sequence:ENSMUSG00000041578  cone-rod homeobox containing gene [Source:MarkerSymbol;Acc:MGI:1194883](1831 nt)
=-=-=-=-=-=-=-=-=-=-=-=-=-=-=-=-=-=-=-=-=-=-=-=-=-=-=-=-=-=-=-=
Performing Scan: mmu-miR-124 vs ENSMUSG00000041578
=-=-=-=-=-=-=-=-=-=-=-=-=-=-=-=-=-=-=-=-=-=-=-=-=-=-=-=-=-=-=-=
Score for this Scan:
No Hits Found above Threshold
Complete

Read Sequence:ENSMUSG00000040746  ring finger protein 167 [Source:MarkerSymbol;Acc:MGI:1917760](207 nt)
=-=-=-=-=-=-=-=-=-=-=-=-=-=-=-=-=-=-=-=-=-=-=-=-=-=-=-=-=-=-=-=
Performing Scan: mmu-miR-124 vs ENSMUSG00000040746
=-=-=-=-=-=-=-=-=-=-=-=-=-=-=-=-=-=-=-=-=-=-=-=-=-=-=-=-=-=-=-=
Score for this Scan:
No Hits Found above Threshold
Complete

Read Sequence:ENSMUSG00000028863  RIKEN cDNA 2310005N01 gene [Source:MarkerSymbol;Acc:MGI:1917338](267 nt)
=-=-=-=-=-=-=-=-=-=-=-=-=-=-=-=-=-=-=-=-=-=-=-=-=-=-=-=-=-=-=-=
Performing Scan: mmu-miR-124 vs ENSMUSG00000028863
=-=-=-=-=-=-=-=-=-=-=-=-=-=-=-=-=-=-=-=-=-=-=-=-=-=-=-=-=-=-=-=
Score for this Scan:
No Hits Found above Threshold
Complete

Read Sequence:ENSMUSG00000029234  transmembrane protein 165 [Source:MarkerSymbol;Acc:MGI:894407](658 nt)
=-=-=-=-=-=-=-=-=-=-=-=-=-=-=-=-=-=-=-=-=-=-=-=-=-=-=-=-=-=-=-=
Performing Scan: mmu-miR-124 vs ENSMUSG00000029234
=-=-=-=-=-=-=-=-=-=-=-=-=-=-=-=-=-=-=-=-=-=-=-=-=-=-=-=-=-=-=-=
Score for this Scan:
No Hits Found above Threshold
Complete

Read Sequence:ENSMUSG00000037656  solute carrier family 20, member 2 [Source:MarkerSymbol;Acc:MGI:97851](1192 nt)
=-=-=-=-=-=-=-=-=-=-=-=-=-=-=-=-=-=-=-=-=-=-=-=-=-=-=-=-=-=-=-=
Performing Scan: mmu-miR-124 vs ENSMUSG00000037656
=-=-=-=-=-=-=-=-=-=-=-=-=-=-=-=-=-=-=-=-=-=-=-=-=-=-=-=-=-=-=-=
Score for this Scan:
No Hits Found above Threshold
Complete

Read Sequence:ENSMUSG00000029471  calcium/calmodulin-dependent protein kinase kinase 2, beta [Source:MarkerSymbol;Acc:MGI:2444812](896 nt)
=-=-=-=-=-=-=-=-=-=-=-=-=-=-=-=-=-=-=-=-=-=-=-=-=-=-=-=-=-=-=-=
Performing Scan: mmu-miR-124 vs ENSMUSG00000029471
=-=-=-=-=-=-=-=-=-=-=-=-=-=-=-=-=-=-=-=-=-=-=-=-=-=-=-=-=-=-=-=
Score for this Scan:
No Hits Found above Threshold
Complete

Read Sequence:ENSMUSG00000075023  gene model 1967, (NCBI) [Source:MarkerSymbol;Acc:MGI:3584519](365 nt)
=-=-=-=-=-=-=-=-=-=-=-=-=-=-=-=-=-=-=-=-=-=-=-=-=-=-=-=-=-=-=-=
Performing Scan: mmu-miR-124 vs ENSMUSG00000075023
=-=-=-=-=-=-=-=-=-=-=-=-=-=-=-=-=-=-=-=-=-=-=-=-=-=-=-=-=-=-=-=

   Forward:	Score: 113.000000  Q:1 to 20  R:125 to 141 Align Len (19) (68.42%) (73.68%)

   Query:    3' CCGUAAGUGGCGCACGGAAu 5'
                || | ||||  |||||: | 
   Ref:      5' GG-AGTCAC--CGTGCTGTc 3'

   Energy:  -21.200001 kCal/Mol

Scores for this hit:
>mmu-miR-124	ENSMUSG00000075023	113.00	-21.20	0.00	1 20	125 141	19	68.42%	73.68%

Score for this Scan:
Seq1,Seq2,Tot Score,Tot Energy,Max Score,Max Energy,Strand,Len1,Len2,Positions
>>mmu-miR-124	ENSMUSG00000075023	113.00	-21.20	113.00	-21.20	395	20	365	 124
Complete

Read Sequence:ENSMUSG00000044367  solute carrier family 16 (monocarboxylic acid transporters), member 13 [Source:MarkerSymbol;Acc:MGI:1916559](924 nt)
=-=-=-=-=-=-=-=-=-=-=-=-=-=-=-=-=-=-=-=-=-=-=-=-=-=-=-=-=-=-=-=
Performing Scan: mmu-miR-124 vs ENSMUSG00000044367
=-=-=-=-=-=-=-=-=-=-=-=-=-=-=-=-=-=-=-=-=-=-=-=-=-=-=-=-=-=-=-=

   Forward:	Score: 166.000000  Q:1 to 21  R:62 to 87 Align Len (26) (65.38%) (69.23%)

   Query:    3' CCGUAAGUGGC-----G-CACGGAAU 5'
                ||||| :|| |     | ||||||||
   Ref:      5' GGCATCTACAGAAGTACAGTGCCTTA 3'

   Energy:  -20.520000 kCal/Mol

Scores for this hit:
>mmu-miR-124	ENSMUSG00000044367	166.00	-20.52	0.00	1 21	62 87	26	65.38%	69.23%

Score for this Scan:
Seq1,Seq2,Tot Score,Tot Energy,Max Score,Max Energy,Strand,Len1,Len2,Positions
>>mmu-miR-124	ENSMUSG00000044367	166.00	-20.52	166.00	-20.52	396	20	924	 61
Complete

Read Sequence:ENSMUSG00000033106  solute carrier family 7, member 6 opposite strand [Source:MarkerSymbol;Acc:MGI:1916951](305 nt)
=-=-=-=-=-=-=-=-=-=-=-=-=-=-=-=-=-=-=-=-=-=-=-=-=-=-=-=-=-=-=-=
Performing Scan: mmu-miR-124 vs ENSMUSG00000033106
=-=-=-=-=-=-=-=-=-=-=-=-=-=-=-=-=-=-=-=-=-=-=-=-=-=-=-=-=-=-=-=
Score for this Scan:
No Hits Found above Threshold
Complete

Read Sequence:ENSMUSG00000022056  a disintegrin and metallopeptidase domain 7 [Source:MarkerSymbol;Acc:MGI:107247](1091 nt)
=-=-=-=-=-=-=-=-=-=-=-=-=-=-=-=-=-=-=-=-=-=-=-=-=-=-=-=-=-=-=-=
Performing Scan: mmu-miR-124 vs ENSMUSG00000022056
=-=-=-=-=-=-=-=-=-=-=-=-=-=-=-=-=-=-=-=-=-=-=-=-=-=-=-=-=-=-=-=
Score for this Scan:
No Hits Found above Threshold
Complete

Read Sequence:ENSMUSG00000027744  stomatin (Epb7.2)-like 3 [Source:MarkerSymbol;Acc:MGI:2388072](850 nt)
=-=-=-=-=-=-=-=-=-=-=-=-=-=-=-=-=-=-=-=-=-=-=-=-=-=-=-=-=-=-=-=
Performing Scan: mmu-miR-124 vs ENSMUSG00000027744
=-=-=-=-=-=-=-=-=-=-=-=-=-=-=-=-=-=-=-=-=-=-=-=-=-=-=-=-=-=-=-=
Score for this Scan:
No Hits Found above Threshold
Complete

Read Sequence:ENSMUSG00000024807  synovial apoptosis inhibitor 1, synoviolin [Source:MarkerSymbol;Acc:MGI:1921376](1052 nt)
=-=-=-=-=-=-=-=-=-=-=-=-=-=-=-=-=-=-=-=-=-=-=-=-=-=-=-=-=-=-=-=
Performing Scan: mmu-miR-124 vs ENSMUSG00000024807
=-=-=-=-=-=-=-=-=-=-=-=-=-=-=-=-=-=-=-=-=-=-=-=-=-=-=-=-=-=-=-=
Score for this Scan:
No Hits Found above Threshold
Complete

Read Sequence:ENSMUSG00000037257  RIKEN cDNA 2310007F21 gene [Source:MarkerSymbol;Acc:MGI:1914189](1607 nt)
=-=-=-=-=-=-=-=-=-=-=-=-=-=-=-=-=-=-=-=-=-=-=-=-=-=-=-=-=-=-=-=
Performing Scan: mmu-miR-124 vs ENSMUSG00000037257
=-=-=-=-=-=-=-=-=-=-=-=-=-=-=-=-=-=-=-=-=-=-=-=-=-=-=-=-=-=-=-=
Score for this Scan:
No Hits Found above Threshold
Complete

Read Sequence:ENSMUSG00000024937  potassium channel, subfamily K, member 7 [Source:MarkerSymbol;Acc:MGI:1341841](277 nt)
=-=-=-=-=-=-=-=-=-=-=-=-=-=-=-=-=-=-=-=-=-=-=-=-=-=-=-=-=-=-=-=
Performing Scan: mmu-miR-124 vs ENSMUSG00000024937
=-=-=-=-=-=-=-=-=-=-=-=-=-=-=-=-=-=-=-=-=-=-=-=-=-=-=-=-=-=-=-=
Score for this Scan:
No Hits Found above Threshold
Complete

Read Sequence:ENSMUSG00000006281  telomerase associated protein 1 [Source:MarkerSymbol;Acc:MGI:109573](106 nt)
=-=-=-=-=-=-=-=-=-=-=-=-=-=-=-=-=-=-=-=-=-=-=-=-=-=-=-=-=-=-=-=
Performing Scan: mmu-miR-124 vs ENSMUSG00000006281
=-=-=-=-=-=-=-=-=-=-=-=-=-=-=-=-=-=-=-=-=-=-=-=-=-=-=-=-=-=-=-=
Score for this Scan:
No Hits Found above Threshold
Complete

Read Sequence:ENSMUSG00000019944  Rho-related BTB domain containing 1 [Source:MarkerSymbol;Acc:MGI:1916538](211 nt)
=-=-=-=-=-=-=-=-=-=-=-=-=-=-=-=-=-=-=-=-=-=-=-=-=-=-=-=-=-=-=-=
Performing Scan: mmu-miR-124 vs ENSMUSG00000019944
=-=-=-=-=-=-=-=-=-=-=-=-=-=-=-=-=-=-=-=-=-=-=-=-=-=-=-=-=-=-=-=
Score for this Scan:
No Hits Found above Threshold
Complete

Read Sequence:ENSMUSG00000035960  apurinic/apyrimidinic endonuclease 1 [Source:MarkerSymbol;Acc:MGI:88042](165 nt)
=-=-=-=-=-=-=-=-=-=-=-=-=-=-=-=-=-=-=-=-=-=-=-=-=-=-=-=-=-=-=-=
Performing Scan: mmu-miR-124 vs ENSMUSG00000035960
=-=-=-=-=-=-=-=-=-=-=-=-=-=-=-=-=-=-=-=-=-=-=-=-=-=-=-=-=-=-=-=
Score for this Scan:
No Hits Found above Threshold
Complete

Read Sequence:ENSMUSG00000020295  hemoglobin, theta 1 [Source:MarkerSymbol;Acc:MGI:2685722](117 nt)
=-=-=-=-=-=-=-=-=-=-=-=-=-=-=-=-=-=-=-=-=-=-=-=-=-=-=-=-=-=-=-=
Performing Scan: mmu-miR-124 vs ENSMUSG00000020295
=-=-=-=-=-=-=-=-=-=-=-=-=-=-=-=-=-=-=-=-=-=-=-=-=-=-=-=-=-=-=-=
Score for this Scan:
No Hits Found above Threshold
Complete

Read Sequence:ENSMUSG00000022900  immunoglobulin-like domain containing receptor 1 [Source:MarkerSymbol;Acc:MGI:2146574](1170 nt)
=-=-=-=-=-=-=-=-=-=-=-=-=-=-=-=-=-=-=-=-=-=-=-=-=-=-=-=-=-=-=-=
Performing Scan: mmu-miR-124 vs ENSMUSG00000022900
=-=-=-=-=-=-=-=-=-=-=-=-=-=-=-=-=-=-=-=-=-=-=-=-=-=-=-=-=-=-=-=
Score for this Scan:
No Hits Found above Threshold
Complete

Read Sequence:ENSMUSG00000022111  ubiquitin carboxyl-terminal esterase L3 (ubiquitin thiolesterase) [Source:MarkerSymbol;Acc:MGI:1355274](536 nt)
=-=-=-=-=-=-=-=-=-=-=-=-=-=-=-=-=-=-=-=-=-=-=-=-=-=-=-=-=-=-=-=
Performing Scan: mmu-miR-124 vs ENSMUSG00000022111
=-=-=-=-=-=-=-=-=-=-=-=-=-=-=-=-=-=-=-=-=-=-=-=-=-=-=-=-=-=-=-=
Score for this Scan:
No Hits Found above Threshold
Complete

Read Sequence:ENSMUSG00000020532  acetyl-Coenzyme A carboxylase alpha [Source:MarkerSymbol;Acc:MGI:108451](1968 nt)
=-=-=-=-=-=-=-=-=-=-=-=-=-=-=-=-=-=-=-=-=-=-=-=-=-=-=-=-=-=-=-=
Performing Scan: mmu-miR-124 vs ENSMUSG00000020532
=-=-=-=-=-=-=-=-=-=-=-=-=-=-=-=-=-=-=-=-=-=-=-=-=-=-=-=-=-=-=-=
Score for this Scan:
No Hits Found above Threshold
Complete

Read Sequence:ENSMUSG00000019960  dual specificity phosphatase 6 [Source:MarkerSymbol;Acc:MGI:1914853](1185 nt)
=-=-=-=-=-=-=-=-=-=-=-=-=-=-=-=-=-=-=-=-=-=-=-=-=-=-=-=-=-=-=-=
Performing Scan: mmu-miR-124 vs ENSMUSG00000019960
=-=-=-=-=-=-=-=-=-=-=-=-=-=-=-=-=-=-=-=-=-=-=-=-=-=-=-=-=-=-=-=
Score for this Scan:
No Hits Found above Threshold
Complete

Read Sequence:ENSMUSG00000028381  UDP-glucose ceramide glucosyltransferase [Source:MarkerSymbol;Acc:MGI:1332243](2440 nt)
=-=-=-=-=-=-=-=-=-=-=-=-=-=-=-=-=-=-=-=-=-=-=-=-=-=-=-=-=-=-=-=
Performing Scan: mmu-miR-124 vs ENSMUSG00000028381
=-=-=-=-=-=-=-=-=-=-=-=-=-=-=-=-=-=-=-=-=-=-=-=-=-=-=-=-=-=-=-=
Score for this Scan:
No Hits Found above Threshold
Complete

Read Sequence:ENSMUSG00000002985  apolipoprotein E [Source:MarkerSymbol;Acc:MGI:88057](107 nt)
=-=-=-=-=-=-=-=-=-=-=-=-=-=-=-=-=-=-=-=-=-=-=-=-=-=-=-=-=-=-=-=
Performing Scan: mmu-miR-124 vs ENSMUSG00000002985
=-=-=-=-=-=-=-=-=-=-=-=-=-=-=-=-=-=-=-=-=-=-=-=-=-=-=-=-=-=-=-=
Score for this Scan:
No Hits Found above Threshold
Complete

Read Sequence:ENSMUSG00000018666  chromobox homolog 1 (Drosophila HP1 beta) [Source:MarkerSymbol;Acc:MGI:105369](417 nt)
=-=-=-=-=-=-=-=-=-=-=-=-=-=-=-=-=-=-=-=-=-=-=-=-=-=-=-=-=-=-=-=
Performing Scan: mmu-miR-124 vs ENSMUSG00000018666
=-=-=-=-=-=-=-=-=-=-=-=-=-=-=-=-=-=-=-=-=-=-=-=-=-=-=-=-=-=-=-=
Score for this Scan:
No Hits Found above Threshold
Complete

Read Sequence:ENSMUSG00000038187  BTB (POZ) domain containing 10 [Source:MarkerSymbol;Acc:MGI:1916065](785 nt)
=-=-=-=-=-=-=-=-=-=-=-=-=-=-=-=-=-=-=-=-=-=-=-=-=-=-=-=-=-=-=-=
Performing Scan: mmu-miR-124 vs ENSMUSG00000038187
=-=-=-=-=-=-=-=-=-=-=-=-=-=-=-=-=-=-=-=-=-=-=-=-=-=-=-=-=-=-=-=
Score for this Scan:
No Hits Found above Threshold
Complete

Read Sequence:ENSMUSG00000023068  Nogo-B receptor precursor (NgBR) (Nuclear undecaprenyl pyrophosphate synthase 1 homolog). [Source:Uniprot/SWISSPROT;Acc:Q99LJ8](195 nt)
=-=-=-=-=-=-=-=-=-=-=-=-=-=-=-=-=-=-=-=-=-=-=-=-=-=-=-=-=-=-=-=
Performing Scan: mmu-miR-124 vs ENSMUSG00000023068
=-=-=-=-=-=-=-=-=-=-=-=-=-=-=-=-=-=-=-=-=-=-=-=-=-=-=-=-=-=-=-=
Score for this Scan:
No Hits Found above Threshold
Complete

Read Sequence:ENSMUSG00000040225  BAT2 domain containing 1 [Source:MarkerSymbol;Acc:MGI:1913754](513 nt)
=-=-=-=-=-=-=-=-=-=-=-=-=-=-=-=-=-=-=-=-=-=-=-=-=-=-=-=-=-=-=-=
Performing Scan: mmu-miR-124 vs ENSMUSG00000040225
=-=-=-=-=-=-=-=-=-=-=-=-=-=-=-=-=-=-=-=-=-=-=-=-=-=-=-=-=-=-=-=
Score for this Scan:
No Hits Found above Threshold
Complete

Read Sequence:ENSMUSG00000000088  cytochrome c oxidase, subunit Va [Source:MarkerSymbol;Acc:MGI:88474](153 nt)
=-=-=-=-=-=-=-=-=-=-=-=-=-=-=-=-=-=-=-=-=-=-=-=-=-=-=-=-=-=-=-=
Performing Scan: mmu-miR-124 vs ENSMUSG00000000088
=-=-=-=-=-=-=-=-=-=-=-=-=-=-=-=-=-=-=-=-=-=-=-=-=-=-=-=-=-=-=-=
Score for this Scan:
No Hits Found above Threshold
Complete

Read Sequence:ENSMUSG00000032062  RIKEN cDNA 2310030G06 gene [Source:MarkerSymbol;Acc:MGI:1914202](810 nt)
=-=-=-=-=-=-=-=-=-=-=-=-=-=-=-=-=-=-=-=-=-=-=-=-=-=-=-=-=-=-=-=
Performing Scan: mmu-miR-124 vs ENSMUSG00000032062
=-=-=-=-=-=-=-=-=-=-=-=-=-=-=-=-=-=-=-=-=-=-=-=-=-=-=-=-=-=-=-=
Score for this Scan:
No Hits Found above Threshold
Complete

Read Sequence:ENSMUSG00000021880  ribonuclease, RNase A family, 6 [Source:MarkerSymbol;Acc:MGI:1925666](410 nt)
=-=-=-=-=-=-=-=-=-=-=-=-=-=-=-=-=-=-=-=-=-=-=-=-=-=-=-=-=-=-=-=
Performing Scan: mmu-miR-124 vs ENSMUSG00000021880
=-=-=-=-=-=-=-=-=-=-=-=-=-=-=-=-=-=-=-=-=-=-=-=-=-=-=-=-=-=-=-=
Score for this Scan:
No Hits Found above Threshold
Complete

Read Sequence:ENSMUSG00000032359  cathepsin H [Source:MarkerSymbol;Acc:MGI:107285](332 nt)
=-=-=-=-=-=-=-=-=-=-=-=-=-=-=-=-=-=-=-=-=-=-=-=-=-=-=-=-=-=-=-=
Performing Scan: mmu-miR-124 vs ENSMUSG00000032359
=-=-=-=-=-=-=-=-=-=-=-=-=-=-=-=-=-=-=-=-=-=-=-=-=-=-=-=-=-=-=-=
Score for this Scan:
No Hits Found above Threshold
Complete

Read Sequence:ENSMUSG00000044933  somatostatin receptor 3 [Source:MarkerSymbol;Acc:MGI:98329](2244 nt)
=-=-=-=-=-=-=-=-=-=-=-=-=-=-=-=-=-=-=-=-=-=-=-=-=-=-=-=-=-=-=-=
Performing Scan: mmu-miR-124 vs ENSMUSG00000044933
=-=-=-=-=-=-=-=-=-=-=-=-=-=-=-=-=-=-=-=-=-=-=-=-=-=-=-=-=-=-=-=
Score for this Scan:
No Hits Found above Threshold
Complete

Read Sequence:ENSMUSG00000021666  G elongation factor, mitochondrial 2 [Source:MarkerSymbol;Acc:MGI:2444783](726 nt)
=-=-=-=-=-=-=-=-=-=-=-=-=-=-=-=-=-=-=-=-=-=-=-=-=-=-=-=-=-=-=-=
Performing Scan: mmu-miR-124 vs ENSMUSG00000021666
=-=-=-=-=-=-=-=-=-=-=-=-=-=-=-=-=-=-=-=-=-=-=-=-=-=-=-=-=-=-=-=
Score for this Scan:
No Hits Found above Threshold
Complete

Read Sequence:ENSMUSG00000056617  RIKEN cDNA 4931429L15 gene [Source:MarkerSymbol;Acc:MGI:1921611](330 nt)
=-=-=-=-=-=-=-=-=-=-=-=-=-=-=-=-=-=-=-=-=-=-=-=-=-=-=-=-=-=-=-=
Performing Scan: mmu-miR-124 vs ENSMUSG00000056617
=-=-=-=-=-=-=-=-=-=-=-=-=-=-=-=-=-=-=-=-=-=-=-=-=-=-=-=-=-=-=-=
Score for this Scan:
No Hits Found above Threshold
Complete

Read Sequence:ENSMUSG00000024650  solute carrier family 22 (organic anion transporter), member 6 [Source:MarkerSymbol;Acc:MGI:892001](2088 nt)
=-=-=-=-=-=-=-=-=-=-=-=-=-=-=-=-=-=-=-=-=-=-=-=-=-=-=-=-=-=-=-=
Performing Scan: mmu-miR-124 vs ENSMUSG00000024650
=-=-=-=-=-=-=-=-=-=-=-=-=-=-=-=-=-=-=-=-=-=-=-=-=-=-=-=-=-=-=-=

   Forward:	Score: 141.000000  Q:2 to 18  R:1247 to 1268 Align Len (18) (72.22%) (83.33%)

   Query:    3' cCGUAAG--UGGCGCACGGaau 5'
                 ||||||  : ||:|||||   
   Ref:      5' aGCATTCCAGGCGTGTGCCgca 3'

   Energy:  -22.379999 kCal/Mol

Scores for this hit:
>mmu-miR-124	ENSMUSG00000024650	141.00	-22.38	0.00	2 18	1247 1268	18	72.22%	83.33%

Score for this Scan:
Seq1,Seq2,Tot Score,Tot Energy,Max Score,Max Energy,Strand,Len1,Len2,Positions
>>mmu-miR-124	ENSMUSG00000024650	141.00	-22.38	141.00	-22.38	424	20	2088	 1246
Complete

Read Sequence:ENSMUSG00000018446  complement component 1, q subcomponent binding protein [Source:MarkerSymbol;Acc:MGI:1194505](288 nt)
=-=-=-=-=-=-=-=-=-=-=-=-=-=-=-=-=-=-=-=-=-=-=-=-=-=-=-=-=-=-=-=
Performing Scan: mmu-miR-124 vs ENSMUSG00000018446
=-=-=-=-=-=-=-=-=-=-=-=-=-=-=-=-=-=-=-=-=-=-=-=-=-=-=-=-=-=-=-=

   Forward:	Score: 143.000000  Q:3 to 21  R:3 to 22 Align Len (18) (72.22%) (77.78%)

   Query:    3' ccGUAAGUGGCGCACGGAAU 5'
                  ||   ||:||| ||||||
   Ref:      5' ctCAGAGACTGCGGGCCTTA 3'

   Energy:  -20.770000 kCal/Mol

Scores for this hit:
>mmu-miR-124	ENSMUSG00000018446	143.00	-20.77	0.00	3 21	3 22	18	72.22%	77.78%

Score for this Scan:
Seq1,Seq2,Tot Score,Tot Energy,Max Score,Max Energy,Strand,Len1,Len2,Positions
>>mmu-miR-124	ENSMUSG00000018446	143.00	-20.77	143.00	-20.77	425	20	288	 2
Complete

Read Sequence:ENSMUSG00000030909  ankyrin repeat and sterile alpha motif domain containing 4B [Source:MarkerSymbol;Acc:MGI:1919324](695 nt)
=-=-=-=-=-=-=-=-=-=-=-=-=-=-=-=-=-=-=-=-=-=-=-=-=-=-=-=-=-=-=-=
Performing Scan: mmu-miR-124 vs ENSMUSG00000030909
=-=-=-=-=-=-=-=-=-=-=-=-=-=-=-=-=-=-=-=-=-=-=-=-=-=-=-=-=-=-=-=
Score for this Scan:
No Hits Found above Threshold
Complete

Read Sequence:ENSMUSG00000021823  vinculin [Source:MarkerSymbol;Acc:MGI:98927](1943 nt)
=-=-=-=-=-=-=-=-=-=-=-=-=-=-=-=-=-=-=-=-=-=-=-=-=-=-=-=-=-=-=-=
Performing Scan: mmu-miR-124 vs ENSMUSG00000021823
=-=-=-=-=-=-=-=-=-=-=-=-=-=-=-=-=-=-=-=-=-=-=-=-=-=-=-=-=-=-=-=

   Forward:	Score: 103.000000  Q:1 to 21  R:784 to 804 Align Len (22) (72.73%) (77.27%)

   Query:    3' CCGUAAGU--GGCGCACGGAAU 5'
                ||||||||  |: ||  |||||
   Ref:      5' GGCATTCATTCTTCG-CCCTTA 3'

   Energy:  -20.139999 kCal/Mol

Scores for this hit:
>mmu-miR-124	ENSMUSG00000021823	103.00	-20.14	0.00	1 21	784 804	22	72.73%	77.27%

Score for this Scan:
Seq1,Seq2,Tot Score,Tot Energy,Max Score,Max Energy,Strand,Len1,Len2,Positions
>>mmu-miR-124	ENSMUSG00000021823	103.00	-20.14	103.00	-20.14	427	20	1943	 783
Complete

Read Sequence:ENSMUSG00000029478  nuclear receptor co-repressor 2 [Source:MarkerSymbol;Acc:MGI:1337080](1008 nt)
=-=-=-=-=-=-=-=-=-=-=-=-=-=-=-=-=-=-=-=-=-=-=-=-=-=-=-=-=-=-=-=
Performing Scan: mmu-miR-124 vs ENSMUSG00000029478
=-=-=-=-=-=-=-=-=-=-=-=-=-=-=-=-=-=-=-=-=-=-=-=-=-=-=-=-=-=-=-=

   Forward:	Score: 142.000000  Q:5 to 20  R:758 to 779 Align Len (17) (76.47%) (88.24%)

   Query:    3' ccguAAG-UGGCG-CACGGAAu 5'
                    ||| :|||| ||||:|| 
   Ref:      5' gtgtTTCTGCCGCTGTGCTTTg 3'

   Energy:  -21.490000 kCal/Mol

Scores for this hit:
>mmu-miR-124	ENSMUSG00000029478	142.00	-21.49	0.00	5 20	758 779	17	76.47%	88.24%

Score for this Scan:
Seq1,Seq2,Tot Score,Tot Energy,Max Score,Max Energy,Strand,Len1,Len2,Positions
>>mmu-miR-124	ENSMUSG00000029478	142.00	-21.49	142.00	-21.49	428	20	1008	 757
Complete

Read Sequence:ENSMUSG00000028280  gamma-aminobutyric acid (GABA-C) receptor, subunit rho 1 [Source:MarkerSymbol;Acc:MGI:95625](710 nt)
=-=-=-=-=-=-=-=-=-=-=-=-=-=-=-=-=-=-=-=-=-=-=-=-=-=-=-=-=-=-=-=
Performing Scan: mmu-miR-124 vs ENSMUSG00000028280
=-=-=-=-=-=-=-=-=-=-=-=-=-=-=-=-=-=-=-=-=-=-=-=-=-=-=-=-=-=-=-=
Score for this Scan:
No Hits Found above Threshold
Complete

Read Sequence:ENSMUSG00000022878  adiponectin, C1Q and collagen domain containing [Source:MarkerSymbol;Acc:MGI:106675](374 nt)
=-=-=-=-=-=-=-=-=-=-=-=-=-=-=-=-=-=-=-=-=-=-=-=-=-=-=-=-=-=-=-=
Performing Scan: mmu-miR-124 vs ENSMUSG00000022878
=-=-=-=-=-=-=-=-=-=-=-=-=-=-=-=-=-=-=-=-=-=-=-=-=-=-=-=-=-=-=-=
Score for this Scan:
No Hits Found above Threshold
Complete

Read Sequence:ENSMUSG00000031024  suppression of tumorigenicity 5 [Source:MarkerSymbol;Acc:MGI:108517](726 nt)
=-=-=-=-=-=-=-=-=-=-=-=-=-=-=-=-=-=-=-=-=-=-=-=-=-=-=-=-=-=-=-=
Performing Scan: mmu-miR-124 vs ENSMUSG00000031024
=-=-=-=-=-=-=-=-=-=-=-=-=-=-=-=-=-=-=-=-=-=-=-=-=-=-=-=-=-=-=-=
Score for this Scan:
No Hits Found above Threshold
Complete

Read Sequence:ENSMUSG00000008438  a disintegrin and metallopeptidase domain 21 [Source:MarkerSymbol;Acc:MGI:1861229](213 nt)
=-=-=-=-=-=-=-=-=-=-=-=-=-=-=-=-=-=-=-=-=-=-=-=-=-=-=-=-=-=-=-=
Performing Scan: mmu-miR-124 vs ENSMUSG00000008438
=-=-=-=-=-=-=-=-=-=-=-=-=-=-=-=-=-=-=-=-=-=-=-=-=-=-=-=-=-=-=-=
Score for this Scan:
No Hits Found above Threshold
Complete

Read Sequence:ENSMUSG00000039994  timeless homolog (Drosophila) [Source:MarkerSymbol;Acc:MGI:1321393](679 nt)
=-=-=-=-=-=-=-=-=-=-=-=-=-=-=-=-=-=-=-=-=-=-=-=-=-=-=-=-=-=-=-=
Performing Scan: mmu-miR-124 vs ENSMUSG00000039994
=-=-=-=-=-=-=-=-=-=-=-=-=-=-=-=-=-=-=-=-=-=-=-=-=-=-=-=-=-=-=-=

   Forward:	Score: 118.000000  Q:1 to 17  R:143 to 161 Align Len (17) (76.47%) (82.35%)

   Query:    3' CCGUAAGUGG-CGCACGgaau 5'
                ||  ||||:| ||||||    
   Ref:      5' GG--TTCATCAGCGTGCacag 3'

   Energy:  -20.030001 kCal/Mol

Scores for this hit:
>mmu-miR-124	ENSMUSG00000039994	118.00	-20.03	0.00	1 17	143 161	17	76.47%	82.35%

Score for this Scan:
Seq1,Seq2,Tot Score,Tot Energy,Max Score,Max Energy,Strand,Len1,Len2,Positions
>>mmu-miR-124	ENSMUSG00000039994	118.00	-20.03	118.00	-20.03	433	20	679	 142
Complete

Read Sequence:ENSMUSG00000020847  rabphilin 3A-like (without C2 domains) [Source:MarkerSymbol;Acc:MGI:1923492](43 nt)
=-=-=-=-=-=-=-=-=-=-=-=-=-=-=-=-=-=-=-=-=-=-=-=-=-=-=-=-=-=-=-=
Performing Scan: mmu-miR-124 vs ENSMUSG00000020847
=-=-=-=-=-=-=-=-=-=-=-=-=-=-=-=-=-=-=-=-=-=-=-=-=-=-=-=-=-=-=-=
Score for this Scan:
No Hits Found above Threshold
Complete

Read Sequence:ENSMUSG00000019489  CD70 antigen [Source:MarkerSymbol;Acc:MGI:1195273](78 nt)
=-=-=-=-=-=-=-=-=-=-=-=-=-=-=-=-=-=-=-=-=-=-=-=-=-=-=-=-=-=-=-=
Performing Scan: mmu-miR-124 vs ENSMUSG00000019489
=-=-=-=-=-=-=-=-=-=-=-=-=-=-=-=-=-=-=-=-=-=-=-=-=-=-=-=-=-=-=-=
Score for this Scan:
No Hits Found above Threshold
Complete

Read Sequence:ENSMUSG00000025728  phosphatidylinositol glycan anchor biosynthesis, class Q [Source:MarkerSymbol;Acc:MGI:1333114](1179 nt)
=-=-=-=-=-=-=-=-=-=-=-=-=-=-=-=-=-=-=-=-=-=-=-=-=-=-=-=-=-=-=-=
Performing Scan: mmu-miR-124 vs ENSMUSG00000025728
=-=-=-=-=-=-=-=-=-=-=-=-=-=-=-=-=-=-=-=-=-=-=-=-=-=-=-=-=-=-=-=
Score for this Scan:
No Hits Found above Threshold
Complete

Read Sequence:ENSMUSG00000040123  RIKEN cDNA 9830124H08 gene [Source:MarkerSymbol;Acc:MGI:3041170](1054 nt)
=-=-=-=-=-=-=-=-=-=-=-=-=-=-=-=-=-=-=-=-=-=-=-=-=-=-=-=-=-=-=-=
Performing Scan: mmu-miR-124 vs ENSMUSG00000040123
=-=-=-=-=-=-=-=-=-=-=-=-=-=-=-=-=-=-=-=-=-=-=-=-=-=-=-=-=-=-=-=
Score for this Scan:
No Hits Found above Threshold
Complete

Read Sequence:ENSMUSG00000033595  leucine-rich repeat LGI family, member 3 [Source:MarkerSymbol;Acc:MGI:2182619](1289 nt)
=-=-=-=-=-=-=-=-=-=-=-=-=-=-=-=-=-=-=-=-=-=-=-=-=-=-=-=-=-=-=-=
Performing Scan: mmu-miR-124 vs ENSMUSG00000033595
=-=-=-=-=-=-=-=-=-=-=-=-=-=-=-=-=-=-=-=-=-=-=-=-=-=-=-=-=-=-=-=

   Forward:	Score: 117.000000  Q:1 to 20  R:597 to 614 Align Len (19) (73.68%) (73.68%)

   Query:    3' CCGUAAGUGGCGCACGGAAu 5'
                ||||  | | |||| |||| 
   Ref:      5' GGCAAAC-CGGCGT-CCTTg 3'

   Energy:  -22.100000 kCal/Mol

Scores for this hit:
>mmu-miR-124	ENSMUSG00000033595	117.00	-22.10	0.00	1 20	597 614	19	73.68%	73.68%

Score for this Scan:
Seq1,Seq2,Tot Score,Tot Energy,Max Score,Max Energy,Strand,Len1,Len2,Positions
>>mmu-miR-124	ENSMUSG00000033595	117.00	-22.10	117.00	-22.10	438	20	1289	 596
Complete

Read Sequence:ENSMUSG00000006395  hydroxypyruvate isomerase homolog (E. coli) [Source:MarkerSymbol;Acc:MGI:1915430](87 nt)
=-=-=-=-=-=-=-=-=-=-=-=-=-=-=-=-=-=-=-=-=-=-=-=-=-=-=-=-=-=-=-=
Performing Scan: mmu-miR-124 vs ENSMUSG00000006395
=-=-=-=-=-=-=-=-=-=-=-=-=-=-=-=-=-=-=-=-=-=-=-=-=-=-=-=-=-=-=-=
Score for this Scan:
No Hits Found above Threshold
Complete

Read Sequence:ENSMUSG00000024474  IK cytokine [Source:MarkerSymbol;Acc:MGI:1345142](201 nt)
=-=-=-=-=-=-=-=-=-=-=-=-=-=-=-=-=-=-=-=-=-=-=-=-=-=-=-=-=-=-=-=
Performing Scan: mmu-miR-124 vs ENSMUSG00000024474
=-=-=-=-=-=-=-=-=-=-=-=-=-=-=-=-=-=-=-=-=-=-=-=-=-=-=-=-=-=-=-=
Score for this Scan:
No Hits Found above Threshold
Complete

Read Sequence:ENSMUSG00000074781  ubiquitin-conjugating enzyme E2N (Ube2n), mRNA [Source:RefSeq_dna;Acc:NM_080560](209 nt)
=-=-=-=-=-=-=-=-=-=-=-=-=-=-=-=-=-=-=-=-=-=-=-=-=-=-=-=-=-=-=-=
Performing Scan: mmu-miR-124 vs ENSMUSG00000074781
=-=-=-=-=-=-=-=-=-=-=-=-=-=-=-=-=-=-=-=-=-=-=-=-=-=-=-=-=-=-=-=
Score for this Scan:
No Hits Found above Threshold
Complete

Read Sequence:ENSMUSG00000024019  ring finger protein 8 [Source:MarkerSymbol;Acc:MGI:1929069](1064 nt)
=-=-=-=-=-=-=-=-=-=-=-=-=-=-=-=-=-=-=-=-=-=-=-=-=-=-=-=-=-=-=-=
Performing Scan: mmu-miR-124 vs ENSMUSG00000024019
=-=-=-=-=-=-=-=-=-=-=-=-=-=-=-=-=-=-=-=-=-=-=-=-=-=-=-=-=-=-=-=
Score for this Scan:
No Hits Found above Threshold
Complete

Read Sequence:ENSMUSG00000013236  protein tyrosine phosphatase, receptor type, S [Source:MarkerSymbol;Acc:MGI:97815](893 nt)
=-=-=-=-=-=-=-=-=-=-=-=-=-=-=-=-=-=-=-=-=-=-=-=-=-=-=-=-=-=-=-=
Performing Scan: mmu-miR-124 vs ENSMUSG00000013236
=-=-=-=-=-=-=-=-=-=-=-=-=-=-=-=-=-=-=-=-=-=-=-=-=-=-=-=-=-=-=-=
Score for this Scan:
No Hits Found above Threshold
Complete

Read Sequence:ENSMUSG00000051379  fibronectin leucine rich transmembrane protein 3 [Source:MarkerSymbol;Acc:MGI:1918686](479 nt)
=-=-=-=-=-=-=-=-=-=-=-=-=-=-=-=-=-=-=-=-=-=-=-=-=-=-=-=-=-=-=-=
Performing Scan: mmu-miR-124 vs ENSMUSG00000051379
=-=-=-=-=-=-=-=-=-=-=-=-=-=-=-=-=-=-=-=-=-=-=-=-=-=-=-=-=-=-=-=

   Forward:	Score: 139.000000  Q:2 to 20  R:28 to 45 Align Len (18) (72.22%) (77.78%)

   Query:    3' cCGUAAGUGGCGCACGGAAu 5'
                 |||| |||  :||||| | 
   Ref:      5' tGCATGCAC--TGTGCCCTt 3'

   Energy:  -20.010000 kCal/Mol

Scores for this hit:
>mmu-miR-124	ENSMUSG00000051379	139.00	-20.01	0.00	2 20	28 45	18	72.22%	77.78%

Score for this Scan:
Seq1,Seq2,Tot Score,Tot Energy,Max Score,Max Energy,Strand,Len1,Len2,Positions
>>mmu-miR-124	ENSMUSG00000051379	139.00	-20.01	139.00	-20.01	444	20	479	 27
Complete

Read Sequence:ENSMUSG00000020383  interleukin 13 [Source:MarkerSymbol;Acc:MGI:96541](741 nt)
=-=-=-=-=-=-=-=-=-=-=-=-=-=-=-=-=-=-=-=-=-=-=-=-=-=-=-=-=-=-=-=
Performing Scan: mmu-miR-124 vs ENSMUSG00000020383
=-=-=-=-=-=-=-=-=-=-=-=-=-=-=-=-=-=-=-=-=-=-=-=-=-=-=-=-=-=-=-=
Score for this Scan:
No Hits Found above Threshold
Complete

Read Sequence:ENSMUSG00000057789  BCL2-antagonist/killer 1 [Source:MarkerSymbol;Acc:MGI:1097161](1311 nt)
=-=-=-=-=-=-=-=-=-=-=-=-=-=-=-=-=-=-=-=-=-=-=-=-=-=-=-=-=-=-=-=
Performing Scan: mmu-miR-124 vs ENSMUSG00000057789
=-=-=-=-=-=-=-=-=-=-=-=-=-=-=-=-=-=-=-=-=-=-=-=-=-=-=-=-=-=-=-=

   Forward:	Score: 149.000000  Q:1 to 19  R:215 to 234 Align Len (18) (66.67%) (72.22%)

   Query:    3' CCGUAAGUGGCGCACGGAau 5'
                |||    :|| |||||||  
   Ref:      5' GGCCCCAGCCACGTGCCTgg 3'

   Energy:  -20.910000 kCal/Mol

Scores for this hit:
>mmu-miR-124	ENSMUSG00000057789	149.00	-20.91	0.00	1 19	215 234	18	66.67%	72.22%

Score for this Scan:
Seq1,Seq2,Tot Score,Tot Energy,Max Score,Max Energy,Strand,Len1,Len2,Positions
>>mmu-miR-124	ENSMUSG00000057789	149.00	-20.91	149.00	-20.91	446	20	1311	 214
Complete

Read Sequence:ENSMUSG00000031969  acyl-Coenzyme A dehydrogenase family, member 8 [Source:MarkerSymbol;Acc:MGI:1914198](1573 nt)
=-=-=-=-=-=-=-=-=-=-=-=-=-=-=-=-=-=-=-=-=-=-=-=-=-=-=-=-=-=-=-=
Performing Scan: mmu-miR-124 vs ENSMUSG00000031969
=-=-=-=-=-=-=-=-=-=-=-=-=-=-=-=-=-=-=-=-=-=-=-=-=-=-=-=-=-=-=-=
Score for this Scan:
No Hits Found above Threshold
Complete

Read Sequence:ENSMUSG00000027173  DEP domain containing 7 [Source:MarkerSymbol;Acc:MGI:2139258](141 nt)
=-=-=-=-=-=-=-=-=-=-=-=-=-=-=-=-=-=-=-=-=-=-=-=-=-=-=-=-=-=-=-=
Performing Scan: mmu-miR-124 vs ENSMUSG00000027173
=-=-=-=-=-=-=-=-=-=-=-=-=-=-=-=-=-=-=-=-=-=-=-=-=-=-=-=-=-=-=-=
Score for this Scan:
No Hits Found above Threshold
Complete

Read Sequence:ENSMUSG00000036435  exocyst complex component 1 [Source:MarkerSymbol;Acc:MGI:2445020](516 nt)
=-=-=-=-=-=-=-=-=-=-=-=-=-=-=-=-=-=-=-=-=-=-=-=-=-=-=-=-=-=-=-=
Performing Scan: mmu-miR-124 vs ENSMUSG00000036435
=-=-=-=-=-=-=-=-=-=-=-=-=-=-=-=-=-=-=-=-=-=-=-=-=-=-=-=-=-=-=-=

   Forward:	Score: 142.000000  Q:2 to 18  R:327 to 346 Align Len (16) (75.00%) (87.50%)

   Query:    3' cCGUAAGUGGCGCACGGaau 5'
                 ||| ||||: :|||||   
   Ref:      5' aGCACTCACTATGTGCCagt 3'

   Energy:  -20.730000 kCal/Mol

Scores for this hit:
>mmu-miR-124	ENSMUSG00000036435	142.00	-20.73	0.00	2 18	327 346	16	75.00%	87.50%

Score for this Scan:
Seq1,Seq2,Tot Score,Tot Energy,Max Score,Max Energy,Strand,Len1,Len2,Positions
>>mmu-miR-124	ENSMUSG00000036435	142.00	-20.73	142.00	-20.73	449	20	516	 326
Complete

Read Sequence:ENSMUSG00000063277  RIKEN cDNA 2610042L04 gene [Source:MarkerSymbol;Acc:MGI:1914305](1130 nt)
=-=-=-=-=-=-=-=-=-=-=-=-=-=-=-=-=-=-=-=-=-=-=-=-=-=-=-=-=-=-=-=
Performing Scan: mmu-miR-124 vs ENSMUSG00000063277
=-=-=-=-=-=-=-=-=-=-=-=-=-=-=-=-=-=-=-=-=-=-=-=-=-=-=-=-=-=-=-=
Score for this Scan:
No Hits Found above Threshold
Complete

Read Sequence:ENSMUSG00000020707  ring finger protein 135 [Source:MarkerSymbol;Acc:MGI:1919206](660 nt)
=-=-=-=-=-=-=-=-=-=-=-=-=-=-=-=-=-=-=-=-=-=-=-=-=-=-=-=-=-=-=-=
Performing Scan: mmu-miR-124 vs ENSMUSG00000020707
=-=-=-=-=-=-=-=-=-=-=-=-=-=-=-=-=-=-=-=-=-=-=-=-=-=-=-=-=-=-=-=

   Forward:	Score: 160.000000  Q:1 to 20  R:581 to 601 Align Len (21) (66.67%) (76.19%)

   Query:    3' CC--GUAAGUGGCGCACGGAAu 5'
                ||  | | | :||:||||||| 
   Ref:      5' GGACCCTGC-TCGTGTGCCTTt 3'

   Energy:  -20.540001 kCal/Mol

Scores for this hit:
>mmu-miR-124	ENSMUSG00000020707	160.00	-20.54	0.00	1 20	581 601	21	66.67%	76.19%

Score for this Scan:
Seq1,Seq2,Tot Score,Tot Energy,Max Score,Max Energy,Strand,Len1,Len2,Positions
>>mmu-miR-124	ENSMUSG00000020707	160.00	-20.54	160.00	-20.54	451	20	660	 580
Complete

Read Sequence:ENSMUSG00000039934  RIKEN cDNA A530088I07 gene [Source:MarkerSymbol;Acc:MGI:2442259](2701 nt)
=-=-=-=-=-=-=-=-=-=-=-=-=-=-=-=-=-=-=-=-=-=-=-=-=-=-=-=-=-=-=-=
Performing Scan: mmu-miR-124 vs ENSMUSG00000039934
=-=-=-=-=-=-=-=-=-=-=-=-=-=-=-=-=-=-=-=-=-=-=-=-=-=-=-=-=-=-=-=

   Forward:	Score: 67.000000  Q:1 to 17  R:378 to 413 Align Len (32) (40.62%) (43.75%)

   Query:    3' CCGUA-------AGUGGC---------GCACGgaau 5'
                |||||       || |:|         || ||    
   Ref:      5' GGCATAACCTGATCTCTGAAGAGAGAACGGGCaaaa 3'

   Energy:  -20.730000 kCal/Mol

Scores for this hit:
>mmu-miR-124	ENSMUSG00000039934	67.00	-20.73	0.00	1 17	378 413	32	40.62%	43.75%

Score for this Scan:
Seq1,Seq2,Tot Score,Tot Energy,Max Score,Max Energy,Strand,Len1,Len2,Positions
>>mmu-miR-124	ENSMUSG00000039934	67.00	-20.73	67.00	-20.73	452	20	2701	 377
Complete

Read Sequence:ENSMUSG00000020612  protein kinase, cAMP dependent regulatory, type I, alpha [Source:MarkerSymbol;Acc:MGI:104878](2046 nt)
=-=-=-=-=-=-=-=-=-=-=-=-=-=-=-=-=-=-=-=-=-=-=-=-=-=-=-=-=-=-=-=
Performing Scan: mmu-miR-124 vs ENSMUSG00000020612
=-=-=-=-=-=-=-=-=-=-=-=-=-=-=-=-=-=-=-=-=-=-=-=-=-=-=-=-=-=-=-=

   Forward:	Score: 120.000000  Q:1 to 17  R:197 to 222 Align Len (22) (63.64%) (63.64%)

   Query:    3' CCGUAAGUGGCG------CACGgaau 5'
                |||  |||||||      ||||    
   Ref:      5' GGCTGTCACCGCTTCTCTGTGCagtg 3'

   Energy:  -21.549999 kCal/Mol

Scores for this hit:
>mmu-miR-124	ENSMUSG00000020612	120.00	-21.55	0.00	1 17	197 222	22	63.64%	63.64%

Score for this Scan:
Seq1,Seq2,Tot Score,Tot Energy,Max Score,Max Energy,Strand,Len1,Len2,Positions
>>mmu-miR-124	ENSMUSG00000020612	120.00	-21.55	120.00	-21.55	453	20	2046	 196
Complete

Read Sequence:ENSMUSG00000020839  transmembrane and immunoglobulin domain containing 1 [Source:MarkerSymbol;Acc:MGI:1913851](810 nt)
=-=-=-=-=-=-=-=-=-=-=-=-=-=-=-=-=-=-=-=-=-=-=-=-=-=-=-=-=-=-=-=
Performing Scan: mmu-miR-124 vs ENSMUSG00000020839
=-=-=-=-=-=-=-=-=-=-=-=-=-=-=-=-=-=-=-=-=-=-=-=-=-=-=-=-=-=-=-=
Score for this Scan:
No Hits Found above Threshold
Complete

Read Sequence:ENSMUSG00000049252  low density lipoprotein-related protein 1B (deleted in tumors) [Source:MarkerSymbol;Acc:MGI:2151136](161 nt)
=-=-=-=-=-=-=-=-=-=-=-=-=-=-=-=-=-=-=-=-=-=-=-=-=-=-=-=-=-=-=-=
Performing Scan: mmu-miR-124 vs ENSMUSG00000049252
=-=-=-=-=-=-=-=-=-=-=-=-=-=-=-=-=-=-=-=-=-=-=-=-=-=-=-=-=-=-=-=
Score for this Scan:
No Hits Found above Threshold
Complete

Read Sequence:ENSMUSG00000071937  a disintegrin and metallopeptidase domain 25 (testase 2) [Source:MarkerSymbol;Acc:MGI:1345157](195 nt)
=-=-=-=-=-=-=-=-=-=-=-=-=-=-=-=-=-=-=-=-=-=-=-=-=-=-=-=-=-=-=-=
Performing Scan: mmu-miR-124 vs ENSMUSG00000071937
=-=-=-=-=-=-=-=-=-=-=-=-=-=-=-=-=-=-=-=-=-=-=-=-=-=-=-=-=-=-=-=
Score for this Scan:
No Hits Found above Threshold
Complete

Read Sequence:ENSMUSG00000056271  lectin, mannose-binding 1 like [Source:MarkerSymbol;Acc:MGI:2667537](67 nt)
=-=-=-=-=-=-=-=-=-=-=-=-=-=-=-=-=-=-=-=-=-=-=-=-=-=-=-=-=-=-=-=
Performing Scan: mmu-miR-124 vs ENSMUSG00000056271
=-=-=-=-=-=-=-=-=-=-=-=-=-=-=-=-=-=-=-=-=-=-=-=-=-=-=-=-=-=-=-=
Score for this Scan:
No Hits Found above Threshold
Complete

Read Sequence:ENSMUSG00000026205  solute carrier family 23 (nucleobase transporters), member 3 [Source:MarkerSymbol;Acc:MGI:104516](514 nt)
=-=-=-=-=-=-=-=-=-=-=-=-=-=-=-=-=-=-=-=-=-=-=-=-=-=-=-=-=-=-=-=
Performing Scan: mmu-miR-124 vs ENSMUSG00000026205
=-=-=-=-=-=-=-=-=-=-=-=-=-=-=-=-=-=-=-=-=-=-=-=-=-=-=-=-=-=-=-=
Score for this Scan:
No Hits Found above Threshold
Complete

Read Sequence:ENSMUSG00000031012  calcium/calmodulin-dependent serine protein kinase (MAGUK family) [Source:MarkerSymbol;Acc:MGI:1309489](1124 nt)
=-=-=-=-=-=-=-=-=-=-=-=-=-=-=-=-=-=-=-=-=-=-=-=-=-=-=-=-=-=-=-=
Performing Scan: mmu-miR-124 vs ENSMUSG00000031012
=-=-=-=-=-=-=-=-=-=-=-=-=-=-=-=-=-=-=-=-=-=-=-=-=-=-=-=-=-=-=-=
Score for this Scan:
No Hits Found above Threshold
Complete

Read Sequence:ENSMUSG00000016520  ligand of numb-protein X 2 [Source:MarkerSymbol;Acc:MGI:2155959](1818 nt)
=-=-=-=-=-=-=-=-=-=-=-=-=-=-=-=-=-=-=-=-=-=-=-=-=-=-=-=-=-=-=-=
Performing Scan: mmu-miR-124 vs ENSMUSG00000016520
=-=-=-=-=-=-=-=-=-=-=-=-=-=-=-=-=-=-=-=-=-=-=-=-=-=-=-=-=-=-=-=
Score for this Scan:
No Hits Found above Threshold
Complete

Read Sequence:ENSMUSG00000030407  glutaminyl-peptide cyclotransferase-like [Source:MarkerSymbol;Acc:MGI:1914619](937 nt)
=-=-=-=-=-=-=-=-=-=-=-=-=-=-=-=-=-=-=-=-=-=-=-=-=-=-=-=-=-=-=-=
Performing Scan: mmu-miR-124 vs ENSMUSG00000030407
=-=-=-=-=-=-=-=-=-=-=-=-=-=-=-=-=-=-=-=-=-=-=-=-=-=-=-=-=-=-=-=
Score for this Scan:
No Hits Found above Threshold
Complete

Read Sequence:ENSMUSG00000035203  epsin 1 [Source:MarkerSymbol;Acc:MGI:1333763](395 nt)
=-=-=-=-=-=-=-=-=-=-=-=-=-=-=-=-=-=-=-=-=-=-=-=-=-=-=-=-=-=-=-=
Performing Scan: mmu-miR-124 vs ENSMUSG00000035203
=-=-=-=-=-=-=-=-=-=-=-=-=-=-=-=-=-=-=-=-=-=-=-=-=-=-=-=-=-=-=-=
Score for this Scan:
No Hits Found above Threshold
Complete

Read Sequence:ENSMUSG00000016831  RIKEN cDNA 5730589K01 gene [Source:MarkerSymbol;Acc:MGI:1915389](1253 nt)
=-=-=-=-=-=-=-=-=-=-=-=-=-=-=-=-=-=-=-=-=-=-=-=-=-=-=-=-=-=-=-=
Performing Scan: mmu-miR-124 vs ENSMUSG00000016831
=-=-=-=-=-=-=-=-=-=-=-=-=-=-=-=-=-=-=-=-=-=-=-=-=-=-=-=-=-=-=-=

   Forward:	Score: 159.000000  Q:3 to 20  R:836 to 856 Align Len (19) (73.68%) (78.95%)

   Query:    3' ccGUA--AGUGGCGCACGGAAu 5'
                  |||  | :|| |||||||| 
   Ref:      5' aaCATGGTGGCC-CGTGCCTTt 3'

   Energy:  -20.850000 kCal/Mol

Scores for this hit:
>mmu-miR-124	ENSMUSG00000016831	159.00	-20.85	0.00	3 20	836 856	19	73.68%	78.95%

Score for this Scan:
Seq1,Seq2,Tot Score,Tot Energy,Max Score,Max Energy,Strand,Len1,Len2,Positions
>>mmu-miR-124	ENSMUSG00000016831	159.00	-20.85	159.00	-20.85	463	20	1253	 835
Complete

Read Sequence:ENSMUSG00000048550  threonine synthase-like 1 (bacterial) [Source:MarkerSymbol;Acc:MGI:2139347](696 nt)
=-=-=-=-=-=-=-=-=-=-=-=-=-=-=-=-=-=-=-=-=-=-=-=-=-=-=-=-=-=-=-=
Performing Scan: mmu-miR-124 vs ENSMUSG00000048550
=-=-=-=-=-=-=-=-=-=-=-=-=-=-=-=-=-=-=-=-=-=-=-=-=-=-=-=-=-=-=-=
Score for this Scan:
No Hits Found above Threshold
Complete

Read Sequence:ENSMUSG00000053070  RIKEN cDNA 9230110C19 gene [Source:MarkerSymbol;Acc:MGI:3045346](744 nt)
=-=-=-=-=-=-=-=-=-=-=-=-=-=-=-=-=-=-=-=-=-=-=-=-=-=-=-=-=-=-=-=
Performing Scan: mmu-miR-124 vs ENSMUSG00000053070
=-=-=-=-=-=-=-=-=-=-=-=-=-=-=-=-=-=-=-=-=-=-=-=-=-=-=-=-=-=-=-=
Score for this Scan:
No Hits Found above Threshold
Complete

Read Sequence:ENSMUSG00000020476  drebrin-like [Source:MarkerSymbol;Acc:MGI:700006](963 nt)
=-=-=-=-=-=-=-=-=-=-=-=-=-=-=-=-=-=-=-=-=-=-=-=-=-=-=-=-=-=-=-=
Performing Scan: mmu-miR-124 vs ENSMUSG00000020476
=-=-=-=-=-=-=-=-=-=-=-=-=-=-=-=-=-=-=-=-=-=-=-=-=-=-=-=-=-=-=-=
Score for this Scan:
No Hits Found above Threshold
Complete

Read Sequence:ENSMUSG00000052915  cancer susceptibility candidate 3 [Source:MarkerSymbol;Acc:MGI:2179723](995 nt)
=-=-=-=-=-=-=-=-=-=-=-=-=-=-=-=-=-=-=-=-=-=-=-=-=-=-=-=-=-=-=-=
Performing Scan: mmu-miR-124 vs ENSMUSG00000052915
=-=-=-=-=-=-=-=-=-=-=-=-=-=-=-=-=-=-=-=-=-=-=-=-=-=-=-=-=-=-=-=

   Forward:	Score: 154.000000  Q:2 to 19  R:389 to 408 Align Len (17) (76.47%) (76.47%)

   Query:    3' cCGUAAGUGGCGCACGGAau 5'
                 ||  | ||| |||||||  
   Ref:      5' tGCCCTGACCCCGTGCCTcc 3'

   Energy:  -20.200001 kCal/Mol

Scores for this hit:
>mmu-miR-124	ENSMUSG00000052915	154.00	-20.20	0.00	2 19	389 408	17	76.47%	76.47%


   Forward:	Score: 135.000000  Q:3 to 20  R:104 to 125 Align Len (19) (73.68%) (78.95%)

   Query:    3' ccGUAAGUGGC--GCACGGAAu 5'
                  |||||||:|    |||||| 
   Ref:      5' atCATTCACTGGTAATGCCTTt 3'

   Energy:  -21.610001 kCal/Mol

Scores for this hit:
>mmu-miR-124	ENSMUSG00000052915	135.00	-21.61	0.00	3 20	104 125	19	73.68%	78.95%


   Forward:	Score: 133.000000  Q:1 to 19  R:335 to 356 Align Len (20) (70.00%) (85.00%)

   Query:    3' CCG-UAAGUGG-CGCACGGAau 5'
                |||  ||||:: |||||:||  
   Ref:      5' GGCTCTTCATTAGCGTGTCTaa 3'

   Energy:  -22.139999 kCal/Mol

Scores for this hit:
>mmu-miR-124	ENSMUSG00000052915	133.00	-22.14	0.00	1 19	335 356	20	70.00%	85.00%


   Forward:	Score: 108.000000  Q:1 to 21  R:442 to 460 Align Len (22) (68.18%) (77.27%)

   Query:    3' CCGUAAGUGGCGCAC--GGAAU 5'
                ||: |||||  ||||  |:|||
   Ref:      5' GGT-TTCAC--CGTGAACTTTA 3'

   Energy:  -21.740000 kCal/Mol

Scores for this hit:
>mmu-miR-124	ENSMUSG00000052915	108.00	-21.74	0.00	1 21	442 460	22	68.18%	77.27%

Score for this Scan:
Seq1,Seq2,Tot Score,Tot Energy,Max Score,Max Energy,Strand,Len1,Len2,Positions
>>mmu-miR-124	ENSMUSG00000052915	530.00	-85.69	154.00	-22.14	467	20	995	 388 103 334 441
Complete

Read Sequence:ENSMUSG00000049796  corticotropin releasing hormone [Source:MarkerSymbol;Acc:MGI:88496](499 nt)
=-=-=-=-=-=-=-=-=-=-=-=-=-=-=-=-=-=-=-=-=-=-=-=-=-=-=-=-=-=-=-=
Performing Scan: mmu-miR-124 vs ENSMUSG00000049796
=-=-=-=-=-=-=-=-=-=-=-=-=-=-=-=-=-=-=-=-=-=-=-=-=-=-=-=-=-=-=-=
Score for this Scan:
No Hits Found above Threshold
Complete

Read Sequence:ENSMUSG00000068758  interleukin 3 receptor, alpha chain [Source:MarkerSymbol;Acc:MGI:96553](64 nt)
=-=-=-=-=-=-=-=-=-=-=-=-=-=-=-=-=-=-=-=-=-=-=-=-=-=-=-=-=-=-=-=
Performing Scan: mmu-miR-124 vs ENSMUSG00000068758
=-=-=-=-=-=-=-=-=-=-=-=-=-=-=-=-=-=-=-=-=-=-=-=-=-=-=-=-=-=-=-=
Score for this Scan:
No Hits Found above Threshold
Complete

Read Sequence:ENSMUSG00000017390  aldolase 3, C isoform [Source:MarkerSymbol;Acc:MGI:101863](1427 nt)
=-=-=-=-=-=-=-=-=-=-=-=-=-=-=-=-=-=-=-=-=-=-=-=-=-=-=-=-=-=-=-=
Performing Scan: mmu-miR-124 vs ENSMUSG00000017390
=-=-=-=-=-=-=-=-=-=-=-=-=-=-=-=-=-=-=-=-=-=-=-=-=-=-=-=-=-=-=-=
Score for this Scan:
No Hits Found above Threshold
Complete

Read Sequence:ENSMUSG00000021413  PRP4 pre-mRNA processing factor 4 homolog B (yeast) [Source:MarkerSymbol;Acc:MGI:109584](1390 nt)
=-=-=-=-=-=-=-=-=-=-=-=-=-=-=-=-=-=-=-=-=-=-=-=-=-=-=-=-=-=-=-=
Performing Scan: mmu-miR-124 vs ENSMUSG00000021413
=-=-=-=-=-=-=-=-=-=-=-=-=-=-=-=-=-=-=-=-=-=-=-=-=-=-=-=-=-=-=-=
Score for this Scan:
No Hits Found above Threshold
Complete

Read Sequence:ENSMUSG00000036197  glycosyltransferase 8 domain containing 3 [Source:MarkerSymbol;Acc:MGI:2684933](5412 nt)
=-=-=-=-=-=-=-=-=-=-=-=-=-=-=-=-=-=-=-=-=-=-=-=-=-=-=-=-=-=-=-=
Performing Scan: mmu-miR-124 vs ENSMUSG00000036197
=-=-=-=-=-=-=-=-=-=-=-=-=-=-=-=-=-=-=-=-=-=-=-=-=-=-=-=-=-=-=-=

   Forward:	Score: 155.000000  Q:3 to 21  R:2236 to 2256 Align Len (19) (78.95%) (89.47%)

   Query:    3' ccGU-AAGUGGCGCACGGAAU 5'
                  || ||| |:|||||:||||
   Ref:      5' ccCATTTCCCTGCGTGTCTTA 3'

   Energy:  -23.820000 kCal/Mol

Scores for this hit:
>mmu-miR-124	ENSMUSG00000036197	155.00	-23.82	0.00	3 21	2236 2256	19	78.95%	89.47%

Score for this Scan:
Seq1,Seq2,Tot Score,Tot Energy,Max Score,Max Energy,Strand,Len1,Len2,Positions
>>mmu-miR-124	ENSMUSG00000036197	155.00	-23.82	155.00	-23.82	472	20	5412	 2235
Complete

Read Sequence:ENSMUSG00000006717  thioesterase superfamily member 2 [Source:MarkerSymbol;Acc:MGI:1914084](80 nt)
=-=-=-=-=-=-=-=-=-=-=-=-=-=-=-=-=-=-=-=-=-=-=-=-=-=-=-=-=-=-=-=
Performing Scan: mmu-miR-124 vs ENSMUSG00000006717
=-=-=-=-=-=-=-=-=-=-=-=-=-=-=-=-=-=-=-=-=-=-=-=-=-=-=-=-=-=-=-=
Score for this Scan:
No Hits Found above Threshold
Complete

Read Sequence:ENSMUSG00000020936  N-myristoyltransferase 1 [Source:MarkerSymbol;Acc:MGI:102579](3144 nt)
=-=-=-=-=-=-=-=-=-=-=-=-=-=-=-=-=-=-=-=-=-=-=-=-=-=-=-=-=-=-=-=
Performing Scan: mmu-miR-124 vs ENSMUSG00000020936
=-=-=-=-=-=-=-=-=-=-=-=-=-=-=-=-=-=-=-=-=-=-=-=-=-=-=-=-=-=-=-=

   Forward:	Score: 129.000000  Q:1 to 19  R:1153 to 1173 Align Len (20) (65.00%) (80.00%)

   Query:    3' CCGUAAGUGGCG--CACGGAau 5'
                |||:  ||:|||  |||:||  
   Ref:      5' GGCG-ACATCGCCAGTGTCTga 3'

   Energy:  -20.520000 kCal/Mol

Scores for this hit:
>mmu-miR-124	ENSMUSG00000020936	129.00	-20.52	0.00	1 19	1153 1173	20	65.00%	80.00%


   Forward:	Score: 129.000000  Q:1 to 20  R:2134 to 2161 Align Len (27) (55.56%) (59.26%)

   Query:    3' CCGUAAGUGGC-------GC-ACGGAAu 5'
                ||| | | |:|       || |||||| 
   Ref:      5' GGCTTGCTCTGCTTCTGCCGCTGCCTTg 3'

   Energy:  -23.280001 kCal/Mol

Scores for this hit:
>mmu-miR-124	ENSMUSG00000020936	129.00	-23.28	0.00	1 20	2134 2161	27	55.56%	59.26%


   Forward:	Score: 106.000000  Q:1 to 20  R:167 to 192 Align Len (25) (56.00%) (68.00%)

   Query:    3' CCGUAAGUGGCGCAC------GGAAu 5'
                |||:|  :|:|||||      |||| 
   Ref:      5' GGCGTAGGCTGCGTGATGTCACCTTt 3'

   Energy:  -22.680000 kCal/Mol

Scores for this hit:
>mmu-miR-124	ENSMUSG00000020936	106.00	-22.68	0.00	1 20	167 192	25	56.00%	68.00%

Score for this Scan:
Seq1,Seq2,Tot Score,Tot Energy,Max Score,Max Energy,Strand,Len1,Len2,Positions
>>mmu-miR-124	ENSMUSG00000020936	364.00	-66.48	129.00	-23.28	474	20	3144	 1152 2133 166
Complete

Read Sequence:ENSMUSG00000027776  interleukin 12a [Source:MarkerSymbol;Acc:MGI:96539](475 nt)
=-=-=-=-=-=-=-=-=-=-=-=-=-=-=-=-=-=-=-=-=-=-=-=-=-=-=-=-=-=-=-=
Performing Scan: mmu-miR-124 vs ENSMUSG00000027776
=-=-=-=-=-=-=-=-=-=-=-=-=-=-=-=-=-=-=-=-=-=-=-=-=-=-=-=-=-=-=-=
Score for this Scan:
No Hits Found above Threshold
Complete

Read Sequence:ENSMUSG00000050295  forkhead box C1 [Source:MarkerSymbol;Acc:MGI:1347466](1766 nt)
=-=-=-=-=-=-=-=-=-=-=-=-=-=-=-=-=-=-=-=-=-=-=-=-=-=-=-=-=-=-=-=
Performing Scan: mmu-miR-124 vs ENSMUSG00000050295
=-=-=-=-=-=-=-=-=-=-=-=-=-=-=-=-=-=-=-=-=-=-=-=-=-=-=-=-=-=-=-=
Score for this Scan:
No Hits Found above Threshold
Complete

Read Sequence:ENSMUSG00000040687  MAP-kinase activating death domain [Source:MarkerSymbol;Acc:MGI:2444672](90 nt)
=-=-=-=-=-=-=-=-=-=-=-=-=-=-=-=-=-=-=-=-=-=-=-=-=-=-=-=-=-=-=-=
Performing Scan: mmu-miR-124 vs ENSMUSG00000040687
=-=-=-=-=-=-=-=-=-=-=-=-=-=-=-=-=-=-=-=-=-=-=-=-=-=-=-=-=-=-=-=
Score for this Scan:
No Hits Found above Threshold
Complete

Read Sequence:ENSMUSG00000050944  EF-hand calcium binding domain 5 [Source:MarkerSymbol;Acc:MGI:2442440](383 nt)
=-=-=-=-=-=-=-=-=-=-=-=-=-=-=-=-=-=-=-=-=-=-=-=-=-=-=-=-=-=-=-=
Performing Scan: mmu-miR-124 vs ENSMUSG00000050944
=-=-=-=-=-=-=-=-=-=-=-=-=-=-=-=-=-=-=-=-=-=-=-=-=-=-=-=-=-=-=-=
Score for this Scan:
No Hits Found above Threshold
Complete

Read Sequence:ENSMUSG00000031950  gamma-aminobutyric acid (GABA-A) receptor-associated protein-like 2 [Source:MarkerSymbol;Acc:MGI:1890602](509 nt)
=-=-=-=-=-=-=-=-=-=-=-=-=-=-=-=-=-=-=-=-=-=-=-=-=-=-=-=-=-=-=-=
Performing Scan: mmu-miR-124 vs ENSMUSG00000031950
=-=-=-=-=-=-=-=-=-=-=-=-=-=-=-=-=-=-=-=-=-=-=-=-=-=-=-=-=-=-=-=
Score for this Scan:
No Hits Found above Threshold
Complete

Read Sequence:ENSMUSG00000070058  high mobility group box 1, related sequence 17 [Source:MarkerSymbol;Acc:MGI:104764](92 nt)
=-=-=-=-=-=-=-=-=-=-=-=-=-=-=-=-=-=-=-=-=-=-=-=-=-=-=-=-=-=-=-=
Performing Scan: mmu-miR-124 vs ENSMUSG00000070058
=-=-=-=-=-=-=-=-=-=-=-=-=-=-=-=-=-=-=-=-=-=-=-=-=-=-=-=-=-=-=-=
Score for this Scan:
No Hits Found above Threshold
Complete

Read Sequence:ENSMUSG00000036450  hypoxia-inducible factor 1, alpha subunit inhibitor [Source:MarkerSymbol;Acc:MGI:2442345](5116 nt)
=-=-=-=-=-=-=-=-=-=-=-=-=-=-=-=-=-=-=-=-=-=-=-=-=-=-=-=-=-=-=-=
Performing Scan: mmu-miR-124 vs ENSMUSG00000036450
=-=-=-=-=-=-=-=-=-=-=-=-=-=-=-=-=-=-=-=-=-=-=-=-=-=-=-=-=-=-=-=

   Forward:	Score: 124.000000  Q:1 to 21  R:3459 to 3481 Align Len (23) (73.91%) (78.26%)

   Query:    3' CCGUA-AGU-GGCGC-ACGGAAU 5'
                ||| | ||| | ||| ||:||||
   Ref:      5' GGCCTCTCAGCAGCGTTGTCTTA 3'

   Energy:  -20.049999 kCal/Mol

Scores for this hit:
>mmu-miR-124	ENSMUSG00000036450	124.00	-20.05	0.00	1 21	3459 3481	23	73.91%	78.26%


   Forward:	Score: 111.000000  Q:1 to 17  R:3210 to 3232 Align Len (19) (63.16%) (78.95%)

   Query:    3' CCG-UAAGUG--GCGCACGgaau 5'
                ||| : |:||  ||:||||    
   Ref:      5' GGCTGGTTACTGCGTGTGCtcag 3'

   Energy:  -21.719999 kCal/Mol

Scores for this hit:
>mmu-miR-124	ENSMUSG00000036450	111.00	-21.72	0.00	1 17	3210 3232	19	63.16%	78.95%

Score for this Scan:
Seq1,Seq2,Tot Score,Tot Energy,Max Score,Max Energy,Strand,Len1,Len2,Positions
>>mmu-miR-124	ENSMUSG00000036450	235.00	-41.77	124.00	-21.72	481	20	5116	 3458 3209
Complete

Read Sequence:ENSMUSG00000052917  SUMO1/sentrin specific peptidase 7 [Source:MarkerSymbol;Acc:MGI:1913565](507 nt)
=-=-=-=-=-=-=-=-=-=-=-=-=-=-=-=-=-=-=-=-=-=-=-=-=-=-=-=-=-=-=-=
Performing Scan: mmu-miR-124 vs ENSMUSG00000052917
=-=-=-=-=-=-=-=-=-=-=-=-=-=-=-=-=-=-=-=-=-=-=-=-=-=-=-=-=-=-=-=
Score for this Scan:
No Hits Found above Threshold
Complete

Read Sequence:ENSMUSG00000022676  snail homolog 2 (Drosophila) [Source:MarkerSymbol;Acc:MGI:1096393](1089 nt)
=-=-=-=-=-=-=-=-=-=-=-=-=-=-=-=-=-=-=-=-=-=-=-=-=-=-=-=-=-=-=-=
Performing Scan: mmu-miR-124 vs ENSMUSG00000022676
=-=-=-=-=-=-=-=-=-=-=-=-=-=-=-=-=-=-=-=-=-=-=-=-=-=-=-=-=-=-=-=
Score for this Scan:
No Hits Found above Threshold
Complete

Read Sequence:ENSMUSG00000039055  essential meiotic endonuclease 1 homolog 1 (S. pombe) [Source:MarkerSymbol;Acc:MGI:3576783](427 nt)
=-=-=-=-=-=-=-=-=-=-=-=-=-=-=-=-=-=-=-=-=-=-=-=-=-=-=-=-=-=-=-=
Performing Scan: mmu-miR-124 vs ENSMUSG00000039055
=-=-=-=-=-=-=-=-=-=-=-=-=-=-=-=-=-=-=-=-=-=-=-=-=-=-=-=-=-=-=-=
Score for this Scan:
No Hits Found above Threshold
Complete

Read Sequence:ENSMUSG00000040447  cDNA sequence BC011467 [Source:MarkerSymbol;Acc:MGI:2384936](1482 nt)
=-=-=-=-=-=-=-=-=-=-=-=-=-=-=-=-=-=-=-=-=-=-=-=-=-=-=-=-=-=-=-=
Performing Scan: mmu-miR-124 vs ENSMUSG00000040447
=-=-=-=-=-=-=-=-=-=-=-=-=-=-=-=-=-=-=-=-=-=-=-=-=-=-=-=-=-=-=-=
Score for this Scan:
No Hits Found above Threshold
Complete

Read Sequence:ENSMUSG00000037369  ubiquitously transcribed tetratricopeptide repeat gene, X chromosome [Source:MarkerSymbol;Acc:MGI:1095419](651 nt)
=-=-=-=-=-=-=-=-=-=-=-=-=-=-=-=-=-=-=-=-=-=-=-=-=-=-=-=-=-=-=-=
Performing Scan: mmu-miR-124 vs ENSMUSG00000037369
=-=-=-=-=-=-=-=-=-=-=-=-=-=-=-=-=-=-=-=-=-=-=-=-=-=-=-=-=-=-=-=
Score for this Scan:
No Hits Found above Threshold
Complete

Read Sequence:ENSMUSG00000020745  platelet-activating factor acetylhydrolase, isoform 1b, beta1 subunit [Source:MarkerSymbol;Acc:MGI:109520](3717 nt)
=-=-=-=-=-=-=-=-=-=-=-=-=-=-=-=-=-=-=-=-=-=-=-=-=-=-=-=-=-=-=-=
Performing Scan: mmu-miR-124 vs ENSMUSG00000020745
=-=-=-=-=-=-=-=-=-=-=-=-=-=-=-=-=-=-=-=-=-=-=-=-=-=-=-=-=-=-=-=

   Forward:	Score: 110.000000  Q:2 to 20  R:2561 to 2580 Align Len (19) (68.42%) (84.21%)

   Query:    3' cCG-UAAGUGGCGCACGGAAu 5'
                 || :|||||:|  |||:|| 
   Ref:      5' aGCGGTTCACTG-CTGCTTTg 3'

   Energy:  -23.530001 kCal/Mol

Scores for this hit:
>mmu-miR-124	ENSMUSG00000020745	110.00	-23.53	0.00	2 20	2561 2580	19	68.42%	84.21%

Score for this Scan:
Seq1,Seq2,Tot Score,Tot Energy,Max Score,Max Energy,Strand,Len1,Len2,Positions
>>mmu-miR-124	ENSMUSG00000020745	110.00	-23.53	110.00	-23.53	487	20	3717	 2560
Complete

Read Sequence:ENSMUSG00000026691  flavin containing monooxygenase 3 [Source:MarkerSymbol;Acc:MGI:1100496](345 nt)
=-=-=-=-=-=-=-=-=-=-=-=-=-=-=-=-=-=-=-=-=-=-=-=-=-=-=-=-=-=-=-=
Performing Scan: mmu-miR-124 vs ENSMUSG00000026691
=-=-=-=-=-=-=-=-=-=-=-=-=-=-=-=-=-=-=-=-=-=-=-=-=-=-=-=-=-=-=-=
Score for this Scan:
No Hits Found above Threshold
Complete

Read Sequence:ENSMUSG00000030082  Sec61 alpha 1 subunit (S. cerevisiae) [Source:MarkerSymbol;Acc:MGI:1858417](116 nt)
=-=-=-=-=-=-=-=-=-=-=-=-=-=-=-=-=-=-=-=-=-=-=-=-=-=-=-=-=-=-=-=
Performing Scan: mmu-miR-124 vs ENSMUSG00000030082
=-=-=-=-=-=-=-=-=-=-=-=-=-=-=-=-=-=-=-=-=-=-=-=-=-=-=-=-=-=-=-=
Score for this Scan:
No Hits Found above Threshold
Complete

Read Sequence:ENSMUSG00000012350  ets homologous factor [Source:MarkerSymbol;Acc:MGI:1270840](3339 nt)
=-=-=-=-=-=-=-=-=-=-=-=-=-=-=-=-=-=-=-=-=-=-=-=-=-=-=-=-=-=-=-=
Performing Scan: mmu-miR-124 vs ENSMUSG00000012350
=-=-=-=-=-=-=-=-=-=-=-=-=-=-=-=-=-=-=-=-=-=-=-=-=-=-=-=-=-=-=-=

   Forward:	Score: 167.000000  Q:2 to 20  R:2801 to 2820 Align Len (18) (72.22%) (83.33%)

   Query:    3' cCGUAAGUGGCGCACGGAAu 5'
                 |||  :||:| ||||||| 
   Ref:      5' aGCACCTACTGGGTGCCTTg 3'

   Energy:  -25.040001 kCal/Mol

Scores for this hit:
>mmu-miR-124	ENSMUSG00000012350	167.00	-25.04	0.00	2 20	2801 2820	18	72.22%	83.33%


   Forward:	Score: 140.000000  Q:3 to 20  R:2117 to 2134 Align Len (17) (76.47%) (82.35%)

   Query:    3' ccGUAAGUGGCGCACGGAAu 5'
                  |||||||  :| ||||| 
   Ref:      5' ttCATTCAC--TGAGCCTTc 3'

   Energy:  -20.440001 kCal/Mol

Scores for this hit:
>mmu-miR-124	ENSMUSG00000012350	140.00	-20.44	0.00	3 20	2117 2134	17	76.47%	82.35%

Score for this Scan:
Seq1,Seq2,Tot Score,Tot Energy,Max Score,Max Energy,Strand,Len1,Len2,Positions
>>mmu-miR-124	ENSMUSG00000012350	307.00	-45.48	167.00	-25.04	490	20	3339	 2800 2116
Complete

Read Sequence:ENSMUSG00000039540  RIKEN cDNA 4921524L21 gene [Source:MarkerSymbol;Acc:MGI:1918151](47 nt)
=-=-=-=-=-=-=-=-=-=-=-=-=-=-=-=-=-=-=-=-=-=-=-=-=-=-=-=-=-=-=-=
Performing Scan: mmu-miR-124 vs ENSMUSG00000039540
=-=-=-=-=-=-=-=-=-=-=-=-=-=-=-=-=-=-=-=-=-=-=-=-=-=-=-=-=-=-=-=
Score for this Scan:
No Hits Found above Threshold
Complete

Read Sequence:ENSMUSG00000060780  leucine rich repeat transmembrane neuronal 1 [Source:MarkerSymbol;Acc:MGI:2389173](798 nt)
=-=-=-=-=-=-=-=-=-=-=-=-=-=-=-=-=-=-=-=-=-=-=-=-=-=-=-=-=-=-=-=
Performing Scan: mmu-miR-124 vs ENSMUSG00000060780
=-=-=-=-=-=-=-=-=-=-=-=-=-=-=-=-=-=-=-=-=-=-=-=-=-=-=-=-=-=-=-=
Score for this Scan:
No Hits Found above Threshold
Complete

Read Sequence:ENSMUSG00000044306  U2AF homology motif (UHM) kinase 1 [Source:MarkerSymbol;Acc:MGI:1341908](103 nt)
=-=-=-=-=-=-=-=-=-=-=-=-=-=-=-=-=-=-=-=-=-=-=-=-=-=-=-=-=-=-=-=
Performing Scan: mmu-miR-124 vs ENSMUSG00000044306
=-=-=-=-=-=-=-=-=-=-=-=-=-=-=-=-=-=-=-=-=-=-=-=-=-=-=-=-=-=-=-=
Score for this Scan:
No Hits Found above Threshold
Complete

Read Sequence:ENSMUSG00000028798  eukaryotic translation initiation factor 3, subunit 2 (beta) [Source:MarkerSymbol;Acc:MGI:1860763](93 nt)
=-=-=-=-=-=-=-=-=-=-=-=-=-=-=-=-=-=-=-=-=-=-=-=-=-=-=-=-=-=-=-=
Performing Scan: mmu-miR-124 vs ENSMUSG00000028798
=-=-=-=-=-=-=-=-=-=-=-=-=-=-=-=-=-=-=-=-=-=-=-=-=-=-=-=-=-=-=-=
Score for this Scan:
No Hits Found above Threshold
Complete

Read Sequence:ENSMUSG00000003541  immediate early response 3 [Source:MarkerSymbol;Acc:MGI:104814](606 nt)
=-=-=-=-=-=-=-=-=-=-=-=-=-=-=-=-=-=-=-=-=-=-=-=-=-=-=-=-=-=-=-=
Performing Scan: mmu-miR-124 vs ENSMUSG00000003541
=-=-=-=-=-=-=-=-=-=-=-=-=-=-=-=-=-=-=-=-=-=-=-=-=-=-=-=-=-=-=-=
Score for this Scan:
No Hits Found above Threshold
Complete

Read Sequence:ENSMUSG00000028102  integrin, alpha 10 [Source:MarkerSymbol;Acc:MGI:2153482](1483 nt)
=-=-=-=-=-=-=-=-=-=-=-=-=-=-=-=-=-=-=-=-=-=-=-=-=-=-=-=-=-=-=-=
Performing Scan: mmu-miR-124 vs ENSMUSG00000028102
=-=-=-=-=-=-=-=-=-=-=-=-=-=-=-=-=-=-=-=-=-=-=-=-=-=-=-=-=-=-=-=
Score for this Scan:
No Hits Found above Threshold
Complete

Read Sequence:ENSMUSG00000003382  ets variant gene 3 [Source:MarkerSymbol;Acc:MGI:1350926](2931 nt)
=-=-=-=-=-=-=-=-=-=-=-=-=-=-=-=-=-=-=-=-=-=-=-=-=-=-=-=-=-=-=-=
Performing Scan: mmu-miR-124 vs ENSMUSG00000003382
=-=-=-=-=-=-=-=-=-=-=-=-=-=-=-=-=-=-=-=-=-=-=-=-=-=-=-=-=-=-=-=

   Forward:	Score: 96.000000  Q:2 to 20  R:1443 to 1474 Align Len (31) (51.61%) (54.84%)

   Query:    3' cCGU-AAGUGG-------C-----GCACGGAAu 5'
                 ||| ||||||       |     :|| |||| 
   Ref:      5' tGCAGTTCACCAACAGGGGTCATTTGT-CCTTg 3'

   Energy:  -20.520000 kCal/Mol

Scores for this hit:
>mmu-miR-124	ENSMUSG00000003382	96.00	-20.52	0.00	2 20	1443 1474	31	51.61%	54.84%

Score for this Scan:
Seq1,Seq2,Tot Score,Tot Energy,Max Score,Max Energy,Strand,Len1,Len2,Positions
>>mmu-miR-124	ENSMUSG00000003382	96.00	-20.52	96.00	-20.52	497	20	2931	 1442
Complete

Read Sequence:ENSMUSG00000038637  leucine rich repeat containing 56 [Source:MarkerSymbol;Acc:MGI:1917802](608 nt)
=-=-=-=-=-=-=-=-=-=-=-=-=-=-=-=-=-=-=-=-=-=-=-=-=-=-=-=-=-=-=-=
Performing Scan: mmu-miR-124 vs ENSMUSG00000038637
=-=-=-=-=-=-=-=-=-=-=-=-=-=-=-=-=-=-=-=-=-=-=-=-=-=-=-=-=-=-=-=
Score for this Scan:
No Hits Found above Threshold
Complete

Read Sequence:ENSMUSG00000022802  leishmanolysin-like (metallopeptidase M8 family) [Source:MarkerSymbol;Acc:MGI:2444736](2037 nt)
=-=-=-=-=-=-=-=-=-=-=-=-=-=-=-=-=-=-=-=-=-=-=-=-=-=-=-=-=-=-=-=
Performing Scan: mmu-miR-124 vs ENSMUSG00000022802
=-=-=-=-=-=-=-=-=-=-=-=-=-=-=-=-=-=-=-=-=-=-=-=-=-=-=-=-=-=-=-=

   Forward:	Score: 123.000000  Q:1 to 17  R:1740 to 1760 Align Len (17) (76.47%) (88.24%)

   Query:    3' CCGUAAGUGGCG-CACGgaau 5'
                ||:|||||:| | ||||    
   Ref:      5' GGTATTCATCACTGTGCaaag 3'

   Energy:  -20.480000 kCal/Mol

Scores for this hit:
>mmu-miR-124	ENSMUSG00000022802	123.00	-20.48	0.00	1 17	1740 1760	17	76.47%	88.24%

Score for this Scan:
Seq1,Seq2,Tot Score,Tot Energy,Max Score,Max Energy,Strand,Len1,Len2,Positions
>>mmu-miR-124	ENSMUSG00000022802	123.00	-20.48	123.00	-20.48	499	20	2037	 1739
Complete

Read Sequence:ENSMUSG00000007591  testis-specific serine kinase 4 [Source:MarkerSymbol;Acc:MGI:1918349](368 nt)
=-=-=-=-=-=-=-=-=-=-=-=-=-=-=-=-=-=-=-=-=-=-=-=-=-=-=-=-=-=-=-=
Performing Scan: mmu-miR-124 vs ENSMUSG00000007591
=-=-=-=-=-=-=-=-=-=-=-=-=-=-=-=-=-=-=-=-=-=-=-=-=-=-=-=-=-=-=-=
Score for this Scan:
No Hits Found above Threshold
Complete

Read Sequence:ENSMUSG00000041483  zinc finger protein 281 [Source:MarkerSymbol;Acc:MGI:3029290](338 nt)
=-=-=-=-=-=-=-=-=-=-=-=-=-=-=-=-=-=-=-=-=-=-=-=-=-=-=-=-=-=-=-=
Performing Scan: mmu-miR-124 vs ENSMUSG00000041483
=-=-=-=-=-=-=-=-=-=-=-=-=-=-=-=-=-=-=-=-=-=-=-=-=-=-=-=-=-=-=-=
Score for this Scan:
No Hits Found above Threshold
Complete

Read Sequence:ENSMUSG00000061396  similar to interferon zeta (LOC545645), mRNA [Source:RefSeq_dna;Acc:XR_004369](259 nt)
=-=-=-=-=-=-=-=-=-=-=-=-=-=-=-=-=-=-=-=-=-=-=-=-=-=-=-=-=-=-=-=
Performing Scan: mmu-miR-124 vs ENSMUSG00000061396
=-=-=-=-=-=-=-=-=-=-=-=-=-=-=-=-=-=-=-=-=-=-=-=-=-=-=-=-=-=-=-=
Score for this Scan:
No Hits Found above Threshold
Complete

Read Sequence:ENSMUSG00000026156  beta-1,3-glucuronyltransferase 2 (glucuronosyltransferase S) [Source:MarkerSymbol;Acc:MGI:2389490](3406 nt)
=-=-=-=-=-=-=-=-=-=-=-=-=-=-=-=-=-=-=-=-=-=-=-=-=-=-=-=-=-=-=-=
Performing Scan: mmu-miR-124 vs ENSMUSG00000026156
=-=-=-=-=-=-=-=-=-=-=-=-=-=-=-=-=-=-=-=-=-=-=-=-=-=-=-=-=-=-=-=
Score for this Scan:
No Hits Found above Threshold
Complete

Read Sequence:ENSMUSG00000029840  myotrophin [Source:MarkerSymbol;Acc:MGI:99445](3325 nt)
=-=-=-=-=-=-=-=-=-=-=-=-=-=-=-=-=-=-=-=-=-=-=-=-=-=-=-=-=-=-=-=
Performing Scan: mmu-miR-124 vs ENSMUSG00000029840
=-=-=-=-=-=-=-=-=-=-=-=-=-=-=-=-=-=-=-=-=-=-=-=-=-=-=-=-=-=-=-=
Score for this Scan:
No Hits Found above Threshold
Complete

Read Sequence:ENSMUSG00000059791  nurim (nuclear envelope membrane protein) [Source:MarkerSymbol;Acc:MGI:2146855](610 nt)
=-=-=-=-=-=-=-=-=-=-=-=-=-=-=-=-=-=-=-=-=-=-=-=-=-=-=-=-=-=-=-=
Performing Scan: mmu-miR-124 vs ENSMUSG00000059791
=-=-=-=-=-=-=-=-=-=-=-=-=-=-=-=-=-=-=-=-=-=-=-=-=-=-=-=-=-=-=-=
Score for this Scan:
No Hits Found above Threshold
Complete

Read Sequence:ENSMUSG00000062115  retinoic acid induced 1 [Source:MarkerSymbol;Acc:MGI:103291](6499 nt)
=-=-=-=-=-=-=-=-=-=-=-=-=-=-=-=-=-=-=-=-=-=-=-=-=-=-=-=-=-=-=-=
Performing Scan: mmu-miR-124 vs ENSMUSG00000062115
=-=-=-=-=-=-=-=-=-=-=-=-=-=-=-=-=-=-=-=-=-=-=-=-=-=-=-=-=-=-=-=

   Forward:	Score: 120.000000  Q:1 to 19  R:2630 to 2654 Align Len (23) (65.22%) (69.57%)

   Query:    3' CCG--UAAGUGG--CGC-ACGGAau 5'
                |||  :| ||||  | | |||||  
   Ref:      5' GGCGAGTACACCGGGGGCTGCCTga 3'

   Energy:  -20.600000 kCal/Mol

Scores for this hit:
>mmu-miR-124	ENSMUSG00000062115	120.00	-20.60	0.00	1 19	2630 2654	23	65.22%	69.57%


   Forward:	Score: 114.000000  Q:1 to 18  R:1108 to 1130 Align Len (22) (63.64%) (63.64%)

   Query:    3' CCGUAAGUGGCG-----CACGGaau 5'
                ||||  ||||||     | |||   
   Ref:      5' GGCA--CACCGCTGTCTGAGCCgcc 3'

   Energy:  -20.950001 kCal/Mol

Scores for this hit:
>mmu-miR-124	ENSMUSG00000062115	114.00	-20.95	0.00	1 18	1108 1130	22	63.64%	63.64%

Score for this Scan:
Seq1,Seq2,Tot Score,Tot Energy,Max Score,Max Energy,Strand,Len1,Len2,Positions
>>mmu-miR-124	ENSMUSG00000062115	234.00	-41.55	120.00	-20.95	506	20	6499	 2629 1107
Complete

Read Sequence:ENSMUSG00000059149  major facilitator superfamily domain containing 4 [Source:MarkerSymbol;Acc:MGI:2442786](2134 nt)
=-=-=-=-=-=-=-=-=-=-=-=-=-=-=-=-=-=-=-=-=-=-=-=-=-=-=-=-=-=-=-=
Performing Scan: mmu-miR-124 vs ENSMUSG00000059149
=-=-=-=-=-=-=-=-=-=-=-=-=-=-=-=-=-=-=-=-=-=-=-=-=-=-=-=-=-=-=-=
Score for this Scan:
No Hits Found above Threshold
Complete

Read Sequence:ENSMUSG00000058997  RIKEN cDNA 1300010F03 gene [Source:MarkerSymbol;Acc:MGI:1919008](1102 nt)
=-=-=-=-=-=-=-=-=-=-=-=-=-=-=-=-=-=-=-=-=-=-=-=-=-=-=-=-=-=-=-=
Performing Scan: mmu-miR-124 vs ENSMUSG00000058997
=-=-=-=-=-=-=-=-=-=-=-=-=-=-=-=-=-=-=-=-=-=-=-=-=-=-=-=-=-=-=-=
Score for this Scan:
No Hits Found above Threshold
Complete

Read Sequence:ENSMUSG00000002341  chondroitin sulfate proteoglycan 3 [Source:MarkerSymbol;Acc:MGI:104694](3238 nt)
=-=-=-=-=-=-=-=-=-=-=-=-=-=-=-=-=-=-=-=-=-=-=-=-=-=-=-=-=-=-=-=
Performing Scan: mmu-miR-124 vs ENSMUSG00000002341
=-=-=-=-=-=-=-=-=-=-=-=-=-=-=-=-=-=-=-=-=-=-=-=-=-=-=-=-=-=-=-=

   Forward:	Score: 123.000000  Q:1 to 20  R:1034 to 1069 Align Len (35) (45.71%) (48.57%)

   Query:    3' CCGUAAGUGGC----------------GCACGGAAu 5'
                ||||| |:|||                |||| ||| 
   Ref:      5' GGCATACGCCGTCGTGTGTGGCAGTTTCGTGGCTTt 3'

   Energy:  -28.120001 kCal/Mol

Scores for this hit:
>mmu-miR-124	ENSMUSG00000002341	123.00	-28.12	0.00	1 20	1034 1069	35	45.71%	48.57%

Score for this Scan:
Seq1,Seq2,Tot Score,Tot Energy,Max Score,Max Energy,Strand,Len1,Len2,Positions
>>mmu-miR-124	ENSMUSG00000002341	123.00	-28.12	123.00	-28.12	509	20	3238	 1033
Complete

Read Sequence:ENSMUSG00000024862  kinesin light chain 2 [Source:MarkerSymbol;Acc:MGI:107953](857 nt)
=-=-=-=-=-=-=-=-=-=-=-=-=-=-=-=-=-=-=-=-=-=-=-=-=-=-=-=-=-=-=-=
Performing Scan: mmu-miR-124 vs ENSMUSG00000024862
=-=-=-=-=-=-=-=-=-=-=-=-=-=-=-=-=-=-=-=-=-=-=-=-=-=-=-=-=-=-=-=

   Forward:	Score: 122.000000  Q:1 to 20  R:361 to 380 Align Len (19) (63.16%) (84.21%)

   Query:    3' CCGUAAGUGGCGCACGGAAu 5'
                | :||| :|||:|||:| | 
   Ref:      5' GTTATTGGCCGTGTGTCATc 3'

   Energy:  -20.290001 kCal/Mol

Scores for this hit:
>mmu-miR-124	ENSMUSG00000024862	122.00	-20.29	0.00	1 20	361 380	19	63.16%	84.21%

Score for this Scan:
Seq1,Seq2,Tot Score,Tot Energy,Max Score,Max Energy,Strand,Len1,Len2,Positions
>>mmu-miR-124	ENSMUSG00000024862	122.00	-20.29	122.00	-20.29	510	20	857	 360
Complete

Read Sequence:ENSMUSG00000028399  protein tyrosine phosphatase, receptor type, D [Source:MarkerSymbol;Acc:MGI:97812](1311 nt)
=-=-=-=-=-=-=-=-=-=-=-=-=-=-=-=-=-=-=-=-=-=-=-=-=-=-=-=-=-=-=-=
Performing Scan: mmu-miR-124 vs ENSMUSG00000028399
=-=-=-=-=-=-=-=-=-=-=-=-=-=-=-=-=-=-=-=-=-=-=-=-=-=-=-=-=-=-=-=
Score for this Scan:
No Hits Found above Threshold
Complete

Read Sequence:ENSMUSG00000040017  serum amyloid A 4 [Source:MarkerSymbol;Acc:MGI:98224](1526 nt)
=-=-=-=-=-=-=-=-=-=-=-=-=-=-=-=-=-=-=-=-=-=-=-=-=-=-=-=-=-=-=-=
Performing Scan: mmu-miR-124 vs ENSMUSG00000040017
=-=-=-=-=-=-=-=-=-=-=-=-=-=-=-=-=-=-=-=-=-=-=-=-=-=-=-=-=-=-=-=
Score for this Scan:
No Hits Found above Threshold
Complete

Read Sequence:ENSMUSG00000047694  Yip1 domain family, member 6 [Source:MarkerSymbol;Acc:MGI:1925179](4033 nt)
=-=-=-=-=-=-=-=-=-=-=-=-=-=-=-=-=-=-=-=-=-=-=-=-=-=-=-=-=-=-=-=
Performing Scan: mmu-miR-124 vs ENSMUSG00000047694
=-=-=-=-=-=-=-=-=-=-=-=-=-=-=-=-=-=-=-=-=-=-=-=-=-=-=-=-=-=-=-=

   Forward:	Score: 132.000000  Q:2 to 20  R:1268 to 1286 Align Len (18) (72.22%) (77.78%)

   Query:    3' cCGUAAGUGGCGCACGGAAu 5'
                 |:|  |||||  |||||| 
   Ref:      5' aGTAAGCACCG-ATGCCTTc 3'

   Energy:  -20.930000 kCal/Mol

Scores for this hit:
>mmu-miR-124	ENSMUSG00000047694	132.00	-20.93	0.00	2 20	1268 1286	18	72.22%	77.78%

Score for this Scan:
Seq1,Seq2,Tot Score,Tot Energy,Max Score,Max Energy,Strand,Len1,Len2,Positions
>>mmu-miR-124	ENSMUSG00000047694	132.00	-20.93	132.00	-20.93	513	20	4033	 1267
Complete

Read Sequence:ENSMUSG00000038092  hydroxy-delta-5-steroid dehydrogenase, 3 beta- and steroid delta-isomerase 5 [Source:MarkerSymbol;Acc:MGI:104645](371 nt)
=-=-=-=-=-=-=-=-=-=-=-=-=-=-=-=-=-=-=-=-=-=-=-=-=-=-=-=-=-=-=-=
Performing Scan: mmu-miR-124 vs ENSMUSG00000038092
=-=-=-=-=-=-=-=-=-=-=-=-=-=-=-=-=-=-=-=-=-=-=-=-=-=-=-=-=-=-=-=
Score for this Scan:
No Hits Found above Threshold
Complete

Read Sequence:ENSMUSG00000031669  GINS complex subunit 3 (Psf3 homolog) [Source:MarkerSymbol;Acc:MGI:1926083](1722 nt)
=-=-=-=-=-=-=-=-=-=-=-=-=-=-=-=-=-=-=-=-=-=-=-=-=-=-=-=-=-=-=-=
Performing Scan: mmu-miR-124 vs ENSMUSG00000031669
=-=-=-=-=-=-=-=-=-=-=-=-=-=-=-=-=-=-=-=-=-=-=-=-=-=-=-=-=-=-=-=
Score for this Scan:
No Hits Found above Threshold
Complete

Read Sequence:ENSMUSG00000028785  hippocalcin [Source:MarkerSymbol;Acc:MGI:1336200](852 nt)
=-=-=-=-=-=-=-=-=-=-=-=-=-=-=-=-=-=-=-=-=-=-=-=-=-=-=-=-=-=-=-=
Performing Scan: mmu-miR-124 vs ENSMUSG00000028785
=-=-=-=-=-=-=-=-=-=-=-=-=-=-=-=-=-=-=-=-=-=-=-=-=-=-=-=-=-=-=-=
Score for this Scan:
No Hits Found above Threshold
Complete

Read Sequence:ENSMUSG00000045763  brain abundant, membrane attached signal protein 1 [Source:MarkerSymbol;Acc:MGI:1917600](855 nt)
=-=-=-=-=-=-=-=-=-=-=-=-=-=-=-=-=-=-=-=-=-=-=-=-=-=-=-=-=-=-=-=
Performing Scan: mmu-miR-124 vs ENSMUSG00000045763
=-=-=-=-=-=-=-=-=-=-=-=-=-=-=-=-=-=-=-=-=-=-=-=-=-=-=-=-=-=-=-=

   Forward:	Score: 124.000000  Q:2 to 18  R:775 to 795 Align Len (17) (76.47%) (88.24%)

   Query:    3' cCGUAAGUGGCG-CACGGaau 5'
                 ||:|||||:|| | |||   
   Ref:      5' tGCGTTCACTGCAGCGCCagt 3'

   Energy:  -23.240000 kCal/Mol

Scores for this hit:
>mmu-miR-124	ENSMUSG00000045763	124.00	-23.24	0.00	2 18	775 795	17	76.47%	88.24%

Score for this Scan:
Seq1,Seq2,Tot Score,Tot Energy,Max Score,Max Energy,Strand,Len1,Len2,Positions
>>mmu-miR-124	ENSMUSG00000045763	124.00	-23.24	124.00	-23.24	517	20	855	 774
Complete

Read Sequence:ENSMUSG00000059412  FXYD domain-containing ion transport regulator 2 [Source:MarkerSymbol;Acc:MGI:1195260](272 nt)
=-=-=-=-=-=-=-=-=-=-=-=-=-=-=-=-=-=-=-=-=-=-=-=-=-=-=-=-=-=-=-=
Performing Scan: mmu-miR-124 vs ENSMUSG00000059412
=-=-=-=-=-=-=-=-=-=-=-=-=-=-=-=-=-=-=-=-=-=-=-=-=-=-=-=-=-=-=-=
Score for this Scan:
No Hits Found above Threshold
Complete

Read Sequence:ENSMUSG00000008575  nuclear factor I/B [Source:MarkerSymbol;Acc:MGI:103188](605 nt)
=-=-=-=-=-=-=-=-=-=-=-=-=-=-=-=-=-=-=-=-=-=-=-=-=-=-=-=-=-=-=-=
Performing Scan: mmu-miR-124 vs ENSMUSG00000008575
=-=-=-=-=-=-=-=-=-=-=-=-=-=-=-=-=-=-=-=-=-=-=-=-=-=-=-=-=-=-=-=
Score for this Scan:
No Hits Found above Threshold
Complete

Read Sequence:ENSMUSG00000049521  CDC42 effector protein (Rho GTPase binding) 1 [Source:MarkerSymbol;Acc:MGI:1929763](971 nt)
=-=-=-=-=-=-=-=-=-=-=-=-=-=-=-=-=-=-=-=-=-=-=-=-=-=-=-=-=-=-=-=
Performing Scan: mmu-miR-124 vs ENSMUSG00000049521
=-=-=-=-=-=-=-=-=-=-=-=-=-=-=-=-=-=-=-=-=-=-=-=-=-=-=-=-=-=-=-=
Score for this Scan:
No Hits Found above Threshold
Complete

Read Sequence:ENSMUSG00000032218  cyclin B2 [Source:MarkerSymbol;Acc:MGI:88311](230 nt)
=-=-=-=-=-=-=-=-=-=-=-=-=-=-=-=-=-=-=-=-=-=-=-=-=-=-=-=-=-=-=-=
Performing Scan: mmu-miR-124 vs ENSMUSG00000032218
=-=-=-=-=-=-=-=-=-=-=-=-=-=-=-=-=-=-=-=-=-=-=-=-=-=-=-=-=-=-=-=
Score for this Scan:
No Hits Found above Threshold
Complete

Read Sequence:ENSMUSG00000021087  reticulon 1 [Source:MarkerSymbol;Acc:MGI:1933947](246 nt)
=-=-=-=-=-=-=-=-=-=-=-=-=-=-=-=-=-=-=-=-=-=-=-=-=-=-=-=-=-=-=-=
Performing Scan: mmu-miR-124 vs ENSMUSG00000021087
=-=-=-=-=-=-=-=-=-=-=-=-=-=-=-=-=-=-=-=-=-=-=-=-=-=-=-=-=-=-=-=
Score for this Scan:
No Hits Found above Threshold
Complete

Read Sequence:ENSMUSG00000075003  jumonji domain containing 1C [Source:MarkerSymbol;Acc:MGI:1918614](71 nt)
=-=-=-=-=-=-=-=-=-=-=-=-=-=-=-=-=-=-=-=-=-=-=-=-=-=-=-=-=-=-=-=
Performing Scan: mmu-miR-124 vs ENSMUSG00000075003
=-=-=-=-=-=-=-=-=-=-=-=-=-=-=-=-=-=-=-=-=-=-=-=-=-=-=-=-=-=-=-=
Score for this Scan:
No Hits Found above Threshold
Complete

Read Sequence:ENSMUSG00000021023  RIKEN cDNA 1110008L16 gene [Source:MarkerSymbol;Acc:MGI:1913382](91 nt)
=-=-=-=-=-=-=-=-=-=-=-=-=-=-=-=-=-=-=-=-=-=-=-=-=-=-=-=-=-=-=-=
Performing Scan: mmu-miR-124 vs ENSMUSG00000021023
=-=-=-=-=-=-=-=-=-=-=-=-=-=-=-=-=-=-=-=-=-=-=-=-=-=-=-=-=-=-=-=
Score for this Scan:
No Hits Found above Threshold
Complete

Read Sequence:ENSMUSG00000024155  RIKEN cDNA 4930528F23 gene [Source:MarkerSymbol;Acc:MGI:1922428](250 nt)
=-=-=-=-=-=-=-=-=-=-=-=-=-=-=-=-=-=-=-=-=-=-=-=-=-=-=-=-=-=-=-=
Performing Scan: mmu-miR-124 vs ENSMUSG00000024155
=-=-=-=-=-=-=-=-=-=-=-=-=-=-=-=-=-=-=-=-=-=-=-=-=-=-=-=-=-=-=-=
Score for this Scan:
No Hits Found above Threshold
Complete

Read Sequence:ENSMUSG00000075410  16 days neonate cerebellum cDNA, RIKEN full-length enriched library, clone:9630002G20 product:hypothetical protein, full insert sequence. [Source:Uniprot/SPTREMBL;Acc:Q3UVH0](96 nt)
=-=-=-=-=-=-=-=-=-=-=-=-=-=-=-=-=-=-=-=-=-=-=-=-=-=-=-=-=-=-=-=
Performing Scan: mmu-miR-124 vs ENSMUSG00000075410
=-=-=-=-=-=-=-=-=-=-=-=-=-=-=-=-=-=-=-=-=-=-=-=-=-=-=-=-=-=-=-=
Score for this Scan:
No Hits Found above Threshold
Complete

Read Sequence:ENSMUSG00000037735  RIKEN cDNA 2810032G03 gene [Source:MarkerSymbol;Acc:MGI:1919919](1386 nt)
=-=-=-=-=-=-=-=-=-=-=-=-=-=-=-=-=-=-=-=-=-=-=-=-=-=-=-=-=-=-=-=
Performing Scan: mmu-miR-124 vs ENSMUSG00000037735
=-=-=-=-=-=-=-=-=-=-=-=-=-=-=-=-=-=-=-=-=-=-=-=-=-=-=-=-=-=-=-=
Score for this Scan:
No Hits Found above Threshold
Complete

Read Sequence:ENSMUSG00000065990  aurora kinase A interacting protein 1 [Source:MarkerSymbol;Acc:MGI:1913327](67 nt)
=-=-=-=-=-=-=-=-=-=-=-=-=-=-=-=-=-=-=-=-=-=-=-=-=-=-=-=-=-=-=-=
Performing Scan: mmu-miR-124 vs ENSMUSG00000065990
=-=-=-=-=-=-=-=-=-=-=-=-=-=-=-=-=-=-=-=-=-=-=-=-=-=-=-=-=-=-=-=
Score for this Scan:
No Hits Found above Threshold
Complete

Read Sequence:ENSMUSG00000021713  peptidylprolyl isomerase domain and WD repeat containing 1 [Source:MarkerSymbol;Acc:MGI:2443069](380 nt)
=-=-=-=-=-=-=-=-=-=-=-=-=-=-=-=-=-=-=-=-=-=-=-=-=-=-=-=-=-=-=-=
Performing Scan: mmu-miR-124 vs ENSMUSG00000021713
=-=-=-=-=-=-=-=-=-=-=-=-=-=-=-=-=-=-=-=-=-=-=-=-=-=-=-=-=-=-=-=
Score for this Scan:
No Hits Found above Threshold
Complete

Read Sequence:ENSMUSG00000020719  DEAD (Asp-Glu-Ala-Asp) box polypeptide 5 [Source:MarkerSymbol;Acc:MGI:105037](1494 nt)
=-=-=-=-=-=-=-=-=-=-=-=-=-=-=-=-=-=-=-=-=-=-=-=-=-=-=-=-=-=-=-=
Performing Scan: mmu-miR-124 vs ENSMUSG00000020719
=-=-=-=-=-=-=-=-=-=-=-=-=-=-=-=-=-=-=-=-=-=-=-=-=-=-=-=-=-=-=-=
Score for this Scan:
No Hits Found above Threshold
Complete

Read Sequence:ENSMUSG00000031398  plexin A3 [Source:MarkerSymbol;Acc:MGI:107683](221 nt)
=-=-=-=-=-=-=-=-=-=-=-=-=-=-=-=-=-=-=-=-=-=-=-=-=-=-=-=-=-=-=-=
Performing Scan: mmu-miR-124 vs ENSMUSG00000031398
=-=-=-=-=-=-=-=-=-=-=-=-=-=-=-=-=-=-=-=-=-=-=-=-=-=-=-=-=-=-=-=
Score for this Scan:
No Hits Found above Threshold
Complete

Read Sequence:ENSMUSG00000075575  11 days embryo spinal cord cDNA, RIKEN full-length enriched library, clone:G630078L21 product:hypothetical protein, full insert sequence. [Source:Uniprot/SPTREMBL;Acc:Q3UN32](358 nt)
=-=-=-=-=-=-=-=-=-=-=-=-=-=-=-=-=-=-=-=-=-=-=-=-=-=-=-=-=-=-=-=
Performing Scan: mmu-miR-124 vs ENSMUSG00000075575
=-=-=-=-=-=-=-=-=-=-=-=-=-=-=-=-=-=-=-=-=-=-=-=-=-=-=-=-=-=-=-=
Score for this Scan:
No Hits Found above Threshold
Complete

Read Sequence:ENSMUSG00000033794  RIKEN cDNA 4921521K07 gene [Source:MarkerSymbol;Acc:MGI:1918152](682 nt)
=-=-=-=-=-=-=-=-=-=-=-=-=-=-=-=-=-=-=-=-=-=-=-=-=-=-=-=-=-=-=-=
Performing Scan: mmu-miR-124 vs ENSMUSG00000033794
=-=-=-=-=-=-=-=-=-=-=-=-=-=-=-=-=-=-=-=-=-=-=-=-=-=-=-=-=-=-=-=
Score for this Scan:
No Hits Found above Threshold
Complete

Read Sequence:ENSMUSG00000003660  activating signal cointegrator 1 complex subunit 3-like 1 [Source:MarkerSymbol;Acc:MGI:2444401](239 nt)
=-=-=-=-=-=-=-=-=-=-=-=-=-=-=-=-=-=-=-=-=-=-=-=-=-=-=-=-=-=-=-=
Performing Scan: mmu-miR-124 vs ENSMUSG00000003660
=-=-=-=-=-=-=-=-=-=-=-=-=-=-=-=-=-=-=-=-=-=-=-=-=-=-=-=-=-=-=-=
Score for this Scan:
No Hits Found above Threshold
Complete

Read Sequence:ENSMUSG00000073940  hemoglobin, beta adult major chain [Source:MarkerSymbol;Acc:MGI:96021](418 nt)
=-=-=-=-=-=-=-=-=-=-=-=-=-=-=-=-=-=-=-=-=-=-=-=-=-=-=-=-=-=-=-=
Performing Scan: mmu-miR-124 vs ENSMUSG00000073940
=-=-=-=-=-=-=-=-=-=-=-=-=-=-=-=-=-=-=-=-=-=-=-=-=-=-=-=-=-=-=-=
Score for this Scan:
No Hits Found above Threshold
Complete

Read Sequence:ENSMUSG00000040018  COX15 homolog, cytochrome c oxidase assembly protein (yeast) [Source:MarkerSymbol;Acc:MGI:1920112](1596 nt)
=-=-=-=-=-=-=-=-=-=-=-=-=-=-=-=-=-=-=-=-=-=-=-=-=-=-=-=-=-=-=-=
Performing Scan: mmu-miR-124 vs ENSMUSG00000040018
=-=-=-=-=-=-=-=-=-=-=-=-=-=-=-=-=-=-=-=-=-=-=-=-=-=-=-=-=-=-=-=
Score for this Scan:
No Hits Found above Threshold
Complete

Read Sequence:ENSMUSG00000052566  hook homolog 2 (Drosophila) [Source:MarkerSymbol;Acc:MGI:2181664](256 nt)
=-=-=-=-=-=-=-=-=-=-=-=-=-=-=-=-=-=-=-=-=-=-=-=-=-=-=-=-=-=-=-=
Performing Scan: mmu-miR-124 vs ENSMUSG00000052566
=-=-=-=-=-=-=-=-=-=-=-=-=-=-=-=-=-=-=-=-=-=-=-=-=-=-=-=-=-=-=-=
Score for this Scan:
No Hits Found above Threshold
Complete

Read Sequence:ENSMUSG00000027356  RIKEN cDNA 5830467P10 gene [Source:MarkerSymbol;Acc:MGI:2443583](2276 nt)
=-=-=-=-=-=-=-=-=-=-=-=-=-=-=-=-=-=-=-=-=-=-=-=-=-=-=-=-=-=-=-=
Performing Scan: mmu-miR-124 vs ENSMUSG00000027356
=-=-=-=-=-=-=-=-=-=-=-=-=-=-=-=-=-=-=-=-=-=-=-=-=-=-=-=-=-=-=-=
Score for this Scan:
No Hits Found above Threshold
Complete

Read Sequence:ENSMUSG00000031392  interleukin-1 receptor-associated kinase 1 [Source:MarkerSymbol;Acc:MGI:107420](1514 nt)
=-=-=-=-=-=-=-=-=-=-=-=-=-=-=-=-=-=-=-=-=-=-=-=-=-=-=-=-=-=-=-=
Performing Scan: mmu-miR-124 vs ENSMUSG00000031392
=-=-=-=-=-=-=-=-=-=-=-=-=-=-=-=-=-=-=-=-=-=-=-=-=-=-=-=-=-=-=-=
Score for this Scan:
No Hits Found above Threshold
Complete

Read Sequence:ENSMUSG00000024803  ankyrin repeat domain 1 (cardiac muscle) [Source:MarkerSymbol;Acc:MGI:1097717](744 nt)
=-=-=-=-=-=-=-=-=-=-=-=-=-=-=-=-=-=-=-=-=-=-=-=-=-=-=-=-=-=-=-=
Performing Scan: mmu-miR-124 vs ENSMUSG00000024803
=-=-=-=-=-=-=-=-=-=-=-=-=-=-=-=-=-=-=-=-=-=-=-=-=-=-=-=-=-=-=-=
Score for this Scan:
No Hits Found above Threshold
Complete

Read Sequence:ENSMUSG00000024376  erythrocyte protein band 4.1-like 4a [Source:MarkerSymbol;Acc:MGI:103007](1015 nt)
=-=-=-=-=-=-=-=-=-=-=-=-=-=-=-=-=-=-=-=-=-=-=-=-=-=-=-=-=-=-=-=
Performing Scan: mmu-miR-124 vs ENSMUSG00000024376
=-=-=-=-=-=-=-=-=-=-=-=-=-=-=-=-=-=-=-=-=-=-=-=-=-=-=-=-=-=-=-=
Score for this Scan:
No Hits Found above Threshold
Complete

Read Sequence:ENSMUSG00000017897  eyes absent 2 homolog (Drosophila) [Source:MarkerSymbol;Acc:MGI:109341](2 nt)
=-=-=-=-=-=-=-=-=-=-=-=-=-=-=-=-=-=-=-=-=-=-=-=-=-=-=-=-=-=-=-=
Performing Scan: mmu-miR-124 vs ENSMUSG00000017897
=-=-=-=-=-=-=-=-=-=-=-=-=-=-=-=-=-=-=-=-=-=-=-=-=-=-=-=-=-=-=-=
Score for this Scan:
No Hits Found above Threshold
Complete

Read Sequence:ENSMUSG00000021843  kinectin 1 [Source:MarkerSymbol;Acc:MGI:109153](422 nt)
=-=-=-=-=-=-=-=-=-=-=-=-=-=-=-=-=-=-=-=-=-=-=-=-=-=-=-=-=-=-=-=
Performing Scan: mmu-miR-124 vs ENSMUSG00000021843
=-=-=-=-=-=-=-=-=-=-=-=-=-=-=-=-=-=-=-=-=-=-=-=-=-=-=-=-=-=-=-=
Score for this Scan:
No Hits Found above Threshold
Complete

Read Sequence:ENSMUSG00000015627  GATA binding protein 5 [Source:MarkerSymbol;Acc:MGI:109497](1732 nt)
=-=-=-=-=-=-=-=-=-=-=-=-=-=-=-=-=-=-=-=-=-=-=-=-=-=-=-=-=-=-=-=
Performing Scan: mmu-miR-124 vs ENSMUSG00000015627
=-=-=-=-=-=-=-=-=-=-=-=-=-=-=-=-=-=-=-=-=-=-=-=-=-=-=-=-=-=-=-=

   Forward:	Score: 103.000000  Q:1 to 16  R:1225 to 1243 Align Len (15) (80.00%) (86.67%)

   Query:    3' CCGUAAGUGGCGCACggaau 5'
                ||||  |||||:|||     
   Ref:      5' GGCA-ACACCGTGTGagcat 3'

   Energy:  -21.889999 kCal/Mol

Scores for this hit:
>mmu-miR-124	ENSMUSG00000015627	103.00	-21.89	0.00	1 16	1225 1243	15	80.00%	86.67%

Score for this Scan:
Seq1,Seq2,Tot Score,Tot Energy,Max Score,Max Energy,Strand,Len1,Len2,Positions
>>mmu-miR-124	ENSMUSG00000015627	103.00	-21.89	103.00	-21.89	544	20	1732	 1224
Complete

Read Sequence:ENSMUSG00000062421  ADP-ribosylation factor 2 [Source:MarkerSymbol;Acc:MGI:99595](1585 nt)
=-=-=-=-=-=-=-=-=-=-=-=-=-=-=-=-=-=-=-=-=-=-=-=-=-=-=-=-=-=-=-=
Performing Scan: mmu-miR-124 vs ENSMUSG00000062421
=-=-=-=-=-=-=-=-=-=-=-=-=-=-=-=-=-=-=-=-=-=-=-=-=-=-=-=-=-=-=-=

   Forward:	Score: 172.000000  Q:1 to 21  R:104 to 128 Align Len (25) (72.00%) (72.00%)

   Query:    3' CCGU----A-AGUGGCGCACGGAAU 5'
                ||||    | ||||  |||||||||
   Ref:      5' GGCAGCTTTCTCACACCGTGCCTTA 3'

   Energy:  -25.020000 kCal/Mol

Scores for this hit:
>mmu-miR-124	ENSMUSG00000062421	172.00	-25.02	0.00	1 21	104 128	25	72.00%	72.00%


   Forward:	Score: 130.000000  Q:1 to 19  R:43 to 62 Align Len (18) (72.22%) (83.33%)

   Query:    3' CCGUAAGUGGCGCACGGAau 5'
                ||| ||: |||:|||| |  
   Ref:      5' GGCCTTTCCCGTGTGCATgt 3'

   Energy:  -21.290001 kCal/Mol

Scores for this hit:
>mmu-miR-124	ENSMUSG00000062421	130.00	-21.29	0.00	1 19	43 62	18	72.22%	83.33%

Score for this Scan:
Seq1,Seq2,Tot Score,Tot Energy,Max Score,Max Energy,Strand,Len1,Len2,Positions
>>mmu-miR-124	ENSMUSG00000062421	302.00	-46.31	172.00	-25.02	545	20	1585	 103 42
Complete

Read Sequence:ENSMUSG00000041889  transmembrane protein 58 [Source:MarkerSymbol;Acc:MGI:1924802](493 nt)
=-=-=-=-=-=-=-=-=-=-=-=-=-=-=-=-=-=-=-=-=-=-=-=-=-=-=-=-=-=-=-=
Performing Scan: mmu-miR-124 vs ENSMUSG00000041889
=-=-=-=-=-=-=-=-=-=-=-=-=-=-=-=-=-=-=-=-=-=-=-=-=-=-=-=-=-=-=-=
Score for this Scan:
No Hits Found above Threshold
Complete

Read Sequence:ENSMUSG00000054128  histocompatibility 2, T region locus 3 [Source:MarkerSymbol;Acc:MGI:95959](4 nt)
=-=-=-=-=-=-=-=-=-=-=-=-=-=-=-=-=-=-=-=-=-=-=-=-=-=-=-=-=-=-=-=
Performing Scan: mmu-miR-124 vs ENSMUSG00000054128
=-=-=-=-=-=-=-=-=-=-=-=-=-=-=-=-=-=-=-=-=-=-=-=-=-=-=-=-=-=-=-=
Score for this Scan:
No Hits Found above Threshold
Complete

Read Sequence:ENSMUSG00000048215  RIKEN cDNA A630023P12 gene [Source:MarkerSymbol;Acc:MGI:2445162](562 nt)
=-=-=-=-=-=-=-=-=-=-=-=-=-=-=-=-=-=-=-=-=-=-=-=-=-=-=-=-=-=-=-=
Performing Scan: mmu-miR-124 vs ENSMUSG00000048215
=-=-=-=-=-=-=-=-=-=-=-=-=-=-=-=-=-=-=-=-=-=-=-=-=-=-=-=-=-=-=-=
Score for this Scan:
No Hits Found above Threshold
Complete

Read Sequence:ENSMUSG00000039680  mitochondrial ribosomal protein S6 [Source:MarkerSymbol;Acc:MGI:2153111](298 nt)
=-=-=-=-=-=-=-=-=-=-=-=-=-=-=-=-=-=-=-=-=-=-=-=-=-=-=-=-=-=-=-=
Performing Scan: mmu-miR-124 vs ENSMUSG00000039680
=-=-=-=-=-=-=-=-=-=-=-=-=-=-=-=-=-=-=-=-=-=-=-=-=-=-=-=-=-=-=-=
Score for this Scan:
No Hits Found above Threshold
Complete

Read Sequence:ENSMUSG00000026614  solute carrier family 30, member 10 [Source:MarkerSymbol;Acc:MGI:2685058](4207 nt)
=-=-=-=-=-=-=-=-=-=-=-=-=-=-=-=-=-=-=-=-=-=-=-=-=-=-=-=-=-=-=-=
Performing Scan: mmu-miR-124 vs ENSMUSG00000026614
=-=-=-=-=-=-=-=-=-=-=-=-=-=-=-=-=-=-=-=-=-=-=-=-=-=-=-=-=-=-=-=

   Forward:	Score: 177.000000  Q:2 to 20  R:3530 to 3552 Align Len (21) (76.19%) (80.95%)

   Query:    3' cCGUAAGUG---GCGCACGGAAu 5'
                 ||| ||||   ||:||||||| 
   Ref:      5' aGCAATCACTGACGTGTGCCTTc 3'

   Energy:  -25.010000 kCal/Mol

Scores for this hit:
>mmu-miR-124	ENSMUSG00000026614	177.00	-25.01	0.00	2 20	3530 3552	21	76.19%	80.95%


   Forward:	Score: 166.000000  Q:4 to 21  R:1976 to 1993 Align Len (17) (82.35%) (88.24%)

   Query:    3' ccgUAAGUGGCGCACGGAAU 5'
                   ||||||  :||||||||
   Ref:      5' tcaATTCAC--TGTGCCTTA 3'

   Energy:  -20.340000 kCal/Mol

Scores for this hit:
>mmu-miR-124	ENSMUSG00000026614	166.00	-20.34	0.00	4 21	1976 1993	17	82.35%	88.24%


   Forward:	Score: 140.000000  Q:1 to 20  R:2651 to 2668 Align Len (19) (68.42%) (84.21%)

   Query:    3' CCGUAAGUGGCGCACGGAAu 5'
                ||:: || |:||||||| | 
   Ref:      5' GGTG-TC-CTGCGTGCCATc 3'

   Energy:  -20.010000 kCal/Mol

Scores for this hit:
>mmu-miR-124	ENSMUSG00000026614	140.00	-20.01	0.00	1 20	2651 2668	19	68.42%	84.21%

Score for this Scan:
Seq1,Seq2,Tot Score,Tot Energy,Max Score,Max Energy,Strand,Len1,Len2,Positions
>>mmu-miR-124	ENSMUSG00000026614	483.00	-65.36	177.00	-25.01	550	20	4207	 3529 1975 2650
Complete

Read Sequence:ENSMUSG00000030539  sema domain, immunoglobulin domain (Ig), transmembrane domain (TM) and short cytoplasmic domain, (semaphorin) 4B [Source:MarkerSymbol;Acc:MGI:107559](1059 nt)
=-=-=-=-=-=-=-=-=-=-=-=-=-=-=-=-=-=-=-=-=-=-=-=-=-=-=-=-=-=-=-=
Performing Scan: mmu-miR-124 vs ENSMUSG00000030539
=-=-=-=-=-=-=-=-=-=-=-=-=-=-=-=-=-=-=-=-=-=-=-=-=-=-=-=-=-=-=-=
Score for this Scan:
No Hits Found above Threshold
Complete

Read Sequence:ENSMUSG00000058618  cDNA sequence AY761184 [Source:MarkerSymbol;Acc:MGI:3611585](111 nt)
=-=-=-=-=-=-=-=-=-=-=-=-=-=-=-=-=-=-=-=-=-=-=-=-=-=-=-=-=-=-=-=
Performing Scan: mmu-miR-124 vs ENSMUSG00000058618
=-=-=-=-=-=-=-=-=-=-=-=-=-=-=-=-=-=-=-=-=-=-=-=-=-=-=-=-=-=-=-=
Score for this Scan:
No Hits Found above Threshold
Complete

Read Sequence:ENSMUSG00000045038  protein kinase C, epsilon [Source:MarkerSymbol;Acc:MGI:97599](712 nt)
=-=-=-=-=-=-=-=-=-=-=-=-=-=-=-=-=-=-=-=-=-=-=-=-=-=-=-=-=-=-=-=
Performing Scan: mmu-miR-124 vs ENSMUSG00000045038
=-=-=-=-=-=-=-=-=-=-=-=-=-=-=-=-=-=-=-=-=-=-=-=-=-=-=-=-=-=-=-=

   Forward:	Score: 121.000000  Q:2 to 19  R:535 to 555 Align Len (18) (66.67%) (77.78%)

   Query:    3' cCGUAAGUGGCGCACG-GAau 5'
                 ||  | :|||:|||| ||  
   Ref:      5' aGCTGTGGCCGTGTGCTCTgg 3'

   Energy:  -20.830000 kCal/Mol

Scores for this hit:
>mmu-miR-124	ENSMUSG00000045038	121.00	-20.83	0.00	2 19	535 555	18	66.67%	77.78%


   Forward:	Score: 118.000000  Q:3 to 20  R:561 to 579 Align Len (17) (76.47%) (88.24%)

   Query:    3' ccGUAAGUGGCGCACGGAAu 5'
                  ||||| |:|| |||:|| 
   Ref:      5' caCATTC-CTGCTTGCTTTg 3'

   Energy:  -20.480000 kCal/Mol

Scores for this hit:
>mmu-miR-124	ENSMUSG00000045038	118.00	-20.48	0.00	3 20	561 579	17	76.47%	88.24%

Score for this Scan:
Seq1,Seq2,Tot Score,Tot Energy,Max Score,Max Energy,Strand,Len1,Len2,Positions
>>mmu-miR-124	ENSMUSG00000045038	239.00	-41.31	121.00	-20.83	553	20	712	 534 560
Complete

Read Sequence:ENSMUSG00000033697  Protein KIAA1688. [Source:Uniprot/SWISSPROT;Acc:P59281](997 nt)
=-=-=-=-=-=-=-=-=-=-=-=-=-=-=-=-=-=-=-=-=-=-=-=-=-=-=-=-=-=-=-=
Performing Scan: mmu-miR-124 vs ENSMUSG00000033697
=-=-=-=-=-=-=-=-=-=-=-=-=-=-=-=-=-=-=-=-=-=-=-=-=-=-=-=-=-=-=-=

   Forward:	Score: 94.000000  Q:2 to 17  R:248 to 268 Align Len (16) (75.00%) (81.25%)

   Query:    3' cCGUAAGUGGCGC-ACGgaau 5'
                 |||  :|||||| |||    
   Ref:      5' aGCACATACCGCGTTGCtcag 3'

   Energy:  -20.440001 kCal/Mol

Scores for this hit:
>mmu-miR-124	ENSMUSG00000033697	94.00	-20.44	0.00	2 17	248 268	16	75.00%	81.25%

Score for this Scan:
Seq1,Seq2,Tot Score,Tot Energy,Max Score,Max Energy,Strand,Len1,Len2,Positions
>>mmu-miR-124	ENSMUSG00000033697	94.00	-20.44	94.00	-20.44	554	20	997	 247
Complete

Read Sequence:ENSMUSG00000028789  arginine decarboxylase [Source:MarkerSymbol;Acc:MGI:2442093](702 nt)
=-=-=-=-=-=-=-=-=-=-=-=-=-=-=-=-=-=-=-=-=-=-=-=-=-=-=-=-=-=-=-=
Performing Scan: mmu-miR-124 vs ENSMUSG00000028789
=-=-=-=-=-=-=-=-=-=-=-=-=-=-=-=-=-=-=-=-=-=-=-=-=-=-=-=-=-=-=-=
Score for this Scan:
No Hits Found above Threshold
Complete

Read Sequence:ENSMUSG00000026254  eukaryotic translation initiation factor 4E member 2 [Source:MarkerSymbol;Acc:MGI:1914440](2603 nt)
=-=-=-=-=-=-=-=-=-=-=-=-=-=-=-=-=-=-=-=-=-=-=-=-=-=-=-=-=-=-=-=
Performing Scan: mmu-miR-124 vs ENSMUSG00000026254
=-=-=-=-=-=-=-=-=-=-=-=-=-=-=-=-=-=-=-=-=-=-=-=-=-=-=-=-=-=-=-=
Score for this Scan:
No Hits Found above Threshold
Complete

Read Sequence:ENSMUSG00000044811  Cd300D antigen [Source:MarkerSymbol;Acc:MGI:2153249](167 nt)
=-=-=-=-=-=-=-=-=-=-=-=-=-=-=-=-=-=-=-=-=-=-=-=-=-=-=-=-=-=-=-=
Performing Scan: mmu-miR-124 vs ENSMUSG00000044811
=-=-=-=-=-=-=-=-=-=-=-=-=-=-=-=-=-=-=-=-=-=-=-=-=-=-=-=-=-=-=-=
Score for this Scan:
No Hits Found above Threshold
Complete

Read Sequence:ENSMUSG00000031770  homocysteine-inducible, endoplasmic reticulum stress-inducible, ubiquitin-like domain member 1 [Source:MarkerSymbol;Acc:MGI:1927406](603 nt)
=-=-=-=-=-=-=-=-=-=-=-=-=-=-=-=-=-=-=-=-=-=-=-=-=-=-=-=-=-=-=-=
Performing Scan: mmu-miR-124 vs ENSMUSG00000031770
=-=-=-=-=-=-=-=-=-=-=-=-=-=-=-=-=-=-=-=-=-=-=-=-=-=-=-=-=-=-=-=
Score for this Scan:
No Hits Found above Threshold
Complete

Read Sequence:ENSMUSG00000031551  indoleamine-pyrrole 2,3 dioxygenase [Source:MarkerSymbol;Acc:MGI:96416](261 nt)
=-=-=-=-=-=-=-=-=-=-=-=-=-=-=-=-=-=-=-=-=-=-=-=-=-=-=-=-=-=-=-=
Performing Scan: mmu-miR-124 vs ENSMUSG00000031551
=-=-=-=-=-=-=-=-=-=-=-=-=-=-=-=-=-=-=-=-=-=-=-=-=-=-=-=-=-=-=-=
Score for this Scan:
No Hits Found above Threshold
Complete

Read Sequence:ENSMUSG00000040724  potassium voltage-gated channel, shaker-related subfamily, member 2 [Source:MarkerSymbol;Acc:MGI:96659](1275 nt)
=-=-=-=-=-=-=-=-=-=-=-=-=-=-=-=-=-=-=-=-=-=-=-=-=-=-=-=-=-=-=-=
Performing Scan: mmu-miR-124 vs ENSMUSG00000040724
=-=-=-=-=-=-=-=-=-=-=-=-=-=-=-=-=-=-=-=-=-=-=-=-=-=-=-=-=-=-=-=
Score for this Scan:
No Hits Found above Threshold
Complete

Read Sequence:ENSMUSG00000033825  mast cell protease 6 [Source:MarkerSymbol;Acc:MGI:96942](246 nt)
=-=-=-=-=-=-=-=-=-=-=-=-=-=-=-=-=-=-=-=-=-=-=-=-=-=-=-=-=-=-=-=
Performing Scan: mmu-miR-124 vs ENSMUSG00000033825
=-=-=-=-=-=-=-=-=-=-=-=-=-=-=-=-=-=-=-=-=-=-=-=-=-=-=-=-=-=-=-=
Score for this Scan:
No Hits Found above Threshold
Complete

Read Sequence:ENSMUSG00000039509  nucleoporin 133 [Source:MarkerSymbol;Acc:MGI:2442620](74 nt)
=-=-=-=-=-=-=-=-=-=-=-=-=-=-=-=-=-=-=-=-=-=-=-=-=-=-=-=-=-=-=-=
Performing Scan: mmu-miR-124 vs ENSMUSG00000039509
=-=-=-=-=-=-=-=-=-=-=-=-=-=-=-=-=-=-=-=-=-=-=-=-=-=-=-=-=-=-=-=
Score for this Scan:
No Hits Found above Threshold
Complete

Read Sequence:ENSMUSG00000056515  RAB31, member RAS oncogene family [Source:MarkerSymbol;Acc:MGI:1914603](1310 nt)
=-=-=-=-=-=-=-=-=-=-=-=-=-=-=-=-=-=-=-=-=-=-=-=-=-=-=-=-=-=-=-=
Performing Scan: mmu-miR-124 vs ENSMUSG00000056515
=-=-=-=-=-=-=-=-=-=-=-=-=-=-=-=-=-=-=-=-=-=-=-=-=-=-=-=-=-=-=-=
Score for this Scan:
No Hits Found above Threshold
Complete

Read Sequence:ENSMUSG00000040747  CD53 antigen [Source:MarkerSymbol;Acc:MGI:88341](871 nt)
=-=-=-=-=-=-=-=-=-=-=-=-=-=-=-=-=-=-=-=-=-=-=-=-=-=-=-=-=-=-=-=
Performing Scan: mmu-miR-124 vs ENSMUSG00000040747
=-=-=-=-=-=-=-=-=-=-=-=-=-=-=-=-=-=-=-=-=-=-=-=-=-=-=-=-=-=-=-=
Score for this Scan:
No Hits Found above Threshold
Complete

Read Sequence:ENSMUSG00000072852  RIKEN cDNA 2310040G07 gene [Source:MarkerSymbol;Acc:MGI:1917534](68 nt)
=-=-=-=-=-=-=-=-=-=-=-=-=-=-=-=-=-=-=-=-=-=-=-=-=-=-=-=-=-=-=-=
Performing Scan: mmu-miR-124 vs ENSMUSG00000072852
=-=-=-=-=-=-=-=-=-=-=-=-=-=-=-=-=-=-=-=-=-=-=-=-=-=-=-=-=-=-=-=
Score for this Scan:
No Hits Found above Threshold
Complete

Read Sequence:ENSMUSG00000038976  protein phosphatase 1, regulatory subunit 9B [Source:MarkerSymbol;Acc:MGI:2387581](1526 nt)
=-=-=-=-=-=-=-=-=-=-=-=-=-=-=-=-=-=-=-=-=-=-=-=-=-=-=-=-=-=-=-=
Performing Scan: mmu-miR-124 vs ENSMUSG00000038976
=-=-=-=-=-=-=-=-=-=-=-=-=-=-=-=-=-=-=-=-=-=-=-=-=-=-=-=-=-=-=-=

   Forward:	Score: 88.000000  Q:2 to 18  R:1341 to 1378 Align Len (34) (44.12%) (44.12%)

   Query:    3' cCGU-AAGUGG---CG--------------CACGGaau 5'
                 ||| ||||||   ||              | |||   
   Ref:      5' tGCACTTCACCCAGGCAGATGGAGGGGGTGGAGCCggg 3'

   Energy:  -20.950001 kCal/Mol

Scores for this hit:
>mmu-miR-124	ENSMUSG00000038976	88.00	-20.95	0.00	2 18	1341 1378	34	44.12%	44.12%

Score for this Scan:
Seq1,Seq2,Tot Score,Tot Energy,Max Score,Max Energy,Strand,Len1,Len2,Positions
>>mmu-miR-124	ENSMUSG00000038976	88.00	-20.95	88.00	-20.95	566	20	1526	 1340
Complete

Read Sequence:ENSMUSG00000074077  0 day neonate lung cDNA, RIKEN full-length enriched library, clone:E030017D19 product:hypothetical protein, full insert sequence. [Source:Uniprot/SPTREMBL;Acc:Q8C344](517 nt)
=-=-=-=-=-=-=-=-=-=-=-=-=-=-=-=-=-=-=-=-=-=-=-=-=-=-=-=-=-=-=-=
Performing Scan: mmu-miR-124 vs ENSMUSG00000074077
=-=-=-=-=-=-=-=-=-=-=-=-=-=-=-=-=-=-=-=-=-=-=-=-=-=-=-=-=-=-=-=
Score for this Scan:
No Hits Found above Threshold
Complete

Read Sequence:ENSMUSG00000031387  renin binding protein [Source:MarkerSymbol;Acc:MGI:105940](17 nt)
=-=-=-=-=-=-=-=-=-=-=-=-=-=-=-=-=-=-=-=-=-=-=-=-=-=-=-=-=-=-=-=
Performing Scan: mmu-miR-124 vs ENSMUSG00000031387
=-=-=-=-=-=-=-=-=-=-=-=-=-=-=-=-=-=-=-=-=-=-=-=-=-=-=-=-=-=-=-=
Score for this Scan:
No Hits Found above Threshold
Complete

Read Sequence:ENSMUSG00000022150  disabled homolog 2 (Drosophila) [Source:MarkerSymbol;Acc:MGI:109175](656 nt)
=-=-=-=-=-=-=-=-=-=-=-=-=-=-=-=-=-=-=-=-=-=-=-=-=-=-=-=-=-=-=-=
Performing Scan: mmu-miR-124 vs ENSMUSG00000022150
=-=-=-=-=-=-=-=-=-=-=-=-=-=-=-=-=-=-=-=-=-=-=-=-=-=-=-=-=-=-=-=
Score for this Scan:
No Hits Found above Threshold
Complete

Read Sequence:ENSMUSG00000020728  coiled-coil domain containing 46 [Source:MarkerSymbol;Acc:MGI:1923673](2663 nt)
=-=-=-=-=-=-=-=-=-=-=-=-=-=-=-=-=-=-=-=-=-=-=-=-=-=-=-=-=-=-=-=
Performing Scan: mmu-miR-124 vs ENSMUSG00000020728
=-=-=-=-=-=-=-=-=-=-=-=-=-=-=-=-=-=-=-=-=-=-=-=-=-=-=-=-=-=-=-=
Score for this Scan:
No Hits Found above Threshold
Complete

Read Sequence:ENSMUSG00000002658  general transcription factor IIF, polypeptide 1 [Source:MarkerSymbol;Acc:MGI:1923848](22 nt)
=-=-=-=-=-=-=-=-=-=-=-=-=-=-=-=-=-=-=-=-=-=-=-=-=-=-=-=-=-=-=-=
Performing Scan: mmu-miR-124 vs ENSMUSG00000002658
=-=-=-=-=-=-=-=-=-=-=-=-=-=-=-=-=-=-=-=-=-=-=-=-=-=-=-=-=-=-=-=
Score for this Scan:
No Hits Found above Threshold
Complete

Read Sequence:ENSMUSG00000024132  dodecenoyl-Coenzyme A delta isomerase (3,2 trans-enoyl-Coenyme A isomerase) [Source:MarkerSymbol;Acc:MGI:94871](199 nt)
=-=-=-=-=-=-=-=-=-=-=-=-=-=-=-=-=-=-=-=-=-=-=-=-=-=-=-=-=-=-=-=
Performing Scan: mmu-miR-124 vs ENSMUSG00000024132
=-=-=-=-=-=-=-=-=-=-=-=-=-=-=-=-=-=-=-=-=-=-=-=-=-=-=-=-=-=-=-=
Score for this Scan:
No Hits Found above Threshold
Complete

Read Sequence:ENSMUSG00000028838  exostoses (multiple)-like 1 [Source:MarkerSymbol;Acc:MGI:1888742](1270 nt)
=-=-=-=-=-=-=-=-=-=-=-=-=-=-=-=-=-=-=-=-=-=-=-=-=-=-=-=-=-=-=-=
Performing Scan: mmu-miR-124 vs ENSMUSG00000028838
=-=-=-=-=-=-=-=-=-=-=-=-=-=-=-=-=-=-=-=-=-=-=-=-=-=-=-=-=-=-=-=

   Forward:	Score: 139.000000  Q:4 to 20  R:262 to 284 Align Len (19) (78.95%) (78.95%)

   Query:    3' ccgUAAGU--GGCGCA-CGGAAu 5'
                   |||||  ||| || ||||| 
   Ref:      5' acgATTCACGCCGAGTGGCCTTg 3'

   Energy:  -20.580000 kCal/Mol

Scores for this hit:
>mmu-miR-124	ENSMUSG00000028838	139.00	-20.58	0.00	4 20	262 284	19	78.95%	78.95%

Score for this Scan:
Seq1,Seq2,Tot Score,Tot Energy,Max Score,Max Energy,Strand,Len1,Len2,Positions
>>mmu-miR-124	ENSMUSG00000028838	139.00	-20.58	139.00	-20.58	573	20	1270	 261
Complete

Read Sequence:ENSMUSG00000020032  NUAK family, SNF1-like kinase, 1 [Source:MarkerSymbol;Acc:MGI:1925226](2941 nt)
=-=-=-=-=-=-=-=-=-=-=-=-=-=-=-=-=-=-=-=-=-=-=-=-=-=-=-=-=-=-=-=
Performing Scan: mmu-miR-124 vs ENSMUSG00000020032
=-=-=-=-=-=-=-=-=-=-=-=-=-=-=-=-=-=-=-=-=-=-=-=-=-=-=-=-=-=-=-=

   Forward:	Score: 115.000000  Q:2 to 20  R:1181 to 1201 Align Len (19) (68.42%) (84.21%)

   Query:    3' cCGUAAG-UGGCGCACGGAAu 5'
                 |:|||| :|| |||| :|| 
   Ref:      5' aGTATTCTGCCTCGTGGTTTt 3'

   Energy:  -20.040001 kCal/Mol

Scores for this hit:
>mmu-miR-124	ENSMUSG00000020032	115.00	-20.04	0.00	2 20	1181 1201	19	68.42%	84.21%


   Forward:	Score: 104.000000  Q:3 to 20  R:1056 to 1082 Align Len (24) (62.50%) (70.83%)

   Query:    3' ccGUAAGUGG----CGCAC---GGAAu 5'
                  ||||||||    |:|||   :||| 
   Ref:      5' ccCATTCACCCCAAGTGTGGAATCTTg 3'

   Energy:  -20.520000 kCal/Mol

Scores for this hit:
>mmu-miR-124	ENSMUSG00000020032	104.00	-20.52	0.00	3 20	1056 1082	24	62.50%	70.83%

Score for this Scan:
Seq1,Seq2,Tot Score,Tot Energy,Max Score,Max Energy,Strand,Len1,Len2,Positions
>>mmu-miR-124	ENSMUSG00000020032	219.00	-40.56	115.00	-20.52	574	20	2941	 1180 1055
Complete

Read Sequence:ENSMUSG00000040749  seven in absentia 1B [Source:MarkerSymbol;Acc:MGI:108063](529 nt)
=-=-=-=-=-=-=-=-=-=-=-=-=-=-=-=-=-=-=-=-=-=-=-=-=-=-=-=-=-=-=-=
Performing Scan: mmu-miR-124 vs ENSMUSG00000040749
=-=-=-=-=-=-=-=-=-=-=-=-=-=-=-=-=-=-=-=-=-=-=-=-=-=-=-=-=-=-=-=

   Forward:	Score: 131.000000  Q:2 to 19  R:344 to 364 Align Len (18) (66.67%) (88.89%)

   Query:    3' cCGUAAGUG-GCGCACGGAau 5'
                 ||:| ||| :|:||||:|  
   Ref:      5' tGCGTGCACGTGTGTGCTTgg 3'

   Energy:  -20.209999 kCal/Mol

Scores for this hit:
>mmu-miR-124	ENSMUSG00000040749	131.00	-20.21	0.00	2 19	344 364	18	66.67%	88.89%

Score for this Scan:
Seq1,Seq2,Tot Score,Tot Energy,Max Score,Max Energy,Strand,Len1,Len2,Positions
>>mmu-miR-124	ENSMUSG00000040749	131.00	-20.21	131.00	-20.21	575	20	529	 343
Complete

Read Sequence:ENSMUSG00000038058  nucleotide-binding oligomerization domain containing 1 [Source:MarkerSymbol;Acc:MGI:1341839](990 nt)
=-=-=-=-=-=-=-=-=-=-=-=-=-=-=-=-=-=-=-=-=-=-=-=-=-=-=-=-=-=-=-=
Performing Scan: mmu-miR-124 vs ENSMUSG00000038058
=-=-=-=-=-=-=-=-=-=-=-=-=-=-=-=-=-=-=-=-=-=-=-=-=-=-=-=-=-=-=-=
Score for this Scan:
No Hits Found above Threshold
Complete

Read Sequence:ENSMUSG00000029102  hepatocyte growth factor activator [Source:MarkerSymbol;Acc:MGI:1859281](69 nt)
=-=-=-=-=-=-=-=-=-=-=-=-=-=-=-=-=-=-=-=-=-=-=-=-=-=-=-=-=-=-=-=
Performing Scan: mmu-miR-124 vs ENSMUSG00000029102
=-=-=-=-=-=-=-=-=-=-=-=-=-=-=-=-=-=-=-=-=-=-=-=-=-=-=-=-=-=-=-=
Score for this Scan:
No Hits Found above Threshold
Complete

Read Sequence:ENSMUSG00000020480  ankyrin repeat domain 48 [Source:MarkerSymbol;Acc:MGI:1923639](199 nt)
=-=-=-=-=-=-=-=-=-=-=-=-=-=-=-=-=-=-=-=-=-=-=-=-=-=-=-=-=-=-=-=
Performing Scan: mmu-miR-124 vs ENSMUSG00000020480
=-=-=-=-=-=-=-=-=-=-=-=-=-=-=-=-=-=-=-=-=-=-=-=-=-=-=-=-=-=-=-=
Score for this Scan:
No Hits Found above Threshold
Complete

Read Sequence:ENSMUSG00000042845  WAP four-disulfide core domain 12 [Source:MarkerSymbol;Acc:MGI:2183434](435 nt)
=-=-=-=-=-=-=-=-=-=-=-=-=-=-=-=-=-=-=-=-=-=-=-=-=-=-=-=-=-=-=-=
Performing Scan: mmu-miR-124 vs ENSMUSG00000042845
=-=-=-=-=-=-=-=-=-=-=-=-=-=-=-=-=-=-=-=-=-=-=-=-=-=-=-=-=-=-=-=
Score for this Scan:
No Hits Found above Threshold
Complete

Read Sequence:ENSMUSG00000030393  zinc finger protein interacting with K protein 1 [Source:MarkerSymbol;Acc:MGI:108070](2555 nt)
=-=-=-=-=-=-=-=-=-=-=-=-=-=-=-=-=-=-=-=-=-=-=-=-=-=-=-=-=-=-=-=
Performing Scan: mmu-miR-124 vs ENSMUSG00000030393
=-=-=-=-=-=-=-=-=-=-=-=-=-=-=-=-=-=-=-=-=-=-=-=-=-=-=-=-=-=-=-=
Score for this Scan:
No Hits Found above Threshold
Complete

Read Sequence:ENSMUSG00000062590  armadillo repeat containing 9 [Source:MarkerSymbol;Acc:MGI:1926045](1653 nt)
=-=-=-=-=-=-=-=-=-=-=-=-=-=-=-=-=-=-=-=-=-=-=-=-=-=-=-=-=-=-=-=
Performing Scan: mmu-miR-124 vs ENSMUSG00000062590
=-=-=-=-=-=-=-=-=-=-=-=-=-=-=-=-=-=-=-=-=-=-=-=-=-=-=-=-=-=-=-=

   Forward:	Score: 134.000000  Q:1 to 20  R:117 to 136 Align Len (19) (63.16%) (84.21%)

   Query:    3' CCGUAAGUGGCGCACGGAAu 5'
                ||: | ||::|:|||| || 
   Ref:      5' GGTCTGCATTGTGTGCGTTg 3'

   Energy:  -20.549999 kCal/Mol

Scores for this hit:
>mmu-miR-124	ENSMUSG00000062590	134.00	-20.55	0.00	1 20	117 136	19	63.16%	84.21%

Score for this Scan:
Seq1,Seq2,Tot Score,Tot Energy,Max Score,Max Energy,Strand,Len1,Len2,Positions
>>mmu-miR-124	ENSMUSG00000062590	134.00	-20.55	134.00	-20.55	581	20	1653	 116
Complete

Read Sequence:ENSMUSG00000039826  TruB pseudouridine (psi) synthase homolog 2 (E. coli) [Source:MarkerSymbol;Acc:MGI:2442186](1520 nt)
=-=-=-=-=-=-=-=-=-=-=-=-=-=-=-=-=-=-=-=-=-=-=-=-=-=-=-=-=-=-=-=
Performing Scan: mmu-miR-124 vs ENSMUSG00000039826
=-=-=-=-=-=-=-=-=-=-=-=-=-=-=-=-=-=-=-=-=-=-=-=-=-=-=-=-=-=-=-=
Score for this Scan:
No Hits Found above Threshold
Complete

Read Sequence:ENSMUSG00000053614  RIKEN cDNA 1500015L24 gene [Source:MarkerSymbol;Acc:MGI:1916244](287 nt)
=-=-=-=-=-=-=-=-=-=-=-=-=-=-=-=-=-=-=-=-=-=-=-=-=-=-=-=-=-=-=-=
Performing Scan: mmu-miR-124 vs ENSMUSG00000053614
=-=-=-=-=-=-=-=-=-=-=-=-=-=-=-=-=-=-=-=-=-=-=-=-=-=-=-=-=-=-=-=
Score for this Scan:
No Hits Found above Threshold
Complete

Read Sequence:ENSMUSG00000047686  zinc finger, CCHC domain containing 5 [Source:MarkerSymbol;Acc:MGI:2685221](911 nt)
=-=-=-=-=-=-=-=-=-=-=-=-=-=-=-=-=-=-=-=-=-=-=-=-=-=-=-=-=-=-=-=
Performing Scan: mmu-miR-124 vs ENSMUSG00000047686
=-=-=-=-=-=-=-=-=-=-=-=-=-=-=-=-=-=-=-=-=-=-=-=-=-=-=-=-=-=-=-=
Score for this Scan:
No Hits Found above Threshold
Complete

Read Sequence:ENSMUSG00000047182  insulin receptor substrate 3 [Source:MarkerSymbol;Acc:MGI:1194882](655 nt)
=-=-=-=-=-=-=-=-=-=-=-=-=-=-=-=-=-=-=-=-=-=-=-=-=-=-=-=-=-=-=-=
Performing Scan: mmu-miR-124 vs ENSMUSG00000047182
=-=-=-=-=-=-=-=-=-=-=-=-=-=-=-=-=-=-=-=-=-=-=-=-=-=-=-=-=-=-=-=
Score for this Scan:
No Hits Found above Threshold
Complete

Read Sequence:ENSMUSG00000068267  centromere protein B [Source:MarkerSymbol;Acc:MGI:88376](2895 nt)
=-=-=-=-=-=-=-=-=-=-=-=-=-=-=-=-=-=-=-=-=-=-=-=-=-=-=-=-=-=-=-=
Performing Scan: mmu-miR-124 vs ENSMUSG00000068267
=-=-=-=-=-=-=-=-=-=-=-=-=-=-=-=-=-=-=-=-=-=-=-=-=-=-=-=-=-=-=-=
Score for this Scan:
No Hits Found above Threshold
Complete

Read Sequence:ENSMUSG00000074272  CEA-related cell adhesion molecule 1 [Source:MarkerSymbol;Acc:MGI:1347245](2079 nt)
=-=-=-=-=-=-=-=-=-=-=-=-=-=-=-=-=-=-=-=-=-=-=-=-=-=-=-=-=-=-=-=
Performing Scan: mmu-miR-124 vs ENSMUSG00000074272
=-=-=-=-=-=-=-=-=-=-=-=-=-=-=-=-=-=-=-=-=-=-=-=-=-=-=-=-=-=-=-=

   Forward:	Score: 150.000000  Q:1 to 19  R:1820 to 1839 Align Len (18) (66.67%) (77.78%)

   Query:    3' CCGUAAGUGGCGCACGGAau 5'
                ||||  | |: :||||||  
   Ref:      5' GGCACACCCTCTGTGCCTgt 3'

   Energy:  -20.430000 kCal/Mol

Scores for this hit:
>mmu-miR-124	ENSMUSG00000074272	150.00	-20.43	0.00	1 19	1820 1839	18	66.67%	77.78%


   Forward:	Score: 146.000000  Q:1 to 21  R:1575 to 1597 Align Len (23) (73.91%) (78.26%)

   Query:    3' CC--GUAAGUGGCGCAC-GGAAU 5'
                ||  ||||||  |:||| |||||
   Ref:      5' GGCTCATTCAAAGTGTGTCCTTA 3'

   Energy:  -22.990000 kCal/Mol

Scores for this hit:
>mmu-miR-124	ENSMUSG00000074272	146.00	-22.99	0.00	1 21	1575 1597	23	73.91%	78.26%

Score for this Scan:
Seq1,Seq2,Tot Score,Tot Energy,Max Score,Max Energy,Strand,Len1,Len2,Positions
>>mmu-miR-124	ENSMUSG00000074272	296.00	-43.42	150.00	-22.99	587	20	2079	 1819 1574
Complete

Read Sequence:ENSMUSG00000004031  RIKEN cDNA 6430517E21 gene [Source:MarkerSymbol;Acc:MGI:2443333](927 nt)
=-=-=-=-=-=-=-=-=-=-=-=-=-=-=-=-=-=-=-=-=-=-=-=-=-=-=-=-=-=-=-=
Performing Scan: mmu-miR-124 vs ENSMUSG00000004031
=-=-=-=-=-=-=-=-=-=-=-=-=-=-=-=-=-=-=-=-=-=-=-=-=-=-=-=-=-=-=-=
Score for this Scan:
No Hits Found above Threshold
Complete

Read Sequence:ENSMUSG00000040693  solute carrier organic anion transporter family, member 4C1 [Source:MarkerSymbol;Acc:MGI:2442784](1216 nt)
=-=-=-=-=-=-=-=-=-=-=-=-=-=-=-=-=-=-=-=-=-=-=-=-=-=-=-=-=-=-=-=
Performing Scan: mmu-miR-124 vs ENSMUSG00000040693
=-=-=-=-=-=-=-=-=-=-=-=-=-=-=-=-=-=-=-=-=-=-=-=-=-=-=-=-=-=-=-=
Score for this Scan:
No Hits Found above Threshold
Complete

Read Sequence:ENSMUSG00000029594  RNA binding motif protein 19 [Source:MarkerSymbol;Acc:MGI:1921361](992 nt)
=-=-=-=-=-=-=-=-=-=-=-=-=-=-=-=-=-=-=-=-=-=-=-=-=-=-=-=-=-=-=-=
Performing Scan: mmu-miR-124 vs ENSMUSG00000029594
=-=-=-=-=-=-=-=-=-=-=-=-=-=-=-=-=-=-=-=-=-=-=-=-=-=-=-=-=-=-=-=
Score for this Scan:
No Hits Found above Threshold
Complete

Read Sequence:ENSMUSG00000030199  ets variant gene 6 (TEL oncogene) [Source:MarkerSymbol;Acc:MGI:109336](3684 nt)
=-=-=-=-=-=-=-=-=-=-=-=-=-=-=-=-=-=-=-=-=-=-=-=-=-=-=-=-=-=-=-=
Performing Scan: mmu-miR-124 vs ENSMUSG00000030199
=-=-=-=-=-=-=-=-=-=-=-=-=-=-=-=-=-=-=-=-=-=-=-=-=-=-=-=-=-=-=-=
Score for this Scan:
No Hits Found above Threshold
Complete

Read Sequence:ENSMUSG00000027806  TSC22 domain family 2 [Source:MarkerSymbol;Acc:MGI:1919283](1449 nt)
=-=-=-=-=-=-=-=-=-=-=-=-=-=-=-=-=-=-=-=-=-=-=-=-=-=-=-=-=-=-=-=
Performing Scan: mmu-miR-124 vs ENSMUSG00000027806
=-=-=-=-=-=-=-=-=-=-=-=-=-=-=-=-=-=-=-=-=-=-=-=-=-=-=-=-=-=-=-=
Score for this Scan:
No Hits Found above Threshold
Complete

Read Sequence:ENSMUSG00000020672  syntrophin, gamma 2 [Source:MarkerSymbol;Acc:MGI:1919541](134 nt)
=-=-=-=-=-=-=-=-=-=-=-=-=-=-=-=-=-=-=-=-=-=-=-=-=-=-=-=-=-=-=-=
Performing Scan: mmu-miR-124 vs ENSMUSG00000020672
=-=-=-=-=-=-=-=-=-=-=-=-=-=-=-=-=-=-=-=-=-=-=-=-=-=-=-=-=-=-=-=
Score for this Scan:
No Hits Found above Threshold
Complete

Read Sequence:ENSMUSG00000055360  mitogen regulated protein, proliferin 4 [Source:MarkerSymbol;Acc:MGI:1858413](25 nt)
=-=-=-=-=-=-=-=-=-=-=-=-=-=-=-=-=-=-=-=-=-=-=-=-=-=-=-=-=-=-=-=
Performing Scan: mmu-miR-124 vs ENSMUSG00000055360
=-=-=-=-=-=-=-=-=-=-=-=-=-=-=-=-=-=-=-=-=-=-=-=-=-=-=-=-=-=-=-=
Score for this Scan:
No Hits Found above Threshold
Complete

Read Sequence:ENSMUSG00000014245  phosphatidylinositol glycan anchor biosynthesis, class L [Source:MarkerSymbol;Acc:MGI:2681271](898 nt)
=-=-=-=-=-=-=-=-=-=-=-=-=-=-=-=-=-=-=-=-=-=-=-=-=-=-=-=-=-=-=-=
Performing Scan: mmu-miR-124 vs ENSMUSG00000014245
=-=-=-=-=-=-=-=-=-=-=-=-=-=-=-=-=-=-=-=-=-=-=-=-=-=-=-=-=-=-=-=
Score for this Scan:
No Hits Found above Threshold
Complete

Read Sequence:ENSMUSG00000034730  brain-specific angiogenesis inhibitor 2 [Source:MarkerSymbol;Acc:MGI:2451244](580 nt)
=-=-=-=-=-=-=-=-=-=-=-=-=-=-=-=-=-=-=-=-=-=-=-=-=-=-=-=-=-=-=-=
Performing Scan: mmu-miR-124 vs ENSMUSG00000034730
=-=-=-=-=-=-=-=-=-=-=-=-=-=-=-=-=-=-=-=-=-=-=-=-=-=-=-=-=-=-=-=

   Forward:	Score: 86.000000  Q:1 to 21  R:94 to 118 Align Len (26) (57.69%) (61.54%)

   Query:    3' CCG---UAAGU-GGCGCACGGAAU-- 5'
                |||   :| || || || |||| |  
   Ref:      5' GGCCGGGTCCAGCCCCG-GCCTCAGG 3'

   Energy:  -20.010000 kCal/Mol

Scores for this hit:
>mmu-miR-124	ENSMUSG00000034730	86.00	-20.01	0.00	1 21	94 118	26	57.69%	61.54%

Score for this Scan:
Seq1,Seq2,Tot Score,Tot Energy,Max Score,Max Energy,Strand,Len1,Len2,Positions
>>mmu-miR-124	ENSMUSG00000034730	86.00	-20.01	86.00	-20.01	596	20	580	 93
Complete

Read Sequence:ENSMUSG00000062961  gene model 1568, (NCBI) [Source:MarkerSymbol;Acc:MGI:2686414](1591 nt)
=-=-=-=-=-=-=-=-=-=-=-=-=-=-=-=-=-=-=-=-=-=-=-=-=-=-=-=-=-=-=-=
Performing Scan: mmu-miR-124 vs ENSMUSG00000062961
=-=-=-=-=-=-=-=-=-=-=-=-=-=-=-=-=-=-=-=-=-=-=-=-=-=-=-=-=-=-=-=

   Forward:	Score: 145.000000  Q:3 to 20  R:225 to 243 Align Len (17) (76.47%) (88.24%)

   Query:    3' ccGUAAGUGGCGCACGGAAu 5'
                  ||| |||:| |||:||| 
   Ref:      5' caCATCCACTG-GTGTCTTt 3'

   Energy:  -20.790001 kCal/Mol

Scores for this hit:
>mmu-miR-124	ENSMUSG00000062961	145.00	-20.79	0.00	3 20	225 243	17	76.47%	88.24%


   Forward:	Score: 128.000000  Q:2 to 21  R:814 to 836 Align Len (23) (65.22%) (65.22%)

   Query:    3' cCGUAAGU----GGCGCACGGAAU 5'
                 |||  ||    |||  |||||||
   Ref:      5' tGCAGACAGAAGCCG-CTGCCTTA 3'

   Energy:  -22.389999 kCal/Mol

Scores for this hit:
>mmu-miR-124	ENSMUSG00000062961	128.00	-22.39	0.00	2 21	814 836	23	65.22%	65.22%

Score for this Scan:
Seq1,Seq2,Tot Score,Tot Energy,Max Score,Max Energy,Strand,Len1,Len2,Positions
>>mmu-miR-124	ENSMUSG00000062961	273.00	-43.18	145.00	-22.39	597	20	1591	 224 813
Complete

Read Sequence:ENSMUSG00000056749  nuclear factor, interleukin 3, regulated [Source:MarkerSymbol;Acc:MGI:109495](269 nt)
=-=-=-=-=-=-=-=-=-=-=-=-=-=-=-=-=-=-=-=-=-=-=-=-=-=-=-=-=-=-=-=
Performing Scan: mmu-miR-124 vs ENSMUSG00000056749
=-=-=-=-=-=-=-=-=-=-=-=-=-=-=-=-=-=-=-=-=-=-=-=-=-=-=-=-=-=-=-=

   Forward:	Score: 133.000000  Q:1 to 20  R:99 to 120 Align Len (21) (66.67%) (76.19%)

   Query:    3' CCGUA-AGUGGCGCAC-GGAAu 5'
                |||:| |  |:| ||| |||| 
   Ref:      5' GGCGTCTGTCTGGGTGTCCTTg 3'

   Energy:  -20.820000 kCal/Mol

Scores for this hit:
>mmu-miR-124	ENSMUSG00000056749	133.00	-20.82	0.00	1 20	99 120	21	66.67%	76.19%

Score for this Scan:
Seq1,Seq2,Tot Score,Tot Energy,Max Score,Max Energy,Strand,Len1,Len2,Positions
>>mmu-miR-124	ENSMUSG00000056749	133.00	-20.82	133.00	-20.82	598	20	269	 98
Complete

Read Sequence:ENSMUSG00000038286  biphenyl hydrolase-like (serine hydrolase, breast epithelial mucin-associated antigen) [Source:MarkerSymbol;Acc:MGI:1915271](304 nt)
=-=-=-=-=-=-=-=-=-=-=-=-=-=-=-=-=-=-=-=-=-=-=-=-=-=-=-=-=-=-=-=
Performing Scan: mmu-miR-124 vs ENSMUSG00000038286
=-=-=-=-=-=-=-=-=-=-=-=-=-=-=-=-=-=-=-=-=-=-=-=-=-=-=-=-=-=-=-=
Score for this Scan:
No Hits Found above Threshold
Complete

Read Sequence:ENSMUSG00000027194  tetratricopeptide repeat domain 17 [Source:MarkerSymbol;Acc:MGI:1921819](963 nt)
=-=-=-=-=-=-=-=-=-=-=-=-=-=-=-=-=-=-=-=-=-=-=-=-=-=-=-=-=-=-=-=
Performing Scan: mmu-miR-124 vs ENSMUSG00000027194
=-=-=-=-=-=-=-=-=-=-=-=-=-=-=-=-=-=-=-=-=-=-=-=-=-=-=-=-=-=-=-=
Score for this Scan:
No Hits Found above Threshold
Complete

Read Sequence:ENSMUSG00000037996  solute carrier family 24 (sodium/potassium/calcium exchanger), member 2 [Source:MarkerSymbol;Acc:MGI:1923626](624 nt)
=-=-=-=-=-=-=-=-=-=-=-=-=-=-=-=-=-=-=-=-=-=-=-=-=-=-=-=-=-=-=-=
Performing Scan: mmu-miR-124 vs ENSMUSG00000037996
=-=-=-=-=-=-=-=-=-=-=-=-=-=-=-=-=-=-=-=-=-=-=-=-=-=-=-=-=-=-=-=
Score for this Scan:
No Hits Found above Threshold
Complete

Read Sequence:ENSMUSG00000026520  pyrroline-5-carboxylate reductase family, member 2 [Source:MarkerSymbol;Acc:MGI:1277956](446 nt)
=-=-=-=-=-=-=-=-=-=-=-=-=-=-=-=-=-=-=-=-=-=-=-=-=-=-=-=-=-=-=-=
Performing Scan: mmu-miR-124 vs ENSMUSG00000026520
=-=-=-=-=-=-=-=-=-=-=-=-=-=-=-=-=-=-=-=-=-=-=-=-=-=-=-=-=-=-=-=
Score for this Scan:
No Hits Found above Threshold
Complete

Read Sequence:ENSMUSG00000037295  low density lipoprotein receptor adaptor protein 1 [Source:MarkerSymbol;Acc:MGI:2140175](2317 nt)
=-=-=-=-=-=-=-=-=-=-=-=-=-=-=-=-=-=-=-=-=-=-=-=-=-=-=-=-=-=-=-=
Performing Scan: mmu-miR-124 vs ENSMUSG00000037295
=-=-=-=-=-=-=-=-=-=-=-=-=-=-=-=-=-=-=-=-=-=-=-=-=-=-=-=-=-=-=-=
Score for this Scan:
No Hits Found above Threshold
Complete

Read Sequence:ENSMUSG00000054528  RIKEN cDNA 9330159N05 gene [Source:MarkerSymbol;Acc:MGI:2441739](3317 nt)
=-=-=-=-=-=-=-=-=-=-=-=-=-=-=-=-=-=-=-=-=-=-=-=-=-=-=-=-=-=-=-=
Performing Scan: mmu-miR-124 vs ENSMUSG00000054528
=-=-=-=-=-=-=-=-=-=-=-=-=-=-=-=-=-=-=-=-=-=-=-=-=-=-=-=-=-=-=-=
Score for this Scan:
No Hits Found above Threshold
Complete

Read Sequence:ENSMUSG00000019235  ribosomal protein S6 kinase-like 1 [Source:MarkerSymbol;Acc:MGI:2443413](756 nt)
=-=-=-=-=-=-=-=-=-=-=-=-=-=-=-=-=-=-=-=-=-=-=-=-=-=-=-=-=-=-=-=
Performing Scan: mmu-miR-124 vs ENSMUSG00000019235
=-=-=-=-=-=-=-=-=-=-=-=-=-=-=-=-=-=-=-=-=-=-=-=-=-=-=-=-=-=-=-=

   Forward:	Score: 167.000000  Q:2 to 20  R:250 to 270 Align Len (19) (78.95%) (78.95%)

   Query:    3' cCGUA-AGUGGCGCACGGAAu 5'
                 |||| |||  | ||||||| 
   Ref:      5' aGCATCTCAAAGGGTGCCTTc 3'

   Energy:  -20.570000 kCal/Mol

Scores for this hit:
>mmu-miR-124	ENSMUSG00000019235	167.00	-20.57	0.00	2 20	250 270	19	78.95%	78.95%

Score for this Scan:
Seq1,Seq2,Tot Score,Tot Energy,Max Score,Max Energy,Strand,Len1,Len2,Positions
>>mmu-miR-124	ENSMUSG00000019235	167.00	-20.57	167.00	-20.57	605	20	756	 249
Complete

Read Sequence:ENSMUSG00000030662  RAN binding protein 5 [Source:MarkerSymbol;Acc:MGI:1917822](1200 nt)
=-=-=-=-=-=-=-=-=-=-=-=-=-=-=-=-=-=-=-=-=-=-=-=-=-=-=-=-=-=-=-=
Performing Scan: mmu-miR-124 vs ENSMUSG00000030662
=-=-=-=-=-=-=-=-=-=-=-=-=-=-=-=-=-=-=-=-=-=-=-=-=-=-=-=-=-=-=-=
Score for this Scan:
No Hits Found above Threshold
Complete

Read Sequence:ENSMUSG00000068040  transmembrane 9 superfamily protein member 4 [Source:MarkerSymbol;Acc:MGI:2139220](1707 nt)
=-=-=-=-=-=-=-=-=-=-=-=-=-=-=-=-=-=-=-=-=-=-=-=-=-=-=-=-=-=-=-=
Performing Scan: mmu-miR-124 vs ENSMUSG00000068040
=-=-=-=-=-=-=-=-=-=-=-=-=-=-=-=-=-=-=-=-=-=-=-=-=-=-=-=-=-=-=-=
Score for this Scan:
No Hits Found above Threshold
Complete

Read Sequence:ENSMUSG00000047220  coiled-coil domain containing 36 [Source:MarkerSymbol;Acc:MGI:3612242](1121 nt)
=-=-=-=-=-=-=-=-=-=-=-=-=-=-=-=-=-=-=-=-=-=-=-=-=-=-=-=-=-=-=-=
Performing Scan: mmu-miR-124 vs ENSMUSG00000047220
=-=-=-=-=-=-=-=-=-=-=-=-=-=-=-=-=-=-=-=-=-=-=-=-=-=-=-=-=-=-=-=
Score for this Scan:
No Hits Found above Threshold
Complete

Read Sequence:ENSMUSG00000007852  predicted gene, ENSMUSG00000007852 [Source:MarkerSymbol;Acc:MGI:3642833](2065 nt)
=-=-=-=-=-=-=-=-=-=-=-=-=-=-=-=-=-=-=-=-=-=-=-=-=-=-=-=-=-=-=-=
Performing Scan: mmu-miR-124 vs ENSMUSG00000007852
=-=-=-=-=-=-=-=-=-=-=-=-=-=-=-=-=-=-=-=-=-=-=-=-=-=-=-=-=-=-=-=
Score for this Scan:
No Hits Found above Threshold
Complete

Read Sequence:ENSMUSG00000019787  triadin [Source:MarkerSymbol;Acc:MGI:1924007](114 nt)
=-=-=-=-=-=-=-=-=-=-=-=-=-=-=-=-=-=-=-=-=-=-=-=-=-=-=-=-=-=-=-=
Performing Scan: mmu-miR-124 vs ENSMUSG00000019787
=-=-=-=-=-=-=-=-=-=-=-=-=-=-=-=-=-=-=-=-=-=-=-=-=-=-=-=-=-=-=-=
Score for this Scan:
No Hits Found above Threshold
Complete

Read Sequence:ENSMUSG00000033335  dynamin 2 [Source:MarkerSymbol;Acc:MGI:109547](722 nt)
=-=-=-=-=-=-=-=-=-=-=-=-=-=-=-=-=-=-=-=-=-=-=-=-=-=-=-=-=-=-=-=
Performing Scan: mmu-miR-124 vs ENSMUSG00000033335
=-=-=-=-=-=-=-=-=-=-=-=-=-=-=-=-=-=-=-=-=-=-=-=-=-=-=-=-=-=-=-=
Score for this Scan:
No Hits Found above Threshold
Complete

Read Sequence:ENSMUSG00000024963  DnaJ (Hsp40) homolog, subfamily C, member 4 [Source:MarkerSymbol;Acc:MGI:1927346](86 nt)
=-=-=-=-=-=-=-=-=-=-=-=-=-=-=-=-=-=-=-=-=-=-=-=-=-=-=-=-=-=-=-=
Performing Scan: mmu-miR-124 vs ENSMUSG00000024963
=-=-=-=-=-=-=-=-=-=-=-=-=-=-=-=-=-=-=-=-=-=-=-=-=-=-=-=-=-=-=-=
Score for this Scan:
No Hits Found above Threshold
Complete

Read Sequence:ENSMUSG00000028661  Eph receptor A8 [Source:MarkerSymbol;Acc:MGI:109378](1629 nt)
=-=-=-=-=-=-=-=-=-=-=-=-=-=-=-=-=-=-=-=-=-=-=-=-=-=-=-=-=-=-=-=
Performing Scan: mmu-miR-124 vs ENSMUSG00000028661
=-=-=-=-=-=-=-=-=-=-=-=-=-=-=-=-=-=-=-=-=-=-=-=-=-=-=-=-=-=-=-=
Score for this Scan:
No Hits Found above Threshold
Complete

Read Sequence:ENSMUSG00000027175  t-complex 11 like 1 [Source:MarkerSymbol;Acc:MGI:2444263](1604 nt)
=-=-=-=-=-=-=-=-=-=-=-=-=-=-=-=-=-=-=-=-=-=-=-=-=-=-=-=-=-=-=-=
Performing Scan: mmu-miR-124 vs ENSMUSG00000027175
=-=-=-=-=-=-=-=-=-=-=-=-=-=-=-=-=-=-=-=-=-=-=-=-=-=-=-=-=-=-=-=
Score for this Scan:
No Hits Found above Threshold
Complete

Read Sequence:ENSMUSG00000001082  RIKEN cDNA 0610009O03 gene [Source:MarkerSymbol;Acc:MGI:1915544](250 nt)
=-=-=-=-=-=-=-=-=-=-=-=-=-=-=-=-=-=-=-=-=-=-=-=-=-=-=-=-=-=-=-=
Performing Scan: mmu-miR-124 vs ENSMUSG00000001082
=-=-=-=-=-=-=-=-=-=-=-=-=-=-=-=-=-=-=-=-=-=-=-=-=-=-=-=-=-=-=-=
Score for this Scan:
No Hits Found above Threshold
Complete

Read Sequence:ENSMUSG00000022905  karyopherin (importin) alpha 1 [Source:MarkerSymbol;Acc:MGI:103560](2254 nt)
=-=-=-=-=-=-=-=-=-=-=-=-=-=-=-=-=-=-=-=-=-=-=-=-=-=-=-=-=-=-=-=
Performing Scan: mmu-miR-124 vs ENSMUSG00000022905
=-=-=-=-=-=-=-=-=-=-=-=-=-=-=-=-=-=-=-=-=-=-=-=-=-=-=-=-=-=-=-=

   Forward:	Score: 135.000000  Q:2 to 20  R:114 to 134 Align Len (19) (68.42%) (84.21%)

   Query:    3' cCGUAAGU-GGCGCACGGAAu 5'
                 ||: ||| ::|| |||||| 
   Ref:      5' tGCGCTCATTTGCTTGCCTTg 3'

   Energy:  -20.690001 kCal/Mol

Scores for this hit:
>mmu-miR-124	ENSMUSG00000022905	135.00	-20.69	0.00	2 20	114 134	19	68.42%	84.21%

Score for this Scan:
Seq1,Seq2,Tot Score,Tot Energy,Max Score,Max Energy,Strand,Len1,Len2,Positions
>>mmu-miR-124	ENSMUSG00000022905	135.00	-20.69	135.00	-20.69	616	20	2254	 113
Complete

Read Sequence:ENSMUSG00000030055  RAB43, member RAS oncogene family [Source:MarkerSymbol;Acc:MGI:1917084](3737 nt)
=-=-=-=-=-=-=-=-=-=-=-=-=-=-=-=-=-=-=-=-=-=-=-=-=-=-=-=-=-=-=-=
Performing Scan: mmu-miR-124 vs ENSMUSG00000030055
=-=-=-=-=-=-=-=-=-=-=-=-=-=-=-=-=-=-=-=-=-=-=-=-=-=-=-=-=-=-=-=
Score for this Scan:
No Hits Found above Threshold
Complete

Read Sequence:ENSMUSG00000034459  interferon-induced protein with tetratricopeptide repeats 1 [Source:MarkerSymbol;Acc:MGI:99450](1152 nt)
=-=-=-=-=-=-=-=-=-=-=-=-=-=-=-=-=-=-=-=-=-=-=-=-=-=-=-=-=-=-=-=
Performing Scan: mmu-miR-124 vs ENSMUSG00000034459
=-=-=-=-=-=-=-=-=-=-=-=-=-=-=-=-=-=-=-=-=-=-=-=-=-=-=-=-=-=-=-=
Score for this Scan:
No Hits Found above Threshold
Complete

Read Sequence:ENSMUSG00000046032  sorting nexin 12 [Source:MarkerSymbol;Acc:MGI:1919331](362 nt)
=-=-=-=-=-=-=-=-=-=-=-=-=-=-=-=-=-=-=-=-=-=-=-=-=-=-=-=-=-=-=-=
Performing Scan: mmu-miR-124 vs ENSMUSG00000046032
=-=-=-=-=-=-=-=-=-=-=-=-=-=-=-=-=-=-=-=-=-=-=-=-=-=-=-=-=-=-=-=
Score for this Scan:
No Hits Found above Threshold
Complete

Read Sequence:ENSMUSG00000014444  cDNA sequence BC039210 [Source:MarkerSymbol;Acc:MGI:3603204](270 nt)
=-=-=-=-=-=-=-=-=-=-=-=-=-=-=-=-=-=-=-=-=-=-=-=-=-=-=-=-=-=-=-=
Performing Scan: mmu-miR-124 vs ENSMUSG00000014444
=-=-=-=-=-=-=-=-=-=-=-=-=-=-=-=-=-=-=-=-=-=-=-=-=-=-=-=-=-=-=-=
Score for this Scan:
No Hits Found above Threshold
Complete

Read Sequence:ENSMUSG00000014313  cytochrome c oxidase, subunit VIc [Source:MarkerSymbol;Acc:MGI:104614](137 nt)
=-=-=-=-=-=-=-=-=-=-=-=-=-=-=-=-=-=-=-=-=-=-=-=-=-=-=-=-=-=-=-=
Performing Scan: mmu-miR-124 vs ENSMUSG00000014313
=-=-=-=-=-=-=-=-=-=-=-=-=-=-=-=-=-=-=-=-=-=-=-=-=-=-=-=-=-=-=-=
Score for this Scan:
No Hits Found above Threshold
Complete

Read Sequence:ENSMUSG00000028571  cytochrome P450, family 2, subfamily j, polypeptide 13 [Source:MarkerSymbol;Acc:MGI:2385197](2790 nt)
=-=-=-=-=-=-=-=-=-=-=-=-=-=-=-=-=-=-=-=-=-=-=-=-=-=-=-=-=-=-=-=
Performing Scan: mmu-miR-124 vs ENSMUSG00000028571
=-=-=-=-=-=-=-=-=-=-=-=-=-=-=-=-=-=-=-=-=-=-=-=-=-=-=-=-=-=-=-=
Score for this Scan:
No Hits Found above Threshold
Complete

Read Sequence:ENSMUSG00000036810  RIKEN cDNA 5033428A16 gene [Source:MarkerSymbol;Acc:MGI:1921981](1439 nt)
=-=-=-=-=-=-=-=-=-=-=-=-=-=-=-=-=-=-=-=-=-=-=-=-=-=-=-=-=-=-=-=
Performing Scan: mmu-miR-124 vs ENSMUSG00000036810
=-=-=-=-=-=-=-=-=-=-=-=-=-=-=-=-=-=-=-=-=-=-=-=-=-=-=-=-=-=-=-=

   Forward:	Score: 168.000000  Q:1 to 20  R:603 to 621 Align Len (19) (73.68%) (84.21%)

   Query:    3' CCGUAAGUGGCGCACGGAAu 5'
                |||  |:| ||:||||||| 
   Ref:      5' GGCTATTA-CGTGTGCCTTt 3'

   Energy:  -23.580000 kCal/Mol

Scores for this hit:
>mmu-miR-124	ENSMUSG00000036810	168.00	-23.58	0.00	1 20	603 621	19	73.68%	84.21%

Score for this Scan:
Seq1,Seq2,Tot Score,Tot Energy,Max Score,Max Energy,Strand,Len1,Len2,Positions
>>mmu-miR-124	ENSMUSG00000036810	168.00	-23.58	168.00	-23.58	623	20	1439	 602
Complete

Read Sequence:ENSMUSG00000000605  chloride channel 4-2 [Source:MarkerSymbol;Acc:MGI:104571](776 nt)
=-=-=-=-=-=-=-=-=-=-=-=-=-=-=-=-=-=-=-=-=-=-=-=-=-=-=-=-=-=-=-=
Performing Scan: mmu-miR-124 vs ENSMUSG00000000605
=-=-=-=-=-=-=-=-=-=-=-=-=-=-=-=-=-=-=-=-=-=-=-=-=-=-=-=-=-=-=-=
Score for this Scan:
No Hits Found above Threshold
Complete

Read Sequence:ENSMUSG00000025129  dysferlin interacting protein 1 [Source:MarkerSymbol;Acc:MGI:1915951](231 nt)
=-=-=-=-=-=-=-=-=-=-=-=-=-=-=-=-=-=-=-=-=-=-=-=-=-=-=-=-=-=-=-=
Performing Scan: mmu-miR-124 vs ENSMUSG00000025129
=-=-=-=-=-=-=-=-=-=-=-=-=-=-=-=-=-=-=-=-=-=-=-=-=-=-=-=-=-=-=-=

   Forward:	Score: 120.000000  Q:1 to 18  R:42 to 76 Align Len (32) (46.88%) (46.88%)

   Query:    3' CCGUAAGUGG--CG-------------CACGGaau 5'
                ||||  ||||  ||             |||||   
   Ref:      5' GGCAAGCACCTTGCCCCAAGGACTAGAGTGCCcac 3'

   Energy:  -21.129999 kCal/Mol

Scores for this hit:
>mmu-miR-124	ENSMUSG00000025129	120.00	-21.13	0.00	1 18	42 76	32	46.88%	46.88%

Score for this Scan:
Seq1,Seq2,Tot Score,Tot Energy,Max Score,Max Energy,Strand,Len1,Len2,Positions
>>mmu-miR-124	ENSMUSG00000025129	120.00	-21.13	120.00	-21.13	625	20	231	 41
Complete

Read Sequence:ENSMUSG00000063882  ubiquinol-cytochrome c reductase hinge protein [Source:MarkerSymbol;Acc:MGI:1913826](168 nt)
=-=-=-=-=-=-=-=-=-=-=-=-=-=-=-=-=-=-=-=-=-=-=-=-=-=-=-=-=-=-=-=
Performing Scan: mmu-miR-124 vs ENSMUSG00000063882
=-=-=-=-=-=-=-=-=-=-=-=-=-=-=-=-=-=-=-=-=-=-=-=-=-=-=-=-=-=-=-=
Score for this Scan:
No Hits Found above Threshold
Complete

Read Sequence:ENSMUSG00000025138  sirtuin 7 (silent mating type information regulation 2, homolog) 7 (S. cerevisiae) [Source:MarkerSymbol;Acc:MGI:2385849](448 nt)
=-=-=-=-=-=-=-=-=-=-=-=-=-=-=-=-=-=-=-=-=-=-=-=-=-=-=-=-=-=-=-=
Performing Scan: mmu-miR-124 vs ENSMUSG00000025138
=-=-=-=-=-=-=-=-=-=-=-=-=-=-=-=-=-=-=-=-=-=-=-=-=-=-=-=-=-=-=-=

   Forward:	Score: 116.000000  Q:3 to 18  R:64 to 94 Align Len (26) (50.00%) (57.69%)

   Query:    3' ccGUA-AGUGG------CG----CACGGaau 5'
                  |:| ||:||      ||    |||||   
   Ref:      5' ccCGTGTCGCCGTGAAGGCGAGAGTGCCccc 3'

   Energy:  -23.000000 kCal/Mol

Scores for this hit:
>mmu-miR-124	ENSMUSG00000025138	116.00	-23.00	0.00	3 18	64 94	26	50.00%	57.69%

Score for this Scan:
Seq1,Seq2,Tot Score,Tot Energy,Max Score,Max Energy,Strand,Len1,Len2,Positions
>>mmu-miR-124	ENSMUSG00000025138	116.00	-23.00	116.00	-23.00	627	20	448	 63
Complete

Read Sequence:ENSMUSG00000015002  RIKEN cDNA C920006C10 gene [Source:MarkerSymbol;Acc:MGI:1923990](2554 nt)
=-=-=-=-=-=-=-=-=-=-=-=-=-=-=-=-=-=-=-=-=-=-=-=-=-=-=-=-=-=-=-=
Performing Scan: mmu-miR-124 vs ENSMUSG00000015002
=-=-=-=-=-=-=-=-=-=-=-=-=-=-=-=-=-=-=-=-=-=-=-=-=-=-=-=-=-=-=-=

   Forward:	Score: 144.000000  Q:4 to 20  R:1709 to 1730 Align Len (18) (72.22%) (88.89%)

   Query:    3' ccgUAA--GUGGCGCACGGAAu 5'
                   |||  |||:|:||||:|| 
   Ref:      5' taaATTAACACTGTGTGCTTTt 3'

   Energy:  -21.730000 kCal/Mol

Scores for this hit:
>mmu-miR-124	ENSMUSG00000015002	144.00	-21.73	0.00	4 20	1709 1730	18	72.22%	88.89%

Score for this Scan:
Seq1,Seq2,Tot Score,Tot Energy,Max Score,Max Energy,Strand,Len1,Len2,Positions
>>mmu-miR-124	ENSMUSG00000015002	144.00	-21.73	144.00	-21.73	628	20	2554	 1708
Complete

Read Sequence:ENSMUSG00000002416  NADH dehydrogenase (ubiquinone) 1 beta subcomplex, 2 [Source:MarkerSymbol;Acc:MGI:1915448](4012 nt)
=-=-=-=-=-=-=-=-=-=-=-=-=-=-=-=-=-=-=-=-=-=-=-=-=-=-=-=-=-=-=-=
Performing Scan: mmu-miR-124 vs ENSMUSG00000002416
=-=-=-=-=-=-=-=-=-=-=-=-=-=-=-=-=-=-=-=-=-=-=-=-=-=-=-=-=-=-=-=
Score for this Scan:
No Hits Found above Threshold
Complete

Read Sequence:ENSMUSG00000019737  expressed sequence AI428936 [Source:MarkerSymbol;Acc:MGI:2141950](45 nt)
=-=-=-=-=-=-=-=-=-=-=-=-=-=-=-=-=-=-=-=-=-=-=-=-=-=-=-=-=-=-=-=
Performing Scan: mmu-miR-124 vs ENSMUSG00000019737
=-=-=-=-=-=-=-=-=-=-=-=-=-=-=-=-=-=-=-=-=-=-=-=-=-=-=-=-=-=-=-=
Score for this Scan:
No Hits Found above Threshold
Complete

Read Sequence:ENSMUSG00000025949  phosphatidylinositol-3-phosphate/phosphatidylinositol 5-kinase, type III [Source:MarkerSymbol;Acc:MGI:1335106](2366 nt)
=-=-=-=-=-=-=-=-=-=-=-=-=-=-=-=-=-=-=-=-=-=-=-=-=-=-=-=-=-=-=-=
Performing Scan: mmu-miR-124 vs ENSMUSG00000025949
=-=-=-=-=-=-=-=-=-=-=-=-=-=-=-=-=-=-=-=-=-=-=-=-=-=-=-=-=-=-=-=

   Forward:	Score: 133.000000  Q:2 to 21  R:849 to 867 Align Len (20) (75.00%) (75.00%)

   Query:    3' cCGUAAGUGGCG-CACGGAAU 5'
                 | ||  |||||  |||||||
   Ref:      5' aGAAT--ACCGCAATGCCTTA 3'

   Energy:  -20.020000 kCal/Mol

Scores for this hit:
>mmu-miR-124	ENSMUSG00000025949	133.00	-20.02	0.00	2 21	849 867	20	75.00%	75.00%

Score for this Scan:
Seq1,Seq2,Tot Score,Tot Energy,Max Score,Max Energy,Strand,Len1,Len2,Positions
>>mmu-miR-124	ENSMUSG00000025949	133.00	-20.02	133.00	-20.02	631	20	2366	 848
Complete

Read Sequence:ENSMUSG00000035427  expressed sequence CN716893 [Source:MarkerSymbol;Acc:MGI:3584456](491 nt)
=-=-=-=-=-=-=-=-=-=-=-=-=-=-=-=-=-=-=-=-=-=-=-=-=-=-=-=-=-=-=-=
Performing Scan: mmu-miR-124 vs ENSMUSG00000035427
=-=-=-=-=-=-=-=-=-=-=-=-=-=-=-=-=-=-=-=-=-=-=-=-=-=-=-=-=-=-=-=
Score for this Scan:
No Hits Found above Threshold
Complete

Read Sequence:ENSMUSG00000020898  RIKEN cDNA 1500010J02 gene [Source:MarkerSymbol;Acc:MGI:1916214](303 nt)
=-=-=-=-=-=-=-=-=-=-=-=-=-=-=-=-=-=-=-=-=-=-=-=-=-=-=-=-=-=-=-=
Performing Scan: mmu-miR-124 vs ENSMUSG00000020898
=-=-=-=-=-=-=-=-=-=-=-=-=-=-=-=-=-=-=-=-=-=-=-=-=-=-=-=-=-=-=-=
Score for this Scan:
No Hits Found above Threshold
Complete

Read Sequence:ENSMUSG00000022362  RIKEN cDNA 9130401M01 gene [Source:MarkerSymbol;Acc:MGI:1923008](2951 nt)
=-=-=-=-=-=-=-=-=-=-=-=-=-=-=-=-=-=-=-=-=-=-=-=-=-=-=-=-=-=-=-=
Performing Scan: mmu-miR-124 vs ENSMUSG00000022362
=-=-=-=-=-=-=-=-=-=-=-=-=-=-=-=-=-=-=-=-=-=-=-=-=-=-=-=-=-=-=-=

   Forward:	Score: 116.000000  Q:1 to 19  R:228 to 253 Align Len (24) (62.50%) (62.50%)

   Query:    3' CCGUAAGUG---GCG---CACGGAau 5'
                ||  |||||   |||    |||||  
   Ref:      5' GGACTTCACCTGCGCTCTATGCCTcc 3'

   Energy:  -20.690001 kCal/Mol

Scores for this hit:
>mmu-miR-124	ENSMUSG00000022362	116.00	-20.69	0.00	1 19	228 253	24	62.50%	62.50%

Score for this Scan:
Seq1,Seq2,Tot Score,Tot Energy,Max Score,Max Energy,Strand,Len1,Len2,Positions
>>mmu-miR-124	ENSMUSG00000022362	116.00	-20.69	116.00	-20.69	634	20	2951	 227
Complete

Read Sequence:ENSMUSG00000041309  NK6 transcription factor related, locus 2 (Drosophila) [Source:MarkerSymbol;Acc:MGI:1352738](892 nt)
=-=-=-=-=-=-=-=-=-=-=-=-=-=-=-=-=-=-=-=-=-=-=-=-=-=-=-=-=-=-=-=
Performing Scan: mmu-miR-124 vs ENSMUSG00000041309
=-=-=-=-=-=-=-=-=-=-=-=-=-=-=-=-=-=-=-=-=-=-=-=-=-=-=-=-=-=-=-=

   Forward:	Score: 121.000000  Q:1 to 20  R:109 to 127 Align Len (20) (70.00%) (80.00%)

   Query:    3' CC-GUAAGUGGCGCACGGAAu 5'
                || |:|| : |||| ||||| 
   Ref:      5' GGACGTT-GGCGCG-GCCTTg 3'

   Energy:  -21.830000 kCal/Mol

Scores for this hit:
>mmu-miR-124	ENSMUSG00000041309	121.00	-21.83	0.00	1 20	109 127	20	70.00%	80.00%

Score for this Scan:
Seq1,Seq2,Tot Score,Tot Energy,Max Score,Max Energy,Strand,Len1,Len2,Positions
>>mmu-miR-124	ENSMUSG00000041309	121.00	-21.83	121.00	-21.83	635	20	892	 108
Complete

Read Sequence:ENSMUSG00000034412  TBC1 domain family, member 10a [Source:MarkerSymbol;Acc:MGI:2144164](2247 nt)
=-=-=-=-=-=-=-=-=-=-=-=-=-=-=-=-=-=-=-=-=-=-=-=-=-=-=-=-=-=-=-=
Performing Scan: mmu-miR-124 vs ENSMUSG00000034412
=-=-=-=-=-=-=-=-=-=-=-=-=-=-=-=-=-=-=-=-=-=-=-=-=-=-=-=-=-=-=-=
Score for this Scan:
No Hits Found above Threshold
Complete

Read Sequence:ENSMUSG00000019178  serine/threonine/tyrosine interacting-like 1 [Source:MarkerSymbol;Acc:MGI:1923821](118 nt)
=-=-=-=-=-=-=-=-=-=-=-=-=-=-=-=-=-=-=-=-=-=-=-=-=-=-=-=-=-=-=-=
Performing Scan: mmu-miR-124 vs ENSMUSG00000019178
=-=-=-=-=-=-=-=-=-=-=-=-=-=-=-=-=-=-=-=-=-=-=-=-=-=-=-=-=-=-=-=
Score for this Scan:
No Hits Found above Threshold
Complete

Read Sequence:ENSMUSG00000042282  guanylate cyclase 2f [Source:MarkerSymbol;Acc:MGI:105119](4555 nt)
=-=-=-=-=-=-=-=-=-=-=-=-=-=-=-=-=-=-=-=-=-=-=-=-=-=-=-=-=-=-=-=
Performing Scan: mmu-miR-124 vs ENSMUSG00000042282
=-=-=-=-=-=-=-=-=-=-=-=-=-=-=-=-=-=-=-=-=-=-=-=-=-=-=-=-=-=-=-=
Score for this Scan:
No Hits Found above Threshold
Complete

Read Sequence:ENSMUSG00000053716  dual specificity phosphatase 7 [Source:MarkerSymbol;Acc:MGI:2387100](1775 nt)
=-=-=-=-=-=-=-=-=-=-=-=-=-=-=-=-=-=-=-=-=-=-=-=-=-=-=-=-=-=-=-=
Performing Scan: mmu-miR-124 vs ENSMUSG00000053716
=-=-=-=-=-=-=-=-=-=-=-=-=-=-=-=-=-=-=-=-=-=-=-=-=-=-=-=-=-=-=-=

   Forward:	Score: 166.000000  Q:1 to 20  R:1137 to 1158 Align Len (22) (72.73%) (81.82%)

   Query:    3' CC--GUA-AGUGGCGCACGGAAu 5'
                ||  ||| |::|| |||||||| 
   Ref:      5' GGCCCATGTTGCC-CGTGCCTTt 3'

   Energy:  -20.590000 kCal/Mol

Scores for this hit:
>mmu-miR-124	ENSMUSG00000053716	166.00	-20.59	0.00	1 20	1137 1158	22	72.73%	81.82%


   Forward:	Score: 106.000000  Q:1 to 20  R:1291 to 1313 Align Len (23) (60.87%) (69.57%)

   Query:    3' CCGUAAGUGGCG----CACGGAAu 5'
                ||: ||||:|||      ||||| 
   Ref:      5' GGT-TTCATCGCTTCTCAGCCTTg 3'

   Energy:  -20.320000 kCal/Mol

Scores for this hit:
>mmu-miR-124	ENSMUSG00000053716	106.00	-20.32	0.00	1 20	1291 1313	23	60.87%	69.57%

Score for this Scan:
Seq1,Seq2,Tot Score,Tot Energy,Max Score,Max Energy,Strand,Len1,Len2,Positions
>>mmu-miR-124	ENSMUSG00000053716	272.00	-40.91	166.00	-20.59	639	20	1775	 1136 1290
Complete

Read Sequence:ENSMUSG00000029103  low density lipoprotein receptor-related protein associated protein 1 [Source:MarkerSymbol;Acc:MGI:96829](1818 nt)
=-=-=-=-=-=-=-=-=-=-=-=-=-=-=-=-=-=-=-=-=-=-=-=-=-=-=-=-=-=-=-=
Performing Scan: mmu-miR-124 vs ENSMUSG00000029103
=-=-=-=-=-=-=-=-=-=-=-=-=-=-=-=-=-=-=-=-=-=-=-=-=-=-=-=-=-=-=-=
Score for this Scan:
No Hits Found above Threshold
Complete

Read Sequence:ENSMUSG00000014959  golgi reassembly stacking protein 2 [Source:MarkerSymbol;Acc:MGI:2135962](760 nt)
=-=-=-=-=-=-=-=-=-=-=-=-=-=-=-=-=-=-=-=-=-=-=-=-=-=-=-=-=-=-=-=
Performing Scan: mmu-miR-124 vs ENSMUSG00000014959
=-=-=-=-=-=-=-=-=-=-=-=-=-=-=-=-=-=-=-=-=-=-=-=-=-=-=-=-=-=-=-=
Score for this Scan:
No Hits Found above Threshold
Complete

Read Sequence:ENSMUSG00000068154  insulinoma-associated 1 [Source:MarkerSymbol;Acc:MGI:1859980](1185 nt)
=-=-=-=-=-=-=-=-=-=-=-=-=-=-=-=-=-=-=-=-=-=-=-=-=-=-=-=-=-=-=-=
Performing Scan: mmu-miR-124 vs ENSMUSG00000068154
=-=-=-=-=-=-=-=-=-=-=-=-=-=-=-=-=-=-=-=-=-=-=-=-=-=-=-=-=-=-=-=
Score for this Scan:
No Hits Found above Threshold
Complete

Read Sequence:ENSMUSG00000050271  Tyrosine-protein kinase SgK223 (EC 2.7.10.2) (Sugen kinase 223). [Source:Uniprot/SWISSPROT;Acc:Q571I4](127 nt)
=-=-=-=-=-=-=-=-=-=-=-=-=-=-=-=-=-=-=-=-=-=-=-=-=-=-=-=-=-=-=-=
Performing Scan: mmu-miR-124 vs ENSMUSG00000050271
=-=-=-=-=-=-=-=-=-=-=-=-=-=-=-=-=-=-=-=-=-=-=-=-=-=-=-=-=-=-=-=
Score for this Scan:
No Hits Found above Threshold
Complete

Read Sequence:ENSMUSG00000031448  ADP-ribosylhydrolase like 1 [Source:MarkerSymbol;Acc:MGI:2442168](169 nt)
=-=-=-=-=-=-=-=-=-=-=-=-=-=-=-=-=-=-=-=-=-=-=-=-=-=-=-=-=-=-=-=
Performing Scan: mmu-miR-124 vs ENSMUSG00000031448
=-=-=-=-=-=-=-=-=-=-=-=-=-=-=-=-=-=-=-=-=-=-=-=-=-=-=-=-=-=-=-=
Score for this Scan:
No Hits Found above Threshold
Complete

Read Sequence:ENSMUSG00000044252  oxysterol binding protein-like 1A [Source:MarkerSymbol;Acc:MGI:1927551](835 nt)
=-=-=-=-=-=-=-=-=-=-=-=-=-=-=-=-=-=-=-=-=-=-=-=-=-=-=-=-=-=-=-=
Performing Scan: mmu-miR-124 vs ENSMUSG00000044252
=-=-=-=-=-=-=-=-=-=-=-=-=-=-=-=-=-=-=-=-=-=-=-=-=-=-=-=-=-=-=-=
Score for this Scan:
No Hits Found above Threshold
Complete

Read Sequence:ENSMUSG00000025892  glutamate receptor, ionotropic, AMPA4 (alpha 4) [Source:MarkerSymbol;Acc:MGI:95811](32 nt)
=-=-=-=-=-=-=-=-=-=-=-=-=-=-=-=-=-=-=-=-=-=-=-=-=-=-=-=-=-=-=-=
Performing Scan: mmu-miR-124 vs ENSMUSG00000025892
=-=-=-=-=-=-=-=-=-=-=-=-=-=-=-=-=-=-=-=-=-=-=-=-=-=-=-=-=-=-=-=
Score for this Scan:
No Hits Found above Threshold
Complete

Read Sequence:ENSMUSG00000047003  zinc finger protein 41 [Source:MarkerSymbol;Acc:MGI:99186](2637 nt)
=-=-=-=-=-=-=-=-=-=-=-=-=-=-=-=-=-=-=-=-=-=-=-=-=-=-=-=-=-=-=-=
Performing Scan: mmu-miR-124 vs ENSMUSG00000047003
=-=-=-=-=-=-=-=-=-=-=-=-=-=-=-=-=-=-=-=-=-=-=-=-=-=-=-=-=-=-=-=

   Forward:	Score: 126.000000  Q:2 to 19  R:2273 to 2294 Align Len (19) (73.68%) (78.95%)

   Query:    3' cCGUAAGU-GGCGCAC-GGAau 5'
                 |||  || |||:||| |||  
   Ref:      5' tGCAGACACCCGTGTGTCCTaa 3'

   Energy:  -22.340000 kCal/Mol

Scores for this hit:
>mmu-miR-124	ENSMUSG00000047003	126.00	-22.34	0.00	2 19	2273 2294	19	73.68%	78.95%

Score for this Scan:
Seq1,Seq2,Tot Score,Tot Energy,Max Score,Max Energy,Strand,Len1,Len2,Positions
>>mmu-miR-124	ENSMUSG00000047003	126.00	-22.34	126.00	-22.34	647	20	2637	 2272
Complete

Read Sequence:ENSMUSG00000000157  integrin beta 2-like [Source:MarkerSymbol;Acc:MGI:1277979](333 nt)
=-=-=-=-=-=-=-=-=-=-=-=-=-=-=-=-=-=-=-=-=-=-=-=-=-=-=-=-=-=-=-=
Performing Scan: mmu-miR-124 vs ENSMUSG00000000157
=-=-=-=-=-=-=-=-=-=-=-=-=-=-=-=-=-=-=-=-=-=-=-=-=-=-=-=-=-=-=-=
Score for this Scan:
No Hits Found above Threshold
Complete

Read Sequence:ENSMUSG00000049288  Lix1-like [Source:MarkerSymbol;Acc:MGI:3036267](82 nt)
=-=-=-=-=-=-=-=-=-=-=-=-=-=-=-=-=-=-=-=-=-=-=-=-=-=-=-=-=-=-=-=
Performing Scan: mmu-miR-124 vs ENSMUSG00000049288
=-=-=-=-=-=-=-=-=-=-=-=-=-=-=-=-=-=-=-=-=-=-=-=-=-=-=-=-=-=-=-=
Score for this Scan:
No Hits Found above Threshold
Complete

Read Sequence:ENSMUSG00000028622  mitochondrial ribosomal protein L37 [Source:MarkerSymbol;Acc:MGI:1926268](142 nt)
=-=-=-=-=-=-=-=-=-=-=-=-=-=-=-=-=-=-=-=-=-=-=-=-=-=-=-=-=-=-=-=
Performing Scan: mmu-miR-124 vs ENSMUSG00000028622
=-=-=-=-=-=-=-=-=-=-=-=-=-=-=-=-=-=-=-=-=-=-=-=-=-=-=-=-=-=-=-=
Score for this Scan:
No Hits Found above Threshold
Complete

Read Sequence:ENSMUSG00000029878  DNA binding protein with his-thr domain [Source:MarkerSymbol;Acc:MGI:2679513](227 nt)
=-=-=-=-=-=-=-=-=-=-=-=-=-=-=-=-=-=-=-=-=-=-=-=-=-=-=-=-=-=-=-=
Performing Scan: mmu-miR-124 vs ENSMUSG00000029878
=-=-=-=-=-=-=-=-=-=-=-=-=-=-=-=-=-=-=-=-=-=-=-=-=-=-=-=-=-=-=-=
Score for this Scan:
No Hits Found above Threshold
Complete

Read Sequence:ENSMUSG00000039013  sialic acid binding Ig-like lectin F [Source:MarkerSymbol;Acc:MGI:2681107](701 nt)
=-=-=-=-=-=-=-=-=-=-=-=-=-=-=-=-=-=-=-=-=-=-=-=-=-=-=-=-=-=-=-=
Performing Scan: mmu-miR-124 vs ENSMUSG00000039013
=-=-=-=-=-=-=-=-=-=-=-=-=-=-=-=-=-=-=-=-=-=-=-=-=-=-=-=-=-=-=-=
Score for this Scan:
No Hits Found above Threshold
Complete

Read Sequence:ENSMUSG00000006134  v-crk sarcoma virus CT10 oncogene homolog (avian)-like [Source:MarkerSymbol;Acc:MGI:104686](2460 nt)
=-=-=-=-=-=-=-=-=-=-=-=-=-=-=-=-=-=-=-=-=-=-=-=-=-=-=-=-=-=-=-=
Performing Scan: mmu-miR-124 vs ENSMUSG00000006134
=-=-=-=-=-=-=-=-=-=-=-=-=-=-=-=-=-=-=-=-=-=-=-=-=-=-=-=-=-=-=-=

   Forward:	Score: 138.000000  Q:2 to 20  R:734 to 753 Align Len (18) (72.22%) (83.33%)

   Query:    3' cCGUAAGUGGCGCACGGAAu 5'
                 ||| |||: |:|| |||| 
   Ref:      5' aGCAGTCATGGTGTACCTTg 3'

   Energy:  -20.440001 kCal/Mol

Scores for this hit:
>mmu-miR-124	ENSMUSG00000006134	138.00	-20.44	0.00	2 20	734 753	18	72.22%	83.33%


   Forward:	Score: 116.000000  Q:2 to 19  R:782 to 800 Align Len (17) (70.59%) (76.47%)

   Query:    3' cCGUAAGUGGCGCACGGAau 5'
                 ||  |||:||  |||||  
   Ref:      5' tGCTGTCATCG-CTGCCTct 3'

   Energy:  -20.370001 kCal/Mol

Scores for this hit:
>mmu-miR-124	ENSMUSG00000006134	116.00	-20.37	0.00	2 19	782 800	17	70.59%	76.47%

Score for this Scan:
Seq1,Seq2,Tot Score,Tot Energy,Max Score,Max Energy,Strand,Len1,Len2,Positions
>>mmu-miR-124	ENSMUSG00000006134	254.00	-40.81	138.00	-20.44	653	20	2460	 733 781
Complete

Read Sequence:ENSMUSG00000036825  synovial sarcoma, X breakpoint 2 interacting protein [Source:MarkerSymbol;Acc:MGI:2139150](1305 nt)
=-=-=-=-=-=-=-=-=-=-=-=-=-=-=-=-=-=-=-=-=-=-=-=-=-=-=-=-=-=-=-=
Performing Scan: mmu-miR-124 vs ENSMUSG00000036825
=-=-=-=-=-=-=-=-=-=-=-=-=-=-=-=-=-=-=-=-=-=-=-=-=-=-=-=-=-=-=-=

   Forward:	Score: 139.000000  Q:1 to 20  R:330 to 350 Align Len (20) (70.00%) (80.00%)

   Query:    3' CCGUAAGUGGCGCA-CGGAAu 5'
                |||||| :  |:|| ||||| 
   Ref:      5' GGCATTGGAAGTGTAGCCTTt 3'

   Energy:  -21.740000 kCal/Mol

Scores for this hit:
>mmu-miR-124	ENSMUSG00000036825	139.00	-21.74	0.00	1 20	330 350	20	70.00%	80.00%

Score for this Scan:
Seq1,Seq2,Tot Score,Tot Energy,Max Score,Max Energy,Strand,Len1,Len2,Positions
>>mmu-miR-124	ENSMUSG00000036825	139.00	-21.74	139.00	-21.74	654	20	1305	 329
Complete

Read Sequence:ENSMUSG00000035697  histocompatibility (minor) HA-1 [Source:MarkerSymbol;Acc:MGI:1917969](424 nt)
=-=-=-=-=-=-=-=-=-=-=-=-=-=-=-=-=-=-=-=-=-=-=-=-=-=-=-=-=-=-=-=
Performing Scan: mmu-miR-124 vs ENSMUSG00000035697
=-=-=-=-=-=-=-=-=-=-=-=-=-=-=-=-=-=-=-=-=-=-=-=-=-=-=-=-=-=-=-=
Score for this Scan:
No Hits Found above Threshold
Complete

Read Sequence:ENSMUSG00000045591  oligodendrocyte transcription factor 3 [Source:MarkerSymbol;Acc:MGI:2149955](1154 nt)
=-=-=-=-=-=-=-=-=-=-=-=-=-=-=-=-=-=-=-=-=-=-=-=-=-=-=-=-=-=-=-=
Performing Scan: mmu-miR-124 vs ENSMUSG00000045591
=-=-=-=-=-=-=-=-=-=-=-=-=-=-=-=-=-=-=-=-=-=-=-=-=-=-=-=-=-=-=-=

   Forward:	Score: 135.000000  Q:1 to 18  R:42 to 62 Align Len (18) (66.67%) (77.78%)

   Query:    3' CCGUAAGUGGCG-CACGGaau 5'
                ||||   ::||| |||||   
   Ref:      5' GGCAGGGGTCGCAGTGCCggg 3'

   Energy:  -21.240000 kCal/Mol

Scores for this hit:
>mmu-miR-124	ENSMUSG00000045591	135.00	-21.24	0.00	1 18	42 62	18	66.67%	77.78%

Score for this Scan:
Seq1,Seq2,Tot Score,Tot Energy,Max Score,Max Energy,Strand,Len1,Len2,Positions
>>mmu-miR-124	ENSMUSG00000045591	135.00	-21.24	135.00	-21.24	656	20	1154	 41
Complete

Read Sequence:ENSMUSG00000037697  DDHD domain containing 1 [Source:MarkerSymbol;Acc:MGI:2150302](761 nt)
=-=-=-=-=-=-=-=-=-=-=-=-=-=-=-=-=-=-=-=-=-=-=-=-=-=-=-=-=-=-=-=
Performing Scan: mmu-miR-124 vs ENSMUSG00000037697
=-=-=-=-=-=-=-=-=-=-=-=-=-=-=-=-=-=-=-=-=-=-=-=-=-=-=-=-=-=-=-=
Score for this Scan:
No Hits Found above Threshold
Complete

Read Sequence:ENSMUSG00000044349  RIKEN cDNA A930034L06 gene [Source:MarkerSymbol;Acc:MGI:2441845](607 nt)
=-=-=-=-=-=-=-=-=-=-=-=-=-=-=-=-=-=-=-=-=-=-=-=-=-=-=-=-=-=-=-=
Performing Scan: mmu-miR-124 vs ENSMUSG00000044349
=-=-=-=-=-=-=-=-=-=-=-=-=-=-=-=-=-=-=-=-=-=-=-=-=-=-=-=-=-=-=-=
Score for this Scan:
No Hits Found above Threshold
Complete

Read Sequence:ENSMUSG00000050994  RIKEN cDNA 9130014G24 gene [Source:MarkerSymbol;Acc:MGI:3605549](650 nt)
=-=-=-=-=-=-=-=-=-=-=-=-=-=-=-=-=-=-=-=-=-=-=-=-=-=-=-=-=-=-=-=
Performing Scan: mmu-miR-124 vs ENSMUSG00000050994
=-=-=-=-=-=-=-=-=-=-=-=-=-=-=-=-=-=-=-=-=-=-=-=-=-=-=-=-=-=-=-=
Score for this Scan:
No Hits Found above Threshold
Complete

Read Sequence:ENSMUSG00000069796  predicted gene, OTTMUSG00000000913 [Source:MarkerSymbol;Acc:MGI:3651541](1020 nt)
=-=-=-=-=-=-=-=-=-=-=-=-=-=-=-=-=-=-=-=-=-=-=-=-=-=-=-=-=-=-=-=
Performing Scan: mmu-miR-124 vs ENSMUSG00000069796
=-=-=-=-=-=-=-=-=-=-=-=-=-=-=-=-=-=-=-=-=-=-=-=-=-=-=-=-=-=-=-=
Score for this Scan:
No Hits Found above Threshold
Complete

Read Sequence:ENSMUSG00000019188  histocompatibility 13 [Source:MarkerSymbol;Acc:MGI:95886](464 nt)
=-=-=-=-=-=-=-=-=-=-=-=-=-=-=-=-=-=-=-=-=-=-=-=-=-=-=-=-=-=-=-=
Performing Scan: mmu-miR-124 vs ENSMUSG00000019188
=-=-=-=-=-=-=-=-=-=-=-=-=-=-=-=-=-=-=-=-=-=-=-=-=-=-=-=-=-=-=-=
Score for this Scan:
No Hits Found above Threshold
Complete

Read Sequence:ENSMUSG00000018012  RAS-related C3 botulinum substrate 3 [Source:MarkerSymbol;Acc:MGI:2180784](360 nt)
=-=-=-=-=-=-=-=-=-=-=-=-=-=-=-=-=-=-=-=-=-=-=-=-=-=-=-=-=-=-=-=
Performing Scan: mmu-miR-124 vs ENSMUSG00000018012
=-=-=-=-=-=-=-=-=-=-=-=-=-=-=-=-=-=-=-=-=-=-=-=-=-=-=-=-=-=-=-=
Score for this Scan:
No Hits Found above Threshold
Complete

Read Sequence:ENSMUSG00000015957  wingless-related MMTV integration site 11 [Source:MarkerSymbol;Acc:MGI:101948](1908 nt)
=-=-=-=-=-=-=-=-=-=-=-=-=-=-=-=-=-=-=-=-=-=-=-=-=-=-=-=-=-=-=-=
Performing Scan: mmu-miR-124 vs ENSMUSG00000015957
=-=-=-=-=-=-=-=-=-=-=-=-=-=-=-=-=-=-=-=-=-=-=-=-=-=-=-=-=-=-=-=
Score for this Scan:
No Hits Found above Threshold
Complete

Read Sequence:ENSMUSG00000029480  DEAH (Asp-Glu-Ala-His) box polypeptide 37 [Source:MarkerSymbol;Acc:MGI:3028576](677 nt)
=-=-=-=-=-=-=-=-=-=-=-=-=-=-=-=-=-=-=-=-=-=-=-=-=-=-=-=-=-=-=-=
Performing Scan: mmu-miR-124 vs ENSMUSG00000029480
=-=-=-=-=-=-=-=-=-=-=-=-=-=-=-=-=-=-=-=-=-=-=-=-=-=-=-=-=-=-=-=
Score for this Scan:
No Hits Found above Threshold
Complete

Read Sequence:ENSMUSG00000039963  coiled-coil domain containing 40 [Source:MarkerSymbol;Acc:MGI:2443893](723 nt)
=-=-=-=-=-=-=-=-=-=-=-=-=-=-=-=-=-=-=-=-=-=-=-=-=-=-=-=-=-=-=-=
Performing Scan: mmu-miR-124 vs ENSMUSG00000039963
=-=-=-=-=-=-=-=-=-=-=-=-=-=-=-=-=-=-=-=-=-=-=-=-=-=-=-=-=-=-=-=
Score for this Scan:
No Hits Found above Threshold
Complete

Read Sequence:ENSMUSG00000022591  (2694 nt)
=-=-=-=-=-=-=-=-=-=-=-=-=-=-=-=-=-=-=-=-=-=-=-=-=-=-=-=-=-=-=-=
Performing Scan: mmu-miR-124 vs ENSMUSG00000022591
=-=-=-=-=-=-=-=-=-=-=-=-=-=-=-=-=-=-=-=-=-=-=-=-=-=-=-=-=-=-=-=

   Forward:	Score: 152.000000  Q:1 to 19  R:1509 to 1526 Align Len (19) (73.68%) (78.95%)

   Query:    3' CCGUAAGUGGCG-CACGGAau 5'
                ||||   ||:|| ||||||  
   Ref:      5' GGCA---ACTGCAGTGCCTcc 3'

   Energy:  -21.120001 kCal/Mol

Scores for this hit:
>mmu-miR-124	ENSMUSG00000022591	152.00	-21.12	0.00	1 19	1509 1526	19	73.68%	78.95%

Score for this Scan:
Seq1,Seq2,Tot Score,Tot Energy,Max Score,Max Energy,Strand,Len1,Len2,Positions
>>mmu-miR-124	ENSMUSG00000022591	152.00	-21.12	152.00	-21.12	666	20	2694	 1508
Complete

Read Sequence:ENSMUSG00000048355  RIKEN cDNA 2900062L11 gene [Source:MarkerSymbol;Acc:MGI:1924226](896 nt)
=-=-=-=-=-=-=-=-=-=-=-=-=-=-=-=-=-=-=-=-=-=-=-=-=-=-=-=-=-=-=-=
Performing Scan: mmu-miR-124 vs ENSMUSG00000048355
=-=-=-=-=-=-=-=-=-=-=-=-=-=-=-=-=-=-=-=-=-=-=-=-=-=-=-=-=-=-=-=

   Forward:	Score: 132.000000  Q:2 to 19  R:95 to 113 Align Len (17) (82.35%) (88.24%)

   Query:    3' cCGUAAGUGGCGCACGGAau 5'
                 |||||| |:|| |||||  
   Ref:      5' cGCATTC-CTGCATGCCTac 3'

   Energy:  -21.139999 kCal/Mol

Scores for this hit:
>mmu-miR-124	ENSMUSG00000048355	132.00	-21.14	0.00	2 19	95 113	17	82.35%	88.24%

Score for this Scan:
Seq1,Seq2,Tot Score,Tot Energy,Max Score,Max Energy,Strand,Len1,Len2,Positions
>>mmu-miR-124	ENSMUSG00000048355	132.00	-21.14	132.00	-21.14	667	20	896	 94
Complete

Read Sequence:ENSMUSG00000028803  NIPA-like domain containing 3 [Source:MarkerSymbol;Acc:MGI:1921802](3472 nt)
=-=-=-=-=-=-=-=-=-=-=-=-=-=-=-=-=-=-=-=-=-=-=-=-=-=-=-=-=-=-=-=
Performing Scan: mmu-miR-124 vs ENSMUSG00000028803
=-=-=-=-=-=-=-=-=-=-=-=-=-=-=-=-=-=-=-=-=-=-=-=-=-=-=-=-=-=-=-=
Score for this Scan:
No Hits Found above Threshold
Complete

Read Sequence:ENSMUSG00000059713  Down syndrome critical region gene 1-like 2 [Source:MarkerSymbol;Acc:MGI:1858220](423 nt)
=-=-=-=-=-=-=-=-=-=-=-=-=-=-=-=-=-=-=-=-=-=-=-=-=-=-=-=-=-=-=-=
Performing Scan: mmu-miR-124 vs ENSMUSG00000059713
=-=-=-=-=-=-=-=-=-=-=-=-=-=-=-=-=-=-=-=-=-=-=-=-=-=-=-=-=-=-=-=
Score for this Scan:
No Hits Found above Threshold
Complete

Read Sequence:ENSMUSG00000027720  interleukin 2 [Source:MarkerSymbol;Acc:MGI:96548](382 nt)
=-=-=-=-=-=-=-=-=-=-=-=-=-=-=-=-=-=-=-=-=-=-=-=-=-=-=-=-=-=-=-=
Performing Scan: mmu-miR-124 vs ENSMUSG00000027720
=-=-=-=-=-=-=-=-=-=-=-=-=-=-=-=-=-=-=-=-=-=-=-=-=-=-=-=-=-=-=-=
Score for this Scan:
No Hits Found above Threshold
Complete

Read Sequence:ENSMUSG00000020374  RasGEF domain family, member 1C [Source:MarkerSymbol;Acc:MGI:1921813](706 nt)
=-=-=-=-=-=-=-=-=-=-=-=-=-=-=-=-=-=-=-=-=-=-=-=-=-=-=-=-=-=-=-=
Performing Scan: mmu-miR-124 vs ENSMUSG00000020374
=-=-=-=-=-=-=-=-=-=-=-=-=-=-=-=-=-=-=-=-=-=-=-=-=-=-=-=-=-=-=-=
Score for this Scan:
No Hits Found above Threshold
Complete

Read Sequence:ENSMUSG00000017491  retinoic acid receptor, beta [Source:MarkerSymbol;Acc:MGI:97857](1232 nt)
=-=-=-=-=-=-=-=-=-=-=-=-=-=-=-=-=-=-=-=-=-=-=-=-=-=-=-=-=-=-=-=
Performing Scan: mmu-miR-124 vs ENSMUSG00000017491
=-=-=-=-=-=-=-=-=-=-=-=-=-=-=-=-=-=-=-=-=-=-=-=-=-=-=-=-=-=-=-=
Score for this Scan:
No Hits Found above Threshold
Complete

Read Sequence:ENSMUSG00000072663  RIKEN cDNA C230086A09 gene [Source:MarkerSymbol;Acc:MGI:2443727](43 nt)
=-=-=-=-=-=-=-=-=-=-=-=-=-=-=-=-=-=-=-=-=-=-=-=-=-=-=-=-=-=-=-=
Performing Scan: mmu-miR-124 vs ENSMUSG00000072663
=-=-=-=-=-=-=-=-=-=-=-=-=-=-=-=-=-=-=-=-=-=-=-=-=-=-=-=-=-=-=-=
Score for this Scan:
No Hits Found above Threshold
Complete

Read Sequence:ENSMUSG00000029860  zyxin [Source:MarkerSymbol;Acc:MGI:103072](438 nt)
=-=-=-=-=-=-=-=-=-=-=-=-=-=-=-=-=-=-=-=-=-=-=-=-=-=-=-=-=-=-=-=
Performing Scan: mmu-miR-124 vs ENSMUSG00000029860
=-=-=-=-=-=-=-=-=-=-=-=-=-=-=-=-=-=-=-=-=-=-=-=-=-=-=-=-=-=-=-=
Score for this Scan:
No Hits Found above Threshold
Complete

Read Sequence:ENSMUSG00000063800  PRP38 pre-mRNA processing factor 38 (yeast) domain containing A [Source:MarkerSymbol;Acc:MGI:1916962](355 nt)
=-=-=-=-=-=-=-=-=-=-=-=-=-=-=-=-=-=-=-=-=-=-=-=-=-=-=-=-=-=-=-=
Performing Scan: mmu-miR-124 vs ENSMUSG00000063800
=-=-=-=-=-=-=-=-=-=-=-=-=-=-=-=-=-=-=-=-=-=-=-=-=-=-=-=-=-=-=-=
Score for this Scan:
No Hits Found above Threshold
Complete

Read Sequence:ENSMUSG00000066571  RIKEN cDNA 4931406P16 gene [Source:MarkerSymbol;Acc:MGI:1924311](2215 nt)
=-=-=-=-=-=-=-=-=-=-=-=-=-=-=-=-=-=-=-=-=-=-=-=-=-=-=-=-=-=-=-=
Performing Scan: mmu-miR-124 vs ENSMUSG00000066571
=-=-=-=-=-=-=-=-=-=-=-=-=-=-=-=-=-=-=-=-=-=-=-=-=-=-=-=-=-=-=-=
Score for this Scan:
No Hits Found above Threshold
Complete

Read Sequence:ENSMUSG00000052860  predicted gene, ENSMUSG00000052860 [Source:MarkerSymbol;Acc:MGI:3641923](1383 nt)
=-=-=-=-=-=-=-=-=-=-=-=-=-=-=-=-=-=-=-=-=-=-=-=-=-=-=-=-=-=-=-=
Performing Scan: mmu-miR-124 vs ENSMUSG00000052860
=-=-=-=-=-=-=-=-=-=-=-=-=-=-=-=-=-=-=-=-=-=-=-=-=-=-=-=-=-=-=-=

   Forward:	Score: 134.000000  Q:1 to 19  R:268 to 287 Align Len (18) (66.67%) (83.33%)

   Query:    3' CCGUAAGUGGCGCACGGAau 5'
                ||:: || |||:| ||||  
   Ref:      5' GGTGGTCCCCGTGCGCCTgt 3'

   Energy:  -20.360001 kCal/Mol

Scores for this hit:
>mmu-miR-124	ENSMUSG00000052860	134.00	-20.36	0.00	1 19	268 287	18	66.67%	83.33%


   Forward:	Score: 127.000000  Q:1 to 19  R:61 to 80 Align Len (19) (68.42%) (78.95%)

   Query:    3' CCGUAAGUGGCG-CACGGAau 5'
                |||:  |||:|| | ||||  
   Ref:      5' GGCG-GCACTGCGGAGCCTgg 3'

   Energy:  -24.059999 kCal/Mol

Scores for this hit:
>mmu-miR-124	ENSMUSG00000052860	127.00	-24.06	0.00	1 19	61 80	19	68.42%	78.95%


   Forward:	Score: 106.000000  Q:1 to 19  R:847 to 882 Align Len (34) (47.06%) (50.00%)

   Query:    3' CCGUAAGUGG-CG---------------CACGGAau 5'
                ||||||:||| ||               ||| ||  
   Ref:      5' GGCATTTACCAGCTGGTTGAAAGAAATTGTGGCTca 3'

   Energy:  -21.250000 kCal/Mol

Scores for this hit:
>mmu-miR-124	ENSMUSG00000052860	106.00	-21.25	0.00	1 19	847 882	34	47.06%	50.00%

Score for this Scan:
Seq1,Seq2,Tot Score,Tot Energy,Max Score,Max Energy,Strand,Len1,Len2,Positions
>>mmu-miR-124	ENSMUSG00000052860	367.00	-65.67	134.00	-24.06	677	20	1383	 267 60 846
Complete

Read Sequence:ENSMUSG00000022385  G two S phase expressed protein 1 [Source:MarkerSymbol;Acc:MGI:1352755](298 nt)
=-=-=-=-=-=-=-=-=-=-=-=-=-=-=-=-=-=-=-=-=-=-=-=-=-=-=-=-=-=-=-=
Performing Scan: mmu-miR-124 vs ENSMUSG00000022385
=-=-=-=-=-=-=-=-=-=-=-=-=-=-=-=-=-=-=-=-=-=-=-=-=-=-=-=-=-=-=-=
Score for this Scan:
No Hits Found above Threshold
Complete

Read Sequence:ENSMUSG00000027678  nuclear receptor coactivator 3 [Source:MarkerSymbol;Acc:MGI:1276535](793 nt)
=-=-=-=-=-=-=-=-=-=-=-=-=-=-=-=-=-=-=-=-=-=-=-=-=-=-=-=-=-=-=-=
Performing Scan: mmu-miR-124 vs ENSMUSG00000027678
=-=-=-=-=-=-=-=-=-=-=-=-=-=-=-=-=-=-=-=-=-=-=-=-=-=-=-=-=-=-=-=
Score for this Scan:
No Hits Found above Threshold
Complete

Read Sequence:ENSMUSG00000026585  kinesin-associated protein 3 [Source:MarkerSymbol;Acc:MGI:107566](1266 nt)
=-=-=-=-=-=-=-=-=-=-=-=-=-=-=-=-=-=-=-=-=-=-=-=-=-=-=-=-=-=-=-=
Performing Scan: mmu-miR-124 vs ENSMUSG00000026585
=-=-=-=-=-=-=-=-=-=-=-=-=-=-=-=-=-=-=-=-=-=-=-=-=-=-=-=-=-=-=-=
Score for this Scan:
No Hits Found above Threshold
Complete

Read Sequence:ENSMUSG00000023328  acetylcholinesterase [Source:MarkerSymbol;Acc:MGI:87876](225 nt)
=-=-=-=-=-=-=-=-=-=-=-=-=-=-=-=-=-=-=-=-=-=-=-=-=-=-=-=-=-=-=-=
Performing Scan: mmu-miR-124 vs ENSMUSG00000023328
=-=-=-=-=-=-=-=-=-=-=-=-=-=-=-=-=-=-=-=-=-=-=-=-=-=-=-=-=-=-=-=

   Forward:	Score: 167.000000  Q:6 to 20  R:169 to 189 Align Len (15) (86.67%) (86.67%)

   Query:    3' ccguaAGUGGCG-CACGGAAu 5'
                     || |||| ||||||| 
   Ref:      5' tccccTCCCCGCGGTGCCTTc 3'

   Energy:  -20.990000 kCal/Mol

Scores for this hit:
>mmu-miR-124	ENSMUSG00000023328	167.00	-20.99	0.00	6 20	169 189	15	86.67%	86.67%

Score for this Scan:
Seq1,Seq2,Tot Score,Tot Energy,Max Score,Max Energy,Strand,Len1,Len2,Positions
>>mmu-miR-124	ENSMUSG00000023328	167.00	-20.99	167.00	-20.99	681	20	225	 168
Complete

Read Sequence:ENSMUSG00000021440  cathepsin 7 [Source:MarkerSymbol;Acc:MGI:1860262](274 nt)
=-=-=-=-=-=-=-=-=-=-=-=-=-=-=-=-=-=-=-=-=-=-=-=-=-=-=-=-=-=-=-=
Performing Scan: mmu-miR-124 vs ENSMUSG00000021440
=-=-=-=-=-=-=-=-=-=-=-=-=-=-=-=-=-=-=-=-=-=-=-=-=-=-=-=-=-=-=-=
Score for this Scan:
No Hits Found above Threshold
Complete

Read Sequence:ENSMUSG00000020571  protein disulfide isomerase associated 6 [Source:MarkerSymbol;Acc:MGI:1919103](764 nt)
=-=-=-=-=-=-=-=-=-=-=-=-=-=-=-=-=-=-=-=-=-=-=-=-=-=-=-=-=-=-=-=
Performing Scan: mmu-miR-124 vs ENSMUSG00000020571
=-=-=-=-=-=-=-=-=-=-=-=-=-=-=-=-=-=-=-=-=-=-=-=-=-=-=-=-=-=-=-=

   Forward:	Score: 122.000000  Q:1 to 20  R:69 to 92 Align Len (24) (70.83%) (75.00%)

   Query:    3' CCGU--A-AG-UGGCG-CACGGAAu 5'
                ||||  | || :|||| | ||||| 
   Ref:      5' GGCAGCTGTCTGCCGCTG-GCCTTt 3'

   Energy:  -23.500000 kCal/Mol

Scores for this hit:
>mmu-miR-124	ENSMUSG00000020571	122.00	-23.50	0.00	1 20	69 92	24	70.83%	75.00%

Score for this Scan:
Seq1,Seq2,Tot Score,Tot Energy,Max Score,Max Energy,Strand,Len1,Len2,Positions
>>mmu-miR-124	ENSMUSG00000020571	122.00	-23.50	122.00	-23.50	683	20	764	 68
Complete

Read Sequence:ENSMUSG00000024457  tripartite motif protein 26 [Source:MarkerSymbol;Acc:MGI:1337056](1315 nt)
=-=-=-=-=-=-=-=-=-=-=-=-=-=-=-=-=-=-=-=-=-=-=-=-=-=-=-=-=-=-=-=
Performing Scan: mmu-miR-124 vs ENSMUSG00000024457
=-=-=-=-=-=-=-=-=-=-=-=-=-=-=-=-=-=-=-=-=-=-=-=-=-=-=-=-=-=-=-=
Score for this Scan:
No Hits Found above Threshold
Complete

Read Sequence:ENSMUSG00000027999  phospholipase A2, group XIIA [Source:MarkerSymbol;Acc:MGI:1913600](1 nt)
=-=-=-=-=-=-=-=-=-=-=-=-=-=-=-=-=-=-=-=-=-=-=-=-=-=-=-=-=-=-=-=
Performing Scan: mmu-miR-124 vs ENSMUSG00000027999
=-=-=-=-=-=-=-=-=-=-=-=-=-=-=-=-=-=-=-=-=-=-=-=-=-=-=-=-=-=-=-=
Score for this Scan:
No Hits Found above Threshold
Complete

Read Sequence:ENSMUSG00000006058  SNF8, ESCRT-II complex subunit, homolog (S. cerevisiae) [Source:MarkerSymbol;Acc:MGI:1343161](73 nt)
=-=-=-=-=-=-=-=-=-=-=-=-=-=-=-=-=-=-=-=-=-=-=-=-=-=-=-=-=-=-=-=
Performing Scan: mmu-miR-124 vs ENSMUSG00000006058
=-=-=-=-=-=-=-=-=-=-=-=-=-=-=-=-=-=-=-=-=-=-=-=-=-=-=-=-=-=-=-=
Score for this Scan:
No Hits Found above Threshold
Complete

Read Sequence:ENSMUSG00000021411  RIKEN cDNA 1300014I06 gene [Source:MarkerSymbol;Acc:MGI:1914145](930 nt)
=-=-=-=-=-=-=-=-=-=-=-=-=-=-=-=-=-=-=-=-=-=-=-=-=-=-=-=-=-=-=-=
Performing Scan: mmu-miR-124 vs ENSMUSG00000021411
=-=-=-=-=-=-=-=-=-=-=-=-=-=-=-=-=-=-=-=-=-=-=-=-=-=-=-=-=-=-=-=

   Forward:	Score: 144.000000  Q:1 to 20  R:172 to 191 Align Len (20) (75.00%) (75.00%)

   Query:    3' CCGUAAGUGGC-GCACGGAAu 5'
                ||||  |||||  | ||||| 
   Ref:      5' GGCA-GCACCGAGGGGCCTTc 3'

   Energy:  -22.270000 kCal/Mol

Scores for this hit:
>mmu-miR-124	ENSMUSG00000021411	144.00	-22.27	0.00	1 20	172 191	20	75.00%	75.00%

Score for this Scan:
Seq1,Seq2,Tot Score,Tot Energy,Max Score,Max Energy,Strand,Len1,Len2,Positions
>>mmu-miR-124	ENSMUSG00000021411	144.00	-22.27	144.00	-22.27	687	20	930	 171
Complete

Read Sequence:ENSMUSG00000032451  tripartite motif-containing 42 [Source:MarkerSymbol;Acc:MGI:1926161](173 nt)
=-=-=-=-=-=-=-=-=-=-=-=-=-=-=-=-=-=-=-=-=-=-=-=-=-=-=-=-=-=-=-=
Performing Scan: mmu-miR-124 vs ENSMUSG00000032451
=-=-=-=-=-=-=-=-=-=-=-=-=-=-=-=-=-=-=-=-=-=-=-=-=-=-=-=-=-=-=-=
Score for this Scan:
No Hits Found above Threshold
Complete

Read Sequence:ENSMUSG00000053184  sperm acrosome associated 3 [Source:MarkerSymbol;Acc:MGI:1922872](108 nt)
=-=-=-=-=-=-=-=-=-=-=-=-=-=-=-=-=-=-=-=-=-=-=-=-=-=-=-=-=-=-=-=
Performing Scan: mmu-miR-124 vs ENSMUSG00000053184
=-=-=-=-=-=-=-=-=-=-=-=-=-=-=-=-=-=-=-=-=-=-=-=-=-=-=-=-=-=-=-=
Score for this Scan:
No Hits Found above Threshold
Complete

Read Sequence:ENSMUSG00000071001  RIKEN cDNA 3830408D24 gene [Source:MarkerSymbol;Acc:MGI:1917945](948 nt)
=-=-=-=-=-=-=-=-=-=-=-=-=-=-=-=-=-=-=-=-=-=-=-=-=-=-=-=-=-=-=-=
Performing Scan: mmu-miR-124 vs ENSMUSG00000071001
=-=-=-=-=-=-=-=-=-=-=-=-=-=-=-=-=-=-=-=-=-=-=-=-=-=-=-=-=-=-=-=

   Forward:	Score: 112.000000  Q:1 to 19  R:371 to 389 Align Len (18) (77.78%) (88.89%)

   Query:    3' CCGUAAGUGGCGCACGGAau 5'
                |||||||||:|  |||:|  
   Ref:      5' GGCATTCACTG-CTGCTTgg 3'

   Energy:  -25.940001 kCal/Mol

Scores for this hit:
>mmu-miR-124	ENSMUSG00000071001	112.00	-25.94	0.00	1 19	371 389	18	77.78%	88.89%

Score for this Scan:
Seq1,Seq2,Tot Score,Tot Energy,Max Score,Max Energy,Strand,Len1,Len2,Positions
>>mmu-miR-124	ENSMUSG00000071001	112.00	-25.94	112.00	-25.94	690	20	948	 370
Complete

Read Sequence:ENSMUSG00000017721  phosphatidylinositol glycan anchor biosynthesis, class T [Source:MarkerSymbol;Acc:MGI:1926178](772 nt)
=-=-=-=-=-=-=-=-=-=-=-=-=-=-=-=-=-=-=-=-=-=-=-=-=-=-=-=-=-=-=-=
Performing Scan: mmu-miR-124 vs ENSMUSG00000017721
=-=-=-=-=-=-=-=-=-=-=-=-=-=-=-=-=-=-=-=-=-=-=-=-=-=-=-=-=-=-=-=

   Forward:	Score: 135.000000  Q:1 to 18  R:292 to 313 Align Len (20) (65.00%) (75.00%)

   Query:    3' CCGUAAGUGG---CGCACGGaau 5'
                |||: || ||   |:|||||   
   Ref:      5' GGCGCTC-CCATGGTGTGCCccc 3'

   Energy:  -20.290001 kCal/Mol

Scores for this hit:
>mmu-miR-124	ENSMUSG00000017721	135.00	-20.29	0.00	1 18	292 313	20	65.00%	75.00%


   Forward:	Score: 135.000000  Q:1 to 18  R:324 to 345 Align Len (20) (65.00%) (75.00%)

   Query:    3' CCGUAAGUGG---CGCACGGaau 5'
                |||: || ||   |:|||||   
   Ref:      5' GGCGCTC-CCGTGGTGTGCCccc 3'

   Energy:  -21.950001 kCal/Mol

Scores for this hit:
>mmu-miR-124	ENSMUSG00000017721	135.00	-21.95	0.00	1 18	324 345	20	65.00%	75.00%


   Forward:	Score: 130.000000  Q:1 to 18  R:68 to 89 Align Len (21) (57.14%) (71.43%)

   Query:    3' CCGUAAGUGG----CGCACGGaau 5'
                |||:  |:||    |:|||||   
   Ref:      5' GGCG--CGCCCGTGGTGTGCCccc 3'

   Energy:  -20.139999 kCal/Mol

Scores for this hit:
>mmu-miR-124	ENSMUSG00000017721	130.00	-20.14	0.00	1 18	68 89	21	57.14%	71.43%


   Forward:	Score: 130.000000  Q:1 to 18  R:100 to 121 Align Len (21) (57.14%) (71.43%)

   Query:    3' CCGUAAGUGG----CGCACGGaau 5'
                |||:  |:||    |:|||||   
   Ref:      5' GGCG--CGCCCGTGGTGTGCCccc 3'

   Energy:  -20.139999 kCal/Mol

Scores for this hit:
>mmu-miR-124	ENSMUSG00000017721	130.00	-20.14	0.00	1 18	100 121	21	57.14%	71.43%


   Forward:	Score: 130.000000  Q:1 to 18  R:260 to 281 Align Len (21) (57.14%) (71.43%)

   Query:    3' CCGUAAGUGG----CGCACGGaau 5'
                |||:  |:||    |:|||||   
   Ref:      5' GGCG--CGCCCGTGGTGTGCCccc 3'

   Energy:  -20.139999 kCal/Mol

Scores for this hit:
>mmu-miR-124	ENSMUSG00000017721	130.00	-20.14	0.00	1 18	260 281	21	57.14%	71.43%


   Forward:	Score: 128.000000  Q:1 to 18  R:132 to 153 Align Len (20) (60.00%) (70.00%)

   Query:    3' CCGUAAGUGG---CGCACGGaau 5'
                |||:  | ||   |:|||||   
   Ref:      5' GGCGAGC-CCGTGGTGTGCCccc 3'

   Energy:  -20.120001 kCal/Mol

Scores for this hit:
>mmu-miR-124	ENSMUSG00000017721	128.00	-20.12	0.00	1 18	132 153	20	60.00%	70.00%


   Forward:	Score: 128.000000  Q:1 to 18  R:164 to 185 Align Len (20) (60.00%) (70.00%)

   Query:    3' CCGUAAGUGG---CGCACGGaau 5'
                |||:  | ||   |:|||||   
   Ref:      5' GGCGAGC-CCGTGGTGTGCCccc 3'

   Energy:  -20.120001 kCal/Mol

Scores for this hit:
>mmu-miR-124	ENSMUSG00000017721	128.00	-20.12	0.00	1 18	164 185	20	60.00%	70.00%


   Forward:	Score: 128.000000  Q:1 to 18  R:356 to 377 Align Len (20) (60.00%) (70.00%)

   Query:    3' CCGUAAGUGG---CGCACGGaau 5'
                |||:  | ||   |:|||||   
   Ref:      5' GGCGAGC-CCGTGGTGTGCCccc 3'

   Energy:  -20.120001 kCal/Mol

Scores for this hit:
>mmu-miR-124	ENSMUSG00000017721	128.00	-20.12	0.00	1 18	356 377	20	60.00%	70.00%

Score for this Scan:
Seq1,Seq2,Tot Score,Tot Energy,Max Score,Max Energy,Strand,Len1,Len2,Positions
>>mmu-miR-124	ENSMUSG00000017721	1044.00	-163.02	135.00	-21.95	691	20	772	 291 323 67 99 259 131 163 355
Complete

Read Sequence:ENSMUSG00000041351  Rap1 GTPase-activating protein [Source:MarkerSymbol;Acc:MGI:109338](1018 nt)
=-=-=-=-=-=-=-=-=-=-=-=-=-=-=-=-=-=-=-=-=-=-=-=-=-=-=-=-=-=-=-=
Performing Scan: mmu-miR-124 vs ENSMUSG00000041351
=-=-=-=-=-=-=-=-=-=-=-=-=-=-=-=-=-=-=-=-=-=-=-=-=-=-=-=-=-=-=-=

   Forward:	Score: 124.000000  Q:1 to 20  R:408 to 428 Align Len (21) (66.67%) (66.67%)

   Query:    3' CCGUAAGUGGCGCACG--GAAu 5'
                ||||    || |||||  ||| 
   Ref:      5' GGCAGAGTCC-CGTGCGGCTTc 3'

   Energy:  -20.250000 kCal/Mol

Scores for this hit:
>mmu-miR-124	ENSMUSG00000041351	124.00	-20.25	0.00	1 20	408 428	21	66.67%	66.67%

Score for this Scan:
Seq1,Seq2,Tot Score,Tot Energy,Max Score,Max Energy,Strand,Len1,Len2,Positions
>>mmu-miR-124	ENSMUSG00000041351	124.00	-20.25	124.00	-20.25	692	20	1018	 407
Complete

Read Sequence:ENSMUSG00000029322  placenta-specific 8 [Source:MarkerSymbol;Acc:MGI:2445289](267 nt)
=-=-=-=-=-=-=-=-=-=-=-=-=-=-=-=-=-=-=-=-=-=-=-=-=-=-=-=-=-=-=-=
Performing Scan: mmu-miR-124 vs ENSMUSG00000029322
=-=-=-=-=-=-=-=-=-=-=-=-=-=-=-=-=-=-=-=-=-=-=-=-=-=-=-=-=-=-=-=
Score for this Scan:
No Hits Found above Threshold
Complete

Read Sequence:ENSMUSG00000074665  gene model 1006, (NCBI) [Source:MarkerSymbol;Acc:MGI:2685852](246 nt)
=-=-=-=-=-=-=-=-=-=-=-=-=-=-=-=-=-=-=-=-=-=-=-=-=-=-=-=-=-=-=-=
Performing Scan: mmu-miR-124 vs ENSMUSG00000074665
=-=-=-=-=-=-=-=-=-=-=-=-=-=-=-=-=-=-=-=-=-=-=-=-=-=-=-=-=-=-=-=
Score for this Scan:
No Hits Found above Threshold
Complete

Read Sequence:ENSMUSG00000073986  ribosomal protein L31 [Source:MarkerSymbol;Acc:MGI:2149632](125 nt)
=-=-=-=-=-=-=-=-=-=-=-=-=-=-=-=-=-=-=-=-=-=-=-=-=-=-=-=-=-=-=-=
Performing Scan: mmu-miR-124 vs ENSMUSG00000073986
=-=-=-=-=-=-=-=-=-=-=-=-=-=-=-=-=-=-=-=-=-=-=-=-=-=-=-=-=-=-=-=
Score for this Scan:
No Hits Found above Threshold
Complete

Read Sequence:ENSMUSG00000068048  reproductive homeobox 9 [Source:MarkerSymbol;Acc:MGI:1890128](109 nt)
=-=-=-=-=-=-=-=-=-=-=-=-=-=-=-=-=-=-=-=-=-=-=-=-=-=-=-=-=-=-=-=
Performing Scan: mmu-miR-124 vs ENSMUSG00000068048
=-=-=-=-=-=-=-=-=-=-=-=-=-=-=-=-=-=-=-=-=-=-=-=-=-=-=-=-=-=-=-=
Score for this Scan:
No Hits Found above Threshold
Complete

Read Sequence:ENSMUSG00000056718  predicted gene, OTTMUSG00000010878 [Source:MarkerSymbol;Acc:MGI:3649231](126 nt)
=-=-=-=-=-=-=-=-=-=-=-=-=-=-=-=-=-=-=-=-=-=-=-=-=-=-=-=-=-=-=-=
Performing Scan: mmu-miR-124 vs ENSMUSG00000056718
=-=-=-=-=-=-=-=-=-=-=-=-=-=-=-=-=-=-=-=-=-=-=-=-=-=-=-=-=-=-=-=
Score for this Scan:
No Hits Found above Threshold
Complete

Read Sequence:ENSMUSG00000029111  Wolf-Hirschhorn syndrome candidate 2 (human) [Source:MarkerSymbol;Acc:MGI:1346098](803 nt)
=-=-=-=-=-=-=-=-=-=-=-=-=-=-=-=-=-=-=-=-=-=-=-=-=-=-=-=-=-=-=-=
Performing Scan: mmu-miR-124 vs ENSMUSG00000029111
=-=-=-=-=-=-=-=-=-=-=-=-=-=-=-=-=-=-=-=-=-=-=-=-=-=-=-=-=-=-=-=
Score for this Scan:
No Hits Found above Threshold
Complete

Read Sequence:ENSMUSG00000023013  aquaporin 2 [Source:MarkerSymbol;Acc:MGI:1096865](503 nt)
=-=-=-=-=-=-=-=-=-=-=-=-=-=-=-=-=-=-=-=-=-=-=-=-=-=-=-=-=-=-=-=
Performing Scan: mmu-miR-124 vs ENSMUSG00000023013
=-=-=-=-=-=-=-=-=-=-=-=-=-=-=-=-=-=-=-=-=-=-=-=-=-=-=-=-=-=-=-=
Score for this Scan:
No Hits Found above Threshold
Complete

Read Sequence:ENSMUSG00000000278  serine carboxypeptidase 1 [Source:MarkerSymbol;Acc:MGI:1921867](640 nt)
=-=-=-=-=-=-=-=-=-=-=-=-=-=-=-=-=-=-=-=-=-=-=-=-=-=-=-=-=-=-=-=
Performing Scan: mmu-miR-124 vs ENSMUSG00000000278
=-=-=-=-=-=-=-=-=-=-=-=-=-=-=-=-=-=-=-=-=-=-=-=-=-=-=-=-=-=-=-=
Score for this Scan:
No Hits Found above Threshold
Complete

Read Sequence:ENSMUSG00000038268  DPH1 homolog (S. cerevisiae) [Source:MarkerSymbol;Acc:MGI:2151233](1951 nt)
=-=-=-=-=-=-=-=-=-=-=-=-=-=-=-=-=-=-=-=-=-=-=-=-=-=-=-=-=-=-=-=
Performing Scan: mmu-miR-124 vs ENSMUSG00000038268
=-=-=-=-=-=-=-=-=-=-=-=-=-=-=-=-=-=-=-=-=-=-=-=-=-=-=-=-=-=-=-=

   Forward:	Score: 163.000000  Q:1 to 20  R:1711 to 1731 Align Len (20) (70.00%) (80.00%)

   Query:    3' CCGUAAGUGGCG-CACGGAAu 5'
                || ||| ::| | ||||||| 
   Ref:      5' GGGATTGGTCTCTGTGCCTTg 3'

   Energy:  -20.309999 kCal/Mol

Scores for this hit:
>mmu-miR-124	ENSMUSG00000038268	163.00	-20.31	0.00	1 20	1711 1731	20	70.00%	80.00%

Score for this Scan:
Seq1,Seq2,Tot Score,Tot Energy,Max Score,Max Energy,Strand,Len1,Len2,Positions
>>mmu-miR-124	ENSMUSG00000038268	163.00	-20.31	163.00	-20.31	701	20	1951	 1710
Complete

Read Sequence:ENSMUSG00000023905  tumor necrosis factor receptor superfamily, member 12a [Source:MarkerSymbol;Acc:MGI:1351484](550 nt)
=-=-=-=-=-=-=-=-=-=-=-=-=-=-=-=-=-=-=-=-=-=-=-=-=-=-=-=-=-=-=-=
Performing Scan: mmu-miR-124 vs ENSMUSG00000023905
=-=-=-=-=-=-=-=-=-=-=-=-=-=-=-=-=-=-=-=-=-=-=-=-=-=-=-=-=-=-=-=
Score for this Scan:
No Hits Found above Threshold
Complete

Read Sequence:ENSMUSG00000042258  ISL1 transcription factor, LIM/homeodomain [Source:MarkerSymbol;Acc:MGI:101791](1199 nt)
=-=-=-=-=-=-=-=-=-=-=-=-=-=-=-=-=-=-=-=-=-=-=-=-=-=-=-=-=-=-=-=
Performing Scan: mmu-miR-124 vs ENSMUSG00000042258
=-=-=-=-=-=-=-=-=-=-=-=-=-=-=-=-=-=-=-=-=-=-=-=-=-=-=-=-=-=-=-=

   Forward:	Score: 99.000000  Q:1 to 20  R:1054 to 1071 Align Len (20) (60.00%) (75.00%)

   Query:    3' CCGUAAGUGGCGCA-CGGAAu 5'
                ||: | :||  ||| |:||| 
   Ref:      5' GGT-TGTAC--CGTGGTCTTt 3'

   Energy:  -20.760000 kCal/Mol

Scores for this hit:
>mmu-miR-124	ENSMUSG00000042258	99.00	-20.76	0.00	1 20	1054 1071	20	60.00%	75.00%

Score for this Scan:
Seq1,Seq2,Tot Score,Tot Energy,Max Score,Max Energy,Strand,Len1,Len2,Positions
>>mmu-miR-124	ENSMUSG00000042258	99.00	-20.76	99.00	-20.76	703	20	1199	 1053
Complete

Read Sequence:ENSMUSG00000023036  protocadherin gamma subfamily B, 4 [Source:MarkerSymbol;Acc:MGI:1935173](1741 nt)
=-=-=-=-=-=-=-=-=-=-=-=-=-=-=-=-=-=-=-=-=-=-=-=-=-=-=-=-=-=-=-=
Performing Scan: mmu-miR-124 vs ENSMUSG00000023036
=-=-=-=-=-=-=-=-=-=-=-=-=-=-=-=-=-=-=-=-=-=-=-=-=-=-=-=-=-=-=-=
Score for this Scan:
No Hits Found above Threshold
Complete

Read Sequence:ENSMUSG00000025916  RIKEN cDNA 4930418G15 gene [Source:MarkerSymbol;Acc:MGI:1921138](188 nt)
=-=-=-=-=-=-=-=-=-=-=-=-=-=-=-=-=-=-=-=-=-=-=-=-=-=-=-=-=-=-=-=
Performing Scan: mmu-miR-124 vs ENSMUSG00000025916
=-=-=-=-=-=-=-=-=-=-=-=-=-=-=-=-=-=-=-=-=-=-=-=-=-=-=-=-=-=-=-=
Score for this Scan:
No Hits Found above Threshold
Complete

Read Sequence:ENSMUSG00000025036  sideroflexin 2 [Source:MarkerSymbol;Acc:MGI:2137678](658 nt)
=-=-=-=-=-=-=-=-=-=-=-=-=-=-=-=-=-=-=-=-=-=-=-=-=-=-=-=-=-=-=-=
Performing Scan: mmu-miR-124 vs ENSMUSG00000025036
=-=-=-=-=-=-=-=-=-=-=-=-=-=-=-=-=-=-=-=-=-=-=-=-=-=-=-=-=-=-=-=

   Forward:	Score: 112.000000  Q:1 to 18  R:27 to 46 Align Len (19) (73.68%) (78.95%)

   Query:    3' CCGUAAGUGGCGCAC--GGaau 5'
                ||:|  |||||||||  ||   
   Ref:      5' GGTA--CACCGCGTGGACCagc 3'

   Energy:  -21.459999 kCal/Mol

Scores for this hit:
>mmu-miR-124	ENSMUSG00000025036	112.00	-21.46	0.00	1 18	27 46	19	73.68%	78.95%

Score for this Scan:
Seq1,Seq2,Tot Score,Tot Energy,Max Score,Max Energy,Strand,Len1,Len2,Positions
>>mmu-miR-124	ENSMUSG00000025036	112.00	-21.46	112.00	-21.46	706	20	658	 26
Complete

Read Sequence:ENSMUSG00000030800  protease, serine, 8 (prostasin) [Source:MarkerSymbol;Acc:MGI:1923810](609 nt)
=-=-=-=-=-=-=-=-=-=-=-=-=-=-=-=-=-=-=-=-=-=-=-=-=-=-=-=-=-=-=-=
Performing Scan: mmu-miR-124 vs ENSMUSG00000030800
=-=-=-=-=-=-=-=-=-=-=-=-=-=-=-=-=-=-=-=-=-=-=-=-=-=-=-=-=-=-=-=

   Forward:	Score: 131.000000  Q:1 to 19  R:540 to 558 Align Len (18) (77.78%) (83.33%)

   Query:    3' CCGUAAGUGGCGCACGGAau 5'
                |||| || |:|||| |||  
   Ref:      5' GGCA-TCTCTGCGTACCTcc 3'

   Energy:  -20.920000 kCal/Mol

Scores for this hit:
>mmu-miR-124	ENSMUSG00000030800	131.00	-20.92	0.00	1 19	540 558	18	77.78%	83.33%


   Forward:	Score: 89.000000  Q:2 to 20  R:424 to 451 Align Len (26) (46.15%) (50.00%)

   Query:    3' cCGUAAGUGGC--------GCACGGAAu 5'
                 ||   |||||        :| | ||| 
   Ref:      5' aGCCCCCACCGGAGCTGGCTGGGGCTTg 3'

   Energy:  -21.730000 kCal/Mol

Scores for this hit:
>mmu-miR-124	ENSMUSG00000030800	89.00	-21.73	0.00	2 20	424 451	26	46.15%	50.00%

Score for this Scan:
Seq1,Seq2,Tot Score,Tot Energy,Max Score,Max Energy,Strand,Len1,Len2,Positions
>>mmu-miR-124	ENSMUSG00000030800	220.00	-42.65	131.00	-21.73	707	20	609	 539 423
Complete

Read Sequence:ENSMUSG00000033318  glutathione S-transferase, theta 2 [Source:MarkerSymbol;Acc:MGI:106188](35 nt)
=-=-=-=-=-=-=-=-=-=-=-=-=-=-=-=-=-=-=-=-=-=-=-=-=-=-=-=-=-=-=-=
Performing Scan: mmu-miR-124 vs ENSMUSG00000033318
=-=-=-=-=-=-=-=-=-=-=-=-=-=-=-=-=-=-=-=-=-=-=-=-=-=-=-=-=-=-=-=
Score for this Scan:
No Hits Found above Threshold
Complete

Read Sequence:ENSMUSG00000047237  RIKEN cDNA E330009P21 gene [Source:MarkerSymbol;Acc:MGI:2443323](46 nt)
=-=-=-=-=-=-=-=-=-=-=-=-=-=-=-=-=-=-=-=-=-=-=-=-=-=-=-=-=-=-=-=
Performing Scan: mmu-miR-124 vs ENSMUSG00000047237
=-=-=-=-=-=-=-=-=-=-=-=-=-=-=-=-=-=-=-=-=-=-=-=-=-=-=-=-=-=-=-=
Score for this Scan:
No Hits Found above Threshold
Complete

Read Sequence:ENSMUSG00000062743  RIKEN cDNA A830058L05 gene [Source:MarkerSymbol;Acc:MGI:3053207](677 nt)
=-=-=-=-=-=-=-=-=-=-=-=-=-=-=-=-=-=-=-=-=-=-=-=-=-=-=-=-=-=-=-=
Performing Scan: mmu-miR-124 vs ENSMUSG00000062743
=-=-=-=-=-=-=-=-=-=-=-=-=-=-=-=-=-=-=-=-=-=-=-=-=-=-=-=-=-=-=-=
Score for this Scan:
No Hits Found above Threshold
Complete

Read Sequence:ENSMUSG00000032839  transient receptor potential cation channel, subfamily C, member 1 [Source:MarkerSymbol;Acc:MGI:109528](113 nt)
=-=-=-=-=-=-=-=-=-=-=-=-=-=-=-=-=-=-=-=-=-=-=-=-=-=-=-=-=-=-=-=
Performing Scan: mmu-miR-124 vs ENSMUSG00000032839
=-=-=-=-=-=-=-=-=-=-=-=-=-=-=-=-=-=-=-=-=-=-=-=-=-=-=-=-=-=-=-=
Score for this Scan:
No Hits Found above Threshold
Complete

Read Sequence:ENSMUSG00000025647  scotin gene [Source:MarkerSymbol;Acc:MGI:1915044](1014 nt)
=-=-=-=-=-=-=-=-=-=-=-=-=-=-=-=-=-=-=-=-=-=-=-=-=-=-=-=-=-=-=-=
Performing Scan: mmu-miR-124 vs ENSMUSG00000025647
=-=-=-=-=-=-=-=-=-=-=-=-=-=-=-=-=-=-=-=-=-=-=-=-=-=-=-=-=-=-=-=
Score for this Scan:
No Hits Found above Threshold
Complete

Read Sequence:ENSMUSG00000028553  angiopoietin-like 3 [Source:MarkerSymbol;Acc:MGI:1353627](62 nt)
=-=-=-=-=-=-=-=-=-=-=-=-=-=-=-=-=-=-=-=-=-=-=-=-=-=-=-=-=-=-=-=
Performing Scan: mmu-miR-124 vs ENSMUSG00000028553
=-=-=-=-=-=-=-=-=-=-=-=-=-=-=-=-=-=-=-=-=-=-=-=-=-=-=-=-=-=-=-=
Score for this Scan:
No Hits Found above Threshold
Complete

Read Sequence:ENSMUSG00000039130  zinc finger, C3HC type 1 [Source:MarkerSymbol;Acc:MGI:1916023](289 nt)
=-=-=-=-=-=-=-=-=-=-=-=-=-=-=-=-=-=-=-=-=-=-=-=-=-=-=-=-=-=-=-=
Performing Scan: mmu-miR-124 vs ENSMUSG00000039130
=-=-=-=-=-=-=-=-=-=-=-=-=-=-=-=-=-=-=-=-=-=-=-=-=-=-=-=-=-=-=-=
Score for this Scan:
No Hits Found above Threshold
Complete

Read Sequence:ENSMUSG00000053886  SH2 domain containing 4A [Source:MarkerSymbol;Acc:MGI:1919531](832 nt)
=-=-=-=-=-=-=-=-=-=-=-=-=-=-=-=-=-=-=-=-=-=-=-=-=-=-=-=-=-=-=-=
Performing Scan: mmu-miR-124 vs ENSMUSG00000053886
=-=-=-=-=-=-=-=-=-=-=-=-=-=-=-=-=-=-=-=-=-=-=-=-=-=-=-=-=-=-=-=
Score for this Scan:
No Hits Found above Threshold
Complete

Read Sequence:ENSMUSG00000036353  purinergic receptor P2Y, G-protein coupled 12 [Source:MarkerSymbol;Acc:MGI:1918089](940 nt)
=-=-=-=-=-=-=-=-=-=-=-=-=-=-=-=-=-=-=-=-=-=-=-=-=-=-=-=-=-=-=-=
Performing Scan: mmu-miR-124 vs ENSMUSG00000036353
=-=-=-=-=-=-=-=-=-=-=-=-=-=-=-=-=-=-=-=-=-=-=-=-=-=-=-=-=-=-=-=
Score for this Scan:
No Hits Found above Threshold
Complete

Read Sequence:ENSMUSG00000024130  ATP-binding cassette, sub-family A (ABC1), member 3 [Source:MarkerSymbol;Acc:MGI:1351617](800 nt)
=-=-=-=-=-=-=-=-=-=-=-=-=-=-=-=-=-=-=-=-=-=-=-=-=-=-=-=-=-=-=-=
Performing Scan: mmu-miR-124 vs ENSMUSG00000024130
=-=-=-=-=-=-=-=-=-=-=-=-=-=-=-=-=-=-=-=-=-=-=-=-=-=-=-=-=-=-=-=
Score for this Scan:
No Hits Found above Threshold
Complete

Read Sequence:ENSMUSG00000057363  UDP-glucuronate decarboxylase 1 [Source:MarkerSymbol;Acc:MGI:1915133](944 nt)
=-=-=-=-=-=-=-=-=-=-=-=-=-=-=-=-=-=-=-=-=-=-=-=-=-=-=-=-=-=-=-=
Performing Scan: mmu-miR-124 vs ENSMUSG00000057363
=-=-=-=-=-=-=-=-=-=-=-=-=-=-=-=-=-=-=-=-=-=-=-=-=-=-=-=-=-=-=-=
Score for this Scan:
No Hits Found above Threshold
Complete

Read Sequence:ENSMUSG00000018595  glycine receptor, alpha 4 subunit [Source:MarkerSymbol;Acc:MGI:95750](77 nt)
=-=-=-=-=-=-=-=-=-=-=-=-=-=-=-=-=-=-=-=-=-=-=-=-=-=-=-=-=-=-=-=
Performing Scan: mmu-miR-124 vs ENSMUSG00000018595
=-=-=-=-=-=-=-=-=-=-=-=-=-=-=-=-=-=-=-=-=-=-=-=-=-=-=-=-=-=-=-=
Score for this Scan:
No Hits Found above Threshold
Complete

Read Sequence:ENSMUSG00000039196  orosomucoid 1 [Source:MarkerSymbol;Acc:MGI:97443](112 nt)
=-=-=-=-=-=-=-=-=-=-=-=-=-=-=-=-=-=-=-=-=-=-=-=-=-=-=-=-=-=-=-=
Performing Scan: mmu-miR-124 vs ENSMUSG00000039196
=-=-=-=-=-=-=-=-=-=-=-=-=-=-=-=-=-=-=-=-=-=-=-=-=-=-=-=-=-=-=-=
Score for this Scan:
No Hits Found above Threshold
Complete

Read Sequence:ENSMUSG00000038555  receptor accessory protein 2 [Source:MarkerSymbol;Acc:MGI:2385070](986 nt)
=-=-=-=-=-=-=-=-=-=-=-=-=-=-=-=-=-=-=-=-=-=-=-=-=-=-=-=-=-=-=-=
Performing Scan: mmu-miR-124 vs ENSMUSG00000038555
=-=-=-=-=-=-=-=-=-=-=-=-=-=-=-=-=-=-=-=-=-=-=-=-=-=-=-=-=-=-=-=
Score for this Scan:
No Hits Found above Threshold
Complete

Read Sequence:ENSMUSG00000032313  expressed sequence AI118078 [Source:MarkerSymbol;Acc:MGI:2142980](642 nt)
=-=-=-=-=-=-=-=-=-=-=-=-=-=-=-=-=-=-=-=-=-=-=-=-=-=-=-=-=-=-=-=
Performing Scan: mmu-miR-124 vs ENSMUSG00000032313
=-=-=-=-=-=-=-=-=-=-=-=-=-=-=-=-=-=-=-=-=-=-=-=-=-=-=-=-=-=-=-=
Score for this Scan:
No Hits Found above Threshold
Complete

Read Sequence:ENSMUSG00000027939  nucleoporin 210-like [Source:MarkerSymbol;Acc:MGI:1924845](20 nt)
=-=-=-=-=-=-=-=-=-=-=-=-=-=-=-=-=-=-=-=-=-=-=-=-=-=-=-=-=-=-=-=
Performing Scan: mmu-miR-124 vs ENSMUSG00000027939
=-=-=-=-=-=-=-=-=-=-=-=-=-=-=-=-=-=-=-=-=-=-=-=-=-=-=-=-=-=-=-=
Score for this Scan:
No Hits Found above Threshold
Complete

Read Sequence:ENSMUSG00000052560  copine VIII [Source:MarkerSymbol;Acc:MGI:1914121](1506 nt)
=-=-=-=-=-=-=-=-=-=-=-=-=-=-=-=-=-=-=-=-=-=-=-=-=-=-=-=-=-=-=-=
Performing Scan: mmu-miR-124 vs ENSMUSG00000052560
=-=-=-=-=-=-=-=-=-=-=-=-=-=-=-=-=-=-=-=-=-=-=-=-=-=-=-=-=-=-=-=
Score for this Scan:
No Hits Found above Threshold
Complete

Read Sequence:ENSMUSG00000027823  guanine monphosphate synthetase [Source:MarkerSymbol;Acc:MGI:2448526](2344 nt)
=-=-=-=-=-=-=-=-=-=-=-=-=-=-=-=-=-=-=-=-=-=-=-=-=-=-=-=-=-=-=-=
Performing Scan: mmu-miR-124 vs ENSMUSG00000027823
=-=-=-=-=-=-=-=-=-=-=-=-=-=-=-=-=-=-=-=-=-=-=-=-=-=-=-=-=-=-=-=
Score for this Scan:
No Hits Found above Threshold
Complete

Read Sequence:ENSMUSG00000017670  engulfment and cell motility 2, ced-12 homolog (C. elegans) [Source:MarkerSymbol;Acc:MGI:2153045](558 nt)
=-=-=-=-=-=-=-=-=-=-=-=-=-=-=-=-=-=-=-=-=-=-=-=-=-=-=-=-=-=-=-=
Performing Scan: mmu-miR-124 vs ENSMUSG00000017670
=-=-=-=-=-=-=-=-=-=-=-=-=-=-=-=-=-=-=-=-=-=-=-=-=-=-=-=-=-=-=-=
Score for this Scan:
No Hits Found above Threshold
Complete

Read Sequence:ENSMUSG00000039138  RIKEN cDNA 4930591A17 gene [Source:MarkerSymbol;Acc:MGI:1915425](108 nt)
=-=-=-=-=-=-=-=-=-=-=-=-=-=-=-=-=-=-=-=-=-=-=-=-=-=-=-=-=-=-=-=
Performing Scan: mmu-miR-124 vs ENSMUSG00000039138
=-=-=-=-=-=-=-=-=-=-=-=-=-=-=-=-=-=-=-=-=-=-=-=-=-=-=-=-=-=-=-=
Score for this Scan:
No Hits Found above Threshold
Complete

Read Sequence:ENSMUSG00000042109  cold shock domain containing C2, RNA binding [Source:MarkerSymbol;Acc:MGI:2146027](1660 nt)
=-=-=-=-=-=-=-=-=-=-=-=-=-=-=-=-=-=-=-=-=-=-=-=-=-=-=-=-=-=-=-=
Performing Scan: mmu-miR-124 vs ENSMUSG00000042109
=-=-=-=-=-=-=-=-=-=-=-=-=-=-=-=-=-=-=-=-=-=-=-=-=-=-=-=-=-=-=-=
Score for this Scan:
No Hits Found above Threshold
Complete

Read Sequence:ENSMUSG00000003436  delta-like 3 (Drosophila) [Source:MarkerSymbol;Acc:MGI:1096877](1700 nt)
=-=-=-=-=-=-=-=-=-=-=-=-=-=-=-=-=-=-=-=-=-=-=-=-=-=-=-=-=-=-=-=
Performing Scan: mmu-miR-124 vs ENSMUSG00000003436
=-=-=-=-=-=-=-=-=-=-=-=-=-=-=-=-=-=-=-=-=-=-=-=-=-=-=-=-=-=-=-=

   Forward:	Score: 115.000000  Q:1 to 19  R:801 to 828 Align Len (26) (53.85%) (57.69%)

   Query:    3' CCGUAAGUGGCG-------CACG-GAau 5'
                |||   |:||||       |||| ||  
   Ref:      5' GGCTCGCGCCGCTGCTCCTGTGCGCTgg 3'

   Energy:  -20.469999 kCal/Mol

Scores for this hit:
>mmu-miR-124	ENSMUSG00000003436	115.00	-20.47	0.00	1 19	801 828	26	53.85%	57.69%


   Forward:	Score: 113.000000  Q:1 to 18  R:713 to 730 Align Len (17) (70.59%) (76.47%)

   Query:    3' CCGUAAGUGGCGCACGGaau 5'
                || ||||:|  || |||   
   Ref:      5' GGGATTCGC--CGGGCCgcg 3'

   Energy:  -21.110001 kCal/Mol

Scores for this hit:
>mmu-miR-124	ENSMUSG00000003436	113.00	-21.11	0.00	1 18	713 730	17	70.59%	76.47%


   Forward:	Score: 102.000000  Q:3 to 19  R:1110 to 1132 Align Len (20) (65.00%) (75.00%)

   Query:    3' ccGUAAGUGGCG----CACGGAau 5'
                  |:|||:||||    || |||  
   Ref:      5' caCGTTCGCCGCCGAGGT-CCTgg 3'

   Energy:  -22.139999 kCal/Mol

Scores for this hit:
>mmu-miR-124	ENSMUSG00000003436	102.00	-22.14	0.00	3 19	1110 1132	20	65.00%	75.00%

Score for this Scan:
Seq1,Seq2,Tot Score,Tot Energy,Max Score,Max Energy,Strand,Len1,Len2,Positions
>>mmu-miR-124	ENSMUSG00000003436	330.00	-63.72	115.00	-22.14	729	20	1700	 800 712 1109
Complete

Read Sequence:ENSMUSG00000021253  transforming growth factor, beta 3 [Source:MarkerSymbol;Acc:MGI:98727](979 nt)
=-=-=-=-=-=-=-=-=-=-=-=-=-=-=-=-=-=-=-=-=-=-=-=-=-=-=-=-=-=-=-=
Performing Scan: mmu-miR-124 vs ENSMUSG00000021253
=-=-=-=-=-=-=-=-=-=-=-=-=-=-=-=-=-=-=-=-=-=-=-=-=-=-=-=-=-=-=-=
Score for this Scan:
No Hits Found above Threshold
Complete

Read Sequence:ENSMUSG00000071332  RIKEN cDNA E230015B07 gene [Source:MarkerSymbol;Acc:MGI:2443140](969 nt)
=-=-=-=-=-=-=-=-=-=-=-=-=-=-=-=-=-=-=-=-=-=-=-=-=-=-=-=-=-=-=-=
Performing Scan: mmu-miR-124 vs ENSMUSG00000071332
=-=-=-=-=-=-=-=-=-=-=-=-=-=-=-=-=-=-=-=-=-=-=-=-=-=-=-=-=-=-=-=
Score for this Scan:
No Hits Found above Threshold
Complete

Read Sequence:ENSMUSG00000059436  Max protein [Source:MarkerSymbol;Acc:MGI:96921](1299 nt)
=-=-=-=-=-=-=-=-=-=-=-=-=-=-=-=-=-=-=-=-=-=-=-=-=-=-=-=-=-=-=-=
Performing Scan: mmu-miR-124 vs ENSMUSG00000059436
=-=-=-=-=-=-=-=-=-=-=-=-=-=-=-=-=-=-=-=-=-=-=-=-=-=-=-=-=-=-=-=
Score for this Scan:
No Hits Found above Threshold
Complete

Read Sequence:ENSMUSG00000008958  vacuolar protein sorting 72 (yeast) [Source:MarkerSymbol;Acc:MGI:1202305](273 nt)
=-=-=-=-=-=-=-=-=-=-=-=-=-=-=-=-=-=-=-=-=-=-=-=-=-=-=-=-=-=-=-=
Performing Scan: mmu-miR-124 vs ENSMUSG00000008958
=-=-=-=-=-=-=-=-=-=-=-=-=-=-=-=-=-=-=-=-=-=-=-=-=-=-=-=-=-=-=-=
Score for this Scan:
No Hits Found above Threshold
Complete

Read Sequence:ENSMUSG00000023939  mitochondrial ribosomal protein L14 [Source:MarkerSymbol;Acc:MGI:1333864](80 nt)
=-=-=-=-=-=-=-=-=-=-=-=-=-=-=-=-=-=-=-=-=-=-=-=-=-=-=-=-=-=-=-=
Performing Scan: mmu-miR-124 vs ENSMUSG00000023939
=-=-=-=-=-=-=-=-=-=-=-=-=-=-=-=-=-=-=-=-=-=-=-=-=-=-=-=-=-=-=-=
Score for this Scan:
No Hits Found above Threshold
Complete

Read Sequence:ENSMUSG00000060915  predicted gene, ENSMUSG00000060915 [Source:MarkerSymbol;Acc:MGI:3642697](1969 nt)
=-=-=-=-=-=-=-=-=-=-=-=-=-=-=-=-=-=-=-=-=-=-=-=-=-=-=-=-=-=-=-=
Performing Scan: mmu-miR-124 vs ENSMUSG00000060915
=-=-=-=-=-=-=-=-=-=-=-=-=-=-=-=-=-=-=-=-=-=-=-=-=-=-=-=-=-=-=-=

   Forward:	Score: 138.000000  Q:1 to 20  R:464 to 482 Align Len (19) (68.42%) (78.95%)

   Query:    3' CCGUAAGUGGCGCACGGAAu 5'
                || :|||| | :||||| | 
   Ref:      5' GGGGTTCA-CATGTGCCCTg 3'

   Energy:  -21.309999 kCal/Mol

Scores for this hit:
>mmu-miR-124	ENSMUSG00000060915	138.00	-21.31	0.00	1 20	464 482	19	68.42%	78.95%

Score for this Scan:
Seq1,Seq2,Tot Score,Tot Energy,Max Score,Max Energy,Strand,Len1,Len2,Positions
>>mmu-miR-124	ENSMUSG00000060915	138.00	-21.31	138.00	-21.31	735	20	1969	 463
Complete

Read Sequence:ENSMUSG00000027804  peptidylprolyl isomerase D (cyclophilin D) [Source:MarkerSymbol;Acc:MGI:1914988](531 nt)
=-=-=-=-=-=-=-=-=-=-=-=-=-=-=-=-=-=-=-=-=-=-=-=-=-=-=-=-=-=-=-=
Performing Scan: mmu-miR-124 vs ENSMUSG00000027804
=-=-=-=-=-=-=-=-=-=-=-=-=-=-=-=-=-=-=-=-=-=-=-=-=-=-=-=-=-=-=-=
Score for this Scan:
No Hits Found above Threshold
Complete

Read Sequence:ENSMUSG00000025383  interleukin 23, alpha subunit p19 [Source:MarkerSymbol;Acc:MGI:1932410](656 nt)
=-=-=-=-=-=-=-=-=-=-=-=-=-=-=-=-=-=-=-=-=-=-=-=-=-=-=-=-=-=-=-=
Performing Scan: mmu-miR-124 vs ENSMUSG00000025383
=-=-=-=-=-=-=-=-=-=-=-=-=-=-=-=-=-=-=-=-=-=-=-=-=-=-=-=-=-=-=-=

   Forward:	Score: 132.000000  Q:1 to 19  R:229 to 250 Align Len (20) (75.00%) (80.00%)

   Query:    3' CCGUAAGU-GGCGCA-CGGAau 5'
                ||||  || |:|||| ||||  
   Ref:      5' GGCAAGCAGCTGCGTGGCCTga 3'

   Energy:  -23.059999 kCal/Mol

Scores for this hit:
>mmu-miR-124	ENSMUSG00000025383	132.00	-23.06	0.00	1 19	229 250	20	75.00%	80.00%

Score for this Scan:
Seq1,Seq2,Tot Score,Tot Energy,Max Score,Max Energy,Strand,Len1,Len2,Positions
>>mmu-miR-124	ENSMUSG00000025383	132.00	-23.06	132.00	-23.06	737	20	656	 228
Complete

Read Sequence:ENSMUSG00000052767  predicted gene, OTTMUSG00000008033 [Source:MarkerSymbol;Acc:MGI:3650667](590 nt)
=-=-=-=-=-=-=-=-=-=-=-=-=-=-=-=-=-=-=-=-=-=-=-=-=-=-=-=-=-=-=-=
Performing Scan: mmu-miR-124 vs ENSMUSG00000052767
=-=-=-=-=-=-=-=-=-=-=-=-=-=-=-=-=-=-=-=-=-=-=-=-=-=-=-=-=-=-=-=
Score for this Scan:
No Hits Found above Threshold
Complete

Read Sequence:ENSMUSG00000034126  protein-O-mannosyltransferase 2 [Source:MarkerSymbol;Acc:MGI:2444430](2322 nt)
=-=-=-=-=-=-=-=-=-=-=-=-=-=-=-=-=-=-=-=-=-=-=-=-=-=-=-=-=-=-=-=
Performing Scan: mmu-miR-124 vs ENSMUSG00000034126
=-=-=-=-=-=-=-=-=-=-=-=-=-=-=-=-=-=-=-=-=-=-=-=-=-=-=-=-=-=-=-=

   Forward:	Score: 134.000000  Q:3 to 18  R:638 to 658 Align Len (16) (75.00%) (81.25%)

   Query:    3' ccGU-AAGUGGCGCACGGaau 5'
                  || | |||:| |||||   
   Ref:      5' taCAGTGCACTGGGTGCCagc 3'

   Energy:  -20.230000 kCal/Mol

Scores for this hit:
>mmu-miR-124	ENSMUSG00000034126	134.00	-20.23	0.00	3 18	638 658	16	75.00%	81.25%

Score for this Scan:
Seq1,Seq2,Tot Score,Tot Energy,Max Score,Max Energy,Strand,Len1,Len2,Positions
>>mmu-miR-124	ENSMUSG00000034126	134.00	-20.23	134.00	-20.23	739	20	2322	 637
Complete

Read Sequence:ENSMUSG00000053550  RIKEN cDNA D430041B17 gene [Source:MarkerSymbol;Acc:MGI:3605641](1161 nt)
=-=-=-=-=-=-=-=-=-=-=-=-=-=-=-=-=-=-=-=-=-=-=-=-=-=-=-=-=-=-=-=
Performing Scan: mmu-miR-124 vs ENSMUSG00000053550
=-=-=-=-=-=-=-=-=-=-=-=-=-=-=-=-=-=-=-=-=-=-=-=-=-=-=-=-=-=-=-=

   Forward:	Score: 157.000000  Q:2 to 20  R:723 to 747 Align Len (23) (65.22%) (65.22%)

   Query:    3' cCGUAAGUGG-C----GCACGGAAu 5'
                 ||  ||||| |     ||||||| 
   Ref:      5' tGCCATCACCAGAATAGGTGCCTTg 3'

   Energy:  -20.879999 kCal/Mol

Scores for this hit:
>mmu-miR-124	ENSMUSG00000053550	157.00	-20.88	0.00	2 20	723 747	23	65.22%	65.22%

Score for this Scan:
Seq1,Seq2,Tot Score,Tot Energy,Max Score,Max Energy,Strand,Len1,Len2,Positions
>>mmu-miR-124	ENSMUSG00000053550	157.00	-20.88	157.00	-20.88	740	20	1161	 722
Complete

Read Sequence:ENSMUSG00000040964  Rho guanine nucleotide exchange factor (GEF) 10-like [Source:MarkerSymbol;Acc:MGI:1920004](302 nt)
=-=-=-=-=-=-=-=-=-=-=-=-=-=-=-=-=-=-=-=-=-=-=-=-=-=-=-=-=-=-=-=
Performing Scan: mmu-miR-124 vs ENSMUSG00000040964
=-=-=-=-=-=-=-=-=-=-=-=-=-=-=-=-=-=-=-=-=-=-=-=-=-=-=-=-=-=-=-=
Score for this Scan:
No Hits Found above Threshold
Complete

Read Sequence:ENSMUSG00000032745  GC-rich promoter binding protein 1 [Source:MarkerSymbol;Acc:MGI:1920524](1219 nt)
=-=-=-=-=-=-=-=-=-=-=-=-=-=-=-=-=-=-=-=-=-=-=-=-=-=-=-=-=-=-=-=
Performing Scan: mmu-miR-124 vs ENSMUSG00000032745
=-=-=-=-=-=-=-=-=-=-=-=-=-=-=-=-=-=-=-=-=-=-=-=-=-=-=-=-=-=-=-=
Score for this Scan:
No Hits Found above Threshold
Complete

Read Sequence:ENSMUSG00000009545  potassium voltage-gated channel, subfamily Q, member 1 [Source:MarkerSymbol;Acc:MGI:108083](925 nt)
=-=-=-=-=-=-=-=-=-=-=-=-=-=-=-=-=-=-=-=-=-=-=-=-=-=-=-=-=-=-=-=
Performing Scan: mmu-miR-124 vs ENSMUSG00000009545
=-=-=-=-=-=-=-=-=-=-=-=-=-=-=-=-=-=-=-=-=-=-=-=-=-=-=-=-=-=-=-=

   Forward:	Score: 120.000000  Q:1 to 20  R:757 to 789 Align Len (33) (51.52%) (51.52%)

   Query:    3' CCGUAAGUGGC-------G-------CACGGAAu 5'
                |||| ||||||       |       || |||| 
   Ref:      5' GGCA-TCACCGATTCTTCCAGGATTGGTTCCTTg 3'

   Energy:  -25.370001 kCal/Mol

Scores for this hit:
>mmu-miR-124	ENSMUSG00000009545	120.00	-25.37	0.00	1 20	757 789	33	51.52%	51.52%

Score for this Scan:
Seq1,Seq2,Tot Score,Tot Energy,Max Score,Max Energy,Strand,Len1,Len2,Positions
>>mmu-miR-124	ENSMUSG00000009545	120.00	-25.37	120.00	-25.37	743	20	925	 756
Complete

Read Sequence:ENSMUSG00000063885  predicted gene, EG624367 [Source:MarkerSymbol;Acc:MGI:3647773](438 nt)
=-=-=-=-=-=-=-=-=-=-=-=-=-=-=-=-=-=-=-=-=-=-=-=-=-=-=-=-=-=-=-=
Performing Scan: mmu-miR-124 vs ENSMUSG00000063885
=-=-=-=-=-=-=-=-=-=-=-=-=-=-=-=-=-=-=-=-=-=-=-=-=-=-=-=-=-=-=-=
Score for this Scan:
No Hits Found above Threshold
Complete

Read Sequence:ENSMUSG00000067071  hairy and enhancer of split 6 (Drosophila) [Source:MarkerSymbol;Acc:MGI:1859852](575 nt)
=-=-=-=-=-=-=-=-=-=-=-=-=-=-=-=-=-=-=-=-=-=-=-=-=-=-=-=-=-=-=-=
Performing Scan: mmu-miR-124 vs ENSMUSG00000067071
=-=-=-=-=-=-=-=-=-=-=-=-=-=-=-=-=-=-=-=-=-=-=-=-=-=-=-=-=-=-=-=
Score for this Scan:
No Hits Found above Threshold
Complete

Read Sequence:ENSMUSG00000042035  immunoglobulin superfamily, member 3 [Source:MarkerSymbol;Acc:MGI:1926158](813 nt)
=-=-=-=-=-=-=-=-=-=-=-=-=-=-=-=-=-=-=-=-=-=-=-=-=-=-=-=-=-=-=-=
Performing Scan: mmu-miR-124 vs ENSMUSG00000042035
=-=-=-=-=-=-=-=-=-=-=-=-=-=-=-=-=-=-=-=-=-=-=-=-=-=-=-=-=-=-=-=
Score for this Scan:
No Hits Found above Threshold
Complete

Read Sequence:ENSMUSG00000054444  zinc finger, CCHC domain containing 7 [Source:RefSeq_peptide;Acc:NP_613056](727 nt)
=-=-=-=-=-=-=-=-=-=-=-=-=-=-=-=-=-=-=-=-=-=-=-=-=-=-=-=-=-=-=-=
Performing Scan: mmu-miR-124 vs ENSMUSG00000054444
=-=-=-=-=-=-=-=-=-=-=-=-=-=-=-=-=-=-=-=-=-=-=-=-=-=-=-=-=-=-=-=
Score for this Scan:
No Hits Found above Threshold
Complete

Read Sequence:ENSMUSG00000031644  NIMA (never in mitosis gene a)-related expressed kinase 1 [Source:MarkerSymbol;Acc:MGI:97303](1182 nt)
=-=-=-=-=-=-=-=-=-=-=-=-=-=-=-=-=-=-=-=-=-=-=-=-=-=-=-=-=-=-=-=
Performing Scan: mmu-miR-124 vs ENSMUSG00000031644
=-=-=-=-=-=-=-=-=-=-=-=-=-=-=-=-=-=-=-=-=-=-=-=-=-=-=-=-=-=-=-=
Score for this Scan:
No Hits Found above Threshold
Complete

Read Sequence:ENSMUSG00000022738  goosecoid-like [Source:MarkerSymbol;Acc:MGI:892006](503 nt)
=-=-=-=-=-=-=-=-=-=-=-=-=-=-=-=-=-=-=-=-=-=-=-=-=-=-=-=-=-=-=-=
Performing Scan: mmu-miR-124 vs ENSMUSG00000022738
=-=-=-=-=-=-=-=-=-=-=-=-=-=-=-=-=-=-=-=-=-=-=-=-=-=-=-=-=-=-=-=
Score for this Scan:
No Hits Found above Threshold
Complete

Read Sequence:ENSMUSG00000061633  RIKEN cDNA 1700029P11 gene [Source:MarkerSymbol;Acc:MGI:1913596](551 nt)
=-=-=-=-=-=-=-=-=-=-=-=-=-=-=-=-=-=-=-=-=-=-=-=-=-=-=-=-=-=-=-=
Performing Scan: mmu-miR-124 vs ENSMUSG00000061633
=-=-=-=-=-=-=-=-=-=-=-=-=-=-=-=-=-=-=-=-=-=-=-=-=-=-=-=-=-=-=-=

   Forward:	Score: 139.000000  Q:1 to 20  R:215 to 239 Align Len (24) (66.67%) (70.83%)

   Query:    3' CCG---UAAGUGG-CG-CACGGAAu 5'
                |||   | ||||| |: | ||||| 
   Ref:      5' GGCTCTAGTCACCTGTGGGGCCTTc 3'

   Energy:  -22.280001 kCal/Mol

Scores for this hit:
>mmu-miR-124	ENSMUSG00000061633	139.00	-22.28	0.00	1 20	215 239	24	66.67%	70.83%

Score for this Scan:
Seq1,Seq2,Tot Score,Tot Energy,Max Score,Max Energy,Strand,Len1,Len2,Positions
>>mmu-miR-124	ENSMUSG00000061633	139.00	-22.28	139.00	-22.28	750	20	551	 214
Complete

Read Sequence:ENSMUSG00000046345  RIKEN cDNA 2310010M20 gene [Source:MarkerSymbol;Acc:MGI:1916826](622 nt)
=-=-=-=-=-=-=-=-=-=-=-=-=-=-=-=-=-=-=-=-=-=-=-=-=-=-=-=-=-=-=-=
Performing Scan: mmu-miR-124 vs ENSMUSG00000046345
=-=-=-=-=-=-=-=-=-=-=-=-=-=-=-=-=-=-=-=-=-=-=-=-=-=-=-=-=-=-=-=
Score for this Scan:
No Hits Found above Threshold
Complete

Read Sequence:ENSMUSG00000021113  small nuclear RNA activating complex, polypeptide 1 [Source:MarkerSymbol;Acc:MGI:1922877](495 nt)
=-=-=-=-=-=-=-=-=-=-=-=-=-=-=-=-=-=-=-=-=-=-=-=-=-=-=-=-=-=-=-=
Performing Scan: mmu-miR-124 vs ENSMUSG00000021113
=-=-=-=-=-=-=-=-=-=-=-=-=-=-=-=-=-=-=-=-=-=-=-=-=-=-=-=-=-=-=-=
Score for this Scan:
No Hits Found above Threshold
Complete

Read Sequence:ENSMUSG00000038895  zinc finger protein 653 [Source:MarkerSymbol;Acc:MGI:2442362](256 nt)
=-=-=-=-=-=-=-=-=-=-=-=-=-=-=-=-=-=-=-=-=-=-=-=-=-=-=-=-=-=-=-=
Performing Scan: mmu-miR-124 vs ENSMUSG00000038895
=-=-=-=-=-=-=-=-=-=-=-=-=-=-=-=-=-=-=-=-=-=-=-=-=-=-=-=-=-=-=-=

   Forward:	Score: 126.000000  Q:1 to 18  R:119 to 151 Align Len (30) (56.67%) (56.67%)

   Query:    3' CCGUAA--GU------GG---CG--CACGGaau 5'
                ||||||  ||      ||   ||  |||||   
   Ref:      5' GGCATTCCCACTCTTCCCTGGGCAGGTGCCcca 3'

   Energy:  -22.360001 kCal/Mol

Scores for this hit:
>mmu-miR-124	ENSMUSG00000038895	126.00	-22.36	0.00	1 18	119 151	30	56.67%	56.67%

Score for this Scan:
Seq1,Seq2,Tot Score,Tot Energy,Max Score,Max Energy,Strand,Len1,Len2,Positions
>>mmu-miR-124	ENSMUSG00000038895	126.00	-22.36	126.00	-22.36	753	20	256	 118
Complete

Read Sequence:ENSMUSG00000035919  RIKEN cDNA E130103I17 gene [Source:MarkerSymbol;Acc:MGI:2442833](390 nt)
=-=-=-=-=-=-=-=-=-=-=-=-=-=-=-=-=-=-=-=-=-=-=-=-=-=-=-=-=-=-=-=
Performing Scan: mmu-miR-124 vs ENSMUSG00000035919
=-=-=-=-=-=-=-=-=-=-=-=-=-=-=-=-=-=-=-=-=-=-=-=-=-=-=-=-=-=-=-=
Score for this Scan:
No Hits Found above Threshold
Complete

Read Sequence:ENSMUSG00000021175  cell division cycle associated 7 like [Source:MarkerSymbol;Acc:MGI:2384982](1221 nt)
=-=-=-=-=-=-=-=-=-=-=-=-=-=-=-=-=-=-=-=-=-=-=-=-=-=-=-=-=-=-=-=
Performing Scan: mmu-miR-124 vs ENSMUSG00000021175
=-=-=-=-=-=-=-=-=-=-=-=-=-=-=-=-=-=-=-=-=-=-=-=-=-=-=-=-=-=-=-=
Score for this Scan:
No Hits Found above Threshold
Complete

Read Sequence:ENSMUSG00000068117  meiosis defective 1 [Source:MarkerSymbol;Acc:MGI:3028590](150 nt)
=-=-=-=-=-=-=-=-=-=-=-=-=-=-=-=-=-=-=-=-=-=-=-=-=-=-=-=-=-=-=-=
Performing Scan: mmu-miR-124 vs ENSMUSG00000068117
=-=-=-=-=-=-=-=-=-=-=-=-=-=-=-=-=-=-=-=-=-=-=-=-=-=-=-=-=-=-=-=
Score for this Scan:
No Hits Found above Threshold
Complete

Read Sequence:ENSMUSG00000029468  purinergic receptor P2X, ligand-gated ion channel, 7 [Source:MarkerSymbol;Acc:MGI:1339957](189 nt)
=-=-=-=-=-=-=-=-=-=-=-=-=-=-=-=-=-=-=-=-=-=-=-=-=-=-=-=-=-=-=-=
Performing Scan: mmu-miR-124 vs ENSMUSG00000029468
=-=-=-=-=-=-=-=-=-=-=-=-=-=-=-=-=-=-=-=-=-=-=-=-=-=-=-=-=-=-=-=
Score for this Scan:
No Hits Found above Threshold
Complete

Read Sequence:ENSMUSG00000021824  adaptor-related protein complex 3, mu 1 subunit [Source:MarkerSymbol;Acc:MGI:1929212](1793 nt)
=-=-=-=-=-=-=-=-=-=-=-=-=-=-=-=-=-=-=-=-=-=-=-=-=-=-=-=-=-=-=-=
Performing Scan: mmu-miR-124 vs ENSMUSG00000021824
=-=-=-=-=-=-=-=-=-=-=-=-=-=-=-=-=-=-=-=-=-=-=-=-=-=-=-=-=-=-=-=
Score for this Scan:
No Hits Found above Threshold
Complete

Read Sequence:ENSMUSG00000001507  integrin alpha 3 [Source:MarkerSymbol;Acc:MGI:96602](1132 nt)
=-=-=-=-=-=-=-=-=-=-=-=-=-=-=-=-=-=-=-=-=-=-=-=-=-=-=-=-=-=-=-=
Performing Scan: mmu-miR-124 vs ENSMUSG00000001507
=-=-=-=-=-=-=-=-=-=-=-=-=-=-=-=-=-=-=-=-=-=-=-=-=-=-=-=-=-=-=-=

   Forward:	Score: 117.000000  Q:2 to 21  R:547 to 570 Align Len (23) (60.87%) (73.91%)

   Query:    3' cCGU-AAGUGGC---GCACGGAAU 5'
                 |||  ||:|||   :| ||:|||
   Ref:      5' aGCAGGTCGCCGGAATGGGCTTTA 3'

   Energy:  -20.440001 kCal/Mol

Scores for this hit:
>mmu-miR-124	ENSMUSG00000001507	117.00	-20.44	0.00	2 21	547 570	23	60.87%	73.91%

Score for this Scan:
Seq1,Seq2,Tot Score,Tot Energy,Max Score,Max Energy,Strand,Len1,Len2,Positions
>>mmu-miR-124	ENSMUSG00000001507	117.00	-20.44	117.00	-20.44	759	20	1132	 546
Complete

Read Sequence:ENSMUSG00000032586  TRAF-interacting protein [Source:MarkerSymbol;Acc:MGI:1096377](429 nt)
=-=-=-=-=-=-=-=-=-=-=-=-=-=-=-=-=-=-=-=-=-=-=-=-=-=-=-=-=-=-=-=
Performing Scan: mmu-miR-124 vs ENSMUSG00000032586
=-=-=-=-=-=-=-=-=-=-=-=-=-=-=-=-=-=-=-=-=-=-=-=-=-=-=-=-=-=-=-=
Score for this Scan:
No Hits Found above Threshold
Complete

Read Sequence:ENSMUSG00000020330  hyaluronan mediated motility receptor (RHAMM) [Source:MarkerSymbol;Acc:MGI:104667](66 nt)
=-=-=-=-=-=-=-=-=-=-=-=-=-=-=-=-=-=-=-=-=-=-=-=-=-=-=-=-=-=-=-=
Performing Scan: mmu-miR-124 vs ENSMUSG00000020330
=-=-=-=-=-=-=-=-=-=-=-=-=-=-=-=-=-=-=-=-=-=-=-=-=-=-=-=-=-=-=-=
Score for this Scan:
No Hits Found above Threshold
Complete

Read Sequence:ENSMUSG00000064190  RIKEN cDNA C730034F03 gene [Source:MarkerSymbol;Acc:MGI:2441921](2874 nt)
=-=-=-=-=-=-=-=-=-=-=-=-=-=-=-=-=-=-=-=-=-=-=-=-=-=-=-=-=-=-=-=
Performing Scan: mmu-miR-124 vs ENSMUSG00000064190
=-=-=-=-=-=-=-=-=-=-=-=-=-=-=-=-=-=-=-=-=-=-=-=-=-=-=-=-=-=-=-=

   Forward:	Score: 90.000000  Q:1 to 21  R:1340 to 1374 Align Len (35) (45.71%) (48.57%)

   Query:    3' CCGUAAGUGGCG--------------C-ACGGAAU 5'
                ||||| | |:||              | || ||||
   Ref:      5' GGCATCCCCTGCTCCAGGCTGTGGGAGCTGGCTTA 3'

   Energy:  -20.400000 kCal/Mol

Scores for this hit:
>mmu-miR-124	ENSMUSG00000064190	90.00	-20.40	0.00	1 21	1340 1374	35	45.71%	48.57%

Score for this Scan:
Seq1,Seq2,Tot Score,Tot Energy,Max Score,Max Energy,Strand,Len1,Len2,Positions
>>mmu-miR-124	ENSMUSG00000064190	90.00	-20.40	90.00	-20.40	762	20	2874	 1339
Complete

Read Sequence:ENSMUSG00000009633  G0/G1 switch gene 2 [Source:MarkerSymbol;Acc:MGI:1316737](301 nt)
=-=-=-=-=-=-=-=-=-=-=-=-=-=-=-=-=-=-=-=-=-=-=-=-=-=-=-=-=-=-=-=
Performing Scan: mmu-miR-124 vs ENSMUSG00000009633
=-=-=-=-=-=-=-=-=-=-=-=-=-=-=-=-=-=-=-=-=-=-=-=-=-=-=-=-=-=-=-=
Score for this Scan:
No Hits Found above Threshold
Complete

Read Sequence:ENSMUSG00000032058  protein phosphatase 2 (formerly 2A), regulatory subunit A (PR 65), beta isoform [Source:MarkerSymbol;Acc:MGI:1920949](1481 nt)
=-=-=-=-=-=-=-=-=-=-=-=-=-=-=-=-=-=-=-=-=-=-=-=-=-=-=-=-=-=-=-=
Performing Scan: mmu-miR-124 vs ENSMUSG00000032058
=-=-=-=-=-=-=-=-=-=-=-=-=-=-=-=-=-=-=-=-=-=-=-=-=-=-=-=-=-=-=-=
Score for this Scan:
No Hits Found above Threshold
Complete

Read Sequence:ENSMUSG00000021277  Tnf receptor-associated factor 3 [Source:MarkerSymbol;Acc:MGI:108041](386 nt)
=-=-=-=-=-=-=-=-=-=-=-=-=-=-=-=-=-=-=-=-=-=-=-=-=-=-=-=-=-=-=-=
Performing Scan: mmu-miR-124 vs ENSMUSG00000021277
=-=-=-=-=-=-=-=-=-=-=-=-=-=-=-=-=-=-=-=-=-=-=-=-=-=-=-=-=-=-=-=
Score for this Scan:
No Hits Found above Threshold
Complete

Read Sequence:ENSMUSG00000015671  proteasome (prosome, macropain) subunit, alpha type 2 [Source:MarkerSymbol;Acc:MGI:104885](1904 nt)
=-=-=-=-=-=-=-=-=-=-=-=-=-=-=-=-=-=-=-=-=-=-=-=-=-=-=-=-=-=-=-=
Performing Scan: mmu-miR-124 vs ENSMUSG00000015671
=-=-=-=-=-=-=-=-=-=-=-=-=-=-=-=-=-=-=-=-=-=-=-=-=-=-=-=-=-=-=-=
Score for this Scan:
No Hits Found above Threshold
Complete

Read Sequence:ENSMUSG00000029701  RNA binding motif protein 28 [Source:MarkerSymbol;Acc:MGI:2655711](232 nt)
=-=-=-=-=-=-=-=-=-=-=-=-=-=-=-=-=-=-=-=-=-=-=-=-=-=-=-=-=-=-=-=
Performing Scan: mmu-miR-124 vs ENSMUSG00000029701
=-=-=-=-=-=-=-=-=-=-=-=-=-=-=-=-=-=-=-=-=-=-=-=-=-=-=-=-=-=-=-=
Score for this Scan:
No Hits Found above Threshold
Complete

Read Sequence:ENSMUSG00000022772  SUMO/sentrin specific peptidase 5 [Source:MarkerSymbol;Acc:MGI:2443596](919 nt)
=-=-=-=-=-=-=-=-=-=-=-=-=-=-=-=-=-=-=-=-=-=-=-=-=-=-=-=-=-=-=-=
Performing Scan: mmu-miR-124 vs ENSMUSG00000022772
=-=-=-=-=-=-=-=-=-=-=-=-=-=-=-=-=-=-=-=-=-=-=-=-=-=-=-=-=-=-=-=

   Forward:	Score: 131.000000  Q:1 to 18  R:635 to 656 Align Len (19) (63.16%) (73.68%)

   Query:    3' CCGU--AAGUGGCGCACGGaau 5'
                ||||   || ::| |||||   
   Ref:      5' GGCAGCGTCCTTGGGTGCCagt 3'

   Energy:  -20.059999 kCal/Mol

Scores for this hit:
>mmu-miR-124	ENSMUSG00000022772	131.00	-20.06	0.00	1 18	635 656	19	63.16%	73.68%

Score for this Scan:
Seq1,Seq2,Tot Score,Tot Energy,Max Score,Max Energy,Strand,Len1,Len2,Positions
>>mmu-miR-124	ENSMUSG00000022772	131.00	-20.06	131.00	-20.06	768	20	919	 634
Complete

Read Sequence:ENSMUSG00000027579  src-related kinase lacking C-terminal regulatory tyrosine and N-terminal myristylation sites [Source:MarkerSymbol;Acc:MGI:101865](624 nt)
=-=-=-=-=-=-=-=-=-=-=-=-=-=-=-=-=-=-=-=-=-=-=-=-=-=-=-=-=-=-=-=
Performing Scan: mmu-miR-124 vs ENSMUSG00000027579
=-=-=-=-=-=-=-=-=-=-=-=-=-=-=-=-=-=-=-=-=-=-=-=-=-=-=-=-=-=-=-=

   Forward:	Score: 139.000000  Q:1 to 19  R:138 to 168 Align Len (29) (58.62%) (58.62%)

   Query:    3' CC--GUAAGUG-----G--CG--CACGGAau 5'
                ||  | |||||     |  ||  ||||||  
   Ref:      5' GGCTCCTTCACTGACACAGGCTGGTGCCTac 3'

   Energy:  -21.280001 kCal/Mol

Scores for this hit:
>mmu-miR-124	ENSMUSG00000027579	139.00	-21.28	0.00	1 19	138 168	29	58.62%	58.62%

Score for this Scan:
Seq1,Seq2,Tot Score,Tot Energy,Max Score,Max Energy,Strand,Len1,Len2,Positions
>>mmu-miR-124	ENSMUSG00000027579	139.00	-21.28	139.00	-21.28	769	20	624	 137
Complete

Read Sequence:ENSMUSG00000021569  thyroid hormone receptor interactor 13 [Source:MarkerSymbol;Acc:MGI:1916966](784 nt)
=-=-=-=-=-=-=-=-=-=-=-=-=-=-=-=-=-=-=-=-=-=-=-=-=-=-=-=-=-=-=-=
Performing Scan: mmu-miR-124 vs ENSMUSG00000021569
=-=-=-=-=-=-=-=-=-=-=-=-=-=-=-=-=-=-=-=-=-=-=-=-=-=-=-=-=-=-=-=
Score for this Scan:
No Hits Found above Threshold
Complete

Read Sequence:ENSMUSG00000032966  FK506 binding protein 1a [Source:MarkerSymbol;Acc:MGI:95541](1104 nt)
=-=-=-=-=-=-=-=-=-=-=-=-=-=-=-=-=-=-=-=-=-=-=-=-=-=-=-=-=-=-=-=
Performing Scan: mmu-miR-124 vs ENSMUSG00000032966
=-=-=-=-=-=-=-=-=-=-=-=-=-=-=-=-=-=-=-=-=-=-=-=-=-=-=-=-=-=-=-=
Score for this Scan:
No Hits Found above Threshold
Complete

Read Sequence:ENSMUSG00000048251  B-cell leukemia/lymphoma 11B [Source:MarkerSymbol;Acc:MGI:1929913](1759 nt)
=-=-=-=-=-=-=-=-=-=-=-=-=-=-=-=-=-=-=-=-=-=-=-=-=-=-=-=-=-=-=-=
Performing Scan: mmu-miR-124 vs ENSMUSG00000048251
=-=-=-=-=-=-=-=-=-=-=-=-=-=-=-=-=-=-=-=-=-=-=-=-=-=-=-=-=-=-=-=

   Forward:	Score: 164.000000  Q:1 to 20  R:1592 to 1618 Align Len (26) (61.54%) (65.38%)

   Query:    3' CCGUAAGU-------GGCGCACGGAAu 5'
                | ||||||        :||||||||| 
   Ref:      5' GCCATTCAATTTGATGTGCGTGCCTTg 3'

   Energy:  -25.030001 kCal/Mol

Scores for this hit:
>mmu-miR-124	ENSMUSG00000048251	164.00	-25.03	0.00	1 20	1592 1618	26	61.54%	65.38%


   Forward:	Score: 123.000000  Q:1 to 19  R:11 to 30 Align Len (18) (66.67%) (77.78%)

   Query:    3' CCGUAAGUGGCGCACGGAau 5'
                || :  |||:|||||| |  
   Ref:      5' GGGGGACACTGCGTGCGTgc 3'

   Energy:  -22.620001 kCal/Mol

Scores for this hit:
>mmu-miR-124	ENSMUSG00000048251	123.00	-22.62	0.00	1 19	11 30	18	66.67%	77.78%

Score for this Scan:
Seq1,Seq2,Tot Score,Tot Energy,Max Score,Max Energy,Strand,Len1,Len2,Positions
>>mmu-miR-124	ENSMUSG00000048251	287.00	-47.65	164.00	-25.03	772	20	1759	 1591 10
Complete

Read Sequence:ENSMUSG00000034227  forkhead box J1 [Source:MarkerSymbol;Acc:MGI:1347474](1004 nt)
=-=-=-=-=-=-=-=-=-=-=-=-=-=-=-=-=-=-=-=-=-=-=-=-=-=-=-=-=-=-=-=
Performing Scan: mmu-miR-124 vs ENSMUSG00000034227
=-=-=-=-=-=-=-=-=-=-=-=-=-=-=-=-=-=-=-=-=-=-=-=-=-=-=-=-=-=-=-=
Score for this Scan:
No Hits Found above Threshold
Complete

Read Sequence:ENSMUSG00000050335  lectin, galactose binding, soluble 3 [Source:MarkerSymbol;Acc:MGI:96778](480 nt)
=-=-=-=-=-=-=-=-=-=-=-=-=-=-=-=-=-=-=-=-=-=-=-=-=-=-=-=-=-=-=-=
Performing Scan: mmu-miR-124 vs ENSMUSG00000050335
=-=-=-=-=-=-=-=-=-=-=-=-=-=-=-=-=-=-=-=-=-=-=-=-=-=-=-=-=-=-=-=

   Forward:	Score: 164.000000  Q:1 to 21  R:25 to 40 Align Len (20) (70.00%) (80.00%)

   Query:    3' CCGUAAGUGGCGCACGGAAU 5'
                |||   | |:|:||||||||
   Ref:      5' GGC---C-CTGTGTGCCTTA 3'

   Energy:  -22.200001 kCal/Mol

Scores for this hit:
>mmu-miR-124	ENSMUSG00000050335	164.00	-22.20	0.00	1 21	25 40	20	70.00%	80.00%

Score for this Scan:
Seq1,Seq2,Tot Score,Tot Energy,Max Score,Max Energy,Strand,Len1,Len2,Positions
>>mmu-miR-124	ENSMUSG00000050335	164.00	-22.20	164.00	-22.20	774	20	480	 24
Complete

Read Sequence:ENSMUSG00000045107  RIKEN cDNA 1810063B07 gene [Source:MarkerSymbol;Acc:MGI:1914759](1628 nt)
=-=-=-=-=-=-=-=-=-=-=-=-=-=-=-=-=-=-=-=-=-=-=-=-=-=-=-=-=-=-=-=
Performing Scan: mmu-miR-124 vs ENSMUSG00000045107
=-=-=-=-=-=-=-=-=-=-=-=-=-=-=-=-=-=-=-=-=-=-=-=-=-=-=-=-=-=-=-=
Score for this Scan:
No Hits Found above Threshold
Complete

Read Sequence:ENSMUSG00000033278  protein tyrosine phosphatase, receptor type, M [Source:MarkerSymbol;Acc:MGI:102694](370 nt)
=-=-=-=-=-=-=-=-=-=-=-=-=-=-=-=-=-=-=-=-=-=-=-=-=-=-=-=-=-=-=-=
Performing Scan: mmu-miR-124 vs ENSMUSG00000033278
=-=-=-=-=-=-=-=-=-=-=-=-=-=-=-=-=-=-=-=-=-=-=-=-=-=-=-=-=-=-=-=
Score for this Scan:
No Hits Found above Threshold
Complete

Read Sequence:ENSMUSG00000006818  superoxide dismutase 2, mitochondrial [Source:MarkerSymbol;Acc:MGI:98352](2948 nt)
=-=-=-=-=-=-=-=-=-=-=-=-=-=-=-=-=-=-=-=-=-=-=-=-=-=-=-=-=-=-=-=
Performing Scan: mmu-miR-124 vs ENSMUSG00000006818
=-=-=-=-=-=-=-=-=-=-=-=-=-=-=-=-=-=-=-=-=-=-=-=-=-=-=-=-=-=-=-=
Score for this Scan:
No Hits Found above Threshold
Complete

Read Sequence:ENSMUSG00000070923  kelch-like 9 (Drosophila) [Source:MarkerSymbol;Acc:MGI:2180122](26 nt)
=-=-=-=-=-=-=-=-=-=-=-=-=-=-=-=-=-=-=-=-=-=-=-=-=-=-=-=-=-=-=-=
Performing Scan: mmu-miR-124 vs ENSMUSG00000070923
=-=-=-=-=-=-=-=-=-=-=-=-=-=-=-=-=-=-=-=-=-=-=-=-=-=-=-=-=-=-=-=
Score for this Scan:
No Hits Found above Threshold
Complete

Read Sequence:ENSMUSG00000027335  adrenergic receptor, alpha 1d [Source:MarkerSymbol;Acc:MGI:106673](95 nt)
=-=-=-=-=-=-=-=-=-=-=-=-=-=-=-=-=-=-=-=-=-=-=-=-=-=-=-=-=-=-=-=
Performing Scan: mmu-miR-124 vs ENSMUSG00000027335
=-=-=-=-=-=-=-=-=-=-=-=-=-=-=-=-=-=-=-=-=-=-=-=-=-=-=-=-=-=-=-=
Score for this Scan:
No Hits Found above Threshold
Complete

Read Sequence:ENSMUSG00000064181  RAB3A interacting protein [Source:MarkerSymbol;Acc:MGI:105933](1252 nt)
=-=-=-=-=-=-=-=-=-=-=-=-=-=-=-=-=-=-=-=-=-=-=-=-=-=-=-=-=-=-=-=
Performing Scan: mmu-miR-124 vs ENSMUSG00000064181
=-=-=-=-=-=-=-=-=-=-=-=-=-=-=-=-=-=-=-=-=-=-=-=-=-=-=-=-=-=-=-=
Score for this Scan:
No Hits Found above Threshold
Complete

Read Sequence:ENSMUSG00000026761  origin recognition complex, subunit 4-like (S. cerevisiae) [Source:MarkerSymbol;Acc:MGI:1347043](599 nt)
=-=-=-=-=-=-=-=-=-=-=-=-=-=-=-=-=-=-=-=-=-=-=-=-=-=-=-=-=-=-=-=
Performing Scan: mmu-miR-124 vs ENSMUSG00000026761
=-=-=-=-=-=-=-=-=-=-=-=-=-=-=-=-=-=-=-=-=-=-=-=-=-=-=-=-=-=-=-=

   Forward:	Score: 150.000000  Q:5 to 19  R:131 to 151 Align Len (15) (80.00%) (93.33%)

   Query:    3' ccguAAGUGGCG-CACGGAau 5'
                    ||:||:|| ||||||  
   Ref:      5' tctgTTTACTGCTGTGCCTgc 3'

   Energy:  -21.530001 kCal/Mol

Scores for this hit:
>mmu-miR-124	ENSMUSG00000026761	150.00	-21.53	0.00	5 19	131 151	15	80.00%	93.33%

Score for this Scan:
Seq1,Seq2,Tot Score,Tot Energy,Max Score,Max Energy,Strand,Len1,Len2,Positions
>>mmu-miR-124	ENSMUSG00000026761	150.00	-21.53	150.00	-21.53	781	20	599	 130
Complete

Read Sequence:ENSMUSG00000031980  angiotensinogen (serpin peptidase inhibitor, clade A, member 8) [Source:MarkerSymbol;Acc:MGI:87963](342 nt)
=-=-=-=-=-=-=-=-=-=-=-=-=-=-=-=-=-=-=-=-=-=-=-=-=-=-=-=-=-=-=-=
Performing Scan: mmu-miR-124 vs ENSMUSG00000031980
=-=-=-=-=-=-=-=-=-=-=-=-=-=-=-=-=-=-=-=-=-=-=-=-=-=-=-=-=-=-=-=
Score for this Scan:
No Hits Found above Threshold
Complete

Read Sequence:ENSMUSG00000022677  RIKEN cDNA 0610037P05 gene [Source:MarkerSymbol;Acc:MGI:1913336](886 nt)
=-=-=-=-=-=-=-=-=-=-=-=-=-=-=-=-=-=-=-=-=-=-=-=-=-=-=-=-=-=-=-=
Performing Scan: mmu-miR-124 vs ENSMUSG00000022677
=-=-=-=-=-=-=-=-=-=-=-=-=-=-=-=-=-=-=-=-=-=-=-=-=-=-=-=-=-=-=-=
Score for this Scan:
No Hits Found above Threshold
Complete

Read Sequence:ENSMUSG00000050010  RIKEN cDNA D830007B15 gene [Source:MarkerSymbol;Acc:MGI:3041225](2412 nt)
=-=-=-=-=-=-=-=-=-=-=-=-=-=-=-=-=-=-=-=-=-=-=-=-=-=-=-=-=-=-=-=
Performing Scan: mmu-miR-124 vs ENSMUSG00000050010
=-=-=-=-=-=-=-=-=-=-=-=-=-=-=-=-=-=-=-=-=-=-=-=-=-=-=-=-=-=-=-=
Score for this Scan:
No Hits Found above Threshold
Complete

Read Sequence:ENSMUSG00000022475  histone deacetylase 7A [Source:MarkerSymbol;Acc:MGI:1891835](54 nt)
=-=-=-=-=-=-=-=-=-=-=-=-=-=-=-=-=-=-=-=-=-=-=-=-=-=-=-=-=-=-=-=
Performing Scan: mmu-miR-124 vs ENSMUSG00000022475
=-=-=-=-=-=-=-=-=-=-=-=-=-=-=-=-=-=-=-=-=-=-=-=-=-=-=-=-=-=-=-=
Score for this Scan:
No Hits Found above Threshold
Complete

Read Sequence:ENSMUSG00000029633  RIKEN cDNA 0610010K06 gene [Source:MarkerSymbol;Acc:MGI:1918928](2030 nt)
=-=-=-=-=-=-=-=-=-=-=-=-=-=-=-=-=-=-=-=-=-=-=-=-=-=-=-=-=-=-=-=
Performing Scan: mmu-miR-124 vs ENSMUSG00000029633
=-=-=-=-=-=-=-=-=-=-=-=-=-=-=-=-=-=-=-=-=-=-=-=-=-=-=-=-=-=-=-=
Score for this Scan:
No Hits Found above Threshold
Complete

Read Sequence:ENSMUSG00000029918  mitochondrial ribosomal protein S33 [Source:MarkerSymbol;Acc:MGI:1338046](635 nt)
=-=-=-=-=-=-=-=-=-=-=-=-=-=-=-=-=-=-=-=-=-=-=-=-=-=-=-=-=-=-=-=
Performing Scan: mmu-miR-124 vs ENSMUSG00000029918
=-=-=-=-=-=-=-=-=-=-=-=-=-=-=-=-=-=-=-=-=-=-=-=-=-=-=-=-=-=-=-=
Score for this Scan:
No Hits Found above Threshold
Complete

Read Sequence:ENSMUSG00000071235  RIKEN cDNA 7420416P09 gene [Source:MarkerSymbol;Acc:MGI:3588197](755 nt)
=-=-=-=-=-=-=-=-=-=-=-=-=-=-=-=-=-=-=-=-=-=-=-=-=-=-=-=-=-=-=-=
Performing Scan: mmu-miR-124 vs ENSMUSG00000071235
=-=-=-=-=-=-=-=-=-=-=-=-=-=-=-=-=-=-=-=-=-=-=-=-=-=-=-=-=-=-=-=
Score for this Scan:
No Hits Found above Threshold
Complete

Read Sequence:ENSMUSG00000042793  leucine-rich repeat-containing G protein-coupled receptor 6 [Source:MarkerSymbol;Acc:MGI:2441805](583 nt)
=-=-=-=-=-=-=-=-=-=-=-=-=-=-=-=-=-=-=-=-=-=-=-=-=-=-=-=-=-=-=-=
Performing Scan: mmu-miR-124 vs ENSMUSG00000042793
=-=-=-=-=-=-=-=-=-=-=-=-=-=-=-=-=-=-=-=-=-=-=-=-=-=-=-=-=-=-=-=
Score for this Scan:
No Hits Found above Threshold
Complete

Read Sequence:ENSMUSG00000023991  forkhead box P4 [Source:MarkerSymbol;Acc:MGI:1921373](881 nt)
=-=-=-=-=-=-=-=-=-=-=-=-=-=-=-=-=-=-=-=-=-=-=-=-=-=-=-=-=-=-=-=
Performing Scan: mmu-miR-124 vs ENSMUSG00000023991
=-=-=-=-=-=-=-=-=-=-=-=-=-=-=-=-=-=-=-=-=-=-=-=-=-=-=-=-=-=-=-=
Score for this Scan:
No Hits Found above Threshold
Complete

Read Sequence:ENSMUSG00000074037  melanocortin 1 receptor [Source:MarkerSymbol;Acc:MGI:99456](299 nt)
=-=-=-=-=-=-=-=-=-=-=-=-=-=-=-=-=-=-=-=-=-=-=-=-=-=-=-=-=-=-=-=
Performing Scan: mmu-miR-124 vs ENSMUSG00000074037
=-=-=-=-=-=-=-=-=-=-=-=-=-=-=-=-=-=-=-=-=-=-=-=-=-=-=-=-=-=-=-=
Score for this Scan:
No Hits Found above Threshold
Complete

Read Sequence:ENSMUSG00000025332  jumonji, AT rich interactive domain 1C (Rbp2 like) [Source:MarkerSymbol;Acc:MGI:99781](722 nt)
=-=-=-=-=-=-=-=-=-=-=-=-=-=-=-=-=-=-=-=-=-=-=-=-=-=-=-=-=-=-=-=
Performing Scan: mmu-miR-124 vs ENSMUSG00000025332
=-=-=-=-=-=-=-=-=-=-=-=-=-=-=-=-=-=-=-=-=-=-=-=-=-=-=-=-=-=-=-=
Score for this Scan:
No Hits Found above Threshold
Complete

Read Sequence:ENSMUSG00000040195  cDNA sequence BC030440 [Source:MarkerSymbol;Acc:MGI:2446113](4654 nt)
=-=-=-=-=-=-=-=-=-=-=-=-=-=-=-=-=-=-=-=-=-=-=-=-=-=-=-=-=-=-=-=
Performing Scan: mmu-miR-124 vs ENSMUSG00000040195
=-=-=-=-=-=-=-=-=-=-=-=-=-=-=-=-=-=-=-=-=-=-=-=-=-=-=-=-=-=-=-=

   Forward:	Score: 136.000000  Q:3 to 20  R:848 to 866 Align Len (17) (76.47%) (88.24%)

   Query:    3' ccGUAAGUGGCGCACGGAAu 5'
                  ||||::|||  |||||| 
   Ref:      5' ctCATTTGCCG-CTGCCTTc 3'

   Energy:  -22.600000 kCal/Mol

Scores for this hit:
>mmu-miR-124	ENSMUSG00000040195	136.00	-22.60	0.00	3 20	848 866	17	76.47%	88.24%


   Forward:	Score: 134.000000  Q:1 to 18  R:2930 to 2951 Align Len (19) (63.16%) (78.95%)

   Query:    3' CCGUA--AGUGGCGCACGGaau 5'
                | |||   |:|:|:|||||   
   Ref:      5' GCCATGAGCGCTGTGTGCCagc 3'

   Energy:  -22.299999 kCal/Mol

Scores for this hit:
>mmu-miR-124	ENSMUSG00000040195	134.00	-22.30	0.00	1 18	2930 2951	19	63.16%	78.95%

Score for this Scan:
Seq1,Seq2,Tot Score,Tot Energy,Max Score,Max Energy,Strand,Len1,Len2,Positions
>>mmu-miR-124	ENSMUSG00000040195	270.00	-44.90	136.00	-22.60	793	20	4654	 847 2929
Complete

Read Sequence:ENSMUSG00000024346  prefoldin 1 [Source:MarkerSymbol;Acc:MGI:1914449](698 nt)
=-=-=-=-=-=-=-=-=-=-=-=-=-=-=-=-=-=-=-=-=-=-=-=-=-=-=-=-=-=-=-=
Performing Scan: mmu-miR-124 vs ENSMUSG00000024346
=-=-=-=-=-=-=-=-=-=-=-=-=-=-=-=-=-=-=-=-=-=-=-=-=-=-=-=-=-=-=-=
Score for this Scan:
No Hits Found above Threshold
Complete

Read Sequence:ENSMUSG00000033066  growth arrest specific 7 [Source:MarkerSymbol;Acc:MGI:1202388](1523 nt)
=-=-=-=-=-=-=-=-=-=-=-=-=-=-=-=-=-=-=-=-=-=-=-=-=-=-=-=-=-=-=-=
Performing Scan: mmu-miR-124 vs ENSMUSG00000033066
=-=-=-=-=-=-=-=-=-=-=-=-=-=-=-=-=-=-=-=-=-=-=-=-=-=-=-=-=-=-=-=
Score for this Scan:
No Hits Found above Threshold
Complete

Read Sequence:ENSMUSG00000028848  ATP binding domain 1 family, member B [Source:MarkerSymbol;Acc:MGI:2140368](339 nt)
=-=-=-=-=-=-=-=-=-=-=-=-=-=-=-=-=-=-=-=-=-=-=-=-=-=-=-=-=-=-=-=
Performing Scan: mmu-miR-124 vs ENSMUSG00000028848
=-=-=-=-=-=-=-=-=-=-=-=-=-=-=-=-=-=-=-=-=-=-=-=-=-=-=-=-=-=-=-=
Score for this Scan:
No Hits Found above Threshold
Complete

Read Sequence:ENSMUSG00000026347  transmembrane protein 163 [Source:MarkerSymbol;Acc:MGI:1919410](1412 nt)
=-=-=-=-=-=-=-=-=-=-=-=-=-=-=-=-=-=-=-=-=-=-=-=-=-=-=-=-=-=-=-=
Performing Scan: mmu-miR-124 vs ENSMUSG00000026347
=-=-=-=-=-=-=-=-=-=-=-=-=-=-=-=-=-=-=-=-=-=-=-=-=-=-=-=-=-=-=-=
Score for this Scan:
No Hits Found above Threshold
Complete

Read Sequence:ENSMUSG00000022378  RIKEN cDNA 0910001A06 gene [Source:MarkerSymbol;Acc:MGI:1923520](2519 nt)
=-=-=-=-=-=-=-=-=-=-=-=-=-=-=-=-=-=-=-=-=-=-=-=-=-=-=-=-=-=-=-=
Performing Scan: mmu-miR-124 vs ENSMUSG00000022378
=-=-=-=-=-=-=-=-=-=-=-=-=-=-=-=-=-=-=-=-=-=-=-=-=-=-=-=-=-=-=-=
Score for this Scan:
No Hits Found above Threshold
Complete

Read Sequence:ENSMUSG00000027300  U box domain containing 5 [Source:MarkerSymbol;Acc:MGI:2154658](474 nt)
=-=-=-=-=-=-=-=-=-=-=-=-=-=-=-=-=-=-=-=-=-=-=-=-=-=-=-=-=-=-=-=
Performing Scan: mmu-miR-124 vs ENSMUSG00000027300
=-=-=-=-=-=-=-=-=-=-=-=-=-=-=-=-=-=-=-=-=-=-=-=-=-=-=-=-=-=-=-=
Score for this Scan:
No Hits Found above Threshold
Complete

Read Sequence:ENSMUSG00000019189  RIKEN cDNA 3732413I11 gene [Source:MarkerSymbol;Acc:MGI:1921565](1231 nt)
=-=-=-=-=-=-=-=-=-=-=-=-=-=-=-=-=-=-=-=-=-=-=-=-=-=-=-=-=-=-=-=
Performing Scan: mmu-miR-124 vs ENSMUSG00000019189
=-=-=-=-=-=-=-=-=-=-=-=-=-=-=-=-=-=-=-=-=-=-=-=-=-=-=-=-=-=-=-=
Score for this Scan:
No Hits Found above Threshold
Complete

Read Sequence:ENSMUSG00000047187  RAB2, member RAS oncogene family [Source:MarkerSymbol;Acc:MGI:1928750](1275 nt)
=-=-=-=-=-=-=-=-=-=-=-=-=-=-=-=-=-=-=-=-=-=-=-=-=-=-=-=-=-=-=-=
Performing Scan: mmu-miR-124 vs ENSMUSG00000047187
=-=-=-=-=-=-=-=-=-=-=-=-=-=-=-=-=-=-=-=-=-=-=-=-=-=-=-=-=-=-=-=
Score for this Scan:
No Hits Found above Threshold
Complete

Read Sequence:ENSMUSG00000021694  excision repaiross-complementing rodent repair deficiency, complementation group 8 [Source:MarkerSymbol;Acc:MGI:1919241](387 nt)
=-=-=-=-=-=-=-=-=-=-=-=-=-=-=-=-=-=-=-=-=-=-=-=-=-=-=-=-=-=-=-=
Performing Scan: mmu-miR-124 vs ENSMUSG00000021694
=-=-=-=-=-=-=-=-=-=-=-=-=-=-=-=-=-=-=-=-=-=-=-=-=-=-=-=-=-=-=-=

   Forward:	Score: 148.000000  Q:1 to 21  R:312 to 334 Align Len (23) (65.22%) (78.26%)

   Query:    3' CCGU---AAGUGGCGCACGGAAU 5'
                || |   ||| |:|:||||:|||
   Ref:      5' GGGATATTTCCCTGTGTGCTTTA 3'

   Energy:  -22.629999 kCal/Mol

Scores for this hit:
>mmu-miR-124	ENSMUSG00000021694	148.00	-22.63	0.00	1 21	312 334	23	65.22%	78.26%

Score for this Scan:
Seq1,Seq2,Tot Score,Tot Energy,Max Score,Max Energy,Strand,Len1,Len2,Positions
>>mmu-miR-124	ENSMUSG00000021694	148.00	-22.63	148.00	-22.63	802	20	387	 311
Complete

Read Sequence:ENSMUSG00000048550  threonine synthase-like 1 (bacterial) [Source:MarkerSymbol;Acc:MGI:2139347](628 nt)
=-=-=-=-=-=-=-=-=-=-=-=-=-=-=-=-=-=-=-=-=-=-=-=-=-=-=-=-=-=-=-=
Performing Scan: mmu-miR-124 vs ENSMUSG00000048550
=-=-=-=-=-=-=-=-=-=-=-=-=-=-=-=-=-=-=-=-=-=-=-=-=-=-=-=-=-=-=-=
Score for this Scan:
No Hits Found above Threshold
Complete

Read Sequence:ENSMUSG00000043659  neuropeptide S receptor 1 [Source:MarkerSymbol;Acc:MGI:2441738](2585 nt)
=-=-=-=-=-=-=-=-=-=-=-=-=-=-=-=-=-=-=-=-=-=-=-=-=-=-=-=-=-=-=-=
Performing Scan: mmu-miR-124 vs ENSMUSG00000043659
=-=-=-=-=-=-=-=-=-=-=-=-=-=-=-=-=-=-=-=-=-=-=-=-=-=-=-=-=-=-=-=
Score for this Scan:
No Hits Found above Threshold
Complete

Read Sequence:ENSMUSG00000039531  RIKEN cDNA 2700019D07 gene [Source:MarkerSymbol;Acc:MGI:1919830](912 nt)
=-=-=-=-=-=-=-=-=-=-=-=-=-=-=-=-=-=-=-=-=-=-=-=-=-=-=-=-=-=-=-=
Performing Scan: mmu-miR-124 vs ENSMUSG00000039531
=-=-=-=-=-=-=-=-=-=-=-=-=-=-=-=-=-=-=-=-=-=-=-=-=-=-=-=-=-=-=-=
Score for this Scan:
No Hits Found above Threshold
Complete

Read Sequence:ENSMUSG00000033031  RIKEN cDNA C330027C09 gene [Source:MarkerSymbol;Acc:MGI:2146335](1157 nt)
=-=-=-=-=-=-=-=-=-=-=-=-=-=-=-=-=-=-=-=-=-=-=-=-=-=-=-=-=-=-=-=
Performing Scan: mmu-miR-124 vs ENSMUSG00000033031
=-=-=-=-=-=-=-=-=-=-=-=-=-=-=-=-=-=-=-=-=-=-=-=-=-=-=-=-=-=-=-=
Score for this Scan:
No Hits Found above Threshold
Complete

Read Sequence:ENSMUSG00000060420  vomeronasal 1 receptor, D4 [Source:MarkerSymbol;Acc:MGI:3033473](375 nt)
=-=-=-=-=-=-=-=-=-=-=-=-=-=-=-=-=-=-=-=-=-=-=-=-=-=-=-=-=-=-=-=
Performing Scan: mmu-miR-124 vs ENSMUSG00000060420
=-=-=-=-=-=-=-=-=-=-=-=-=-=-=-=-=-=-=-=-=-=-=-=-=-=-=-=-=-=-=-=
Score for this Scan:
No Hits Found above Threshold
Complete

Read Sequence:ENSMUSG00000024292  cytochrome P450, family 4, subfamily f, polypeptide 14 [Source:MarkerSymbol;Acc:MGI:1927669](428 nt)
=-=-=-=-=-=-=-=-=-=-=-=-=-=-=-=-=-=-=-=-=-=-=-=-=-=-=-=-=-=-=-=
Performing Scan: mmu-miR-124 vs ENSMUSG00000024292
=-=-=-=-=-=-=-=-=-=-=-=-=-=-=-=-=-=-=-=-=-=-=-=-=-=-=-=-=-=-=-=
Score for this Scan:
No Hits Found above Threshold
Complete

Read Sequence:ENSMUSG00000027505  RIKEN cDNA 1700029J11 gene [Source:MarkerSymbol;Acc:MGI:1923676](75 nt)
=-=-=-=-=-=-=-=-=-=-=-=-=-=-=-=-=-=-=-=-=-=-=-=-=-=-=-=-=-=-=-=
Performing Scan: mmu-miR-124 vs ENSMUSG00000027505
=-=-=-=-=-=-=-=-=-=-=-=-=-=-=-=-=-=-=-=-=-=-=-=-=-=-=-=-=-=-=-=
Score for this Scan:
No Hits Found above Threshold
Complete

Read Sequence:ENSMUSG00000032637  ataxin 2-like [Source:MarkerSymbol;Acc:MGI:2446242](458 nt)
=-=-=-=-=-=-=-=-=-=-=-=-=-=-=-=-=-=-=-=-=-=-=-=-=-=-=-=-=-=-=-=
Performing Scan: mmu-miR-124 vs ENSMUSG00000032637
=-=-=-=-=-=-=-=-=-=-=-=-=-=-=-=-=-=-=-=-=-=-=-=-=-=-=-=-=-=-=-=
Score for this Scan:
No Hits Found above Threshold
Complete

Read Sequence:ENSMUSG00000028692  aldo-keto reductase family 1, member A4 (aldehyde reductase) [Source:MarkerSymbol;Acc:MGI:1929955](96 nt)
=-=-=-=-=-=-=-=-=-=-=-=-=-=-=-=-=-=-=-=-=-=-=-=-=-=-=-=-=-=-=-=
Performing Scan: mmu-miR-124 vs ENSMUSG00000028692
=-=-=-=-=-=-=-=-=-=-=-=-=-=-=-=-=-=-=-=-=-=-=-=-=-=-=-=-=-=-=-=
Score for this Scan:
No Hits Found above Threshold
Complete

Read Sequence:ENSMUSG00000035399  RIKEN cDNA 3230401D17 gene [Source:MarkerSymbol;Acc:MGI:1913930](576 nt)
=-=-=-=-=-=-=-=-=-=-=-=-=-=-=-=-=-=-=-=-=-=-=-=-=-=-=-=-=-=-=-=
Performing Scan: mmu-miR-124 vs ENSMUSG00000035399
=-=-=-=-=-=-=-=-=-=-=-=-=-=-=-=-=-=-=-=-=-=-=-=-=-=-=-=-=-=-=-=
Score for this Scan:
No Hits Found above Threshold
Complete

Read Sequence:ENSMUSG00000073079  signal recognition particle 54 [Source:MarkerSymbol;Acc:MGI:1346087](792 nt)
=-=-=-=-=-=-=-=-=-=-=-=-=-=-=-=-=-=-=-=-=-=-=-=-=-=-=-=-=-=-=-=
Performing Scan: mmu-miR-124 vs ENSMUSG00000073079
=-=-=-=-=-=-=-=-=-=-=-=-=-=-=-=-=-=-=-=-=-=-=-=-=-=-=-=-=-=-=-=
Score for this Scan:
No Hits Found above Threshold
Complete

Read Sequence:ENSMUSG00000002617  zinc finger protein 40 [Source:MarkerSymbol;Acc:MGI:99185](1224 nt)
=-=-=-=-=-=-=-=-=-=-=-=-=-=-=-=-=-=-=-=-=-=-=-=-=-=-=-=-=-=-=-=
Performing Scan: mmu-miR-124 vs ENSMUSG00000002617
=-=-=-=-=-=-=-=-=-=-=-=-=-=-=-=-=-=-=-=-=-=-=-=-=-=-=-=-=-=-=-=
Score for this Scan:
No Hits Found above Threshold
Complete

Read Sequence:ENSMUSG00000024151  mutS homolog 2 (E. coli) [Source:MarkerSymbol;Acc:MGI:101816](208 nt)
=-=-=-=-=-=-=-=-=-=-=-=-=-=-=-=-=-=-=-=-=-=-=-=-=-=-=-=-=-=-=-=
Performing Scan: mmu-miR-124 vs ENSMUSG00000024151
=-=-=-=-=-=-=-=-=-=-=-=-=-=-=-=-=-=-=-=-=-=-=-=-=-=-=-=-=-=-=-=
Score for this Scan:
No Hits Found above Threshold
Complete

Read Sequence:ENSMUSG00000017692  rhomboid, veinlet-like 3 (Drosophila) [Source:MarkerSymbol;Acc:MGI:2179276](2272 nt)
=-=-=-=-=-=-=-=-=-=-=-=-=-=-=-=-=-=-=-=-=-=-=-=-=-=-=-=-=-=-=-=
Performing Scan: mmu-miR-124 vs ENSMUSG00000017692
=-=-=-=-=-=-=-=-=-=-=-=-=-=-=-=-=-=-=-=-=-=-=-=-=-=-=-=-=-=-=-=
Score for this Scan:
No Hits Found above Threshold
Complete

Read Sequence:ENSMUSG00000025086  TruB pseudouridine (psi) synthase homolog 1 (E. coli) [Source:MarkerSymbol;Acc:MGI:1919383](660 nt)
=-=-=-=-=-=-=-=-=-=-=-=-=-=-=-=-=-=-=-=-=-=-=-=-=-=-=-=-=-=-=-=
Performing Scan: mmu-miR-124 vs ENSMUSG00000025086
=-=-=-=-=-=-=-=-=-=-=-=-=-=-=-=-=-=-=-=-=-=-=-=-=-=-=-=-=-=-=-=
Score for this Scan:
No Hits Found above Threshold
Complete

Read Sequence:ENSMUSG00000035349  melanoma inhibitory activity 2 [Source:MarkerSymbol;Acc:MGI:2159614](74 nt)
=-=-=-=-=-=-=-=-=-=-=-=-=-=-=-=-=-=-=-=-=-=-=-=-=-=-=-=-=-=-=-=
Performing Scan: mmu-miR-124 vs ENSMUSG00000035349
=-=-=-=-=-=-=-=-=-=-=-=-=-=-=-=-=-=-=-=-=-=-=-=-=-=-=-=-=-=-=-=
Score for this Scan:
No Hits Found above Threshold
Complete

Read Sequence:ENSMUSG00000039810  zinc finger CCCH type containing 10 [Source:MarkerSymbol;Acc:MGI:2143670](2216 nt)
=-=-=-=-=-=-=-=-=-=-=-=-=-=-=-=-=-=-=-=-=-=-=-=-=-=-=-=-=-=-=-=
Performing Scan: mmu-miR-124 vs ENSMUSG00000039810
=-=-=-=-=-=-=-=-=-=-=-=-=-=-=-=-=-=-=-=-=-=-=-=-=-=-=-=-=-=-=-=
Score for this Scan:
No Hits Found above Threshold
Complete

Read Sequence:ENSMUSG00000048200  EF-hand calcium binding domain 4A [Source:MarkerSymbol;Acc:MGI:2446129](389 nt)
=-=-=-=-=-=-=-=-=-=-=-=-=-=-=-=-=-=-=-=-=-=-=-=-=-=-=-=-=-=-=-=
Performing Scan: mmu-miR-124 vs ENSMUSG00000048200
=-=-=-=-=-=-=-=-=-=-=-=-=-=-=-=-=-=-=-=-=-=-=-=-=-=-=-=-=-=-=-=
Score for this Scan:
No Hits Found above Threshold
Complete

Read Sequence:ENSMUSG00000038301  sorting nexin 10 [Source:MarkerSymbol;Acc:MGI:1919232](1708 nt)
=-=-=-=-=-=-=-=-=-=-=-=-=-=-=-=-=-=-=-=-=-=-=-=-=-=-=-=-=-=-=-=
Performing Scan: mmu-miR-124 vs ENSMUSG00000038301
=-=-=-=-=-=-=-=-=-=-=-=-=-=-=-=-=-=-=-=-=-=-=-=-=-=-=-=-=-=-=-=
Score for this Scan:
No Hits Found above Threshold
Complete

Read Sequence:ENSMUSG00000041390  MyoD family inhibitor domain containing [Source:MarkerSymbol;Acc:MGI:104611](2300 nt)
=-=-=-=-=-=-=-=-=-=-=-=-=-=-=-=-=-=-=-=-=-=-=-=-=-=-=-=-=-=-=-=
Performing Scan: mmu-miR-124 vs ENSMUSG00000041390
=-=-=-=-=-=-=-=-=-=-=-=-=-=-=-=-=-=-=-=-=-=-=-=-=-=-=-=-=-=-=-=

   Forward:	Score: 140.000000  Q:1 to 20  R:1572 to 1592 Align Len (21) (66.67%) (76.19%)

   Query:    3' CCGU--AAGUGGCGCACGGAAu 5'
                |||:   |||||  |||:||| 
   Ref:      5' GGCGACATCACC-AGTGTCTTt 3'

   Energy:  -21.330000 kCal/Mol

Scores for this hit:
>mmu-miR-124	ENSMUSG00000041390	140.00	-21.33	0.00	1 20	1572 1592	21	66.67%	76.19%

Score for this Scan:
Seq1,Seq2,Tot Score,Tot Energy,Max Score,Max Energy,Strand,Len1,Len2,Positions
>>mmu-miR-124	ENSMUSG00000041390	140.00	-21.33	140.00	-21.33	822	20	2300	 1571
Complete

Read Sequence:ENSMUSG00000020823  SEC14-like 1 (S. cerevisiae) [Source:MarkerSymbol;Acc:MGI:1921386](496 nt)
=-=-=-=-=-=-=-=-=-=-=-=-=-=-=-=-=-=-=-=-=-=-=-=-=-=-=-=-=-=-=-=
Performing Scan: mmu-miR-124 vs ENSMUSG00000020823
=-=-=-=-=-=-=-=-=-=-=-=-=-=-=-=-=-=-=-=-=-=-=-=-=-=-=-=-=-=-=-=
Score for this Scan:
No Hits Found above Threshold
Complete

Read Sequence:ENSMUSG00000040506  RIKEN cDNA D030051N19 gene [Source:MarkerSymbol;Acc:MGI:2443564](1880 nt)
=-=-=-=-=-=-=-=-=-=-=-=-=-=-=-=-=-=-=-=-=-=-=-=-=-=-=-=-=-=-=-=
Performing Scan: mmu-miR-124 vs ENSMUSG00000040506
=-=-=-=-=-=-=-=-=-=-=-=-=-=-=-=-=-=-=-=-=-=-=-=-=-=-=-=-=-=-=-=

   Forward:	Score: 98.000000  Q:2 to 18  R:514 to 534 Align Len (17) (82.35%) (82.35%)

   Query:    3' cCGUAAGUGGCG-CACGGaau 5'
                 ||||||||||| |  ||   
   Ref:      5' cGCATTCACCGCAGCTCCcag 3'

   Energy:  -22.040001 kCal/Mol

Scores for this hit:
>mmu-miR-124	ENSMUSG00000040506	98.00	-22.04	0.00	2 18	514 534	17	82.35%	82.35%

Score for this Scan:
Seq1,Seq2,Tot Score,Tot Energy,Max Score,Max Energy,Strand,Len1,Len2,Positions
>>mmu-miR-124	ENSMUSG00000040506	98.00	-22.04	98.00	-22.04	824	20	1880	 513
Complete

Read Sequence:ENSMUSG00000022216  proteasome (prosome, macropain) 28 subunit, alpha [Source:MarkerSymbol;Acc:MGI:1096367](156 nt)
=-=-=-=-=-=-=-=-=-=-=-=-=-=-=-=-=-=-=-=-=-=-=-=-=-=-=-=-=-=-=-=
Performing Scan: mmu-miR-124 vs ENSMUSG00000022216
=-=-=-=-=-=-=-=-=-=-=-=-=-=-=-=-=-=-=-=-=-=-=-=-=-=-=-=-=-=-=-=
Score for this Scan:
No Hits Found above Threshold
Complete

Read Sequence:ENSMUSG00000051207  MAS-related GPR, member D [Source:MarkerSymbol;Acc:MGI:3033142](1727 nt)
=-=-=-=-=-=-=-=-=-=-=-=-=-=-=-=-=-=-=-=-=-=-=-=-=-=-=-=-=-=-=-=
Performing Scan: mmu-miR-124 vs ENSMUSG00000051207
=-=-=-=-=-=-=-=-=-=-=-=-=-=-=-=-=-=-=-=-=-=-=-=-=-=-=-=-=-=-=-=
Score for this Scan:
No Hits Found above Threshold
Complete

Read Sequence:ENSMUSG00000056148  retinol dehydrogenase 9 [Source:MarkerSymbol;Acc:MGI:2143528](1664 nt)
=-=-=-=-=-=-=-=-=-=-=-=-=-=-=-=-=-=-=-=-=-=-=-=-=-=-=-=-=-=-=-=
Performing Scan: mmu-miR-124 vs ENSMUSG00000056148
=-=-=-=-=-=-=-=-=-=-=-=-=-=-=-=-=-=-=-=-=-=-=-=-=-=-=-=-=-=-=-=

   Forward:	Score: 143.000000  Q:2 to 20  R:1378 to 1398 Align Len (19) (68.42%) (84.21%)

   Query:    3' cCGUAAGUG-GCGCACGGAAu 5'
                 ||| ||:| :|:||||| | 
   Ref:      5' aGCAATCGCGTGTGTGCCGTg 3'

   Energy:  -22.139999 kCal/Mol

Scores for this hit:
>mmu-miR-124	ENSMUSG00000056148	143.00	-22.14	0.00	2 20	1378 1398	19	68.42%	84.21%

Score for this Scan:
Seq1,Seq2,Tot Score,Tot Energy,Max Score,Max Energy,Strand,Len1,Len2,Positions
>>mmu-miR-124	ENSMUSG00000056148	143.00	-22.14	143.00	-22.14	827	20	1664	 1377
Complete

Read Sequence:ENSMUSG00000048920  fukutin related protein [Source:MarkerSymbol;Acc:MGI:2447586](1184 nt)
=-=-=-=-=-=-=-=-=-=-=-=-=-=-=-=-=-=-=-=-=-=-=-=-=-=-=-=-=-=-=-=
Performing Scan: mmu-miR-124 vs ENSMUSG00000048920
=-=-=-=-=-=-=-=-=-=-=-=-=-=-=-=-=-=-=-=-=-=-=-=-=-=-=-=-=-=-=-=
Score for this Scan:
No Hits Found above Threshold
Complete

Read Sequence:ENSMUSG00000030600  leucine rich repeat and fibronectin type III domain containing 1 [Source:MarkerSymbol;Acc:MGI:2136810](65 nt)
=-=-=-=-=-=-=-=-=-=-=-=-=-=-=-=-=-=-=-=-=-=-=-=-=-=-=-=-=-=-=-=
Performing Scan: mmu-miR-124 vs ENSMUSG00000030600
=-=-=-=-=-=-=-=-=-=-=-=-=-=-=-=-=-=-=-=-=-=-=-=-=-=-=-=-=-=-=-=
Score for this Scan:
No Hits Found above Threshold
Complete

Read Sequence:ENSMUSG00000040274  cyclin-dependent kinase 6 [Source:MarkerSymbol;Acc:MGI:1277162](1434 nt)
=-=-=-=-=-=-=-=-=-=-=-=-=-=-=-=-=-=-=-=-=-=-=-=-=-=-=-=-=-=-=-=
Performing Scan: mmu-miR-124 vs ENSMUSG00000040274
=-=-=-=-=-=-=-=-=-=-=-=-=-=-=-=-=-=-=-=-=-=-=-=-=-=-=-=-=-=-=-=

   Forward:	Score: 137.000000  Q:2 to 20  R:1014 to 1036 Align Len (21) (66.67%) (80.95%)

   Query:    3' cCGUAAGUGG--CGC-ACGGAAu 5'
                 |||| ::||  |:| |||||| 
   Ref:      5' cGCATCTGCCTTGTGCTGCCTTg 3'

   Energy:  -20.600000 kCal/Mol

Scores for this hit:
>mmu-miR-124	ENSMUSG00000040274	137.00	-20.60	0.00	2 20	1014 1036	21	66.67%	80.95%


   Forward:	Score: 123.000000  Q:1 to 20  R:1148 to 1167 Align Len (19) (73.68%) (78.95%)

   Query:    3' CCGUAAGUGGCGCACGGAAu 5'
                | | |||||||  |||:|| 
   Ref:      5' GTCTTTCACCGAATGCTTTg 3'

   Energy:  -20.590000 kCal/Mol

Scores for this hit:
>mmu-miR-124	ENSMUSG00000040274	123.00	-20.59	0.00	1 20	1148 1167	19	73.68%	78.95%

Score for this Scan:
Seq1,Seq2,Tot Score,Tot Energy,Max Score,Max Energy,Strand,Len1,Len2,Positions
>>mmu-miR-124	ENSMUSG00000040274	260.00	-41.19	137.00	-20.60	830	20	1434	 1013 1147
Complete

Read Sequence:ENSMUSG00000025544  transmembrane 9 superfamily member 2 [Source:MarkerSymbol;Acc:MGI:1915309](887 nt)
=-=-=-=-=-=-=-=-=-=-=-=-=-=-=-=-=-=-=-=-=-=-=-=-=-=-=-=-=-=-=-=
Performing Scan: mmu-miR-124 vs ENSMUSG00000025544
=-=-=-=-=-=-=-=-=-=-=-=-=-=-=-=-=-=-=-=-=-=-=-=-=-=-=-=-=-=-=-=
Score for this Scan:
No Hits Found above Threshold
Complete

Read Sequence:ENSMUSG00000028223  2,4-dienoyl CoA reductase 1, mitochondrial [Source:MarkerSymbol;Acc:MGI:1914710](1798 nt)
=-=-=-=-=-=-=-=-=-=-=-=-=-=-=-=-=-=-=-=-=-=-=-=-=-=-=-=-=-=-=-=
Performing Scan: mmu-miR-124 vs ENSMUSG00000028223
=-=-=-=-=-=-=-=-=-=-=-=-=-=-=-=-=-=-=-=-=-=-=-=-=-=-=-=-=-=-=-=
Score for this Scan:
No Hits Found above Threshold
Complete

Read Sequence:ENSMUSG00000015149  sirtuin 2 (silent mating type information regulation 2, homolog) 2 (S. cerevisiae) [Source:MarkerSymbol;Acc:MGI:1927664](586 nt)
=-=-=-=-=-=-=-=-=-=-=-=-=-=-=-=-=-=-=-=-=-=-=-=-=-=-=-=-=-=-=-=
Performing Scan: mmu-miR-124 vs ENSMUSG00000015149
=-=-=-=-=-=-=-=-=-=-=-=-=-=-=-=-=-=-=-=-=-=-=-=-=-=-=-=-=-=-=-=

   Forward:	Score: 124.000000  Q:5 to 20  R:407 to 434 Align Len (23) (56.52%) (60.87%)

   Query:    3' ccguAAGUGG-------CG-CACGGAAu 5'
                    ||||||       |: | ||||| 
   Ref:      5' gaacTTCACCCAAGGGGGTGGGGCCTTg 3'

   Energy:  -21.950001 kCal/Mol

Scores for this hit:
>mmu-miR-124	ENSMUSG00000015149	124.00	-21.95	0.00	5 20	407 434	23	56.52%	60.87%

Score for this Scan:
Seq1,Seq2,Tot Score,Tot Energy,Max Score,Max Energy,Strand,Len1,Len2,Positions
>>mmu-miR-124	ENSMUSG00000015149	124.00	-21.95	124.00	-21.95	833	20	586	 406
Complete

Read Sequence:ENSMUSG00000074797  inosine triphosphatase (nucleoside triphosphate pyrophosphatase) [Source:MarkerSymbol;Acc:MGI:96622](533 nt)
=-=-=-=-=-=-=-=-=-=-=-=-=-=-=-=-=-=-=-=-=-=-=-=-=-=-=-=-=-=-=-=
Performing Scan: mmu-miR-124 vs ENSMUSG00000074797
=-=-=-=-=-=-=-=-=-=-=-=-=-=-=-=-=-=-=-=-=-=-=-=-=-=-=-=-=-=-=-=
Score for this Scan:
No Hits Found above Threshold
Complete

Read Sequence:ENSMUSG00000027072  proteoglycan 3 [Source:MarkerSymbol;Acc:MGI:1858200](120 nt)
=-=-=-=-=-=-=-=-=-=-=-=-=-=-=-=-=-=-=-=-=-=-=-=-=-=-=-=-=-=-=-=
Performing Scan: mmu-miR-124 vs ENSMUSG00000027072
=-=-=-=-=-=-=-=-=-=-=-=-=-=-=-=-=-=-=-=-=-=-=-=-=-=-=-=-=-=-=-=
Score for this Scan:
No Hits Found above Threshold
Complete

Read Sequence:ENSMUSG00000060070  defensin related cryptdin 26 [Source:MarkerSymbol;Acc:MGI:3630390](9 nt)
=-=-=-=-=-=-=-=-=-=-=-=-=-=-=-=-=-=-=-=-=-=-=-=-=-=-=-=-=-=-=-=
Performing Scan: mmu-miR-124 vs ENSMUSG00000060070
=-=-=-=-=-=-=-=-=-=-=-=-=-=-=-=-=-=-=-=-=-=-=-=-=-=-=-=-=-=-=-=
Score for this Scan:
No Hits Found above Threshold
Complete

Read Sequence:ENSMUSG00000034327  potassium channel tetramerisation domain containing 9 [Source:MarkerSymbol;Acc:MGI:2145579](1747 nt)
=-=-=-=-=-=-=-=-=-=-=-=-=-=-=-=-=-=-=-=-=-=-=-=-=-=-=-=-=-=-=-=
Performing Scan: mmu-miR-124 vs ENSMUSG00000034327
=-=-=-=-=-=-=-=-=-=-=-=-=-=-=-=-=-=-=-=-=-=-=-=-=-=-=-=-=-=-=-=
Score for this Scan:
No Hits Found above Threshold
Complete

Read Sequence:ENSMUSG00000056487  HIG1 domain family, member 1C [Source:MarkerSymbol;Acc:MGI:2685767](173 nt)
=-=-=-=-=-=-=-=-=-=-=-=-=-=-=-=-=-=-=-=-=-=-=-=-=-=-=-=-=-=-=-=
Performing Scan: mmu-miR-124 vs ENSMUSG00000056487
=-=-=-=-=-=-=-=-=-=-=-=-=-=-=-=-=-=-=-=-=-=-=-=-=-=-=-=-=-=-=-=
Score for this Scan:
No Hits Found above Threshold
Complete

Read Sequence:ENSMUSG00000017132  pleckstrin homology, Sec7 and coiled-coil domains 1 [Source:MarkerSymbol;Acc:MGI:1334257](1843 nt)
=-=-=-=-=-=-=-=-=-=-=-=-=-=-=-=-=-=-=-=-=-=-=-=-=-=-=-=-=-=-=-=
Performing Scan: mmu-miR-124 vs ENSMUSG00000017132
=-=-=-=-=-=-=-=-=-=-=-=-=-=-=-=-=-=-=-=-=-=-=-=-=-=-=-=-=-=-=-=

   Forward:	Score: 149.000000  Q:1 to 19  R:658 to 680 Align Len (21) (71.43%) (71.43%)

   Query:    3' CCGU--A-AGUGGCGCACGGAau 5'
                ||||  |  ||||  ||||||  
   Ref:      5' GGCAGCTCCCACCCAGTGCCTgg 3'

   Energy:  -20.930000 kCal/Mol

Scores for this hit:
>mmu-miR-124	ENSMUSG00000017132	149.00	-20.93	0.00	1 19	658 680	21	71.43%	71.43%


   Forward:	Score: 118.000000  Q:1 to 19  R:535 to 558 Align Len (23) (65.22%) (65.22%)

   Query:    3' CCGUAAGUGGC----GC-ACGGAau 5'
                |||| || | |    || |||||  
   Ref:      5' GGCACTC-CAGGGGCCGCTGCCTca 3'

   Energy:  -20.160000 kCal/Mol

Scores for this hit:
>mmu-miR-124	ENSMUSG00000017132	118.00	-20.16	0.00	1 19	535 558	23	65.22%	65.22%

Score for this Scan:
Seq1,Seq2,Tot Score,Tot Energy,Max Score,Max Energy,Strand,Len1,Len2,Positions
>>mmu-miR-124	ENSMUSG00000017132	267.00	-41.09	149.00	-20.93	839	20	1843	 657 534
Complete

Read Sequence:ENSMUSG00000027374  mitochondrial ribosomal protein S5 [Source:MarkerSymbol;Acc:MGI:1924971](669 nt)
=-=-=-=-=-=-=-=-=-=-=-=-=-=-=-=-=-=-=-=-=-=-=-=-=-=-=-=-=-=-=-=
Performing Scan: mmu-miR-124 vs ENSMUSG00000027374
=-=-=-=-=-=-=-=-=-=-=-=-=-=-=-=-=-=-=-=-=-=-=-=-=-=-=-=-=-=-=-=
Score for this Scan:
No Hits Found above Threshold
Complete

Read Sequence:ENSMUSG00000022519  sarcalumenin [Source:MarkerSymbol;Acc:MGI:2146620](2259 nt)
=-=-=-=-=-=-=-=-=-=-=-=-=-=-=-=-=-=-=-=-=-=-=-=-=-=-=-=-=-=-=-=
Performing Scan: mmu-miR-124 vs ENSMUSG00000022519
=-=-=-=-=-=-=-=-=-=-=-=-=-=-=-=-=-=-=-=-=-=-=-=-=-=-=-=-=-=-=-=

   Forward:	Score: 146.000000  Q:1 to 18  R:1042 to 1062 Align Len (19) (78.95%) (84.21%)

   Query:    3' CCGUAA--GUGGCGCACGGaau 5'
                ||||||  |||:| |||||   
   Ref:      5' GGCATTGGCACTG-GTGCCaga 3'

   Energy:  -22.270000 kCal/Mol

Scores for this hit:
>mmu-miR-124	ENSMUSG00000022519	146.00	-22.27	0.00	1 18	1042 1062	19	78.95%	84.21%


   Forward:	Score: 143.000000  Q:2 to 21  R:1354 to 1372 Align Len (19) (73.68%) (73.68%)

   Query:    3' cCGUAAGUGGCGCACGGAAU 5'
                 ||  || ||| | ||||||
   Ref:      5' aGCTCTC-CCGGGGGCCTTA 3'

   Energy:  -20.260000 kCal/Mol

Scores for this hit:
[truncated: 8,914,330 more chars]
