# Supplementary material for: A scoring matrix approach to detecting miRNA target sites
Source: Algorithms Mol Biol. 2008 Mar 31;3:3. doi: 10.1186/1748-7188-3-3 (PMC2365947; doi:10.1186/1748-7188-3-3)
Supplement: Additional file 3 — Raw result files. Raw SBM results files, alignments of miRNA targets used in the analysis and a list of overlapping targets predicted by both SBM and miRanda. [file 1748-7188-3-3-S3.zip › FullResults/Overlapping_predictions/miRanda_default_parameters/mmu-miR-206.output]

=-=-=-=-=-=-=-=-=-=-=-=-=-=-=-=-=-=-=-=-=-=-=-=-=-=-=-=-=-=-=-=
miRanda v1.9    microRNA Target Scanning Algorithm
=-=-=-=-=-=-=-=-=-=-=-=-=-=-=-=-=-=-=-=-=-=-=-=-=-=-=-=-=-=-=-=
(c) 2003 Memorial Sloan-Kettering Cancer Center, New York

Authors: Anton Enright, Bino John, Chris Sander and Debora Marks
(mirnatargets@cbio.mskcc.org - reaches all authors)

Software written by: Anton Enright
Distributed for anyone to use under the GNU Public License (GPL),
See the files 'COPYING' and 'LICENSE' for details

If you use this software please cite:
Enright AJ, John B, Gaul U, Tuschl T, Sander C and Marks DS;
(2003) Genome Biology; 5(1):R1.

   miRanda comes with ABSOLUTELY NO WARRANTY;
   This is free software, and you are welcome to redistribute it
   under certain conditions; type `miranda --license' for details.

Current Settings:
=-=-=-=-=-=-=-=-=-=-=-=-=-=-=-=-=-=-=-=-=-=-=-=-=-=-=-=-=-=-=-=
Query Filename:		mmu-miR-206.fa
Reference Filename:	/simonmpc3/home1/simonm/WORK/StackBM/clustalw/ALLRUNS/Mouse/mouse_UTRs
Gap Open Penalty:	-8.000000
Gap Extend:		-2.000000
Score Threshold		50.000000
Energy Threshold	-20.000000 kcal/mol
Scaling Parameter:	4.000000
=-=-=-=-=-=-=-=-=-=-=-=-=-=-=-=-=-=-=-=-=-=-=-=-=-=-=-=-=-=-=-=
Read Sequence:mmu-miR-206  MIMAT0000239(22 nt)
Read Sequence:ENSMUSG00000037138  AF4/FMR2 family, member 3 [Source:MarkerSymbol;Acc:MGI:106927](835 nt)
=-=-=-=-=-=-=-=-=-=-=-=-=-=-=-=-=-=-=-=-=-=-=-=-=-=-=-=-=-=-=-=
Performing Scan: mmu-miR-206 vs ENSMUSG00000037138
=-=-=-=-=-=-=-=-=-=-=-=-=-=-=-=-=-=-=-=-=-=-=-=-=-=-=-=-=-=-=-=
Score for this Scan:
No Hits Found above Threshold
Complete

Read Sequence:ENSMUSG00000028970  ATP-binding cassette, sub-family B (MDR/TAP), member 1B [Source:MarkerSymbol;Acc:MGI:97568](358 nt)
=-=-=-=-=-=-=-=-=-=-=-=-=-=-=-=-=-=-=-=-=-=-=-=-=-=-=-=-=-=-=-=
Performing Scan: mmu-miR-206 vs ENSMUSG00000028970
=-=-=-=-=-=-=-=-=-=-=-=-=-=-=-=-=-=-=-=-=-=-=-=-=-=-=-=-=-=-=-=
Score for this Scan:
No Hits Found above Threshold
Complete

Read Sequence:ENSMUSG00000067879  RIKEN cDNA 3110035E14 gene [Source:MarkerSymbol;Acc:MGI:1924232](2246 nt)
=-=-=-=-=-=-=-=-=-=-=-=-=-=-=-=-=-=-=-=-=-=-=-=-=-=-=-=-=-=-=-=
Performing Scan: mmu-miR-206 vs ENSMUSG00000067879
=-=-=-=-=-=-=-=-=-=-=-=-=-=-=-=-=-=-=-=-=-=-=-=-=-=-=-=-=-=-=-=

   Forward:	Score: 117.000000  Q:2 to 22  R:396 to 417 Align Len (21) (76.19%) (80.95%)

   Query:    3' gGUG-UGUGAAGGAAUGUAAGGu 5'
                 ||| ||| || ||||| ||:| 
   Ref:      5' aCACAACAGTT-CTTACTTTTCc 3'

   Energy:  -20.059999 kCal/Mol

Scores for this hit:
>mmu-miR-206	ENSMUSG00000067879	117.00	-20.06	0.00	2 22	396 417	21	76.19%	80.95%

Score for this Scan:
Seq1,Seq2,Tot Score,Tot Energy,Max Score,Max Energy,Strand,Len1,Len2,Positions
>>mmu-miR-206	ENSMUSG00000067879	117.00	-20.06	117.00	-20.06	3	22	2246	 395
Complete

Read Sequence:ENSMUSG00000020914  topoisomerase (DNA) II alpha [Source:MarkerSymbol;Acc:MGI:98790](51 nt)
=-=-=-=-=-=-=-=-=-=-=-=-=-=-=-=-=-=-=-=-=-=-=-=-=-=-=-=-=-=-=-=
Performing Scan: mmu-miR-206 vs ENSMUSG00000020914
=-=-=-=-=-=-=-=-=-=-=-=-=-=-=-=-=-=-=-=-=-=-=-=-=-=-=-=-=-=-=-=
Score for this Scan:
No Hits Found above Threshold
Complete

Read Sequence:ENSMUSG00000000409  lymphocyte protein tyrosine kinase [Source:MarkerSymbol;Acc:MGI:96756](440 nt)
=-=-=-=-=-=-=-=-=-=-=-=-=-=-=-=-=-=-=-=-=-=-=-=-=-=-=-=-=-=-=-=
Performing Scan: mmu-miR-206 vs ENSMUSG00000000409
=-=-=-=-=-=-=-=-=-=-=-=-=-=-=-=-=-=-=-=-=-=-=-=-=-=-=-=-=-=-=-=
Score for this Scan:
No Hits Found above Threshold
Complete

Read Sequence:ENSMUSG00000070327  (2 nt)
=-=-=-=-=-=-=-=-=-=-=-=-=-=-=-=-=-=-=-=-=-=-=-=-=-=-=-=-=-=-=-=
Performing Scan: mmu-miR-206 vs ENSMUSG00000070327
=-=-=-=-=-=-=-=-=-=-=-=-=-=-=-=-=-=-=-=-=-=-=-=-=-=-=-=-=-=-=-=
Score for this Scan:
No Hits Found above Threshold
Complete

Read Sequence:ENSMUSG00000022235  carboxymethylenebutenolidase-like (Pseudomonas) [Source:MarkerSymbol;Acc:MGI:1916824](260 nt)
=-=-=-=-=-=-=-=-=-=-=-=-=-=-=-=-=-=-=-=-=-=-=-=-=-=-=-=-=-=-=-=
Performing Scan: mmu-miR-206 vs ENSMUSG00000022235
=-=-=-=-=-=-=-=-=-=-=-=-=-=-=-=-=-=-=-=-=-=-=-=-=-=-=-=-=-=-=-=
Score for this Scan:
No Hits Found above Threshold
Complete

Read Sequence:ENSMUSG00000032342  mitochondrial translation optimization 1 homolog (S. cerevisiae) [Source:MarkerSymbol;Acc:MGI:1915541](267 nt)
=-=-=-=-=-=-=-=-=-=-=-=-=-=-=-=-=-=-=-=-=-=-=-=-=-=-=-=-=-=-=-=
Performing Scan: mmu-miR-206 vs ENSMUSG00000032342
=-=-=-=-=-=-=-=-=-=-=-=-=-=-=-=-=-=-=-=-=-=-=-=-=-=-=-=-=-=-=-=
Score for this Scan:
No Hits Found above Threshold
Complete

Read Sequence:ENSMUSG00000022229  ATPase, H+/K+ transporting, nongastric, alpha polypeptide [Source:MarkerSymbol;Acc:MGI:1926943](629 nt)
=-=-=-=-=-=-=-=-=-=-=-=-=-=-=-=-=-=-=-=-=-=-=-=-=-=-=-=-=-=-=-=
Performing Scan: mmu-miR-206 vs ENSMUSG00000022229
=-=-=-=-=-=-=-=-=-=-=-=-=-=-=-=-=-=-=-=-=-=-=-=-=-=-=-=-=-=-=-=
Score for this Scan:
No Hits Found above Threshold
Complete

Read Sequence:ENSMUSG00000027556  carbonic anhydrase 1 [Source:MarkerSymbol;Acc:MGI:88268](319 nt)
=-=-=-=-=-=-=-=-=-=-=-=-=-=-=-=-=-=-=-=-=-=-=-=-=-=-=-=-=-=-=-=
Performing Scan: mmu-miR-206 vs ENSMUSG00000027556
=-=-=-=-=-=-=-=-=-=-=-=-=-=-=-=-=-=-=-=-=-=-=-=-=-=-=-=-=-=-=-=
Score for this Scan:
No Hits Found above Threshold
Complete

Read Sequence:ENSMUSG00000028073  RIKEN cDNA 3110045G13 gene [Source:MarkerSymbol;Acc:MGI:1920432](1049 nt)
=-=-=-=-=-=-=-=-=-=-=-=-=-=-=-=-=-=-=-=-=-=-=-=-=-=-=-=-=-=-=-=
Performing Scan: mmu-miR-206 vs ENSMUSG00000028073
=-=-=-=-=-=-=-=-=-=-=-=-=-=-=-=-=-=-=-=-=-=-=-=-=-=-=-=-=-=-=-=
Score for this Scan:
No Hits Found above Threshold
Complete

Read Sequence:ENSMUSG00000027703  RIKEN cDNA 4930558O21 gene [Source:MarkerSymbol;Acc:MGI:1915557](157 nt)
=-=-=-=-=-=-=-=-=-=-=-=-=-=-=-=-=-=-=-=-=-=-=-=-=-=-=-=-=-=-=-=
Performing Scan: mmu-miR-206 vs ENSMUSG00000027703
=-=-=-=-=-=-=-=-=-=-=-=-=-=-=-=-=-=-=-=-=-=-=-=-=-=-=-=-=-=-=-=
Score for this Scan:
No Hits Found above Threshold
Complete

Read Sequence:ENSMUSG00000044724  G protein-coupled receptor 152 [Source:MarkerSymbol;Acc:MGI:2685519](1753 nt)
=-=-=-=-=-=-=-=-=-=-=-=-=-=-=-=-=-=-=-=-=-=-=-=-=-=-=-=-=-=-=-=
Performing Scan: mmu-miR-206 vs ENSMUSG00000044724
=-=-=-=-=-=-=-=-=-=-=-=-=-=-=-=-=-=-=-=-=-=-=-=-=-=-=-=-=-=-=-=

   Forward:	Score: 104.000000  Q:2 to 22  R:636 to 667 Align Len (30) (53.33%) (60.00%)

   Query:    3' gGUGUGUGAAGGAA--------UGUA--AGGu 5'
                 |||:| || ||||        :|||  ||| 
   Ref:      5' tCACGCCCTGCCTTGGTAGGCCGCATGCTCCt 3'

   Energy:  -20.299999 kCal/Mol

Scores for this hit:
>mmu-miR-206	ENSMUSG00000044724	104.00	-20.30	0.00	2 22	636 667	30	53.33%	60.00%

Score for this Scan:
Seq1,Seq2,Tot Score,Tot Energy,Max Score,Max Energy,Strand,Len1,Len2,Positions
>>mmu-miR-206	ENSMUSG00000044724	104.00	-20.30	104.00	-20.30	13	22	1753	 635
Complete

Read Sequence:ENSMUSG00000003438  translocase of inner mitochondrial membrane 50 homolog (yeast) [Source:MarkerSymbol;Acc:MGI:1913775](412 nt)
=-=-=-=-=-=-=-=-=-=-=-=-=-=-=-=-=-=-=-=-=-=-=-=-=-=-=-=-=-=-=-=
Performing Scan: mmu-miR-206 vs ENSMUSG00000003438
=-=-=-=-=-=-=-=-=-=-=-=-=-=-=-=-=-=-=-=-=-=-=-=-=-=-=-=-=-=-=-=
Score for this Scan:
No Hits Found above Threshold
Complete

Read Sequence:ENSMUSG00000038777  sema domain, transmembrane domain (TM), and cytoplasmic domain, (semaphorin) 6C [Source:MarkerSymbol;Acc:MGI:1338032](723 nt)
=-=-=-=-=-=-=-=-=-=-=-=-=-=-=-=-=-=-=-=-=-=-=-=-=-=-=-=-=-=-=-=
Performing Scan: mmu-miR-206 vs ENSMUSG00000038777
=-=-=-=-=-=-=-=-=-=-=-=-=-=-=-=-=-=-=-=-=-=-=-=-=-=-=-=-=-=-=-=

   Forward:	Score: 95.000000  Q:1 to 22  R:196 to 225 Align Len (29) (55.17%) (62.07%)

   Query:    3' GGU--GUGUGAAGGAA------UGUAAGGu 5'
                |||  |||:|| ||||       |: ||| 
   Ref:      5' CCAGCCACGCTGCCTTAAGTCGCCGCTCCg 3'

   Energy:  -22.020000 kCal/Mol

Scores for this hit:
>mmu-miR-206	ENSMUSG00000038777	95.00	-22.02	0.00	1 22	196 225	29	55.17%	62.07%


   Forward:	Score: 66.000000  Q:1 to 22  R:231 to 256 Align Len (25) (44.00%) (60.00%)

   Query:    3' GGUGUGUGA----AGGAAUGUAAGGu 5'
                ||:|: |||     ||  :|:  || 
   Ref:      5' CCGCGGACTGAGCCCCGGGCGGGCCg 3'

   Energy:  -22.320000 kCal/Mol

Scores for this hit:
>mmu-miR-206	ENSMUSG00000038777	66.00	-22.32	0.00	1 22	231 256	25	44.00%	60.00%

Score for this Scan:
Seq1,Seq2,Tot Score,Tot Energy,Max Score,Max Energy,Strand,Len1,Len2,Positions
>>mmu-miR-206	ENSMUSG00000038777	161.00	-44.34	95.00	-22.32	15	22	723	 195 230
Complete

Read Sequence:ENSMUSG00000003341  ATPase, Class I, type 8B, member 3 [Source:MarkerSymbol;Acc:MGI:1914581](284 nt)
=-=-=-=-=-=-=-=-=-=-=-=-=-=-=-=-=-=-=-=-=-=-=-=-=-=-=-=-=-=-=-=
Performing Scan: mmu-miR-206 vs ENSMUSG00000003341
=-=-=-=-=-=-=-=-=-=-=-=-=-=-=-=-=-=-=-=-=-=-=-=-=-=-=-=-=-=-=-=
Score for this Scan:
No Hits Found above Threshold
Complete

Read Sequence:ENSMUSG00000022885  beta galactoside alpha 2,6 sialyltransferase 1 [Source:MarkerSymbol;Acc:MGI:108470](2478 nt)
=-=-=-=-=-=-=-=-=-=-=-=-=-=-=-=-=-=-=-=-=-=-=-=-=-=-=-=-=-=-=-=
Performing Scan: mmu-miR-206 vs ENSMUSG00000022885
=-=-=-=-=-=-=-=-=-=-=-=-=-=-=-=-=-=-=-=-=-=-=-=-=-=-=-=-=-=-=-=

   Forward:	Score: 108.000000  Q:1 to 23  R:1580 to 1601 Align Len (23) (73.91%) (78.26%)

   Query:    3' GGUGUGUGAAGGAAUG-UAAGGU 5'
                || | |||||||| || :| |||
   Ref:      5' CC-CCCACTTCCTCACTGTGCCA 3'

   Energy:  -21.879999 kCal/Mol

Scores for this hit:
>mmu-miR-206	ENSMUSG00000022885	108.00	-21.88	0.00	1 23	1580 1601	23	73.91%	78.26%

Score for this Scan:
Seq1,Seq2,Tot Score,Tot Energy,Max Score,Max Energy,Strand,Len1,Len2,Positions
>>mmu-miR-206	ENSMUSG00000022885	108.00	-21.88	108.00	-21.88	17	22	2478	 1579
Complete

Read Sequence:ENSMUSG00000058793  CDP-diacylglycerol synthase (phosphatidate cytidylyltransferase) 2 [Source:MarkerSymbol;Acc:MGI:1332236](99 nt)
=-=-=-=-=-=-=-=-=-=-=-=-=-=-=-=-=-=-=-=-=-=-=-=-=-=-=-=-=-=-=-=
Performing Scan: mmu-miR-206 vs ENSMUSG00000058793
=-=-=-=-=-=-=-=-=-=-=-=-=-=-=-=-=-=-=-=-=-=-=-=-=-=-=-=-=-=-=-=
Score for this Scan:
No Hits Found above Threshold
Complete

Read Sequence:ENSMUSG00000002010  isocitrate dehydrogenase 3 (NAD+), gamma [Source:MarkerSymbol;Acc:MGI:1099463](107 nt)
=-=-=-=-=-=-=-=-=-=-=-=-=-=-=-=-=-=-=-=-=-=-=-=-=-=-=-=-=-=-=-=
Performing Scan: mmu-miR-206 vs ENSMUSG00000002010
=-=-=-=-=-=-=-=-=-=-=-=-=-=-=-=-=-=-=-=-=-=-=-=-=-=-=-=-=-=-=-=
Score for this Scan:
No Hits Found above Threshold
Complete

Read Sequence:ENSMUSG00000023755  Ras homolog enriched in brain like 1 [Source:MarkerSymbol;Acc:MGI:1916409](427 nt)
=-=-=-=-=-=-=-=-=-=-=-=-=-=-=-=-=-=-=-=-=-=-=-=-=-=-=-=-=-=-=-=
Performing Scan: mmu-miR-206 vs ENSMUSG00000023755
=-=-=-=-=-=-=-=-=-=-=-=-=-=-=-=-=-=-=-=-=-=-=-=-=-=-=-=-=-=-=-=
Score for this Scan:
No Hits Found above Threshold
Complete

Read Sequence:ENSMUSG00000052446  cDNA sequence BC049349 [Source:MarkerSymbol;Acc:MGI:3583954](77 nt)
=-=-=-=-=-=-=-=-=-=-=-=-=-=-=-=-=-=-=-=-=-=-=-=-=-=-=-=-=-=-=-=
Performing Scan: mmu-miR-206 vs ENSMUSG00000052446
=-=-=-=-=-=-=-=-=-=-=-=-=-=-=-=-=-=-=-=-=-=-=-=-=-=-=-=-=-=-=-=
Score for this Scan:
No Hits Found above Threshold
Complete

Read Sequence:ENSMUSG00000021483  cell cycle related kinase [Source:MarkerSymbol;Acc:MGI:2145349](2287 nt)
=-=-=-=-=-=-=-=-=-=-=-=-=-=-=-=-=-=-=-=-=-=-=-=-=-=-=-=-=-=-=-=
Performing Scan: mmu-miR-206 vs ENSMUSG00000021483
=-=-=-=-=-=-=-=-=-=-=-=-=-=-=-=-=-=-=-=-=-=-=-=-=-=-=-=-=-=-=-=

   Forward:	Score: 119.000000  Q:4 to 22  R:631 to 651 Align Len (18) (77.78%) (83.33%)

   Query:    3' gguGUGUGAAGGAAUGUAAGGu 5'
                   |||||||||  |||| :| 
   Ref:      5' aagCACACTTCC-CACATGTCg 3'

   Energy:  -22.350000 kCal/Mol

Scores for this hit:
>mmu-miR-206	ENSMUSG00000021483	119.00	-22.35	0.00	4 22	631 651	18	77.78%	83.33%

Score for this Scan:
Seq1,Seq2,Tot Score,Tot Energy,Max Score,Max Energy,Strand,Len1,Len2,Positions
>>mmu-miR-206	ENSMUSG00000021483	119.00	-22.35	119.00	-22.35	22	22	2287	 630
Complete

Read Sequence:ENSMUSG00000030530  furin (paired basic amino acid cleaving enzyme) [Source:MarkerSymbol;Acc:MGI:97513](1511 nt)
=-=-=-=-=-=-=-=-=-=-=-=-=-=-=-=-=-=-=-=-=-=-=-=-=-=-=-=-=-=-=-=
Performing Scan: mmu-miR-206 vs ENSMUSG00000030530
=-=-=-=-=-=-=-=-=-=-=-=-=-=-=-=-=-=-=-=-=-=-=-=-=-=-=-=-=-=-=-=
Score for this Scan:
No Hits Found above Threshold
Complete

Read Sequence:ENSMUSG00000037537  histocompatibility 2, M region locus 11 [Source:MarkerSymbol;Acc:MGI:2676637](2 nt)
=-=-=-=-=-=-=-=-=-=-=-=-=-=-=-=-=-=-=-=-=-=-=-=-=-=-=-=-=-=-=-=
Performing Scan: mmu-miR-206 vs ENSMUSG00000037537
=-=-=-=-=-=-=-=-=-=-=-=-=-=-=-=-=-=-=-=-=-=-=-=-=-=-=-=-=-=-=-=
Score for this Scan:
No Hits Found above Threshold
Complete

Read Sequence:ENSMUSG00000041354  ral guanine nucleotide dissociation stimulator-like 2 [Source:MarkerSymbol;Acc:MGI:107483](411 nt)
=-=-=-=-=-=-=-=-=-=-=-=-=-=-=-=-=-=-=-=-=-=-=-=-=-=-=-=-=-=-=-=
Performing Scan: mmu-miR-206 vs ENSMUSG00000041354
=-=-=-=-=-=-=-=-=-=-=-=-=-=-=-=-=-=-=-=-=-=-=-=-=-=-=-=-=-=-=-=
Score for this Scan:
No Hits Found above Threshold
Complete

Read Sequence:ENSMUSG00000041718  asparagine-linked glycosylation 13 homolog (S. cerevisiae) [Source:MarkerSymbol;Acc:MGI:1914824](2933 nt)
=-=-=-=-=-=-=-=-=-=-=-=-=-=-=-=-=-=-=-=-=-=-=-=-=-=-=-=-=-=-=-=
Performing Scan: mmu-miR-206 vs ENSMUSG00000041718
=-=-=-=-=-=-=-=-=-=-=-=-=-=-=-=-=-=-=-=-=-=-=-=-=-=-=-=-=-=-=-=
Score for this Scan:
No Hits Found above Threshold
Complete

Read Sequence:ENSMUSG00000015441  granzyme F [Source:MarkerSymbol;Acc:MGI:109254](73 nt)
=-=-=-=-=-=-=-=-=-=-=-=-=-=-=-=-=-=-=-=-=-=-=-=-=-=-=-=-=-=-=-=
Performing Scan: mmu-miR-206 vs ENSMUSG00000015441
=-=-=-=-=-=-=-=-=-=-=-=-=-=-=-=-=-=-=-=-=-=-=-=-=-=-=-=-=-=-=-=
Score for this Scan:
No Hits Found above Threshold
Complete

Read Sequence:ENSMUSG00000024528  serum response factor binding protein 1 [Source:MarkerSymbol;Acc:MGI:1914472](639 nt)
=-=-=-=-=-=-=-=-=-=-=-=-=-=-=-=-=-=-=-=-=-=-=-=-=-=-=-=-=-=-=-=
Performing Scan: mmu-miR-206 vs ENSMUSG00000024528
=-=-=-=-=-=-=-=-=-=-=-=-=-=-=-=-=-=-=-=-=-=-=-=-=-=-=-=-=-=-=-=
Score for this Scan:
No Hits Found above Threshold
Complete

Read Sequence:ENSMUSG00000056598  leucine rich repeat containing 48 [Source:MarkerSymbol;Acc:MGI:1921915](1354 nt)
=-=-=-=-=-=-=-=-=-=-=-=-=-=-=-=-=-=-=-=-=-=-=-=-=-=-=-=-=-=-=-=
Performing Scan: mmu-miR-206 vs ENSMUSG00000056598
=-=-=-=-=-=-=-=-=-=-=-=-=-=-=-=-=-=-=-=-=-=-=-=-=-=-=-=-=-=-=-=
Score for this Scan:
No Hits Found above Threshold
Complete

Read Sequence:ENSMUSG00000028396  RIKEN cDNA 2310002L09 gene [Source:MarkerSymbol;Acc:MGI:1916780](1129 nt)
=-=-=-=-=-=-=-=-=-=-=-=-=-=-=-=-=-=-=-=-=-=-=-=-=-=-=-=-=-=-=-=
Performing Scan: mmu-miR-206 vs ENSMUSG00000028396
=-=-=-=-=-=-=-=-=-=-=-=-=-=-=-=-=-=-=-=-=-=-=-=-=-=-=-=-=-=-=-=
Score for this Scan:
No Hits Found above Threshold
Complete

Read Sequence:ENSMUSG00000031382  ankyrin repeat and SOCS box-containing protein 11 [Source:MarkerSymbol;Acc:MGI:1916104](415 nt)
=-=-=-=-=-=-=-=-=-=-=-=-=-=-=-=-=-=-=-=-=-=-=-=-=-=-=-=-=-=-=-=
Performing Scan: mmu-miR-206 vs ENSMUSG00000031382
=-=-=-=-=-=-=-=-=-=-=-=-=-=-=-=-=-=-=-=-=-=-=-=-=-=-=-=-=-=-=-=
Score for this Scan:
No Hits Found above Threshold
Complete

Read Sequence:ENSMUSG00000031790  matrix metallopeptidase 15 [Source:MarkerSymbol;Acc:MGI:109320](1773 nt)
=-=-=-=-=-=-=-=-=-=-=-=-=-=-=-=-=-=-=-=-=-=-=-=-=-=-=-=-=-=-=-=
Performing Scan: mmu-miR-206 vs ENSMUSG00000031790
=-=-=-=-=-=-=-=-=-=-=-=-=-=-=-=-=-=-=-=-=-=-=-=-=-=-=-=-=-=-=-=
Score for this Scan:
No Hits Found above Threshold
Complete

Read Sequence:ENSMUSG00000031513  leptin receptor overlapping transcript-like 1 [Source:MarkerSymbol;Acc:MGI:1915442](2150 nt)
=-=-=-=-=-=-=-=-=-=-=-=-=-=-=-=-=-=-=-=-=-=-=-=-=-=-=-=-=-=-=-=
Performing Scan: mmu-miR-206 vs ENSMUSG00000031513
=-=-=-=-=-=-=-=-=-=-=-=-=-=-=-=-=-=-=-=-=-=-=-=-=-=-=-=-=-=-=-=
Score for this Scan:
No Hits Found above Threshold
Complete

Read Sequence:ENSMUSG00000034471  cask-interacting protein 2 [Source:MarkerSymbol;Acc:MGI:2157062](803 nt)
=-=-=-=-=-=-=-=-=-=-=-=-=-=-=-=-=-=-=-=-=-=-=-=-=-=-=-=-=-=-=-=
Performing Scan: mmu-miR-206 vs ENSMUSG00000034471
=-=-=-=-=-=-=-=-=-=-=-=-=-=-=-=-=-=-=-=-=-=-=-=-=-=-=-=-=-=-=-=
Score for this Scan:
No Hits Found above Threshold
Complete

Read Sequence:ENSMUSG00000018740  solute carrier family 25, member 35 [Source:MarkerSymbol;Acc:MGI:1919248](393 nt)
=-=-=-=-=-=-=-=-=-=-=-=-=-=-=-=-=-=-=-=-=-=-=-=-=-=-=-=-=-=-=-=
Performing Scan: mmu-miR-206 vs ENSMUSG00000018740
=-=-=-=-=-=-=-=-=-=-=-=-=-=-=-=-=-=-=-=-=-=-=-=-=-=-=-=-=-=-=-=
Score for this Scan:
No Hits Found above Threshold
Complete

Read Sequence:ENSMUSG00000036083  solute carrier family 17 (sodium phosphate), member 3 [Source:MarkerSymbol;Acc:MGI:2389216](1554 nt)
=-=-=-=-=-=-=-=-=-=-=-=-=-=-=-=-=-=-=-=-=-=-=-=-=-=-=-=-=-=-=-=
Performing Scan: mmu-miR-206 vs ENSMUSG00000036083
=-=-=-=-=-=-=-=-=-=-=-=-=-=-=-=-=-=-=-=-=-=-=-=-=-=-=-=-=-=-=-=
Score for this Scan:
No Hits Found above Threshold
Complete

Read Sequence:ENSMUSG00000024757  solute carrier family 22 (organic anion transporter), member 19 [Source:MarkerSymbol;Acc:MGI:2442751](225 nt)
=-=-=-=-=-=-=-=-=-=-=-=-=-=-=-=-=-=-=-=-=-=-=-=-=-=-=-=-=-=-=-=
Performing Scan: mmu-miR-206 vs ENSMUSG00000024757
=-=-=-=-=-=-=-=-=-=-=-=-=-=-=-=-=-=-=-=-=-=-=-=-=-=-=-=-=-=-=-=
Score for this Scan:
No Hits Found above Threshold
Complete

Read Sequence:ENSMUSG00000026766  RIKEN cDNA 2010311D03 gene [Source:MarkerSymbol;Acc:MGI:1923786](327 nt)
=-=-=-=-=-=-=-=-=-=-=-=-=-=-=-=-=-=-=-=-=-=-=-=-=-=-=-=-=-=-=-=
Performing Scan: mmu-miR-206 vs ENSMUSG00000026766
=-=-=-=-=-=-=-=-=-=-=-=-=-=-=-=-=-=-=-=-=-=-=-=-=-=-=-=-=-=-=-=
Score for this Scan:
No Hits Found above Threshold
Complete

Read Sequence:ENSMUSG00000021583  type 1 tumor necrosis factor receptor shedding aminopeptidase regulator [Source:MarkerSymbol;Acc:MGI:1933403](1806 nt)
=-=-=-=-=-=-=-=-=-=-=-=-=-=-=-=-=-=-=-=-=-=-=-=-=-=-=-=-=-=-=-=
Performing Scan: mmu-miR-206 vs ENSMUSG00000021583
=-=-=-=-=-=-=-=-=-=-=-=-=-=-=-=-=-=-=-=-=-=-=-=-=-=-=-=-=-=-=-=
Score for this Scan:
No Hits Found above Threshold
Complete

Read Sequence:ENSMUSG00000022550  aarF domain containing kinase 5 [Source:MarkerSymbol;Acc:MGI:2679274](158 nt)
=-=-=-=-=-=-=-=-=-=-=-=-=-=-=-=-=-=-=-=-=-=-=-=-=-=-=-=-=-=-=-=
Performing Scan: mmu-miR-206 vs ENSMUSG00000022550
=-=-=-=-=-=-=-=-=-=-=-=-=-=-=-=-=-=-=-=-=-=-=-=-=-=-=-=-=-=-=-=
Score for this Scan:
No Hits Found above Threshold
Complete

Read Sequence:ENSMUSG00000026080  carbohydrate sulfotransferase 10 [Source:MarkerSymbol;Acc:MGI:2138283](1621 nt)
=-=-=-=-=-=-=-=-=-=-=-=-=-=-=-=-=-=-=-=-=-=-=-=-=-=-=-=-=-=-=-=
Performing Scan: mmu-miR-206 vs ENSMUSG00000026080
=-=-=-=-=-=-=-=-=-=-=-=-=-=-=-=-=-=-=-=-=-=-=-=-=-=-=-=-=-=-=-=

   Forward:	Score: 110.000000  Q:2 to 23  R:851 to 872 Align Len (21) (66.67%) (85.71%)

   Query:    3' gGUGUGUGAAGGAAUGUAAGGU 5'
                 ||::||||| || ||:| :||
   Ref:      5' aCATGCACTTGCTGACGTGTCA 3'

   Energy:  -20.610001 kCal/Mol

Scores for this hit:
>mmu-miR-206	ENSMUSG00000026080	110.00	-20.61	0.00	2 23	851 872	21	66.67%	85.71%

Score for this Scan:
Seq1,Seq2,Tot Score,Tot Energy,Max Score,Max Energy,Strand,Len1,Len2,Positions
>>mmu-miR-206	ENSMUSG00000026080	110.00	-20.61	110.00	-20.61	41	22	1621	 850
Complete

Read Sequence:ENSMUSG00000032850  transmembrane protein 118 [Source:MarkerSymbol;Acc:MGI:2442859](2781 nt)
=-=-=-=-=-=-=-=-=-=-=-=-=-=-=-=-=-=-=-=-=-=-=-=-=-=-=-=-=-=-=-=
Performing Scan: mmu-miR-206 vs ENSMUSG00000032850
=-=-=-=-=-=-=-=-=-=-=-=-=-=-=-=-=-=-=-=-=-=-=-=-=-=-=-=-=-=-=-=

   Forward:	Score: 121.000000  Q:1 to 23  R:425 to 452 Align Len (28) (60.71%) (67.86%)

   Query:    3' GGUGUGU-----GAAGGAAUGUA-AGGU 5'
                ||:| ||     | |||| :||| ||||
   Ref:      5' CCGCTCATGCCGCCTCCTGGCATCTCCA 3'

   Energy:  -20.010000 kCal/Mol

Scores for this hit:
>mmu-miR-206	ENSMUSG00000032850	121.00	-20.01	0.00	1 23	425 452	28	60.71%	67.86%

Score for this Scan:
Seq1,Seq2,Tot Score,Tot Energy,Max Score,Max Energy,Strand,Len1,Len2,Positions
>>mmu-miR-206	ENSMUSG00000032850	121.00	-20.01	121.00	-20.01	42	22	2781	 424
Complete

Read Sequence:ENSMUSG00000021285  protein phosphatase 1, regulatory (inhibitor) subunit 13B [Source:MarkerSymbol;Acc:MGI:1336199](885 nt)
=-=-=-=-=-=-=-=-=-=-=-=-=-=-=-=-=-=-=-=-=-=-=-=-=-=-=-=-=-=-=-=
Performing Scan: mmu-miR-206 vs ENSMUSG00000021285
=-=-=-=-=-=-=-=-=-=-=-=-=-=-=-=-=-=-=-=-=-=-=-=-=-=-=-=-=-=-=-=

   Forward:	Score: 147.000000  Q:1 to 22  R:393 to 416 Align Len (23) (78.26%) (86.96%)

   Query:    3' GGU-GUGUGAAGGAAUGUAA-GGu 5'
                ||| ||:||||:|| ||||| || 
   Ref:      5' CCATCATACTTTCTCACATTGCCt 3'

   Energy:  -24.020000 kCal/Mol

Scores for this hit:
>mmu-miR-206	ENSMUSG00000021285	147.00	-24.02	0.00	1 22	393 416	23	78.26%	86.96%

Score for this Scan:
Seq1,Seq2,Tot Score,Tot Energy,Max Score,Max Energy,Strand,Len1,Len2,Positions
>>mmu-miR-206	ENSMUSG00000021285	147.00	-24.02	147.00	-24.02	43	22	885	 392
Complete

Read Sequence:ENSMUSG00000001138  cyclin M3 [Source:MarkerSymbol;Acc:MGI:2151055](3118 nt)
=-=-=-=-=-=-=-=-=-=-=-=-=-=-=-=-=-=-=-=-=-=-=-=-=-=-=-=-=-=-=-=
Performing Scan: mmu-miR-206 vs ENSMUSG00000001138
=-=-=-=-=-=-=-=-=-=-=-=-=-=-=-=-=-=-=-=-=-=-=-=-=-=-=-=-=-=-=-=

   Forward:	Score: 109.000000  Q:1 to 22  R:581 to 601 Align Len (21) (61.90%) (90.48%)

   Query:    3' GGUGUGUGAAGGAAUGUAAGGu 5'
                ||::::|||||:| :| |||| 
   Ref:      5' CCGTGTACTTCTTGGC-TTCCc 3'

   Energy:  -20.420000 kCal/Mol

Scores for this hit:
>mmu-miR-206	ENSMUSG00000001138	109.00	-20.42	0.00	1 22	581 601	21	61.90%	90.48%


   Forward:	Score: 95.000000  Q:2 to 23  R:516 to 537 Align Len (22) (63.64%) (77.27%)

   Query:    3' gGUGUGUGAAGGA-AUGUAAGGU 5'
                 |:| |||||:||  :||  |||
   Ref:      5' gCGC-CACTTTCTGAGCAAGCCA 3'

   Energy:  -21.360001 kCal/Mol

Scores for this hit:
>mmu-miR-206	ENSMUSG00000001138	95.00	-21.36	0.00	2 23	516 537	22	63.64%	77.27%

Score for this Scan:
Seq1,Seq2,Tot Score,Tot Energy,Max Score,Max Energy,Strand,Len1,Len2,Positions
>>mmu-miR-206	ENSMUSG00000001138	204.00	-41.78	109.00	-21.36	44	22	3118	 580 515
Complete

Read Sequence:ENSMUSG00000022180  solute carrier family 7 (cationic amino acid transporter, y+ system), member 8 [Source:MarkerSymbol;Acc:MGI:1355323](1881 nt)
=-=-=-=-=-=-=-=-=-=-=-=-=-=-=-=-=-=-=-=-=-=-=-=-=-=-=-=-=-=-=-=
Performing Scan: mmu-miR-206 vs ENSMUSG00000022180
=-=-=-=-=-=-=-=-=-=-=-=-=-=-=-=-=-=-=-=-=-=-=-=-=-=-=-=-=-=-=-=

   Forward:	Score: 146.000000  Q:1 to 22  R:1599 to 1620 Align Len (21) (71.43%) (76.19%)

   Query:    3' GGUGUGUGAAGGAAUGUAAGGu 5'
                |||| |:|| ||   |||||| 
   Ref:      5' CCACCCGCTACCCCTCATTCCt 3'

   Energy:  -22.120001 kCal/Mol

Scores for this hit:
>mmu-miR-206	ENSMUSG00000022180	146.00	-22.12	0.00	1 22	1599 1620	21	71.43%	76.19%

Score for this Scan:
Seq1,Seq2,Tot Score,Tot Energy,Max Score,Max Energy,Strand,Len1,Len2,Positions
>>mmu-miR-206	ENSMUSG00000022180	146.00	-22.12	146.00	-22.12	45	22	1881	 1598
Complete

Read Sequence:ENSMUSG00000037692  AT hook, DNA binding motif, containing 1 [Source:MarkerSymbol;Acc:MGI:2444218](305 nt)
=-=-=-=-=-=-=-=-=-=-=-=-=-=-=-=-=-=-=-=-=-=-=-=-=-=-=-=-=-=-=-=
Performing Scan: mmu-miR-206 vs ENSMUSG00000037692
=-=-=-=-=-=-=-=-=-=-=-=-=-=-=-=-=-=-=-=-=-=-=-=-=-=-=-=-=-=-=-=

   Forward:	Score: 101.000000  Q:1 to 22  R:116 to 140 Align Len (24) (62.50%) (66.67%)

   Query:    3' GGUGUGUGAA---GGAAUGUAAGGu 5'
                || | ||| |   ||||:||  || 
   Ref:      5' CCTCCCACCTGCCCCTTGCACCCCc 3'

   Energy:  -20.059999 kCal/Mol

Scores for this hit:
>mmu-miR-206	ENSMUSG00000037692	101.00	-20.06	0.00	1 22	116 140	24	62.50%	66.67%

Score for this Scan:
Seq1,Seq2,Tot Score,Tot Energy,Max Score,Max Energy,Strand,Len1,Len2,Positions
>>mmu-miR-206	ENSMUSG00000037692	101.00	-20.06	101.00	-20.06	46	22	305	 115
Complete

Read Sequence:ENSMUSG00000003546  kinesin light chain 4 [Source:MarkerSymbol;Acc:MGI:1922014](392 nt)
=-=-=-=-=-=-=-=-=-=-=-=-=-=-=-=-=-=-=-=-=-=-=-=-=-=-=-=-=-=-=-=
Performing Scan: mmu-miR-206 vs ENSMUSG00000003546
=-=-=-=-=-=-=-=-=-=-=-=-=-=-=-=-=-=-=-=-=-=-=-=-=-=-=-=-=-=-=-=
Score for this Scan:
No Hits Found above Threshold
Complete

Read Sequence:ENSMUSG00000044055  otospiralin [Source:MarkerSymbol;Acc:MGI:2672814](114 nt)
=-=-=-=-=-=-=-=-=-=-=-=-=-=-=-=-=-=-=-=-=-=-=-=-=-=-=-=-=-=-=-=
Performing Scan: mmu-miR-206 vs ENSMUSG00000044055
=-=-=-=-=-=-=-=-=-=-=-=-=-=-=-=-=-=-=-=-=-=-=-=-=-=-=-=-=-=-=-=
Score for this Scan:
No Hits Found above Threshold
Complete

Read Sequence:ENSMUSG00000028145  thioesterase superfamily member 4 [Source:MarkerSymbol;Acc:MGI:1923028](952 nt)
=-=-=-=-=-=-=-=-=-=-=-=-=-=-=-=-=-=-=-=-=-=-=-=-=-=-=-=-=-=-=-=
Performing Scan: mmu-miR-206 vs ENSMUSG00000028145
=-=-=-=-=-=-=-=-=-=-=-=-=-=-=-=-=-=-=-=-=-=-=-=-=-=-=-=-=-=-=-=

   Forward:	Score: 95.000000  Q:2 to 23  R:498 to 535 Align Len (37) (45.95%) (51.35%)

   Query:    3' gGUGU---GUGAAGGAA-------------UGUAAGGU 5'
                 ||||   ||||||: |             |||| :||
   Ref:      5' aCACAGCTCACTTCTGTGGGAATGGCCCCCACATCTCA 3'

   Energy:  -23.600000 kCal/Mol

Scores for this hit:
>mmu-miR-206	ENSMUSG00000028145	95.00	-23.60	0.00	2 23	498 535	37	45.95%	51.35%

Score for this Scan:
Seq1,Seq2,Tot Score,Tot Energy,Max Score,Max Energy,Strand,Len1,Len2,Positions
>>mmu-miR-206	ENSMUSG00000028145	95.00	-23.60	95.00	-23.60	49	22	952	 497
Complete

Read Sequence:ENSMUSG00000024680  membrane-spanning 4-domains, subfamily A, member 2 [Source:MarkerSymbol;Acc:MGI:95495](280 nt)
=-=-=-=-=-=-=-=-=-=-=-=-=-=-=-=-=-=-=-=-=-=-=-=-=-=-=-=-=-=-=-=
Performing Scan: mmu-miR-206 vs ENSMUSG00000024680
=-=-=-=-=-=-=-=-=-=-=-=-=-=-=-=-=-=-=-=-=-=-=-=-=-=-=-=-=-=-=-=
Score for this Scan:
No Hits Found above Threshold
Complete

Read Sequence:ENSMUSG00000027680  fragile X mental retardation gene 1, autosomal homolog [Source:MarkerSymbol;Acc:MGI:104860](258 nt)
=-=-=-=-=-=-=-=-=-=-=-=-=-=-=-=-=-=-=-=-=-=-=-=-=-=-=-=-=-=-=-=
Performing Scan: mmu-miR-206 vs ENSMUSG00000027680
=-=-=-=-=-=-=-=-=-=-=-=-=-=-=-=-=-=-=-=-=-=-=-=-=-=-=-=-=-=-=-=
Score for this Scan:
No Hits Found above Threshold
Complete

Read Sequence:ENSMUSG00000060685  ferritin, heavy polypeptide-like 17 [Source:MarkerSymbol;Acc:MGI:1933180](163 nt)
=-=-=-=-=-=-=-=-=-=-=-=-=-=-=-=-=-=-=-=-=-=-=-=-=-=-=-=-=-=-=-=
Performing Scan: mmu-miR-206 vs ENSMUSG00000060685
=-=-=-=-=-=-=-=-=-=-=-=-=-=-=-=-=-=-=-=-=-=-=-=-=-=-=-=-=-=-=-=
Score for this Scan:
No Hits Found above Threshold
Complete

Read Sequence:ENSMUSG00000024683  mitochondrial ribosomal protein L16 [Source:MarkerSymbol;Acc:MGI:2137219](307 nt)
=-=-=-=-=-=-=-=-=-=-=-=-=-=-=-=-=-=-=-=-=-=-=-=-=-=-=-=-=-=-=-=
Performing Scan: mmu-miR-206 vs ENSMUSG00000024683
=-=-=-=-=-=-=-=-=-=-=-=-=-=-=-=-=-=-=-=-=-=-=-=-=-=-=-=-=-=-=-=
Score for this Scan:
No Hits Found above Threshold
Complete

Read Sequence:ENSMUSG00000071000  olfactory receptor 29, pseudogene 1 [Source:MarkerSymbol;Acc:MGI:1352685](193 nt)
=-=-=-=-=-=-=-=-=-=-=-=-=-=-=-=-=-=-=-=-=-=-=-=-=-=-=-=-=-=-=-=
Performing Scan: mmu-miR-206 vs ENSMUSG00000071000
=-=-=-=-=-=-=-=-=-=-=-=-=-=-=-=-=-=-=-=-=-=-=-=-=-=-=-=-=-=-=-=
Score for this Scan:
No Hits Found above Threshold
Complete

Read Sequence:ENSMUSG00000025576  D11Bwg0517e protein. [Source:Uniprot/SPTREMBL;Acc:Q7TQI4](1475 nt)
=-=-=-=-=-=-=-=-=-=-=-=-=-=-=-=-=-=-=-=-=-=-=-=-=-=-=-=-=-=-=-=
Performing Scan: mmu-miR-206 vs ENSMUSG00000025576
=-=-=-=-=-=-=-=-=-=-=-=-=-=-=-=-=-=-=-=-=-=-=-=-=-=-=-=-=-=-=-=

   Forward:	Score: 118.000000  Q:1 to 21  R:1377 to 1403 Align Len (25) (64.00%) (68.00%)

   Query:    3' GGUGUGUGAAGGAA-----UGUAAGgu 5'
                || || :|||||||      |||||  
   Ref:      5' CCCCAGGCTTCCTTTCTTACCATTCtg 3'

   Energy:  -20.260000 kCal/Mol

Scores for this hit:
>mmu-miR-206	ENSMUSG00000025576	118.00	-20.26	0.00	1 21	1377 1403	25	64.00%	68.00%

Score for this Scan:
Seq1,Seq2,Tot Score,Tot Energy,Max Score,Max Energy,Strand,Len1,Len2,Positions
>>mmu-miR-206	ENSMUSG00000025576	118.00	-20.26	118.00	-20.26	55	22	1475	 1376
Complete

Read Sequence:ENSMUSG00000063133  kallikrein 1-related peptidase b1 [Source:MarkerSymbol;Acc:MGI:892019](45 nt)
=-=-=-=-=-=-=-=-=-=-=-=-=-=-=-=-=-=-=-=-=-=-=-=-=-=-=-=-=-=-=-=
Performing Scan: mmu-miR-206 vs ENSMUSG00000063133
=-=-=-=-=-=-=-=-=-=-=-=-=-=-=-=-=-=-=-=-=-=-=-=-=-=-=-=-=-=-=-=
Score for this Scan:
No Hits Found above Threshold
Complete

Read Sequence:ENSMUSG00000020914  topoisomerase (DNA) II alpha [Source:MarkerSymbol;Acc:MGI:98790](511 nt)
=-=-=-=-=-=-=-=-=-=-=-=-=-=-=-=-=-=-=-=-=-=-=-=-=-=-=-=-=-=-=-=
Performing Scan: mmu-miR-206 vs ENSMUSG00000020914
=-=-=-=-=-=-=-=-=-=-=-=-=-=-=-=-=-=-=-=-=-=-=-=-=-=-=-=-=-=-=-=
Score for this Scan:
No Hits Found above Threshold
Complete

Read Sequence:ENSMUSG00000013928  RIKEN cDNA 1700020L13 gene [Source:MarkerSymbol;Acc:MGI:1922879](229 nt)
=-=-=-=-=-=-=-=-=-=-=-=-=-=-=-=-=-=-=-=-=-=-=-=-=-=-=-=-=-=-=-=
Performing Scan: mmu-miR-206 vs ENSMUSG00000013928
=-=-=-=-=-=-=-=-=-=-=-=-=-=-=-=-=-=-=-=-=-=-=-=-=-=-=-=-=-=-=-=
Score for this Scan:
No Hits Found above Threshold
Complete

Read Sequence:ENSMUSG00000032057  RIKEN cDNA 4833427G06 gene [Source:MarkerSymbol;Acc:MGI:1921013](358 nt)
=-=-=-=-=-=-=-=-=-=-=-=-=-=-=-=-=-=-=-=-=-=-=-=-=-=-=-=-=-=-=-=
Performing Scan: mmu-miR-206 vs ENSMUSG00000032057
=-=-=-=-=-=-=-=-=-=-=-=-=-=-=-=-=-=-=-=-=-=-=-=-=-=-=-=-=-=-=-=
Score for this Scan:
No Hits Found above Threshold
Complete

Read Sequence:ENSMUSG00000025232  hexosaminidase A [Source:MarkerSymbol;Acc:MGI:96073](221 nt)
=-=-=-=-=-=-=-=-=-=-=-=-=-=-=-=-=-=-=-=-=-=-=-=-=-=-=-=-=-=-=-=
Performing Scan: mmu-miR-206 vs ENSMUSG00000025232
=-=-=-=-=-=-=-=-=-=-=-=-=-=-=-=-=-=-=-=-=-=-=-=-=-=-=-=-=-=-=-=
Score for this Scan:
No Hits Found above Threshold
Complete

Read Sequence:ENSMUSG00000043635  ADAM metallopeptidase with thrombospondin type 1 motif, 3 [Source:MarkerSymbol;Acc:MGI:3045353](700 nt)
=-=-=-=-=-=-=-=-=-=-=-=-=-=-=-=-=-=-=-=-=-=-=-=-=-=-=-=-=-=-=-=
Performing Scan: mmu-miR-206 vs ENSMUSG00000043635
=-=-=-=-=-=-=-=-=-=-=-=-=-=-=-=-=-=-=-=-=-=-=-=-=-=-=-=-=-=-=-=
Score for this Scan:
No Hits Found above Threshold
Complete

Read Sequence:ENSMUSG00000074016  spermiogenesis specific transcript on the Y 2 [Source:MarkerSymbol;Acc:MGI:1917259](136 nt)
=-=-=-=-=-=-=-=-=-=-=-=-=-=-=-=-=-=-=-=-=-=-=-=-=-=-=-=-=-=-=-=
Performing Scan: mmu-miR-206 vs ENSMUSG00000074016
=-=-=-=-=-=-=-=-=-=-=-=-=-=-=-=-=-=-=-=-=-=-=-=-=-=-=-=-=-=-=-=
Score for this Scan:
No Hits Found above Threshold
Complete

Read Sequence:ENSMUSG00000017747  GH3 domain containing [Source:MarkerSymbol;Acc:MGI:1931556](471 nt)
=-=-=-=-=-=-=-=-=-=-=-=-=-=-=-=-=-=-=-=-=-=-=-=-=-=-=-=-=-=-=-=
Performing Scan: mmu-miR-206 vs ENSMUSG00000017747
=-=-=-=-=-=-=-=-=-=-=-=-=-=-=-=-=-=-=-=-=-=-=-=-=-=-=-=-=-=-=-=
Score for this Scan:
No Hits Found above Threshold
Complete

Read Sequence:ENSMUSG00000038914  death inducer-obliterator 1 [Source:MarkerSymbol;Acc:MGI:1344352](152 nt)
=-=-=-=-=-=-=-=-=-=-=-=-=-=-=-=-=-=-=-=-=-=-=-=-=-=-=-=-=-=-=-=
Performing Scan: mmu-miR-206 vs ENSMUSG00000038914
=-=-=-=-=-=-=-=-=-=-=-=-=-=-=-=-=-=-=-=-=-=-=-=-=-=-=-=-=-=-=-=

   Forward:	Score: 131.000000  Q:1 to 22  R:18 to 47 Align Len (29) (65.52%) (68.97%)

   Query:    3' GGUGUGU-----GAAG-GAAUGUA--AGGu 5'
                ||||:||     |||| || ||||  ||| 
   Ref:      5' CCACGCAGCCCTCTTCACTGACATAGTCCt 3'

   Energy:  -20.639999 kCal/Mol

Scores for this hit:
>mmu-miR-206	ENSMUSG00000038914	131.00	-20.64	0.00	1 22	18 47	29	65.52%	68.97%

Score for this Scan:
Seq1,Seq2,Tot Score,Tot Energy,Max Score,Max Energy,Strand,Len1,Len2,Positions
>>mmu-miR-206	ENSMUSG00000038914	131.00	-20.64	131.00	-20.64	64	22	152	 17
Complete

Read Sequence:ENSMUSG00000053025  synaptic vesicle glycoprotein 2 b [Source:MarkerSymbol;Acc:MGI:1927338](1266 nt)
=-=-=-=-=-=-=-=-=-=-=-=-=-=-=-=-=-=-=-=-=-=-=-=-=-=-=-=-=-=-=-=
Performing Scan: mmu-miR-206 vs ENSMUSG00000053025
=-=-=-=-=-=-=-=-=-=-=-=-=-=-=-=-=-=-=-=-=-=-=-=-=-=-=-=-=-=-=-=
Score for this Scan:
No Hits Found above Threshold
Complete

Read Sequence:ENSMUSG00000006442  spermidine synthase [Source:MarkerSymbol;Acc:MGI:102690](312 nt)
=-=-=-=-=-=-=-=-=-=-=-=-=-=-=-=-=-=-=-=-=-=-=-=-=-=-=-=-=-=-=-=
Performing Scan: mmu-miR-206 vs ENSMUSG00000006442
=-=-=-=-=-=-=-=-=-=-=-=-=-=-=-=-=-=-=-=-=-=-=-=-=-=-=-=-=-=-=-=
Score for this Scan:
No Hits Found above Threshold
Complete

Read Sequence:ENSMUSG00000056367  ARP3 actin-related protein 3 homolog B (yeast) [Source:MarkerSymbol;Acc:MGI:2661120](741 nt)
=-=-=-=-=-=-=-=-=-=-=-=-=-=-=-=-=-=-=-=-=-=-=-=-=-=-=-=-=-=-=-=
Performing Scan: mmu-miR-206 vs ENSMUSG00000056367
=-=-=-=-=-=-=-=-=-=-=-=-=-=-=-=-=-=-=-=-=-=-=-=-=-=-=-=-=-=-=-=
Score for this Scan:
No Hits Found above Threshold
Complete

Read Sequence:ENSMUSG00000041857  oocyte secreted protein 1 [Source:MarkerSymbol;Acc:MGI:2149290](230 nt)
=-=-=-=-=-=-=-=-=-=-=-=-=-=-=-=-=-=-=-=-=-=-=-=-=-=-=-=-=-=-=-=
Performing Scan: mmu-miR-206 vs ENSMUSG00000041857
=-=-=-=-=-=-=-=-=-=-=-=-=-=-=-=-=-=-=-=-=-=-=-=-=-=-=-=-=-=-=-=
Score for this Scan:
No Hits Found above Threshold
Complete

Read Sequence:ENSMUSG00000007279  Signal peptide, CUB and EGF-like domain-containing protein 2 precursor (Protein CEGP1). [Source:Uniprot/SWISSPROT;Acc:Q9JJS0](604 nt)
=-=-=-=-=-=-=-=-=-=-=-=-=-=-=-=-=-=-=-=-=-=-=-=-=-=-=-=-=-=-=-=
Performing Scan: mmu-miR-206 vs ENSMUSG00000007279
=-=-=-=-=-=-=-=-=-=-=-=-=-=-=-=-=-=-=-=-=-=-=-=-=-=-=-=-=-=-=-=
Score for this Scan:
No Hits Found above Threshold
Complete

Read Sequence:ENSMUSG00000031780  chemokine (C-C motif) ligand 17 [Source:MarkerSymbol;Acc:MGI:1329039](182 nt)
=-=-=-=-=-=-=-=-=-=-=-=-=-=-=-=-=-=-=-=-=-=-=-=-=-=-=-=-=-=-=-=
Performing Scan: mmu-miR-206 vs ENSMUSG00000031780
=-=-=-=-=-=-=-=-=-=-=-=-=-=-=-=-=-=-=-=-=-=-=-=-=-=-=-=-=-=-=-=
Score for this Scan:
No Hits Found above Threshold
Complete

Read Sequence:ENSMUSG00000001482  differentially expressed in FDCP 8 [Source:MarkerSymbol;Acc:MGI:1346331](2333 nt)
=-=-=-=-=-=-=-=-=-=-=-=-=-=-=-=-=-=-=-=-=-=-=-=-=-=-=-=-=-=-=-=
Performing Scan: mmu-miR-206 vs ENSMUSG00000001482
=-=-=-=-=-=-=-=-=-=-=-=-=-=-=-=-=-=-=-=-=-=-=-=-=-=-=-=-=-=-=-=

   Forward:	Score: 119.000000  Q:1 to 23  R:2258 to 2288 Align Len (31) (61.29%) (64.52%)

   Query:    3' GGUGUGU-----GAA----GGAAUGUAAGGU 5'
                |||||||     |||     |||| :|||||
   Ref:      5' CCACACATGTACCTTGGGGGCTTAGGTTCCA 3'

   Energy:  -26.490000 kCal/Mol

Scores for this hit:
>mmu-miR-206	ENSMUSG00000001482	119.00	-26.49	0.00	1 23	2258 2288	31	61.29%	64.52%

Score for this Scan:
Seq1,Seq2,Tot Score,Tot Energy,Max Score,Max Energy,Strand,Len1,Len2,Positions
>>mmu-miR-206	ENSMUSG00000001482	119.00	-26.49	119.00	-26.49	71	22	2333	 2257
Complete

Read Sequence:ENSMUSG00000029009  5,10-methylenetetrahydrofolate reductase, pseudogene 1 [Source:MarkerSymbol;Acc:MGI:2384077](3965 nt)
=-=-=-=-=-=-=-=-=-=-=-=-=-=-=-=-=-=-=-=-=-=-=-=-=-=-=-=-=-=-=-=
Performing Scan: mmu-miR-206 vs ENSMUSG00000029009
=-=-=-=-=-=-=-=-=-=-=-=-=-=-=-=-=-=-=-=-=-=-=-=-=-=-=-=-=-=-=-=
Score for this Scan:
No Hits Found above Threshold
Complete

Read Sequence:ENSMUSG00000024843  choline kinase alpha [Source:MarkerSymbol;Acc:MGI:107760](962 nt)
=-=-=-=-=-=-=-=-=-=-=-=-=-=-=-=-=-=-=-=-=-=-=-=-=-=-=-=-=-=-=-=
Performing Scan: mmu-miR-206 vs ENSMUSG00000024843
=-=-=-=-=-=-=-=-=-=-=-=-=-=-=-=-=-=-=-=-=-=-=-=-=-=-=-=-=-=-=-=
Score for this Scan:
No Hits Found above Threshold
Complete

Read Sequence:ENSMUSG00000061232  histocompatibility 2, K1, K region [Source:MarkerSymbol;Acc:MGI:95904](309 nt)
=-=-=-=-=-=-=-=-=-=-=-=-=-=-=-=-=-=-=-=-=-=-=-=-=-=-=-=-=-=-=-=
Performing Scan: mmu-miR-206 vs ENSMUSG00000061232
=-=-=-=-=-=-=-=-=-=-=-=-=-=-=-=-=-=-=-=-=-=-=-=-=-=-=-=-=-=-=-=
Score for this Scan:
No Hits Found above Threshold
Complete

Read Sequence:ENSMUSG00000032743  RIKEN cDNA D430042O09 gene [Source:MarkerSymbol;Acc:MGI:2442760](1283 nt)
=-=-=-=-=-=-=-=-=-=-=-=-=-=-=-=-=-=-=-=-=-=-=-=-=-=-=-=-=-=-=-=
Performing Scan: mmu-miR-206 vs ENSMUSG00000032743
=-=-=-=-=-=-=-=-=-=-=-=-=-=-=-=-=-=-=-=-=-=-=-=-=-=-=-=-=-=-=-=
Score for this Scan:
No Hits Found above Threshold
Complete

Read Sequence:ENSMUSG00000001482  differentially expressed in FDCP 8 [Source:MarkerSymbol;Acc:MGI:1346331](1696 nt)
=-=-=-=-=-=-=-=-=-=-=-=-=-=-=-=-=-=-=-=-=-=-=-=-=-=-=-=-=-=-=-=
Performing Scan: mmu-miR-206 vs ENSMUSG00000001482
=-=-=-=-=-=-=-=-=-=-=-=-=-=-=-=-=-=-=-=-=-=-=-=-=-=-=-=-=-=-=-=
Score for this Scan:
No Hits Found above Threshold
Complete

Read Sequence:ENSMUSG00000021490  solute carrier family 34 (sodium phosphate), member 1 [Source:MarkerSymbol;Acc:MGI:1345284](455 nt)
=-=-=-=-=-=-=-=-=-=-=-=-=-=-=-=-=-=-=-=-=-=-=-=-=-=-=-=-=-=-=-=
Performing Scan: mmu-miR-206 vs ENSMUSG00000021490
=-=-=-=-=-=-=-=-=-=-=-=-=-=-=-=-=-=-=-=-=-=-=-=-=-=-=-=-=-=-=-=
Score for this Scan:
No Hits Found above Threshold
Complete

Read Sequence:ENSMUSG00000037339  RIKEN cDNA 2410018C17 gene [Source:MarkerSymbol;Acc:MGI:1919225](213 nt)
=-=-=-=-=-=-=-=-=-=-=-=-=-=-=-=-=-=-=-=-=-=-=-=-=-=-=-=-=-=-=-=
Performing Scan: mmu-miR-206 vs ENSMUSG00000037339
=-=-=-=-=-=-=-=-=-=-=-=-=-=-=-=-=-=-=-=-=-=-=-=-=-=-=-=-=-=-=-=
Score for this Scan:
No Hits Found above Threshold
Complete

Read Sequence:ENSMUSG00000074639  cDNA sequence BC089597 [Source:MarkerSymbol;Acc:MGI:3583955](226 nt)
=-=-=-=-=-=-=-=-=-=-=-=-=-=-=-=-=-=-=-=-=-=-=-=-=-=-=-=-=-=-=-=
Performing Scan: mmu-miR-206 vs ENSMUSG00000074639
=-=-=-=-=-=-=-=-=-=-=-=-=-=-=-=-=-=-=-=-=-=-=-=-=-=-=-=-=-=-=-=
Score for this Scan:
No Hits Found above Threshold
Complete

Read Sequence:ENSMUSG00000027186  E74-like factor 5 [Source:MarkerSymbol;Acc:MGI:1335079](1329 nt)
=-=-=-=-=-=-=-=-=-=-=-=-=-=-=-=-=-=-=-=-=-=-=-=-=-=-=-=-=-=-=-=
Performing Scan: mmu-miR-206 vs ENSMUSG00000027186
=-=-=-=-=-=-=-=-=-=-=-=-=-=-=-=-=-=-=-=-=-=-=-=-=-=-=-=-=-=-=-=

   Forward:	Score: 132.000000  Q:3 to 23  R:371 to 393 Align Len (21) (76.19%) (80.95%)

   Query:    3' ggUGUGUG-AAGGAAUGUAAGGU 5'
                  ||||||  ||||  |:|||||
   Ref:      5' agACACACGATCCTCCCGTTCCA 3'

   Energy:  -26.889999 kCal/Mol

Scores for this hit:
>mmu-miR-206	ENSMUSG00000027186	132.00	-26.89	0.00	3 23	371 393	21	76.19%	80.95%

Score for this Scan:
Seq1,Seq2,Tot Score,Tot Energy,Max Score,Max Energy,Strand,Len1,Len2,Positions
>>mmu-miR-206	ENSMUSG00000027186	132.00	-26.89	132.00	-26.89	80	22	1329	 370
Complete

Read Sequence:ENSMUSG00000040690  procollagen, type XVI, alpha 1 [Source:MarkerSymbol;Acc:MGI:1095396](1840 nt)
=-=-=-=-=-=-=-=-=-=-=-=-=-=-=-=-=-=-=-=-=-=-=-=-=-=-=-=-=-=-=-=
Performing Scan: mmu-miR-206 vs ENSMUSG00000040690
=-=-=-=-=-=-=-=-=-=-=-=-=-=-=-=-=-=-=-=-=-=-=-=-=-=-=-=-=-=-=-=

   Forward:	Score: 100.000000  Q:4 to 22  R:1802 to 1824 Align Len (19) (68.42%) (78.95%)

   Query:    3' gguGUGUGAAGG-AAUGUAAGGu 5'
                   | ||||||| | : :|||| 
   Ref:      5' aacCCCACTTCCATGGGGTTCCc 3'

   Energy:  -20.660000 kCal/Mol

Scores for this hit:
>mmu-miR-206	ENSMUSG00000040690	100.00	-20.66	0.00	4 22	1802 1824	19	68.42%	78.95%


   Forward:	Score: 81.000000  Q:1 to 22  R:701 to 729 Align Len (30) (56.67%) (56.67%)

   Query:    3' GGUGU---GU-GAA---GGAAUGU--AAGGu 5'
                || ||   || |||   ||  |||   ||| 
   Ref:      5' CCCCAGGGCATCTTGGGCC--ACAGGGTCCt 3'

   Energy:  -21.010000 kCal/Mol

Scores for this hit:
>mmu-miR-206	ENSMUSG00000040690	81.00	-21.01	0.00	1 22	701 729	30	56.67%	56.67%

Score for this Scan:
Seq1,Seq2,Tot Score,Tot Energy,Max Score,Max Energy,Strand,Len1,Len2,Positions
>>mmu-miR-206	ENSMUSG00000040690	181.00	-41.67	100.00	-21.01	81	22	1840	 1801 700
Complete

Read Sequence:ENSMUSG00000003868  RuvB-like protein 2 [Source:MarkerSymbol;Acc:MGI:1342299](83 nt)
=-=-=-=-=-=-=-=-=-=-=-=-=-=-=-=-=-=-=-=-=-=-=-=-=-=-=-=-=-=-=-=
Performing Scan: mmu-miR-206 vs ENSMUSG00000003868
=-=-=-=-=-=-=-=-=-=-=-=-=-=-=-=-=-=-=-=-=-=-=-=-=-=-=-=-=-=-=-=
Score for this Scan:
No Hits Found above Threshold
Complete

Read Sequence:ENSMUSG00000039174  RIKEN cDNA 1700003H04 gene [Source:MarkerSymbol;Acc:MGI:1923637](311 nt)
=-=-=-=-=-=-=-=-=-=-=-=-=-=-=-=-=-=-=-=-=-=-=-=-=-=-=-=-=-=-=-=
Performing Scan: mmu-miR-206 vs ENSMUSG00000039174
=-=-=-=-=-=-=-=-=-=-=-=-=-=-=-=-=-=-=-=-=-=-=-=-=-=-=-=-=-=-=-=
Score for this Scan:
No Hits Found above Threshold
Complete

Read Sequence:ENSMUSG00000066072  cytochrome P450, family 4, subfamily a, polypeptide 10 [Source:MarkerSymbol;Acc:MGI:88611](852 nt)
=-=-=-=-=-=-=-=-=-=-=-=-=-=-=-=-=-=-=-=-=-=-=-=-=-=-=-=-=-=-=-=
Performing Scan: mmu-miR-206 vs ENSMUSG00000066072
=-=-=-=-=-=-=-=-=-=-=-=-=-=-=-=-=-=-=-=-=-=-=-=-=-=-=-=-=-=-=-=

   Forward:	Score: 135.000000  Q:1 to 22  R:119 to 141 Align Len (22) (68.18%) (68.18%)

   Query:    3' GGUG-UGUGAAGGAAUGUAAGGu 5'
                || | ||||  ||   |||||| 
   Ref:      5' CCCCGACACAGCCACTCATTCCt 3'

   Energy:  -20.090000 kCal/Mol

Scores for this hit:
>mmu-miR-206	ENSMUSG00000066072	135.00	-20.09	0.00	1 22	119 141	22	68.18%	68.18%

Score for this Scan:
Seq1,Seq2,Tot Score,Tot Energy,Max Score,Max Energy,Strand,Len1,Len2,Positions
>>mmu-miR-206	ENSMUSG00000066072	135.00	-20.09	135.00	-20.09	84	22	852	 118
Complete

Read Sequence:ENSMUSG00000032484  neutrophilic granule protein [Source:MarkerSymbol;Acc:MGI:105983](601 nt)
=-=-=-=-=-=-=-=-=-=-=-=-=-=-=-=-=-=-=-=-=-=-=-=-=-=-=-=-=-=-=-=
Performing Scan: mmu-miR-206 vs ENSMUSG00000032484
=-=-=-=-=-=-=-=-=-=-=-=-=-=-=-=-=-=-=-=-=-=-=-=-=-=-=-=-=-=-=-=
Score for this Scan:
No Hits Found above Threshold
Complete

Read Sequence:ENSMUSG00000017686  ras homolog gene family, member T1 [Source:MarkerSymbol;Acc:MGI:1926078](884 nt)
=-=-=-=-=-=-=-=-=-=-=-=-=-=-=-=-=-=-=-=-=-=-=-=-=-=-=-=-=-=-=-=
Performing Scan: mmu-miR-206 vs ENSMUSG00000017686
=-=-=-=-=-=-=-=-=-=-=-=-=-=-=-=-=-=-=-=-=-=-=-=-=-=-=-=-=-=-=-=

   Forward:	Score: 148.000000  Q:2 to 21  R:26 to 49 Align Len (21) (80.95%) (90.48%)

   Query:    3' gGUGUGUGAAGG-A-AUGUAAGgu 5'
                 ||||:|||||: | |||||||  
   Ref:      5' aCACATACTTCTATGTACATTCtg 3'

   Energy:  -25.430000 kCal/Mol

Scores for this hit:
>mmu-miR-206	ENSMUSG00000017686	148.00	-25.43	0.00	2 21	26 49	21	80.95%	90.48%

Score for this Scan:
Seq1,Seq2,Tot Score,Tot Energy,Max Score,Max Energy,Strand,Len1,Len2,Positions
>>mmu-miR-206	ENSMUSG00000017686	148.00	-25.43	148.00	-25.43	86	22	884	 25
Complete

Read Sequence:ENSMUSG00000059323  nuclear factor of kappa light polypeptide gene enhancer in B-cells inhibitor-like 2 [Source:MarkerSymbol;Acc:MGI:1919999](64 nt)
=-=-=-=-=-=-=-=-=-=-=-=-=-=-=-=-=-=-=-=-=-=-=-=-=-=-=-=-=-=-=-=
Performing Scan: mmu-miR-206 vs ENSMUSG00000059323
=-=-=-=-=-=-=-=-=-=-=-=-=-=-=-=-=-=-=-=-=-=-=-=-=-=-=-=-=-=-=-=
Score for this Scan:
No Hits Found above Threshold
Complete

Read Sequence:ENSMUSG00000022439  parvin, gamma [Source:MarkerSymbol;Acc:MGI:2158329](1491 nt)
=-=-=-=-=-=-=-=-=-=-=-=-=-=-=-=-=-=-=-=-=-=-=-=-=-=-=-=-=-=-=-=
Performing Scan: mmu-miR-206 vs ENSMUSG00000022439
=-=-=-=-=-=-=-=-=-=-=-=-=-=-=-=-=-=-=-=-=-=-=-=-=-=-=-=-=-=-=-=
Score for this Scan:
No Hits Found above Threshold
Complete

Read Sequence:ENSMUSG00000028145  thioesterase superfamily member 4 [Source:MarkerSymbol;Acc:MGI:1923028](1646 nt)
=-=-=-=-=-=-=-=-=-=-=-=-=-=-=-=-=-=-=-=-=-=-=-=-=-=-=-=-=-=-=-=
Performing Scan: mmu-miR-206 vs ENSMUSG00000028145
=-=-=-=-=-=-=-=-=-=-=-=-=-=-=-=-=-=-=-=-=-=-=-=-=-=-=-=-=-=-=-=
Score for this Scan:
No Hits Found above Threshold
Complete

Read Sequence:ENSMUSG00000026579  coagulation factor V [Source:MarkerSymbol;Acc:MGI:88382](28 nt)
=-=-=-=-=-=-=-=-=-=-=-=-=-=-=-=-=-=-=-=-=-=-=-=-=-=-=-=-=-=-=-=
Performing Scan: mmu-miR-206 vs ENSMUSG00000026579
=-=-=-=-=-=-=-=-=-=-=-=-=-=-=-=-=-=-=-=-=-=-=-=-=-=-=-=-=-=-=-=
Score for this Scan:
No Hits Found above Threshold
Complete

Read Sequence:ENSMUSG00000026435  solute carrier family 45, member 3 [Source:MarkerSymbol;Acc:MGI:1922082](587 nt)
=-=-=-=-=-=-=-=-=-=-=-=-=-=-=-=-=-=-=-=-=-=-=-=-=-=-=-=-=-=-=-=
Performing Scan: mmu-miR-206 vs ENSMUSG00000026435
=-=-=-=-=-=-=-=-=-=-=-=-=-=-=-=-=-=-=-=-=-=-=-=-=-=-=-=-=-=-=-=
Score for this Scan:
No Hits Found above Threshold
Complete

Read Sequence:ENSMUSG00000019838  solute carrier family 16 (monocarboxylic acid transporters), member 10 [Source:MarkerSymbol;Acc:MGI:1919722](703 nt)
=-=-=-=-=-=-=-=-=-=-=-=-=-=-=-=-=-=-=-=-=-=-=-=-=-=-=-=-=-=-=-=
Performing Scan: mmu-miR-206 vs ENSMUSG00000019838
=-=-=-=-=-=-=-=-=-=-=-=-=-=-=-=-=-=-=-=-=-=-=-=-=-=-=-=-=-=-=-=
Score for this Scan:
No Hits Found above Threshold
Complete

Read Sequence:ENSMUSG00000025369  SWI/SNF related, matrix associated, actin dependent regulator of chromatin, subfamily c, member 2 [Source:MarkerSymbol;Acc:MGI:1915344](1200 nt)
=-=-=-=-=-=-=-=-=-=-=-=-=-=-=-=-=-=-=-=-=-=-=-=-=-=-=-=-=-=-=-=
Performing Scan: mmu-miR-206 vs ENSMUSG00000025369
=-=-=-=-=-=-=-=-=-=-=-=-=-=-=-=-=-=-=-=-=-=-=-=-=-=-=-=-=-=-=-=

   Forward:	Score: 121.000000  Q:1 to 23  R:1077 to 1103 Align Len (28) (67.86%) (71.43%)

   Query:    3' GGU----GUGUGAAGGA-AUGUA-AGGU 5'
                |||    | | |||||| |:||| ||||
   Ref:      5' CCAGCGTCTC-CTTCCTCTGCATCTCCA 3'

   Energy:  -21.020000 kCal/Mol

Scores for this hit:
>mmu-miR-206	ENSMUSG00000025369	121.00	-21.02	0.00	1 23	1077 1103	28	67.86%	71.43%

Score for this Scan:
Seq1,Seq2,Tot Score,Tot Energy,Max Score,Max Energy,Strand,Len1,Len2,Positions
>>mmu-miR-206	ENSMUSG00000025369	121.00	-21.02	121.00	-21.02	93	22	1200	 1076
Complete

Read Sequence:ENSMUSG00000034813  glutamate receptor interacting protein 1 [Source:MarkerSymbol;Acc:MGI:1921303](85 nt)
=-=-=-=-=-=-=-=-=-=-=-=-=-=-=-=-=-=-=-=-=-=-=-=-=-=-=-=-=-=-=-=
Performing Scan: mmu-miR-206 vs ENSMUSG00000034813
=-=-=-=-=-=-=-=-=-=-=-=-=-=-=-=-=-=-=-=-=-=-=-=-=-=-=-=-=-=-=-=
Score for this Scan:
No Hits Found above Threshold
Complete

Read Sequence:ENSMUSG00000030203  dual specificity phosphatase 16 [Source:MarkerSymbol;Acc:MGI:1917936](2245 nt)
=-=-=-=-=-=-=-=-=-=-=-=-=-=-=-=-=-=-=-=-=-=-=-=-=-=-=-=-=-=-=-=
Performing Scan: mmu-miR-206 vs ENSMUSG00000030203
=-=-=-=-=-=-=-=-=-=-=-=-=-=-=-=-=-=-=-=-=-=-=-=-=-=-=-=-=-=-=-=

   Forward:	Score: 156.000000  Q:4 to 23  R:1163 to 1189 Align Len (25) (72.00%) (72.00%)

   Query:    3' gguGUGUGAAGG----AA--UGUAAGGU 5'
                   || ||||||    ||  ||||||||
   Ref:      5' gttCA-ACTTCCTGATTTAAACATTCCA 3'

   Energy:  -20.700001 kCal/Mol

Scores for this hit:
>mmu-miR-206	ENSMUSG00000030203	156.00	-20.70	0.00	4 23	1163 1189	25	72.00%	72.00%

Score for this Scan:
Seq1,Seq2,Tot Score,Tot Energy,Max Score,Max Energy,Strand,Len1,Len2,Positions
>>mmu-miR-206	ENSMUSG00000030203	156.00	-20.70	156.00	-20.70	95	22	2245	 1162
Complete

Read Sequence:ENSMUSG00000031935  cofactor required for Sp1 transcriptional activation, subunit 6 [Source:MarkerSymbol;Acc:MGI:2182585](1876 nt)
=-=-=-=-=-=-=-=-=-=-=-=-=-=-=-=-=-=-=-=-=-=-=-=-=-=-=-=-=-=-=-=
Performing Scan: mmu-miR-206 vs ENSMUSG00000031935
=-=-=-=-=-=-=-=-=-=-=-=-=-=-=-=-=-=-=-=-=-=-=-=-=-=-=-=-=-=-=-=

   Forward:	Score: 153.000000  Q:6 to 23  R:666 to 688 Align Len (18) (83.33%) (88.89%)

   Query:    3' gguguGUGAAGG-AAUGUAAGGU 5'
                     |||| || ||:|||||||
   Ref:      5' gtagtCACTGCCTTTGCATTCCA 3'

   Energy:  -22.270000 kCal/Mol

Scores for this hit:
>mmu-miR-206	ENSMUSG00000031935	153.00	-22.27	0.00	6 23	666 688	18	83.33%	88.89%

Score for this Scan:
Seq1,Seq2,Tot Score,Tot Energy,Max Score,Max Energy,Strand,Len1,Len2,Positions
>>mmu-miR-206	ENSMUSG00000031935	153.00	-22.27	153.00	-22.27	96	22	1876	 665
Complete

Read Sequence:ENSMUSG00000030990  FGF receptor activating protein 1 [Source:MarkerSymbol;Acc:MGI:2385286](232 nt)
=-=-=-=-=-=-=-=-=-=-=-=-=-=-=-=-=-=-=-=-=-=-=-=-=-=-=-=-=-=-=-=
Performing Scan: mmu-miR-206 vs ENSMUSG00000030990
=-=-=-=-=-=-=-=-=-=-=-=-=-=-=-=-=-=-=-=-=-=-=-=-=-=-=-=-=-=-=-=
Score for this Scan:
No Hits Found above Threshold
Complete

Read Sequence:ENSMUSG00000075284  WAS/WASL interacting protein family, member 1 [Source:MarkerSymbol;Acc:MGI:2178801](2371 nt)
=-=-=-=-=-=-=-=-=-=-=-=-=-=-=-=-=-=-=-=-=-=-=-=-=-=-=-=-=-=-=-=
Performing Scan: mmu-miR-206 vs ENSMUSG00000075284
=-=-=-=-=-=-=-=-=-=-=-=-=-=-=-=-=-=-=-=-=-=-=-=-=-=-=-=-=-=-=-=
Score for this Scan:
No Hits Found above Threshold
Complete

Read Sequence:ENSMUSG00000030615  transmembrane protein 126A [Source:MarkerSymbol;Acc:MGI:1913521](31 nt)
=-=-=-=-=-=-=-=-=-=-=-=-=-=-=-=-=-=-=-=-=-=-=-=-=-=-=-=-=-=-=-=
Performing Scan: mmu-miR-206 vs ENSMUSG00000030615
=-=-=-=-=-=-=-=-=-=-=-=-=-=-=-=-=-=-=-=-=-=-=-=-=-=-=-=-=-=-=-=
Score for this Scan:
No Hits Found above Threshold
Complete

Read Sequence:ENSMUSG00000034224  gene model 587, (NCBI) [Source:MarkerSymbol;Acc:MGI:2685433](1147 nt)
=-=-=-=-=-=-=-=-=-=-=-=-=-=-=-=-=-=-=-=-=-=-=-=-=-=-=-=-=-=-=-=
Performing Scan: mmu-miR-206 vs ENSMUSG00000034224
=-=-=-=-=-=-=-=-=-=-=-=-=-=-=-=-=-=-=-=-=-=-=-=-=-=-=-=-=-=-=-=

   Forward:	Score: 116.000000  Q:4 to 22  R:659 to 681 Align Len (19) (78.95%) (78.95%)

   Query:    3' gguGUGUGAAGGAAU-GUAAGGu 5'
                   ||||| |||| | | |||| 
   Ref:      5' gacCACACCTCCTAATCCTTCCc 3'

   Energy:  -20.540001 kCal/Mol

Scores for this hit:
>mmu-miR-206	ENSMUSG00000034224	116.00	-20.54	0.00	4 22	659 681	19	78.95%	78.95%

Score for this Scan:
Seq1,Seq2,Tot Score,Tot Energy,Max Score,Max Energy,Strand,Len1,Len2,Positions
>>mmu-miR-206	ENSMUSG00000034224	116.00	-20.54	116.00	-20.54	100	22	1147	 658
Complete

Read Sequence:ENSMUSG00000037316  BCL2-associated athanogene 4 [Source:MarkerSymbol;Acc:MGI:1914634](3388 nt)
=-=-=-=-=-=-=-=-=-=-=-=-=-=-=-=-=-=-=-=-=-=-=-=-=-=-=-=-=-=-=-=
Performing Scan: mmu-miR-206 vs ENSMUSG00000037316
=-=-=-=-=-=-=-=-=-=-=-=-=-=-=-=-=-=-=-=-=-=-=-=-=-=-=-=-=-=-=-=
Score for this Scan:
No Hits Found above Threshold
Complete

Read Sequence:ENSMUSG00000029723  TSC22 domain family 4 [Source:MarkerSymbol;Acc:MGI:1926079](471 nt)
=-=-=-=-=-=-=-=-=-=-=-=-=-=-=-=-=-=-=-=-=-=-=-=-=-=-=-=-=-=-=-=
Performing Scan: mmu-miR-206 vs ENSMUSG00000029723
=-=-=-=-=-=-=-=-=-=-=-=-=-=-=-=-=-=-=-=-=-=-=-=-=-=-=-=-=-=-=-=
Score for this Scan:
No Hits Found above Threshold
Complete

Read Sequence:ENSMUSG00000033149  pleckstrin homology-like domain, family B, member 2 [Source:MarkerSymbol;Acc:MGI:2444981](1547 nt)
=-=-=-=-=-=-=-=-=-=-=-=-=-=-=-=-=-=-=-=-=-=-=-=-=-=-=-=-=-=-=-=
Performing Scan: mmu-miR-206 vs ENSMUSG00000033149
=-=-=-=-=-=-=-=-=-=-=-=-=-=-=-=-=-=-=-=-=-=-=-=-=-=-=-=-=-=-=-=
Score for this Scan:
No Hits Found above Threshold
Complete

Read Sequence:ENSMUSG00000026544  dual specificity phosphatase 23 [Source:MarkerSymbol;Acc:MGI:1915690](271 nt)
=-=-=-=-=-=-=-=-=-=-=-=-=-=-=-=-=-=-=-=-=-=-=-=-=-=-=-=-=-=-=-=
Performing Scan: mmu-miR-206 vs ENSMUSG00000026544
=-=-=-=-=-=-=-=-=-=-=-=-=-=-=-=-=-=-=-=-=-=-=-=-=-=-=-=-=-=-=-=
Score for this Scan:
No Hits Found above Threshold
Complete

Read Sequence:ENSMUSG00000024026  glyoxalase 1 [Source:MarkerSymbol;Acc:MGI:95742](1272 nt)
=-=-=-=-=-=-=-=-=-=-=-=-=-=-=-=-=-=-=-=-=-=-=-=-=-=-=-=-=-=-=-=
Performing Scan: mmu-miR-206 vs ENSMUSG00000024026
=-=-=-=-=-=-=-=-=-=-=-=-=-=-=-=-=-=-=-=-=-=-=-=-=-=-=-=-=-=-=-=
Score for this Scan:
No Hits Found above Threshold
Complete

Read Sequence:ENSMUSG00000040548  testis expressed gene 2 [Source:MarkerSymbol;Acc:MGI:102465](1462 nt)
=-=-=-=-=-=-=-=-=-=-=-=-=-=-=-=-=-=-=-=-=-=-=-=-=-=-=-=-=-=-=-=
Performing Scan: mmu-miR-206 vs ENSMUSG00000040548
=-=-=-=-=-=-=-=-=-=-=-=-=-=-=-=-=-=-=-=-=-=-=-=-=-=-=-=-=-=-=-=

   Forward:	Score: 102.000000  Q:2 to 23  R:667 to 689 Align Len (22) (63.64%) (81.82%)

   Query:    3' gGUGUGUGA-AGGAAUGUAAGGU 5'
                 |::||| |  ||||:| ||:||
   Ref:      5' aCGTACAATCGCCTTGCTTTTCA 3'

   Energy:  -20.629999 kCal/Mol

Scores for this hit:
>mmu-miR-206	ENSMUSG00000040548	102.00	-20.63	0.00	2 23	667 689	22	63.64%	81.82%

Score for this Scan:
Seq1,Seq2,Tot Score,Tot Energy,Max Score,Max Energy,Strand,Len1,Len2,Positions
>>mmu-miR-206	ENSMUSG00000040548	102.00	-20.63	102.00	-20.63	106	22	1462	 666
Complete

Read Sequence:ENSMUSG00000029826  zinc finger CCCH type, antiviral 1 [Source:MarkerSymbol;Acc:MGI:1926031](645 nt)
=-=-=-=-=-=-=-=-=-=-=-=-=-=-=-=-=-=-=-=-=-=-=-=-=-=-=-=-=-=-=-=
Performing Scan: mmu-miR-206 vs ENSMUSG00000029826
=-=-=-=-=-=-=-=-=-=-=-=-=-=-=-=-=-=-=-=-=-=-=-=-=-=-=-=-=-=-=-=

   Forward:	Score: 108.000000  Q:1 to 23  R:329 to 354 Align Len (26) (65.38%) (73.08%)

   Query:    3' GGUGUGUGA--AGGAAUGUA--AGGU 5'
                |::||| ||   |||||| |  ||||
   Ref:      5' CTGCACTCTGGGCCTTACTTGCTCCA 3'

   Energy:  -21.180000 kCal/Mol

Scores for this hit:
>mmu-miR-206	ENSMUSG00000029826	108.00	-21.18	0.00	1 23	329 354	26	65.38%	73.08%

Score for this Scan:
Seq1,Seq2,Tot Score,Tot Energy,Max Score,Max Energy,Strand,Len1,Len2,Positions
>>mmu-miR-206	ENSMUSG00000029826	108.00	-21.18	108.00	-21.18	107	22	645	 328
Complete

Read Sequence:ENSMUSG00000058301  UPF1 regulator of nonsense transcripts homolog (yeast) [Source:MarkerSymbol;Acc:MGI:107995](959 nt)
=-=-=-=-=-=-=-=-=-=-=-=-=-=-=-=-=-=-=-=-=-=-=-=-=-=-=-=-=-=-=-=
Performing Scan: mmu-miR-206 vs ENSMUSG00000058301
=-=-=-=-=-=-=-=-=-=-=-=-=-=-=-=-=-=-=-=-=-=-=-=-=-=-=-=-=-=-=-=
Score for this Scan:
No Hits Found above Threshold
Complete

Read Sequence:ENSMUSG00000025175  fructosamine 3 kinase [Source:MarkerSymbol;Acc:MGI:1926834](3193 nt)
=-=-=-=-=-=-=-=-=-=-=-=-=-=-=-=-=-=-=-=-=-=-=-=-=-=-=-=-=-=-=-=
Performing Scan: mmu-miR-206 vs ENSMUSG00000025175
=-=-=-=-=-=-=-=-=-=-=-=-=-=-=-=-=-=-=-=-=-=-=-=-=-=-=-=-=-=-=-=

   Forward:	Score: 135.000000  Q:3 to 23  R:39 to 70 Align Len (30) (60.00%) (63.33%)

   Query:    3' ggUGUGUGAAG------GA--A--UGUAAGGU 5'
                  | |||||||      ||  |  :|||||||
   Ref:      5' gtAAACACTTCAGTCAGCTGGTCAGCATTCCA 3'

   Energy:  -20.620001 kCal/Mol

Scores for this hit:
>mmu-miR-206	ENSMUSG00000025175	135.00	-20.62	0.00	3 23	39 70	30	60.00%	63.33%

Score for this Scan:
Seq1,Seq2,Tot Score,Tot Energy,Max Score,Max Energy,Strand,Len1,Len2,Positions
>>mmu-miR-206	ENSMUSG00000025175	135.00	-20.62	135.00	-20.62	109	22	3193	 38
Complete

Read Sequence:ENSMUSG00000020919  signal transducer and activator of transcription 5B [Source:MarkerSymbol;Acc:MGI:103035](2284 nt)
=-=-=-=-=-=-=-=-=-=-=-=-=-=-=-=-=-=-=-=-=-=-=-=-=-=-=-=-=-=-=-=
Performing Scan: mmu-miR-206 vs ENSMUSG00000020919
=-=-=-=-=-=-=-=-=-=-=-=-=-=-=-=-=-=-=-=-=-=-=-=-=-=-=-=-=-=-=-=
Score for this Scan:
No Hits Found above Threshold
Complete

Read Sequence:ENSMUSG00000044522  RIKEN cDNA A730020M07 gene [Source:MarkerSymbol;Acc:MGI:2442643](1865 nt)
=-=-=-=-=-=-=-=-=-=-=-=-=-=-=-=-=-=-=-=-=-=-=-=-=-=-=-=-=-=-=-=
Performing Scan: mmu-miR-206 vs ENSMUSG00000044522
=-=-=-=-=-=-=-=-=-=-=-=-=-=-=-=-=-=-=-=-=-=-=-=-=-=-=-=-=-=-=-=

   Forward:	Score: 129.000000  Q:2 to 22  R:362 to 381 Align Len (20) (80.00%) (80.00%)

   Query:    3' gGUGUGUGAAGGAAUGUAAGGu 5'
                 ||||| ||||||  || ||| 
   Ref:      5' aCACACTCTTCCT--CACTCCc 3'

   Energy:  -23.299999 kCal/Mol

Scores for this hit:
>mmu-miR-206	ENSMUSG00000044522	129.00	-23.30	0.00	2 22	362 381	20	80.00%	80.00%

Score for this Scan:
Seq1,Seq2,Tot Score,Tot Energy,Max Score,Max Energy,Strand,Len1,Len2,Positions
>>mmu-miR-206	ENSMUSG00000044522	129.00	-23.30	129.00	-23.30	111	22	1865	 361
Complete

Read Sequence:ENSMUSG00000023048  proline rich 13 [Source:MarkerSymbol;Acc:MGI:1913401](568 nt)
=-=-=-=-=-=-=-=-=-=-=-=-=-=-=-=-=-=-=-=-=-=-=-=-=-=-=-=-=-=-=-=
Performing Scan: mmu-miR-206 vs ENSMUSG00000023048
=-=-=-=-=-=-=-=-=-=-=-=-=-=-=-=-=-=-=-=-=-=-=-=-=-=-=-=-=-=-=-=
Score for this Scan:
No Hits Found above Threshold
Complete

Read Sequence:ENSMUSG00000050873  RIKEN cDNA 2900016B01 gene [Source:MarkerSymbol;Acc:MGI:1914512](410 nt)
=-=-=-=-=-=-=-=-=-=-=-=-=-=-=-=-=-=-=-=-=-=-=-=-=-=-=-=-=-=-=-=
Performing Scan: mmu-miR-206 vs ENSMUSG00000050873
=-=-=-=-=-=-=-=-=-=-=-=-=-=-=-=-=-=-=-=-=-=-=-=-=-=-=-=-=-=-=-=
Score for this Scan:
No Hits Found above Threshold
Complete

Read Sequence:ENSMUSG00000041608  ectonucleoside triphosphate diphosphohydrolase 3 [Source:MarkerSymbol;Acc:MGI:1321386](1776 nt)
=-=-=-=-=-=-=-=-=-=-=-=-=-=-=-=-=-=-=-=-=-=-=-=-=-=-=-=-=-=-=-=
Performing Scan: mmu-miR-206 vs ENSMUSG00000041608
=-=-=-=-=-=-=-=-=-=-=-=-=-=-=-=-=-=-=-=-=-=-=-=-=-=-=-=-=-=-=-=
Score for this Scan:
No Hits Found above Threshold
Complete

Read Sequence:ENSMUSG00000029686  cullin 1 [Source:MarkerSymbol;Acc:MGI:1349658](505 nt)
=-=-=-=-=-=-=-=-=-=-=-=-=-=-=-=-=-=-=-=-=-=-=-=-=-=-=-=-=-=-=-=
Performing Scan: mmu-miR-206 vs ENSMUSG00000029686
=-=-=-=-=-=-=-=-=-=-=-=-=-=-=-=-=-=-=-=-=-=-=-=-=-=-=-=-=-=-=-=
Score for this Scan:
No Hits Found above Threshold
Complete

Read Sequence:ENSMUSG00000046056  suprabasin [Source:MarkerSymbol;Acc:MGI:2446326](144 nt)
=-=-=-=-=-=-=-=-=-=-=-=-=-=-=-=-=-=-=-=-=-=-=-=-=-=-=-=-=-=-=-=
Performing Scan: mmu-miR-206 vs ENSMUSG00000046056
=-=-=-=-=-=-=-=-=-=-=-=-=-=-=-=-=-=-=-=-=-=-=-=-=-=-=-=-=-=-=-=
Score for this Scan:
No Hits Found above Threshold
Complete

Read Sequence:ENSMUSG00000026880  stomatin [Source:MarkerSymbol;Acc:MGI:95403](1871 nt)
=-=-=-=-=-=-=-=-=-=-=-=-=-=-=-=-=-=-=-=-=-=-=-=-=-=-=-=-=-=-=-=
Performing Scan: mmu-miR-206 vs ENSMUSG00000026880
=-=-=-=-=-=-=-=-=-=-=-=-=-=-=-=-=-=-=-=-=-=-=-=-=-=-=-=-=-=-=-=

   Forward:	Score: 131.000000  Q:1 to 22  R:483 to 518 Align Len (35) (54.29%) (54.29%)

   Query:    3' GGUGUGUGAA---------GGA-----AUGUAAGGu 5'
                |||| |||||         |||     | |||||| 
   Ref:      5' CCACCCACTTCTCTGGCCACCTGTGCATTCATTCCc 3'

   Energy:  -24.340000 kCal/Mol

Scores for this hit:
>mmu-miR-206	ENSMUSG00000026880	131.00	-24.34	0.00	1 22	483 518	35	54.29%	54.29%

Score for this Scan:
Seq1,Seq2,Tot Score,Tot Energy,Max Score,Max Energy,Strand,Len1,Len2,Positions
>>mmu-miR-206	ENSMUSG00000026880	131.00	-24.34	131.00	-24.34	117	22	1871	 482
Complete

Read Sequence:ENSMUSG00000055681  coatomer protein complex, subunit epsilon [Source:MarkerSymbol;Acc:MGI:1891702](84 nt)
=-=-=-=-=-=-=-=-=-=-=-=-=-=-=-=-=-=-=-=-=-=-=-=-=-=-=-=-=-=-=-=
Performing Scan: mmu-miR-206 vs ENSMUSG00000055681
=-=-=-=-=-=-=-=-=-=-=-=-=-=-=-=-=-=-=-=-=-=-=-=-=-=-=-=-=-=-=-=
Score for this Scan:
No Hits Found above Threshold
Complete

Read Sequence:ENSMUSG00000030203  dual specificity phosphatase 16 [Source:MarkerSymbol;Acc:MGI:1917936](2414 nt)
=-=-=-=-=-=-=-=-=-=-=-=-=-=-=-=-=-=-=-=-=-=-=-=-=-=-=-=-=-=-=-=
Performing Scan: mmu-miR-206 vs ENSMUSG00000030203
=-=-=-=-=-=-=-=-=-=-=-=-=-=-=-=-=-=-=-=-=-=-=-=-=-=-=-=-=-=-=-=

   Forward:	Score: 138.000000  Q:2 to 23  R:1843 to 1869 Align Len (26) (65.38%) (69.23%)

   Query:    3' gGUGUGUGAA-----GGAAUGUAAGGU 5'
                 |||||||||     : | ||| ||||
   Ref:      5' aCACACACTTAAGTATGTAACAATCCA 3'

   Energy:  -20.889999 kCal/Mol

Scores for this hit:
>mmu-miR-206	ENSMUSG00000030203	138.00	-20.89	0.00	2 23	1843 1869	26	65.38%	69.23%

Score for this Scan:
Seq1,Seq2,Tot Score,Tot Energy,Max Score,Max Energy,Strand,Len1,Len2,Positions
>>mmu-miR-206	ENSMUSG00000030203	138.00	-20.89	138.00	-20.89	119	22	2414	 1842
Complete

Read Sequence:ENSMUSG00000060716  pleckstrin homology domain containing, family H (with MyTH4 domain) member 1 [Source:MarkerSymbol;Acc:MGI:2144989](2053 nt)
=-=-=-=-=-=-=-=-=-=-=-=-=-=-=-=-=-=-=-=-=-=-=-=-=-=-=-=-=-=-=-=
Performing Scan: mmu-miR-206 vs ENSMUSG00000060716
=-=-=-=-=-=-=-=-=-=-=-=-=-=-=-=-=-=-=-=-=-=-=-=-=-=-=-=-=-=-=-=

   Forward:	Score: 101.000000  Q:1 to 23  R:657 to 680 Align Len (24) (66.67%) (83.33%)

   Query:    3' GGUGUGUGAAGGA-A-UGUAAGGU 5'
                |::||| |||||| |  ||||::|
   Ref:      5' CTGCACCCTTCCTGTGTCATTTTA 3'

   Energy:  -20.780001 kCal/Mol

Scores for this hit:
>mmu-miR-206	ENSMUSG00000060716	101.00	-20.78	0.00	1 23	657 680	24	66.67%	83.33%

Score for this Scan:
Seq1,Seq2,Tot Score,Tot Energy,Max Score,Max Energy,Strand,Len1,Len2,Positions
>>mmu-miR-206	ENSMUSG00000060716	101.00	-20.78	101.00	-20.78	120	22	2053	 656
Complete

Read Sequence:ENSMUSG00000057895  zinc finger protein 105 [Source:MarkerSymbol;Acc:MGI:1277119](179 nt)
=-=-=-=-=-=-=-=-=-=-=-=-=-=-=-=-=-=-=-=-=-=-=-=-=-=-=-=-=-=-=-=
Performing Scan: mmu-miR-206 vs ENSMUSG00000057895
=-=-=-=-=-=-=-=-=-=-=-=-=-=-=-=-=-=-=-=-=-=-=-=-=-=-=-=-=-=-=-=
Score for this Scan:
No Hits Found above Threshold
Complete

Read Sequence:ENSMUSG00000042246  transmembrane channel-like gene family 7 [Source:MarkerSymbol;Acc:MGI:2443317](2293 nt)
=-=-=-=-=-=-=-=-=-=-=-=-=-=-=-=-=-=-=-=-=-=-=-=-=-=-=-=-=-=-=-=
Performing Scan: mmu-miR-206 vs ENSMUSG00000042246
=-=-=-=-=-=-=-=-=-=-=-=-=-=-=-=-=-=-=-=-=-=-=-=-=-=-=-=-=-=-=-=

   Forward:	Score: 121.000000  Q:2 to 23  R:1510 to 1534 Align Len (24) (70.83%) (79.17%)

   Query:    3' gGUGU--GUGAAGG-AAUGUAAGGU 5'
                 ||||  ||:|||| | |: |||||
   Ref:      5' aCACAATCATTTCCGTCATCTTCCA 3'

   Energy:  -20.990000 kCal/Mol

Scores for this hit:
>mmu-miR-206	ENSMUSG00000042246	121.00	-20.99	0.00	2 23	1510 1534	24	70.83%	79.17%

Score for this Scan:
Seq1,Seq2,Tot Score,Tot Energy,Max Score,Max Energy,Strand,Len1,Len2,Positions
>>mmu-miR-206	ENSMUSG00000042246	121.00	-20.99	121.00	-20.99	122	22	2293	 1509
Complete

Read Sequence:ENSMUSG00000026640  plexin A2 [Source:MarkerSymbol;Acc:MGI:107684](418 nt)
=-=-=-=-=-=-=-=-=-=-=-=-=-=-=-=-=-=-=-=-=-=-=-=-=-=-=-=-=-=-=-=
Performing Scan: mmu-miR-206 vs ENSMUSG00000026640
=-=-=-=-=-=-=-=-=-=-=-=-=-=-=-=-=-=-=-=-=-=-=-=-=-=-=-=-=-=-=-=
Score for this Scan:
No Hits Found above Threshold
Complete

Read Sequence:ENSMUSG00000015766  epidermal growth factor receptor pathway substrate 8 [Source:MarkerSymbol;Acc:MGI:104684](1771 nt)
=-=-=-=-=-=-=-=-=-=-=-=-=-=-=-=-=-=-=-=-=-=-=-=-=-=-=-=-=-=-=-=
Performing Scan: mmu-miR-206 vs ENSMUSG00000015766
=-=-=-=-=-=-=-=-=-=-=-=-=-=-=-=-=-=-=-=-=-=-=-=-=-=-=-=-=-=-=-=
Score for this Scan:
No Hits Found above Threshold
Complete

Read Sequence:ENSMUSG00000028070  apolipoprotein A-I binding protein [Source:MarkerSymbol;Acc:MGI:2180167](51 nt)
=-=-=-=-=-=-=-=-=-=-=-=-=-=-=-=-=-=-=-=-=-=-=-=-=-=-=-=-=-=-=-=
Performing Scan: mmu-miR-206 vs ENSMUSG00000028070
=-=-=-=-=-=-=-=-=-=-=-=-=-=-=-=-=-=-=-=-=-=-=-=-=-=-=-=-=-=-=-=
Score for this Scan:
No Hits Found above Threshold
Complete

Read Sequence:ENSMUSG00000044176  serine peptidase inhibitor, Kazal type 10 [Source:MarkerSymbol;Acc:MGI:3584533](148 nt)
=-=-=-=-=-=-=-=-=-=-=-=-=-=-=-=-=-=-=-=-=-=-=-=-=-=-=-=-=-=-=-=
Performing Scan: mmu-miR-206 vs ENSMUSG00000044176
=-=-=-=-=-=-=-=-=-=-=-=-=-=-=-=-=-=-=-=-=-=-=-=-=-=-=-=-=-=-=-=
Score for this Scan:
No Hits Found above Threshold
Complete

Read Sequence:ENSMUSG00000026858  RIKEN cDNA 5730472N09 gene [Source:MarkerSymbol;Acc:MGI:1922035](1384 nt)
=-=-=-=-=-=-=-=-=-=-=-=-=-=-=-=-=-=-=-=-=-=-=-=-=-=-=-=-=-=-=-=
Performing Scan: mmu-miR-206 vs ENSMUSG00000026858
=-=-=-=-=-=-=-=-=-=-=-=-=-=-=-=-=-=-=-=-=-=-=-=-=-=-=-=-=-=-=-=

   Forward:	Score: 173.000000  Q:2 to 23  R:1172 to 1194 Align Len (22) (77.27%) (90.91%)

   Query:    3' gGUGUGUGA-AGGAAUGUAAGGU 5'
                 ||::|||| ||:| ||||||||
   Ref:      5' tCATGCACTGTCTTGACATTCCA 3'

   Energy:  -25.549999 kCal/Mol

Scores for this hit:
>mmu-miR-206	ENSMUSG00000026858	173.00	-25.55	0.00	2 23	1172 1194	22	77.27%	90.91%

Score for this Scan:
Seq1,Seq2,Tot Score,Tot Energy,Max Score,Max Energy,Strand,Len1,Len2,Positions
>>mmu-miR-206	ENSMUSG00000026858	173.00	-25.55	173.00	-25.55	127	22	1384	 1171
Complete

Read Sequence:ENSMUSG00000061023  (137 nt)
=-=-=-=-=-=-=-=-=-=-=-=-=-=-=-=-=-=-=-=-=-=-=-=-=-=-=-=-=-=-=-=
Performing Scan: mmu-miR-206 vs ENSMUSG00000061023
=-=-=-=-=-=-=-=-=-=-=-=-=-=-=-=-=-=-=-=-=-=-=-=-=-=-=-=-=-=-=-=
Score for this Scan:
No Hits Found above Threshold
Complete

Read Sequence:ENSMUSG00000049506  RIKEN cDNA 4933407P14 gene [Source:MarkerSymbol;Acc:MGI:3045264](422 nt)
=-=-=-=-=-=-=-=-=-=-=-=-=-=-=-=-=-=-=-=-=-=-=-=-=-=-=-=-=-=-=-=
Performing Scan: mmu-miR-206 vs ENSMUSG00000049506
=-=-=-=-=-=-=-=-=-=-=-=-=-=-=-=-=-=-=-=-=-=-=-=-=-=-=-=-=-=-=-=
Score for this Scan:
No Hits Found above Threshold
Complete

Read Sequence:ENSMUSG00000049928  glucagon-like peptide 2 receptor [Source:MarkerSymbol;Acc:MGI:2136733](641 nt)
=-=-=-=-=-=-=-=-=-=-=-=-=-=-=-=-=-=-=-=-=-=-=-=-=-=-=-=-=-=-=-=
Performing Scan: mmu-miR-206 vs ENSMUSG00000049928
=-=-=-=-=-=-=-=-=-=-=-=-=-=-=-=-=-=-=-=-=-=-=-=-=-=-=-=-=-=-=-=
Score for this Scan:
No Hits Found above Threshold
Complete

Read Sequence:ENSMUSG00000026734  RIKEN cDNA 4921504E06 gene [Source:MarkerSymbol;Acc:MGI:1918087](281 nt)
=-=-=-=-=-=-=-=-=-=-=-=-=-=-=-=-=-=-=-=-=-=-=-=-=-=-=-=-=-=-=-=
Performing Scan: mmu-miR-206 vs ENSMUSG00000026734
=-=-=-=-=-=-=-=-=-=-=-=-=-=-=-=-=-=-=-=-=-=-=-=-=-=-=-=-=-=-=-=
Score for this Scan:
No Hits Found above Threshold
Complete

Read Sequence:ENSMUSG00000037019  cDNA sequence BC038156 [Source:MarkerSymbol;Acc:MGI:2652892](1621 nt)
=-=-=-=-=-=-=-=-=-=-=-=-=-=-=-=-=-=-=-=-=-=-=-=-=-=-=-=-=-=-=-=
Performing Scan: mmu-miR-206 vs ENSMUSG00000037019
=-=-=-=-=-=-=-=-=-=-=-=-=-=-=-=-=-=-=-=-=-=-=-=-=-=-=-=-=-=-=-=

   Forward:	Score: 116.000000  Q:1 to 22  R:1240 to 1261 Align Len (21) (47.62%) (71.43%)

   Query:    3' GGUGUGUGAAGGAAUGUAAGGu 5'
                ||:|  ::  ||  :|:|||| 
   Ref:      5' CCGCCGGTGGCCAGGCGTTCCt 3'

   Energy:  -20.180000 kCal/Mol

Scores for this hit:
>mmu-miR-206	ENSMUSG00000037019	116.00	-20.18	0.00	1 22	1240 1261	21	47.62%	71.43%

Score for this Scan:
Seq1,Seq2,Tot Score,Tot Energy,Max Score,Max Energy,Strand,Len1,Len2,Positions
>>mmu-miR-206	ENSMUSG00000037019	116.00	-20.18	116.00	-20.18	132	22	1621	 1239
Complete

Read Sequence:ENSMUSG00000038481  cell division cycle 2-like 6 (CDK8-like) [Source:MarkerSymbol;Acc:MGI:1925584](1280 nt)
=-=-=-=-=-=-=-=-=-=-=-=-=-=-=-=-=-=-=-=-=-=-=-=-=-=-=-=-=-=-=-=
Performing Scan: mmu-miR-206 vs ENSMUSG00000038481
=-=-=-=-=-=-=-=-=-=-=-=-=-=-=-=-=-=-=-=-=-=-=-=-=-=-=-=-=-=-=-=

   Forward:	Score: 135.000000  Q:4 to 22  R:418 to 445 Align Len (24) (66.67%) (66.67%)

   Query:    3' gguGUGUGAAGGA------AUGUAAGGu 5'
                   ||||||| ||      | |||||| 
   Ref:      5' gttCACACTTGCTCGCCGCTTCATTCCt 3'

   Energy:  -20.350000 kCal/Mol

Scores for this hit:
>mmu-miR-206	ENSMUSG00000038481	135.00	-20.35	0.00	4 22	418 445	24	66.67%	66.67%


   Forward:	Score: 96.000000  Q:2 to 23  R:1038 to 1071 Align Len (33) (51.52%) (57.58%)

   Query:    3' gGUGUGUGAAGG---------AA--UGUAA-GGU 5'
                 |||:|||  ||         ||  |:||| |||
   Ref:      5' gCACGCACCCCCTCTGTATGATTAGATATTGCCA 3'

   Energy:  -20.940001 kCal/Mol

Scores for this hit:
>mmu-miR-206	ENSMUSG00000038481	96.00	-20.94	0.00	2 23	1038 1071	33	51.52%	57.58%

Score for this Scan:
Seq1,Seq2,Tot Score,Tot Energy,Max Score,Max Energy,Strand,Len1,Len2,Positions
>>mmu-miR-206	ENSMUSG00000038481	231.00	-41.29	135.00	-20.94	133	22	1280	 417 1037
Complete

Read Sequence:ENSMUSG00000041133  structural maintenance of chromosomes 1A [Source:MarkerSymbol;Acc:MGI:1344345](158 nt)
=-=-=-=-=-=-=-=-=-=-=-=-=-=-=-=-=-=-=-=-=-=-=-=-=-=-=-=-=-=-=-=
Performing Scan: mmu-miR-206 vs ENSMUSG00000041133
=-=-=-=-=-=-=-=-=-=-=-=-=-=-=-=-=-=-=-=-=-=-=-=-=-=-=-=-=-=-=-=
Score for this Scan:
No Hits Found above Threshold
Complete

Read Sequence:ENSMUSG00000037386  regulating synaptic membrane exocytosis 2 [Source:MarkerSymbol;Acc:MGI:2152972](176 nt)
=-=-=-=-=-=-=-=-=-=-=-=-=-=-=-=-=-=-=-=-=-=-=-=-=-=-=-=-=-=-=-=
Performing Scan: mmu-miR-206 vs ENSMUSG00000037386
=-=-=-=-=-=-=-=-=-=-=-=-=-=-=-=-=-=-=-=-=-=-=-=-=-=-=-=-=-=-=-=
Score for this Scan:
No Hits Found above Threshold
Complete

Read Sequence:ENSMUSG00000005299  leucine zipper-EF-hand containing transmembrane protein 1 [Source:MarkerSymbol;Acc:MGI:1932557](2783 nt)
=-=-=-=-=-=-=-=-=-=-=-=-=-=-=-=-=-=-=-=-=-=-=-=-=-=-=-=-=-=-=-=
Performing Scan: mmu-miR-206 vs ENSMUSG00000005299
=-=-=-=-=-=-=-=-=-=-=-=-=-=-=-=-=-=-=-=-=-=-=-=-=-=-=-=-=-=-=-=

   Forward:	Score: 83.000000  Q:1 to 23  R:1690 to 1717 Align Len (28) (60.71%) (67.86%)

   Query:    3' GGUG-----UGUGA-AGGAAUGUAAGGU 5'
                ||||     || || |||||:||  :||
   Ref:      5' CCACTCTGGACTCTGTCCTTGCAGGTCA 3'

   Energy:  -20.719999 kCal/Mol

Scores for this hit:
>mmu-miR-206	ENSMUSG00000005299	83.00	-20.72	0.00	1 23	1690 1717	28	60.71%	67.86%

Score for this Scan:
Seq1,Seq2,Tot Score,Tot Energy,Max Score,Max Energy,Strand,Len1,Len2,Positions
>>mmu-miR-206	ENSMUSG00000005299	83.00	-20.72	83.00	-20.72	136	22	2783	 1689
Complete

Read Sequence:ENSMUSG00000026611  spermatogenesis associated 17 [Source:MarkerSymbol;Acc:MGI:1921967](188 nt)
=-=-=-=-=-=-=-=-=-=-=-=-=-=-=-=-=-=-=-=-=-=-=-=-=-=-=-=-=-=-=-=
Performing Scan: mmu-miR-206 vs ENSMUSG00000026611
=-=-=-=-=-=-=-=-=-=-=-=-=-=-=-=-=-=-=-=-=-=-=-=-=-=-=-=-=-=-=-=

   Forward:	Score: 137.000000  Q:1 to 23  R:71 to 92 Align Len (24) (79.17%) (79.17%)

   Query:    3' GGUGUG-UGAAGGAAUG-UAAGGU 5'
                ||| || ||||||  || ||||||
   Ref:      5' CCA-ACAACTTCC-CACAATTCCA 3'

   Energy:  -20.950001 kCal/Mol

Scores for this hit:
>mmu-miR-206	ENSMUSG00000026611	137.00	-20.95	0.00	1 23	71 92	24	79.17%	79.17%

Score for this Scan:
Seq1,Seq2,Tot Score,Tot Energy,Max Score,Max Energy,Strand,Len1,Len2,Positions
>>mmu-miR-206	ENSMUSG00000026611	137.00	-20.95	137.00	-20.95	137	22	188	 70
Complete

Read Sequence:ENSMUSG00000049792  BCL2-associated athanogene 5 [Source:MarkerSymbol;Acc:MGI:1917619](549 nt)
=-=-=-=-=-=-=-=-=-=-=-=-=-=-=-=-=-=-=-=-=-=-=-=-=-=-=-=-=-=-=-=
Performing Scan: mmu-miR-206 vs ENSMUSG00000049792
=-=-=-=-=-=-=-=-=-=-=-=-=-=-=-=-=-=-=-=-=-=-=-=-=-=-=-=-=-=-=-=
Score for this Scan:
No Hits Found above Threshold
Complete

Read Sequence:ENSMUSG00000038598  expressed sequence AI481877 [Source:MarkerSymbol;Acc:MGI:2140313](1093 nt)
=-=-=-=-=-=-=-=-=-=-=-=-=-=-=-=-=-=-=-=-=-=-=-=-=-=-=-=-=-=-=-=
Performing Scan: mmu-miR-206 vs ENSMUSG00000038598
=-=-=-=-=-=-=-=-=-=-=-=-=-=-=-=-=-=-=-=-=-=-=-=-=-=-=-=-=-=-=-=
Score for this Scan:
No Hits Found above Threshold
Complete

Read Sequence:ENSMUSG00000031380  c-fos induced growth factor [Source:MarkerSymbol;Acc:MGI:108037](520 nt)
=-=-=-=-=-=-=-=-=-=-=-=-=-=-=-=-=-=-=-=-=-=-=-=-=-=-=-=-=-=-=-=
Performing Scan: mmu-miR-206 vs ENSMUSG00000031380
=-=-=-=-=-=-=-=-=-=-=-=-=-=-=-=-=-=-=-=-=-=-=-=-=-=-=-=-=-=-=-=
Score for this Scan:
No Hits Found above Threshold
Complete

Read Sequence:ENSMUSG00000035629  RIKEN cDNA 1700021K19 gene [Source:MarkerSymbol;Acc:MGI:1915160](2261 nt)
=-=-=-=-=-=-=-=-=-=-=-=-=-=-=-=-=-=-=-=-=-=-=-=-=-=-=-=-=-=-=-=
Performing Scan: mmu-miR-206 vs ENSMUSG00000035629
=-=-=-=-=-=-=-=-=-=-=-=-=-=-=-=-=-=-=-=-=-=-=-=-=-=-=-=-=-=-=-=

   Forward:	Score: 152.000000  Q:3 to 23  R:2188 to 2209 Align Len (20) (80.00%) (85.00%)

   Query:    3' ggUGUGUGAAGGAAUGUAAGGU 5'
                  ||:||| |||| ||| ||||
   Ref:      5' ttACGCACATCCTGACAGTCCA 3'

   Energy:  -25.049999 kCal/Mol

Scores for this hit:
>mmu-miR-206	ENSMUSG00000035629	152.00	-25.05	0.00	3 23	2188 2209	20	80.00%	85.00%

Score for this Scan:
Seq1,Seq2,Tot Score,Tot Energy,Max Score,Max Energy,Strand,Len1,Len2,Positions
>>mmu-miR-206	ENSMUSG00000035629	152.00	-25.05	152.00	-25.05	141	22	2261	 2187
Complete

Read Sequence:ENSMUSG00000027470  myosin, light polypeptide kinase 2, skeletal muscle [Source:MarkerSymbol;Acc:MGI:2139434](906 nt)
=-=-=-=-=-=-=-=-=-=-=-=-=-=-=-=-=-=-=-=-=-=-=-=-=-=-=-=-=-=-=-=
Performing Scan: mmu-miR-206 vs ENSMUSG00000027470
=-=-=-=-=-=-=-=-=-=-=-=-=-=-=-=-=-=-=-=-=-=-=-=-=-=-=-=-=-=-=-=
Score for this Scan:
No Hits Found above Threshold
Complete

Read Sequence:ENSMUSG00000032624  echinoderm microtubule associated protein like 4 [Source:MarkerSymbol;Acc:MGI:1926048](1597 nt)
=-=-=-=-=-=-=-=-=-=-=-=-=-=-=-=-=-=-=-=-=-=-=-=-=-=-=-=-=-=-=-=
Performing Scan: mmu-miR-206 vs ENSMUSG00000032624
=-=-=-=-=-=-=-=-=-=-=-=-=-=-=-=-=-=-=-=-=-=-=-=-=-=-=-=-=-=-=-=

   Forward:	Score: 117.000000  Q:2 to 22  R:113 to 133 Align Len (21) (66.67%) (76.19%)

   Query:    3' gGUGUGUGA-AGGAAUGUAAGGu 5'
                 |: ||||| |||  :|| ||| 
   Ref:      5' tCGGACACTGTCC--GCAGTCCg 3'

   Energy:  -20.420000 kCal/Mol

Scores for this hit:
>mmu-miR-206	ENSMUSG00000032624	117.00	-20.42	0.00	2 22	113 133	21	66.67%	76.19%

Score for this Scan:
Seq1,Seq2,Tot Score,Tot Energy,Max Score,Max Energy,Strand,Len1,Len2,Positions
>>mmu-miR-206	ENSMUSG00000032624	117.00	-20.42	117.00	-20.42	143	22	1597	 112
Complete

Read Sequence:ENSMUSG00000070552  MAS-related GPR, member X1 [Source:MarkerSymbol;Acc:MGI:3033139](58 nt)
=-=-=-=-=-=-=-=-=-=-=-=-=-=-=-=-=-=-=-=-=-=-=-=-=-=-=-=-=-=-=-=
Performing Scan: mmu-miR-206 vs ENSMUSG00000070552
=-=-=-=-=-=-=-=-=-=-=-=-=-=-=-=-=-=-=-=-=-=-=-=-=-=-=-=-=-=-=-=
Score for this Scan:
No Hits Found above Threshold
Complete

Read Sequence:ENSMUSG00000020946  golgi SNAP receptor complex member 2 [Source:MarkerSymbol;Acc:MGI:1927204](2387 nt)
=-=-=-=-=-=-=-=-=-=-=-=-=-=-=-=-=-=-=-=-=-=-=-=-=-=-=-=-=-=-=-=
Performing Scan: mmu-miR-206 vs ENSMUSG00000020946
=-=-=-=-=-=-=-=-=-=-=-=-=-=-=-=-=-=-=-=-=-=-=-=-=-=-=-=-=-=-=-=

   Forward:	Score: 109.000000  Q:4 to 23  R:1975 to 1999 Align Len (22) (77.27%) (77.27%)

   Query:    3' gguGUGUGA-AGGAAUGU--AAGGU 5'
                   || ||| ||||||||   ||||
   Ref:      5' gggCAAACTGTCCTTACAGGCTCCA 3'

   Energy:  -21.160000 kCal/Mol

Scores for this hit:
>mmu-miR-206	ENSMUSG00000020946	109.00	-21.16	0.00	4 23	1975 1999	22	77.27%	77.27%


   Forward:	Score: 104.000000  Q:3 to 22  R:1340 to 1365 Align Len (23) (69.57%) (73.91%)

   Query:    3' ggUGUGUGAAG---GAA-UGUAAGGu 5'
                  ||||||||:   ||| |  |||| 
   Ref:      5' atACACACTTTAAACTTGAGTTTCCt 3'

   Energy:  -20.870001 kCal/Mol

Scores for this hit:
>mmu-miR-206	ENSMUSG00000020946	104.00	-20.87	0.00	3 22	1340 1365	23	69.57%	73.91%

Score for this Scan:
Seq1,Seq2,Tot Score,Tot Energy,Max Score,Max Energy,Strand,Len1,Len2,Positions
>>mmu-miR-206	ENSMUSG00000020946	213.00	-42.03	109.00	-21.16	145	22	2387	 1974 1339
Complete

Read Sequence:ENSMUSG00000030814  B-cell CLL/lymphoma 7C [Source:MarkerSymbol;Acc:MGI:1332237](72 nt)
=-=-=-=-=-=-=-=-=-=-=-=-=-=-=-=-=-=-=-=-=-=-=-=-=-=-=-=-=-=-=-=
Performing Scan: mmu-miR-206 vs ENSMUSG00000030814
=-=-=-=-=-=-=-=-=-=-=-=-=-=-=-=-=-=-=-=-=-=-=-=-=-=-=-=-=-=-=-=
Score for this Scan:
No Hits Found above Threshold
Complete

Read Sequence:ENSMUSG00000046330  ribosomal protein L37a [Source:MarkerSymbol;Acc:MGI:98068](120 nt)
=-=-=-=-=-=-=-=-=-=-=-=-=-=-=-=-=-=-=-=-=-=-=-=-=-=-=-=-=-=-=-=
Performing Scan: mmu-miR-206 vs ENSMUSG00000046330
=-=-=-=-=-=-=-=-=-=-=-=-=-=-=-=-=-=-=-=-=-=-=-=-=-=-=-=-=-=-=-=
Score for this Scan:
No Hits Found above Threshold
Complete

Read Sequence:ENSMUSG00000036996  RIKEN cDNA 1810009J06 gene [Source:MarkerSymbol;Acc:MGI:1920876](95 nt)
=-=-=-=-=-=-=-=-=-=-=-=-=-=-=-=-=-=-=-=-=-=-=-=-=-=-=-=-=-=-=-=
Performing Scan: mmu-miR-206 vs ENSMUSG00000036996
=-=-=-=-=-=-=-=-=-=-=-=-=-=-=-=-=-=-=-=-=-=-=-=-=-=-=-=-=-=-=-=
Score for this Scan:
No Hits Found above Threshold
Complete

Read Sequence:ENSMUSG00000028023  paired-like homeodomain transcription factor 2 [Source:MarkerSymbol;Acc:MGI:109340](695 nt)
=-=-=-=-=-=-=-=-=-=-=-=-=-=-=-=-=-=-=-=-=-=-=-=-=-=-=-=-=-=-=-=
Performing Scan: mmu-miR-206 vs ENSMUSG00000028023
=-=-=-=-=-=-=-=-=-=-=-=-=-=-=-=-=-=-=-=-=-=-=-=-=-=-=-=-=-=-=-=
Score for this Scan:
No Hits Found above Threshold
Complete

Read Sequence:ENSMUSG00000035898  ubiquitin-activating enzyme E1-like 2 [Source:MarkerSymbol;Acc:MGI:1913894](1933 nt)
=-=-=-=-=-=-=-=-=-=-=-=-=-=-=-=-=-=-=-=-=-=-=-=-=-=-=-=-=-=-=-=
Performing Scan: mmu-miR-206 vs ENSMUSG00000035898
=-=-=-=-=-=-=-=-=-=-=-=-=-=-=-=-=-=-=-=-=-=-=-=-=-=-=-=-=-=-=-=
Score for this Scan:
No Hits Found above Threshold
Complete

Read Sequence:ENSMUSG00000035429  protein tyrosine phosphatase, receptor type, H [Source:MarkerSymbol;Acc:MGI:3026877](534 nt)
=-=-=-=-=-=-=-=-=-=-=-=-=-=-=-=-=-=-=-=-=-=-=-=-=-=-=-=-=-=-=-=
Performing Scan: mmu-miR-206 vs ENSMUSG00000035429
=-=-=-=-=-=-=-=-=-=-=-=-=-=-=-=-=-=-=-=-=-=-=-=-=-=-=-=-=-=-=-=
Score for this Scan:
No Hits Found above Threshold
Complete

Read Sequence:ENSMUSG00000038068  IBR domain containing 2 [Source:MarkerSymbol;Acc:MGI:2384986](1975 nt)
=-=-=-=-=-=-=-=-=-=-=-=-=-=-=-=-=-=-=-=-=-=-=-=-=-=-=-=-=-=-=-=
Performing Scan: mmu-miR-206 vs ENSMUSG00000038068
=-=-=-=-=-=-=-=-=-=-=-=-=-=-=-=-=-=-=-=-=-=-=-=-=-=-=-=-=-=-=-=

   Forward:	Score: 115.000000  Q:1 to 22  R:538 to 563 Align Len (25) (56.00%) (80.00%)

   Query:    3' GGUG----UGUGAAGGAAUGUAAGGu 5'
                ||:|    :||||||:| :|:||:| 
   Ref:      5' CCGCGTGTGCACTTCTTAGCGTTTCc 3'

   Energy:  -23.840000 kCal/Mol

Scores for this hit:
>mmu-miR-206	ENSMUSG00000038068	115.00	-23.84	0.00	1 22	538 563	25	56.00%	80.00%


   Forward:	Score: 114.000000  Q:3 to 23  R:255 to 277 Align Len (21) (71.43%) (76.19%)

   Query:    3' ggUGU-GUGAAGGAAUGUAAGGU 5'
                  ||| |||  :|||||  ||||
   Ref:      5' aaACATCACCATCTTACCCTCCA 3'

   Energy:  -20.059999 kCal/Mol

Scores for this hit:
>mmu-miR-206	ENSMUSG00000038068	114.00	-20.06	0.00	3 23	255 277	21	71.43%	76.19%

Score for this Scan:
Seq1,Seq2,Tot Score,Tot Energy,Max Score,Max Energy,Strand,Len1,Len2,Positions
>>mmu-miR-206	ENSMUSG00000038068	229.00	-43.90	115.00	-23.84	152	22	1975	 537 254
Complete

Read Sequence:ENSMUSG00000021846  pellino 2 [Source:MarkerSymbol;Acc:MGI:1891445](1791 nt)
=-=-=-=-=-=-=-=-=-=-=-=-=-=-=-=-=-=-=-=-=-=-=-=-=-=-=-=-=-=-=-=
Performing Scan: mmu-miR-206 vs ENSMUSG00000021846
=-=-=-=-=-=-=-=-=-=-=-=-=-=-=-=-=-=-=-=-=-=-=-=-=-=-=-=-=-=-=-=
Score for this Scan:
No Hits Found above Threshold
Complete

Read Sequence:ENSMUSG00000051998  lymphocyte transmembrane adaptor 1 [Source:MarkerSymbol;Acc:MGI:2443362](687 nt)
=-=-=-=-=-=-=-=-=-=-=-=-=-=-=-=-=-=-=-=-=-=-=-=-=-=-=-=-=-=-=-=
Performing Scan: mmu-miR-206 vs ENSMUSG00000051998
=-=-=-=-=-=-=-=-=-=-=-=-=-=-=-=-=-=-=-=-=-=-=-=-=-=-=-=-=-=-=-=
Score for this Scan:
No Hits Found above Threshold
Complete

Read Sequence:ENSMUSG00000022707  glucan (1,4-alpha-), branching enzyme 1 [Source:MarkerSymbol;Acc:MGI:1921435](609 nt)
=-=-=-=-=-=-=-=-=-=-=-=-=-=-=-=-=-=-=-=-=-=-=-=-=-=-=-=-=-=-=-=
Performing Scan: mmu-miR-206 vs ENSMUSG00000022707
=-=-=-=-=-=-=-=-=-=-=-=-=-=-=-=-=-=-=-=-=-=-=-=-=-=-=-=-=-=-=-=
Score for this Scan:
No Hits Found above Threshold
Complete

Read Sequence:ENSMUSG00000015027  galactosamine (N-acetyl)-6-sulfate sulfatase [Source:MarkerSymbol;Acc:MGI:1355303](722 nt)
=-=-=-=-=-=-=-=-=-=-=-=-=-=-=-=-=-=-=-=-=-=-=-=-=-=-=-=-=-=-=-=
Performing Scan: mmu-miR-206 vs ENSMUSG00000015027
=-=-=-=-=-=-=-=-=-=-=-=-=-=-=-=-=-=-=-=-=-=-=-=-=-=-=-=-=-=-=-=
Score for this Scan:
No Hits Found above Threshold
Complete

Read Sequence:ENSMUSG00000041654  solute carrier family 39 (metal ion transporter), member 11 [Source:MarkerSymbol;Acc:MGI:1917056](1563 nt)
=-=-=-=-=-=-=-=-=-=-=-=-=-=-=-=-=-=-=-=-=-=-=-=-=-=-=-=-=-=-=-=
Performing Scan: mmu-miR-206 vs ENSMUSG00000041654
=-=-=-=-=-=-=-=-=-=-=-=-=-=-=-=-=-=-=-=-=-=-=-=-=-=-=-=-=-=-=-=
Score for this Scan:
No Hits Found above Threshold
Complete

Read Sequence:ENSMUSG00000031142  calcium channel, voltage-dependent, alpha 1F subunit [Source:MarkerSymbol;Acc:MGI:1859639](74 nt)
=-=-=-=-=-=-=-=-=-=-=-=-=-=-=-=-=-=-=-=-=-=-=-=-=-=-=-=-=-=-=-=
Performing Scan: mmu-miR-206 vs ENSMUSG00000031142
=-=-=-=-=-=-=-=-=-=-=-=-=-=-=-=-=-=-=-=-=-=-=-=-=-=-=-=-=-=-=-=
Score for this Scan:
No Hits Found above Threshold
Complete

Read Sequence:ENSMUSG00000062510  NSL1, MIND kinetochore complex component, homolog (S. cerevisiae) [Source:MarkerSymbol;Acc:MGI:2685830](297 nt)
=-=-=-=-=-=-=-=-=-=-=-=-=-=-=-=-=-=-=-=-=-=-=-=-=-=-=-=-=-=-=-=
Performing Scan: mmu-miR-206 vs ENSMUSG00000062510
=-=-=-=-=-=-=-=-=-=-=-=-=-=-=-=-=-=-=-=-=-=-=-=-=-=-=-=-=-=-=-=

   Forward:	Score: 135.000000  Q:3 to 23  R:110 to 138 Align Len (27) (62.96%) (70.37%)

   Query:    3' ggUGUGUGA-AGGAA------UGUAAGGU 5'
                  |||||:|  ||||      ||||||:|
   Ref:      5' taACACATTGGCCTTTGAGGAACATTCTA 3'

   Energy:  -21.440001 kCal/Mol

Scores for this hit:
>mmu-miR-206	ENSMUSG00000062510	135.00	-21.44	0.00	3 23	110 138	27	62.96%	70.37%

Score for this Scan:
Seq1,Seq2,Tot Score,Tot Energy,Max Score,Max Energy,Strand,Len1,Len2,Positions
>>mmu-miR-206	ENSMUSG00000062510	135.00	-21.44	135.00	-21.44	159	22	297	 109
Complete

Read Sequence:ENSMUSG00000032251  interleukin-1 receptor-associated kinase 1 binding protein 1 [Source:MarkerSymbol;Acc:MGI:1929475](889 nt)
=-=-=-=-=-=-=-=-=-=-=-=-=-=-=-=-=-=-=-=-=-=-=-=-=-=-=-=-=-=-=-=
Performing Scan: mmu-miR-206 vs ENSMUSG00000032251
=-=-=-=-=-=-=-=-=-=-=-=-=-=-=-=-=-=-=-=-=-=-=-=-=-=-=-=-=-=-=-=

   Forward:	Score: 123.000000  Q:1 to 23  R:539 to 574 Align Len (36) (55.56%) (55.56%)

   Query:    3' GGUGUGU----GAA---GGA-A------UGUAAGGU 5'
                |||| ||    |||   ||| |      || |||||
   Ref:      5' CCACCCAGCCCCTTCCCCCTCTGAAGGGACTTTCCA 3'

   Energy:  -22.480000 kCal/Mol

Scores for this hit:
>mmu-miR-206	ENSMUSG00000032251	123.00	-22.48	0.00	1 23	539 574	36	55.56%	55.56%

Score for this Scan:
Seq1,Seq2,Tot Score,Tot Energy,Max Score,Max Energy,Strand,Len1,Len2,Positions
>>mmu-miR-206	ENSMUSG00000032251	123.00	-22.48	123.00	-22.48	160	22	889	 538
Complete

Read Sequence:ENSMUSG00000040364  secretory blood group 1 [Source:MarkerSymbol;Acc:MGI:1928893](763 nt)
=-=-=-=-=-=-=-=-=-=-=-=-=-=-=-=-=-=-=-=-=-=-=-=-=-=-=-=-=-=-=-=
Performing Scan: mmu-miR-206 vs ENSMUSG00000040364
=-=-=-=-=-=-=-=-=-=-=-=-=-=-=-=-=-=-=-=-=-=-=-=-=-=-=-=-=-=-=-=
Score for this Scan:
No Hits Found above Threshold
Complete

Read Sequence:ENSMUSG00000025932  eyes absent 1 homolog (Drosophila) [Source:MarkerSymbol;Acc:MGI:109344](273 nt)
=-=-=-=-=-=-=-=-=-=-=-=-=-=-=-=-=-=-=-=-=-=-=-=-=-=-=-=-=-=-=-=
Performing Scan: mmu-miR-206 vs ENSMUSG00000025932
=-=-=-=-=-=-=-=-=-=-=-=-=-=-=-=-=-=-=-=-=-=-=-=-=-=-=-=-=-=-=-=
Score for this Scan:
No Hits Found above Threshold
Complete

Read Sequence:ENSMUSG00000027951  adenosine deaminase, RNA-specific [Source:MarkerSymbol;Acc:MGI:1889575](231 nt)
=-=-=-=-=-=-=-=-=-=-=-=-=-=-=-=-=-=-=-=-=-=-=-=-=-=-=-=-=-=-=-=
Performing Scan: mmu-miR-206 vs ENSMUSG00000027951
=-=-=-=-=-=-=-=-=-=-=-=-=-=-=-=-=-=-=-=-=-=-=-=-=-=-=-=-=-=-=-=
Score for this Scan:
No Hits Found above Threshold
Complete

Read Sequence:ENSMUSG00000060550  histocompatibility 2, Q region locus 9 [Source:MarkerSymbol;Acc:MGI:95938](335 nt)
=-=-=-=-=-=-=-=-=-=-=-=-=-=-=-=-=-=-=-=-=-=-=-=-=-=-=-=-=-=-=-=
Performing Scan: mmu-miR-206 vs ENSMUSG00000060550
=-=-=-=-=-=-=-=-=-=-=-=-=-=-=-=-=-=-=-=-=-=-=-=-=-=-=-=-=-=-=-=
Score for this Scan:
No Hits Found above Threshold
Complete

Read Sequence:ENSMUSG00000018651  transcriptional adaptor 2 (ADA2 homolog, yeast)-like [Source:MarkerSymbol;Acc:MGI:2144471](672 nt)
=-=-=-=-=-=-=-=-=-=-=-=-=-=-=-=-=-=-=-=-=-=-=-=-=-=-=-=-=-=-=-=
Performing Scan: mmu-miR-206 vs ENSMUSG00000018651
=-=-=-=-=-=-=-=-=-=-=-=-=-=-=-=-=-=-=-=-=-=-=-=-=-=-=-=-=-=-=-=
Score for this Scan:
No Hits Found above Threshold
Complete

Read Sequence:ENSMUSG00000049214  RIKEN cDNA C130057D23 gene (C130057D23Rik), mRNA [Source:RefSeq_dna;Acc:NM_177818](851 nt)
=-=-=-=-=-=-=-=-=-=-=-=-=-=-=-=-=-=-=-=-=-=-=-=-=-=-=-=-=-=-=-=
Performing Scan: mmu-miR-206 vs ENSMUSG00000049214
=-=-=-=-=-=-=-=-=-=-=-=-=-=-=-=-=-=-=-=-=-=-=-=-=-=-=-=-=-=-=-=
Score for this Scan:
No Hits Found above Threshold
Complete

Read Sequence:ENSMUSG00000026604  protein tyrosine phosphatase, non-receptor type 14 [Source:MarkerSymbol;Acc:MGI:102467](17 nt)
=-=-=-=-=-=-=-=-=-=-=-=-=-=-=-=-=-=-=-=-=-=-=-=-=-=-=-=-=-=-=-=
Performing Scan: mmu-miR-206 vs ENSMUSG00000026604
=-=-=-=-=-=-=-=-=-=-=-=-=-=-=-=-=-=-=-=-=-=-=-=-=-=-=-=-=-=-=-=
Score for this Scan:
No Hits Found above Threshold
Complete

Read Sequence:ENSMUSG00000070473  claudin 3 [Source:MarkerSymbol;Acc:MGI:1329044](368 nt)
=-=-=-=-=-=-=-=-=-=-=-=-=-=-=-=-=-=-=-=-=-=-=-=-=-=-=-=-=-=-=-=
Performing Scan: mmu-miR-206 vs ENSMUSG00000070473
=-=-=-=-=-=-=-=-=-=-=-=-=-=-=-=-=-=-=-=-=-=-=-=-=-=-=-=-=-=-=-=
Score for this Scan:
No Hits Found above Threshold
Complete

Read Sequence:ENSMUSG00000028937  acyl-CoA thioesterase 7 [Source:MarkerSymbol;Acc:MGI:1917275](275 nt)
=-=-=-=-=-=-=-=-=-=-=-=-=-=-=-=-=-=-=-=-=-=-=-=-=-=-=-=-=-=-=-=
Performing Scan: mmu-miR-206 vs ENSMUSG00000028937
=-=-=-=-=-=-=-=-=-=-=-=-=-=-=-=-=-=-=-=-=-=-=-=-=-=-=-=-=-=-=-=
Score for this Scan:
No Hits Found above Threshold
Complete

Read Sequence:ENSMUSG00000013622  RIKEN cDNA 0610007C21 gene [Source:MarkerSymbol;Acc:MGI:1918918](256 nt)
=-=-=-=-=-=-=-=-=-=-=-=-=-=-=-=-=-=-=-=-=-=-=-=-=-=-=-=-=-=-=-=
Performing Scan: mmu-miR-206 vs ENSMUSG00000013622
=-=-=-=-=-=-=-=-=-=-=-=-=-=-=-=-=-=-=-=-=-=-=-=-=-=-=-=-=-=-=-=
Score for this Scan:
No Hits Found above Threshold
Complete

Read Sequence:ENSMUSG00000017211  gasdermin 2 [Source:MarkerSymbol;Acc:MGI:1921490](198 nt)
=-=-=-=-=-=-=-=-=-=-=-=-=-=-=-=-=-=-=-=-=-=-=-=-=-=-=-=-=-=-=-=
Performing Scan: mmu-miR-206 vs ENSMUSG00000017211
=-=-=-=-=-=-=-=-=-=-=-=-=-=-=-=-=-=-=-=-=-=-=-=-=-=-=-=-=-=-=-=
Score for this Scan:
No Hits Found above Threshold
Complete

Read Sequence:ENSMUSG00000043932  killer cell lectin-like receptor family I member 2 [Source:MarkerSymbol;Acc:MGI:2443965](3100 nt)
=-=-=-=-=-=-=-=-=-=-=-=-=-=-=-=-=-=-=-=-=-=-=-=-=-=-=-=-=-=-=-=
Performing Scan: mmu-miR-206 vs ENSMUSG00000043932
=-=-=-=-=-=-=-=-=-=-=-=-=-=-=-=-=-=-=-=-=-=-=-=-=-=-=-=-=-=-=-=

   Forward:	Score: 128.000000  Q:3 to 23  R:2271 to 2296 Align Len (24) (66.67%) (70.83%)

   Query:    3' ggUGUGU----GAAGGAAUGUAAGGU 5'
                  |||||    ||||:  ||||| ||
   Ref:      5' ttACACAGTGTCTTCTGGACATTGCA 3'

   Energy:  -20.340000 kCal/Mol

Scores for this hit:
>mmu-miR-206	ENSMUSG00000043932	128.00	-20.34	0.00	3 23	2271 2296	24	66.67%	70.83%

Score for this Scan:
Seq1,Seq2,Tot Score,Tot Energy,Max Score,Max Energy,Strand,Len1,Len2,Positions
>>mmu-miR-206	ENSMUSG00000043932	128.00	-20.34	128.00	-20.34	172	22	3100	 2270
Complete

Read Sequence:ENSMUSG00000024958  G protein-coupled receptor 137 [Source:MarkerSymbol;Acc:MGI:2147529](300 nt)
=-=-=-=-=-=-=-=-=-=-=-=-=-=-=-=-=-=-=-=-=-=-=-=-=-=-=-=-=-=-=-=
Performing Scan: mmu-miR-206 vs ENSMUSG00000024958
=-=-=-=-=-=-=-=-=-=-=-=-=-=-=-=-=-=-=-=-=-=-=-=-=-=-=-=-=-=-=-=
Score for this Scan:
No Hits Found above Threshold
Complete

Read Sequence:ENSMUSG00000030881  ADP-ribosylation factor interacting protein 2 [Source:MarkerSymbol;Acc:MGI:1924182](2029 nt)
=-=-=-=-=-=-=-=-=-=-=-=-=-=-=-=-=-=-=-=-=-=-=-=-=-=-=-=-=-=-=-=
Performing Scan: mmu-miR-206 vs ENSMUSG00000030881
=-=-=-=-=-=-=-=-=-=-=-=-=-=-=-=-=-=-=-=-=-=-=-=-=-=-=-=-=-=-=-=
Score for this Scan:
No Hits Found above Threshold
Complete

Read Sequence:ENSMUSG00000043592  unc-5 homolog C (C. elegans)-like [Source:MarkerSymbol;Acc:MGI:1923839](1150 nt)
=-=-=-=-=-=-=-=-=-=-=-=-=-=-=-=-=-=-=-=-=-=-=-=-=-=-=-=-=-=-=-=
Performing Scan: mmu-miR-206 vs ENSMUSG00000043592
=-=-=-=-=-=-=-=-=-=-=-=-=-=-=-=-=-=-=-=-=-=-=-=-=-=-=-=-=-=-=-=
Score for this Scan:
No Hits Found above Threshold
Complete

Read Sequence:ENSMUSG00000038775  villin-like [Source:MarkerSymbol;Acc:MGI:1201781](84 nt)
=-=-=-=-=-=-=-=-=-=-=-=-=-=-=-=-=-=-=-=-=-=-=-=-=-=-=-=-=-=-=-=
Performing Scan: mmu-miR-206 vs ENSMUSG00000038775
=-=-=-=-=-=-=-=-=-=-=-=-=-=-=-=-=-=-=-=-=-=-=-=-=-=-=-=-=-=-=-=

   Forward:	Score: 139.000000  Q:1 to 22  R:17 to 36 Align Len (21) (76.19%) (80.95%)

   Query:    3' GGUGUGUGAAGGAAUGUAAGGu 5'
                |||||:||  ||| | ||||| 
   Ref:      5' CCACATAC--CCTGAAATTCCt 3'

   Energy:  -21.680000 kCal/Mol

Scores for this hit:
>mmu-miR-206	ENSMUSG00000038775	139.00	-21.68	0.00	1 22	17 36	21	76.19%	80.95%

Score for this Scan:
Seq1,Seq2,Tot Score,Tot Energy,Max Score,Max Energy,Strand,Len1,Len2,Positions
>>mmu-miR-206	ENSMUSG00000038775	139.00	-21.68	139.00	-21.68	176	22	84	 16
Complete

Read Sequence:ENSMUSG00000030000  adducin 2 (beta) [Source:MarkerSymbol;Acc:MGI:87919](774 nt)
=-=-=-=-=-=-=-=-=-=-=-=-=-=-=-=-=-=-=-=-=-=-=-=-=-=-=-=-=-=-=-=
Performing Scan: mmu-miR-206 vs ENSMUSG00000030000
=-=-=-=-=-=-=-=-=-=-=-=-=-=-=-=-=-=-=-=-=-=-=-=-=-=-=-=-=-=-=-=
Score for this Scan:
No Hits Found above Threshold
Complete

Read Sequence:ENSMUSG00000004056  thymoma viral proto-oncogene 2 [Source:MarkerSymbol;Acc:MGI:104874](61 nt)
=-=-=-=-=-=-=-=-=-=-=-=-=-=-=-=-=-=-=-=-=-=-=-=-=-=-=-=-=-=-=-=
Performing Scan: mmu-miR-206 vs ENSMUSG00000004056
=-=-=-=-=-=-=-=-=-=-=-=-=-=-=-=-=-=-=-=-=-=-=-=-=-=-=-=-=-=-=-=
Score for this Scan:
No Hits Found above Threshold
Complete

Read Sequence:ENSMUSG00000021079  Mitochondrial import inner membrane translocase subunit Tim9. [Source:Uniprot/SWISSPROT;Acc:Q9WV98](380 nt)
=-=-=-=-=-=-=-=-=-=-=-=-=-=-=-=-=-=-=-=-=-=-=-=-=-=-=-=-=-=-=-=
Performing Scan: mmu-miR-206 vs ENSMUSG00000021079
=-=-=-=-=-=-=-=-=-=-=-=-=-=-=-=-=-=-=-=-=-=-=-=-=-=-=-=-=-=-=-=
Score for this Scan:
No Hits Found above Threshold
Complete

Read Sequence:ENSMUSG00000025666  transmembrane protein 47 [Source:MarkerSymbol;Acc:MGI:2177570](1282 nt)
=-=-=-=-=-=-=-=-=-=-=-=-=-=-=-=-=-=-=-=-=-=-=-=-=-=-=-=-=-=-=-=
Performing Scan: mmu-miR-206 vs ENSMUSG00000025666
=-=-=-=-=-=-=-=-=-=-=-=-=-=-=-=-=-=-=-=-=-=-=-=-=-=-=-=-=-=-=-=

   Forward:	Score: 122.000000  Q:1 to 21  R:915 to 939 Align Len (23) (69.57%) (73.91%)

   Query:    3' GGUGUGUG---AAGGAAUGUAAGgu 5'
                |||||:||   | |||  |||||  
   Ref:      5' CCACATACATGTACCTATCATTCat 3'

   Energy:  -20.100000 kCal/Mol

Scores for this hit:
>mmu-miR-206	ENSMUSG00000025666	122.00	-20.10	0.00	1 21	915 939	23	69.57%	73.91%

Score for this Scan:
Seq1,Seq2,Tot Score,Tot Energy,Max Score,Max Energy,Strand,Len1,Len2,Positions
>>mmu-miR-206	ENSMUSG00000025666	122.00	-20.10	122.00	-20.10	180	22	1282	 914
Complete

Read Sequence:ENSMUSG00000028637  RIKEN cDNA 1700041C02 gene [Source:MarkerSymbol;Acc:MGI:1920582](157 nt)
=-=-=-=-=-=-=-=-=-=-=-=-=-=-=-=-=-=-=-=-=-=-=-=-=-=-=-=-=-=-=-=
Performing Scan: mmu-miR-206 vs ENSMUSG00000028637
=-=-=-=-=-=-=-=-=-=-=-=-=-=-=-=-=-=-=-=-=-=-=-=-=-=-=-=-=-=-=-=
Score for this Scan:
No Hits Found above Threshold
Complete

Read Sequence:ENSMUSG00000063785  UTP14, U3 small nucleolar ribonucleoprotein, homolog A (yeast) [Source:MarkerSymbol;Acc:MGI:1919804](118 nt)
=-=-=-=-=-=-=-=-=-=-=-=-=-=-=-=-=-=-=-=-=-=-=-=-=-=-=-=-=-=-=-=
Performing Scan: mmu-miR-206 vs ENSMUSG00000063785
=-=-=-=-=-=-=-=-=-=-=-=-=-=-=-=-=-=-=-=-=-=-=-=-=-=-=-=-=-=-=-=
Score for this Scan:
No Hits Found above Threshold
Complete

Read Sequence:ENSMUSG00000030538  calcium and integrin binding 1 (calmyrin) [Source:MarkerSymbol;Acc:MGI:1344418](205 nt)
=-=-=-=-=-=-=-=-=-=-=-=-=-=-=-=-=-=-=-=-=-=-=-=-=-=-=-=-=-=-=-=
Performing Scan: mmu-miR-206 vs ENSMUSG00000030538
=-=-=-=-=-=-=-=-=-=-=-=-=-=-=-=-=-=-=-=-=-=-=-=-=-=-=-=-=-=-=-=
Score for this Scan:
No Hits Found above Threshold
Complete

Read Sequence:ENSMUSG00000035845  asparagine-linked glycosylation 12 homolog (yeast, alpha-1,6-mannosyltransferase) [Source:MarkerSymbol;Acc:MGI:2385025](586 nt)
=-=-=-=-=-=-=-=-=-=-=-=-=-=-=-=-=-=-=-=-=-=-=-=-=-=-=-=-=-=-=-=
Performing Scan: mmu-miR-206 vs ENSMUSG00000035845
=-=-=-=-=-=-=-=-=-=-=-=-=-=-=-=-=-=-=-=-=-=-=-=-=-=-=-=-=-=-=-=
Score for this Scan:
No Hits Found above Threshold
Complete

Read Sequence:ENSMUSG00000050982  RIKEN cDNA 9030421J09 gene [Source:MarkerSymbol;Acc:MGI:3036238](1947 nt)
=-=-=-=-=-=-=-=-=-=-=-=-=-=-=-=-=-=-=-=-=-=-=-=-=-=-=-=-=-=-=-=
Performing Scan: mmu-miR-206 vs ENSMUSG00000050982
=-=-=-=-=-=-=-=-=-=-=-=-=-=-=-=-=-=-=-=-=-=-=-=-=-=-=-=-=-=-=-=
Score for this Scan:
No Hits Found above Threshold
Complete

Read Sequence:ENSMUSG00000002833  hepatoma-derived growth factor, related protein 2 [Source:MarkerSymbol;Acc:MGI:1194492](143 nt)
=-=-=-=-=-=-=-=-=-=-=-=-=-=-=-=-=-=-=-=-=-=-=-=-=-=-=-=-=-=-=-=
Performing Scan: mmu-miR-206 vs ENSMUSG00000002833
=-=-=-=-=-=-=-=-=-=-=-=-=-=-=-=-=-=-=-=-=-=-=-=-=-=-=-=-=-=-=-=
Score for this Scan:
No Hits Found above Threshold
Complete

Read Sequence:ENSMUSG00000020661  DNA methyltransferase 3A [Source:MarkerSymbol;Acc:MGI:1261827](6694 nt)
=-=-=-=-=-=-=-=-=-=-=-=-=-=-=-=-=-=-=-=-=-=-=-=-=-=-=-=-=-=-=-=
Performing Scan: mmu-miR-206 vs ENSMUSG00000020661
=-=-=-=-=-=-=-=-=-=-=-=-=-=-=-=-=-=-=-=-=-=-=-=-=-=-=-=-=-=-=-=

   Forward:	Score: 152.000000  Q:2 to 23  R:5233 to 5258 Align Len (25) (68.00%) (76.00%)

   Query:    3' gGUGU-GUGAAG--GA-AUGUAAGGU 5'
                 || | |:|||:  ||  ||||||||
   Ref:      5' gCAGAGCGCTTTGACTCCACATTCCA 3'

   Energy:  -20.110001 kCal/Mol

Scores for this hit:
>mmu-miR-206	ENSMUSG00000020661	152.00	-20.11	0.00	2 23	5233 5258	25	68.00%	76.00%


   Forward:	Score: 110.000000  Q:1 to 23  R:655 to 679 Align Len (25) (68.00%) (80.00%)

   Query:    3' GGUGUGUGAAGGAAUG---UAAGGU 5'
                ||| ||||||:: |||   |||:||
   Ref:      5' CCAGACACTTTTCTACAGTATTTCA 3'

   Energy:  -20.309999 kCal/Mol

Scores for this hit:
>mmu-miR-206	ENSMUSG00000020661	110.00	-20.31	0.00	1 23	655 679	25	68.00%	80.00%


   Forward:	Score: 109.000000  Q:1 to 23  R:1465 to 1489 Align Len (25) (72.00%) (80.00%)

   Query:    3' GG-UGUGUGAAGG--AAUGUAAGGU 5'
                || |||| |||||  ||| :||:||
   Ref:      5' CCAACACCCTTCCCTTTAGGTTTCA 3'

   Energy:  -20.260000 kCal/Mol

Scores for this hit:
>mmu-miR-206	ENSMUSG00000020661	109.00	-20.26	0.00	1 23	1465 1489	25	72.00%	80.00%

Score for this Scan:
Seq1,Seq2,Tot Score,Tot Energy,Max Score,Max Energy,Strand,Len1,Len2,Positions
>>mmu-miR-206	ENSMUSG00000020661	371.00	-60.68	152.00	-20.31	187	22	6694	 5232 654 1464
Complete

Read Sequence:ENSMUSG00000021613  hyaluronan and proteoglycan link protein 1 [Source:MarkerSymbol;Acc:MGI:1337006](3503 nt)
=-=-=-=-=-=-=-=-=-=-=-=-=-=-=-=-=-=-=-=-=-=-=-=-=-=-=-=-=-=-=-=
Performing Scan: mmu-miR-206 vs ENSMUSG00000021613
=-=-=-=-=-=-=-=-=-=-=-=-=-=-=-=-=-=-=-=-=-=-=-=-=-=-=-=-=-=-=-=

   Forward:	Score: 111.000000  Q:3 to 19  R:456 to 477 Align Len (16) (81.25%) (93.75%)

   Query:    3' ggUGUGUGAAGGAAUGUAaggu 5'
                  ||| :||||:||||||    
   Ref:      5' atACAGGCTTCTTTACATaaac 3'

   Energy:  -21.680000 kCal/Mol

Scores for this hit:
>mmu-miR-206	ENSMUSG00000021613	111.00	-21.68	0.00	3 19	456 477	16	81.25%	93.75%

Score for this Scan:
Seq1,Seq2,Tot Score,Tot Energy,Max Score,Max Energy,Strand,Len1,Len2,Positions
>>mmu-miR-206	ENSMUSG00000021613	111.00	-21.68	111.00	-21.68	188	22	3503	 455
Complete

Read Sequence:ENSMUSG00000015757  peptidylprolyl isomerase (cyclophilin)-like 4 [Source:MarkerSymbol;Acc:MGI:1914668](1626 nt)
=-=-=-=-=-=-=-=-=-=-=-=-=-=-=-=-=-=-=-=-=-=-=-=-=-=-=-=-=-=-=-=
Performing Scan: mmu-miR-206 vs ENSMUSG00000015757
=-=-=-=-=-=-=-=-=-=-=-=-=-=-=-=-=-=-=-=-=-=-=-=-=-=-=-=-=-=-=-=
Score for this Scan:
No Hits Found above Threshold
Complete

Read Sequence:ENSMUSG00000032527  propionyl Coenzyme A carboxylase, beta polypeptide [Source:MarkerSymbol;Acc:MGI:1914154](647 nt)
=-=-=-=-=-=-=-=-=-=-=-=-=-=-=-=-=-=-=-=-=-=-=-=-=-=-=-=-=-=-=-=
Performing Scan: mmu-miR-206 vs ENSMUSG00000032527
=-=-=-=-=-=-=-=-=-=-=-=-=-=-=-=-=-=-=-=-=-=-=-=-=-=-=-=-=-=-=-=
Score for this Scan:
No Hits Found above Threshold
Complete

Read Sequence:ENSMUSG00000030739  myosin, heavy polypeptide 14 [Source:MarkerSymbol;Acc:MGI:1919210](380 nt)
=-=-=-=-=-=-=-=-=-=-=-=-=-=-=-=-=-=-=-=-=-=-=-=-=-=-=-=-=-=-=-=
Performing Scan: mmu-miR-206 vs ENSMUSG00000030739
=-=-=-=-=-=-=-=-=-=-=-=-=-=-=-=-=-=-=-=-=-=-=-=-=-=-=-=-=-=-=-=
Score for this Scan:
No Hits Found above Threshold
Complete

Read Sequence:ENSMUSG00000025742  phosphoribosyl pyrophosphate synthetase 2 [Source:MarkerSymbol;Acc:MGI:97776](2573 nt)
=-=-=-=-=-=-=-=-=-=-=-=-=-=-=-=-=-=-=-=-=-=-=-=-=-=-=-=-=-=-=-=
Performing Scan: mmu-miR-206 vs ENSMUSG00000025742
=-=-=-=-=-=-=-=-=-=-=-=-=-=-=-=-=-=-=-=-=-=-=-=-=-=-=-=-=-=-=-=
Score for this Scan:
No Hits Found above Threshold
Complete

Read Sequence:ENSMUSG00000033016  nuclear factor of activated T-cells, cytoplasmic, calcineurin-dependent 1 [Source:MarkerSymbol;Acc:MGI:102469](1953 nt)
=-=-=-=-=-=-=-=-=-=-=-=-=-=-=-=-=-=-=-=-=-=-=-=-=-=-=-=-=-=-=-=
Performing Scan: mmu-miR-206 vs ENSMUSG00000033016
=-=-=-=-=-=-=-=-=-=-=-=-=-=-=-=-=-=-=-=-=-=-=-=-=-=-=-=-=-=-=-=
Score for this Scan:
No Hits Found above Threshold
Complete

Read Sequence:ENSMUSG00000041774  RIKEN cDNA 1810015A11 gene [Source:MarkerSymbol;Acc:MGI:1916351](357 nt)
=-=-=-=-=-=-=-=-=-=-=-=-=-=-=-=-=-=-=-=-=-=-=-=-=-=-=-=-=-=-=-=
Performing Scan: mmu-miR-206 vs ENSMUSG00000041774
=-=-=-=-=-=-=-=-=-=-=-=-=-=-=-=-=-=-=-=-=-=-=-=-=-=-=-=-=-=-=-=
Score for this Scan:
No Hits Found above Threshold
Complete

Read Sequence:ENSMUSG00000027624  erythrocyte protein band 4.1-like 1 [Source:MarkerSymbol;Acc:MGI:103010](3396 nt)
=-=-=-=-=-=-=-=-=-=-=-=-=-=-=-=-=-=-=-=-=-=-=-=-=-=-=-=-=-=-=-=
Performing Scan: mmu-miR-206 vs ENSMUSG00000027624
=-=-=-=-=-=-=-=-=-=-=-=-=-=-=-=-=-=-=-=-=-=-=-=-=-=-=-=-=-=-=-=

   Forward:	Score: 98.000000  Q:1 to 22  R:1845 to 1884 Align Len (39) (48.72%) (53.85%)

   Query:    3' GGUGU------GUGAA---GGA------AUGU---AAGGu 5'
                |||||      :|:||   |||      ||||   |||| 
   Ref:      5' CCACAGGCTGCTATTTCGGCCTGGCACATACAGGCTTCCt 3'

   Energy:  -28.190001 kCal/Mol

Scores for this hit:
>mmu-miR-206	ENSMUSG00000027624	98.00	-28.19	0.00	1 22	1845 1884	39	48.72%	53.85%


   Forward:	Score: 89.000000  Q:2 to 22  R:186 to 204 Align Len (20) (70.00%) (80.00%)

   Query:    3' gGUGUGUGAAGGAAUGUAAGGu 5'
                 ||| |:| |||||:||  || 
   Ref:      5' aCAC-CGCGTCCTTGCA--CCg 3'

   Energy:  -22.240000 kCal/Mol

Scores for this hit:
>mmu-miR-206	ENSMUSG00000027624	89.00	-22.24	0.00	2 22	186 204	20	70.00%	80.00%

Score for this Scan:
Seq1,Seq2,Tot Score,Tot Energy,Max Score,Max Energy,Strand,Len1,Len2,Positions
>>mmu-miR-206	ENSMUSG00000027624	187.00	-50.43	98.00	-28.19	195	22	3396	 1844 185
Complete

Read Sequence:ENSMUSG00000005886  nuclear receptor coactivator 2 [Source:MarkerSymbol;Acc:MGI:1276533](954 nt)
=-=-=-=-=-=-=-=-=-=-=-=-=-=-=-=-=-=-=-=-=-=-=-=-=-=-=-=-=-=-=-=
Performing Scan: mmu-miR-206 vs ENSMUSG00000005886
=-=-=-=-=-=-=-=-=-=-=-=-=-=-=-=-=-=-=-=-=-=-=-=-=-=-=-=-=-=-=-=

   Forward:	Score: 119.000000  Q:1 to 22  R:441 to 465 Align Len (24) (66.67%) (83.33%)

   Query:    3' GGUGUGUGAAGGAAUGU---AAGGu 5'
                |:||:: |||||||:||   |||| 
   Ref:      5' CTACGTCCTTCCTTGCATGGTTCCt 3'

   Energy:  -24.090000 kCal/Mol

Scores for this hit:
>mmu-miR-206	ENSMUSG00000005886	119.00	-24.09	0.00	1 22	441 465	24	66.67%	83.33%

Score for this Scan:
Seq1,Seq2,Tot Score,Tot Energy,Max Score,Max Energy,Strand,Len1,Len2,Positions
>>mmu-miR-206	ENSMUSG00000005886	119.00	-24.09	119.00	-24.09	196	22	954	 440
Complete

Read Sequence:ENSMUSG00000028347  transmembrane protein with EGF-like and two follistatin-like domains 1 [Source:MarkerSymbol;Acc:MGI:1926810](1046 nt)
=-=-=-=-=-=-=-=-=-=-=-=-=-=-=-=-=-=-=-=-=-=-=-=-=-=-=-=-=-=-=-=
Performing Scan: mmu-miR-206 vs ENSMUSG00000028347
=-=-=-=-=-=-=-=-=-=-=-=-=-=-=-=-=-=-=-=-=-=-=-=-=-=-=-=-=-=-=-=
Score for this Scan:
No Hits Found above Threshold
Complete

Read Sequence:ENSMUSG00000051435  forkhead-associated (FHA) phosphopeptide binding domain 1 [Source:MarkerSymbol;Acc:MGI:1920323](492 nt)
=-=-=-=-=-=-=-=-=-=-=-=-=-=-=-=-=-=-=-=-=-=-=-=-=-=-=-=-=-=-=-=
Performing Scan: mmu-miR-206 vs ENSMUSG00000051435
=-=-=-=-=-=-=-=-=-=-=-=-=-=-=-=-=-=-=-=-=-=-=-=-=-=-=-=-=-=-=-=
Score for this Scan:
No Hits Found above Threshold
Complete

Read Sequence:ENSMUSG00000045587  cDNA sequence BC049730 [Source:MarkerSymbol;Acc:MGI:2681843](234 nt)
=-=-=-=-=-=-=-=-=-=-=-=-=-=-=-=-=-=-=-=-=-=-=-=-=-=-=-=-=-=-=-=
Performing Scan: mmu-miR-206 vs ENSMUSG00000045587
=-=-=-=-=-=-=-=-=-=-=-=-=-=-=-=-=-=-=-=-=-=-=-=-=-=-=-=-=-=-=-=
Score for this Scan:
No Hits Found above Threshold
Complete

Read Sequence:ENSMUSG00000000317  B-cell CLL/lymphoma 6, member B [Source:MarkerSymbol;Acc:MGI:1278332](1410 nt)
=-=-=-=-=-=-=-=-=-=-=-=-=-=-=-=-=-=-=-=-=-=-=-=-=-=-=-=-=-=-=-=
Performing Scan: mmu-miR-206 vs ENSMUSG00000000317
=-=-=-=-=-=-=-=-=-=-=-=-=-=-=-=-=-=-=-=-=-=-=-=-=-=-=-=-=-=-=-=

   Forward:	Score: 135.000000  Q:3 to 22  R:752 to 775 Align Len (21) (71.43%) (71.43%)

   Query:    3' ggUGUGUGAAG--GAAUGUAAGGu 5'
                  ||||||  |  | | |||||| 
   Ref:      5' aaACACACAGCCGCATCCATTCCg 3'

   Energy:  -22.549999 kCal/Mol

Scores for this hit:
>mmu-miR-206	ENSMUSG00000000317	135.00	-22.55	0.00	3 22	752 775	21	71.43%	71.43%


   Forward:	Score: 83.000000  Q:1 to 23  R:702 to 733 Align Len (33) (45.45%) (60.61%)

   Query:    3' GGUGUGUGA--AGGAA---------UGUAAGGU 5'
                |:|| |:||  ||| |         ||:||::|
   Ref:      5' CTAC-CGCTGCTCCATCTGCGGAGCACGTTTTA 3'

   Energy:  -20.070000 kCal/Mol

Scores for this hit:
>mmu-miR-206	ENSMUSG00000000317	83.00	-20.07	0.00	1 23	702 733	33	45.45%	60.61%

Score for this Scan:
Seq1,Seq2,Tot Score,Tot Energy,Max Score,Max Energy,Strand,Len1,Len2,Positions
>>mmu-miR-206	ENSMUSG00000000317	218.00	-42.62	135.00	-22.55	200	22	1410	 751 701
Complete

Read Sequence:ENSMUSG00000032350  glutamate-cysteine ligase, catalytic subunit [Source:MarkerSymbol;Acc:MGI:104990](400 nt)
=-=-=-=-=-=-=-=-=-=-=-=-=-=-=-=-=-=-=-=-=-=-=-=-=-=-=-=-=-=-=-=
Performing Scan: mmu-miR-206 vs ENSMUSG00000032350
=-=-=-=-=-=-=-=-=-=-=-=-=-=-=-=-=-=-=-=-=-=-=-=-=-=-=-=-=-=-=-=
Score for this Scan:
No Hits Found above Threshold
Complete

Read Sequence:ENSMUSG00000028960  ubiquitination factor E4B, UFD2 homolog (S. cerevisiae) [Source:MarkerSymbol;Acc:MGI:1927086](1260 nt)
=-=-=-=-=-=-=-=-=-=-=-=-=-=-=-=-=-=-=-=-=-=-=-=-=-=-=-=-=-=-=-=
Performing Scan: mmu-miR-206 vs ENSMUSG00000028960
=-=-=-=-=-=-=-=-=-=-=-=-=-=-=-=-=-=-=-=-=-=-=-=-=-=-=-=-=-=-=-=
Score for this Scan:
No Hits Found above Threshold
Complete

Read Sequence:ENSMUSG00000030204  DEAD (Asp-Glu-Ala-Asp) box polypeptide 47 [Source:MarkerSymbol;Acc:MGI:1915005](361 nt)
=-=-=-=-=-=-=-=-=-=-=-=-=-=-=-=-=-=-=-=-=-=-=-=-=-=-=-=-=-=-=-=
Performing Scan: mmu-miR-206 vs ENSMUSG00000030204
=-=-=-=-=-=-=-=-=-=-=-=-=-=-=-=-=-=-=-=-=-=-=-=-=-=-=-=-=-=-=-=

   Forward:	Score: 153.000000  Q:4 to 22  R:139 to 162 Align Len (20) (75.00%) (85.00%)

   Query:    3' gguGUGUGAAG--GAAUGUAAGGu 5'
                   |:| ||||  |||:|||||| 
   Ref:      5' ggcCGCTCTTCAGCTTGCATTCCt 3'

   Energy:  -24.549999 kCal/Mol

Scores for this hit:
>mmu-miR-206	ENSMUSG00000030204	153.00	-24.55	0.00	4 22	139 162	20	75.00%	85.00%

Score for this Scan:
Seq1,Seq2,Tot Score,Tot Energy,Max Score,Max Energy,Strand,Len1,Len2,Positions
>>mmu-miR-206	ENSMUSG00000030204	153.00	-24.55	153.00	-24.55	203	22	361	 138
Complete

Read Sequence:ENSMUSG00000042345  ubiquitin associated and SH3 domain containing, A [Source:MarkerSymbol;Acc:MGI:1926074](712 nt)
=-=-=-=-=-=-=-=-=-=-=-=-=-=-=-=-=-=-=-=-=-=-=-=-=-=-=-=-=-=-=-=
Performing Scan: mmu-miR-206 vs ENSMUSG00000042345
=-=-=-=-=-=-=-=-=-=-=-=-=-=-=-=-=-=-=-=-=-=-=-=-=-=-=-=-=-=-=-=
Score for this Scan:
No Hits Found above Threshold
Complete

Read Sequence:ENSMUSG00000030790  adrenomedullin [Source:MarkerSymbol;Acc:MGI:108058](651 nt)
=-=-=-=-=-=-=-=-=-=-=-=-=-=-=-=-=-=-=-=-=-=-=-=-=-=-=-=-=-=-=-=
Performing Scan: mmu-miR-206 vs ENSMUSG00000030790
=-=-=-=-=-=-=-=-=-=-=-=-=-=-=-=-=-=-=-=-=-=-=-=-=-=-=-=-=-=-=-=
Score for this Scan:
No Hits Found above Threshold
Complete

Read Sequence:ENSMUSG00000040761  SPEN homolog, transcriptional regulator (Drosophila) [Source:MarkerSymbol;Acc:MGI:1891706](48 nt)
=-=-=-=-=-=-=-=-=-=-=-=-=-=-=-=-=-=-=-=-=-=-=-=-=-=-=-=-=-=-=-=
Performing Scan: mmu-miR-206 vs ENSMUSG00000040761
=-=-=-=-=-=-=-=-=-=-=-=-=-=-=-=-=-=-=-=-=-=-=-=-=-=-=-=-=-=-=-=
Score for this Scan:
No Hits Found above Threshold
Complete

Read Sequence:ENSMUSG00000030652  demethyl-Q 7 [Source:MarkerSymbol;Acc:MGI:107207](155 nt)
=-=-=-=-=-=-=-=-=-=-=-=-=-=-=-=-=-=-=-=-=-=-=-=-=-=-=-=-=-=-=-=
Performing Scan: mmu-miR-206 vs ENSMUSG00000030652
=-=-=-=-=-=-=-=-=-=-=-=-=-=-=-=-=-=-=-=-=-=-=-=-=-=-=-=-=-=-=-=
Score for this Scan:
No Hits Found above Threshold
Complete

Read Sequence:ENSMUSG00000029516  citron [Source:MarkerSymbol;Acc:MGI:105313](9 nt)
=-=-=-=-=-=-=-=-=-=-=-=-=-=-=-=-=-=-=-=-=-=-=-=-=-=-=-=-=-=-=-=
Performing Scan: mmu-miR-206 vs ENSMUSG00000029516
=-=-=-=-=-=-=-=-=-=-=-=-=-=-=-=-=-=-=-=-=-=-=-=-=-=-=-=-=-=-=-=
Score for this Scan:
No Hits Found above Threshold
Complete

Read Sequence:ENSMUSG00000029236  neuromedin U [Source:MarkerSymbol;Acc:MGI:1860476](186 nt)
=-=-=-=-=-=-=-=-=-=-=-=-=-=-=-=-=-=-=-=-=-=-=-=-=-=-=-=-=-=-=-=
Performing Scan: mmu-miR-206 vs ENSMUSG00000029236
=-=-=-=-=-=-=-=-=-=-=-=-=-=-=-=-=-=-=-=-=-=-=-=-=-=-=-=-=-=-=-=
Score for this Scan:
No Hits Found above Threshold
Complete

Read Sequence:ENSMUSG00000031659  adenylate cyclase 7 [Source:MarkerSymbol;Acc:MGI:102891](1099 nt)
=-=-=-=-=-=-=-=-=-=-=-=-=-=-=-=-=-=-=-=-=-=-=-=-=-=-=-=-=-=-=-=
Performing Scan: mmu-miR-206 vs ENSMUSG00000031659
=-=-=-=-=-=-=-=-=-=-=-=-=-=-=-=-=-=-=-=-=-=-=-=-=-=-=-=-=-=-=-=
Score for this Scan:
No Hits Found above Threshold
Complete

Read Sequence:ENSMUSG00000029560  sorting nexin 8 [Source:MarkerSymbol;Acc:MGI:2443816](1230 nt)
=-=-=-=-=-=-=-=-=-=-=-=-=-=-=-=-=-=-=-=-=-=-=-=-=-=-=-=-=-=-=-=
Performing Scan: mmu-miR-206 vs ENSMUSG00000029560
=-=-=-=-=-=-=-=-=-=-=-=-=-=-=-=-=-=-=-=-=-=-=-=-=-=-=-=-=-=-=-=
Score for this Scan:
No Hits Found above Threshold
Complete

Read Sequence:ENSMUSG00000014453  B lymphoid kinase [Source:MarkerSymbol;Acc:MGI:88169](555 nt)
=-=-=-=-=-=-=-=-=-=-=-=-=-=-=-=-=-=-=-=-=-=-=-=-=-=-=-=-=-=-=-=
Performing Scan: mmu-miR-206 vs ENSMUSG00000014453
=-=-=-=-=-=-=-=-=-=-=-=-=-=-=-=-=-=-=-=-=-=-=-=-=-=-=-=-=-=-=-=
Score for this Scan:
No Hits Found above Threshold
Complete

Read Sequence:ENSMUSG00000054556  predicted gene, EG232599 [Source:MarkerSymbol;Acc:MGI:3647654](1809 nt)
=-=-=-=-=-=-=-=-=-=-=-=-=-=-=-=-=-=-=-=-=-=-=-=-=-=-=-=-=-=-=-=
Performing Scan: mmu-miR-206 vs ENSMUSG00000054556
=-=-=-=-=-=-=-=-=-=-=-=-=-=-=-=-=-=-=-=-=-=-=-=-=-=-=-=-=-=-=-=
Score for this Scan:
No Hits Found above Threshold
Complete

Read Sequence:ENSMUSG00000029276  glomulin, FKBP associated protein [Source:MarkerSymbol;Acc:MGI:2141180](36 nt)
=-=-=-=-=-=-=-=-=-=-=-=-=-=-=-=-=-=-=-=-=-=-=-=-=-=-=-=-=-=-=-=
Performing Scan: mmu-miR-206 vs ENSMUSG00000029276
=-=-=-=-=-=-=-=-=-=-=-=-=-=-=-=-=-=-=-=-=-=-=-=-=-=-=-=-=-=-=-=
Score for this Scan:
No Hits Found above Threshold
Complete

Read Sequence:ENSMUSG00000024044  erythrocyte protein band 4.1-like 3 [Source:MarkerSymbol;Acc:MGI:103008](1145 nt)
=-=-=-=-=-=-=-=-=-=-=-=-=-=-=-=-=-=-=-=-=-=-=-=-=-=-=-=-=-=-=-=
Performing Scan: mmu-miR-206 vs ENSMUSG00000024044
=-=-=-=-=-=-=-=-=-=-=-=-=-=-=-=-=-=-=-=-=-=-=-=-=-=-=-=-=-=-=-=
Score for this Scan:
No Hits Found above Threshold
Complete

Read Sequence:ENSMUSG00000052917  SUMO1/sentrin specific peptidase 7 [Source:MarkerSymbol;Acc:MGI:1913565](1639 nt)
=-=-=-=-=-=-=-=-=-=-=-=-=-=-=-=-=-=-=-=-=-=-=-=-=-=-=-=-=-=-=-=
Performing Scan: mmu-miR-206 vs ENSMUSG00000052917
=-=-=-=-=-=-=-=-=-=-=-=-=-=-=-=-=-=-=-=-=-=-=-=-=-=-=-=-=-=-=-=
Score for this Scan:
No Hits Found above Threshold
Complete

Read Sequence:ENSMUSG00000025584  phosphodiesterase 8A [Source:MarkerSymbol;Acc:MGI:1277116](1011 nt)
=-=-=-=-=-=-=-=-=-=-=-=-=-=-=-=-=-=-=-=-=-=-=-=-=-=-=-=-=-=-=-=
Performing Scan: mmu-miR-206 vs ENSMUSG00000025584
=-=-=-=-=-=-=-=-=-=-=-=-=-=-=-=-=-=-=-=-=-=-=-=-=-=-=-=-=-=-=-=
Score for this Scan:
No Hits Found above Threshold
Complete

Read Sequence:ENSMUSG00000030834  ATP-binding cassette, sub-family C (CFTR/MRP), member 6 [Source:MarkerSymbol;Acc:MGI:1351634](456 nt)
=-=-=-=-=-=-=-=-=-=-=-=-=-=-=-=-=-=-=-=-=-=-=-=-=-=-=-=-=-=-=-=
Performing Scan: mmu-miR-206 vs ENSMUSG00000030834
=-=-=-=-=-=-=-=-=-=-=-=-=-=-=-=-=-=-=-=-=-=-=-=-=-=-=-=-=-=-=-=
Score for this Scan:
No Hits Found above Threshold
Complete

Read Sequence:ENSMUSG00000041308  syntrophin, basic 2 [Source:MarkerSymbol;Acc:MGI:101771](2808 nt)
=-=-=-=-=-=-=-=-=-=-=-=-=-=-=-=-=-=-=-=-=-=-=-=-=-=-=-=-=-=-=-=
Performing Scan: mmu-miR-206 vs ENSMUSG00000041308
=-=-=-=-=-=-=-=-=-=-=-=-=-=-=-=-=-=-=-=-=-=-=-=-=-=-=-=-=-=-=-=

   Forward:	Score: 145.000000  Q:1 to 23  R:2209 to 2235 Align Len (27) (59.26%) (70.37%)

   Query:    3' GGUG-----UGUGAAGGAAUGUAAGGU 5'
                ||||     | :| ||: |:|||||||
   Ref:      5' CCACTTCCTAGGCATCTGTGCATTCCA 3'

   Energy:  -23.170000 kCal/Mol

Scores for this hit:
>mmu-miR-206	ENSMUSG00000041308	145.00	-23.17	0.00	1 23	2209 2235	27	59.26%	70.37%


   Forward:	Score: 110.000000  Q:1 to 23  R:192 to 217 Align Len (26) (65.38%) (73.08%)

   Query:    3' GGUGUGU--GAA--GGAAUGUAAGGU 5'
                |||||||  |||  :|  | ||||:|
   Ref:      5' CCACACAGCCTTGGTCAGAAATTCTA 3'

   Energy:  -20.200001 kCal/Mol

Scores for this hit:
>mmu-miR-206	ENSMUSG00000041308	110.00	-20.20	0.00	1 23	192 217	26	65.38%	73.08%


   Forward:	Score: 106.000000  Q:1 to 22  R:468 to 496 Align Len (28) (64.29%) (64.29%)

   Query:    3' GGUGUGUGAAGGAA-----UGUAA--GGu 5'
                |||||||  |||||     ||| |  || 
   Ref:      5' CCACACAGGTCCTTGCACCACAGTGACCc 3'

   Energy:  -26.559999 kCal/Mol

Scores for this hit:
>mmu-miR-206	ENSMUSG00000041308	106.00	-26.56	0.00	1 22	468 496	28	64.29%	64.29%

Score for this Scan:
Seq1,Seq2,Tot Score,Tot Energy,Max Score,Max Energy,Strand,Len1,Len2,Positions
>>mmu-miR-206	ENSMUSG00000041308	361.00	-69.93	145.00	-26.56	219	22	2808	 2208 191 467
Complete

Read Sequence:ENSMUSG00000020395  IL2-inducible T-cell kinase [Source:MarkerSymbol;Acc:MGI:96621](2304 nt)
=-=-=-=-=-=-=-=-=-=-=-=-=-=-=-=-=-=-=-=-=-=-=-=-=-=-=-=-=-=-=-=
Performing Scan: mmu-miR-206 vs ENSMUSG00000020395
=-=-=-=-=-=-=-=-=-=-=-=-=-=-=-=-=-=-=-=-=-=-=-=-=-=-=-=-=-=-=-=

   Forward:	Score: 104.000000  Q:1 to 19  R:492 to 516 Align Len (22) (72.73%) (77.27%)

   Query:    3' GGUGUGUGAAGGA---A-UGUAaggu 5'
                ||||| :||||||   | ||||    
   Ref:      5' CCACA-GCTTCCTGCCTCACATgagg 3'

   Energy:  -21.639999 kCal/Mol

Scores for this hit:
>mmu-miR-206	ENSMUSG00000020395	104.00	-21.64	0.00	1 19	492 516	22	72.73%	77.27%


   Forward:	Score: 101.000000  Q:1 to 22  R:322 to 344 Align Len (22) (77.27%) (86.36%)

   Query:    3' GGUGUGUGAAGGAAU-GUAAGGu 5'
                |||||| ||||:||| :||| | 
   Ref:      5' CCACACTCTTCTTTATTATTACt 3'

   Energy:  -21.270000 kCal/Mol

Scores for this hit:
>mmu-miR-206	ENSMUSG00000020395	101.00	-21.27	0.00	1 22	322 344	22	77.27%	86.36%

Score for this Scan:
Seq1,Seq2,Tot Score,Tot Energy,Max Score,Max Energy,Strand,Len1,Len2,Positions
>>mmu-miR-206	ENSMUSG00000020395	205.00	-42.91	104.00	-21.64	220	22	2304	 491 321
Complete

Read Sequence:ENSMUSG00000031198  FUN14 domain containing 2 [Source:MarkerSymbol;Acc:MGI:1914641](1729 nt)
=-=-=-=-=-=-=-=-=-=-=-=-=-=-=-=-=-=-=-=-=-=-=-=-=-=-=-=-=-=-=-=
Performing Scan: mmu-miR-206 vs ENSMUSG00000031198
=-=-=-=-=-=-=-=-=-=-=-=-=-=-=-=-=-=-=-=-=-=-=-=-=-=-=-=-=-=-=-=
Score for this Scan:
No Hits Found above Threshold
Complete

Read Sequence:ENSMUSG00000040812  ATP/GTP binding protein-like 2 [Source:MarkerSymbol;Acc:MGI:2443254](1186 nt)
=-=-=-=-=-=-=-=-=-=-=-=-=-=-=-=-=-=-=-=-=-=-=-=-=-=-=-=-=-=-=-=
Performing Scan: mmu-miR-206 vs ENSMUSG00000040812
=-=-=-=-=-=-=-=-=-=-=-=-=-=-=-=-=-=-=-=-=-=-=-=-=-=-=-=-=-=-=-=
Score for this Scan:
No Hits Found above Threshold
Complete

Read Sequence:ENSMUSG00000035171  RIKEN cDNA 1110059E24 gene [Source:MarkerSymbol;Acc:MGI:1913456](877 nt)
=-=-=-=-=-=-=-=-=-=-=-=-=-=-=-=-=-=-=-=-=-=-=-=-=-=-=-=-=-=-=-=
Performing Scan: mmu-miR-206 vs ENSMUSG00000035171
=-=-=-=-=-=-=-=-=-=-=-=-=-=-=-=-=-=-=-=-=-=-=-=-=-=-=-=-=-=-=-=
Score for this Scan:
No Hits Found above Threshold
Complete

Read Sequence:ENSMUSG00000020491  RIKEN cDNA 2810021J22 gene [Source:MarkerSymbol;Acc:MGI:1917194](3025 nt)
=-=-=-=-=-=-=-=-=-=-=-=-=-=-=-=-=-=-=-=-=-=-=-=-=-=-=-=-=-=-=-=
Performing Scan: mmu-miR-206 vs ENSMUSG00000020491
=-=-=-=-=-=-=-=-=-=-=-=-=-=-=-=-=-=-=-=-=-=-=-=-=-=-=-=-=-=-=-=
Score for this Scan:
No Hits Found above Threshold
Complete

Read Sequence:ENSMUSG00000073602  serine (or cysteine) peptidase inhibitor, clade B (ovalbumin), member 3B [Source:MarkerSymbol;Acc:MGI:2683293](428 nt)
=-=-=-=-=-=-=-=-=-=-=-=-=-=-=-=-=-=-=-=-=-=-=-=-=-=-=-=-=-=-=-=
Performing Scan: mmu-miR-206 vs ENSMUSG00000073602
=-=-=-=-=-=-=-=-=-=-=-=-=-=-=-=-=-=-=-=-=-=-=-=-=-=-=-=-=-=-=-=
Score for this Scan:
No Hits Found above Threshold
Complete

Read Sequence:ENSMUSG00000075353  (1278 nt)
=-=-=-=-=-=-=-=-=-=-=-=-=-=-=-=-=-=-=-=-=-=-=-=-=-=-=-=-=-=-=-=
Performing Scan: mmu-miR-206 vs ENSMUSG00000075353
=-=-=-=-=-=-=-=-=-=-=-=-=-=-=-=-=-=-=-=-=-=-=-=-=-=-=-=-=-=-=-=

   Forward:	Score: 161.000000  Q:4 to 22  R:598 to 624 Align Len (23) (69.57%) (73.91%)

   Query:    3' gguGUGUGAAGGAA-----UGUAAGGu 5'
                   ||||:| ||||     ||||||| 
   Ref:      5' tacCACATTCCCTTTTGGAACATTCCc 3'

   Energy:  -21.780001 kCal/Mol

Scores for this hit:
>mmu-miR-206	ENSMUSG00000075353	161.00	-21.78	0.00	4 22	598 624	23	69.57%	73.91%

Score for this Scan:
Seq1,Seq2,Tot Score,Tot Energy,Max Score,Max Energy,Strand,Len1,Len2,Positions
>>mmu-miR-206	ENSMUSG00000075353	161.00	-21.78	161.00	-21.78	226	22	1278	 597
Complete

Read Sequence:ENSMUSG00000064105  cyclin M2 [Source:MarkerSymbol;Acc:MGI:2151054](753 nt)
=-=-=-=-=-=-=-=-=-=-=-=-=-=-=-=-=-=-=-=-=-=-=-=-=-=-=-=-=-=-=-=
Performing Scan: mmu-miR-206 vs ENSMUSG00000064105
=-=-=-=-=-=-=-=-=-=-=-=-=-=-=-=-=-=-=-=-=-=-=-=-=-=-=-=-=-=-=-=
Score for this Scan:
No Hits Found above Threshold
Complete

Read Sequence:ENSMUSG00000048367  HFM1, ATP-dependent DNA helicase homolog (S. cerevisiae) [Source:MarkerSymbol;Acc:MGI:3036246](235 nt)
=-=-=-=-=-=-=-=-=-=-=-=-=-=-=-=-=-=-=-=-=-=-=-=-=-=-=-=-=-=-=-=
Performing Scan: mmu-miR-206 vs ENSMUSG00000048367
=-=-=-=-=-=-=-=-=-=-=-=-=-=-=-=-=-=-=-=-=-=-=-=-=-=-=-=-=-=-=-=
Score for this Scan:
No Hits Found above Threshold
Complete

Read Sequence:ENSMUSG00000037174  E74-like factor 2 [Source:MarkerSymbol;Acc:MGI:1916507](2744 nt)
=-=-=-=-=-=-=-=-=-=-=-=-=-=-=-=-=-=-=-=-=-=-=-=-=-=-=-=-=-=-=-=
Performing Scan: mmu-miR-206 vs ENSMUSG00000037174
=-=-=-=-=-=-=-=-=-=-=-=-=-=-=-=-=-=-=-=-=-=-=-=-=-=-=-=-=-=-=-=
Score for this Scan:
No Hits Found above Threshold
Complete

Read Sequence:ENSMUSG00000050147  coagulation factor II (thrombin) receptor-like 3 [Source:MarkerSymbol;Acc:MGI:1298207](548 nt)
=-=-=-=-=-=-=-=-=-=-=-=-=-=-=-=-=-=-=-=-=-=-=-=-=-=-=-=-=-=-=-=
Performing Scan: mmu-miR-206 vs ENSMUSG00000050147
=-=-=-=-=-=-=-=-=-=-=-=-=-=-=-=-=-=-=-=-=-=-=-=-=-=-=-=-=-=-=-=
Score for this Scan:
No Hits Found above Threshold
Complete

Read Sequence:ENSMUSG00000036752  tubulin, beta 2c [Source:MarkerSymbol;Acc:MGI:1915472](144 nt)
=-=-=-=-=-=-=-=-=-=-=-=-=-=-=-=-=-=-=-=-=-=-=-=-=-=-=-=-=-=-=-=
Performing Scan: mmu-miR-206 vs ENSMUSG00000036752
=-=-=-=-=-=-=-=-=-=-=-=-=-=-=-=-=-=-=-=-=-=-=-=-=-=-=-=-=-=-=-=
Score for this Scan:
No Hits Found above Threshold
Complete

Read Sequence:ENSMUSG00000026068  interleukin 18 receptor accessory protein [Source:MarkerSymbol;Acc:MGI:1338888](217 nt)
=-=-=-=-=-=-=-=-=-=-=-=-=-=-=-=-=-=-=-=-=-=-=-=-=-=-=-=-=-=-=-=
Performing Scan: mmu-miR-206 vs ENSMUSG00000026068
=-=-=-=-=-=-=-=-=-=-=-=-=-=-=-=-=-=-=-=-=-=-=-=-=-=-=-=-=-=-=-=
Score for this Scan:
No Hits Found above Threshold
Complete

Read Sequence:ENSMUSG00000023806  radial spokehead-like 2B [Source:MarkerSymbol;Acc:MGI:3630308](178 nt)
=-=-=-=-=-=-=-=-=-=-=-=-=-=-=-=-=-=-=-=-=-=-=-=-=-=-=-=-=-=-=-=
Performing Scan: mmu-miR-206 vs ENSMUSG00000023806
=-=-=-=-=-=-=-=-=-=-=-=-=-=-=-=-=-=-=-=-=-=-=-=-=-=-=-=-=-=-=-=
Score for this Scan:
No Hits Found above Threshold
Complete

Read Sequence:ENSMUSG00000037610  potassium large conductance calcium-activated channel, subfamily M, beta member 2 [Source:MarkerSymbol;Acc:MGI:1919663](1406 nt)
=-=-=-=-=-=-=-=-=-=-=-=-=-=-=-=-=-=-=-=-=-=-=-=-=-=-=-=-=-=-=-=
Performing Scan: mmu-miR-206 vs ENSMUSG00000037610
=-=-=-=-=-=-=-=-=-=-=-=-=-=-=-=-=-=-=-=-=-=-=-=-=-=-=-=-=-=-=-=
Score for this Scan:
No Hits Found above Threshold
Complete

Read Sequence:ENSMUSG00000028298  glycoprotein hormones, alpha subunit [Source:MarkerSymbol;Acc:MGI:88390](231 nt)
=-=-=-=-=-=-=-=-=-=-=-=-=-=-=-=-=-=-=-=-=-=-=-=-=-=-=-=-=-=-=-=
Performing Scan: mmu-miR-206 vs ENSMUSG00000028298
=-=-=-=-=-=-=-=-=-=-=-=-=-=-=-=-=-=-=-=-=-=-=-=-=-=-=-=-=-=-=-=

   Forward:	Score: 135.000000  Q:3 to 22  R:104 to 134 Align Len (28) (60.71%) (60.71%)

   Query:    3' ggUGUGUGAAGG---------AAUGUAAGGu 5'
                  ||||||| ||         |||||| || 
   Ref:      5' ttACACACTGCCTCTTTACGGTTACATCCCt 3'

   Energy:  -20.780001 kCal/Mol

Scores for this hit:
>mmu-miR-206	ENSMUSG00000028298	135.00	-20.78	0.00	3 22	104 134	28	60.71%	60.71%

Score for this Scan:
Seq1,Seq2,Tot Score,Tot Energy,Max Score,Max Energy,Strand,Len1,Len2,Positions
>>mmu-miR-206	ENSMUSG00000028298	135.00	-20.78	135.00	-20.78	235	22	231	 103
Complete

Read Sequence:ENSMUSG00000018001  pleckstrin homology, Sec7 and coiled-coil domains 3 [Source:MarkerSymbol;Acc:MGI:1335107](2341 nt)
=-=-=-=-=-=-=-=-=-=-=-=-=-=-=-=-=-=-=-=-=-=-=-=-=-=-=-=-=-=-=-=
Performing Scan: mmu-miR-206 vs ENSMUSG00000018001
=-=-=-=-=-=-=-=-=-=-=-=-=-=-=-=-=-=-=-=-=-=-=-=-=-=-=-=-=-=-=-=

   Forward:	Score: 126.000000  Q:2 to 22  R:1067 to 1088 Align Len (20) (70.00%) (75.00%)

   Query:    3' gGUGUGUGAAGGAAUGUAAGGu 5'
                 |||||||  |  |:||| || 
   Ref:      5' aCACACACACCAGTGCATGCCt 3'

   Energy:  -20.770000 kCal/Mol

Scores for this hit:
>mmu-miR-206	ENSMUSG00000018001	126.00	-20.77	0.00	2 22	1067 1088	20	70.00%	75.00%

Score for this Scan:
Seq1,Seq2,Tot Score,Tot Energy,Max Score,Max Energy,Strand,Len1,Len2,Positions
>>mmu-miR-206	ENSMUSG00000018001	126.00	-20.77	126.00	-20.77	236	22	2341	 1066
Complete

Read Sequence:ENSMUSG00000053729  RIKEN cDNA 9530002K18 gene [Source:MarkerSymbol;Acc:MGI:1924674](266 nt)
=-=-=-=-=-=-=-=-=-=-=-=-=-=-=-=-=-=-=-=-=-=-=-=-=-=-=-=-=-=-=-=
Performing Scan: mmu-miR-206 vs ENSMUSG00000053729
=-=-=-=-=-=-=-=-=-=-=-=-=-=-=-=-=-=-=-=-=-=-=-=-=-=-=-=-=-=-=-=
Score for this Scan:
No Hits Found above Threshold
Complete

Read Sequence:ENSMUSG00000020956  RIKEN cDNA 6530401N04 gene [Source:MarkerSymbol;Acc:MGI:1923485](2078 nt)
=-=-=-=-=-=-=-=-=-=-=-=-=-=-=-=-=-=-=-=-=-=-=-=-=-=-=-=-=-=-=-=
Performing Scan: mmu-miR-206 vs ENSMUSG00000020956
=-=-=-=-=-=-=-=-=-=-=-=-=-=-=-=-=-=-=-=-=-=-=-=-=-=-=-=-=-=-=-=
Score for this Scan:
No Hits Found above Threshold
Complete

Read Sequence:ENSMUSG00000027944  HCLS1 associated X-1 [Source:MarkerSymbol;Acc:MGI:1346319](168 nt)
=-=-=-=-=-=-=-=-=-=-=-=-=-=-=-=-=-=-=-=-=-=-=-=-=-=-=-=-=-=-=-=
Performing Scan: mmu-miR-206 vs ENSMUSG00000027944
=-=-=-=-=-=-=-=-=-=-=-=-=-=-=-=-=-=-=-=-=-=-=-=-=-=-=-=-=-=-=-=

   Forward:	Score: 116.000000  Q:1 to 23  R:31 to 57 Align Len (27) (70.37%) (70.37%)

   Query:    3' GGUGUGUGAAGG--AA--UGUAA-GGU 5'
                |||| | |||||  ||   |||| |||
   Ref:      5' CCACTCCCTTCCTGTTGCCCATTGCCA 3'

   Energy:  -21.070000 kCal/Mol

Scores for this hit:
>mmu-miR-206	ENSMUSG00000027944	116.00	-21.07	0.00	1 23	31 57	27	70.37%	70.37%

Score for this Scan:
Seq1,Seq2,Tot Score,Tot Energy,Max Score,Max Energy,Strand,Len1,Len2,Positions
>>mmu-miR-206	ENSMUSG00000027944	116.00	-21.07	116.00	-21.07	239	22	168	 30
Complete

Read Sequence:ENSMUSG00000053754  chromodomain helicase DNA binding protein 8 [Source:MarkerSymbol;Acc:MGI:1915022](441 nt)
=-=-=-=-=-=-=-=-=-=-=-=-=-=-=-=-=-=-=-=-=-=-=-=-=-=-=-=-=-=-=-=
Performing Scan: mmu-miR-206 vs ENSMUSG00000053754
=-=-=-=-=-=-=-=-=-=-=-=-=-=-=-=-=-=-=-=-=-=-=-=-=-=-=-=-=-=-=-=
Score for this Scan:
No Hits Found above Threshold
Complete

Read Sequence:ENSMUSG00000032806  solute carrier family 10 (sodium/bile acid cotransporter family), member 3 [Source:MarkerSymbol;Acc:MGI:95048](230 nt)
=-=-=-=-=-=-=-=-=-=-=-=-=-=-=-=-=-=-=-=-=-=-=-=-=-=-=-=-=-=-=-=
Performing Scan: mmu-miR-206 vs ENSMUSG00000032806
=-=-=-=-=-=-=-=-=-=-=-=-=-=-=-=-=-=-=-=-=-=-=-=-=-=-=-=-=-=-=-=
Score for this Scan:
No Hits Found above Threshold
Complete

Read Sequence:ENSMUSG00000037974  mucin 5, subtypes A and C, tracheobronchial/gastric [Source:MarkerSymbol;Acc:MGI:104697](338 nt)
=-=-=-=-=-=-=-=-=-=-=-=-=-=-=-=-=-=-=-=-=-=-=-=-=-=-=-=-=-=-=-=
Performing Scan: mmu-miR-206 vs ENSMUSG00000037974
=-=-=-=-=-=-=-=-=-=-=-=-=-=-=-=-=-=-=-=-=-=-=-=-=-=-=-=-=-=-=-=
Score for this Scan:
No Hits Found above Threshold
Complete

Read Sequence:ENSMUSG00000067610  killer cell lectin-like receptor family I member 1 [Source:MarkerSymbol;Acc:MGI:3530275](81 nt)
=-=-=-=-=-=-=-=-=-=-=-=-=-=-=-=-=-=-=-=-=-=-=-=-=-=-=-=-=-=-=-=
Performing Scan: mmu-miR-206 vs ENSMUSG00000067610
=-=-=-=-=-=-=-=-=-=-=-=-=-=-=-=-=-=-=-=-=-=-=-=-=-=-=-=-=-=-=-=
Score for this Scan:
No Hits Found above Threshold
Complete

Read Sequence:ENSMUSG00000071141  (77 nt)
=-=-=-=-=-=-=-=-=-=-=-=-=-=-=-=-=-=-=-=-=-=-=-=-=-=-=-=-=-=-=-=
Performing Scan: mmu-miR-206 vs ENSMUSG00000071141
=-=-=-=-=-=-=-=-=-=-=-=-=-=-=-=-=-=-=-=-=-=-=-=-=-=-=-=-=-=-=-=
Score for this Scan:
No Hits Found above Threshold
Complete

Read Sequence:ENSMUSG00000027361  GA repeat binding protein, beta 1 [Source:MarkerSymbol;Acc:MGI:95611](1317 nt)
=-=-=-=-=-=-=-=-=-=-=-=-=-=-=-=-=-=-=-=-=-=-=-=-=-=-=-=-=-=-=-=
Performing Scan: mmu-miR-206 vs ENSMUSG00000027361
=-=-=-=-=-=-=-=-=-=-=-=-=-=-=-=-=-=-=-=-=-=-=-=-=-=-=-=-=-=-=-=
Score for this Scan:
No Hits Found above Threshold
Complete

Read Sequence:ENSMUSG00000020787  purinergic receptor P2X, ligand-gated ion channel, 1 [Source:MarkerSymbol;Acc:MGI:1098235](1074 nt)
=-=-=-=-=-=-=-=-=-=-=-=-=-=-=-=-=-=-=-=-=-=-=-=-=-=-=-=-=-=-=-=
Performing Scan: mmu-miR-206 vs ENSMUSG00000020787
=-=-=-=-=-=-=-=-=-=-=-=-=-=-=-=-=-=-=-=-=-=-=-=-=-=-=-=-=-=-=-=
Score for this Scan:
No Hits Found above Threshold
Complete

Read Sequence:ENSMUSG00000050188  U7 snRNP-specific Sm-like protein LSM10 [Source:MarkerSymbol;Acc:MGI:2151045](360 nt)
=-=-=-=-=-=-=-=-=-=-=-=-=-=-=-=-=-=-=-=-=-=-=-=-=-=-=-=-=-=-=-=
Performing Scan: mmu-miR-206 vs ENSMUSG00000050188
=-=-=-=-=-=-=-=-=-=-=-=-=-=-=-=-=-=-=-=-=-=-=-=-=-=-=-=-=-=-=-=
Score for this Scan:
No Hits Found above Threshold
Complete

Read Sequence:ENSMUSG00000030101  sulfatase modifying factor 1 [Source:MarkerSymbol;Acc:MGI:1889844](1448 nt)
=-=-=-=-=-=-=-=-=-=-=-=-=-=-=-=-=-=-=-=-=-=-=-=-=-=-=-=-=-=-=-=
Performing Scan: mmu-miR-206 vs ENSMUSG00000030101
=-=-=-=-=-=-=-=-=-=-=-=-=-=-=-=-=-=-=-=-=-=-=-=-=-=-=-=-=-=-=-=
Score for this Scan:
No Hits Found above Threshold
Complete

Read Sequence:ENSMUSG00000029217  cytoplasmic tyrosine kinase, Dscr28C related (Drosophila) [Source:MarkerSymbol;Acc:MGI:98662](562 nt)
=-=-=-=-=-=-=-=-=-=-=-=-=-=-=-=-=-=-=-=-=-=-=-=-=-=-=-=-=-=-=-=
Performing Scan: mmu-miR-206 vs ENSMUSG00000029217
=-=-=-=-=-=-=-=-=-=-=-=-=-=-=-=-=-=-=-=-=-=-=-=-=-=-=-=-=-=-=-=
Score for this Scan:
No Hits Found above Threshold
Complete

Read Sequence:ENSMUSG00000000142  axin2 [Source:MarkerSymbol;Acc:MGI:1270862](1388 nt)
=-=-=-=-=-=-=-=-=-=-=-=-=-=-=-=-=-=-=-=-=-=-=-=-=-=-=-=-=-=-=-=
Performing Scan: mmu-miR-206 vs ENSMUSG00000000142
=-=-=-=-=-=-=-=-=-=-=-=-=-=-=-=-=-=-=-=-=-=-=-=-=-=-=-=-=-=-=-=
Score for this Scan:
No Hits Found above Threshold
Complete

Read Sequence:ENSMUSG00000073478  RIKEN cDNA D730003I15 gene [Source:MarkerSymbol;Acc:MGI:1925971](77 nt)
=-=-=-=-=-=-=-=-=-=-=-=-=-=-=-=-=-=-=-=-=-=-=-=-=-=-=-=-=-=-=-=
Performing Scan: mmu-miR-206 vs ENSMUSG00000073478
=-=-=-=-=-=-=-=-=-=-=-=-=-=-=-=-=-=-=-=-=-=-=-=-=-=-=-=-=-=-=-=
Score for this Scan:
No Hits Found above Threshold
Complete

Read Sequence:ENSMUSG00000061815  RUN and FYVE domain containing 4 [Source:MarkerSymbol;Acc:MGI:3588214](477 nt)
=-=-=-=-=-=-=-=-=-=-=-=-=-=-=-=-=-=-=-=-=-=-=-=-=-=-=-=-=-=-=-=
Performing Scan: mmu-miR-206 vs ENSMUSG00000061815
=-=-=-=-=-=-=-=-=-=-=-=-=-=-=-=-=-=-=-=-=-=-=-=-=-=-=-=-=-=-=-=

   Forward:	Score: 125.000000  Q:1 to 22  R:143 to 170 Align Len (27) (59.26%) (66.67%)

   Query:    3' GGUGUGU-----GAAGGA-AUGUAAGGu 5'
                ||||| |     ||  || |:|:|||| 
   Ref:      5' CCACAGATAGGCCTAGCTCTGCGTTCCt 3'

   Energy:  -20.900000 kCal/Mol

Scores for this hit:
>mmu-miR-206	ENSMUSG00000061815	125.00	-20.90	0.00	1 22	143 170	27	59.26%	66.67%

Score for this Scan:
Seq1,Seq2,Tot Score,Tot Energy,Max Score,Max Energy,Strand,Len1,Len2,Positions
>>mmu-miR-206	ENSMUSG00000061815	125.00	-20.90	125.00	-20.90	252	22	477	 142
Complete

Read Sequence:ENSMUSG00000042500  eukaryotic translation initiation factor 2C, 4 [Source:MarkerSymbol;Acc:MGI:1924100](3682 nt)
=-=-=-=-=-=-=-=-=-=-=-=-=-=-=-=-=-=-=-=-=-=-=-=-=-=-=-=-=-=-=-=
Performing Scan: mmu-miR-206 vs ENSMUSG00000042500
=-=-=-=-=-=-=-=-=-=-=-=-=-=-=-=-=-=-=-=-=-=-=-=-=-=-=-=-=-=-=-=
Score for this Scan:
No Hits Found above Threshold
Complete

Read Sequence:ENSMUSG00000027878  Notch gene homolog 2 (Drosophila) [Source:MarkerSymbol;Acc:MGI:97364](5 nt)
=-=-=-=-=-=-=-=-=-=-=-=-=-=-=-=-=-=-=-=-=-=-=-=-=-=-=-=-=-=-=-=
Performing Scan: mmu-miR-206 vs ENSMUSG00000027878
=-=-=-=-=-=-=-=-=-=-=-=-=-=-=-=-=-=-=-=-=-=-=-=-=-=-=-=-=-=-=-=
Score for this Scan:
No Hits Found above Threshold
Complete

Read Sequence:ENSMUSG00000020668  kinesin family member 3C [Source:MarkerSymbol;Acc:MGI:107979](3609 nt)
=-=-=-=-=-=-=-=-=-=-=-=-=-=-=-=-=-=-=-=-=-=-=-=-=-=-=-=-=-=-=-=
Performing Scan: mmu-miR-206 vs ENSMUSG00000020668
=-=-=-=-=-=-=-=-=-=-=-=-=-=-=-=-=-=-=-=-=-=-=-=-=-=-=-=-=-=-=-=
Score for this Scan:
No Hits Found above Threshold
Complete

Read Sequence:ENSMUSG00000031150  coiled-coil domain containing 120 [Source:RefSeq_peptide;Acc:NP_997085](1442 nt)
=-=-=-=-=-=-=-=-=-=-=-=-=-=-=-=-=-=-=-=-=-=-=-=-=-=-=-=-=-=-=-=
Performing Scan: mmu-miR-206 vs ENSMUSG00000031150
=-=-=-=-=-=-=-=-=-=-=-=-=-=-=-=-=-=-=-=-=-=-=-=-=-=-=-=-=-=-=-=

   Forward:	Score: 155.000000  Q:1 to 22  R:1229 to 1255 Align Len (26) (73.08%) (76.92%)

   Query:    3' GGUGU-GU---GAAGGAA-UGUAAGGu 5'
                ||||| ||   | ||||| :|||||| 
   Ref:      5' CCACATCATGTCCTCCTTGGCATTCCt 3'

   Energy:  -24.250000 kCal/Mol

Scores for this hit:
>mmu-miR-206	ENSMUSG00000031150	155.00	-24.25	0.00	1 22	1229 1255	26	73.08%	76.92%


   Forward:	Score: 104.000000  Q:1 to 22  R:426 to 448 Align Len (23) (65.22%) (82.61%)

   Query:    3' GGUGUG--UGAAGGAAUGUAAGGu 5'
                |:||||  |:|||| |::|| || 
   Ref:      5' CTACACGGATTTCC-TGTATCCCc 3'

   Energy:  -20.770000 kCal/Mol

Scores for this hit:
>mmu-miR-206	ENSMUSG00000031150	104.00	-20.77	0.00	1 22	426 448	23	65.22%	82.61%

Score for this Scan:
Seq1,Seq2,Tot Score,Tot Energy,Max Score,Max Energy,Strand,Len1,Len2,Positions
>>mmu-miR-206	ENSMUSG00000031150	259.00	-45.02	155.00	-24.25	256	22	1442	 1228 425
Complete

Read Sequence:ENSMUSG00000029651  RIKEN cDNA C130038G02 gene [Source:MarkerSymbol;Acc:MGI:1915388](563 nt)
=-=-=-=-=-=-=-=-=-=-=-=-=-=-=-=-=-=-=-=-=-=-=-=-=-=-=-=-=-=-=-=
Performing Scan: mmu-miR-206 vs ENSMUSG00000029651
=-=-=-=-=-=-=-=-=-=-=-=-=-=-=-=-=-=-=-=-=-=-=-=-=-=-=-=-=-=-=-=
Score for this Scan:
No Hits Found above Threshold
Complete

Read Sequence:ENSMUSG00000021577  succinate dehydrogenase complex, subunit A, flavoprotein (Fp) [Source:MarkerSymbol;Acc:MGI:1914195](833 nt)
=-=-=-=-=-=-=-=-=-=-=-=-=-=-=-=-=-=-=-=-=-=-=-=-=-=-=-=-=-=-=-=
Performing Scan: mmu-miR-206 vs ENSMUSG00000021577
=-=-=-=-=-=-=-=-=-=-=-=-=-=-=-=-=-=-=-=-=-=-=-=-=-=-=-=-=-=-=-=
Score for this Scan:
No Hits Found above Threshold
Complete

Read Sequence:ENSMUSG00000046908  leukotriene B4 receptor 1 [Source:MarkerSymbol;Acc:MGI:1309472](195 nt)
=-=-=-=-=-=-=-=-=-=-=-=-=-=-=-=-=-=-=-=-=-=-=-=-=-=-=-=-=-=-=-=
Performing Scan: mmu-miR-206 vs ENSMUSG00000046908
=-=-=-=-=-=-=-=-=-=-=-=-=-=-=-=-=-=-=-=-=-=-=-=-=-=-=-=-=-=-=-=
Score for this Scan:
No Hits Found above Threshold
Complete

Read Sequence:ENSMUSG00000070304  sodium channel, voltage-gated, type II, beta [Source:MarkerSymbol;Acc:MGI:106921](3171 nt)
=-=-=-=-=-=-=-=-=-=-=-=-=-=-=-=-=-=-=-=-=-=-=-=-=-=-=-=-=-=-=-=
Performing Scan: mmu-miR-206 vs ENSMUSG00000070304
=-=-=-=-=-=-=-=-=-=-=-=-=-=-=-=-=-=-=-=-=-=-=-=-=-=-=-=-=-=-=-=
Score for this Scan:
No Hits Found above Threshold
Complete

Read Sequence:ENSMUSG00000050954  zinc finger protein 169 [Source:MarkerSymbol;Acc:MGI:1915161](1795 nt)
=-=-=-=-=-=-=-=-=-=-=-=-=-=-=-=-=-=-=-=-=-=-=-=-=-=-=-=-=-=-=-=
Performing Scan: mmu-miR-206 vs ENSMUSG00000050954
=-=-=-=-=-=-=-=-=-=-=-=-=-=-=-=-=-=-=-=-=-=-=-=-=-=-=-=-=-=-=-=

   Forward:	Score: 104.000000  Q:2 to 23  R:1129 to 1150 Align Len (23) (65.22%) (78.26%)

   Query:    3' gGUGUGUGAA--GGAAUGUAAGGU 5'
                 |||||::||  |||  |: ||||
   Ref:      5' tCACACGTTTGACCT--CGCTCCA 3'

   Energy:  -21.070000 kCal/Mol

Scores for this hit:
>mmu-miR-206	ENSMUSG00000050954	104.00	-21.07	0.00	2 23	1129 1150	23	65.22%	78.26%

Score for this Scan:
Seq1,Seq2,Tot Score,Tot Energy,Max Score,Max Energy,Strand,Len1,Len2,Positions
>>mmu-miR-206	ENSMUSG00000050954	104.00	-21.07	104.00	-21.07	261	22	1795	 1128
Complete

Read Sequence:ENSMUSG00000048106  RIKEN cDNA 4632415L05 gene [Source:MarkerSymbol;Acc:MGI:1918058](3633 nt)
=-=-=-=-=-=-=-=-=-=-=-=-=-=-=-=-=-=-=-=-=-=-=-=-=-=-=-=-=-=-=-=
Performing Scan: mmu-miR-206 vs ENSMUSG00000048106
=-=-=-=-=-=-=-=-=-=-=-=-=-=-=-=-=-=-=-=-=-=-=-=-=-=-=-=-=-=-=-=

   Forward:	Score: 99.000000  Q:1 to 22  R:2797 to 2829 Align Len (32) (56.25%) (59.38%)

   Query:    3' GGUGUGUGAAGGA--------A--UGUA-AGGu 5'
                ||| |:|||||||        |   ||| ||| 
   Ref:      5' CCAGATACTTCCTAGAGGGTCTCCTCATCTCCc 3'

   Energy:  -27.330000 kCal/Mol

Scores for this hit:
>mmu-miR-206	ENSMUSG00000048106	99.00	-27.33	0.00	1 22	2797 2829	32	56.25%	59.38%

Score for this Scan:
Seq1,Seq2,Tot Score,Tot Energy,Max Score,Max Energy,Strand,Len1,Len2,Positions
>>mmu-miR-206	ENSMUSG00000048106	99.00	-27.33	99.00	-27.33	262	22	3633	 2796
Complete

Read Sequence:ENSMUSG00000030935  acyl-CoA synthetase medium-chain family member 3 [Source:MarkerSymbol;Acc:MGI:99538](529 nt)
=-=-=-=-=-=-=-=-=-=-=-=-=-=-=-=-=-=-=-=-=-=-=-=-=-=-=-=-=-=-=-=
Performing Scan: mmu-miR-206 vs ENSMUSG00000030935
=-=-=-=-=-=-=-=-=-=-=-=-=-=-=-=-=-=-=-=-=-=-=-=-=-=-=-=-=-=-=-=
Score for this Scan:
No Hits Found above Threshold
Complete

Read Sequence:ENSMUSG00000004530  coronin, actin binding protein 1C [Source:MarkerSymbol;Acc:MGI:1345964](1910 nt)
=-=-=-=-=-=-=-=-=-=-=-=-=-=-=-=-=-=-=-=-=-=-=-=-=-=-=-=-=-=-=-=
Performing Scan: mmu-miR-206 vs ENSMUSG00000004530
=-=-=-=-=-=-=-=-=-=-=-=-=-=-=-=-=-=-=-=-=-=-=-=-=-=-=-=-=-=-=-=

   Forward:	Score: 156.000000  Q:1 to 23  R:670 to 690 Align Len (22) (81.82%) (81.82%)

   Query:    3' GGUGUGUGAAGGAAUGUAAGGU 5'
                ||||||||| ||   |||||||
   Ref:      5' CCACACACTGCC-CCCATTCCA 3'

   Energy:  -28.930000 kCal/Mol

Scores for this hit:
>mmu-miR-206	ENSMUSG00000004530	156.00	-28.93	0.00	1 23	670 690	22	81.82%	81.82%

Score for this Scan:
Seq1,Seq2,Tot Score,Tot Energy,Max Score,Max Energy,Strand,Len1,Len2,Positions
>>mmu-miR-206	ENSMUSG00000004530	156.00	-28.93	156.00	-28.93	264	22	1910	 669
Complete

Read Sequence:ENSMUSG00000003948  monocyte to macrophage differentiation-associated [Source:MarkerSymbol;Acc:MGI:1914718](1709 nt)
=-=-=-=-=-=-=-=-=-=-=-=-=-=-=-=-=-=-=-=-=-=-=-=-=-=-=-=-=-=-=-=
Performing Scan: mmu-miR-206 vs ENSMUSG00000003948
=-=-=-=-=-=-=-=-=-=-=-=-=-=-=-=-=-=-=-=-=-=-=-=-=-=-=-=-=-=-=-=
Score for this Scan:
No Hits Found above Threshold
Complete

Read Sequence:ENSMUSG00000031485  proline synthetase co-transcribed [Source:MarkerSymbol;Acc:MGI:1891207](924 nt)
=-=-=-=-=-=-=-=-=-=-=-=-=-=-=-=-=-=-=-=-=-=-=-=-=-=-=-=-=-=-=-=
Performing Scan: mmu-miR-206 vs ENSMUSG00000031485
=-=-=-=-=-=-=-=-=-=-=-=-=-=-=-=-=-=-=-=-=-=-=-=-=-=-=-=-=-=-=-=

   Forward:	Score: 117.000000  Q:1 to 20  R:418 to 438 Align Len (19) (78.95%) (89.47%)

   Query:    3' GGUGUGUGAAGGAAUGUAAggu 5'
                |||| |||||:|| :||||   
   Ref:      5' CCAC-CACTTTCTAGCATTgga 3'

   Energy:  -20.700001 kCal/Mol

Scores for this hit:
>mmu-miR-206	ENSMUSG00000031485	117.00	-20.70	0.00	1 20	418 438	19	78.95%	89.47%

Score for this Scan:
Seq1,Seq2,Tot Score,Tot Energy,Max Score,Max Energy,Strand,Len1,Len2,Positions
>>mmu-miR-206	ENSMUSG00000031485	117.00	-20.70	117.00	-20.70	266	22	924	 417
Complete

Read Sequence:ENSMUSG00000029657  heat shock protein 110 [Source:MarkerSymbol;Acc:MGI:105053](662 nt)
=-=-=-=-=-=-=-=-=-=-=-=-=-=-=-=-=-=-=-=-=-=-=-=-=-=-=-=-=-=-=-=
Performing Scan: mmu-miR-206 vs ENSMUSG00000029657
=-=-=-=-=-=-=-=-=-=-=-=-=-=-=-=-=-=-=-=-=-=-=-=-=-=-=-=-=-=-=-=
Score for this Scan:
No Hits Found above Threshold
Complete

Read Sequence:ENSMUSG00000028779  penta-EF hand domain containing 1 [Source:MarkerSymbol;Acc:MGI:1915148](652 nt)
=-=-=-=-=-=-=-=-=-=-=-=-=-=-=-=-=-=-=-=-=-=-=-=-=-=-=-=-=-=-=-=
Performing Scan: mmu-miR-206 vs ENSMUSG00000028779
=-=-=-=-=-=-=-=-=-=-=-=-=-=-=-=-=-=-=-=-=-=-=-=-=-=-=-=-=-=-=-=
Score for this Scan:
No Hits Found above Threshold
Complete

Read Sequence:ENSMUSG00000036087  SLAIN motif family, member 2 [Source:MarkerSymbol;Acc:MGI:1923241](2762 nt)
=-=-=-=-=-=-=-=-=-=-=-=-=-=-=-=-=-=-=-=-=-=-=-=-=-=-=-=-=-=-=-=
Performing Scan: mmu-miR-206 vs ENSMUSG00000036087
=-=-=-=-=-=-=-=-=-=-=-=-=-=-=-=-=-=-=-=-=-=-=-=-=-=-=-=-=-=-=-=
Score for this Scan:
No Hits Found above Threshold
Complete

Read Sequence:ENSMUSG00000020319  expressed sequence AV249152 [Source:MarkerSymbol;Acc:MGI:2144467](160 nt)
=-=-=-=-=-=-=-=-=-=-=-=-=-=-=-=-=-=-=-=-=-=-=-=-=-=-=-=-=-=-=-=
Performing Scan: mmu-miR-206 vs ENSMUSG00000020319
=-=-=-=-=-=-=-=-=-=-=-=-=-=-=-=-=-=-=-=-=-=-=-=-=-=-=-=-=-=-=-=
Score for this Scan:
No Hits Found above Threshold
Complete

Read Sequence:ENSMUSG00000020130  TBC1 domain family, member 15 [Source:MarkerSymbol;Acc:MGI:1913937](1094 nt)
=-=-=-=-=-=-=-=-=-=-=-=-=-=-=-=-=-=-=-=-=-=-=-=-=-=-=-=-=-=-=-=
Performing Scan: mmu-miR-206 vs ENSMUSG00000020130
=-=-=-=-=-=-=-=-=-=-=-=-=-=-=-=-=-=-=-=-=-=-=-=-=-=-=-=-=-=-=-=
Score for this Scan:
No Hits Found above Threshold
Complete

Read Sequence:ENSMUSG00000035671  zinc finger, SWIM domain containing 4 [Source:MarkerSymbol;Acc:MGI:2443726](1268 nt)
=-=-=-=-=-=-=-=-=-=-=-=-=-=-=-=-=-=-=-=-=-=-=-=-=-=-=-=-=-=-=-=
Performing Scan: mmu-miR-206 vs ENSMUSG00000035671
=-=-=-=-=-=-=-=-=-=-=-=-=-=-=-=-=-=-=-=-=-=-=-=-=-=-=-=-=-=-=-=

   Forward:	Score: 96.000000  Q:1 to 23  R:246 to 275 Align Len (31) (54.84%) (54.84%)

   Query:    3' GGUGUGUG-----AAG--GA--AUGUAAGGU 5'
                ||| || |      ||  ||   || |||||
   Ref:      5' CCAGACTCCCAGGGTCAGCTGGGAC-TTCCA 3'

   Energy:  -20.200001 kCal/Mol

Scores for this hit:
>mmu-miR-206	ENSMUSG00000035671	96.00	-20.20	0.00	1 23	246 275	31	54.84%	54.84%

Score for this Scan:
Seq1,Seq2,Tot Score,Tot Energy,Max Score,Max Energy,Strand,Len1,Len2,Positions
>>mmu-miR-206	ENSMUSG00000035671	96.00	-20.20	96.00	-20.20	272	22	1268	 245
Complete

Read Sequence:ENSMUSG00000030382  solute carrier family 27 (fatty acid transporter), member 5 [Source:MarkerSymbol;Acc:MGI:1347100](130 nt)
=-=-=-=-=-=-=-=-=-=-=-=-=-=-=-=-=-=-=-=-=-=-=-=-=-=-=-=-=-=-=-=
Performing Scan: mmu-miR-206 vs ENSMUSG00000030382
=-=-=-=-=-=-=-=-=-=-=-=-=-=-=-=-=-=-=-=-=-=-=-=-=-=-=-=-=-=-=-=
Score for this Scan:
No Hits Found above Threshold
Complete

Read Sequence:ENSMUSG00000021200  ankyrin repeat and SOCS box-containing protein 2 [Source:MarkerSymbol;Acc:MGI:1929743](396 nt)
=-=-=-=-=-=-=-=-=-=-=-=-=-=-=-=-=-=-=-=-=-=-=-=-=-=-=-=-=-=-=-=
Performing Scan: mmu-miR-206 vs ENSMUSG00000021200
=-=-=-=-=-=-=-=-=-=-=-=-=-=-=-=-=-=-=-=-=-=-=-=-=-=-=-=-=-=-=-=

   Forward:	Score: 88.000000  Q:1 to 21  R:191 to 225 Align Len (33) (45.45%) (51.52%)

   Query:    3' GGUGUG-UGAA----GGAA--------UGUAAGgu 5'
                ||:| | :|||    || |        || |||  
   Ref:      5' CCGCTCTGCTTCTGGCCATAGCCAGAGACCTTCaa 3'

   Energy:  -20.450001 kCal/Mol

Scores for this hit:
>mmu-miR-206	ENSMUSG00000021200	88.00	-20.45	0.00	1 21	191 225	33	45.45%	51.52%

Score for this Scan:
Seq1,Seq2,Tot Score,Tot Energy,Max Score,Max Energy,Strand,Len1,Len2,Positions
>>mmu-miR-206	ENSMUSG00000021200	88.00	-20.45	88.00	-20.45	274	22	396	 190
Complete

Read Sequence:ENSMUSG00000034968  ladybird homeobox homolog 2 (Drosophila) [Source:MarkerSymbol;Acc:MGI:1342288](170 nt)
=-=-=-=-=-=-=-=-=-=-=-=-=-=-=-=-=-=-=-=-=-=-=-=-=-=-=-=-=-=-=-=
Performing Scan: mmu-miR-206 vs ENSMUSG00000034968
=-=-=-=-=-=-=-=-=-=-=-=-=-=-=-=-=-=-=-=-=-=-=-=-=-=-=-=-=-=-=-=
Score for this Scan:
No Hits Found above Threshold
Complete

Read Sequence:ENSMUSG00000073433  Rho GDP dissociation inhibitor (GDI) gamma [Source:MarkerSymbol;Acc:MGI:108430](147 nt)
=-=-=-=-=-=-=-=-=-=-=-=-=-=-=-=-=-=-=-=-=-=-=-=-=-=-=-=-=-=-=-=
Performing Scan: mmu-miR-206 vs ENSMUSG00000073433
=-=-=-=-=-=-=-=-=-=-=-=-=-=-=-=-=-=-=-=-=-=-=-=-=-=-=-=-=-=-=-=
Score for this Scan:
No Hits Found above Threshold
Complete

Read Sequence:ENSMUSG00000032125  roundabout homolog 4 (Drosophila) [Source:MarkerSymbol;Acc:MGI:1921394](635 nt)
=-=-=-=-=-=-=-=-=-=-=-=-=-=-=-=-=-=-=-=-=-=-=-=-=-=-=-=-=-=-=-=
Performing Scan: mmu-miR-206 vs ENSMUSG00000032125
=-=-=-=-=-=-=-=-=-=-=-=-=-=-=-=-=-=-=-=-=-=-=-=-=-=-=-=-=-=-=-=
Score for this Scan:
No Hits Found above Threshold
Complete

Read Sequence:ENSMUSG00000073313  Similar to CG5104. [Source:Uniprot/SPTREMBL;Acc:A0A4V6](1960 nt)
=-=-=-=-=-=-=-=-=-=-=-=-=-=-=-=-=-=-=-=-=-=-=-=-=-=-=-=-=-=-=-=
Performing Scan: mmu-miR-206 vs ENSMUSG00000073313
=-=-=-=-=-=-=-=-=-=-=-=-=-=-=-=-=-=-=-=-=-=-=-=-=-=-=-=-=-=-=-=
Score for this Scan:
No Hits Found above Threshold
Complete

Read Sequence:ENSMUSG00000020642  ring finger protein 144 [Source:MarkerSymbol;Acc:MGI:1344401](1134 nt)
=-=-=-=-=-=-=-=-=-=-=-=-=-=-=-=-=-=-=-=-=-=-=-=-=-=-=-=-=-=-=-=
Performing Scan: mmu-miR-206 vs ENSMUSG00000020642
=-=-=-=-=-=-=-=-=-=-=-=-=-=-=-=-=-=-=-=-=-=-=-=-=-=-=-=-=-=-=-=

   Forward:	Score: 95.000000  Q:1 to 23  R:333 to 363 Align Len (32) (56.25%) (62.50%)

   Query:    3' GGUG----UGU-----GAAGGAA-UGUAAGGU 5'
                ||||    |||     : ||||| :| |||||
   Ref:      5' CCACTGGGACAAAGGGTCTCCTTGGC-TTCCA 3'

   Energy:  -20.510000 kCal/Mol

Scores for this hit:
>mmu-miR-206	ENSMUSG00000020642	95.00	-20.51	0.00	1 23	333 363	32	56.25%	62.50%

Score for this Scan:
Seq1,Seq2,Tot Score,Tot Energy,Max Score,Max Energy,Strand,Len1,Len2,Positions
>>mmu-miR-206	ENSMUSG00000020642	95.00	-20.51	95.00	-20.51	279	22	1134	 332
Complete

Read Sequence:ENSMUSG00000020806  rhomboid 5 homolog 2 (Drosophila) [Source:MarkerSymbol;Acc:MGI:2442473](854 nt)
=-=-=-=-=-=-=-=-=-=-=-=-=-=-=-=-=-=-=-=-=-=-=-=-=-=-=-=-=-=-=-=
Performing Scan: mmu-miR-206 vs ENSMUSG00000020806
=-=-=-=-=-=-=-=-=-=-=-=-=-=-=-=-=-=-=-=-=-=-=-=-=-=-=-=-=-=-=-=
Score for this Scan:
No Hits Found above Threshold
Complete

Read Sequence:ENSMUSG00000013418  beta-1,4-N-acetyl-galactosaminyl transferase 2 [Source:MarkerSymbol;Acc:MGI:1342058](2437 nt)
=-=-=-=-=-=-=-=-=-=-=-=-=-=-=-=-=-=-=-=-=-=-=-=-=-=-=-=-=-=-=-=
Performing Scan: mmu-miR-206 vs ENSMUSG00000013418
=-=-=-=-=-=-=-=-=-=-=-=-=-=-=-=-=-=-=-=-=-=-=-=-=-=-=-=-=-=-=-=
Score for this Scan:
No Hits Found above Threshold
Complete

Read Sequence:ENSMUSG00000066072  cytochrome P450, family 4, subfamily a, polypeptide 10 [Source:MarkerSymbol;Acc:MGI:88611](518 nt)
=-=-=-=-=-=-=-=-=-=-=-=-=-=-=-=-=-=-=-=-=-=-=-=-=-=-=-=-=-=-=-=
Performing Scan: mmu-miR-206 vs ENSMUSG00000066072
=-=-=-=-=-=-=-=-=-=-=-=-=-=-=-=-=-=-=-=-=-=-=-=-=-=-=-=-=-=-=-=
Score for this Scan:
No Hits Found above Threshold
Complete

Read Sequence:ENSMUSG00000073979  olfactory receptor 547 [Source:MarkerSymbol;Acc:MGI:3030381](4 nt)
=-=-=-=-=-=-=-=-=-=-=-=-=-=-=-=-=-=-=-=-=-=-=-=-=-=-=-=-=-=-=-=
Performing Scan: mmu-miR-206 vs ENSMUSG00000073979
=-=-=-=-=-=-=-=-=-=-=-=-=-=-=-=-=-=-=-=-=-=-=-=-=-=-=-=-=-=-=-=
Score for this Scan:
No Hits Found above Threshold
Complete

Read Sequence:ENSMUSG00000026791  solute carrier family 2, (facilitated glucose transporter), member 8 [Source:MarkerSymbol;Acc:MGI:1860103](607 nt)
=-=-=-=-=-=-=-=-=-=-=-=-=-=-=-=-=-=-=-=-=-=-=-=-=-=-=-=-=-=-=-=
Performing Scan: mmu-miR-206 vs ENSMUSG00000026791
=-=-=-=-=-=-=-=-=-=-=-=-=-=-=-=-=-=-=-=-=-=-=-=-=-=-=-=-=-=-=-=
Score for this Scan:
No Hits Found above Threshold
Complete

Read Sequence:ENSMUSG00000066635  RIKEN cDNA C230081A13 gene [Source:MarkerSymbol;Acc:MGI:2442366](5317 nt)
=-=-=-=-=-=-=-=-=-=-=-=-=-=-=-=-=-=-=-=-=-=-=-=-=-=-=-=-=-=-=-=
Performing Scan: mmu-miR-206 vs ENSMUSG00000066635
=-=-=-=-=-=-=-=-=-=-=-=-=-=-=-=-=-=-=-=-=-=-=-=-=-=-=-=-=-=-=-=
Score for this Scan:
No Hits Found above Threshold
Complete

Read Sequence:ENSMUSG00000058743  potassium inwardly-rectifying channel, subfamily J, member 14 [Source:MarkerSymbol;Acc:MGI:2384820](1155 nt)
=-=-=-=-=-=-=-=-=-=-=-=-=-=-=-=-=-=-=-=-=-=-=-=-=-=-=-=-=-=-=-=
Performing Scan: mmu-miR-206 vs ENSMUSG00000058743
=-=-=-=-=-=-=-=-=-=-=-=-=-=-=-=-=-=-=-=-=-=-=-=-=-=-=-=-=-=-=-=
Score for this Scan:
No Hits Found above Threshold
Complete

Read Sequence:ENSMUSG00000054320  leucine rich repeat containing 36 [Source:MarkerSymbol;Acc:MGI:2448585](111 nt)
=-=-=-=-=-=-=-=-=-=-=-=-=-=-=-=-=-=-=-=-=-=-=-=-=-=-=-=-=-=-=-=
Performing Scan: mmu-miR-206 vs ENSMUSG00000054320
=-=-=-=-=-=-=-=-=-=-=-=-=-=-=-=-=-=-=-=-=-=-=-=-=-=-=-=-=-=-=-=
Score for this Scan:
No Hits Found above Threshold
Complete

Read Sequence:ENSMUSG00000003531  DiGeorge syndrome critical region gene 6 [Source:MarkerSymbol;Acc:MGI:1202877](402 nt)
=-=-=-=-=-=-=-=-=-=-=-=-=-=-=-=-=-=-=-=-=-=-=-=-=-=-=-=-=-=-=-=
Performing Scan: mmu-miR-206 vs ENSMUSG00000003531
=-=-=-=-=-=-=-=-=-=-=-=-=-=-=-=-=-=-=-=-=-=-=-=-=-=-=-=-=-=-=-=
Score for this Scan:
No Hits Found above Threshold
Complete

Read Sequence:ENSMUSG00000035835  cDNA sequence BC005764 [Source:MarkerSymbol;Acc:MGI:2388640](1195 nt)
=-=-=-=-=-=-=-=-=-=-=-=-=-=-=-=-=-=-=-=-=-=-=-=-=-=-=-=-=-=-=-=
Performing Scan: mmu-miR-206 vs ENSMUSG00000035835
=-=-=-=-=-=-=-=-=-=-=-=-=-=-=-=-=-=-=-=-=-=-=-=-=-=-=-=-=-=-=-=

   Forward:	Score: 144.000000  Q:1 to 21  R:39 to 66 Align Len (26) (69.23%) (69.23%)

   Query:    3' GGUGUGUGA-AG-----GAAUGUAAGgu 5'
                ||||||||| ||     |  ||||||  
   Ref:      5' CCACACACTCTCACACACACACATTCac 3'

   Energy:  -21.480000 kCal/Mol

Scores for this hit:
>mmu-miR-206	ENSMUSG00000035835	144.00	-21.48	0.00	1 21	39 66	26	69.23%	69.23%


   Forward:	Score: 108.000000  Q:4 to 23  R:952 to 971 Align Len (19) (78.95%) (78.95%)

   Query:    3' gguGUGUGAAGGAAUGUAAGGU 5'
                   |||||| ||| ||  ||||
   Ref:      5' ggcCACACTGCCTGAC--TCCA 3'

   Energy:  -20.760000 kCal/Mol

Scores for this hit:
>mmu-miR-206	ENSMUSG00000035835	108.00	-20.76	0.00	4 23	952 971	19	78.95%	78.95%


   Forward:	Score: 82.000000  Q:1 to 18  R:575 to 598 Align Len (19) (63.16%) (68.42%)

   Query:    3' GGUGUGUGAAGGA--AUGUaaggu 5'
                ||||||:   |||   |||     
   Ref:      5' CCACACGGCGCCTGGGACAcccag 3'

   Energy:  -22.200001 kCal/Mol

Scores for this hit:
>mmu-miR-206	ENSMUSG00000035835	82.00	-22.20	0.00	1 18	575 598	19	63.16%	68.42%

Score for this Scan:
Seq1,Seq2,Tot Score,Tot Energy,Max Score,Max Energy,Strand,Len1,Len2,Positions
>>mmu-miR-206	ENSMUSG00000035835	334.00	-64.44	144.00	-22.20	289	22	1195	 38 951 574
Complete

Read Sequence:ENSMUSG00000073832  major urinary protein 1 [Source:MarkerSymbol;Acc:MGI:97233](277 nt)
=-=-=-=-=-=-=-=-=-=-=-=-=-=-=-=-=-=-=-=-=-=-=-=-=-=-=-=-=-=-=-=
Performing Scan: mmu-miR-206 vs ENSMUSG00000073832
=-=-=-=-=-=-=-=-=-=-=-=-=-=-=-=-=-=-=-=-=-=-=-=-=-=-=-=-=-=-=-=
Score for this Scan:
No Hits Found above Threshold
Complete

Read Sequence:ENSMUSG00000019734  transmembrane channel-like gene family 4 [Source:MarkerSymbol;Acc:MGI:2669035](1034 nt)
=-=-=-=-=-=-=-=-=-=-=-=-=-=-=-=-=-=-=-=-=-=-=-=-=-=-=-=-=-=-=-=
Performing Scan: mmu-miR-206 vs ENSMUSG00000019734
=-=-=-=-=-=-=-=-=-=-=-=-=-=-=-=-=-=-=-=-=-=-=-=-=-=-=-=-=-=-=-=
Score for this Scan:
No Hits Found above Threshold
Complete

Read Sequence:ENSMUSG00000031636  PDZ and LIM domain 3 [Source:MarkerSymbol;Acc:MGI:1859274](532 nt)
=-=-=-=-=-=-=-=-=-=-=-=-=-=-=-=-=-=-=-=-=-=-=-=-=-=-=-=-=-=-=-=
Performing Scan: mmu-miR-206 vs ENSMUSG00000031636
=-=-=-=-=-=-=-=-=-=-=-=-=-=-=-=-=-=-=-=-=-=-=-=-=-=-=-=-=-=-=-=
Score for this Scan:
No Hits Found above Threshold
Complete

Read Sequence:ENSMUSG00000058441  pannexin 2 [Source:MarkerSymbol;Acc:MGI:1890615](1209 nt)
=-=-=-=-=-=-=-=-=-=-=-=-=-=-=-=-=-=-=-=-=-=-=-=-=-=-=-=-=-=-=-=
Performing Scan: mmu-miR-206 vs ENSMUSG00000058441
=-=-=-=-=-=-=-=-=-=-=-=-=-=-=-=-=-=-=-=-=-=-=-=-=-=-=-=-=-=-=-=

   Forward:	Score: 125.000000  Q:1 to 23  R:286 to 318 Align Len (33) (57.58%) (60.61%)

   Query:    3' GGUGUGU--------GAAGGA---AUGUAAGGU 5'
                |||||||        | ||||   |:||| |||
   Ref:      5' CCACACACACCCCAGCCTCCTGTCTGCATGCCA 3'

   Energy:  -24.090000 kCal/Mol

Scores for this hit:
>mmu-miR-206	ENSMUSG00000058441	125.00	-24.09	0.00	1 23	286 318	33	57.58%	60.61%

Score for this Scan:
Seq1,Seq2,Tot Score,Tot Energy,Max Score,Max Energy,Strand,Len1,Len2,Positions
>>mmu-miR-206	ENSMUSG00000058441	125.00	-24.09	125.00	-24.09	293	22	1209	 285
Complete

Read Sequence:ENSMUSG00000071172  splicing factor, arginine/serine-rich 3 (SRp20) [Source:MarkerSymbol;Acc:MGI:98285](1955 nt)
=-=-=-=-=-=-=-=-=-=-=-=-=-=-=-=-=-=-=-=-=-=-=-=-=-=-=-=-=-=-=-=
Performing Scan: mmu-miR-206 vs ENSMUSG00000071172
=-=-=-=-=-=-=-=-=-=-=-=-=-=-=-=-=-=-=-=-=-=-=-=-=-=-=-=-=-=-=-=
Score for this Scan:
No Hits Found above Threshold
Complete

Read Sequence:ENSMUSG00000028184  latrophilin 2 [Source:MarkerSymbol;Acc:MGI:2139714](1318 nt)
=-=-=-=-=-=-=-=-=-=-=-=-=-=-=-=-=-=-=-=-=-=-=-=-=-=-=-=-=-=-=-=
Performing Scan: mmu-miR-206 vs ENSMUSG00000028184
=-=-=-=-=-=-=-=-=-=-=-=-=-=-=-=-=-=-=-=-=-=-=-=-=-=-=-=-=-=-=-=
Score for this Scan:
No Hits Found above Threshold
Complete

Read Sequence:ENSMUSG00000043670  DIRAS family, GTP-binding RAS-like 1 [Source:MarkerSymbol;Acc:MGI:2183442](2229 nt)
=-=-=-=-=-=-=-=-=-=-=-=-=-=-=-=-=-=-=-=-=-=-=-=-=-=-=-=-=-=-=-=
Performing Scan: mmu-miR-206 vs ENSMUSG00000043670
=-=-=-=-=-=-=-=-=-=-=-=-=-=-=-=-=-=-=-=-=-=-=-=-=-=-=-=-=-=-=-=
Score for this Scan:
No Hits Found above Threshold
Complete

Read Sequence:ENSMUSG00000046020  protein O-fucosyltransferase 1 [Source:MarkerSymbol;Acc:MGI:2153207](4370 nt)
=-=-=-=-=-=-=-=-=-=-=-=-=-=-=-=-=-=-=-=-=-=-=-=-=-=-=-=-=-=-=-=
Performing Scan: mmu-miR-206 vs ENSMUSG00000046020
=-=-=-=-=-=-=-=-=-=-=-=-=-=-=-=-=-=-=-=-=-=-=-=-=-=-=-=-=-=-=-=

   Forward:	Score: 111.000000  Q:1 to 23  R:1831 to 1865 Align Len (35) (48.57%) (57.14%)

   Query:    3' GGUGUGUGAAGGA----------A---UGUAAGGU 5'
                |::|||||| |||          |   ||:| |||
   Ref:      5' CTGCACACTCCCTGCAGCAAGCATGGCACGTGCCA 3'

   Energy:  -24.480000 kCal/Mol

Scores for this hit:
>mmu-miR-206	ENSMUSG00000046020	111.00	-24.48	0.00	1 23	1831 1865	35	48.57%	57.14%

Score for this Scan:
Seq1,Seq2,Tot Score,Tot Energy,Max Score,Max Energy,Strand,Len1,Len2,Positions
>>mmu-miR-206	ENSMUSG00000046020	111.00	-24.48	111.00	-24.48	297	22	4370	 1830
Complete

Read Sequence:ENSMUSG00000029387  general transcription factor IIH, polypeptide 3 [Source:MarkerSymbol;Acc:MGI:1277143](1693 nt)
=-=-=-=-=-=-=-=-=-=-=-=-=-=-=-=-=-=-=-=-=-=-=-=-=-=-=-=-=-=-=-=
Performing Scan: mmu-miR-206 vs ENSMUSG00000029387
=-=-=-=-=-=-=-=-=-=-=-=-=-=-=-=-=-=-=-=-=-=-=-=-=-=-=-=-=-=-=-=

   Forward:	Score: 101.000000  Q:1 to 23  R:7 to 31 Align Len (27) (59.26%) (66.67%)

   Query:    3' GGUGUGUGAAG-----GAAUGUAAGGU 5'
                ||||| :||||     ||  |:| |||
   Ref:      5' CCACAGGCTTCCCCAGCT--CGTCCCA 3'

   Energy:  -23.030001 kCal/Mol

Scores for this hit:
>mmu-miR-206	ENSMUSG00000029387	101.00	-23.03	0.00	1 23	7 31	27	59.26%	66.67%

Score for this Scan:
Seq1,Seq2,Tot Score,Tot Energy,Max Score,Max Energy,Strand,Len1,Len2,Positions
>>mmu-miR-206	ENSMUSG00000029387	101.00	-23.03	101.00	-23.03	298	22	1693	 6
Complete

Read Sequence:ENSMUSG00000054843  attractin like 1 [Source:MarkerSymbol;Acc:MGI:2147749](2129 nt)
=-=-=-=-=-=-=-=-=-=-=-=-=-=-=-=-=-=-=-=-=-=-=-=-=-=-=-=-=-=-=-=
Performing Scan: mmu-miR-206 vs ENSMUSG00000054843
=-=-=-=-=-=-=-=-=-=-=-=-=-=-=-=-=-=-=-=-=-=-=-=-=-=-=-=-=-=-=-=
Score for this Scan:
No Hits Found above Threshold
Complete

Read Sequence:ENSMUSG00000052783  G protein-coupled receptor kinase 2, groucho gene related (Drosophila) [Source:MarkerSymbol;Acc:MGI:95801](109 nt)
=-=-=-=-=-=-=-=-=-=-=-=-=-=-=-=-=-=-=-=-=-=-=-=-=-=-=-=-=-=-=-=
Performing Scan: mmu-miR-206 vs ENSMUSG00000052783
=-=-=-=-=-=-=-=-=-=-=-=-=-=-=-=-=-=-=-=-=-=-=-=-=-=-=-=-=-=-=-=

   Forward:	Score: 112.000000  Q:2 to 23  R:53 to 80 Align Len (27) (62.96%) (70.37%)

   Query:    3' gGUGUGUGA-----AGGA-AUGUAAGGU 5'
                 ||||:|||     ||:| | | |||||
   Ref:      5' tCACATACTCAGTGTCTTGTCCTTTCCA 3'

   Energy:  -21.219999 kCal/Mol

Scores for this hit:
>mmu-miR-206	ENSMUSG00000052783	112.00	-21.22	0.00	2 23	53 80	27	62.96%	70.37%

Score for this Scan:
Seq1,Seq2,Tot Score,Tot Energy,Max Score,Max Energy,Strand,Len1,Len2,Positions
>>mmu-miR-206	ENSMUSG00000052783	112.00	-21.22	112.00	-21.22	300	22	109	 52
Complete

Read Sequence:ENSMUSG00000018570  RIKEN cDNA 2810408A11 gene [Source:MarkerSymbol;Acc:MGI:1917669](126 nt)
=-=-=-=-=-=-=-=-=-=-=-=-=-=-=-=-=-=-=-=-=-=-=-=-=-=-=-=-=-=-=-=
Performing Scan: mmu-miR-206 vs ENSMUSG00000018570
=-=-=-=-=-=-=-=-=-=-=-=-=-=-=-=-=-=-=-=-=-=-=-=-=-=-=-=-=-=-=-=
Score for this Scan:
No Hits Found above Threshold
Complete

Read Sequence:ENSMUSG00000044350  RIKEN cDNA 9030625A04 gene [Source:MarkerSymbol;Acc:MGI:2445077](775 nt)
=-=-=-=-=-=-=-=-=-=-=-=-=-=-=-=-=-=-=-=-=-=-=-=-=-=-=-=-=-=-=-=
Performing Scan: mmu-miR-206 vs ENSMUSG00000044350
=-=-=-=-=-=-=-=-=-=-=-=-=-=-=-=-=-=-=-=-=-=-=-=-=-=-=-=-=-=-=-=

   Forward:	Score: 102.000000  Q:1 to 23  R:555 to 585 Align Len (31) (58.06%) (61.29%)

   Query:    3' GGUGUG-----UGAAG---GAAUGU-AAGGU 5'
                ||||||     ||  |   :|||||  ||||
   Ref:      5' CCACACCTATGACCACAAATTTACAGATCCA 3'

   Energy:  -20.240000 kCal/Mol

Scores for this hit:
>mmu-miR-206	ENSMUSG00000044350	102.00	-20.24	0.00	1 23	555 585	31	58.06%	61.29%

Score for this Scan:
Seq1,Seq2,Tot Score,Tot Energy,Max Score,Max Energy,Strand,Len1,Len2,Positions
>>mmu-miR-206	ENSMUSG00000044350	102.00	-20.24	102.00	-20.24	302	22	775	 554
Complete

Read Sequence:ENSMUSG00000027843  protein tyrosine phosphatase, non-receptor type 22 (lymphoid) [Source:MarkerSymbol;Acc:MGI:107170](207 nt)
=-=-=-=-=-=-=-=-=-=-=-=-=-=-=-=-=-=-=-=-=-=-=-=-=-=-=-=-=-=-=-=
Performing Scan: mmu-miR-206 vs ENSMUSG00000027843
=-=-=-=-=-=-=-=-=-=-=-=-=-=-=-=-=-=-=-=-=-=-=-=-=-=-=-=-=-=-=-=
Score for this Scan:
No Hits Found above Threshold
Complete

Read Sequence:ENSMUSG00000024896  multiple inositol polyphosphate histidine phosphatase 1 [Source:MarkerSymbol;Acc:MGI:1336159](985 nt)
=-=-=-=-=-=-=-=-=-=-=-=-=-=-=-=-=-=-=-=-=-=-=-=-=-=-=-=-=-=-=-=
Performing Scan: mmu-miR-206 vs ENSMUSG00000024896
=-=-=-=-=-=-=-=-=-=-=-=-=-=-=-=-=-=-=-=-=-=-=-=-=-=-=-=-=-=-=-=

   Forward:	Score: 127.000000  Q:2 to 22  R:740 to 761 Align Len (20) (70.00%) (80.00%)

   Query:    3' gGUGUGUGAAGGAAUGUAAGGu 5'
                 || ||:||| || ||: ||| 
   Ref:      5' gCAGACGCTTGCTGACGCTCCt 3'

   Energy:  -21.900000 kCal/Mol

Scores for this hit:
>mmu-miR-206	ENSMUSG00000024896	127.00	-21.90	0.00	2 22	740 761	20	70.00%	80.00%

Score for this Scan:
Seq1,Seq2,Tot Score,Tot Energy,Max Score,Max Energy,Strand,Len1,Len2,Positions
>>mmu-miR-206	ENSMUSG00000024896	127.00	-21.90	127.00	-21.90	304	22	985	 739
Complete

Read Sequence:ENSMUSG00000004668  ATP-binding cassette, sub-family A (ABC1), member 13 [Source:MarkerSymbol;Acc:MGI:2388707](255 nt)
=-=-=-=-=-=-=-=-=-=-=-=-=-=-=-=-=-=-=-=-=-=-=-=-=-=-=-=-=-=-=-=
Performing Scan: mmu-miR-206 vs ENSMUSG00000004668
=-=-=-=-=-=-=-=-=-=-=-=-=-=-=-=-=-=-=-=-=-=-=-=-=-=-=-=-=-=-=-=
Score for this Scan:
No Hits Found above Threshold
Complete

Read Sequence:ENSMUSG00000043162  phosphatidylinositol glycan anchor biosynthesis, class Y [Source:MarkerSymbol;Acc:MGI:1913709](3161 nt)
=-=-=-=-=-=-=-=-=-=-=-=-=-=-=-=-=-=-=-=-=-=-=-=-=-=-=-=-=-=-=-=
Performing Scan: mmu-miR-206 vs ENSMUSG00000043162
=-=-=-=-=-=-=-=-=-=-=-=-=-=-=-=-=-=-=-=-=-=-=-=-=-=-=-=-=-=-=-=
Score for this Scan:
No Hits Found above Threshold
Complete

Read Sequence:ENSMUSG00000050650  MAS-related GPR, member A1 [Source:MarkerSymbol;Acc:MGI:3033095](59 nt)
=-=-=-=-=-=-=-=-=-=-=-=-=-=-=-=-=-=-=-=-=-=-=-=-=-=-=-=-=-=-=-=
Performing Scan: mmu-miR-206 vs ENSMUSG00000050650
=-=-=-=-=-=-=-=-=-=-=-=-=-=-=-=-=-=-=-=-=-=-=-=-=-=-=-=-=-=-=-=
Score for this Scan:
No Hits Found above Threshold
Complete

Read Sequence:ENSMUSG00000020067  myopalladin [Source:MarkerSymbol;Acc:MGI:1916052](1062 nt)
=-=-=-=-=-=-=-=-=-=-=-=-=-=-=-=-=-=-=-=-=-=-=-=-=-=-=-=-=-=-=-=
Performing Scan: mmu-miR-206 vs ENSMUSG00000020067
=-=-=-=-=-=-=-=-=-=-=-=-=-=-=-=-=-=-=-=-=-=-=-=-=-=-=-=-=-=-=-=
Score for this Scan:
No Hits Found above Threshold
Complete

Read Sequence:ENSMUSG00000027287  synaptosomal-associated protein 23 [Source:MarkerSymbol;Acc:MGI:109356](1381 nt)
=-=-=-=-=-=-=-=-=-=-=-=-=-=-=-=-=-=-=-=-=-=-=-=-=-=-=-=-=-=-=-=
Performing Scan: mmu-miR-206 vs ENSMUSG00000027287
=-=-=-=-=-=-=-=-=-=-=-=-=-=-=-=-=-=-=-=-=-=-=-=-=-=-=-=-=-=-=-=

   Forward:	Score: 128.000000  Q:2 to 21  R:145 to 166 Align Len (19) (78.95%) (84.21%)

   Query:    3' gGUGUGUGAAGGAAUGUAAGgu 5'
                 | || :|||||||||| ||  
   Ref:      5' gCTCAGGCTTCCTTACAGTCtt 3'

   Energy:  -22.740000 kCal/Mol

Scores for this hit:
>mmu-miR-206	ENSMUSG00000027287	128.00	-22.74	0.00	2 21	145 166	19	78.95%	84.21%


   Forward:	Score: 105.000000  Q:1 to 20  R:104 to 126 Align Len (20) (75.00%) (85.00%)

   Query:    3' GGUGUG-UGAAGGAAUGUAAggu 5'
                || |:| ||||:||||| ||   
   Ref:      5' CCTCGCTACTTTCTTACTTTgtc 3'

   Energy:  -20.639999 kCal/Mol

Scores for this hit:
>mmu-miR-206	ENSMUSG00000027287	105.00	-20.64	0.00	1 20	104 126	20	75.00%	85.00%

Score for this Scan:
Seq1,Seq2,Tot Score,Tot Energy,Max Score,Max Energy,Strand,Len1,Len2,Positions
>>mmu-miR-206	ENSMUSG00000027287	233.00	-43.38	128.00	-22.74	309	22	1381	 144 103
Complete

Read Sequence:ENSMUSG00000032745  GC-rich promoter binding protein 1 [Source:MarkerSymbol;Acc:MGI:1920524](811 nt)
=-=-=-=-=-=-=-=-=-=-=-=-=-=-=-=-=-=-=-=-=-=-=-=-=-=-=-=-=-=-=-=
Performing Scan: mmu-miR-206 vs ENSMUSG00000032745
=-=-=-=-=-=-=-=-=-=-=-=-=-=-=-=-=-=-=-=-=-=-=-=-=-=-=-=-=-=-=-=
Score for this Scan:
No Hits Found above Threshold
Complete

Read Sequence:ENSMUSG00000053931  calponin 3, acidic [Source:MarkerSymbol;Acc:MGI:1919244](779 nt)
=-=-=-=-=-=-=-=-=-=-=-=-=-=-=-=-=-=-=-=-=-=-=-=-=-=-=-=-=-=-=-=
Performing Scan: mmu-miR-206 vs ENSMUSG00000053931
=-=-=-=-=-=-=-=-=-=-=-=-=-=-=-=-=-=-=-=-=-=-=-=-=-=-=-=-=-=-=-=
Score for this Scan:
No Hits Found above Threshold
Complete

Read Sequence:ENSMUSG00000035528  neuropeptide FF receptor 2 [Source:MarkerSymbol;Acc:MGI:1860130](274 nt)
=-=-=-=-=-=-=-=-=-=-=-=-=-=-=-=-=-=-=-=-=-=-=-=-=-=-=-=-=-=-=-=
Performing Scan: mmu-miR-206 vs ENSMUSG00000035528
=-=-=-=-=-=-=-=-=-=-=-=-=-=-=-=-=-=-=-=-=-=-=-=-=-=-=-=-=-=-=-=
Score for this Scan:
No Hits Found above Threshold
Complete

Read Sequence:ENSMUSG00000029848  stimulated by retinoic acid gene 8 [Source:MarkerSymbol;Acc:MGI:107917](172 nt)
=-=-=-=-=-=-=-=-=-=-=-=-=-=-=-=-=-=-=-=-=-=-=-=-=-=-=-=-=-=-=-=
Performing Scan: mmu-miR-206 vs ENSMUSG00000029848
=-=-=-=-=-=-=-=-=-=-=-=-=-=-=-=-=-=-=-=-=-=-=-=-=-=-=-=-=-=-=-=
Score for this Scan:
No Hits Found above Threshold
Complete

Read Sequence:ENSMUSG00000030373  pregnancy-specific glycoprotein 28 [Source:MarkerSymbol;Acc:MGI:1891360](349 nt)
=-=-=-=-=-=-=-=-=-=-=-=-=-=-=-=-=-=-=-=-=-=-=-=-=-=-=-=-=-=-=-=
Performing Scan: mmu-miR-206 vs ENSMUSG00000030373
=-=-=-=-=-=-=-=-=-=-=-=-=-=-=-=-=-=-=-=-=-=-=-=-=-=-=-=-=-=-=-=
Score for this Scan:
No Hits Found above Threshold
Complete

Read Sequence:ENSMUSG00000015002  RIKEN cDNA C920006C10 gene [Source:MarkerSymbol;Acc:MGI:1923990](616 nt)
=-=-=-=-=-=-=-=-=-=-=-=-=-=-=-=-=-=-=-=-=-=-=-=-=-=-=-=-=-=-=-=
Performing Scan: mmu-miR-206 vs ENSMUSG00000015002
=-=-=-=-=-=-=-=-=-=-=-=-=-=-=-=-=-=-=-=-=-=-=-=-=-=-=-=-=-=-=-=
Score for this Scan:
No Hits Found above Threshold
Complete

Read Sequence:ENSMUSG00000026771  RIKEN cDNA 4921517N04 gene [Source:MarkerSymbol;Acc:MGI:1924107](1262 nt)
=-=-=-=-=-=-=-=-=-=-=-=-=-=-=-=-=-=-=-=-=-=-=-=-=-=-=-=-=-=-=-=
Performing Scan: mmu-miR-206 vs ENSMUSG00000026771
=-=-=-=-=-=-=-=-=-=-=-=-=-=-=-=-=-=-=-=-=-=-=-=-=-=-=-=-=-=-=-=

   Forward:	Score: 104.000000  Q:1 to 23  R:501 to 537 Align Len (37) (48.65%) (56.76%)

   Query:    3' GGUGUGUGA--AG-------------GAAUGUAAGGU 5'
                |||:|||||  ||             :|| ||||:||
   Ref:      5' CCATACACTGCTCTGGTTTAAGTTATTTTTCATTTCA 3'

   Energy:  -21.719999 kCal/Mol

Scores for this hit:
>mmu-miR-206	ENSMUSG00000026771	104.00	-21.72	0.00	1 23	501 537	37	48.65%	56.76%

Score for this Scan:
Seq1,Seq2,Tot Score,Tot Energy,Max Score,Max Energy,Strand,Len1,Len2,Positions
>>mmu-miR-206	ENSMUSG00000026771	104.00	-21.72	104.00	-21.72	316	22	1262	 500
Complete

Read Sequence:ENSMUSG00000017718  arylformamidase [Source:MarkerSymbol;Acc:MGI:2448704](1383 nt)
=-=-=-=-=-=-=-=-=-=-=-=-=-=-=-=-=-=-=-=-=-=-=-=-=-=-=-=-=-=-=-=
Performing Scan: mmu-miR-206 vs ENSMUSG00000017718
=-=-=-=-=-=-=-=-=-=-=-=-=-=-=-=-=-=-=-=-=-=-=-=-=-=-=-=-=-=-=-=

   Forward:	Score: 115.000000  Q:1 to 23  R:55 to 80 Align Len (26) (73.08%) (76.92%)

   Query:    3' GGU---GUGUGAAGGAAUGUA-AGGU 5'
                |||   |||||| ||||:| | ||||
   Ref:      5' CCATCTCACACTGCCTTGCCTGTCCA 3'

   Energy:  -25.760000 kCal/Mol

Scores for this hit:
>mmu-miR-206	ENSMUSG00000017718	115.00	-25.76	0.00	1 23	55 80	26	73.08%	76.92%

Score for this Scan:
Seq1,Seq2,Tot Score,Tot Energy,Max Score,Max Energy,Strand,Len1,Len2,Positions
>>mmu-miR-206	ENSMUSG00000017718	115.00	-25.76	115.00	-25.76	317	22	1383	 54
Complete

Read Sequence:ENSMUSG00000049173  myozenin 3 [Source:MarkerSymbol;Acc:MGI:2179296](61 nt)
=-=-=-=-=-=-=-=-=-=-=-=-=-=-=-=-=-=-=-=-=-=-=-=-=-=-=-=-=-=-=-=
Performing Scan: mmu-miR-206 vs ENSMUSG00000049173
=-=-=-=-=-=-=-=-=-=-=-=-=-=-=-=-=-=-=-=-=-=-=-=-=-=-=-=-=-=-=-=
Score for this Scan:
No Hits Found above Threshold
Complete

Read Sequence:ENSMUSG00000041506  RRP9, small subunit (SSU) processome component, homolog (yeast) [Source:MarkerSymbol;Acc:MGI:2384313](72 nt)
=-=-=-=-=-=-=-=-=-=-=-=-=-=-=-=-=-=-=-=-=-=-=-=-=-=-=-=-=-=-=-=
Performing Scan: mmu-miR-206 vs ENSMUSG00000041506
=-=-=-=-=-=-=-=-=-=-=-=-=-=-=-=-=-=-=-=-=-=-=-=-=-=-=-=-=-=-=-=
Score for this Scan:
No Hits Found above Threshold
Complete

Read Sequence:ENSMUSG00000032504  programmed cell death 6 interacting protein [Source:MarkerSymbol;Acc:MGI:1333753](1678 nt)
=-=-=-=-=-=-=-=-=-=-=-=-=-=-=-=-=-=-=-=-=-=-=-=-=-=-=-=-=-=-=-=
Performing Scan: mmu-miR-206 vs ENSMUSG00000032504
=-=-=-=-=-=-=-=-=-=-=-=-=-=-=-=-=-=-=-=-=-=-=-=-=-=-=-=-=-=-=-=
Score for this Scan:
No Hits Found above Threshold
Complete

Read Sequence:ENSMUSG00000026979  pleckstrin and Sec7 domain containing 4 [Source:MarkerSymbol;Acc:MGI:2674093](1948 nt)
=-=-=-=-=-=-=-=-=-=-=-=-=-=-=-=-=-=-=-=-=-=-=-=-=-=-=-=-=-=-=-=
Performing Scan: mmu-miR-206 vs ENSMUSG00000026979
=-=-=-=-=-=-=-=-=-=-=-=-=-=-=-=-=-=-=-=-=-=-=-=-=-=-=-=-=-=-=-=

   Forward:	Score: 122.000000  Q:1 to 23  R:1194 to 1212 Align Len (22) (77.27%) (77.27%)

   Query:    3' GGUGUGUGAAGGAAUGUAAGGU 5'
                |||||||  ||| | | |||||
   Ref:      5' CCACACA--TCC-TCCCTTCCA 3'

   Energy:  -21.660000 kCal/Mol

Scores for this hit:
>mmu-miR-206	ENSMUSG00000026979	122.00	-21.66	0.00	1 23	1194 1212	22	77.27%	77.27%


   Forward:	Score: 61.000000  Q:1 to 21  R:1228 to 1268 Align Len (39) (43.59%) (43.59%)

   Query:    3' GGUGUGU------GA--AGGAA-----------UGUAAGgu 5'
                ||||| |      ||  |||||           ||  ||  
   Ref:      5' CCACAAAGCGGAGCTGGTCCTTAGGGCCAGGGGACTCTCtg 3'

   Energy:  -21.440001 kCal/Mol

Scores for this hit:
>mmu-miR-206	ENSMUSG00000026979	61.00	-21.44	0.00	1 21	1228 1268	39	43.59%	43.59%

Score for this Scan:
Seq1,Seq2,Tot Score,Tot Energy,Max Score,Max Energy,Strand,Len1,Len2,Positions
>>mmu-miR-206	ENSMUSG00000026979	183.00	-43.10	122.00	-21.66	321	22	1948	 1193 1227
Complete

Read Sequence:ENSMUSG00000029360  F-box and WD-40 domain protein 8 [Source:MarkerSymbol;Acc:MGI:1923041](2074 nt)
=-=-=-=-=-=-=-=-=-=-=-=-=-=-=-=-=-=-=-=-=-=-=-=-=-=-=-=-=-=-=-=
Performing Scan: mmu-miR-206 vs ENSMUSG00000029360
=-=-=-=-=-=-=-=-=-=-=-=-=-=-=-=-=-=-=-=-=-=-=-=-=-=-=-=-=-=-=-=

   Forward:	Score: 95.000000  Q:3 to 23  R:1237 to 1262 Align Len (24) (66.67%) (75.00%)

   Query:    3' ggUGUGUGA--A--GGAAUGUAAGGU 5'
                  |||||||  |  |||  :||||:|
   Ref:      5' aaACACACTGCTAACCTCCTATTCTA 3'

   Energy:  -20.510000 kCal/Mol

Scores for this hit:
>mmu-miR-206	ENSMUSG00000029360	95.00	-20.51	0.00	3 23	1237 1262	24	66.67%	75.00%

Score for this Scan:
Seq1,Seq2,Tot Score,Tot Energy,Max Score,Max Energy,Strand,Len1,Len2,Positions
>>mmu-miR-206	ENSMUSG00000029360	95.00	-20.51	95.00	-20.51	322	22	2074	 1236
Complete

Read Sequence:ENSMUSG00000036430  tubulin-specific chaperone c [Source:MarkerSymbol;Acc:MGI:1919976](748 nt)
=-=-=-=-=-=-=-=-=-=-=-=-=-=-=-=-=-=-=-=-=-=-=-=-=-=-=-=-=-=-=-=
Performing Scan: mmu-miR-206 vs ENSMUSG00000036430
=-=-=-=-=-=-=-=-=-=-=-=-=-=-=-=-=-=-=-=-=-=-=-=-=-=-=-=-=-=-=-=
Score for this Scan:
No Hits Found above Threshold
Complete

Read Sequence:ENSMUSG00000019789  hairy/enhancer-of-split related with YRPW motif 2 [Source:MarkerSymbol;Acc:MGI:1341884](1377 nt)
=-=-=-=-=-=-=-=-=-=-=-=-=-=-=-=-=-=-=-=-=-=-=-=-=-=-=-=-=-=-=-=
Performing Scan: mmu-miR-206 vs ENSMUSG00000019789
=-=-=-=-=-=-=-=-=-=-=-=-=-=-=-=-=-=-=-=-=-=-=-=-=-=-=-=-=-=-=-=
Score for this Scan:
No Hits Found above Threshold
Complete

Read Sequence:ENSMUSG00000031479  vacuolar protein sorting 36 (yeast) [Source:MarkerSymbol;Acc:MGI:1917410](105 nt)
=-=-=-=-=-=-=-=-=-=-=-=-=-=-=-=-=-=-=-=-=-=-=-=-=-=-=-=-=-=-=-=
Performing Scan: mmu-miR-206 vs ENSMUSG00000031479
=-=-=-=-=-=-=-=-=-=-=-=-=-=-=-=-=-=-=-=-=-=-=-=-=-=-=-=-=-=-=-=
Score for this Scan:
No Hits Found above Threshold
Complete

Read Sequence:ENSMUSG00000051379  fibronectin leucine rich transmembrane protein 3 [Source:MarkerSymbol;Acc:MGI:1918686](1558 nt)
=-=-=-=-=-=-=-=-=-=-=-=-=-=-=-=-=-=-=-=-=-=-=-=-=-=-=-=-=-=-=-=
Performing Scan: mmu-miR-206 vs ENSMUSG00000051379
=-=-=-=-=-=-=-=-=-=-=-=-=-=-=-=-=-=-=-=-=-=-=-=-=-=-=-=-=-=-=-=
Score for this Scan:
No Hits Found above Threshold
Complete

Read Sequence:ENSMUSG00000045174  RIKEN cDNA 9430069J07 gene [Source:MarkerSymbol;Acc:MGI:3026939](1920 nt)
=-=-=-=-=-=-=-=-=-=-=-=-=-=-=-=-=-=-=-=-=-=-=-=-=-=-=-=-=-=-=-=
Performing Scan: mmu-miR-206 vs ENSMUSG00000045174
=-=-=-=-=-=-=-=-=-=-=-=-=-=-=-=-=-=-=-=-=-=-=-=-=-=-=-=-=-=-=-=

   Forward:	Score: 112.000000  Q:2 to 23  R:962 to 985 Align Len (24) (62.50%) (66.67%)

   Query:    3' gGUGUGUG---AAGGAAUGUAAGGU 5'
                 |||:|||     ||  ||| ||||
   Ref:      5' aCACGCACCGAACCCAGACA-TCCA 3'

   Energy:  -20.809999 kCal/Mol

Scores for this hit:
>mmu-miR-206	ENSMUSG00000045174	112.00	-20.81	0.00	2 23	962 985	24	62.50%	66.67%

Score for this Scan:
Seq1,Seq2,Tot Score,Tot Energy,Max Score,Max Energy,Strand,Len1,Len2,Positions
>>mmu-miR-206	ENSMUSG00000045174	112.00	-20.81	112.00	-20.81	327	22	1920	 961
Complete

Read Sequence:ENSMUSG00000026313  histone deacetylase 4 [Source:MarkerSymbol;Acc:MGI:3036234](389 nt)
=-=-=-=-=-=-=-=-=-=-=-=-=-=-=-=-=-=-=-=-=-=-=-=-=-=-=-=-=-=-=-=
Performing Scan: mmu-miR-206 vs ENSMUSG00000026313
=-=-=-=-=-=-=-=-=-=-=-=-=-=-=-=-=-=-=-=-=-=-=-=-=-=-=-=-=-=-=-=
Score for this Scan:
No Hits Found above Threshold
Complete

Read Sequence:ENSMUSG00000024369  RD RNA-binding protein [Source:MarkerSymbol;Acc:MGI:102744](208 nt)
=-=-=-=-=-=-=-=-=-=-=-=-=-=-=-=-=-=-=-=-=-=-=-=-=-=-=-=-=-=-=-=
Performing Scan: mmu-miR-206 vs ENSMUSG00000024369
=-=-=-=-=-=-=-=-=-=-=-=-=-=-=-=-=-=-=-=-=-=-=-=-=-=-=-=-=-=-=-=
Score for this Scan:
No Hits Found above Threshold
Complete

Read Sequence:ENSMUSG00000027485  cDNA sequence U46068 [Source:MarkerSymbol;Acc:MGI:2137431](130 nt)
=-=-=-=-=-=-=-=-=-=-=-=-=-=-=-=-=-=-=-=-=-=-=-=-=-=-=-=-=-=-=-=
Performing Scan: mmu-miR-206 vs ENSMUSG00000027485
=-=-=-=-=-=-=-=-=-=-=-=-=-=-=-=-=-=-=-=-=-=-=-=-=-=-=-=-=-=-=-=
Score for this Scan:
No Hits Found above Threshold
Complete

Read Sequence:ENSMUSG00000057098  early B-cell factor 3 [Source:MarkerSymbol;Acc:MGI:894289](440 nt)
=-=-=-=-=-=-=-=-=-=-=-=-=-=-=-=-=-=-=-=-=-=-=-=-=-=-=-=-=-=-=-=
Performing Scan: mmu-miR-206 vs ENSMUSG00000057098
=-=-=-=-=-=-=-=-=-=-=-=-=-=-=-=-=-=-=-=-=-=-=-=-=-=-=-=-=-=-=-=
Score for this Scan:
No Hits Found above Threshold
Complete

Read Sequence:ENSMUSG00000027305  NADH dehydrogenase (ubiquinone) 1 alpha subcomplex, assembly factor 1 [Source:MarkerSymbol;Acc:MGI:1916952](192 nt)
=-=-=-=-=-=-=-=-=-=-=-=-=-=-=-=-=-=-=-=-=-=-=-=-=-=-=-=-=-=-=-=
Performing Scan: mmu-miR-206 vs ENSMUSG00000027305
=-=-=-=-=-=-=-=-=-=-=-=-=-=-=-=-=-=-=-=-=-=-=-=-=-=-=-=-=-=-=-=
Score for this Scan:
No Hits Found above Threshold
Complete

Read Sequence:ENSMUSG00000043636  RIKEN cDNA 3110047P20 gene [Source:MarkerSymbol;Acc:MGI:1920464](1230 nt)
=-=-=-=-=-=-=-=-=-=-=-=-=-=-=-=-=-=-=-=-=-=-=-=-=-=-=-=-=-=-=-=
Performing Scan: mmu-miR-206 vs ENSMUSG00000043636
=-=-=-=-=-=-=-=-=-=-=-=-=-=-=-=-=-=-=-=-=-=-=-=-=-=-=-=-=-=-=-=

   Forward:	Score: 133.000000  Q:2 to 22  R:969 to 990 Align Len (20) (70.00%) (70.00%)

   Query:    3' gGUGUGUGAAGGAAUGUAAGGu 5'
                 |||   ||| ||  |||||| 
   Ref:      5' gCACTGCCTTACTCTCATTCCg 3'

   Energy:  -20.650000 kCal/Mol

Scores for this hit:
>mmu-miR-206	ENSMUSG00000043636	133.00	-20.65	0.00	2 22	969 990	20	70.00%	70.00%


   Forward:	Score: 130.000000  Q:6 to 23  R:1117 to 1137 Align Len (17) (88.24%) (94.12%)

   Query:    3' gguguGUGAAGGAAUGUAAGGU 5'
                     |||||:||||| |||||
   Ref:      5' gtaatCACTTTCTTAC-TTCCA 3'

   Energy:  -23.110001 kCal/Mol

Scores for this hit:
>mmu-miR-206	ENSMUSG00000043636	130.00	-23.11	0.00	6 23	1117 1137	17	88.24%	94.12%


   Forward:	Score: 109.000000  Q:2 to 21  R:752 to 780 Align Len (26) (53.85%) (69.23%)

   Query:    3' gGUGUGUGAAGGAA-------UGUAAGgu 5'
                 |||:| :||:|||       |:||||  
   Ref:      5' tCACGCCTTTTCTTGCGATGCATATTCgt 3'

   Energy:  -20.530001 kCal/Mol

Scores for this hit:
>mmu-miR-206	ENSMUSG00000043636	109.00	-20.53	0.00	2 21	752 780	26	53.85%	69.23%

Score for this Scan:
Seq1,Seq2,Tot Score,Tot Energy,Max Score,Max Energy,Strand,Len1,Len2,Positions
>>mmu-miR-206	ENSMUSG00000043636	372.00	-64.29	133.00	-23.11	333	22	1230	 968 1116 751
Complete

Read Sequence:ENSMUSG00000073219  predicted gene, EG623898 [Source:MarkerSymbol;Acc:MGI:3644247](551 nt)
=-=-=-=-=-=-=-=-=-=-=-=-=-=-=-=-=-=-=-=-=-=-=-=-=-=-=-=-=-=-=-=
Performing Scan: mmu-miR-206 vs ENSMUSG00000073219
=-=-=-=-=-=-=-=-=-=-=-=-=-=-=-=-=-=-=-=-=-=-=-=-=-=-=-=-=-=-=-=
Score for this Scan:
No Hits Found above Threshold
Complete

Read Sequence:ENSMUSG00000036199  NADH dehydrogenase (ubiquinone) 1 alpha subcomplex, 13 [Source:MarkerSymbol;Acc:MGI:1914434](41 nt)
=-=-=-=-=-=-=-=-=-=-=-=-=-=-=-=-=-=-=-=-=-=-=-=-=-=-=-=-=-=-=-=
Performing Scan: mmu-miR-206 vs ENSMUSG00000036199
=-=-=-=-=-=-=-=-=-=-=-=-=-=-=-=-=-=-=-=-=-=-=-=-=-=-=-=-=-=-=-=
Score for this Scan:
No Hits Found above Threshold
Complete

Read Sequence:ENSMUSG00000047490  RIKEN cDNA 4932411E22 gene [Source:MarkerSymbol;Acc:MGI:3045332](1385 nt)
=-=-=-=-=-=-=-=-=-=-=-=-=-=-=-=-=-=-=-=-=-=-=-=-=-=-=-=-=-=-=-=
Performing Scan: mmu-miR-206 vs ENSMUSG00000047490
=-=-=-=-=-=-=-=-=-=-=-=-=-=-=-=-=-=-=-=-=-=-=-=-=-=-=-=-=-=-=-=

   Forward:	Score: 133.000000  Q:1 to 22  R:29 to 50 Align Len (21) (66.67%) (85.71%)

   Query:    3' GGUGUGUGAAGGAAUGUAAGGu 5'
                || ::|  ||||||:||||:| 
   Ref:      5' CCCTGCTATTCCTTGCATTTCt 3'

   Energy:  -20.870001 kCal/Mol

Scores for this hit:
>mmu-miR-206	ENSMUSG00000047490	133.00	-20.87	0.00	1 22	29 50	21	66.67%	85.71%

Score for this Scan:
Seq1,Seq2,Tot Score,Tot Energy,Max Score,Max Energy,Strand,Len1,Len2,Positions
>>mmu-miR-206	ENSMUSG00000047490	133.00	-20.87	133.00	-20.87	336	22	1385	 28
Complete

Read Sequence:ENSMUSG00000008200  formin binding protein 4 [Source:MarkerSymbol;Acc:MGI:1860513](1370 nt)
=-=-=-=-=-=-=-=-=-=-=-=-=-=-=-=-=-=-=-=-=-=-=-=-=-=-=-=-=-=-=-=
Performing Scan: mmu-miR-206 vs ENSMUSG00000008200
=-=-=-=-=-=-=-=-=-=-=-=-=-=-=-=-=-=-=-=-=-=-=-=-=-=-=-=-=-=-=-=

   Forward:	Score: 88.000000  Q:1 to 23  R:451 to 480 Align Len (30) (56.67%) (60.00%)

   Query:    3' GGUGUGUGAAGGA-------A-UGUAAGGU 5'
                ||||||||  |||       | :| || ||
   Ref:      5' CCACACACACCCTAGAATGCTCGCTTTGCA 3'

   Energy:  -20.490000 kCal/Mol

Scores for this hit:
>mmu-miR-206	ENSMUSG00000008200	88.00	-20.49	0.00	1 23	451 480	30	56.67%	60.00%

Score for this Scan:
Seq1,Seq2,Tot Score,Tot Energy,Max Score,Max Energy,Strand,Len1,Len2,Positions
>>mmu-miR-206	ENSMUSG00000008200	88.00	-20.49	88.00	-20.49	337	22	1370	 450
Complete

Read Sequence:ENSMUSG00000022187  predicted gene, EG433634 [Source:MarkerSymbol;Acc:MGI:3648205](2408 nt)
=-=-=-=-=-=-=-=-=-=-=-=-=-=-=-=-=-=-=-=-=-=-=-=-=-=-=-=-=-=-=-=
Performing Scan: mmu-miR-206 vs ENSMUSG00000022187
=-=-=-=-=-=-=-=-=-=-=-=-=-=-=-=-=-=-=-=-=-=-=-=-=-=-=-=-=-=-=-=

   Forward:	Score: 109.000000  Q:2 to 23  R:862 to 884 Align Len (22) (63.64%) (72.73%)

   Query:    3' gGUGUGUG-AAGGAAUGUAAGGU 5'
                 |:||||| | :|  |||  |||
   Ref:      5' gCGCACACATATCAGACAGGCCA 3'

   Energy:  -21.049999 kCal/Mol

Scores for this hit:
>mmu-miR-206	ENSMUSG00000022187	109.00	-21.05	0.00	2 23	862 884	22	63.64%	72.73%

Score for this Scan:
Seq1,Seq2,Tot Score,Tot Energy,Max Score,Max Energy,Strand,Len1,Len2,Positions
>>mmu-miR-206	ENSMUSG00000022187	109.00	-21.05	109.00	-21.05	338	22	2408	 861
Complete

Read Sequence:ENSMUSG00000038605  sterile alpha motif domain containing 10 [Source:MarkerSymbol;Acc:MGI:2443872](931 nt)
=-=-=-=-=-=-=-=-=-=-=-=-=-=-=-=-=-=-=-=-=-=-=-=-=-=-=-=-=-=-=-=
Performing Scan: mmu-miR-206 vs ENSMUSG00000038605
=-=-=-=-=-=-=-=-=-=-=-=-=-=-=-=-=-=-=-=-=-=-=-=-=-=-=-=-=-=-=-=

   Forward:	Score: 129.000000  Q:4 to 22  R:26 to 53 Align Len (24) (66.67%) (70.83%)

   Query:    3' gguGUGUGAAGGAA-----UGUA-AGGu 5'
                   || :|||||||     |||| ||| 
   Ref:      5' agcCAAGCTTCCTTCGGAAACATGTCCt 3'

   Energy:  -20.410000 kCal/Mol

Scores for this hit:
>mmu-miR-206	ENSMUSG00000038605	129.00	-20.41	0.00	4 22	26 53	24	66.67%	70.83%

Score for this Scan:
Seq1,Seq2,Tot Score,Tot Energy,Max Score,Max Energy,Strand,Len1,Len2,Positions
>>mmu-miR-206	ENSMUSG00000038605	129.00	-20.41	129.00	-20.41	339	22	931	 25
Complete

Read Sequence:ENSMUSG00000049734  three prime repair exonuclease 1 [Source:MarkerSymbol;Acc:MGI:1328317](39 nt)
=-=-=-=-=-=-=-=-=-=-=-=-=-=-=-=-=-=-=-=-=-=-=-=-=-=-=-=-=-=-=-=
Performing Scan: mmu-miR-206 vs ENSMUSG00000049734
=-=-=-=-=-=-=-=-=-=-=-=-=-=-=-=-=-=-=-=-=-=-=-=-=-=-=-=-=-=-=-=
Score for this Scan:
No Hits Found above Threshold
Complete

Read Sequence:ENSMUSG00000032508  myeloid differentiation primary response gene 88 [Source:MarkerSymbol;Acc:MGI:108005](977 nt)
=-=-=-=-=-=-=-=-=-=-=-=-=-=-=-=-=-=-=-=-=-=-=-=-=-=-=-=-=-=-=-=
Performing Scan: mmu-miR-206 vs ENSMUSG00000032508
=-=-=-=-=-=-=-=-=-=-=-=-=-=-=-=-=-=-=-=-=-=-=-=-=-=-=-=-=-=-=-=
Score for this Scan:
No Hits Found above Threshold
Complete

Read Sequence:ENSMUSG00000074039  (2113 nt)
=-=-=-=-=-=-=-=-=-=-=-=-=-=-=-=-=-=-=-=-=-=-=-=-=-=-=-=-=-=-=-=
Performing Scan: mmu-miR-206 vs ENSMUSG00000074039
=-=-=-=-=-=-=-=-=-=-=-=-=-=-=-=-=-=-=-=-=-=-=-=-=-=-=-=-=-=-=-=

   Forward:	Score: 120.000000  Q:2 to 23  R:1966 to 1986 Align Len (21) (76.19%) (76.19%)

   Query:    3' gGUGUGUGAAGGAAUGUAAGGU 5'
                 ||  ||||||| | | |||||
   Ref:      5' gCAGCCACTTCC-TTCTTTCCA 3'

   Energy:  -22.379999 kCal/Mol

Scores for this hit:
>mmu-miR-206	ENSMUSG00000074039	120.00	-22.38	0.00	2 23	1966 1986	21	76.19%	76.19%

Score for this Scan:
Seq1,Seq2,Tot Score,Tot Energy,Max Score,Max Energy,Strand,Len1,Len2,Positions
>>mmu-miR-206	ENSMUSG00000074039	120.00	-22.38	120.00	-22.38	342	22	2113	 1965
Complete

Read Sequence:ENSMUSG00000024817  ubiquitin-like, containing PHD and RING finger domains 2 [Source:MarkerSymbol;Acc:MGI:1923718](858 nt)
=-=-=-=-=-=-=-=-=-=-=-=-=-=-=-=-=-=-=-=-=-=-=-=-=-=-=-=-=-=-=-=
Performing Scan: mmu-miR-206 vs ENSMUSG00000024817
=-=-=-=-=-=-=-=-=-=-=-=-=-=-=-=-=-=-=-=-=-=-=-=-=-=-=-=-=-=-=-=
Score for this Scan:
No Hits Found above Threshold
Complete

Read Sequence:ENSMUSG00000015341  golgi autoantigen, golgin subfamily a, 7 [Source:MarkerSymbol;Acc:MGI:1931029](1358 nt)
=-=-=-=-=-=-=-=-=-=-=-=-=-=-=-=-=-=-=-=-=-=-=-=-=-=-=-=-=-=-=-=
Performing Scan: mmu-miR-206 vs ENSMUSG00000015341
=-=-=-=-=-=-=-=-=-=-=-=-=-=-=-=-=-=-=-=-=-=-=-=-=-=-=-=-=-=-=-=
Score for this Scan:
No Hits Found above Threshold
Complete

Read Sequence:ENSMUSG00000025764  PHD finger protein 17 [Source:MarkerSymbol;Acc:MGI:1925835](947 nt)
=-=-=-=-=-=-=-=-=-=-=-=-=-=-=-=-=-=-=-=-=-=-=-=-=-=-=-=-=-=-=-=
Performing Scan: mmu-miR-206 vs ENSMUSG00000025764
=-=-=-=-=-=-=-=-=-=-=-=-=-=-=-=-=-=-=-=-=-=-=-=-=-=-=-=-=-=-=-=

   Forward:	Score: 124.000000  Q:3 to 23  R:96 to 117 Align Len (20) (80.00%) (95.00%)

   Query:    3' ggUGUGUGAAGGAAUGUAAGGU 5'
                  |||:||||||||:|| |:||
   Ref:      5' agACATACTTCCTTGCAATTCA 3'

   Energy:  -27.629999 kCal/Mol

Scores for this hit:
>mmu-miR-206	ENSMUSG00000025764	124.00	-27.63	0.00	3 23	96 117	20	80.00%	95.00%

Score for this Scan:
Seq1,Seq2,Tot Score,Tot Energy,Max Score,Max Energy,Strand,Len1,Len2,Positions
>>mmu-miR-206	ENSMUSG00000025764	124.00	-27.63	124.00	-27.63	345	22	947	 95
Complete

Read Sequence:ENSMUSG00000045942  cDNA sequence BC049762 [Source:MarkerSymbol;Acc:MGI:3039622](142 nt)
=-=-=-=-=-=-=-=-=-=-=-=-=-=-=-=-=-=-=-=-=-=-=-=-=-=-=-=-=-=-=-=
Performing Scan: mmu-miR-206 vs ENSMUSG00000045942
=-=-=-=-=-=-=-=-=-=-=-=-=-=-=-=-=-=-=-=-=-=-=-=-=-=-=-=-=-=-=-=
Score for this Scan:
No Hits Found above Threshold
Complete

Read Sequence:ENSMUSG00000036110  solute carrier family 17 (sodium phosphate), member 2 [Source:MarkerSymbol;Acc:MGI:2443098](2751 nt)
=-=-=-=-=-=-=-=-=-=-=-=-=-=-=-=-=-=-=-=-=-=-=-=-=-=-=-=-=-=-=-=
Performing Scan: mmu-miR-206 vs ENSMUSG00000036110
=-=-=-=-=-=-=-=-=-=-=-=-=-=-=-=-=-=-=-=-=-=-=-=-=-=-=-=-=-=-=-=
Score for this Scan:
No Hits Found above Threshold
Complete

Read Sequence:ENSMUSG00000035109  SHC (Src homology 2 domain containing) family, member 4 [Source:MarkerSymbol;Acc:MGI:2655364](2168 nt)
=-=-=-=-=-=-=-=-=-=-=-=-=-=-=-=-=-=-=-=-=-=-=-=-=-=-=-=-=-=-=-=
Performing Scan: mmu-miR-206 vs ENSMUSG00000035109
=-=-=-=-=-=-=-=-=-=-=-=-=-=-=-=-=-=-=-=-=-=-=-=-=-=-=-=-=-=-=-=

   Forward:	Score: 128.000000  Q:3 to 23  R:385 to 406 Align Len (20) (65.00%) (90.00%)

   Query:    3' ggUGUGUGAAGGAAUGUAAGGU 5'
                  ||||:: ||:| ||:|||:|
   Ref:      5' ttACACGTGTCTTCACGTTCTA 3'

   Energy:  -21.440001 kCal/Mol

Scores for this hit:
>mmu-miR-206	ENSMUSG00000035109	128.00	-21.44	0.00	3 23	385 406	20	65.00%	90.00%

Score for this Scan:
Seq1,Seq2,Tot Score,Tot Energy,Max Score,Max Energy,Strand,Len1,Len2,Positions
>>mmu-miR-206	ENSMUSG00000035109	128.00	-21.44	128.00	-21.44	348	22	2168	 384
Complete

Read Sequence:ENSMUSG00000036112  methionine aminopeptidase 2 [Source:MarkerSymbol;Acc:MGI:1929701](2861 nt)
=-=-=-=-=-=-=-=-=-=-=-=-=-=-=-=-=-=-=-=-=-=-=-=-=-=-=-=-=-=-=-=
Performing Scan: mmu-miR-206 vs ENSMUSG00000036112
=-=-=-=-=-=-=-=-=-=-=-=-=-=-=-=-=-=-=-=-=-=-=-=-=-=-=-=-=-=-=-=

   Forward:	Score: 91.000000  Q:1 to 22  R:1184 to 1207 Align Len (23) (52.17%) (73.91%)

   Query:    3' GGUGUGUGAAGGA--AUGUAAGGu 5'
                ||||: :|| |:|   :: |||| 
   Ref:      5' CCACGGGCTGCTTGAAGTTTTCCg 3'

   Energy:  -20.680000 kCal/Mol

Scores for this hit:
>mmu-miR-206	ENSMUSG00000036112	91.00	-20.68	0.00	1 22	1184 1207	23	52.17%	73.91%

Score for this Scan:
Seq1,Seq2,Tot Score,Tot Energy,Max Score,Max Energy,Strand,Len1,Len2,Positions
>>mmu-miR-206	ENSMUSG00000036112	91.00	-20.68	91.00	-20.68	349	22	2861	 1183
Complete

Read Sequence:ENSMUSG00000071064  D630040G17Rik protein (Fragment). [Source:Uniprot/SPTREMBL;Acc:Q5M7B0](1168 nt)
=-=-=-=-=-=-=-=-=-=-=-=-=-=-=-=-=-=-=-=-=-=-=-=-=-=-=-=-=-=-=-=
Performing Scan: mmu-miR-206 vs ENSMUSG00000071064
=-=-=-=-=-=-=-=-=-=-=-=-=-=-=-=-=-=-=-=-=-=-=-=-=-=-=-=-=-=-=-=
Score for this Scan:
No Hits Found above Threshold
Complete

Read Sequence:ENSMUSG00000033177  transmembrane serine protease 7 [Source:MarkerSymbol;Acc:MGI:2686594](49 nt)
=-=-=-=-=-=-=-=-=-=-=-=-=-=-=-=-=-=-=-=-=-=-=-=-=-=-=-=-=-=-=-=
Performing Scan: mmu-miR-206 vs ENSMUSG00000033177
=-=-=-=-=-=-=-=-=-=-=-=-=-=-=-=-=-=-=-=-=-=-=-=-=-=-=-=-=-=-=-=
Score for this Scan:
No Hits Found above Threshold
Complete

Read Sequence:ENSMUSG00000070738  diacylglycerol kinase, delta [Source:MarkerSymbol;Acc:MGI:2138334](2017 nt)
=-=-=-=-=-=-=-=-=-=-=-=-=-=-=-=-=-=-=-=-=-=-=-=-=-=-=-=-=-=-=-=
Performing Scan: mmu-miR-206 vs ENSMUSG00000070738
=-=-=-=-=-=-=-=-=-=-=-=-=-=-=-=-=-=-=-=-=-=-=-=-=-=-=-=-=-=-=-=
Score for this Scan:
No Hits Found above Threshold
Complete

Read Sequence:ENSMUSG00000070044  cDNA sequence BC035537 [Source:MarkerSymbol;Acc:MGI:2387177](219 nt)
=-=-=-=-=-=-=-=-=-=-=-=-=-=-=-=-=-=-=-=-=-=-=-=-=-=-=-=-=-=-=-=
Performing Scan: mmu-miR-206 vs ENSMUSG00000070044
=-=-=-=-=-=-=-=-=-=-=-=-=-=-=-=-=-=-=-=-=-=-=-=-=-=-=-=-=-=-=-=
Score for this Scan:
No Hits Found above Threshold
Complete

Read Sequence:ENSMUSG00000024527  AFG3(ATPase family gene 3)-like 2 (yeast) [Source:MarkerSymbol;Acc:MGI:1916847](513 nt)
=-=-=-=-=-=-=-=-=-=-=-=-=-=-=-=-=-=-=-=-=-=-=-=-=-=-=-=-=-=-=-=
Performing Scan: mmu-miR-206 vs ENSMUSG00000024527
=-=-=-=-=-=-=-=-=-=-=-=-=-=-=-=-=-=-=-=-=-=-=-=-=-=-=-=-=-=-=-=
Score for this Scan:
No Hits Found above Threshold
Complete

Read Sequence:ENSMUSG00000047347  thymine DNA glycosylase (Tdg), transcript variant 1, mRNA [Source:RefSeq_dna;Acc:NM_011561](1554 nt)
=-=-=-=-=-=-=-=-=-=-=-=-=-=-=-=-=-=-=-=-=-=-=-=-=-=-=-=-=-=-=-=
Performing Scan: mmu-miR-206 vs ENSMUSG00000047347
=-=-=-=-=-=-=-=-=-=-=-=-=-=-=-=-=-=-=-=-=-=-=-=-=-=-=-=-=-=-=-=

   Forward:	Score: 117.000000  Q:2 to 22  R:518 to 539 Align Len (20) (70.00%) (75.00%)

   Query:    3' gGUGUGUGAAGGAAUGUAAGGu 5'
                 |:|| ||  ||||||  ||| 
   Ref:      5' aCGCAGACCCCCTTACTCTCCc 3'

   Energy:  -21.500000 kCal/Mol

Scores for this hit:
>mmu-miR-206	ENSMUSG00000047347	117.00	-21.50	0.00	2 22	518 539	20	70.00%	75.00%

Score for this Scan:
Seq1,Seq2,Tot Score,Tot Energy,Max Score,Max Energy,Strand,Len1,Len2,Positions
>>mmu-miR-206	ENSMUSG00000047347	117.00	-21.50	117.00	-21.50	355	22	1554	 517
Complete

Read Sequence:ENSMUSG00000026979  pleckstrin and Sec7 domain containing 4 [Source:MarkerSymbol;Acc:MGI:2674093](255 nt)
=-=-=-=-=-=-=-=-=-=-=-=-=-=-=-=-=-=-=-=-=-=-=-=-=-=-=-=-=-=-=-=
Performing Scan: mmu-miR-206 vs ENSMUSG00000026979
=-=-=-=-=-=-=-=-=-=-=-=-=-=-=-=-=-=-=-=-=-=-=-=-=-=-=-=-=-=-=-=
Score for this Scan:
No Hits Found above Threshold
Complete

Read Sequence:ENSMUSG00000028101  protein inhibitor of activated STAT 3 [Source:MarkerSymbol;Acc:MGI:1913126](847 nt)
=-=-=-=-=-=-=-=-=-=-=-=-=-=-=-=-=-=-=-=-=-=-=-=-=-=-=-=-=-=-=-=
Performing Scan: mmu-miR-206 vs ENSMUSG00000028101
=-=-=-=-=-=-=-=-=-=-=-=-=-=-=-=-=-=-=-=-=-=-=-=-=-=-=-=-=-=-=-=
Score for this Scan:
No Hits Found above Threshold
Complete

Read Sequence:ENSMUSG00000056228  RIKEN cDNA 2310051N18 gene [Source:MarkerSymbol;Acc:MGI:1919191](93 nt)
=-=-=-=-=-=-=-=-=-=-=-=-=-=-=-=-=-=-=-=-=-=-=-=-=-=-=-=-=-=-=-=
Performing Scan: mmu-miR-206 vs ENSMUSG00000056228
=-=-=-=-=-=-=-=-=-=-=-=-=-=-=-=-=-=-=-=-=-=-=-=-=-=-=-=-=-=-=-=
Score for this Scan:
No Hits Found above Threshold
Complete

Read Sequence:ENSMUSG00000004885  cellular retinoic acid binding protein II [Source:MarkerSymbol;Acc:MGI:88491](335 nt)
=-=-=-=-=-=-=-=-=-=-=-=-=-=-=-=-=-=-=-=-=-=-=-=-=-=-=-=-=-=-=-=
Performing Scan: mmu-miR-206 vs ENSMUSG00000004885
=-=-=-=-=-=-=-=-=-=-=-=-=-=-=-=-=-=-=-=-=-=-=-=-=-=-=-=-=-=-=-=
Score for this Scan:
No Hits Found above Threshold
Complete

Read Sequence:ENSMUSG00000046671  RIKEN cDNA 2410166I05 gene [Source:MarkerSymbol;Acc:MGI:1924074](857 nt)
=-=-=-=-=-=-=-=-=-=-=-=-=-=-=-=-=-=-=-=-=-=-=-=-=-=-=-=-=-=-=-=
Performing Scan: mmu-miR-206 vs ENSMUSG00000046671
=-=-=-=-=-=-=-=-=-=-=-=-=-=-=-=-=-=-=-=-=-=-=-=-=-=-=-=-=-=-=-=
Score for this Scan:
No Hits Found above Threshold
Complete

Read Sequence:ENSMUSG00000030254  RAD18 homolog (S. cerevisiae) [Source:MarkerSymbol;Acc:MGI:1890476](920 nt)
=-=-=-=-=-=-=-=-=-=-=-=-=-=-=-=-=-=-=-=-=-=-=-=-=-=-=-=-=-=-=-=
Performing Scan: mmu-miR-206 vs ENSMUSG00000030254
=-=-=-=-=-=-=-=-=-=-=-=-=-=-=-=-=-=-=-=-=-=-=-=-=-=-=-=-=-=-=-=
Score for this Scan:
No Hits Found above Threshold
Complete

Read Sequence:ENSMUSG00000025733  ras homolog gene family, member T2 [Source:MarkerSymbol;Acc:MGI:2384892](543 nt)
=-=-=-=-=-=-=-=-=-=-=-=-=-=-=-=-=-=-=-=-=-=-=-=-=-=-=-=-=-=-=-=
Performing Scan: mmu-miR-206 vs ENSMUSG00000025733
=-=-=-=-=-=-=-=-=-=-=-=-=-=-=-=-=-=-=-=-=-=-=-=-=-=-=-=-=-=-=-=
Score for this Scan:
No Hits Found above Threshold
Complete

Read Sequence:ENSMUSG00000031010  ubiquitin specific peptidase 9, X chromosome [Source:MarkerSymbol;Acc:MGI:894681](126 nt)
=-=-=-=-=-=-=-=-=-=-=-=-=-=-=-=-=-=-=-=-=-=-=-=-=-=-=-=-=-=-=-=
Performing Scan: mmu-miR-206 vs ENSMUSG00000031010
=-=-=-=-=-=-=-=-=-=-=-=-=-=-=-=-=-=-=-=-=-=-=-=-=-=-=-=-=-=-=-=
Score for this Scan:
No Hits Found above Threshold
Complete

Read Sequence:ENSMUSG00000043939  RIKEN cDNA A530064D06 gene [Source:MarkerSymbol;Acc:MGI:2443476](963 nt)
=-=-=-=-=-=-=-=-=-=-=-=-=-=-=-=-=-=-=-=-=-=-=-=-=-=-=-=-=-=-=-=
Performing Scan: mmu-miR-206 vs ENSMUSG00000043939
=-=-=-=-=-=-=-=-=-=-=-=-=-=-=-=-=-=-=-=-=-=-=-=-=-=-=-=-=-=-=-=
Score for this Scan:
No Hits Found above Threshold
Complete

Read Sequence:ENSMUSG00000021144  metastasis associated 1 [Source:MarkerSymbol;Acc:MGI:2150037](505 nt)
=-=-=-=-=-=-=-=-=-=-=-=-=-=-=-=-=-=-=-=-=-=-=-=-=-=-=-=-=-=-=-=
Performing Scan: mmu-miR-206 vs ENSMUSG00000021144
=-=-=-=-=-=-=-=-=-=-=-=-=-=-=-=-=-=-=-=-=-=-=-=-=-=-=-=-=-=-=-=
Score for this Scan:
No Hits Found above Threshold
Complete

Read Sequence:ENSMUSG00000044678  lymphocyte antigen 6 complex, locus K [Source:MarkerSymbol;Acc:MGI:1923736](90 nt)
=-=-=-=-=-=-=-=-=-=-=-=-=-=-=-=-=-=-=-=-=-=-=-=-=-=-=-=-=-=-=-=
Performing Scan: mmu-miR-206 vs ENSMUSG00000044678
=-=-=-=-=-=-=-=-=-=-=-=-=-=-=-=-=-=-=-=-=-=-=-=-=-=-=-=-=-=-=-=
Score for this Scan:
No Hits Found above Threshold
Complete

Read Sequence:ENSMUSG00000051343  RAB11 family interacting protein 5 (class I) [Source:MarkerSymbol;Acc:MGI:1098586](2061 nt)
=-=-=-=-=-=-=-=-=-=-=-=-=-=-=-=-=-=-=-=-=-=-=-=-=-=-=-=-=-=-=-=
Performing Scan: mmu-miR-206 vs ENSMUSG00000051343
=-=-=-=-=-=-=-=-=-=-=-=-=-=-=-=-=-=-=-=-=-=-=-=-=-=-=-=-=-=-=-=
Score for this Scan:
No Hits Found above Threshold
Complete

Read Sequence:ENSMUSG00000021322  acyloxyacyl hydrolase [Source:MarkerSymbol;Acc:MGI:1350928](215 nt)
=-=-=-=-=-=-=-=-=-=-=-=-=-=-=-=-=-=-=-=-=-=-=-=-=-=-=-=-=-=-=-=
Performing Scan: mmu-miR-206 vs ENSMUSG00000021322
=-=-=-=-=-=-=-=-=-=-=-=-=-=-=-=-=-=-=-=-=-=-=-=-=-=-=-=-=-=-=-=
Score for this Scan:
No Hits Found above Threshold
Complete

Read Sequence:ENSMUSG00000049115  angiotensin II receptor, type 1a [Source:MarkerSymbol;Acc:MGI:87964](834 nt)
=-=-=-=-=-=-=-=-=-=-=-=-=-=-=-=-=-=-=-=-=-=-=-=-=-=-=-=-=-=-=-=
Performing Scan: mmu-miR-206 vs ENSMUSG00000049115
=-=-=-=-=-=-=-=-=-=-=-=-=-=-=-=-=-=-=-=-=-=-=-=-=-=-=-=-=-=-=-=
Score for this Scan:
No Hits Found above Threshold
Complete

Read Sequence:ENSMUSG00000025932  eyes absent 1 homolog (Drosophila) [Source:MarkerSymbol;Acc:MGI:109344](1958 nt)
=-=-=-=-=-=-=-=-=-=-=-=-=-=-=-=-=-=-=-=-=-=-=-=-=-=-=-=-=-=-=-=
Performing Scan: mmu-miR-206 vs ENSMUSG00000025932
=-=-=-=-=-=-=-=-=-=-=-=-=-=-=-=-=-=-=-=-=-=-=-=-=-=-=-=-=-=-=-=

   Forward:	Score: 91.000000  Q:1 to 23  R:378 to 399 Align Len (23) (60.87%) (73.91%)

   Query:    3' GGUGUGUGAAGGA-AUGUAAGGU 5'
                ||||:|::  |||  |||  |||
   Ref:      5' CCACGCGTCACCTGGACA-ACCA 3'

   Energy:  -20.990000 kCal/Mol

Scores for this hit:
>mmu-miR-206	ENSMUSG00000025932	91.00	-20.99	0.00	1 23	378 399	23	60.87%	73.91%

Score for this Scan:
Seq1,Seq2,Tot Score,Tot Energy,Max Score,Max Energy,Strand,Len1,Len2,Positions
>>mmu-miR-206	ENSMUSG00000025932	91.00	-20.99	91.00	-20.99	370	22	1958	 377
Complete

Read Sequence:ENSMUSG00000071796  RIKEN cDNA 5330429B09 gene [Source:MarkerSymbol;Acc:MGI:2443681](3052 nt)
=-=-=-=-=-=-=-=-=-=-=-=-=-=-=-=-=-=-=-=-=-=-=-=-=-=-=-=-=-=-=-=
Performing Scan: mmu-miR-206 vs ENSMUSG00000071796
=-=-=-=-=-=-=-=-=-=-=-=-=-=-=-=-=-=-=-=-=-=-=-=-=-=-=-=-=-=-=-=

   Forward:	Score: 91.000000  Q:2 to 23  R:2975 to 2999 Align Len (24) (62.50%) (79.17%)

   Query:    3' gGUGUGUGAA-GGAA--UGUAAGGU 5'
                 ||:|||||| :|||   ||||:: 
   Ref:      5' tCATACACTTGTCTTGCTCATTTTC 3'

   Energy:  -21.920000 kCal/Mol

Scores for this hit:
>mmu-miR-206	ENSMUSG00000071796	91.00	-21.92	0.00	2 23	2975 2999	24	62.50%	79.17%

Score for this Scan:
Seq1,Seq2,Tot Score,Tot Energy,Max Score,Max Energy,Strand,Len1,Len2,Positions
>>mmu-miR-206	ENSMUSG00000071796	91.00	-21.92	91.00	-21.92	371	22	3052	 2974
Complete

Read Sequence:ENSMUSG00000034647  ankyrin repeat domain 12 [Source:MarkerSymbol;Acc:MGI:1914357](2651 nt)
=-=-=-=-=-=-=-=-=-=-=-=-=-=-=-=-=-=-=-=-=-=-=-=-=-=-=-=-=-=-=-=
Performing Scan: mmu-miR-206 vs ENSMUSG00000034647
=-=-=-=-=-=-=-=-=-=-=-=-=-=-=-=-=-=-=-=-=-=-=-=-=-=-=-=-=-=-=-=

   Forward:	Score: 114.000000  Q:1 to 23  R:2302 to 2324 Align Len (23) (69.57%) (86.96%)

   Query:    3' GGUGUGUGAAGGA-AUGUAAGGU 5'
                |:||:||:||||| |:||  |||
   Ref:      5' CTACGCATTTCCTCTGCACGCCA 3'

   Energy:  -27.420000 kCal/Mol

Scores for this hit:
>mmu-miR-206	ENSMUSG00000034647	114.00	-27.42	0.00	1 23	2302 2324	23	69.57%	86.96%

Score for this Scan:
Seq1,Seq2,Tot Score,Tot Energy,Max Score,Max Energy,Strand,Len1,Len2,Positions
>>mmu-miR-206	ENSMUSG00000034647	114.00	-27.42	114.00	-27.42	372	22	2651	 2301
Complete

Read Sequence:ENSMUSG00000024639  guanine nucleotide binding protein, alpha q polypeptide [Source:MarkerSymbol;Acc:MGI:95776](4059 nt)
=-=-=-=-=-=-=-=-=-=-=-=-=-=-=-=-=-=-=-=-=-=-=-=-=-=-=-=-=-=-=-=
Performing Scan: mmu-miR-206 vs ENSMUSG00000024639
=-=-=-=-=-=-=-=-=-=-=-=-=-=-=-=-=-=-=-=-=-=-=-=-=-=-=-=-=-=-=-=

   Forward:	Score: 102.000000  Q:1 to 23  R:889 to 912 Align Len (26) (57.69%) (65.38%)

   Query:    3' GGUGUGU-GAAGG---AAUGUAAGGU 5'
                ||||::| |  ||   |  | |||||
   Ref:      5' CCACGTACCGGCCGCGT--CCTTCCA 3'

   Energy:  -20.160000 kCal/Mol

Scores for this hit:
>mmu-miR-206	ENSMUSG00000024639	102.00	-20.16	0.00	1 23	889 912	26	57.69%	65.38%

Score for this Scan:
Seq1,Seq2,Tot Score,Tot Energy,Max Score,Max Energy,Strand,Len1,Len2,Positions
>>mmu-miR-206	ENSMUSG00000024639	102.00	-20.16	102.00	-20.16	373	22	4059	 888
Complete

Read Sequence:ENSMUSG00000034327  potassium channel tetramerisation domain containing 9 [Source:MarkerSymbol;Acc:MGI:2145579](1749 nt)
=-=-=-=-=-=-=-=-=-=-=-=-=-=-=-=-=-=-=-=-=-=-=-=-=-=-=-=-=-=-=-=
Performing Scan: mmu-miR-206 vs ENSMUSG00000034327
=-=-=-=-=-=-=-=-=-=-=-=-=-=-=-=-=-=-=-=-=-=-=-=-=-=-=-=-=-=-=-=
Score for this Scan:
No Hits Found above Threshold
Complete

Read Sequence:ENSMUSG00000030345  dual-specificity tyrosine-(Y)-phosphorylation regulated kinase 4 [Source:MarkerSymbol;Acc:MGI:1330292](111 nt)
=-=-=-=-=-=-=-=-=-=-=-=-=-=-=-=-=-=-=-=-=-=-=-=-=-=-=-=-=-=-=-=
Performing Scan: mmu-miR-206 vs ENSMUSG00000030345
=-=-=-=-=-=-=-=-=-=-=-=-=-=-=-=-=-=-=-=-=-=-=-=-=-=-=-=-=-=-=-=
Score for this Scan:
No Hits Found above Threshold
Complete

Read Sequence:ENSMUSG00000050556  potassium voltage gated channel, Shab-related subfamily, member 1 [Source:MarkerSymbol;Acc:MGI:96666](975 nt)
=-=-=-=-=-=-=-=-=-=-=-=-=-=-=-=-=-=-=-=-=-=-=-=-=-=-=-=-=-=-=-=
Performing Scan: mmu-miR-206 vs ENSMUSG00000050556
=-=-=-=-=-=-=-=-=-=-=-=-=-=-=-=-=-=-=-=-=-=-=-=-=-=-=-=-=-=-=-=
Score for this Scan:
No Hits Found above Threshold
Complete

Read Sequence:ENSMUSG00000029440  proteasome (prosome, macropain) 26S subunit, non-ATPase, 9 [Source:MarkerSymbol;Acc:MGI:1914401](641 nt)
=-=-=-=-=-=-=-=-=-=-=-=-=-=-=-=-=-=-=-=-=-=-=-=-=-=-=-=-=-=-=-=
Performing Scan: mmu-miR-206 vs ENSMUSG00000029440
=-=-=-=-=-=-=-=-=-=-=-=-=-=-=-=-=-=-=-=-=-=-=-=-=-=-=-=-=-=-=-=
Score for this Scan:
No Hits Found above Threshold
Complete

Read Sequence:ENSMUSG00000034709  coiled-coil domain containing 128 [Source:MarkerSymbol;Acc:MGI:1921075](652 nt)
=-=-=-=-=-=-=-=-=-=-=-=-=-=-=-=-=-=-=-=-=-=-=-=-=-=-=-=-=-=-=-=
Performing Scan: mmu-miR-206 vs ENSMUSG00000034709
=-=-=-=-=-=-=-=-=-=-=-=-=-=-=-=-=-=-=-=-=-=-=-=-=-=-=-=-=-=-=-=
Score for this Scan:
No Hits Found above Threshold
Complete

Read Sequence:ENSMUSG00000032177  phosphodiesterase 4A, cAMP specific [Source:MarkerSymbol;Acc:MGI:99558](1976 nt)
=-=-=-=-=-=-=-=-=-=-=-=-=-=-=-=-=-=-=-=-=-=-=-=-=-=-=-=-=-=-=-=
Performing Scan: mmu-miR-206 vs ENSMUSG00000032177
=-=-=-=-=-=-=-=-=-=-=-=-=-=-=-=-=-=-=-=-=-=-=-=-=-=-=-=-=-=-=-=

   Forward:	Score: 125.000000  Q:1 to 22  R:1764 to 1789 Align Len (25) (64.00%) (68.00%)

   Query:    3' GGUG----UGUGAAGGAAUGUAAGGu 5'
                ||||    |||||  | |:||| || 
   Ref:      5' CCACTTGTACACTGGCCTGCATGCCc 3'

   Energy:  -20.490000 kCal/Mol

Scores for this hit:
>mmu-miR-206	ENSMUSG00000032177	125.00	-20.49	0.00	1 22	1764 1789	25	64.00%	68.00%


   Forward:	Score: 102.000000  Q:1 to 22  R:98 to 137 Align Len (39) (48.72%) (51.28%)

   Query:    3' GGUGUGUG--A-AGGA-------------A--UGUAAGGu 5'
                ||||||||  | ||||             |  :|| ||| 
   Ref:      5' CCACACACATTATCCTCCCCACTGAAGGGTAAGCAATCCc 3'

   Energy:  -25.299999 kCal/Mol

Scores for this hit:
>mmu-miR-206	ENSMUSG00000032177	102.00	-25.30	0.00	1 22	98 137	39	48.72%	51.28%


   Forward:	Score: 98.000000  Q:1 to 22  R:264 to 286 Align Len (24) (62.50%) (62.50%)

   Query:    3' GGUGUGUGA--AG-GAAUGUAAGGu 5'
                || || |||   | |  || |||| 
   Ref:      5' CC-CAGACTGGCCGCAGAC-TTCCt 3'

   Energy:  -20.290001 kCal/Mol

Scores for this hit:
>mmu-miR-206	ENSMUSG00000032177	98.00	-20.29	0.00	1 22	264 286	24	62.50%	62.50%

Score for this Scan:
Seq1,Seq2,Tot Score,Tot Energy,Max Score,Max Energy,Strand,Len1,Len2,Positions
>>mmu-miR-206	ENSMUSG00000032177	325.00	-66.08	125.00	-25.30	379	22	1976	 1763 97 263
Complete

Read Sequence:ENSMUSG00000063821  predicted gene, EG435391 [Source:MarkerSymbol;Acc:MGI:3647127](359 nt)
=-=-=-=-=-=-=-=-=-=-=-=-=-=-=-=-=-=-=-=-=-=-=-=-=-=-=-=-=-=-=-=
Performing Scan: mmu-miR-206 vs ENSMUSG00000063821
=-=-=-=-=-=-=-=-=-=-=-=-=-=-=-=-=-=-=-=-=-=-=-=-=-=-=-=-=-=-=-=
Score for this Scan:
No Hits Found above Threshold
Complete

Read Sequence:ENSMUSG00000029326  RIKEN cDNA 2310057D15 gene (2310057D15Rik), mRNA [Source:RefSeq_dna;Acc:NM_026421](785 nt)
=-=-=-=-=-=-=-=-=-=-=-=-=-=-=-=-=-=-=-=-=-=-=-=-=-=-=-=-=-=-=-=
Performing Scan: mmu-miR-206 vs ENSMUSG00000029326
=-=-=-=-=-=-=-=-=-=-=-=-=-=-=-=-=-=-=-=-=-=-=-=-=-=-=-=-=-=-=-=
Score for this Scan:
No Hits Found above Threshold
Complete

Read Sequence:ENSMUSG00000024908  SAPS domain family, member 3 [Source:MarkerSymbol;Acc:MGI:1921807](2072 nt)
=-=-=-=-=-=-=-=-=-=-=-=-=-=-=-=-=-=-=-=-=-=-=-=-=-=-=-=-=-=-=-=
Performing Scan: mmu-miR-206 vs ENSMUSG00000024908
=-=-=-=-=-=-=-=-=-=-=-=-=-=-=-=-=-=-=-=-=-=-=-=-=-=-=-=-=-=-=-=

   Forward:	Score: 87.000000  Q:1 to 22  R:1768 to 1786 Align Len (21) (71.43%) (71.43%)

   Query:    3' GGUGUGUGAAGGAAUGUAAGGu 5'
                || |||||| |||  | || | 
   Ref:      5' CC-CACACTGCCT--CCTTGCt 3'

   Energy:  -20.570000 kCal/Mol

Scores for this hit:
>mmu-miR-206	ENSMUSG00000024908	87.00	-20.57	0.00	1 22	1768 1786	21	71.43%	71.43%

Score for this Scan:
Seq1,Seq2,Tot Score,Tot Energy,Max Score,Max Energy,Strand,Len1,Len2,Positions
>>mmu-miR-206	ENSMUSG00000024908	87.00	-20.57	87.00	-20.57	382	22	2072	 1767
Complete

Read Sequence:ENSMUSG00000040174  alkB, alkylation repair homolog 3 (E. coli) [Source:MarkerSymbol;Acc:MGI:1916363](250 nt)
=-=-=-=-=-=-=-=-=-=-=-=-=-=-=-=-=-=-=-=-=-=-=-=-=-=-=-=-=-=-=-=
Performing Scan: mmu-miR-206 vs ENSMUSG00000040174
=-=-=-=-=-=-=-=-=-=-=-=-=-=-=-=-=-=-=-=-=-=-=-=-=-=-=-=-=-=-=-=
Score for this Scan:
No Hits Found above Threshold
Complete

Read Sequence:ENSMUSG00000056209  nucleoplasmin 3 [Source:MarkerSymbol;Acc:MGI:894653](323 nt)
=-=-=-=-=-=-=-=-=-=-=-=-=-=-=-=-=-=-=-=-=-=-=-=-=-=-=-=-=-=-=-=
Performing Scan: mmu-miR-206 vs ENSMUSG00000056209
=-=-=-=-=-=-=-=-=-=-=-=-=-=-=-=-=-=-=-=-=-=-=-=-=-=-=-=-=-=-=-=
Score for this Scan:
No Hits Found above Threshold
Complete

Read Sequence:ENSMUSG00000000244  tetraspanin 32 [Source:MarkerSymbol;Acc:MGI:1350360](905 nt)
=-=-=-=-=-=-=-=-=-=-=-=-=-=-=-=-=-=-=-=-=-=-=-=-=-=-=-=-=-=-=-=
Performing Scan: mmu-miR-206 vs ENSMUSG00000000244
=-=-=-=-=-=-=-=-=-=-=-=-=-=-=-=-=-=-=-=-=-=-=-=-=-=-=-=-=-=-=-=
Score for this Scan:
No Hits Found above Threshold
Complete

Read Sequence:ENSMUSG00000045160  bolA-like 3 (E. coli) [Source:MarkerSymbol;Acc:MGI:1925903](180 nt)
=-=-=-=-=-=-=-=-=-=-=-=-=-=-=-=-=-=-=-=-=-=-=-=-=-=-=-=-=-=-=-=
Performing Scan: mmu-miR-206 vs ENSMUSG00000045160
=-=-=-=-=-=-=-=-=-=-=-=-=-=-=-=-=-=-=-=-=-=-=-=-=-=-=-=-=-=-=-=
Score for this Scan:
No Hits Found above Threshold
Complete

Read Sequence:ENSMUSG00000007613  transforming growth factor, beta receptor I [Source:MarkerSymbol;Acc:MGI:98728](4147 nt)
=-=-=-=-=-=-=-=-=-=-=-=-=-=-=-=-=-=-=-=-=-=-=-=-=-=-=-=-=-=-=-=
Performing Scan: mmu-miR-206 vs ENSMUSG00000007613
=-=-=-=-=-=-=-=-=-=-=-=-=-=-=-=-=-=-=-=-=-=-=-=-=-=-=-=-=-=-=-=
Score for this Scan:
No Hits Found above Threshold
Complete

Read Sequence:ENSMUSG00000059645  spermatogenesis associated glutamate (E)-rich protein 8, pseudogene 1 [Source:MarkerSymbol;Acc:MGI:1921312](825 nt)
=-=-=-=-=-=-=-=-=-=-=-=-=-=-=-=-=-=-=-=-=-=-=-=-=-=-=-=-=-=-=-=
Performing Scan: mmu-miR-206 vs ENSMUSG00000059645
=-=-=-=-=-=-=-=-=-=-=-=-=-=-=-=-=-=-=-=-=-=-=-=-=-=-=-=-=-=-=-=
Score for this Scan:
No Hits Found above Threshold
Complete

Read Sequence:ENSMUSG00000041578  cone-rod homeobox containing gene [Source:MarkerSymbol;Acc:MGI:1194883](1831 nt)
=-=-=-=-=-=-=-=-=-=-=-=-=-=-=-=-=-=-=-=-=-=-=-=-=-=-=-=-=-=-=-=
Performing Scan: mmu-miR-206 vs ENSMUSG00000041578
=-=-=-=-=-=-=-=-=-=-=-=-=-=-=-=-=-=-=-=-=-=-=-=-=-=-=-=-=-=-=-=
Score for this Scan:
No Hits Found above Threshold
Complete

Read Sequence:ENSMUSG00000040746  ring finger protein 167 [Source:MarkerSymbol;Acc:MGI:1917760](207 nt)
=-=-=-=-=-=-=-=-=-=-=-=-=-=-=-=-=-=-=-=-=-=-=-=-=-=-=-=-=-=-=-=
Performing Scan: mmu-miR-206 vs ENSMUSG00000040746
=-=-=-=-=-=-=-=-=-=-=-=-=-=-=-=-=-=-=-=-=-=-=-=-=-=-=-=-=-=-=-=
Score for this Scan:
No Hits Found above Threshold
Complete

Read Sequence:ENSMUSG00000028863  RIKEN cDNA 2310005N01 gene [Source:MarkerSymbol;Acc:MGI:1917338](267 nt)
=-=-=-=-=-=-=-=-=-=-=-=-=-=-=-=-=-=-=-=-=-=-=-=-=-=-=-=-=-=-=-=
Performing Scan: mmu-miR-206 vs ENSMUSG00000028863
=-=-=-=-=-=-=-=-=-=-=-=-=-=-=-=-=-=-=-=-=-=-=-=-=-=-=-=-=-=-=-=
Score for this Scan:
No Hits Found above Threshold
Complete

Read Sequence:ENSMUSG00000029234  transmembrane protein 165 [Source:MarkerSymbol;Acc:MGI:894407](658 nt)
=-=-=-=-=-=-=-=-=-=-=-=-=-=-=-=-=-=-=-=-=-=-=-=-=-=-=-=-=-=-=-=
Performing Scan: mmu-miR-206 vs ENSMUSG00000029234
=-=-=-=-=-=-=-=-=-=-=-=-=-=-=-=-=-=-=-=-=-=-=-=-=-=-=-=-=-=-=-=
Score for this Scan:
No Hits Found above Threshold
Complete

Read Sequence:ENSMUSG00000037656  solute carrier family 20, member 2 [Source:MarkerSymbol;Acc:MGI:97851](1192 nt)
=-=-=-=-=-=-=-=-=-=-=-=-=-=-=-=-=-=-=-=-=-=-=-=-=-=-=-=-=-=-=-=
Performing Scan: mmu-miR-206 vs ENSMUSG00000037656
=-=-=-=-=-=-=-=-=-=-=-=-=-=-=-=-=-=-=-=-=-=-=-=-=-=-=-=-=-=-=-=

   Forward:	Score: 129.000000  Q:2 to 23  R:69 to 92 Align Len (23) (69.57%) (73.91%)

   Query:    3' gGUGUGUGAAG--GAAUGUAAGGU 5'
                 ||||| ||||  |  :| |||||
   Ref:      5' gCACACCCTTCCACACGCCTTCCA 3'

   Energy:  -24.219999 kCal/Mol

Scores for this hit:
>mmu-miR-206	ENSMUSG00000037656	129.00	-24.22	0.00	2 23	69 92	23	69.57%	73.91%

Score for this Scan:
Seq1,Seq2,Tot Score,Tot Energy,Max Score,Max Energy,Strand,Len1,Len2,Positions
>>mmu-miR-206	ENSMUSG00000037656	129.00	-24.22	129.00	-24.22	393	22	1192	 68
Complete

Read Sequence:ENSMUSG00000029471  calcium/calmodulin-dependent protein kinase kinase 2, beta [Source:MarkerSymbol;Acc:MGI:2444812](896 nt)
=-=-=-=-=-=-=-=-=-=-=-=-=-=-=-=-=-=-=-=-=-=-=-=-=-=-=-=-=-=-=-=
Performing Scan: mmu-miR-206 vs ENSMUSG00000029471
=-=-=-=-=-=-=-=-=-=-=-=-=-=-=-=-=-=-=-=-=-=-=-=-=-=-=-=-=-=-=-=
Score for this Scan:
No Hits Found above Threshold
Complete

Read Sequence:ENSMUSG00000075023  gene model 1967, (NCBI) [Source:MarkerSymbol;Acc:MGI:3584519](365 nt)
=-=-=-=-=-=-=-=-=-=-=-=-=-=-=-=-=-=-=-=-=-=-=-=-=-=-=-=-=-=-=-=
Performing Scan: mmu-miR-206 vs ENSMUSG00000075023
=-=-=-=-=-=-=-=-=-=-=-=-=-=-=-=-=-=-=-=-=-=-=-=-=-=-=-=-=-=-=-=
Score for this Scan:
No Hits Found above Threshold
Complete

Read Sequence:ENSMUSG00000044367  solute carrier family 16 (monocarboxylic acid transporters), member 13 [Source:MarkerSymbol;Acc:MGI:1916559](924 nt)
=-=-=-=-=-=-=-=-=-=-=-=-=-=-=-=-=-=-=-=-=-=-=-=-=-=-=-=-=-=-=-=
Performing Scan: mmu-miR-206 vs ENSMUSG00000044367
=-=-=-=-=-=-=-=-=-=-=-=-=-=-=-=-=-=-=-=-=-=-=-=-=-=-=-=-=-=-=-=

   Forward:	Score: 97.000000  Q:6 to 23  R:770 to 791 Align Len (17) (76.47%) (82.35%)

   Query:    3' gguguGUGAAGGAAUGUAAGGU 5'
                     ||||||||  : |||||
   Ref:      5' aagagCACTTCCTGCTCTTCCA 3'

   Energy:  -21.240000 kCal/Mol

Scores for this hit:
>mmu-miR-206	ENSMUSG00000044367	97.00	-21.24	0.00	6 23	770 791	17	76.47%	82.35%

Score for this Scan:
Seq1,Seq2,Tot Score,Tot Energy,Max Score,Max Energy,Strand,Len1,Len2,Positions
>>mmu-miR-206	ENSMUSG00000044367	97.00	-21.24	97.00	-21.24	396	22	924	 769
Complete

Read Sequence:ENSMUSG00000033106  solute carrier family 7, member 6 opposite strand [Source:MarkerSymbol;Acc:MGI:1916951](305 nt)
=-=-=-=-=-=-=-=-=-=-=-=-=-=-=-=-=-=-=-=-=-=-=-=-=-=-=-=-=-=-=-=
Performing Scan: mmu-miR-206 vs ENSMUSG00000033106
=-=-=-=-=-=-=-=-=-=-=-=-=-=-=-=-=-=-=-=-=-=-=-=-=-=-=-=-=-=-=-=
Score for this Scan:
No Hits Found above Threshold
Complete

Read Sequence:ENSMUSG00000022056  a disintegrin and metallopeptidase domain 7 [Source:MarkerSymbol;Acc:MGI:107247](1091 nt)
=-=-=-=-=-=-=-=-=-=-=-=-=-=-=-=-=-=-=-=-=-=-=-=-=-=-=-=-=-=-=-=
Performing Scan: mmu-miR-206 vs ENSMUSG00000022056
=-=-=-=-=-=-=-=-=-=-=-=-=-=-=-=-=-=-=-=-=-=-=-=-=-=-=-=-=-=-=-=
Score for this Scan:
No Hits Found above Threshold
Complete

Read Sequence:ENSMUSG00000027744  stomatin (Epb7.2)-like 3 [Source:MarkerSymbol;Acc:MGI:2388072](850 nt)
=-=-=-=-=-=-=-=-=-=-=-=-=-=-=-=-=-=-=-=-=-=-=-=-=-=-=-=-=-=-=-=
Performing Scan: mmu-miR-206 vs ENSMUSG00000027744
=-=-=-=-=-=-=-=-=-=-=-=-=-=-=-=-=-=-=-=-=-=-=-=-=-=-=-=-=-=-=-=
Score for this Scan:
No Hits Found above Threshold
Complete

Read Sequence:ENSMUSG00000024807  synovial apoptosis inhibitor 1, synoviolin [Source:MarkerSymbol;Acc:MGI:1921376](1052 nt)
=-=-=-=-=-=-=-=-=-=-=-=-=-=-=-=-=-=-=-=-=-=-=-=-=-=-=-=-=-=-=-=
Performing Scan: mmu-miR-206 vs ENSMUSG00000024807
=-=-=-=-=-=-=-=-=-=-=-=-=-=-=-=-=-=-=-=-=-=-=-=-=-=-=-=-=-=-=-=
Score for this Scan:
No Hits Found above Threshold
Complete

Read Sequence:ENSMUSG00000037257  RIKEN cDNA 2310007F21 gene [Source:MarkerSymbol;Acc:MGI:1914189](1607 nt)
=-=-=-=-=-=-=-=-=-=-=-=-=-=-=-=-=-=-=-=-=-=-=-=-=-=-=-=-=-=-=-=
Performing Scan: mmu-miR-206 vs ENSMUSG00000037257
=-=-=-=-=-=-=-=-=-=-=-=-=-=-=-=-=-=-=-=-=-=-=-=-=-=-=-=-=-=-=-=
Score for this Scan:
No Hits Found above Threshold
Complete

Read Sequence:ENSMUSG00000024937  potassium channel, subfamily K, member 7 [Source:MarkerSymbol;Acc:MGI:1341841](277 nt)
=-=-=-=-=-=-=-=-=-=-=-=-=-=-=-=-=-=-=-=-=-=-=-=-=-=-=-=-=-=-=-=
Performing Scan: mmu-miR-206 vs ENSMUSG00000024937
=-=-=-=-=-=-=-=-=-=-=-=-=-=-=-=-=-=-=-=-=-=-=-=-=-=-=-=-=-=-=-=
Score for this Scan:
No Hits Found above Threshold
Complete

Read Sequence:ENSMUSG00000006281  telomerase associated protein 1 [Source:MarkerSymbol;Acc:MGI:109573](106 nt)
=-=-=-=-=-=-=-=-=-=-=-=-=-=-=-=-=-=-=-=-=-=-=-=-=-=-=-=-=-=-=-=
Performing Scan: mmu-miR-206 vs ENSMUSG00000006281
=-=-=-=-=-=-=-=-=-=-=-=-=-=-=-=-=-=-=-=-=-=-=-=-=-=-=-=-=-=-=-=
Score for this Scan:
No Hits Found above Threshold
Complete

Read Sequence:ENSMUSG00000019944  Rho-related BTB domain containing 1 [Source:MarkerSymbol;Acc:MGI:1916538](211 nt)
=-=-=-=-=-=-=-=-=-=-=-=-=-=-=-=-=-=-=-=-=-=-=-=-=-=-=-=-=-=-=-=
Performing Scan: mmu-miR-206 vs ENSMUSG00000019944
=-=-=-=-=-=-=-=-=-=-=-=-=-=-=-=-=-=-=-=-=-=-=-=-=-=-=-=-=-=-=-=
Score for this Scan:
No Hits Found above Threshold
Complete

Read Sequence:ENSMUSG00000035960  apurinic/apyrimidinic endonuclease 1 [Source:MarkerSymbol;Acc:MGI:88042](165 nt)
=-=-=-=-=-=-=-=-=-=-=-=-=-=-=-=-=-=-=-=-=-=-=-=-=-=-=-=-=-=-=-=
Performing Scan: mmu-miR-206 vs ENSMUSG00000035960
=-=-=-=-=-=-=-=-=-=-=-=-=-=-=-=-=-=-=-=-=-=-=-=-=-=-=-=-=-=-=-=
Score for this Scan:
No Hits Found above Threshold
Complete

Read Sequence:ENSMUSG00000020295  hemoglobin, theta 1 [Source:MarkerSymbol;Acc:MGI:2685722](117 nt)
=-=-=-=-=-=-=-=-=-=-=-=-=-=-=-=-=-=-=-=-=-=-=-=-=-=-=-=-=-=-=-=
Performing Scan: mmu-miR-206 vs ENSMUSG00000020295
=-=-=-=-=-=-=-=-=-=-=-=-=-=-=-=-=-=-=-=-=-=-=-=-=-=-=-=-=-=-=-=
Score for this Scan:
No Hits Found above Threshold
Complete

Read Sequence:ENSMUSG00000022900  immunoglobulin-like domain containing receptor 1 [Source:MarkerSymbol;Acc:MGI:2146574](1170 nt)
=-=-=-=-=-=-=-=-=-=-=-=-=-=-=-=-=-=-=-=-=-=-=-=-=-=-=-=-=-=-=-=
Performing Scan: mmu-miR-206 vs ENSMUSG00000022900
=-=-=-=-=-=-=-=-=-=-=-=-=-=-=-=-=-=-=-=-=-=-=-=-=-=-=-=-=-=-=-=

   Forward:	Score: 142.000000  Q:1 to 22  R:447 to 472 Align Len (26) (65.38%) (69.23%)

   Query:    3' GGUGUGUGA----AGGA-AUGUAAGGu 5'
                || ||| ||    ||||  :|||||| 
   Ref:      5' CCCCAC-CTGTGGTCCTGAGCATTCCt 3'

   Energy:  -21.160000 kCal/Mol

Scores for this hit:
>mmu-miR-206	ENSMUSG00000022900	142.00	-21.16	0.00	1 22	447 472	26	65.38%	69.23%


   Forward:	Score: 132.000000  Q:1 to 22  R:11 to 40 Align Len (29) (62.07%) (72.41%)

   Query:    3' GGUGUG-UGAAGGA------AUGUA-AGGu 5'
                |||:|| :||||:|      ||||| ||| 
   Ref:      5' CCATACTGCTTCTTGGATCATACATGTCCt 3'

   Energy:  -21.080000 kCal/Mol

Scores for this hit:
>mmu-miR-206	ENSMUSG00000022900	132.00	-21.08	0.00	1 22	11 40	29	62.07%	72.41%

Score for this Scan:
Seq1,Seq2,Tot Score,Tot Energy,Max Score,Max Energy,Strand,Len1,Len2,Positions
>>mmu-miR-206	ENSMUSG00000022900	274.00	-42.24	142.00	-21.16	407	22	1170	 446 10
Complete

Read Sequence:ENSMUSG00000022111  ubiquitin carboxyl-terminal esterase L3 (ubiquitin thiolesterase) [Source:MarkerSymbol;Acc:MGI:1355274](536 nt)
=-=-=-=-=-=-=-=-=-=-=-=-=-=-=-=-=-=-=-=-=-=-=-=-=-=-=-=-=-=-=-=
Performing Scan: mmu-miR-206 vs ENSMUSG00000022111
=-=-=-=-=-=-=-=-=-=-=-=-=-=-=-=-=-=-=-=-=-=-=-=-=-=-=-=-=-=-=-=
Score for this Scan:
No Hits Found above Threshold
Complete

Read Sequence:ENSMUSG00000020532  acetyl-Coenzyme A carboxylase alpha [Source:MarkerSymbol;Acc:MGI:108451](1968 nt)
=-=-=-=-=-=-=-=-=-=-=-=-=-=-=-=-=-=-=-=-=-=-=-=-=-=-=-=-=-=-=-=
Performing Scan: mmu-miR-206 vs ENSMUSG00000020532
=-=-=-=-=-=-=-=-=-=-=-=-=-=-=-=-=-=-=-=-=-=-=-=-=-=-=-=-=-=-=-=
Score for this Scan:
No Hits Found above Threshold
Complete

Read Sequence:ENSMUSG00000019960  dual specificity phosphatase 6 [Source:MarkerSymbol;Acc:MGI:1914853](1185 nt)
=-=-=-=-=-=-=-=-=-=-=-=-=-=-=-=-=-=-=-=-=-=-=-=-=-=-=-=-=-=-=-=
Performing Scan: mmu-miR-206 vs ENSMUSG00000019960
=-=-=-=-=-=-=-=-=-=-=-=-=-=-=-=-=-=-=-=-=-=-=-=-=-=-=-=-=-=-=-=
Score for this Scan:
No Hits Found above Threshold
Complete

Read Sequence:ENSMUSG00000028381  UDP-glucose ceramide glucosyltransferase [Source:MarkerSymbol;Acc:MGI:1332243](2440 nt)
=-=-=-=-=-=-=-=-=-=-=-=-=-=-=-=-=-=-=-=-=-=-=-=-=-=-=-=-=-=-=-=
Performing Scan: mmu-miR-206 vs ENSMUSG00000028381
=-=-=-=-=-=-=-=-=-=-=-=-=-=-=-=-=-=-=-=-=-=-=-=-=-=-=-=-=-=-=-=
Score for this Scan:
No Hits Found above Threshold
Complete

Read Sequence:ENSMUSG00000002985  apolipoprotein E [Source:MarkerSymbol;Acc:MGI:88057](107 nt)
=-=-=-=-=-=-=-=-=-=-=-=-=-=-=-=-=-=-=-=-=-=-=-=-=-=-=-=-=-=-=-=
Performing Scan: mmu-miR-206 vs ENSMUSG00000002985
=-=-=-=-=-=-=-=-=-=-=-=-=-=-=-=-=-=-=-=-=-=-=-=-=-=-=-=-=-=-=-=
Score for this Scan:
No Hits Found above Threshold
Complete

Read Sequence:ENSMUSG00000018666  chromobox homolog 1 (Drosophila HP1 beta) [Source:MarkerSymbol;Acc:MGI:105369](417 nt)
=-=-=-=-=-=-=-=-=-=-=-=-=-=-=-=-=-=-=-=-=-=-=-=-=-=-=-=-=-=-=-=
Performing Scan: mmu-miR-206 vs ENSMUSG00000018666
=-=-=-=-=-=-=-=-=-=-=-=-=-=-=-=-=-=-=-=-=-=-=-=-=-=-=-=-=-=-=-=
Score for this Scan:
No Hits Found above Threshold
Complete

Read Sequence:ENSMUSG00000038187  BTB (POZ) domain containing 10 [Source:MarkerSymbol;Acc:MGI:1916065](785 nt)
=-=-=-=-=-=-=-=-=-=-=-=-=-=-=-=-=-=-=-=-=-=-=-=-=-=-=-=-=-=-=-=
Performing Scan: mmu-miR-206 vs ENSMUSG00000038187
=-=-=-=-=-=-=-=-=-=-=-=-=-=-=-=-=-=-=-=-=-=-=-=-=-=-=-=-=-=-=-=
Score for this Scan:
No Hits Found above Threshold
Complete

Read Sequence:ENSMUSG00000023068  Nogo-B receptor precursor (NgBR) (Nuclear undecaprenyl pyrophosphate synthase 1 homolog). [Source:Uniprot/SWISSPROT;Acc:Q99LJ8](195 nt)
=-=-=-=-=-=-=-=-=-=-=-=-=-=-=-=-=-=-=-=-=-=-=-=-=-=-=-=-=-=-=-=
Performing Scan: mmu-miR-206 vs ENSMUSG00000023068
=-=-=-=-=-=-=-=-=-=-=-=-=-=-=-=-=-=-=-=-=-=-=-=-=-=-=-=-=-=-=-=
Score for this Scan:
No Hits Found above Threshold
Complete

Read Sequence:ENSMUSG00000040225  BAT2 domain containing 1 [Source:MarkerSymbol;Acc:MGI:1913754](513 nt)
=-=-=-=-=-=-=-=-=-=-=-=-=-=-=-=-=-=-=-=-=-=-=-=-=-=-=-=-=-=-=-=
Performing Scan: mmu-miR-206 vs ENSMUSG00000040225
=-=-=-=-=-=-=-=-=-=-=-=-=-=-=-=-=-=-=-=-=-=-=-=-=-=-=-=-=-=-=-=
Score for this Scan:
No Hits Found above Threshold
Complete

Read Sequence:ENSMUSG00000000088  cytochrome c oxidase, subunit Va [Source:MarkerSymbol;Acc:MGI:88474](153 nt)
=-=-=-=-=-=-=-=-=-=-=-=-=-=-=-=-=-=-=-=-=-=-=-=-=-=-=-=-=-=-=-=
Performing Scan: mmu-miR-206 vs ENSMUSG00000000088
=-=-=-=-=-=-=-=-=-=-=-=-=-=-=-=-=-=-=-=-=-=-=-=-=-=-=-=-=-=-=-=
Score for this Scan:
No Hits Found above Threshold
Complete

Read Sequence:ENSMUSG00000032062  RIKEN cDNA 2310030G06 gene [Source:MarkerSymbol;Acc:MGI:1914202](810 nt)
=-=-=-=-=-=-=-=-=-=-=-=-=-=-=-=-=-=-=-=-=-=-=-=-=-=-=-=-=-=-=-=
Performing Scan: mmu-miR-206 vs ENSMUSG00000032062
=-=-=-=-=-=-=-=-=-=-=-=-=-=-=-=-=-=-=-=-=-=-=-=-=-=-=-=-=-=-=-=
Score for this Scan:
No Hits Found above Threshold
Complete

Read Sequence:ENSMUSG00000021880  ribonuclease, RNase A family, 6 [Source:MarkerSymbol;Acc:MGI:1925666](410 nt)
=-=-=-=-=-=-=-=-=-=-=-=-=-=-=-=-=-=-=-=-=-=-=-=-=-=-=-=-=-=-=-=
Performing Scan: mmu-miR-206 vs ENSMUSG00000021880
=-=-=-=-=-=-=-=-=-=-=-=-=-=-=-=-=-=-=-=-=-=-=-=-=-=-=-=-=-=-=-=
Score for this Scan:
No Hits Found above Threshold
Complete

Read Sequence:ENSMUSG00000032359  cathepsin H [Source:MarkerSymbol;Acc:MGI:107285](332 nt)
=-=-=-=-=-=-=-=-=-=-=-=-=-=-=-=-=-=-=-=-=-=-=-=-=-=-=-=-=-=-=-=
Performing Scan: mmu-miR-206 vs ENSMUSG00000032359
=-=-=-=-=-=-=-=-=-=-=-=-=-=-=-=-=-=-=-=-=-=-=-=-=-=-=-=-=-=-=-=
Score for this Scan:
No Hits Found above Threshold
Complete

Read Sequence:ENSMUSG00000044933  somatostatin receptor 3 [Source:MarkerSymbol;Acc:MGI:98329](2244 nt)
=-=-=-=-=-=-=-=-=-=-=-=-=-=-=-=-=-=-=-=-=-=-=-=-=-=-=-=-=-=-=-=
Performing Scan: mmu-miR-206 vs ENSMUSG00000044933
=-=-=-=-=-=-=-=-=-=-=-=-=-=-=-=-=-=-=-=-=-=-=-=-=-=-=-=-=-=-=-=
Score for this Scan:
No Hits Found above Threshold
Complete

Read Sequence:ENSMUSG00000021666  G elongation factor, mitochondrial 2 [Source:MarkerSymbol;Acc:MGI:2444783](726 nt)
=-=-=-=-=-=-=-=-=-=-=-=-=-=-=-=-=-=-=-=-=-=-=-=-=-=-=-=-=-=-=-=
Performing Scan: mmu-miR-206 vs ENSMUSG00000021666
=-=-=-=-=-=-=-=-=-=-=-=-=-=-=-=-=-=-=-=-=-=-=-=-=-=-=-=-=-=-=-=
Score for this Scan:
No Hits Found above Threshold
Complete

Read Sequence:ENSMUSG00000056617  RIKEN cDNA 4931429L15 gene [Source:MarkerSymbol;Acc:MGI:1921611](330 nt)
=-=-=-=-=-=-=-=-=-=-=-=-=-=-=-=-=-=-=-=-=-=-=-=-=-=-=-=-=-=-=-=
Performing Scan: mmu-miR-206 vs ENSMUSG00000056617
=-=-=-=-=-=-=-=-=-=-=-=-=-=-=-=-=-=-=-=-=-=-=-=-=-=-=-=-=-=-=-=
Score for this Scan:
No Hits Found above Threshold
Complete

Read Sequence:ENSMUSG00000024650  solute carrier family 22 (organic anion transporter), member 6 [Source:MarkerSymbol;Acc:MGI:892001](2088 nt)
=-=-=-=-=-=-=-=-=-=-=-=-=-=-=-=-=-=-=-=-=-=-=-=-=-=-=-=-=-=-=-=
Performing Scan: mmu-miR-206 vs ENSMUSG00000024650
=-=-=-=-=-=-=-=-=-=-=-=-=-=-=-=-=-=-=-=-=-=-=-=-=-=-=-=-=-=-=-=
Score for this Scan:
No Hits Found above Threshold
Complete

Read Sequence:ENSMUSG00000018446  complement component 1, q subcomponent binding protein [Source:MarkerSymbol;Acc:MGI:1194505](288 nt)
=-=-=-=-=-=-=-=-=-=-=-=-=-=-=-=-=-=-=-=-=-=-=-=-=-=-=-=-=-=-=-=
Performing Scan: mmu-miR-206 vs ENSMUSG00000018446
=-=-=-=-=-=-=-=-=-=-=-=-=-=-=-=-=-=-=-=-=-=-=-=-=-=-=-=-=-=-=-=
Score for this Scan:
No Hits Found above Threshold
Complete

Read Sequence:ENSMUSG00000030909  ankyrin repeat and sterile alpha motif domain containing 4B [Source:MarkerSymbol;Acc:MGI:1919324](695 nt)
=-=-=-=-=-=-=-=-=-=-=-=-=-=-=-=-=-=-=-=-=-=-=-=-=-=-=-=-=-=-=-=
Performing Scan: mmu-miR-206 vs ENSMUSG00000030909
=-=-=-=-=-=-=-=-=-=-=-=-=-=-=-=-=-=-=-=-=-=-=-=-=-=-=-=-=-=-=-=
Score for this Scan:
No Hits Found above Threshold
Complete

Read Sequence:ENSMUSG00000021823  vinculin [Source:MarkerSymbol;Acc:MGI:98927](1943 nt)
=-=-=-=-=-=-=-=-=-=-=-=-=-=-=-=-=-=-=-=-=-=-=-=-=-=-=-=-=-=-=-=
Performing Scan: mmu-miR-206 vs ENSMUSG00000021823
=-=-=-=-=-=-=-=-=-=-=-=-=-=-=-=-=-=-=-=-=-=-=-=-=-=-=-=-=-=-=-=
Score for this Scan:
No Hits Found above Threshold
Complete

Read Sequence:ENSMUSG00000029478  nuclear receptor co-repressor 2 [Source:MarkerSymbol;Acc:MGI:1337080](1008 nt)
=-=-=-=-=-=-=-=-=-=-=-=-=-=-=-=-=-=-=-=-=-=-=-=-=-=-=-=-=-=-=-=
Performing Scan: mmu-miR-206 vs ENSMUSG00000029478
=-=-=-=-=-=-=-=-=-=-=-=-=-=-=-=-=-=-=-=-=-=-=-=-=-=-=-=-=-=-=-=
Score for this Scan:
No Hits Found above Threshold
Complete

Read Sequence:ENSMUSG00000028280  gamma-aminobutyric acid (GABA-C) receptor, subunit rho 1 [Source:MarkerSymbol;Acc:MGI:95625](710 nt)
=-=-=-=-=-=-=-=-=-=-=-=-=-=-=-=-=-=-=-=-=-=-=-=-=-=-=-=-=-=-=-=
Performing Scan: mmu-miR-206 vs ENSMUSG00000028280
=-=-=-=-=-=-=-=-=-=-=-=-=-=-=-=-=-=-=-=-=-=-=-=-=-=-=-=-=-=-=-=
Score for this Scan:
No Hits Found above Threshold
Complete

Read Sequence:ENSMUSG00000022878  adiponectin, C1Q and collagen domain containing [Source:MarkerSymbol;Acc:MGI:106675](374 nt)
=-=-=-=-=-=-=-=-=-=-=-=-=-=-=-=-=-=-=-=-=-=-=-=-=-=-=-=-=-=-=-=
Performing Scan: mmu-miR-206 vs ENSMUSG00000022878
=-=-=-=-=-=-=-=-=-=-=-=-=-=-=-=-=-=-=-=-=-=-=-=-=-=-=-=-=-=-=-=
Score for this Scan:
No Hits Found above Threshold
Complete

Read Sequence:ENSMUSG00000031024  suppression of tumorigenicity 5 [Source:MarkerSymbol;Acc:MGI:108517](726 nt)
=-=-=-=-=-=-=-=-=-=-=-=-=-=-=-=-=-=-=-=-=-=-=-=-=-=-=-=-=-=-=-=
Performing Scan: mmu-miR-206 vs ENSMUSG00000031024
=-=-=-=-=-=-=-=-=-=-=-=-=-=-=-=-=-=-=-=-=-=-=-=-=-=-=-=-=-=-=-=

   Forward:	Score: 145.000000  Q:1 to 23  R:112 to 141 Align Len (30) (66.67%) (70.00%)

   Query:    3' GGU-GUGUGAA---GGAA----UGUAAGGU 5'
                ||| | |||||   ||||    |:||||||
   Ref:      5' CCAGCCCACTTCTGCCTTCACCATATTCCA 3'

   Energy:  -21.700001 kCal/Mol

Scores for this hit:
>mmu-miR-206	ENSMUSG00000031024	145.00	-21.70	0.00	1 23	112 141	30	66.67%	70.00%


   Forward:	Score: 107.000000  Q:1 to 23  R:566 to 598 Align Len (33) (54.55%) (57.58%)

   Query:    3' GGUGUGUGA---------AGGA--AUGUAAGGU 5'
                ||| :||||         ||||  | | |||||
   Ref:      5' CCAGGCACTTGGGCCTGGTCCTTGTTCCTTCCA 3'

   Energy:  -23.709999 kCal/Mol

Scores for this hit:
>mmu-miR-206	ENSMUSG00000031024	107.00	-23.71	0.00	1 23	566 598	33	54.55%	57.58%

Score for this Scan:
Seq1,Seq2,Tot Score,Tot Energy,Max Score,Max Energy,Strand,Len1,Len2,Positions
>>mmu-miR-206	ENSMUSG00000031024	252.00	-45.41	145.00	-23.71	431	22	726	 111 565
Complete

Read Sequence:ENSMUSG00000008438  a disintegrin and metallopeptidase domain 21 [Source:MarkerSymbol;Acc:MGI:1861229](213 nt)
=-=-=-=-=-=-=-=-=-=-=-=-=-=-=-=-=-=-=-=-=-=-=-=-=-=-=-=-=-=-=-=
Performing Scan: mmu-miR-206 vs ENSMUSG00000008438
=-=-=-=-=-=-=-=-=-=-=-=-=-=-=-=-=-=-=-=-=-=-=-=-=-=-=-=-=-=-=-=
Score for this Scan:
No Hits Found above Threshold
Complete

Read Sequence:ENSMUSG00000039994  timeless homolog (Drosophila) [Source:MarkerSymbol;Acc:MGI:1321393](679 nt)
=-=-=-=-=-=-=-=-=-=-=-=-=-=-=-=-=-=-=-=-=-=-=-=-=-=-=-=-=-=-=-=
Performing Scan: mmu-miR-206 vs ENSMUSG00000039994
=-=-=-=-=-=-=-=-=-=-=-=-=-=-=-=-=-=-=-=-=-=-=-=-=-=-=-=-=-=-=-=
Score for this Scan:
No Hits Found above Threshold
Complete

Read Sequence:ENSMUSG00000020847  rabphilin 3A-like (without C2 domains) [Source:MarkerSymbol;Acc:MGI:1923492](43 nt)
=-=-=-=-=-=-=-=-=-=-=-=-=-=-=-=-=-=-=-=-=-=-=-=-=-=-=-=-=-=-=-=
Performing Scan: mmu-miR-206 vs ENSMUSG00000020847
=-=-=-=-=-=-=-=-=-=-=-=-=-=-=-=-=-=-=-=-=-=-=-=-=-=-=-=-=-=-=-=
Score for this Scan:
No Hits Found above Threshold
Complete

Read Sequence:ENSMUSG00000019489  CD70 antigen [Source:MarkerSymbol;Acc:MGI:1195273](78 nt)
=-=-=-=-=-=-=-=-=-=-=-=-=-=-=-=-=-=-=-=-=-=-=-=-=-=-=-=-=-=-=-=
Performing Scan: mmu-miR-206 vs ENSMUSG00000019489
=-=-=-=-=-=-=-=-=-=-=-=-=-=-=-=-=-=-=-=-=-=-=-=-=-=-=-=-=-=-=-=
Score for this Scan:
No Hits Found above Threshold
Complete

Read Sequence:ENSMUSG00000025728  phosphatidylinositol glycan anchor biosynthesis, class Q [Source:MarkerSymbol;Acc:MGI:1333114](1179 nt)
=-=-=-=-=-=-=-=-=-=-=-=-=-=-=-=-=-=-=-=-=-=-=-=-=-=-=-=-=-=-=-=
Performing Scan: mmu-miR-206 vs ENSMUSG00000025728
=-=-=-=-=-=-=-=-=-=-=-=-=-=-=-=-=-=-=-=-=-=-=-=-=-=-=-=-=-=-=-=
Score for this Scan:
No Hits Found above Threshold
Complete

Read Sequence:ENSMUSG00000040123  RIKEN cDNA 9830124H08 gene [Source:MarkerSymbol;Acc:MGI:3041170](1054 nt)
=-=-=-=-=-=-=-=-=-=-=-=-=-=-=-=-=-=-=-=-=-=-=-=-=-=-=-=-=-=-=-=
Performing Scan: mmu-miR-206 vs ENSMUSG00000040123
=-=-=-=-=-=-=-=-=-=-=-=-=-=-=-=-=-=-=-=-=-=-=-=-=-=-=-=-=-=-=-=
Score for this Scan:
No Hits Found above Threshold
Complete

Read Sequence:ENSMUSG00000033595  leucine-rich repeat LGI family, member 3 [Source:MarkerSymbol;Acc:MGI:2182619](1289 nt)
=-=-=-=-=-=-=-=-=-=-=-=-=-=-=-=-=-=-=-=-=-=-=-=-=-=-=-=-=-=-=-=
Performing Scan: mmu-miR-206 vs ENSMUSG00000033595
=-=-=-=-=-=-=-=-=-=-=-=-=-=-=-=-=-=-=-=-=-=-=-=-=-=-=-=-=-=-=-=

   Forward:	Score: 86.000000  Q:2 to 23  R:122 to 155 Align Len (33) (48.48%) (51.52%)

   Query:    3' gGUGUGUG-------A--AGGA---AUGUAAGGU 5'
                 ||:||||       |   |||    |||  |||
   Ref:      5' aCATACACAAAGAAGTGGGCCTGGGCACACACCA 3'

   Energy:  -20.070000 kCal/Mol

Scores for this hit:
>mmu-miR-206	ENSMUSG00000033595	86.00	-20.07	0.00	2 23	122 155	33	48.48%	51.52%

Score for this Scan:
Seq1,Seq2,Tot Score,Tot Energy,Max Score,Max Energy,Strand,Len1,Len2,Positions
>>mmu-miR-206	ENSMUSG00000033595	86.00	-20.07	86.00	-20.07	438	22	1289	 121
Complete

Read Sequence:ENSMUSG00000006395  hydroxypyruvate isomerase homolog (E. coli) [Source:MarkerSymbol;Acc:MGI:1915430](87 nt)
=-=-=-=-=-=-=-=-=-=-=-=-=-=-=-=-=-=-=-=-=-=-=-=-=-=-=-=-=-=-=-=
Performing Scan: mmu-miR-206 vs ENSMUSG00000006395
=-=-=-=-=-=-=-=-=-=-=-=-=-=-=-=-=-=-=-=-=-=-=-=-=-=-=-=-=-=-=-=
Score for this Scan:
No Hits Found above Threshold
Complete

Read Sequence:ENSMUSG00000024474  IK cytokine [Source:MarkerSymbol;Acc:MGI:1345142](201 nt)
=-=-=-=-=-=-=-=-=-=-=-=-=-=-=-=-=-=-=-=-=-=-=-=-=-=-=-=-=-=-=-=
Performing Scan: mmu-miR-206 vs ENSMUSG00000024474
=-=-=-=-=-=-=-=-=-=-=-=-=-=-=-=-=-=-=-=-=-=-=-=-=-=-=-=-=-=-=-=
Score for this Scan:
No Hits Found above Threshold
Complete

Read Sequence:ENSMUSG00000074781  ubiquitin-conjugating enzyme E2N (Ube2n), mRNA [Source:RefSeq_dna;Acc:NM_080560](209 nt)
=-=-=-=-=-=-=-=-=-=-=-=-=-=-=-=-=-=-=-=-=-=-=-=-=-=-=-=-=-=-=-=
Performing Scan: mmu-miR-206 vs ENSMUSG00000074781
=-=-=-=-=-=-=-=-=-=-=-=-=-=-=-=-=-=-=-=-=-=-=-=-=-=-=-=-=-=-=-=
Score for this Scan:
No Hits Found above Threshold
Complete

Read Sequence:ENSMUSG00000024019  ring finger protein 8 [Source:MarkerSymbol;Acc:MGI:1929069](1064 nt)
=-=-=-=-=-=-=-=-=-=-=-=-=-=-=-=-=-=-=-=-=-=-=-=-=-=-=-=-=-=-=-=
Performing Scan: mmu-miR-206 vs ENSMUSG00000024019
=-=-=-=-=-=-=-=-=-=-=-=-=-=-=-=-=-=-=-=-=-=-=-=-=-=-=-=-=-=-=-=
Score for this Scan:
No Hits Found above Threshold
Complete

Read Sequence:ENSMUSG00000013236  protein tyrosine phosphatase, receptor type, S [Source:MarkerSymbol;Acc:MGI:97815](893 nt)
=-=-=-=-=-=-=-=-=-=-=-=-=-=-=-=-=-=-=-=-=-=-=-=-=-=-=-=-=-=-=-=
Performing Scan: mmu-miR-206 vs ENSMUSG00000013236
=-=-=-=-=-=-=-=-=-=-=-=-=-=-=-=-=-=-=-=-=-=-=-=-=-=-=-=-=-=-=-=

   Forward:	Score: 138.000000  Q:2 to 22  R:108 to 131 Align Len (22) (68.18%) (77.27%)

   Query:    3' gGUGUGUGAAGGAA--UGUAAGGu 5'
                 || :|:|| ||||   |||||| 
   Ref:      5' aCAGGCGCTGCCTTCCTCATTCCc 3'

   Energy:  -22.330000 kCal/Mol

Scores for this hit:
>mmu-miR-206	ENSMUSG00000013236	138.00	-22.33	0.00	2 22	108 131	22	68.18%	77.27%

Score for this Scan:
Seq1,Seq2,Tot Score,Tot Energy,Max Score,Max Energy,Strand,Len1,Len2,Positions
>>mmu-miR-206	ENSMUSG00000013236	138.00	-22.33	138.00	-22.33	443	22	893	 107
Complete

Read Sequence:ENSMUSG00000051379  fibronectin leucine rich transmembrane protein 3 [Source:MarkerSymbol;Acc:MGI:1918686](479 nt)
=-=-=-=-=-=-=-=-=-=-=-=-=-=-=-=-=-=-=-=-=-=-=-=-=-=-=-=-=-=-=-=
Performing Scan: mmu-miR-206 vs ENSMUSG00000051379
=-=-=-=-=-=-=-=-=-=-=-=-=-=-=-=-=-=-=-=-=-=-=-=-=-=-=-=-=-=-=-=
Score for this Scan:
No Hits Found above Threshold
Complete

Read Sequence:ENSMUSG00000020383  interleukin 13 [Source:MarkerSymbol;Acc:MGI:96541](741 nt)
=-=-=-=-=-=-=-=-=-=-=-=-=-=-=-=-=-=-=-=-=-=-=-=-=-=-=-=-=-=-=-=
Performing Scan: mmu-miR-206 vs ENSMUSG00000020383
=-=-=-=-=-=-=-=-=-=-=-=-=-=-=-=-=-=-=-=-=-=-=-=-=-=-=-=-=-=-=-=
Score for this Scan:
No Hits Found above Threshold
Complete

Read Sequence:ENSMUSG00000057789  BCL2-antagonist/killer 1 [Source:MarkerSymbol;Acc:MGI:1097161](1311 nt)
=-=-=-=-=-=-=-=-=-=-=-=-=-=-=-=-=-=-=-=-=-=-=-=-=-=-=-=-=-=-=-=
Performing Scan: mmu-miR-206 vs ENSMUSG00000057789
=-=-=-=-=-=-=-=-=-=-=-=-=-=-=-=-=-=-=-=-=-=-=-=-=-=-=-=-=-=-=-=
Score for this Scan:
No Hits Found above Threshold
Complete

Read Sequence:ENSMUSG00000031969  acyl-Coenzyme A dehydrogenase family, member 8 [Source:MarkerSymbol;Acc:MGI:1914198](1573 nt)
=-=-=-=-=-=-=-=-=-=-=-=-=-=-=-=-=-=-=-=-=-=-=-=-=-=-=-=-=-=-=-=
Performing Scan: mmu-miR-206 vs ENSMUSG00000031969
=-=-=-=-=-=-=-=-=-=-=-=-=-=-=-=-=-=-=-=-=-=-=-=-=-=-=-=-=-=-=-=

   Forward:	Score: 127.000000  Q:1 to 21  R:219 to 242 Align Len (22) (72.73%) (81.82%)

   Query:    3' GGUGUGUGAAGGAA--UGUAAGgu 5'
                |::|||||| ||||   |||||  
   Ref:      5' CTGCACACTGCCTTCCTCATTCtg 3'

   Energy:  -21.780001 kCal/Mol

Scores for this hit:
>mmu-miR-206	ENSMUSG00000031969	127.00	-21.78	0.00	1 21	219 242	22	72.73%	81.82%

Score for this Scan:
Seq1,Seq2,Tot Score,Tot Energy,Max Score,Max Energy,Strand,Len1,Len2,Positions
>>mmu-miR-206	ENSMUSG00000031969	127.00	-21.78	127.00	-21.78	447	22	1573	 218
Complete

Read Sequence:ENSMUSG00000027173  DEP domain containing 7 [Source:MarkerSymbol;Acc:MGI:2139258](141 nt)
=-=-=-=-=-=-=-=-=-=-=-=-=-=-=-=-=-=-=-=-=-=-=-=-=-=-=-=-=-=-=-=
Performing Scan: mmu-miR-206 vs ENSMUSG00000027173
=-=-=-=-=-=-=-=-=-=-=-=-=-=-=-=-=-=-=-=-=-=-=-=-=-=-=-=-=-=-=-=
Score for this Scan:
No Hits Found above Threshold
Complete

Read Sequence:ENSMUSG00000036435  exocyst complex component 1 [Source:MarkerSymbol;Acc:MGI:2445020](516 nt)
=-=-=-=-=-=-=-=-=-=-=-=-=-=-=-=-=-=-=-=-=-=-=-=-=-=-=-=-=-=-=-=
Performing Scan: mmu-miR-206 vs ENSMUSG00000036435
=-=-=-=-=-=-=-=-=-=-=-=-=-=-=-=-=-=-=-=-=-=-=-=-=-=-=-=-=-=-=-=
Score for this Scan:
No Hits Found above Threshold
Complete

Read Sequence:ENSMUSG00000063277  RIKEN cDNA 2610042L04 gene [Source:MarkerSymbol;Acc:MGI:1914305](1130 nt)
=-=-=-=-=-=-=-=-=-=-=-=-=-=-=-=-=-=-=-=-=-=-=-=-=-=-=-=-=-=-=-=
Performing Scan: mmu-miR-206 vs ENSMUSG00000063277
=-=-=-=-=-=-=-=-=-=-=-=-=-=-=-=-=-=-=-=-=-=-=-=-=-=-=-=-=-=-=-=
Score for this Scan:
No Hits Found above Threshold
Complete

Read Sequence:ENSMUSG00000020707  ring finger protein 135 [Source:MarkerSymbol;Acc:MGI:1919206](660 nt)
=-=-=-=-=-=-=-=-=-=-=-=-=-=-=-=-=-=-=-=-=-=-=-=-=-=-=-=-=-=-=-=
Performing Scan: mmu-miR-206 vs ENSMUSG00000020707
=-=-=-=-=-=-=-=-=-=-=-=-=-=-=-=-=-=-=-=-=-=-=-=-=-=-=-=-=-=-=-=
Score for this Scan:
No Hits Found above Threshold
Complete

Read Sequence:ENSMUSG00000039934  RIKEN cDNA A530088I07 gene [Source:MarkerSymbol;Acc:MGI:2442259](2701 nt)
=-=-=-=-=-=-=-=-=-=-=-=-=-=-=-=-=-=-=-=-=-=-=-=-=-=-=-=-=-=-=-=
Performing Scan: mmu-miR-206 vs ENSMUSG00000039934
=-=-=-=-=-=-=-=-=-=-=-=-=-=-=-=-=-=-=-=-=-=-=-=-=-=-=-=-=-=-=-=
Score for this Scan:
No Hits Found above Threshold
Complete

Read Sequence:ENSMUSG00000020612  protein kinase, cAMP dependent regulatory, type I, alpha [Source:MarkerSymbol;Acc:MGI:104878](2046 nt)
=-=-=-=-=-=-=-=-=-=-=-=-=-=-=-=-=-=-=-=-=-=-=-=-=-=-=-=-=-=-=-=
Performing Scan: mmu-miR-206 vs ENSMUSG00000020612
=-=-=-=-=-=-=-=-=-=-=-=-=-=-=-=-=-=-=-=-=-=-=-=-=-=-=-=-=-=-=-=

   Forward:	Score: 106.000000  Q:2 to 23  R:1685 to 1707 Align Len (22) (68.18%) (81.82%)

   Query:    3' gGUGUGUGAAGGAAUGU-AAGGU 5'
                 ||| ::|||:|| | | |||||
   Ref:      5' aCACCTGCTTTCTAAGAGTTCCA 3'

   Energy:  -20.830000 kCal/Mol

Scores for this hit:
>mmu-miR-206	ENSMUSG00000020612	106.00	-20.83	0.00	2 23	1685 1707	22	68.18%	81.82%

Score for this Scan:
Seq1,Seq2,Tot Score,Tot Energy,Max Score,Max Energy,Strand,Len1,Len2,Positions
>>mmu-miR-206	ENSMUSG00000020612	106.00	-20.83	106.00	-20.83	453	22	2046	 1684
Complete

Read Sequence:ENSMUSG00000020839  transmembrane and immunoglobulin domain containing 1 [Source:MarkerSymbol;Acc:MGI:1913851](810 nt)
=-=-=-=-=-=-=-=-=-=-=-=-=-=-=-=-=-=-=-=-=-=-=-=-=-=-=-=-=-=-=-=
Performing Scan: mmu-miR-206 vs ENSMUSG00000020839
=-=-=-=-=-=-=-=-=-=-=-=-=-=-=-=-=-=-=-=-=-=-=-=-=-=-=-=-=-=-=-=
Score for this Scan:
No Hits Found above Threshold
Complete

Read Sequence:ENSMUSG00000049252  low density lipoprotein-related protein 1B (deleted in tumors) [Source:MarkerSymbol;Acc:MGI:2151136](161 nt)
=-=-=-=-=-=-=-=-=-=-=-=-=-=-=-=-=-=-=-=-=-=-=-=-=-=-=-=-=-=-=-=
Performing Scan: mmu-miR-206 vs ENSMUSG00000049252
=-=-=-=-=-=-=-=-=-=-=-=-=-=-=-=-=-=-=-=-=-=-=-=-=-=-=-=-=-=-=-=
Score for this Scan:
No Hits Found above Threshold
Complete

Read Sequence:ENSMUSG00000071937  a disintegrin and metallopeptidase domain 25 (testase 2) [Source:MarkerSymbol;Acc:MGI:1345157](195 nt)
=-=-=-=-=-=-=-=-=-=-=-=-=-=-=-=-=-=-=-=-=-=-=-=-=-=-=-=-=-=-=-=
Performing Scan: mmu-miR-206 vs ENSMUSG00000071937
=-=-=-=-=-=-=-=-=-=-=-=-=-=-=-=-=-=-=-=-=-=-=-=-=-=-=-=-=-=-=-=
Score for this Scan:
No Hits Found above Threshold
Complete

Read Sequence:ENSMUSG00000056271  lectin, mannose-binding 1 like [Source:MarkerSymbol;Acc:MGI:2667537](67 nt)
=-=-=-=-=-=-=-=-=-=-=-=-=-=-=-=-=-=-=-=-=-=-=-=-=-=-=-=-=-=-=-=
Performing Scan: mmu-miR-206 vs ENSMUSG00000056271
=-=-=-=-=-=-=-=-=-=-=-=-=-=-=-=-=-=-=-=-=-=-=-=-=-=-=-=-=-=-=-=
Score for this Scan:
No Hits Found above Threshold
Complete

Read Sequence:ENSMUSG00000026205  solute carrier family 23 (nucleobase transporters), member 3 [Source:MarkerSymbol;Acc:MGI:104516](514 nt)
=-=-=-=-=-=-=-=-=-=-=-=-=-=-=-=-=-=-=-=-=-=-=-=-=-=-=-=-=-=-=-=
Performing Scan: mmu-miR-206 vs ENSMUSG00000026205
=-=-=-=-=-=-=-=-=-=-=-=-=-=-=-=-=-=-=-=-=-=-=-=-=-=-=-=-=-=-=-=
Score for this Scan:
No Hits Found above Threshold
Complete

Read Sequence:ENSMUSG00000031012  calcium/calmodulin-dependent serine protein kinase (MAGUK family) [Source:MarkerSymbol;Acc:MGI:1309489](1124 nt)
=-=-=-=-=-=-=-=-=-=-=-=-=-=-=-=-=-=-=-=-=-=-=-=-=-=-=-=-=-=-=-=
Performing Scan: mmu-miR-206 vs ENSMUSG00000031012
=-=-=-=-=-=-=-=-=-=-=-=-=-=-=-=-=-=-=-=-=-=-=-=-=-=-=-=-=-=-=-=

   Forward:	Score: 135.000000  Q:1 to 22  R:769 to 791 Align Len (22) (68.18%) (90.91%)

   Query:    3' GGUGUGUG-AAGGAAUGUAAGGu 5'
                |:|::||| | ||||:||||:| 
   Ref:      5' CTATGCACATCCCTTGCATTTCg 3'

   Energy:  -23.080000 kCal/Mol

Scores for this hit:
>mmu-miR-206	ENSMUSG00000031012	135.00	-23.08	0.00	1 22	769 791	22	68.18%	90.91%

Score for this Scan:
Seq1,Seq2,Tot Score,Tot Energy,Max Score,Max Energy,Strand,Len1,Len2,Positions
>>mmu-miR-206	ENSMUSG00000031012	135.00	-23.08	135.00	-23.08	459	22	1124	 768
Complete

Read Sequence:ENSMUSG00000016520  ligand of numb-protein X 2 [Source:MarkerSymbol;Acc:MGI:2155959](1818 nt)
=-=-=-=-=-=-=-=-=-=-=-=-=-=-=-=-=-=-=-=-=-=-=-=-=-=-=-=-=-=-=-=
Performing Scan: mmu-miR-206 vs ENSMUSG00000016520
=-=-=-=-=-=-=-=-=-=-=-=-=-=-=-=-=-=-=-=-=-=-=-=-=-=-=-=-=-=-=-=

   Forward:	Score: 85.000000  Q:1 to 22  R:281 to 308 Align Len (27) (62.96%) (70.37%)

   Query:    3' GGUGU-GUGAAG-GA--AUGU--AAGGu 5'
                ||:|| ||| || ||  |:||   ||| 
   Ref:      5' CCGCAGCACCTCGCTGCTGCAGCGTCCg 3'

   Energy:  -20.440001 kCal/Mol

Scores for this hit:
>mmu-miR-206	ENSMUSG00000016520	85.00	-20.44	0.00	1 22	281 308	27	62.96%	70.37%

Score for this Scan:
Seq1,Seq2,Tot Score,Tot Energy,Max Score,Max Energy,Strand,Len1,Len2,Positions
>>mmu-miR-206	ENSMUSG00000016520	85.00	-20.44	85.00	-20.44	460	22	1818	 280
Complete

Read Sequence:ENSMUSG00000030407  glutaminyl-peptide cyclotransferase-like [Source:MarkerSymbol;Acc:MGI:1914619](937 nt)
=-=-=-=-=-=-=-=-=-=-=-=-=-=-=-=-=-=-=-=-=-=-=-=-=-=-=-=-=-=-=-=
Performing Scan: mmu-miR-206 vs ENSMUSG00000030407
=-=-=-=-=-=-=-=-=-=-=-=-=-=-=-=-=-=-=-=-=-=-=-=-=-=-=-=-=-=-=-=
Score for this Scan:
No Hits Found above Threshold
Complete

Read Sequence:ENSMUSG00000035203  epsin 1 [Source:MarkerSymbol;Acc:MGI:1333763](395 nt)
=-=-=-=-=-=-=-=-=-=-=-=-=-=-=-=-=-=-=-=-=-=-=-=-=-=-=-=-=-=-=-=
Performing Scan: mmu-miR-206 vs ENSMUSG00000035203
=-=-=-=-=-=-=-=-=-=-=-=-=-=-=-=-=-=-=-=-=-=-=-=-=-=-=-=-=-=-=-=
Score for this Scan:
No Hits Found above Threshold
Complete

Read Sequence:ENSMUSG00000016831  RIKEN cDNA 5730589K01 gene [Source:MarkerSymbol;Acc:MGI:1915389](1253 nt)
=-=-=-=-=-=-=-=-=-=-=-=-=-=-=-=-=-=-=-=-=-=-=-=-=-=-=-=-=-=-=-=
Performing Scan: mmu-miR-206 vs ENSMUSG00000016831
=-=-=-=-=-=-=-=-=-=-=-=-=-=-=-=-=-=-=-=-=-=-=-=-=-=-=-=-=-=-=-=
Score for this Scan:
No Hits Found above Threshold
Complete

Read Sequence:ENSMUSG00000048550  threonine synthase-like 1 (bacterial) [Source:MarkerSymbol;Acc:MGI:2139347](696 nt)
=-=-=-=-=-=-=-=-=-=-=-=-=-=-=-=-=-=-=-=-=-=-=-=-=-=-=-=-=-=-=-=
Performing Scan: mmu-miR-206 vs ENSMUSG00000048550
=-=-=-=-=-=-=-=-=-=-=-=-=-=-=-=-=-=-=-=-=-=-=-=-=-=-=-=-=-=-=-=
Score for this Scan:
No Hits Found above Threshold
Complete

Read Sequence:ENSMUSG00000053070  RIKEN cDNA 9230110C19 gene [Source:MarkerSymbol;Acc:MGI:3045346](744 nt)
=-=-=-=-=-=-=-=-=-=-=-=-=-=-=-=-=-=-=-=-=-=-=-=-=-=-=-=-=-=-=-=
Performing Scan: mmu-miR-206 vs ENSMUSG00000053070
=-=-=-=-=-=-=-=-=-=-=-=-=-=-=-=-=-=-=-=-=-=-=-=-=-=-=-=-=-=-=-=
Score for this Scan:
No Hits Found above Threshold
Complete

Read Sequence:ENSMUSG00000020476  drebrin-like [Source:MarkerSymbol;Acc:MGI:700006](963 nt)
=-=-=-=-=-=-=-=-=-=-=-=-=-=-=-=-=-=-=-=-=-=-=-=-=-=-=-=-=-=-=-=
Performing Scan: mmu-miR-206 vs ENSMUSG00000020476
=-=-=-=-=-=-=-=-=-=-=-=-=-=-=-=-=-=-=-=-=-=-=-=-=-=-=-=-=-=-=-=
Score for this Scan:
No Hits Found above Threshold
Complete

Read Sequence:ENSMUSG00000052915  cancer susceptibility candidate 3 [Source:MarkerSymbol;Acc:MGI:2179723](995 nt)
=-=-=-=-=-=-=-=-=-=-=-=-=-=-=-=-=-=-=-=-=-=-=-=-=-=-=-=-=-=-=-=
Performing Scan: mmu-miR-206 vs ENSMUSG00000052915
=-=-=-=-=-=-=-=-=-=-=-=-=-=-=-=-=-=-=-=-=-=-=-=-=-=-=-=-=-=-=-=
Score for this Scan:
No Hits Found above Threshold
Complete

Read Sequence:ENSMUSG00000049796  corticotropin releasing hormone [Source:MarkerSymbol;Acc:MGI:88496](499 nt)
=-=-=-=-=-=-=-=-=-=-=-=-=-=-=-=-=-=-=-=-=-=-=-=-=-=-=-=-=-=-=-=
Performing Scan: mmu-miR-206 vs ENSMUSG00000049796
=-=-=-=-=-=-=-=-=-=-=-=-=-=-=-=-=-=-=-=-=-=-=-=-=-=-=-=-=-=-=-=
Score for this Scan:
No Hits Found above Threshold
Complete

Read Sequence:ENSMUSG00000068758  interleukin 3 receptor, alpha chain [Source:MarkerSymbol;Acc:MGI:96553](64 nt)
=-=-=-=-=-=-=-=-=-=-=-=-=-=-=-=-=-=-=-=-=-=-=-=-=-=-=-=-=-=-=-=
Performing Scan: mmu-miR-206 vs ENSMUSG00000068758
=-=-=-=-=-=-=-=-=-=-=-=-=-=-=-=-=-=-=-=-=-=-=-=-=-=-=-=-=-=-=-=
Score for this Scan:
No Hits Found above Threshold
Complete

Read Sequence:ENSMUSG00000017390  aldolase 3, C isoform [Source:MarkerSymbol;Acc:MGI:101863](1427 nt)
=-=-=-=-=-=-=-=-=-=-=-=-=-=-=-=-=-=-=-=-=-=-=-=-=-=-=-=-=-=-=-=
Performing Scan: mmu-miR-206 vs ENSMUSG00000017390
=-=-=-=-=-=-=-=-=-=-=-=-=-=-=-=-=-=-=-=-=-=-=-=-=-=-=-=-=-=-=-=

   Forward:	Score: 137.000000  Q:2 to 22  R:122 to 147 Align Len (24) (75.00%) (75.00%)

   Query:    3' gGUGU---GUG-AAGGAAUGUAAGGu 5'
                 ||||   ||| | ||||||||| | 
   Ref:      5' tCACATCTCACATGCCTTACATTGCt 3'

   Energy:  -21.030001 kCal/Mol

Scores for this hit:
>mmu-miR-206	ENSMUSG00000017390	137.00	-21.03	0.00	2 22	122 147	24	75.00%	75.00%

Score for this Scan:
Seq1,Seq2,Tot Score,Tot Energy,Max Score,Max Energy,Strand,Len1,Len2,Positions
>>mmu-miR-206	ENSMUSG00000017390	137.00	-21.03	137.00	-21.03	470	22	1427	 121
Complete

Read Sequence:ENSMUSG00000021413  PRP4 pre-mRNA processing factor 4 homolog B (yeast) [Source:MarkerSymbol;Acc:MGI:109584](1390 nt)
=-=-=-=-=-=-=-=-=-=-=-=-=-=-=-=-=-=-=-=-=-=-=-=-=-=-=-=-=-=-=-=
Performing Scan: mmu-miR-206 vs ENSMUSG00000021413
=-=-=-=-=-=-=-=-=-=-=-=-=-=-=-=-=-=-=-=-=-=-=-=-=-=-=-=-=-=-=-=
Score for this Scan:
No Hits Found above Threshold
Complete

Read Sequence:ENSMUSG00000036197  glycosyltransferase 8 domain containing 3 [Source:MarkerSymbol;Acc:MGI:2684933](5412 nt)
=-=-=-=-=-=-=-=-=-=-=-=-=-=-=-=-=-=-=-=-=-=-=-=-=-=-=-=-=-=-=-=
Performing Scan: mmu-miR-206 vs ENSMUSG00000036197
=-=-=-=-=-=-=-=-=-=-=-=-=-=-=-=-=-=-=-=-=-=-=-=-=-=-=-=-=-=-=-=

   Forward:	Score: 102.000000  Q:1 to 21  R:2829 to 2864 Align Len (34) (47.06%) (52.94%)

   Query:    3' GGUGUGU----GAAG-------GA---AUGUAAGgu 5'
                ||:||||    || |       ||    :|||||  
   Ref:      5' CCGCACACGGGCTCCCCCGAGGCTGGGAGCATTCtg 3'

   Energy:  -26.870001 kCal/Mol

Scores for this hit:
>mmu-miR-206	ENSMUSG00000036197	102.00	-26.87	0.00	1 21	2829 2864	34	47.06%	52.94%

Score for this Scan:
Seq1,Seq2,Tot Score,Tot Energy,Max Score,Max Energy,Strand,Len1,Len2,Positions
>>mmu-miR-206	ENSMUSG00000036197	102.00	-26.87	102.00	-26.87	472	22	5412	 2828
Complete

Read Sequence:ENSMUSG00000006717  thioesterase superfamily member 2 [Source:MarkerSymbol;Acc:MGI:1914084](80 nt)
=-=-=-=-=-=-=-=-=-=-=-=-=-=-=-=-=-=-=-=-=-=-=-=-=-=-=-=-=-=-=-=
Performing Scan: mmu-miR-206 vs ENSMUSG00000006717
=-=-=-=-=-=-=-=-=-=-=-=-=-=-=-=-=-=-=-=-=-=-=-=-=-=-=-=-=-=-=-=
Score for this Scan:
No Hits Found above Threshold
Complete

Read Sequence:ENSMUSG00000020936  N-myristoyltransferase 1 [Source:MarkerSymbol;Acc:MGI:102579](3144 nt)
=-=-=-=-=-=-=-=-=-=-=-=-=-=-=-=-=-=-=-=-=-=-=-=-=-=-=-=-=-=-=-=
Performing Scan: mmu-miR-206 vs ENSMUSG00000020936
=-=-=-=-=-=-=-=-=-=-=-=-=-=-=-=-=-=-=-=-=-=-=-=-=-=-=-=-=-=-=-=

   Forward:	Score: 73.000000  Q:1 to 18  R:1345 to 1381 Align Len (32) (46.88%) (50.00%)

   Query:    3' GGUGUG---UGAAGGA------------AUGUaaggu 5'
                ||||||   :| ||||            ||||     
   Ref:      5' CCACACCCAGCCTCCTTGTAGCTTGTGCTACAagaga 3'

   Energy:  -23.950001 kCal/Mol

Scores for this hit:
>mmu-miR-206	ENSMUSG00000020936	73.00	-23.95	0.00	1 18	1345 1381	32	46.88%	50.00%

Score for this Scan:
Seq1,Seq2,Tot Score,Tot Energy,Max Score,Max Energy,Strand,Len1,Len2,Positions
>>mmu-miR-206	ENSMUSG00000020936	73.00	-23.95	73.00	-23.95	474	22	3144	 1344
Complete

Read Sequence:ENSMUSG00000027776  interleukin 12a [Source:MarkerSymbol;Acc:MGI:96539](475 nt)
=-=-=-=-=-=-=-=-=-=-=-=-=-=-=-=-=-=-=-=-=-=-=-=-=-=-=-=-=-=-=-=
Performing Scan: mmu-miR-206 vs ENSMUSG00000027776
=-=-=-=-=-=-=-=-=-=-=-=-=-=-=-=-=-=-=-=-=-=-=-=-=-=-=-=-=-=-=-=

   Forward:	Score: 121.000000  Q:1 to 21  R:173 to 194 Align Len (21) (71.43%) (85.71%)

   Query:    3' GGUGUGUGAAG-GAAUGUAAGgu 5'
                |||: |:|||| || |:||||  
   Ref:      5' CCAT-CGCTTCTCTCATATTCac 3'

   Energy:  -20.610001 kCal/Mol

Scores for this hit:
>mmu-miR-206	ENSMUSG00000027776	121.00	-20.61	0.00	1 21	173 194	21	71.43%	85.71%

Score for this Scan:
Seq1,Seq2,Tot Score,Tot Energy,Max Score,Max Energy,Strand,Len1,Len2,Positions
>>mmu-miR-206	ENSMUSG00000027776	121.00	-20.61	121.00	-20.61	475	22	475	 172
Complete

Read Sequence:ENSMUSG00000050295  forkhead box C1 [Source:MarkerSymbol;Acc:MGI:1347466](1766 nt)
=-=-=-=-=-=-=-=-=-=-=-=-=-=-=-=-=-=-=-=-=-=-=-=-=-=-=-=-=-=-=-=
Performing Scan: mmu-miR-206 vs ENSMUSG00000050295
=-=-=-=-=-=-=-=-=-=-=-=-=-=-=-=-=-=-=-=-=-=-=-=-=-=-=-=-=-=-=-=

   Forward:	Score: 117.000000  Q:1 to 21  R:308 to 330 Align Len (21) (66.67%) (90.48%)

   Query:    3' GGUGUG-UGAAGGAAUGUAAGgu 5'
                ||||:: | ||:|||:|:|||  
   Ref:      5' CCACGTAAGTTTCTTGCGTTCag 3'

   Energy:  -24.350000 kCal/Mol

Scores for this hit:
>mmu-miR-206	ENSMUSG00000050295	117.00	-24.35	0.00	1 21	308 330	21	66.67%	90.48%

Score for this Scan:
Seq1,Seq2,Tot Score,Tot Energy,Max Score,Max Energy,Strand,Len1,Len2,Positions
>>mmu-miR-206	ENSMUSG00000050295	117.00	-24.35	117.00	-24.35	476	22	1766	 307
Complete

Read Sequence:ENSMUSG00000040687  MAP-kinase activating death domain [Source:MarkerSymbol;Acc:MGI:2444672](90 nt)
=-=-=-=-=-=-=-=-=-=-=-=-=-=-=-=-=-=-=-=-=-=-=-=-=-=-=-=-=-=-=-=
Performing Scan: mmu-miR-206 vs ENSMUSG00000040687
=-=-=-=-=-=-=-=-=-=-=-=-=-=-=-=-=-=-=-=-=-=-=-=-=-=-=-=-=-=-=-=
Score for this Scan:
No Hits Found above Threshold
Complete

Read Sequence:ENSMUSG00000050944  EF-hand calcium binding domain 5 [Source:MarkerSymbol;Acc:MGI:2442440](383 nt)
=-=-=-=-=-=-=-=-=-=-=-=-=-=-=-=-=-=-=-=-=-=-=-=-=-=-=-=-=-=-=-=
Performing Scan: mmu-miR-206 vs ENSMUSG00000050944
=-=-=-=-=-=-=-=-=-=-=-=-=-=-=-=-=-=-=-=-=-=-=-=-=-=-=-=-=-=-=-=
Score for this Scan:
No Hits Found above Threshold
Complete

Read Sequence:ENSMUSG00000031950  gamma-aminobutyric acid (GABA-A) receptor-associated protein-like 2 [Source:MarkerSymbol;Acc:MGI:1890602](509 nt)
=-=-=-=-=-=-=-=-=-=-=-=-=-=-=-=-=-=-=-=-=-=-=-=-=-=-=-=-=-=-=-=
Performing Scan: mmu-miR-206 vs ENSMUSG00000031950
=-=-=-=-=-=-=-=-=-=-=-=-=-=-=-=-=-=-=-=-=-=-=-=-=-=-=-=-=-=-=-=
Score for this Scan:
No Hits Found above Threshold
Complete

Read Sequence:ENSMUSG00000070058  high mobility group box 1, related sequence 17 [Source:MarkerSymbol;Acc:MGI:104764](92 nt)
=-=-=-=-=-=-=-=-=-=-=-=-=-=-=-=-=-=-=-=-=-=-=-=-=-=-=-=-=-=-=-=
Performing Scan: mmu-miR-206 vs ENSMUSG00000070058
=-=-=-=-=-=-=-=-=-=-=-=-=-=-=-=-=-=-=-=-=-=-=-=-=-=-=-=-=-=-=-=
Score for this Scan:
No Hits Found above Threshold
Complete

Read Sequence:ENSMUSG00000036450  hypoxia-inducible factor 1, alpha subunit inhibitor [Source:MarkerSymbol;Acc:MGI:2442345](5116 nt)
=-=-=-=-=-=-=-=-=-=-=-=-=-=-=-=-=-=-=-=-=-=-=-=-=-=-=-=-=-=-=-=
Performing Scan: mmu-miR-206 vs ENSMUSG00000036450
=-=-=-=-=-=-=-=-=-=-=-=-=-=-=-=-=-=-=-=-=-=-=-=-=-=-=-=-=-=-=-=

   Forward:	Score: 133.000000  Q:1 to 23  R:45 to 78 Align Len (34) (52.94%) (58.82%)

   Query:    3' GGUGUGUGAAGGAA------------UGUAAGGU 5'
                |||||::|||| ||            ||| ||||
   Ref:      5' CCACATGCTTCGTTGATGAGGACAGGACACTCCA 3'

   Energy:  -22.389999 kCal/Mol

Scores for this hit:
>mmu-miR-206	ENSMUSG00000036450	133.00	-22.39	0.00	1 23	45 78	34	52.94%	58.82%

Score for this Scan:
Seq1,Seq2,Tot Score,Tot Energy,Max Score,Max Energy,Strand,Len1,Len2,Positions
>>mmu-miR-206	ENSMUSG00000036450	133.00	-22.39	133.00	-22.39	481	22	5116	 44
Complete

Read Sequence:ENSMUSG00000052917  SUMO1/sentrin specific peptidase 7 [Source:MarkerSymbol;Acc:MGI:1913565](507 nt)
=-=-=-=-=-=-=-=-=-=-=-=-=-=-=-=-=-=-=-=-=-=-=-=-=-=-=-=-=-=-=-=
Performing Scan: mmu-miR-206 vs ENSMUSG00000052917
=-=-=-=-=-=-=-=-=-=-=-=-=-=-=-=-=-=-=-=-=-=-=-=-=-=-=-=-=-=-=-=
Score for this Scan:
No Hits Found above Threshold
Complete

Read Sequence:ENSMUSG00000022676  snail homolog 2 (Drosophila) [Source:MarkerSymbol;Acc:MGI:1096393](1089 nt)
=-=-=-=-=-=-=-=-=-=-=-=-=-=-=-=-=-=-=-=-=-=-=-=-=-=-=-=-=-=-=-=
Performing Scan: mmu-miR-206 vs ENSMUSG00000022676
=-=-=-=-=-=-=-=-=-=-=-=-=-=-=-=-=-=-=-=-=-=-=-=-=-=-=-=-=-=-=-=
Score for this Scan:
No Hits Found above Threshold
Complete

Read Sequence:ENSMUSG00000039055  essential meiotic endonuclease 1 homolog 1 (S. pombe) [Source:MarkerSymbol;Acc:MGI:3576783](427 nt)
=-=-=-=-=-=-=-=-=-=-=-=-=-=-=-=-=-=-=-=-=-=-=-=-=-=-=-=-=-=-=-=
Performing Scan: mmu-miR-206 vs ENSMUSG00000039055
=-=-=-=-=-=-=-=-=-=-=-=-=-=-=-=-=-=-=-=-=-=-=-=-=-=-=-=-=-=-=-=
Score for this Scan:
No Hits Found above Threshold
Complete

Read Sequence:ENSMUSG00000040447  cDNA sequence BC011467 [Source:MarkerSymbol;Acc:MGI:2384936](1482 nt)
=-=-=-=-=-=-=-=-=-=-=-=-=-=-=-=-=-=-=-=-=-=-=-=-=-=-=-=-=-=-=-=
Performing Scan: mmu-miR-206 vs ENSMUSG00000040447
=-=-=-=-=-=-=-=-=-=-=-=-=-=-=-=-=-=-=-=-=-=-=-=-=-=-=-=-=-=-=-=
Score for this Scan:
No Hits Found above Threshold
Complete

Read Sequence:ENSMUSG00000037369  ubiquitously transcribed tetratricopeptide repeat gene, X chromosome [Source:MarkerSymbol;Acc:MGI:1095419](651 nt)
=-=-=-=-=-=-=-=-=-=-=-=-=-=-=-=-=-=-=-=-=-=-=-=-=-=-=-=-=-=-=-=
Performing Scan: mmu-miR-206 vs ENSMUSG00000037369
=-=-=-=-=-=-=-=-=-=-=-=-=-=-=-=-=-=-=-=-=-=-=-=-=-=-=-=-=-=-=-=
Score for this Scan:
No Hits Found above Threshold
Complete

Read Sequence:ENSMUSG00000020745  platelet-activating factor acetylhydrolase, isoform 1b, beta1 subunit [Source:MarkerSymbol;Acc:MGI:109520](3717 nt)
=-=-=-=-=-=-=-=-=-=-=-=-=-=-=-=-=-=-=-=-=-=-=-=-=-=-=-=-=-=-=-=
Performing Scan: mmu-miR-206 vs ENSMUSG00000020745
=-=-=-=-=-=-=-=-=-=-=-=-=-=-=-=-=-=-=-=-=-=-=-=-=-=-=-=-=-=-=-=
Score for this Scan:
No Hits Found above Threshold
Complete

Read Sequence:ENSMUSG00000026691  flavin containing monooxygenase 3 [Source:MarkerSymbol;Acc:MGI:1100496](345 nt)
=-=-=-=-=-=-=-=-=-=-=-=-=-=-=-=-=-=-=-=-=-=-=-=-=-=-=-=-=-=-=-=
Performing Scan: mmu-miR-206 vs ENSMUSG00000026691
=-=-=-=-=-=-=-=-=-=-=-=-=-=-=-=-=-=-=-=-=-=-=-=-=-=-=-=-=-=-=-=
Score for this Scan:
No Hits Found above Threshold
Complete

Read Sequence:ENSMUSG00000030082  Sec61 alpha 1 subunit (S. cerevisiae) [Source:MarkerSymbol;Acc:MGI:1858417](116 nt)
=-=-=-=-=-=-=-=-=-=-=-=-=-=-=-=-=-=-=-=-=-=-=-=-=-=-=-=-=-=-=-=
Performing Scan: mmu-miR-206 vs ENSMUSG00000030082
=-=-=-=-=-=-=-=-=-=-=-=-=-=-=-=-=-=-=-=-=-=-=-=-=-=-=-=-=-=-=-=
Score for this Scan:
No Hits Found above Threshold
Complete

Read Sequence:ENSMUSG00000012350  ets homologous factor [Source:MarkerSymbol;Acc:MGI:1270840](3339 nt)
=-=-=-=-=-=-=-=-=-=-=-=-=-=-=-=-=-=-=-=-=-=-=-=-=-=-=-=-=-=-=-=
Performing Scan: mmu-miR-206 vs ENSMUSG00000012350
=-=-=-=-=-=-=-=-=-=-=-=-=-=-=-=-=-=-=-=-=-=-=-=-=-=-=-=-=-=-=-=

   Forward:	Score: 100.000000  Q:1 to 23  R:704 to 743 Align Len (40) (50.00%) (50.00%)

   Query:    3' GGUGU------GUGAAG---GA---------AUGUAAGGU 5'
                |||||      ||||||   ||         | || ||||
   Ref:      5' CCACATGCAGTCACTTCTAGCTATTGAAGAGTTCAGTCCA 3'

   Energy:  -20.090000 kCal/Mol

Scores for this hit:
>mmu-miR-206	ENSMUSG00000012350	100.00	-20.09	0.00	1 23	704 743	40	50.00%	50.00%

Score for this Scan:
Seq1,Seq2,Tot Score,Tot Energy,Max Score,Max Energy,Strand,Len1,Len2,Positions
>>mmu-miR-206	ENSMUSG00000012350	100.00	-20.09	100.00	-20.09	490	22	3339	 703
Complete

Read Sequence:ENSMUSG00000039540  RIKEN cDNA 4921524L21 gene [Source:MarkerSymbol;Acc:MGI:1918151](47 nt)
=-=-=-=-=-=-=-=-=-=-=-=-=-=-=-=-=-=-=-=-=-=-=-=-=-=-=-=-=-=-=-=
Performing Scan: mmu-miR-206 vs ENSMUSG00000039540
=-=-=-=-=-=-=-=-=-=-=-=-=-=-=-=-=-=-=-=-=-=-=-=-=-=-=-=-=-=-=-=
Score for this Scan:
No Hits Found above Threshold
Complete

Read Sequence:ENSMUSG00000060780  leucine rich repeat transmembrane neuronal 1 [Source:MarkerSymbol;Acc:MGI:2389173](798 nt)
=-=-=-=-=-=-=-=-=-=-=-=-=-=-=-=-=-=-=-=-=-=-=-=-=-=-=-=-=-=-=-=
Performing Scan: mmu-miR-206 vs ENSMUSG00000060780
=-=-=-=-=-=-=-=-=-=-=-=-=-=-=-=-=-=-=-=-=-=-=-=-=-=-=-=-=-=-=-=
Score for this Scan:
No Hits Found above Threshold
Complete

Read Sequence:ENSMUSG00000044306  U2AF homology motif (UHM) kinase 1 [Source:MarkerSymbol;Acc:MGI:1341908](103 nt)
=-=-=-=-=-=-=-=-=-=-=-=-=-=-=-=-=-=-=-=-=-=-=-=-=-=-=-=-=-=-=-=
Performing Scan: mmu-miR-206 vs ENSMUSG00000044306
=-=-=-=-=-=-=-=-=-=-=-=-=-=-=-=-=-=-=-=-=-=-=-=-=-=-=-=-=-=-=-=
Score for this Scan:
No Hits Found above Threshold
Complete

Read Sequence:ENSMUSG00000028798  eukaryotic translation initiation factor 3, subunit 2 (beta) [Source:MarkerSymbol;Acc:MGI:1860763](93 nt)
=-=-=-=-=-=-=-=-=-=-=-=-=-=-=-=-=-=-=-=-=-=-=-=-=-=-=-=-=-=-=-=
Performing Scan: mmu-miR-206 vs ENSMUSG00000028798
=-=-=-=-=-=-=-=-=-=-=-=-=-=-=-=-=-=-=-=-=-=-=-=-=-=-=-=-=-=-=-=
Score for this Scan:
No Hits Found above Threshold
Complete

Read Sequence:ENSMUSG00000003541  immediate early response 3 [Source:MarkerSymbol;Acc:MGI:104814](606 nt)
=-=-=-=-=-=-=-=-=-=-=-=-=-=-=-=-=-=-=-=-=-=-=-=-=-=-=-=-=-=-=-=
Performing Scan: mmu-miR-206 vs ENSMUSG00000003541
=-=-=-=-=-=-=-=-=-=-=-=-=-=-=-=-=-=-=-=-=-=-=-=-=-=-=-=-=-=-=-=
Score for this Scan:
No Hits Found above Threshold
Complete

Read Sequence:ENSMUSG00000028102  integrin, alpha 10 [Source:MarkerSymbol;Acc:MGI:2153482](1483 nt)
=-=-=-=-=-=-=-=-=-=-=-=-=-=-=-=-=-=-=-=-=-=-=-=-=-=-=-=-=-=-=-=
Performing Scan: mmu-miR-206 vs ENSMUSG00000028102
=-=-=-=-=-=-=-=-=-=-=-=-=-=-=-=-=-=-=-=-=-=-=-=-=-=-=-=-=-=-=-=

   Forward:	Score: 146.000000  Q:3 to 22  R:413 to 434 Align Len (19) (78.95%) (84.21%)

   Query:    3' ggUGUGUGAAGGAAUGUAAGGu 5'
                  ||||||| :|| || |||| 
   Ref:      5' gtACACACTCTCTCACCTTCCt 3'

   Energy:  -21.959999 kCal/Mol

Scores for this hit:
>mmu-miR-206	ENSMUSG00000028102	146.00	-21.96	0.00	3 22	413 434	19	78.95%	84.21%


   Forward:	Score: 136.000000  Q:1 to 23  R:577 to 603 Align Len (27) (70.37%) (74.07%)

   Query:    3' GGUG---UGUG-AAGGAAUG-UAAGGU 5'
                ||||   | || |||: ||| ||||||
   Ref:      5' CCACAAGAGACATTCTGTACAATTCCA 3'

   Energy:  -20.049999 kCal/Mol

Scores for this hit:
>mmu-miR-206	ENSMUSG00000028102	136.00	-20.05	0.00	1 23	577 603	27	70.37%	74.07%

Score for this Scan:
Seq1,Seq2,Tot Score,Tot Energy,Max Score,Max Energy,Strand,Len1,Len2,Positions
>>mmu-miR-206	ENSMUSG00000028102	282.00	-42.01	146.00	-21.96	496	22	1483	 412 576
Complete

Read Sequence:ENSMUSG00000003382  ets variant gene 3 [Source:MarkerSymbol;Acc:MGI:1350926](2931 nt)
=-=-=-=-=-=-=-=-=-=-=-=-=-=-=-=-=-=-=-=-=-=-=-=-=-=-=-=-=-=-=-=
Performing Scan: mmu-miR-206 vs ENSMUSG00000003382
=-=-=-=-=-=-=-=-=-=-=-=-=-=-=-=-=-=-=-=-=-=-=-=-=-=-=-=-=-=-=-=

   Forward:	Score: 93.000000  Q:1 to 23  R:274 to 301 Align Len (28) (60.71%) (67.86%)

   Query:    3' GGUGUGUGA----AGG--AAUGUAAGGU 5'
                |||:|||||    |||  | |||  :||
   Ref:      5' CCATACACTGTAGTCCCATCACAGGTCA 3'

   Energy:  -20.330000 kCal/Mol

Scores for this hit:
>mmu-miR-206	ENSMUSG00000003382	93.00	-20.33	0.00	1 23	274 301	28	60.71%	67.86%

Score for this Scan:
Seq1,Seq2,Tot Score,Tot Energy,Max Score,Max Energy,Strand,Len1,Len2,Positions
>>mmu-miR-206	ENSMUSG00000003382	93.00	-20.33	93.00	-20.33	497	22	2931	 273
Complete

Read Sequence:ENSMUSG00000038637  leucine rich repeat containing 56 [Source:MarkerSymbol;Acc:MGI:1917802](608 nt)
=-=-=-=-=-=-=-=-=-=-=-=-=-=-=-=-=-=-=-=-=-=-=-=-=-=-=-=-=-=-=-=
Performing Scan: mmu-miR-206 vs ENSMUSG00000038637
=-=-=-=-=-=-=-=-=-=-=-=-=-=-=-=-=-=-=-=-=-=-=-=-=-=-=-=-=-=-=-=
Score for this Scan:
No Hits Found above Threshold
Complete

Read Sequence:ENSMUSG00000022802  leishmanolysin-like (metallopeptidase M8 family) [Source:MarkerSymbol;Acc:MGI:2444736](2037 nt)
=-=-=-=-=-=-=-=-=-=-=-=-=-=-=-=-=-=-=-=-=-=-=-=-=-=-=-=-=-=-=-=
Performing Scan: mmu-miR-206 vs ENSMUSG00000022802
=-=-=-=-=-=-=-=-=-=-=-=-=-=-=-=-=-=-=-=-=-=-=-=-=-=-=-=-=-=-=-=

   Forward:	Score: 94.000000  Q:1 to 23  R:163 to 188 Align Len (27) (62.96%) (66.67%)

   Query:    3' GGUGU-----GUGAAGGAAUGUAAGGU 5'
                ||||:     ||| |||||||   |||
   Ref:      5' CCACGGCAGTCAC-TCCTTACCAGCCA 3'

   Energy:  -23.600000 kCal/Mol

Scores for this hit:
>mmu-miR-206	ENSMUSG00000022802	94.00	-23.60	0.00	1 23	163 188	27	62.96%	66.67%

Score for this Scan:
Seq1,Seq2,Tot Score,Tot Energy,Max Score,Max Energy,Strand,Len1,Len2,Positions
>>mmu-miR-206	ENSMUSG00000022802	94.00	-23.60	94.00	-23.60	499	22	2037	 162
Complete

Read Sequence:ENSMUSG00000007591  testis-specific serine kinase 4 [Source:MarkerSymbol;Acc:MGI:1918349](368 nt)
=-=-=-=-=-=-=-=-=-=-=-=-=-=-=-=-=-=-=-=-=-=-=-=-=-=-=-=-=-=-=-=
Performing Scan: mmu-miR-206 vs ENSMUSG00000007591
=-=-=-=-=-=-=-=-=-=-=-=-=-=-=-=-=-=-=-=-=-=-=-=-=-=-=-=-=-=-=-=
Score for this Scan:
No Hits Found above Threshold
Complete

Read Sequence:ENSMUSG00000041483  zinc finger protein 281 [Source:MarkerSymbol;Acc:MGI:3029290](338 nt)
=-=-=-=-=-=-=-=-=-=-=-=-=-=-=-=-=-=-=-=-=-=-=-=-=-=-=-=-=-=-=-=
Performing Scan: mmu-miR-206 vs ENSMUSG00000041483
=-=-=-=-=-=-=-=-=-=-=-=-=-=-=-=-=-=-=-=-=-=-=-=-=-=-=-=-=-=-=-=
Score for this Scan:
No Hits Found above Threshold
Complete

Read Sequence:ENSMUSG00000061396  similar to interferon zeta (LOC545645), mRNA [Source:RefSeq_dna;Acc:XR_004369](259 nt)
=-=-=-=-=-=-=-=-=-=-=-=-=-=-=-=-=-=-=-=-=-=-=-=-=-=-=-=-=-=-=-=
Performing Scan: mmu-miR-206 vs ENSMUSG00000061396
=-=-=-=-=-=-=-=-=-=-=-=-=-=-=-=-=-=-=-=-=-=-=-=-=-=-=-=-=-=-=-=
Score for this Scan:
No Hits Found above Threshold
Complete

Read Sequence:ENSMUSG00000026156  beta-1,3-glucuronyltransferase 2 (glucuronosyltransferase S) [Source:MarkerSymbol;Acc:MGI:2389490](3406 nt)
=-=-=-=-=-=-=-=-=-=-=-=-=-=-=-=-=-=-=-=-=-=-=-=-=-=-=-=-=-=-=-=
Performing Scan: mmu-miR-206 vs ENSMUSG00000026156
=-=-=-=-=-=-=-=-=-=-=-=-=-=-=-=-=-=-=-=-=-=-=-=-=-=-=-=-=-=-=-=
Score for this Scan:
No Hits Found above Threshold
Complete

Read Sequence:ENSMUSG00000029840  myotrophin [Source:MarkerSymbol;Acc:MGI:99445](3325 nt)
=-=-=-=-=-=-=-=-=-=-=-=-=-=-=-=-=-=-=-=-=-=-=-=-=-=-=-=-=-=-=-=
Performing Scan: mmu-miR-206 vs ENSMUSG00000029840
=-=-=-=-=-=-=-=-=-=-=-=-=-=-=-=-=-=-=-=-=-=-=-=-=-=-=-=-=-=-=-=

   Forward:	Score: 131.000000  Q:5 to 23  R:2026 to 2048 Align Len (19) (73.68%) (89.47%)

   Query:    3' ggugUGUGAAGGAAU-GUAAGGU 5'
                    |:|:| :|||| |||||||
   Ref:      5' gtgtATATTGTCTTATCATTCCA 3'

   Energy:  -20.629999 kCal/Mol

Scores for this hit:
>mmu-miR-206	ENSMUSG00000029840	131.00	-20.63	0.00	5 23	2026 2048	19	73.68%	89.47%


   Forward:	Score: 120.000000  Q:1 to 23  R:3194 to 3218 Align Len (25) (72.00%) (72.00%)

   Query:    3' GGU--GUGUGAA-GGAAUGUAAGGU 5'
                |||  |||  || |||| | |||||
   Ref:      5' CCAGTCACTGTTGCCTTCCTTTCCA 3'

   Energy:  -20.139999 kCal/Mol

Scores for this hit:
>mmu-miR-206	ENSMUSG00000029840	120.00	-20.14	0.00	1 23	3194 3218	25	72.00%	72.00%

Score for this Scan:
Seq1,Seq2,Tot Score,Tot Energy,Max Score,Max Energy,Strand,Len1,Len2,Positions
>>mmu-miR-206	ENSMUSG00000029840	251.00	-40.77	131.00	-20.63	504	22	3325	 2025 3193
Complete

Read Sequence:ENSMUSG00000059791  nurim (nuclear envelope membrane protein) [Source:MarkerSymbol;Acc:MGI:2146855](610 nt)
=-=-=-=-=-=-=-=-=-=-=-=-=-=-=-=-=-=-=-=-=-=-=-=-=-=-=-=-=-=-=-=
Performing Scan: mmu-miR-206 vs ENSMUSG00000059791
=-=-=-=-=-=-=-=-=-=-=-=-=-=-=-=-=-=-=-=-=-=-=-=-=-=-=-=-=-=-=-=
Score for this Scan:
No Hits Found above Threshold
Complete

Read Sequence:ENSMUSG00000062115  retinoic acid induced 1 [Source:MarkerSymbol;Acc:MGI:103291](6499 nt)
=-=-=-=-=-=-=-=-=-=-=-=-=-=-=-=-=-=-=-=-=-=-=-=-=-=-=-=-=-=-=-=
Performing Scan: mmu-miR-206 vs ENSMUSG00000062115
=-=-=-=-=-=-=-=-=-=-=-=-=-=-=-=-=-=-=-=-=-=-=-=-=-=-=-=-=-=-=-=

   Forward:	Score: 114.000000  Q:1 to 23  R:4229 to 4258 Align Len (31) (58.06%) (64.52%)

   Query:    3' GGUGUGUGAA---GGA-A-----UGUAAGGU 5'
                || |||:|||   ||| |     ||:| |||
   Ref:      5' CC-CACGCTTCACCCTGTAAGGGACGTGCCA 3'

   Energy:  -26.650000 kCal/Mol

Scores for this hit:
>mmu-miR-206	ENSMUSG00000062115	114.00	-26.65	0.00	1 23	4229 4258	31	58.06%	64.52%


   Forward:	Score: 86.000000  Q:1 to 22  R:3285 to 3326 Align Len (41) (46.34%) (48.78%)

   Query:    3' GGUGUGUGA----------AG--GAA-------UGUA-AGGu 5'
                ||||||:||          ||  |||       || | ||| 
   Ref:      5' CCACACGCTCAAGAGGAAGTCGGCTTTCATGGCACCTGTCCc 3'

   Energy:  -25.580000 kCal/Mol

Scores for this hit:
>mmu-miR-206	ENSMUSG00000062115	86.00	-25.58	0.00	1 22	3285 3326	41	46.34%	48.78%

Score for this Scan:
Seq1,Seq2,Tot Score,Tot Energy,Max Score,Max Energy,Strand,Len1,Len2,Positions
>>mmu-miR-206	ENSMUSG00000062115	200.00	-52.23	114.00	-26.65	506	22	6499	 4228 3284
Complete

Read Sequence:ENSMUSG00000059149  major facilitator superfamily domain containing 4 [Source:MarkerSymbol;Acc:MGI:2442786](2134 nt)
=-=-=-=-=-=-=-=-=-=-=-=-=-=-=-=-=-=-=-=-=-=-=-=-=-=-=-=-=-=-=-=
Performing Scan: mmu-miR-206 vs ENSMUSG00000059149
=-=-=-=-=-=-=-=-=-=-=-=-=-=-=-=-=-=-=-=-=-=-=-=-=-=-=-=-=-=-=-=

   Forward:	Score: 121.000000  Q:2 to 23  R:206 to 227 Align Len (21) (71.43%) (76.19%)

   Query:    3' gGUGUGUGAAGGAAUGUAAGGU 5'
                 ||||||| ||:  |||  |||
   Ref:      5' gCACACACCTCTCCACACACCA 3'

   Energy:  -20.840000 kCal/Mol

Scores for this hit:
>mmu-miR-206	ENSMUSG00000059149	121.00	-20.84	0.00	2 23	206 227	21	71.43%	76.19%

Score for this Scan:
Seq1,Seq2,Tot Score,Tot Energy,Max Score,Max Energy,Strand,Len1,Len2,Positions
>>mmu-miR-206	ENSMUSG00000059149	121.00	-20.84	121.00	-20.84	507	22	2134	 205
Complete

Read Sequence:ENSMUSG00000058997  RIKEN cDNA 1300010F03 gene [Source:MarkerSymbol;Acc:MGI:1919008](1102 nt)
=-=-=-=-=-=-=-=-=-=-=-=-=-=-=-=-=-=-=-=-=-=-=-=-=-=-=-=-=-=-=-=
Performing Scan: mmu-miR-206 vs ENSMUSG00000058997
=-=-=-=-=-=-=-=-=-=-=-=-=-=-=-=-=-=-=-=-=-=-=-=-=-=-=-=-=-=-=-=

   Forward:	Score: 122.000000  Q:2 to 23  R:2 to 21 Align Len (22) (72.73%) (77.27%)

   Query:    3' gGUGUGUGAAG-GAAUGUAAGGU 5'
                 |:|||||||| |   ||| |||
   Ref:      5' aCGCACACTTCAC---CATCCCA 3'

   Energy:  -23.740000 kCal/Mol

Scores for this hit:
>mmu-miR-206	ENSMUSG00000058997	122.00	-23.74	0.00	2 23	2 21	22	72.73%	77.27%

Score for this Scan:
Seq1,Seq2,Tot Score,Tot Energy,Max Score,Max Energy,Strand,Len1,Len2,Positions
>>mmu-miR-206	ENSMUSG00000058997	122.00	-23.74	122.00	-23.74	508	22	1102	 1
Complete

Read Sequence:ENSMUSG00000002341  chondroitin sulfate proteoglycan 3 [Source:MarkerSymbol;Acc:MGI:104694](3238 nt)
=-=-=-=-=-=-=-=-=-=-=-=-=-=-=-=-=-=-=-=-=-=-=-=-=-=-=-=-=-=-=-=
Performing Scan: mmu-miR-206 vs ENSMUSG00000002341
=-=-=-=-=-=-=-=-=-=-=-=-=-=-=-=-=-=-=-=-=-=-=-=-=-=-=-=-=-=-=-=
Score for this Scan:
No Hits Found above Threshold
Complete

Read Sequence:ENSMUSG00000024862  kinesin light chain 2 [Source:MarkerSymbol;Acc:MGI:107953](857 nt)
=-=-=-=-=-=-=-=-=-=-=-=-=-=-=-=-=-=-=-=-=-=-=-=-=-=-=-=-=-=-=-=
Performing Scan: mmu-miR-206 vs ENSMUSG00000024862
=-=-=-=-=-=-=-=-=-=-=-=-=-=-=-=-=-=-=-=-=-=-=-=-=-=-=-=-=-=-=-=
Score for this Scan:
No Hits Found above Threshold
Complete

Read Sequence:ENSMUSG00000028399  protein tyrosine phosphatase, receptor type, D [Source:MarkerSymbol;Acc:MGI:97812](1311 nt)
=-=-=-=-=-=-=-=-=-=-=-=-=-=-=-=-=-=-=-=-=-=-=-=-=-=-=-=-=-=-=-=
Performing Scan: mmu-miR-206 vs ENSMUSG00000028399
=-=-=-=-=-=-=-=-=-=-=-=-=-=-=-=-=-=-=-=-=-=-=-=-=-=-=-=-=-=-=-=

   Forward:	Score: 118.000000  Q:1 to 21  R:26 to 47 Align Len (20) (75.00%) (85.00%)

   Query:    3' GGUGUGUGAAGGAAUGUAAGgu 5'
                |||||| :||||| :| |||  
   Ref:      5' CCACACCTTTCCTAGCTTTCtt 3'

   Energy:  -21.990000 kCal/Mol

Scores for this hit:
>mmu-miR-206	ENSMUSG00000028399	118.00	-21.99	0.00	1 21	26 47	20	75.00%	85.00%

Score for this Scan:
Seq1,Seq2,Tot Score,Tot Energy,Max Score,Max Energy,Strand,Len1,Len2,Positions
>>mmu-miR-206	ENSMUSG00000028399	118.00	-21.99	118.00	-21.99	511	22	1311	 25
Complete

Read Sequence:ENSMUSG00000040017  serum amyloid A 4 [Source:MarkerSymbol;Acc:MGI:98224](1526 nt)
=-=-=-=-=-=-=-=-=-=-=-=-=-=-=-=-=-=-=-=-=-=-=-=-=-=-=-=-=-=-=-=
Performing Scan: mmu-miR-206 vs ENSMUSG00000040017
=-=-=-=-=-=-=-=-=-=-=-=-=-=-=-=-=-=-=-=-=-=-=-=-=-=-=-=-=-=-=-=
Score for this Scan:
No Hits Found above Threshold
Complete

Read Sequence:ENSMUSG00000047694  Yip1 domain family, member 6 [Source:MarkerSymbol;Acc:MGI:1925179](4033 nt)
=-=-=-=-=-=-=-=-=-=-=-=-=-=-=-=-=-=-=-=-=-=-=-=-=-=-=-=-=-=-=-=
Performing Scan: mmu-miR-206 vs ENSMUSG00000047694
=-=-=-=-=-=-=-=-=-=-=-=-=-=-=-=-=-=-=-=-=-=-=-=-=-=-=-=-=-=-=-=

   Forward:	Score: 143.000000  Q:2 to 23  R:621 to 643 Align Len (22) (72.73%) (81.82%)

   Query:    3' gGUGUGUGAAG-GAAUGUAAGGU 5'
                 || | :|| | |||||||||:|
   Ref:      5' aCAGAGGCTCCGCTTACATTCTA 3'

   Energy:  -20.680000 kCal/Mol

Scores for this hit:
>mmu-miR-206	ENSMUSG00000047694	143.00	-20.68	0.00	2 23	621 643	22	72.73%	81.82%


   Forward:	Score: 109.000000  Q:1 to 19  R:2425 to 2447 Align Len (19) (73.68%) (89.47%)

   Query:    3' GGUG-UGUGAAGGAAUGUAaggu 5'
                |||: ||||| ::||||||    
   Ref:      5' CCATGACACTGTTTTACATggct 3'

   Energy:  -20.059999 kCal/Mol

Scores for this hit:
>mmu-miR-206	ENSMUSG00000047694	109.00	-20.06	0.00	1 19	2425 2447	19	73.68%	89.47%


   Forward:	Score: 107.000000  Q:2 to 23  R:2052 to 2086 Align Len (34) (55.88%) (58.82%)

   Query:    3' gGUGU-GUGA----------AGGA-AUGUAA-GGU 5'
                 |||| ||||          ||||  :|||| |||
   Ref:      5' gCACAGCACTCTAGGTTCAATCCTGGGCATTGCCA 3'

   Energy:  -23.350000 kCal/Mol

Scores for this hit:
>mmu-miR-206	ENSMUSG00000047694	107.00	-23.35	0.00	2 23	2052 2086	34	55.88%	58.82%

Score for this Scan:
Seq1,Seq2,Tot Score,Tot Energy,Max Score,Max Energy,Strand,Len1,Len2,Positions
>>mmu-miR-206	ENSMUSG00000047694	359.00	-64.09	143.00	-23.35	513	22	4033	 620 2424 2051
Complete

Read Sequence:ENSMUSG00000038092  hydroxy-delta-5-steroid dehydrogenase, 3 beta- and steroid delta-isomerase 5 [Source:MarkerSymbol;Acc:MGI:104645](371 nt)
=-=-=-=-=-=-=-=-=-=-=-=-=-=-=-=-=-=-=-=-=-=-=-=-=-=-=-=-=-=-=-=
Performing Scan: mmu-miR-206 vs ENSMUSG00000038092
=-=-=-=-=-=-=-=-=-=-=-=-=-=-=-=-=-=-=-=-=-=-=-=-=-=-=-=-=-=-=-=
Score for this Scan:
No Hits Found above Threshold
Complete

Read Sequence:ENSMUSG00000031669  GINS complex subunit 3 (Psf3 homolog) [Source:MarkerSymbol;Acc:MGI:1926083](1722 nt)
=-=-=-=-=-=-=-=-=-=-=-=-=-=-=-=-=-=-=-=-=-=-=-=-=-=-=-=-=-=-=-=
Performing Scan: mmu-miR-206 vs ENSMUSG00000031669
=-=-=-=-=-=-=-=-=-=-=-=-=-=-=-=-=-=-=-=-=-=-=-=-=-=-=-=-=-=-=-=
Score for this Scan:
No Hits Found above Threshold
Complete

Read Sequence:ENSMUSG00000028785  hippocalcin [Source:MarkerSymbol;Acc:MGI:1336200](852 nt)
=-=-=-=-=-=-=-=-=-=-=-=-=-=-=-=-=-=-=-=-=-=-=-=-=-=-=-=-=-=-=-=
Performing Scan: mmu-miR-206 vs ENSMUSG00000028785
=-=-=-=-=-=-=-=-=-=-=-=-=-=-=-=-=-=-=-=-=-=-=-=-=-=-=-=-=-=-=-=
Score for this Scan:
No Hits Found above Threshold
Complete

Read Sequence:ENSMUSG00000045763  brain abundant, membrane attached signal protein 1 [Source:MarkerSymbol;Acc:MGI:1917600](855 nt)
=-=-=-=-=-=-=-=-=-=-=-=-=-=-=-=-=-=-=-=-=-=-=-=-=-=-=-=-=-=-=-=
Performing Scan: mmu-miR-206 vs ENSMUSG00000045763
=-=-=-=-=-=-=-=-=-=-=-=-=-=-=-=-=-=-=-=-=-=-=-=-=-=-=-=-=-=-=-=
Score for this Scan:
No Hits Found above Threshold
Complete

Read Sequence:ENSMUSG00000059412  FXYD domain-containing ion transport regulator 2 [Source:MarkerSymbol;Acc:MGI:1195260](272 nt)
=-=-=-=-=-=-=-=-=-=-=-=-=-=-=-=-=-=-=-=-=-=-=-=-=-=-=-=-=-=-=-=
Performing Scan: mmu-miR-206 vs ENSMUSG00000059412
=-=-=-=-=-=-=-=-=-=-=-=-=-=-=-=-=-=-=-=-=-=-=-=-=-=-=-=-=-=-=-=
Score for this Scan:
No Hits Found above Threshold
Complete

Read Sequence:ENSMUSG00000008575  nuclear factor I/B [Source:MarkerSymbol;Acc:MGI:103188](605 nt)
=-=-=-=-=-=-=-=-=-=-=-=-=-=-=-=-=-=-=-=-=-=-=-=-=-=-=-=-=-=-=-=
Performing Scan: mmu-miR-206 vs ENSMUSG00000008575
=-=-=-=-=-=-=-=-=-=-=-=-=-=-=-=-=-=-=-=-=-=-=-=-=-=-=-=-=-=-=-=
Score for this Scan:
No Hits Found above Threshold
Complete

Read Sequence:ENSMUSG00000049521  CDC42 effector protein (Rho GTPase binding) 1 [Source:MarkerSymbol;Acc:MGI:1929763](971 nt)
=-=-=-=-=-=-=-=-=-=-=-=-=-=-=-=-=-=-=-=-=-=-=-=-=-=-=-=-=-=-=-=
Performing Scan: mmu-miR-206 vs ENSMUSG00000049521
=-=-=-=-=-=-=-=-=-=-=-=-=-=-=-=-=-=-=-=-=-=-=-=-=-=-=-=-=-=-=-=
Score for this Scan:
No Hits Found above Threshold
Complete

Read Sequence:ENSMUSG00000032218  cyclin B2 [Source:MarkerSymbol;Acc:MGI:88311](230 nt)
=-=-=-=-=-=-=-=-=-=-=-=-=-=-=-=-=-=-=-=-=-=-=-=-=-=-=-=-=-=-=-=
Performing Scan: mmu-miR-206 vs ENSMUSG00000032218
=-=-=-=-=-=-=-=-=-=-=-=-=-=-=-=-=-=-=-=-=-=-=-=-=-=-=-=-=-=-=-=
Score for this Scan:
No Hits Found above Threshold
Complete

Read Sequence:ENSMUSG00000021087  reticulon 1 [Source:MarkerSymbol;Acc:MGI:1933947](246 nt)
=-=-=-=-=-=-=-=-=-=-=-=-=-=-=-=-=-=-=-=-=-=-=-=-=-=-=-=-=-=-=-=
Performing Scan: mmu-miR-206 vs ENSMUSG00000021087
=-=-=-=-=-=-=-=-=-=-=-=-=-=-=-=-=-=-=-=-=-=-=-=-=-=-=-=-=-=-=-=
Score for this Scan:
No Hits Found above Threshold
Complete

Read Sequence:ENSMUSG00000075003  jumonji domain containing 1C [Source:MarkerSymbol;Acc:MGI:1918614](71 nt)
=-=-=-=-=-=-=-=-=-=-=-=-=-=-=-=-=-=-=-=-=-=-=-=-=-=-=-=-=-=-=-=
Performing Scan: mmu-miR-206 vs ENSMUSG00000075003
=-=-=-=-=-=-=-=-=-=-=-=-=-=-=-=-=-=-=-=-=-=-=-=-=-=-=-=-=-=-=-=
Score for this Scan:
No Hits Found above Threshold
Complete

Read Sequence:ENSMUSG00000021023  RIKEN cDNA 1110008L16 gene [Source:MarkerSymbol;Acc:MGI:1913382](91 nt)
=-=-=-=-=-=-=-=-=-=-=-=-=-=-=-=-=-=-=-=-=-=-=-=-=-=-=-=-=-=-=-=
Performing Scan: mmu-miR-206 vs ENSMUSG00000021023
=-=-=-=-=-=-=-=-=-=-=-=-=-=-=-=-=-=-=-=-=-=-=-=-=-=-=-=-=-=-=-=
Score for this Scan:
No Hits Found above Threshold
Complete

Read Sequence:ENSMUSG00000024155  RIKEN cDNA 4930528F23 gene [Source:MarkerSymbol;Acc:MGI:1922428](250 nt)
=-=-=-=-=-=-=-=-=-=-=-=-=-=-=-=-=-=-=-=-=-=-=-=-=-=-=-=-=-=-=-=
Performing Scan: mmu-miR-206 vs ENSMUSG00000024155
=-=-=-=-=-=-=-=-=-=-=-=-=-=-=-=-=-=-=-=-=-=-=-=-=-=-=-=-=-=-=-=
Score for this Scan:
No Hits Found above Threshold
Complete

Read Sequence:ENSMUSG00000075410  16 days neonate cerebellum cDNA, RIKEN full-length enriched library, clone:9630002G20 product:hypothetical protein, full insert sequence. [Source:Uniprot/SPTREMBL;Acc:Q3UVH0](96 nt)
=-=-=-=-=-=-=-=-=-=-=-=-=-=-=-=-=-=-=-=-=-=-=-=-=-=-=-=-=-=-=-=
Performing Scan: mmu-miR-206 vs ENSMUSG00000075410
=-=-=-=-=-=-=-=-=-=-=-=-=-=-=-=-=-=-=-=-=-=-=-=-=-=-=-=-=-=-=-=
Score for this Scan:
No Hits Found above Threshold
Complete

Read Sequence:ENSMUSG00000037735  RIKEN cDNA 2810032G03 gene [Source:MarkerSymbol;Acc:MGI:1919919](1386 nt)
=-=-=-=-=-=-=-=-=-=-=-=-=-=-=-=-=-=-=-=-=-=-=-=-=-=-=-=-=-=-=-=
Performing Scan: mmu-miR-206 vs ENSMUSG00000037735
=-=-=-=-=-=-=-=-=-=-=-=-=-=-=-=-=-=-=-=-=-=-=-=-=-=-=-=-=-=-=-=
Score for this Scan:
No Hits Found above Threshold
Complete

Read Sequence:ENSMUSG00000065990  aurora kinase A interacting protein 1 [Source:MarkerSymbol;Acc:MGI:1913327](67 nt)
=-=-=-=-=-=-=-=-=-=-=-=-=-=-=-=-=-=-=-=-=-=-=-=-=-=-=-=-=-=-=-=
Performing Scan: mmu-miR-206 vs ENSMUSG00000065990
=-=-=-=-=-=-=-=-=-=-=-=-=-=-=-=-=-=-=-=-=-=-=-=-=-=-=-=-=-=-=-=
Score for this Scan:
No Hits Found above Threshold
Complete

Read Sequence:ENSMUSG00000021713  peptidylprolyl isomerase domain and WD repeat containing 1 [Source:MarkerSymbol;Acc:MGI:2443069](380 nt)
=-=-=-=-=-=-=-=-=-=-=-=-=-=-=-=-=-=-=-=-=-=-=-=-=-=-=-=-=-=-=-=
Performing Scan: mmu-miR-206 vs ENSMUSG00000021713
=-=-=-=-=-=-=-=-=-=-=-=-=-=-=-=-=-=-=-=-=-=-=-=-=-=-=-=-=-=-=-=
Score for this Scan:
No Hits Found above Threshold
Complete

Read Sequence:ENSMUSG00000020719  DEAD (Asp-Glu-Ala-Asp) box polypeptide 5 [Source:MarkerSymbol;Acc:MGI:105037](1494 nt)
=-=-=-=-=-=-=-=-=-=-=-=-=-=-=-=-=-=-=-=-=-=-=-=-=-=-=-=-=-=-=-=
Performing Scan: mmu-miR-206 vs ENSMUSG00000020719
=-=-=-=-=-=-=-=-=-=-=-=-=-=-=-=-=-=-=-=-=-=-=-=-=-=-=-=-=-=-=-=

   Forward:	Score: 159.000000  Q:5 to 22  R:150 to 171 Align Len (17) (76.47%) (94.12%)

   Query:    3' ggugUGUGAAGGAAUGUAAGGu 5'
                    |:|:|||: |||||||| 
   Ref:      5' ttggATATTTCTCTACATTCCt 3'

   Energy:  -20.290001 kCal/Mol

Scores for this hit:
>mmu-miR-206	ENSMUSG00000020719	159.00	-20.29	0.00	5 22	150 171	17	76.47%	94.12%

Score for this Scan:
Seq1,Seq2,Tot Score,Tot Energy,Max Score,Max Energy,Strand,Len1,Len2,Positions
>>mmu-miR-206	ENSMUSG00000020719	159.00	-20.29	159.00	-20.29	530	22	1494	 149
Complete

Read Sequence:ENSMUSG00000031398  plexin A3 [Source:MarkerSymbol;Acc:MGI:107683](221 nt)
=-=-=-=-=-=-=-=-=-=-=-=-=-=-=-=-=-=-=-=-=-=-=-=-=-=-=-=-=-=-=-=
Performing Scan: mmu-miR-206 vs ENSMUSG00000031398
=-=-=-=-=-=-=-=-=-=-=-=-=-=-=-=-=-=-=-=-=-=-=-=-=-=-=-=-=-=-=-=
Score for this Scan:
No Hits Found above Threshold
Complete

Read Sequence:ENSMUSG00000075575  11 days embryo spinal cord cDNA, RIKEN full-length enriched library, clone:G630078L21 product:hypothetical protein, full insert sequence. [Source:Uniprot/SPTREMBL;Acc:Q3UN32](358 nt)
=-=-=-=-=-=-=-=-=-=-=-=-=-=-=-=-=-=-=-=-=-=-=-=-=-=-=-=-=-=-=-=
Performing Scan: mmu-miR-206 vs ENSMUSG00000075575
=-=-=-=-=-=-=-=-=-=-=-=-=-=-=-=-=-=-=-=-=-=-=-=-=-=-=-=-=-=-=-=
Score for this Scan:
No Hits Found above Threshold
Complete

Read Sequence:ENSMUSG00000033794  RIKEN cDNA 4921521K07 gene [Source:MarkerSymbol;Acc:MGI:1918152](682 nt)
=-=-=-=-=-=-=-=-=-=-=-=-=-=-=-=-=-=-=-=-=-=-=-=-=-=-=-=-=-=-=-=
Performing Scan: mmu-miR-206 vs ENSMUSG00000033794
=-=-=-=-=-=-=-=-=-=-=-=-=-=-=-=-=-=-=-=-=-=-=-=-=-=-=-=-=-=-=-=
Score for this Scan:
No Hits Found above Threshold
Complete

Read Sequence:ENSMUSG00000003660  activating signal cointegrator 1 complex subunit 3-like 1 [Source:MarkerSymbol;Acc:MGI:2444401](239 nt)
=-=-=-=-=-=-=-=-=-=-=-=-=-=-=-=-=-=-=-=-=-=-=-=-=-=-=-=-=-=-=-=
Performing Scan: mmu-miR-206 vs ENSMUSG00000003660
=-=-=-=-=-=-=-=-=-=-=-=-=-=-=-=-=-=-=-=-=-=-=-=-=-=-=-=-=-=-=-=
Score for this Scan:
No Hits Found above Threshold
Complete

Read Sequence:ENSMUSG00000073940  hemoglobin, beta adult major chain [Source:MarkerSymbol;Acc:MGI:96021](418 nt)
=-=-=-=-=-=-=-=-=-=-=-=-=-=-=-=-=-=-=-=-=-=-=-=-=-=-=-=-=-=-=-=
Performing Scan: mmu-miR-206 vs ENSMUSG00000073940
=-=-=-=-=-=-=-=-=-=-=-=-=-=-=-=-=-=-=-=-=-=-=-=-=-=-=-=-=-=-=-=
Score for this Scan:
No Hits Found above Threshold
Complete

Read Sequence:ENSMUSG00000040018  COX15 homolog, cytochrome c oxidase assembly protein (yeast) [Source:MarkerSymbol;Acc:MGI:1920112](1596 nt)
=-=-=-=-=-=-=-=-=-=-=-=-=-=-=-=-=-=-=-=-=-=-=-=-=-=-=-=-=-=-=-=
Performing Scan: mmu-miR-206 vs ENSMUSG00000040018
=-=-=-=-=-=-=-=-=-=-=-=-=-=-=-=-=-=-=-=-=-=-=-=-=-=-=-=-=-=-=-=
Score for this Scan:
No Hits Found above Threshold
Complete

Read Sequence:ENSMUSG00000052566  hook homolog 2 (Drosophila) [Source:MarkerSymbol;Acc:MGI:2181664](256 nt)
=-=-=-=-=-=-=-=-=-=-=-=-=-=-=-=-=-=-=-=-=-=-=-=-=-=-=-=-=-=-=-=
Performing Scan: mmu-miR-206 vs ENSMUSG00000052566
=-=-=-=-=-=-=-=-=-=-=-=-=-=-=-=-=-=-=-=-=-=-=-=-=-=-=-=-=-=-=-=
Score for this Scan:
No Hits Found above Threshold
Complete

Read Sequence:ENSMUSG00000027356  RIKEN cDNA 5830467P10 gene [Source:MarkerSymbol;Acc:MGI:2443583](2276 nt)
=-=-=-=-=-=-=-=-=-=-=-=-=-=-=-=-=-=-=-=-=-=-=-=-=-=-=-=-=-=-=-=
Performing Scan: mmu-miR-206 vs ENSMUSG00000027356
=-=-=-=-=-=-=-=-=-=-=-=-=-=-=-=-=-=-=-=-=-=-=-=-=-=-=-=-=-=-=-=

   Forward:	Score: 118.000000  Q:1 to 22  R:404 to 424 Align Len (21) (71.43%) (76.19%)

   Query:    3' GGUGUGUGAAGGAAUGUAAGGu 5'
                |||||||| ||:   | |||| 
   Ref:      5' CCACACAC-TCTGGTCCTTCCt 3'

   Energy:  -20.940001 kCal/Mol

Scores for this hit:
>mmu-miR-206	ENSMUSG00000027356	118.00	-20.94	0.00	1 22	404 424	21	71.43%	76.19%


   Forward:	Score: 110.000000  Q:2 to 23  R:978 to 1002 Align Len (24) (62.50%) (66.67%)

   Query:    3' gGUGUGUGAAGGA---AUGUAAGGU 5'
                 ||||||   |||    : ||||||
   Ref:      5' aCACACAAACCCTGGCAGGATTCCA 3'

   Energy:  -21.420000 kCal/Mol

Scores for this hit:
>mmu-miR-206	ENSMUSG00000027356	110.00	-21.42	0.00	2 23	978 1002	24	62.50%	66.67%

Score for this Scan:
Seq1,Seq2,Tot Score,Tot Energy,Max Score,Max Energy,Strand,Len1,Len2,Positions
>>mmu-miR-206	ENSMUSG00000027356	228.00	-42.36	118.00	-21.42	538	22	2276	 403 977
Complete

Read Sequence:ENSMUSG00000031392  interleukin-1 receptor-associated kinase 1 [Source:MarkerSymbol;Acc:MGI:107420](1514 nt)
=-=-=-=-=-=-=-=-=-=-=-=-=-=-=-=-=-=-=-=-=-=-=-=-=-=-=-=-=-=-=-=
Performing Scan: mmu-miR-206 vs ENSMUSG00000031392
=-=-=-=-=-=-=-=-=-=-=-=-=-=-=-=-=-=-=-=-=-=-=-=-=-=-=-=-=-=-=-=
Score for this Scan:
No Hits Found above Threshold
Complete

Read Sequence:ENSMUSG00000024803  ankyrin repeat domain 1 (cardiac muscle) [Source:MarkerSymbol;Acc:MGI:1097717](744 nt)
=-=-=-=-=-=-=-=-=-=-=-=-=-=-=-=-=-=-=-=-=-=-=-=-=-=-=-=-=-=-=-=
Performing Scan: mmu-miR-206 vs ENSMUSG00000024803
=-=-=-=-=-=-=-=-=-=-=-=-=-=-=-=-=-=-=-=-=-=-=-=-=-=-=-=-=-=-=-=
Score for this Scan:
No Hits Found above Threshold
Complete

Read Sequence:ENSMUSG00000024376  erythrocyte protein band 4.1-like 4a [Source:MarkerSymbol;Acc:MGI:103007](1015 nt)
=-=-=-=-=-=-=-=-=-=-=-=-=-=-=-=-=-=-=-=-=-=-=-=-=-=-=-=-=-=-=-=
Performing Scan: mmu-miR-206 vs ENSMUSG00000024376
=-=-=-=-=-=-=-=-=-=-=-=-=-=-=-=-=-=-=-=-=-=-=-=-=-=-=-=-=-=-=-=

   Forward:	Score: 106.000000  Q:1 to 21  R:864 to 898 Align Len (33) (54.55%) (57.58%)

   Query:    3' GGUGUGU-----GA-AGGA-------AUGUAAGgu 5'
                ||||:||     || ||||       | |||||  
   Ref:      5' CCACGCAGTGTCCTGTCCTCAATGTCTTCATTCtt 3'

   Energy:  -20.129999 kCal/Mol

Scores for this hit:
>mmu-miR-206	ENSMUSG00000024376	106.00	-20.13	0.00	1 21	864 898	33	54.55%	57.58%

Score for this Scan:
Seq1,Seq2,Tot Score,Tot Energy,Max Score,Max Energy,Strand,Len1,Len2,Positions
>>mmu-miR-206	ENSMUSG00000024376	106.00	-20.13	106.00	-20.13	541	22	1015	 863
Complete

Read Sequence:ENSMUSG00000017897  eyes absent 2 homolog (Drosophila) [Source:MarkerSymbol;Acc:MGI:109341](2 nt)
=-=-=-=-=-=-=-=-=-=-=-=-=-=-=-=-=-=-=-=-=-=-=-=-=-=-=-=-=-=-=-=
Performing Scan: mmu-miR-206 vs ENSMUSG00000017897
=-=-=-=-=-=-=-=-=-=-=-=-=-=-=-=-=-=-=-=-=-=-=-=-=-=-=-=-=-=-=-=
Score for this Scan:
No Hits Found above Threshold
Complete

Read Sequence:ENSMUSG00000021843  kinectin 1 [Source:MarkerSymbol;Acc:MGI:109153](422 nt)
=-=-=-=-=-=-=-=-=-=-=-=-=-=-=-=-=-=-=-=-=-=-=-=-=-=-=-=-=-=-=-=
Performing Scan: mmu-miR-206 vs ENSMUSG00000021843
=-=-=-=-=-=-=-=-=-=-=-=-=-=-=-=-=-=-=-=-=-=-=-=-=-=-=-=-=-=-=-=
Score for this Scan:
No Hits Found above Threshold
Complete

Read Sequence:ENSMUSG00000015627  GATA binding protein 5 [Source:MarkerSymbol;Acc:MGI:109497](1732 nt)
=-=-=-=-=-=-=-=-=-=-=-=-=-=-=-=-=-=-=-=-=-=-=-=-=-=-=-=-=-=-=-=
Performing Scan: mmu-miR-206 vs ENSMUSG00000015627
=-=-=-=-=-=-=-=-=-=-=-=-=-=-=-=-=-=-=-=-=-=-=-=-=-=-=-=-=-=-=-=

   Forward:	Score: 104.000000  Q:2 to 18  R:421 to 442 Align Len (16) (87.50%) (87.50%)

   Query:    3' gGUGUGUGAAGGAAUGUaaggu 5'
                 ||||| ||| ||||||     
   Ref:      5' gCACACTCTTGCTTACAgacgc 3'

   Energy:  -24.090000 kCal/Mol

Scores for this hit:
>mmu-miR-206	ENSMUSG00000015627	104.00	-24.09	0.00	2 18	421 442	16	87.50%	87.50%

Score for this Scan:
Seq1,Seq2,Tot Score,Tot Energy,Max Score,Max Energy,Strand,Len1,Len2,Positions
>>mmu-miR-206	ENSMUSG00000015627	104.00	-24.09	104.00	-24.09	544	22	1732	 420
Complete

Read Sequence:ENSMUSG00000062421  ADP-ribosylation factor 2 [Source:MarkerSymbol;Acc:MGI:99595](1585 nt)
=-=-=-=-=-=-=-=-=-=-=-=-=-=-=-=-=-=-=-=-=-=-=-=-=-=-=-=-=-=-=-=
Performing Scan: mmu-miR-206 vs ENSMUSG00000062421
=-=-=-=-=-=-=-=-=-=-=-=-=-=-=-=-=-=-=-=-=-=-=-=-=-=-=-=-=-=-=-=
Score for this Scan:
No Hits Found above Threshold
Complete

Read Sequence:ENSMUSG00000041889  transmembrane protein 58 [Source:MarkerSymbol;Acc:MGI:1924802](493 nt)
=-=-=-=-=-=-=-=-=-=-=-=-=-=-=-=-=-=-=-=-=-=-=-=-=-=-=-=-=-=-=-=
Performing Scan: mmu-miR-206 vs ENSMUSG00000041889
=-=-=-=-=-=-=-=-=-=-=-=-=-=-=-=-=-=-=-=-=-=-=-=-=-=-=-=-=-=-=-=
Score for this Scan:
No Hits Found above Threshold
Complete

Read Sequence:ENSMUSG00000054128  histocompatibility 2, T region locus 3 [Source:MarkerSymbol;Acc:MGI:95959](4 nt)
=-=-=-=-=-=-=-=-=-=-=-=-=-=-=-=-=-=-=-=-=-=-=-=-=-=-=-=-=-=-=-=
Performing Scan: mmu-miR-206 vs ENSMUSG00000054128
=-=-=-=-=-=-=-=-=-=-=-=-=-=-=-=-=-=-=-=-=-=-=-=-=-=-=-=-=-=-=-=
Score for this Scan:
No Hits Found above Threshold
Complete

Read Sequence:ENSMUSG00000048215  RIKEN cDNA A630023P12 gene [Source:MarkerSymbol;Acc:MGI:2445162](562 nt)
=-=-=-=-=-=-=-=-=-=-=-=-=-=-=-=-=-=-=-=-=-=-=-=-=-=-=-=-=-=-=-=
Performing Scan: mmu-miR-206 vs ENSMUSG00000048215
=-=-=-=-=-=-=-=-=-=-=-=-=-=-=-=-=-=-=-=-=-=-=-=-=-=-=-=-=-=-=-=
Score for this Scan:
No Hits Found above Threshold
Complete

Read Sequence:ENSMUSG00000039680  mitochondrial ribosomal protein S6 [Source:MarkerSymbol;Acc:MGI:2153111](298 nt)
=-=-=-=-=-=-=-=-=-=-=-=-=-=-=-=-=-=-=-=-=-=-=-=-=-=-=-=-=-=-=-=
Performing Scan: mmu-miR-206 vs ENSMUSG00000039680
=-=-=-=-=-=-=-=-=-=-=-=-=-=-=-=-=-=-=-=-=-=-=-=-=-=-=-=-=-=-=-=
Score for this Scan:
No Hits Found above Threshold
Complete

Read Sequence:ENSMUSG00000026614  solute carrier family 30, member 10 [Source:MarkerSymbol;Acc:MGI:2685058](4207 nt)
=-=-=-=-=-=-=-=-=-=-=-=-=-=-=-=-=-=-=-=-=-=-=-=-=-=-=-=-=-=-=-=
Performing Scan: mmu-miR-206 vs ENSMUSG00000026614
=-=-=-=-=-=-=-=-=-=-=-=-=-=-=-=-=-=-=-=-=-=-=-=-=-=-=-=-=-=-=-=

   Forward:	Score: 110.000000  Q:2 to 23  R:2713 to 2730 Align Len (22) (68.18%) (68.18%)

   Query:    3' gGUGU-GUGAAGGAAUGUAAGGU 5'
                 |||| |||||     | |||||
   Ref:      5' gCACAGCACTT-----CCTTCCA 3'

   Energy:  -22.770000 kCal/Mol

Scores for this hit:
>mmu-miR-206	ENSMUSG00000026614	110.00	-22.77	0.00	2 23	2713 2730	22	68.18%	68.18%

Score for this Scan:
Seq1,Seq2,Tot Score,Tot Energy,Max Score,Max Energy,Strand,Len1,Len2,Positions
>>mmu-miR-206	ENSMUSG00000026614	110.00	-22.77	110.00	-22.77	550	22	4207	 2712
Complete

Read Sequence:ENSMUSG00000030539  sema domain, immunoglobulin domain (Ig), transmembrane domain (TM) and short cytoplasmic domain, (semaphorin) 4B [Source:MarkerSymbol;Acc:MGI:107559](1059 nt)
=-=-=-=-=-=-=-=-=-=-=-=-=-=-=-=-=-=-=-=-=-=-=-=-=-=-=-=-=-=-=-=
Performing Scan: mmu-miR-206 vs ENSMUSG00000030539
=-=-=-=-=-=-=-=-=-=-=-=-=-=-=-=-=-=-=-=-=-=-=-=-=-=-=-=-=-=-=-=

   Forward:	Score: 121.000000  Q:2 to 22  R:897 to 922 Align Len (26) (61.54%) (65.38%)

   Query:    3' gGUGUGUGA------AGGAAUGUAAGGu 5'
                 |||| |||      ||||  |:|||| 
   Ref:      5' aCACAGACTCCTGGATCCT--CGTTCCt 3'

   Energy:  -21.709999 kCal/Mol

Scores for this hit:
>mmu-miR-206	ENSMUSG00000030539	121.00	-21.71	0.00	2 22	897 922	26	61.54%	65.38%

Score for this Scan:
Seq1,Seq2,Tot Score,Tot Energy,Max Score,Max Energy,Strand,Len1,Len2,Positions
>>mmu-miR-206	ENSMUSG00000030539	121.00	-21.71	121.00	-21.71	551	22	1059	 896
Complete

Read Sequence:ENSMUSG00000058618  cDNA sequence AY761184 [Source:MarkerSymbol;Acc:MGI:3611585](111 nt)
=-=-=-=-=-=-=-=-=-=-=-=-=-=-=-=-=-=-=-=-=-=-=-=-=-=-=-=-=-=-=-=
Performing Scan: mmu-miR-206 vs ENSMUSG00000058618
=-=-=-=-=-=-=-=-=-=-=-=-=-=-=-=-=-=-=-=-=-=-=-=-=-=-=-=-=-=-=-=
Score for this Scan:
No Hits Found above Threshold
Complete

Read Sequence:ENSMUSG00000045038  protein kinase C, epsilon [Source:MarkerSymbol;Acc:MGI:97599](712 nt)
=-=-=-=-=-=-=-=-=-=-=-=-=-=-=-=-=-=-=-=-=-=-=-=-=-=-=-=-=-=-=-=
Performing Scan: mmu-miR-206 vs ENSMUSG00000045038
=-=-=-=-=-=-=-=-=-=-=-=-=-=-=-=-=-=-=-=-=-=-=-=-=-=-=-=-=-=-=-=
Score for this Scan:
No Hits Found above Threshold
Complete

Read Sequence:ENSMUSG00000033697  Protein KIAA1688. [Source:Uniprot/SWISSPROT;Acc:P59281](997 nt)
=-=-=-=-=-=-=-=-=-=-=-=-=-=-=-=-=-=-=-=-=-=-=-=-=-=-=-=-=-=-=-=
Performing Scan: mmu-miR-206 vs ENSMUSG00000033697
=-=-=-=-=-=-=-=-=-=-=-=-=-=-=-=-=-=-=-=-=-=-=-=-=-=-=-=-=-=-=-=
Score for this Scan:
No Hits Found above Threshold
Complete

Read Sequence:ENSMUSG00000028789  arginine decarboxylase [Source:MarkerSymbol;Acc:MGI:2442093](702 nt)
=-=-=-=-=-=-=-=-=-=-=-=-=-=-=-=-=-=-=-=-=-=-=-=-=-=-=-=-=-=-=-=
Performing Scan: mmu-miR-206 vs ENSMUSG00000028789
=-=-=-=-=-=-=-=-=-=-=-=-=-=-=-=-=-=-=-=-=-=-=-=-=-=-=-=-=-=-=-=
Score for this Scan:
No Hits Found above Threshold
Complete

Read Sequence:ENSMUSG00000026254  eukaryotic translation initiation factor 4E member 2 [Source:MarkerSymbol;Acc:MGI:1914440](2603 nt)
=-=-=-=-=-=-=-=-=-=-=-=-=-=-=-=-=-=-=-=-=-=-=-=-=-=-=-=-=-=-=-=
Performing Scan: mmu-miR-206 vs ENSMUSG00000026254
=-=-=-=-=-=-=-=-=-=-=-=-=-=-=-=-=-=-=-=-=-=-=-=-=-=-=-=-=-=-=-=

   Forward:	Score: 134.000000  Q:2 to 23  R:1237 to 1257 Align Len (21) (76.19%) (80.95%)

   Query:    3' gGUGUGUGAAGGAAUGUAAGGU 5'
                 ||||| |||||  :| |||||
   Ref:      5' tCACACTCTTCC-AGCTTTCCA 3'

   Energy:  -22.780001 kCal/Mol

Scores for this hit:
>mmu-miR-206	ENSMUSG00000026254	134.00	-22.78	0.00	2 23	1237 1257	21	76.19%	80.95%

Score for this Scan:
Seq1,Seq2,Tot Score,Tot Energy,Max Score,Max Energy,Strand,Len1,Len2,Positions
>>mmu-miR-206	ENSMUSG00000026254	134.00	-22.78	134.00	-22.78	556	22	2603	 1236
Complete

Read Sequence:ENSMUSG00000044811  Cd300D antigen [Source:MarkerSymbol;Acc:MGI:2153249](167 nt)
=-=-=-=-=-=-=-=-=-=-=-=-=-=-=-=-=-=-=-=-=-=-=-=-=-=-=-=-=-=-=-=
Performing Scan: mmu-miR-206 vs ENSMUSG00000044811
=-=-=-=-=-=-=-=-=-=-=-=-=-=-=-=-=-=-=-=-=-=-=-=-=-=-=-=-=-=-=-=
Score for this Scan:
No Hits Found above Threshold
Complete

Read Sequence:ENSMUSG00000031770  homocysteine-inducible, endoplasmic reticulum stress-inducible, ubiquitin-like domain member 1 [Source:MarkerSymbol;Acc:MGI:1927406](603 nt)
=-=-=-=-=-=-=-=-=-=-=-=-=-=-=-=-=-=-=-=-=-=-=-=-=-=-=-=-=-=-=-=
Performing Scan: mmu-miR-206 vs ENSMUSG00000031770
=-=-=-=-=-=-=-=-=-=-=-=-=-=-=-=-=-=-=-=-=-=-=-=-=-=-=-=-=-=-=-=
Score for this Scan:
No Hits Found above Threshold
Complete

Read Sequence:ENSMUSG00000031551  indoleamine-pyrrole 2,3 dioxygenase [Source:MarkerSymbol;Acc:MGI:96416](261 nt)
=-=-=-=-=-=-=-=-=-=-=-=-=-=-=-=-=-=-=-=-=-=-=-=-=-=-=-=-=-=-=-=
Performing Scan: mmu-miR-206 vs ENSMUSG00000031551
=-=-=-=-=-=-=-=-=-=-=-=-=-=-=-=-=-=-=-=-=-=-=-=-=-=-=-=-=-=-=-=
Score for this Scan:
No Hits Found above Threshold
Complete

Read Sequence:ENSMUSG00000040724  potassium voltage-gated channel, shaker-related subfamily, member 2 [Source:MarkerSymbol;Acc:MGI:96659](1275 nt)
=-=-=-=-=-=-=-=-=-=-=-=-=-=-=-=-=-=-=-=-=-=-=-=-=-=-=-=-=-=-=-=
Performing Scan: mmu-miR-206 vs ENSMUSG00000040724
=-=-=-=-=-=-=-=-=-=-=-=-=-=-=-=-=-=-=-=-=-=-=-=-=-=-=-=-=-=-=-=
Score for this Scan:
No Hits Found above Threshold
Complete

Read Sequence:ENSMUSG00000033825  mast cell protease 6 [Source:MarkerSymbol;Acc:MGI:96942](246 nt)
=-=-=-=-=-=-=-=-=-=-=-=-=-=-=-=-=-=-=-=-=-=-=-=-=-=-=-=-=-=-=-=
Performing Scan: mmu-miR-206 vs ENSMUSG00000033825
=-=-=-=-=-=-=-=-=-=-=-=-=-=-=-=-=-=-=-=-=-=-=-=-=-=-=-=-=-=-=-=
Score for this Scan:
No Hits Found above Threshold
Complete

Read Sequence:ENSMUSG00000039509  nucleoporin 133 [Source:MarkerSymbol;Acc:MGI:2442620](74 nt)
=-=-=-=-=-=-=-=-=-=-=-=-=-=-=-=-=-=-=-=-=-=-=-=-=-=-=-=-=-=-=-=
Performing Scan: mmu-miR-206 vs ENSMUSG00000039509
=-=-=-=-=-=-=-=-=-=-=-=-=-=-=-=-=-=-=-=-=-=-=-=-=-=-=-=-=-=-=-=
Score for this Scan:
No Hits Found above Threshold
Complete

Read Sequence:ENSMUSG00000056515  RAB31, member RAS oncogene family [Source:MarkerSymbol;Acc:MGI:1914603](1310 nt)
=-=-=-=-=-=-=-=-=-=-=-=-=-=-=-=-=-=-=-=-=-=-=-=-=-=-=-=-=-=-=-=
Performing Scan: mmu-miR-206 vs ENSMUSG00000056515
=-=-=-=-=-=-=-=-=-=-=-=-=-=-=-=-=-=-=-=-=-=-=-=-=-=-=-=-=-=-=-=
Score for this Scan:
No Hits Found above Threshold
Complete

Read Sequence:ENSMUSG00000040747  CD53 antigen [Source:MarkerSymbol;Acc:MGI:88341](871 nt)
=-=-=-=-=-=-=-=-=-=-=-=-=-=-=-=-=-=-=-=-=-=-=-=-=-=-=-=-=-=-=-=
Performing Scan: mmu-miR-206 vs ENSMUSG00000040747
=-=-=-=-=-=-=-=-=-=-=-=-=-=-=-=-=-=-=-=-=-=-=-=-=-=-=-=-=-=-=-=
Score for this Scan:
No Hits Found above Threshold
Complete

Read Sequence:ENSMUSG00000072852  RIKEN cDNA 2310040G07 gene [Source:MarkerSymbol;Acc:MGI:1917534](68 nt)
=-=-=-=-=-=-=-=-=-=-=-=-=-=-=-=-=-=-=-=-=-=-=-=-=-=-=-=-=-=-=-=
Performing Scan: mmu-miR-206 vs ENSMUSG00000072852
=-=-=-=-=-=-=-=-=-=-=-=-=-=-=-=-=-=-=-=-=-=-=-=-=-=-=-=-=-=-=-=
Score for this Scan:
No Hits Found above Threshold
Complete

Read Sequence:ENSMUSG00000038976  protein phosphatase 1, regulatory subunit 9B [Source:MarkerSymbol;Acc:MGI:2387581](1526 nt)
=-=-=-=-=-=-=-=-=-=-=-=-=-=-=-=-=-=-=-=-=-=-=-=-=-=-=-=-=-=-=-=
Performing Scan: mmu-miR-206 vs ENSMUSG00000038976
=-=-=-=-=-=-=-=-=-=-=-=-=-=-=-=-=-=-=-=-=-=-=-=-=-=-=-=-=-=-=-=

   Forward:	Score: 105.000000  Q:1 to 23  R:883 to 908 Align Len (27) (66.67%) (74.07%)

   Query:    3' GGUGUGUGA----AGGAAUGUAA-GGU 5'
                |||||| ||     ||||::||| |||
   Ref:      5' CCACAC-CTGGAGGCCTTGTATTACCA 3'

   Energy:  -25.530001 kCal/Mol

Scores for this hit:
>mmu-miR-206	ENSMUSG00000038976	105.00	-25.53	0.00	1 23	883 908	27	66.67%	74.07%

Score for this Scan:
Seq1,Seq2,Tot Score,Tot Energy,Max Score,Max Energy,Strand,Len1,Len2,Positions
>>mmu-miR-206	ENSMUSG00000038976	105.00	-25.53	105.00	-25.53	566	22	1526	 882
Complete

Read Sequence:ENSMUSG00000074077  0 day neonate lung cDNA, RIKEN full-length enriched library, clone:E030017D19 product:hypothetical protein, full insert sequence. [Source:Uniprot/SPTREMBL;Acc:Q8C344](517 nt)
=-=-=-=-=-=-=-=-=-=-=-=-=-=-=-=-=-=-=-=-=-=-=-=-=-=-=-=-=-=-=-=
Performing Scan: mmu-miR-206 vs ENSMUSG00000074077
=-=-=-=-=-=-=-=-=-=-=-=-=-=-=-=-=-=-=-=-=-=-=-=-=-=-=-=-=-=-=-=
Score for this Scan:
No Hits Found above Threshold
Complete

Read Sequence:ENSMUSG00000031387  renin binding protein [Source:MarkerSymbol;Acc:MGI:105940](17 nt)
=-=-=-=-=-=-=-=-=-=-=-=-=-=-=-=-=-=-=-=-=-=-=-=-=-=-=-=-=-=-=-=
Performing Scan: mmu-miR-206 vs ENSMUSG00000031387
=-=-=-=-=-=-=-=-=-=-=-=-=-=-=-=-=-=-=-=-=-=-=-=-=-=-=-=-=-=-=-=
Score for this Scan:
No Hits Found above Threshold
Complete

Read Sequence:ENSMUSG00000022150  disabled homolog 2 (Drosophila) [Source:MarkerSymbol;Acc:MGI:109175](656 nt)
=-=-=-=-=-=-=-=-=-=-=-=-=-=-=-=-=-=-=-=-=-=-=-=-=-=-=-=-=-=-=-=
Performing Scan: mmu-miR-206 vs ENSMUSG00000022150
=-=-=-=-=-=-=-=-=-=-=-=-=-=-=-=-=-=-=-=-=-=-=-=-=-=-=-=-=-=-=-=
Score for this Scan:
No Hits Found above Threshold
Complete

Read Sequence:ENSMUSG00000020728  coiled-coil domain containing 46 [Source:MarkerSymbol;Acc:MGI:1923673](2663 nt)
=-=-=-=-=-=-=-=-=-=-=-=-=-=-=-=-=-=-=-=-=-=-=-=-=-=-=-=-=-=-=-=
Performing Scan: mmu-miR-206 vs ENSMUSG00000020728
=-=-=-=-=-=-=-=-=-=-=-=-=-=-=-=-=-=-=-=-=-=-=-=-=-=-=-=-=-=-=-=
Score for this Scan:
No Hits Found above Threshold
Complete

Read Sequence:ENSMUSG00000002658  general transcription factor IIF, polypeptide 1 [Source:MarkerSymbol;Acc:MGI:1923848](22 nt)
=-=-=-=-=-=-=-=-=-=-=-=-=-=-=-=-=-=-=-=-=-=-=-=-=-=-=-=-=-=-=-=
Performing Scan: mmu-miR-206 vs ENSMUSG00000002658
=-=-=-=-=-=-=-=-=-=-=-=-=-=-=-=-=-=-=-=-=-=-=-=-=-=-=-=-=-=-=-=
Score for this Scan:
No Hits Found above Threshold
Complete

Read Sequence:ENSMUSG00000024132  dodecenoyl-Coenzyme A delta isomerase (3,2 trans-enoyl-Coenyme A isomerase) [Source:MarkerSymbol;Acc:MGI:94871](199 nt)
=-=-=-=-=-=-=-=-=-=-=-=-=-=-=-=-=-=-=-=-=-=-=-=-=-=-=-=-=-=-=-=
Performing Scan: mmu-miR-206 vs ENSMUSG00000024132
=-=-=-=-=-=-=-=-=-=-=-=-=-=-=-=-=-=-=-=-=-=-=-=-=-=-=-=-=-=-=-=
Score for this Scan:
No Hits Found above Threshold
Complete

Read Sequence:ENSMUSG00000028838  exostoses (multiple)-like 1 [Source:MarkerSymbol;Acc:MGI:1888742](1270 nt)
=-=-=-=-=-=-=-=-=-=-=-=-=-=-=-=-=-=-=-=-=-=-=-=-=-=-=-=-=-=-=-=
Performing Scan: mmu-miR-206 vs ENSMUSG00000028838
=-=-=-=-=-=-=-=-=-=-=-=-=-=-=-=-=-=-=-=-=-=-=-=-=-=-=-=-=-=-=-=
Score for this Scan:
No Hits Found above Threshold
Complete

Read Sequence:ENSMUSG00000020032  NUAK family, SNF1-like kinase, 1 [Source:MarkerSymbol;Acc:MGI:1925226](2941 nt)
=-=-=-=-=-=-=-=-=-=-=-=-=-=-=-=-=-=-=-=-=-=-=-=-=-=-=-=-=-=-=-=
Performing Scan: mmu-miR-206 vs ENSMUSG00000020032
=-=-=-=-=-=-=-=-=-=-=-=-=-=-=-=-=-=-=-=-=-=-=-=-=-=-=-=-=-=-=-=
Score for this Scan:
No Hits Found above Threshold
Complete

Read Sequence:ENSMUSG00000040749  seven in absentia 1B [Source:MarkerSymbol;Acc:MGI:108063](529 nt)
=-=-=-=-=-=-=-=-=-=-=-=-=-=-=-=-=-=-=-=-=-=-=-=-=-=-=-=-=-=-=-=
Performing Scan: mmu-miR-206 vs ENSMUSG00000040749
=-=-=-=-=-=-=-=-=-=-=-=-=-=-=-=-=-=-=-=-=-=-=-=-=-=-=-=-=-=-=-=
Score for this Scan:
No Hits Found above Threshold
Complete

Read Sequence:ENSMUSG00000038058  nucleotide-binding oligomerization domain containing 1 [Source:MarkerSymbol;Acc:MGI:1341839](990 nt)
=-=-=-=-=-=-=-=-=-=-=-=-=-=-=-=-=-=-=-=-=-=-=-=-=-=-=-=-=-=-=-=
Performing Scan: mmu-miR-206 vs ENSMUSG00000038058
=-=-=-=-=-=-=-=-=-=-=-=-=-=-=-=-=-=-=-=-=-=-=-=-=-=-=-=-=-=-=-=
Score for this Scan:
No Hits Found above Threshold
Complete

Read Sequence:ENSMUSG00000029102  hepatocyte growth factor activator [Source:MarkerSymbol;Acc:MGI:1859281](69 nt)
=-=-=-=-=-=-=-=-=-=-=-=-=-=-=-=-=-=-=-=-=-=-=-=-=-=-=-=-=-=-=-=
Performing Scan: mmu-miR-206 vs ENSMUSG00000029102
=-=-=-=-=-=-=-=-=-=-=-=-=-=-=-=-=-=-=-=-=-=-=-=-=-=-=-=-=-=-=-=
Score for this Scan:
No Hits Found above Threshold
Complete

Read Sequence:ENSMUSG00000020480  ankyrin repeat domain 48 [Source:MarkerSymbol;Acc:MGI:1923639](199 nt)
=-=-=-=-=-=-=-=-=-=-=-=-=-=-=-=-=-=-=-=-=-=-=-=-=-=-=-=-=-=-=-=
Performing Scan: mmu-miR-206 vs ENSMUSG00000020480
=-=-=-=-=-=-=-=-=-=-=-=-=-=-=-=-=-=-=-=-=-=-=-=-=-=-=-=-=-=-=-=
Score for this Scan:
No Hits Found above Threshold
Complete

Read Sequence:ENSMUSG00000042845  WAP four-disulfide core domain 12 [Source:MarkerSymbol;Acc:MGI:2183434](435 nt)
=-=-=-=-=-=-=-=-=-=-=-=-=-=-=-=-=-=-=-=-=-=-=-=-=-=-=-=-=-=-=-=
Performing Scan: mmu-miR-206 vs ENSMUSG00000042845
=-=-=-=-=-=-=-=-=-=-=-=-=-=-=-=-=-=-=-=-=-=-=-=-=-=-=-=-=-=-=-=
Score for this Scan:
No Hits Found above Threshold
Complete

Read Sequence:ENSMUSG00000030393  zinc finger protein interacting with K protein 1 [Source:MarkerSymbol;Acc:MGI:108070](2555 nt)
=-=-=-=-=-=-=-=-=-=-=-=-=-=-=-=-=-=-=-=-=-=-=-=-=-=-=-=-=-=-=-=
Performing Scan: mmu-miR-206 vs ENSMUSG00000030393
=-=-=-=-=-=-=-=-=-=-=-=-=-=-=-=-=-=-=-=-=-=-=-=-=-=-=-=-=-=-=-=
Score for this Scan:
No Hits Found above Threshold
Complete

Read Sequence:ENSMUSG00000062590  armadillo repeat containing 9 [Source:MarkerSymbol;Acc:MGI:1926045](1653 nt)
=-=-=-=-=-=-=-=-=-=-=-=-=-=-=-=-=-=-=-=-=-=-=-=-=-=-=-=-=-=-=-=
Performing Scan: mmu-miR-206 vs ENSMUSG00000062590
=-=-=-=-=-=-=-=-=-=-=-=-=-=-=-=-=-=-=-=-=-=-=-=-=-=-=-=-=-=-=-=
Score for this Scan:
No Hits Found above Threshold
Complete

Read Sequence:ENSMUSG00000039826  TruB pseudouridine (psi) synthase homolog 2 (E. coli) [Source:MarkerSymbol;Acc:MGI:2442186](1520 nt)
=-=-=-=-=-=-=-=-=-=-=-=-=-=-=-=-=-=-=-=-=-=-=-=-=-=-=-=-=-=-=-=
Performing Scan: mmu-miR-206 vs ENSMUSG00000039826
=-=-=-=-=-=-=-=-=-=-=-=-=-=-=-=-=-=-=-=-=-=-=-=-=-=-=-=-=-=-=-=
Score for this Scan:
No Hits Found above Threshold
Complete

Read Sequence:ENSMUSG00000053614  RIKEN cDNA 1500015L24 gene [Source:MarkerSymbol;Acc:MGI:1916244](287 nt)
=-=-=-=-=-=-=-=-=-=-=-=-=-=-=-=-=-=-=-=-=-=-=-=-=-=-=-=-=-=-=-=
Performing Scan: mmu-miR-206 vs ENSMUSG00000053614
=-=-=-=-=-=-=-=-=-=-=-=-=-=-=-=-=-=-=-=-=-=-=-=-=-=-=-=-=-=-=-=
Score for this Scan:
No Hits Found above Threshold
Complete

Read Sequence:ENSMUSG00000047686  zinc finger, CCHC domain containing 5 [Source:MarkerSymbol;Acc:MGI:2685221](911 nt)
=-=-=-=-=-=-=-=-=-=-=-=-=-=-=-=-=-=-=-=-=-=-=-=-=-=-=-=-=-=-=-=
Performing Scan: mmu-miR-206 vs ENSMUSG00000047686
=-=-=-=-=-=-=-=-=-=-=-=-=-=-=-=-=-=-=-=-=-=-=-=-=-=-=-=-=-=-=-=

   Forward:	Score: 129.000000  Q:1 to 22  R:666 to 686 Align Len (21) (71.43%) (76.19%)

   Query:    3' GGUGUGUGAAGGAAUGUAAGGu 5'
                || ||| |  ||||:||| || 
   Ref:      5' CCTCAC-CAACCTTGCATGCCt 3'

   Energy:  -20.020000 kCal/Mol

Scores for this hit:
>mmu-miR-206	ENSMUSG00000047686	129.00	-20.02	0.00	1 22	666 686	21	71.43%	76.19%

Score for this Scan:
Seq1,Seq2,Tot Score,Tot Energy,Max Score,Max Energy,Strand,Len1,Len2,Positions
>>mmu-miR-206	ENSMUSG00000047686	129.00	-20.02	129.00	-20.02	584	22	911	 665
Complete

Read Sequence:ENSMUSG00000047182  insulin receptor substrate 3 [Source:MarkerSymbol;Acc:MGI:1194882](655 nt)
=-=-=-=-=-=-=-=-=-=-=-=-=-=-=-=-=-=-=-=-=-=-=-=-=-=-=-=-=-=-=-=
Performing Scan: mmu-miR-206 vs ENSMUSG00000047182
=-=-=-=-=-=-=-=-=-=-=-=-=-=-=-=-=-=-=-=-=-=-=-=-=-=-=-=-=-=-=-=
Score for this Scan:
No Hits Found above Threshold
Complete

Read Sequence:ENSMUSG00000068267  centromere protein B [Source:MarkerSymbol;Acc:MGI:88376](2895 nt)
=-=-=-=-=-=-=-=-=-=-=-=-=-=-=-=-=-=-=-=-=-=-=-=-=-=-=-=-=-=-=-=
Performing Scan: mmu-miR-206 vs ENSMUSG00000068267
=-=-=-=-=-=-=-=-=-=-=-=-=-=-=-=-=-=-=-=-=-=-=-=-=-=-=-=-=-=-=-=

   Forward:	Score: 102.000000  Q:1 to 23  R:1373 to 1409 Align Len (37) (48.65%) (51.35%)

   Query:    3' GGUGU---GUGAAGGAA------------UGUAAGGU 5'
                || ||   | |||||||            | :|||||
   Ref:      5' CCTCATGGCTCTTCCTTTCTGAGGCCTTCAGGTTCCA 3'

   Energy:  -22.450001 kCal/Mol

Scores for this hit:
>mmu-miR-206	ENSMUSG00000068267	102.00	-22.45	0.00	1 23	1373 1409	37	48.65%	51.35%

Score for this Scan:
Seq1,Seq2,Tot Score,Tot Energy,Max Score,Max Energy,Strand,Len1,Len2,Positions
>>mmu-miR-206	ENSMUSG00000068267	102.00	-22.45	102.00	-22.45	586	22	2895	 1372
Complete

Read Sequence:ENSMUSG00000074272  CEA-related cell adhesion molecule 1 [Source:MarkerSymbol;Acc:MGI:1347245](2079 nt)
=-=-=-=-=-=-=-=-=-=-=-=-=-=-=-=-=-=-=-=-=-=-=-=-=-=-=-=-=-=-=-=
Performing Scan: mmu-miR-206 vs ENSMUSG00000074272
=-=-=-=-=-=-=-=-=-=-=-=-=-=-=-=-=-=-=-=-=-=-=-=-=-=-=-=-=-=-=-=

   Forward:	Score: 133.000000  Q:2 to 21  R:141 to 162 Align Len (19) (73.68%) (84.21%)

   Query:    3' gGUGUGUGAAGGAAUGUAAGgu 5'
                 |||||||  :| |:|||||  
   Ref:      5' aCACACACACTCATGCATTCac 3'

   Energy:  -22.620001 kCal/Mol

Scores for this hit:
>mmu-miR-206	ENSMUSG00000074272	133.00	-22.62	0.00	2 21	141 162	19	73.68%	84.21%

Score for this Scan:
Seq1,Seq2,Tot Score,Tot Energy,Max Score,Max Energy,Strand,Len1,Len2,Positions
>>mmu-miR-206	ENSMUSG00000074272	133.00	-22.62	133.00	-22.62	587	22	2079	 140
Complete

Read Sequence:ENSMUSG00000004031  RIKEN cDNA 6430517E21 gene [Source:MarkerSymbol;Acc:MGI:2443333](927 nt)
=-=-=-=-=-=-=-=-=-=-=-=-=-=-=-=-=-=-=-=-=-=-=-=-=-=-=-=-=-=-=-=
Performing Scan: mmu-miR-206 vs ENSMUSG00000004031
=-=-=-=-=-=-=-=-=-=-=-=-=-=-=-=-=-=-=-=-=-=-=-=-=-=-=-=-=-=-=-=
Score for this Scan:
No Hits Found above Threshold
Complete

Read Sequence:ENSMUSG00000040693  solute carrier organic anion transporter family, member 4C1 [Source:MarkerSymbol;Acc:MGI:2442784](1216 nt)
=-=-=-=-=-=-=-=-=-=-=-=-=-=-=-=-=-=-=-=-=-=-=-=-=-=-=-=-=-=-=-=
Performing Scan: mmu-miR-206 vs ENSMUSG00000040693
=-=-=-=-=-=-=-=-=-=-=-=-=-=-=-=-=-=-=-=-=-=-=-=-=-=-=-=-=-=-=-=
Score for this Scan:
No Hits Found above Threshold
Complete

Read Sequence:ENSMUSG00000029594  RNA binding motif protein 19 [Source:MarkerSymbol;Acc:MGI:1921361](992 nt)
=-=-=-=-=-=-=-=-=-=-=-=-=-=-=-=-=-=-=-=-=-=-=-=-=-=-=-=-=-=-=-=
Performing Scan: mmu-miR-206 vs ENSMUSG00000029594
=-=-=-=-=-=-=-=-=-=-=-=-=-=-=-=-=-=-=-=-=-=-=-=-=-=-=-=-=-=-=-=
Score for this Scan:
No Hits Found above Threshold
Complete

Read Sequence:ENSMUSG00000030199  ets variant gene 6 (TEL oncogene) [Source:MarkerSymbol;Acc:MGI:109336](3684 nt)
=-=-=-=-=-=-=-=-=-=-=-=-=-=-=-=-=-=-=-=-=-=-=-=-=-=-=-=-=-=-=-=
Performing Scan: mmu-miR-206 vs ENSMUSG00000030199
=-=-=-=-=-=-=-=-=-=-=-=-=-=-=-=-=-=-=-=-=-=-=-=-=-=-=-=-=-=-=-=
Score for this Scan:
No Hits Found above Threshold
Complete

Read Sequence:ENSMUSG00000027806  TSC22 domain family 2 [Source:MarkerSymbol;Acc:MGI:1919283](1449 nt)
=-=-=-=-=-=-=-=-=-=-=-=-=-=-=-=-=-=-=-=-=-=-=-=-=-=-=-=-=-=-=-=
Performing Scan: mmu-miR-206 vs ENSMUSG00000027806
=-=-=-=-=-=-=-=-=-=-=-=-=-=-=-=-=-=-=-=-=-=-=-=-=-=-=-=-=-=-=-=
Score for this Scan:
No Hits Found above Threshold
Complete

Read Sequence:ENSMUSG00000020672  syntrophin, gamma 2 [Source:MarkerSymbol;Acc:MGI:1919541](134 nt)
=-=-=-=-=-=-=-=-=-=-=-=-=-=-=-=-=-=-=-=-=-=-=-=-=-=-=-=-=-=-=-=
Performing Scan: mmu-miR-206 vs ENSMUSG00000020672
=-=-=-=-=-=-=-=-=-=-=-=-=-=-=-=-=-=-=-=-=-=-=-=-=-=-=-=-=-=-=-=
Score for this Scan:
No Hits Found above Threshold
Complete

Read Sequence:ENSMUSG00000055360  mitogen regulated protein, proliferin 4 [Source:MarkerSymbol;Acc:MGI:1858413](25 nt)
=-=-=-=-=-=-=-=-=-=-=-=-=-=-=-=-=-=-=-=-=-=-=-=-=-=-=-=-=-=-=-=
Performing Scan: mmu-miR-206 vs ENSMUSG00000055360
=-=-=-=-=-=-=-=-=-=-=-=-=-=-=-=-=-=-=-=-=-=-=-=-=-=-=-=-=-=-=-=
Score for this Scan:
No Hits Found above Threshold
Complete

Read Sequence:ENSMUSG00000014245  phosphatidylinositol glycan anchor biosynthesis, class L [Source:MarkerSymbol;Acc:MGI:2681271](898 nt)
=-=-=-=-=-=-=-=-=-=-=-=-=-=-=-=-=-=-=-=-=-=-=-=-=-=-=-=-=-=-=-=
Performing Scan: mmu-miR-206 vs ENSMUSG00000014245
=-=-=-=-=-=-=-=-=-=-=-=-=-=-=-=-=-=-=-=-=-=-=-=-=-=-=-=-=-=-=-=

   Forward:	Score: 97.000000  Q:1 to 23  R:154 to 188 Align Len (35) (54.29%) (54.29%)

   Query:    3' GG-UGUGU-GAAGGA----A-------UGUAAGGU 5'
                || || || ||||||    |       || | |||
   Ref:      5' CCAACCCAGCTTCCTCTTCTGAGGAAAACCTGCCA 3'

   Energy:  -20.770000 kCal/Mol

Scores for this hit:
>mmu-miR-206	ENSMUSG00000014245	97.00	-20.77	0.00	1 23	154 188	35	54.29%	54.29%

Score for this Scan:
Seq1,Seq2,Tot Score,Tot Energy,Max Score,Max Energy,Strand,Len1,Len2,Positions
>>mmu-miR-206	ENSMUSG00000014245	97.00	-20.77	97.00	-20.77	595	22	898	 153
Complete

Read Sequence:ENSMUSG00000034730  brain-specific angiogenesis inhibitor 2 [Source:MarkerSymbol;Acc:MGI:2451244](580 nt)
=-=-=-=-=-=-=-=-=-=-=-=-=-=-=-=-=-=-=-=-=-=-=-=-=-=-=-=-=-=-=-=
Performing Scan: mmu-miR-206 vs ENSMUSG00000034730
=-=-=-=-=-=-=-=-=-=-=-=-=-=-=-=-=-=-=-=-=-=-=-=-=-=-=-=-=-=-=-=
Score for this Scan:
No Hits Found above Threshold
Complete

Read Sequence:ENSMUSG00000062961  gene model 1568, (NCBI) [Source:MarkerSymbol;Acc:MGI:2686414](1591 nt)
=-=-=-=-=-=-=-=-=-=-=-=-=-=-=-=-=-=-=-=-=-=-=-=-=-=-=-=-=-=-=-=
Performing Scan: mmu-miR-206 vs ENSMUSG00000062961
=-=-=-=-=-=-=-=-=-=-=-=-=-=-=-=-=-=-=-=-=-=-=-=-=-=-=-=-=-=-=-=
Score for this Scan:
No Hits Found above Threshold
Complete

Read Sequence:ENSMUSG00000056749  nuclear factor, interleukin 3, regulated [Source:MarkerSymbol;Acc:MGI:109495](269 nt)
=-=-=-=-=-=-=-=-=-=-=-=-=-=-=-=-=-=-=-=-=-=-=-=-=-=-=-=-=-=-=-=
Performing Scan: mmu-miR-206 vs ENSMUSG00000056749
=-=-=-=-=-=-=-=-=-=-=-=-=-=-=-=-=-=-=-=-=-=-=-=-=-=-=-=-=-=-=-=
Score for this Scan:
No Hits Found above Threshold
Complete

Read Sequence:ENSMUSG00000038286  biphenyl hydrolase-like (serine hydrolase, breast epithelial mucin-associated antigen) [Source:MarkerSymbol;Acc:MGI:1915271](304 nt)
=-=-=-=-=-=-=-=-=-=-=-=-=-=-=-=-=-=-=-=-=-=-=-=-=-=-=-=-=-=-=-=
Performing Scan: mmu-miR-206 vs ENSMUSG00000038286
=-=-=-=-=-=-=-=-=-=-=-=-=-=-=-=-=-=-=-=-=-=-=-=-=-=-=-=-=-=-=-=
Score for this Scan:
No Hits Found above Threshold
Complete

Read Sequence:ENSMUSG00000027194  tetratricopeptide repeat domain 17 [Source:MarkerSymbol;Acc:MGI:1921819](963 nt)
=-=-=-=-=-=-=-=-=-=-=-=-=-=-=-=-=-=-=-=-=-=-=-=-=-=-=-=-=-=-=-=
Performing Scan: mmu-miR-206 vs ENSMUSG00000027194
=-=-=-=-=-=-=-=-=-=-=-=-=-=-=-=-=-=-=-=-=-=-=-=-=-=-=-=-=-=-=-=
Score for this Scan:
No Hits Found above Threshold
Complete

Read Sequence:ENSMUSG00000037996  solute carrier family 24 (sodium/potassium/calcium exchanger), member 2 [Source:MarkerSymbol;Acc:MGI:1923626](624 nt)
=-=-=-=-=-=-=-=-=-=-=-=-=-=-=-=-=-=-=-=-=-=-=-=-=-=-=-=-=-=-=-=
Performing Scan: mmu-miR-206 vs ENSMUSG00000037996
=-=-=-=-=-=-=-=-=-=-=-=-=-=-=-=-=-=-=-=-=-=-=-=-=-=-=-=-=-=-=-=
Score for this Scan:
No Hits Found above Threshold
Complete

Read Sequence:ENSMUSG00000026520  pyrroline-5-carboxylate reductase family, member 2 [Source:MarkerSymbol;Acc:MGI:1277956](446 nt)
=-=-=-=-=-=-=-=-=-=-=-=-=-=-=-=-=-=-=-=-=-=-=-=-=-=-=-=-=-=-=-=
Performing Scan: mmu-miR-206 vs ENSMUSG00000026520
=-=-=-=-=-=-=-=-=-=-=-=-=-=-=-=-=-=-=-=-=-=-=-=-=-=-=-=-=-=-=-=
Score for this Scan:
No Hits Found above Threshold
Complete

Read Sequence:ENSMUSG00000037295  low density lipoprotein receptor adaptor protein 1 [Source:MarkerSymbol;Acc:MGI:2140175](2317 nt)
=-=-=-=-=-=-=-=-=-=-=-=-=-=-=-=-=-=-=-=-=-=-=-=-=-=-=-=-=-=-=-=
Performing Scan: mmu-miR-206 vs ENSMUSG00000037295
=-=-=-=-=-=-=-=-=-=-=-=-=-=-=-=-=-=-=-=-=-=-=-=-=-=-=-=-=-=-=-=
Score for this Scan:
No Hits Found above Threshold
Complete

Read Sequence:ENSMUSG00000054528  RIKEN cDNA 9330159N05 gene [Source:MarkerSymbol;Acc:MGI:2441739](3317 nt)
=-=-=-=-=-=-=-=-=-=-=-=-=-=-=-=-=-=-=-=-=-=-=-=-=-=-=-=-=-=-=-=
Performing Scan: mmu-miR-206 vs ENSMUSG00000054528
=-=-=-=-=-=-=-=-=-=-=-=-=-=-=-=-=-=-=-=-=-=-=-=-=-=-=-=-=-=-=-=

   Forward:	Score: 136.000000  Q:1 to 23  R:1332 to 1356 Align Len (25) (68.00%) (80.00%)

   Query:    3' GGUGUGUGAA--GGAAUGU-AAGGU 5'
                || : :||||  |:||||| |||||
   Ref:      5' CCTTTTACTTCACTTTACAGTTCCA 3'

   Energy:  -20.030001 kCal/Mol

Scores for this hit:
>mmu-miR-206	ENSMUSG00000054528	136.00	-20.03	0.00	1 23	1332 1356	25	68.00%	80.00%

Score for this Scan:
Seq1,Seq2,Tot Score,Tot Energy,Max Score,Max Energy,Strand,Len1,Len2,Positions
>>mmu-miR-206	ENSMUSG00000054528	136.00	-20.03	136.00	-20.03	604	22	3317	 1331
Complete

Read Sequence:ENSMUSG00000019235  ribosomal protein S6 kinase-like 1 [Source:MarkerSymbol;Acc:MGI:2443413](756 nt)
=-=-=-=-=-=-=-=-=-=-=-=-=-=-=-=-=-=-=-=-=-=-=-=-=-=-=-=-=-=-=-=
Performing Scan: mmu-miR-206 vs ENSMUSG00000019235
=-=-=-=-=-=-=-=-=-=-=-=-=-=-=-=-=-=-=-=-=-=-=-=-=-=-=-=-=-=-=-=

   Forward:	Score: 90.000000  Q:1 to 23  R:220 to 258 Align Len (39) (48.72%) (53.85%)

   Query:    3' GGUGUGU-GAA---GGAA-------------UGUAAGGU 5'
                ||||||| |||   ||||             :||| :||
   Ref:      5' CCACACAGCTTGGACCTTTAGCTGGGACCTAGCATCTCA 3'

   Energy:  -25.889999 kCal/Mol

Scores for this hit:
>mmu-miR-206	ENSMUSG00000019235	90.00	-25.89	0.00	1 23	220 258	39	48.72%	53.85%

Score for this Scan:
Seq1,Seq2,Tot Score,Tot Energy,Max Score,Max Energy,Strand,Len1,Len2,Positions
>>mmu-miR-206	ENSMUSG00000019235	90.00	-25.89	90.00	-25.89	605	22	756	 219
Complete

Read Sequence:ENSMUSG00000030662  RAN binding protein 5 [Source:MarkerSymbol;Acc:MGI:1917822](1200 nt)
=-=-=-=-=-=-=-=-=-=-=-=-=-=-=-=-=-=-=-=-=-=-=-=-=-=-=-=-=-=-=-=
Performing Scan: mmu-miR-206 vs ENSMUSG00000030662
=-=-=-=-=-=-=-=-=-=-=-=-=-=-=-=-=-=-=-=-=-=-=-=-=-=-=-=-=-=-=-=
Score for this Scan:
No Hits Found above Threshold
Complete

Read Sequence:ENSMUSG00000068040  transmembrane 9 superfamily protein member 4 [Source:MarkerSymbol;Acc:MGI:2139220](1707 nt)
=-=-=-=-=-=-=-=-=-=-=-=-=-=-=-=-=-=-=-=-=-=-=-=-=-=-=-=-=-=-=-=
Performing Scan: mmu-miR-206 vs ENSMUSG00000068040
=-=-=-=-=-=-=-=-=-=-=-=-=-=-=-=-=-=-=-=-=-=-=-=-=-=-=-=-=-=-=-=
Score for this Scan:
No Hits Found above Threshold
Complete

Read Sequence:ENSMUSG00000047220  coiled-coil domain containing 36 [Source:MarkerSymbol;Acc:MGI:3612242](1121 nt)
=-=-=-=-=-=-=-=-=-=-=-=-=-=-=-=-=-=-=-=-=-=-=-=-=-=-=-=-=-=-=-=
Performing Scan: mmu-miR-206 vs ENSMUSG00000047220
=-=-=-=-=-=-=-=-=-=-=-=-=-=-=-=-=-=-=-=-=-=-=-=-=-=-=-=-=-=-=-=

   Forward:	Score: 82.000000  Q:2 to 23  R:295 to 323 Align Len (28) (50.00%) (64.29%)

   Query:    3' gGUGUGUGAAGGA-------AUGUAAGGU 5'
                 ||:  :||||||       |||| |::|
   Ref:      5' gCATTGGCTTCCTTACGGGATACAATTTA 3'

   Energy:  -20.639999 kCal/Mol

Scores for this hit:
>mmu-miR-206	ENSMUSG00000047220	82.00	-20.64	0.00	2 23	295 323	28	50.00%	64.29%

Score for this Scan:
Seq1,Seq2,Tot Score,Tot Energy,Max Score,Max Energy,Strand,Len1,Len2,Positions
>>mmu-miR-206	ENSMUSG00000047220	82.00	-20.64	82.00	-20.64	608	22	1121	 294
Complete

Read Sequence:ENSMUSG00000007852  predicted gene, ENSMUSG00000007852 [Source:MarkerSymbol;Acc:MGI:3642833](2065 nt)
=-=-=-=-=-=-=-=-=-=-=-=-=-=-=-=-=-=-=-=-=-=-=-=-=-=-=-=-=-=-=-=
Performing Scan: mmu-miR-206 vs ENSMUSG00000007852
=-=-=-=-=-=-=-=-=-=-=-=-=-=-=-=-=-=-=-=-=-=-=-=-=-=-=-=-=-=-=-=
Score for this Scan:
No Hits Found above Threshold
Complete

Read Sequence:ENSMUSG00000019787  triadin [Source:MarkerSymbol;Acc:MGI:1924007](114 nt)
=-=-=-=-=-=-=-=-=-=-=-=-=-=-=-=-=-=-=-=-=-=-=-=-=-=-=-=-=-=-=-=
Performing Scan: mmu-miR-206 vs ENSMUSG00000019787
=-=-=-=-=-=-=-=-=-=-=-=-=-=-=-=-=-=-=-=-=-=-=-=-=-=-=-=-=-=-=-=
Score for this Scan:
No Hits Found above Threshold
Complete

Read Sequence:ENSMUSG00000033335  dynamin 2 [Source:MarkerSymbol;Acc:MGI:109547](722 nt)
=-=-=-=-=-=-=-=-=-=-=-=-=-=-=-=-=-=-=-=-=-=-=-=-=-=-=-=-=-=-=-=
Performing Scan: mmu-miR-206 vs ENSMUSG00000033335
=-=-=-=-=-=-=-=-=-=-=-=-=-=-=-=-=-=-=-=-=-=-=-=-=-=-=-=-=-=-=-=

   Forward:	Score: 116.000000  Q:1 to 22  R:471 to 500 Align Len (29) (55.17%) (62.07%)

   Query:    3' GGUGUGUG-----AAGGA---AUGUAAGGu 5'
                ||:||| |     | |||   |:| |||| 
   Ref:      5' CCGCACCCAGAGGTGCCTTTGTGCCTTCCt 3'

   Energy:  -20.660000 kCal/Mol

Scores for this hit:
>mmu-miR-206	ENSMUSG00000033335	116.00	-20.66	0.00	1 22	471 500	29	55.17%	62.07%

Score for this Scan:
Seq1,Seq2,Tot Score,Tot Energy,Max Score,Max Energy,Strand,Len1,Len2,Positions
>>mmu-miR-206	ENSMUSG00000033335	116.00	-20.66	116.00	-20.66	611	22	722	 470
Complete

Read Sequence:ENSMUSG00000024963  DnaJ (Hsp40) homolog, subfamily C, member 4 [Source:MarkerSymbol;Acc:MGI:1927346](86 nt)
=-=-=-=-=-=-=-=-=-=-=-=-=-=-=-=-=-=-=-=-=-=-=-=-=-=-=-=-=-=-=-=
Performing Scan: mmu-miR-206 vs ENSMUSG00000024963
=-=-=-=-=-=-=-=-=-=-=-=-=-=-=-=-=-=-=-=-=-=-=-=-=-=-=-=-=-=-=-=
Score for this Scan:
No Hits Found above Threshold
Complete

Read Sequence:ENSMUSG00000028661  Eph receptor A8 [Source:MarkerSymbol;Acc:MGI:109378](1629 nt)
=-=-=-=-=-=-=-=-=-=-=-=-=-=-=-=-=-=-=-=-=-=-=-=-=-=-=-=-=-=-=-=
Performing Scan: mmu-miR-206 vs ENSMUSG00000028661
=-=-=-=-=-=-=-=-=-=-=-=-=-=-=-=-=-=-=-=-=-=-=-=-=-=-=-=-=-=-=-=

   Forward:	Score: 99.000000  Q:1 to 23  R:1064 to 1092 Align Len (29) (58.62%) (65.52%)

   Query:    3' GGUGUGUGA--A-----GGAAUGUAAGGU 5'
                ||||| :||  |     ||||||:  |||
   Ref:      5' CCACAGGCTGATAACCCCCTTACGGCCCA 3'

   Energy:  -24.340000 kCal/Mol

Scores for this hit:
>mmu-miR-206	ENSMUSG00000028661	99.00	-24.34	0.00	1 23	1064 1092	29	58.62%	65.52%

Score for this Scan:
Seq1,Seq2,Tot Score,Tot Energy,Max Score,Max Energy,Strand,Len1,Len2,Positions
>>mmu-miR-206	ENSMUSG00000028661	99.00	-24.34	99.00	-24.34	613	22	1629	 1063
Complete

Read Sequence:ENSMUSG00000027175  t-complex 11 like 1 [Source:MarkerSymbol;Acc:MGI:2444263](1604 nt)
=-=-=-=-=-=-=-=-=-=-=-=-=-=-=-=-=-=-=-=-=-=-=-=-=-=-=-=-=-=-=-=
Performing Scan: mmu-miR-206 vs ENSMUSG00000027175
=-=-=-=-=-=-=-=-=-=-=-=-=-=-=-=-=-=-=-=-=-=-=-=-=-=-=-=-=-=-=-=
Score for this Scan:
No Hits Found above Threshold
Complete

Read Sequence:ENSMUSG00000001082  RIKEN cDNA 0610009O03 gene [Source:MarkerSymbol;Acc:MGI:1915544](250 nt)
=-=-=-=-=-=-=-=-=-=-=-=-=-=-=-=-=-=-=-=-=-=-=-=-=-=-=-=-=-=-=-=
Performing Scan: mmu-miR-206 vs ENSMUSG00000001082
=-=-=-=-=-=-=-=-=-=-=-=-=-=-=-=-=-=-=-=-=-=-=-=-=-=-=-=-=-=-=-=

   Forward:	Score: 111.000000  Q:1 to 23  R:155 to 175 Align Len (23) (73.91%) (82.61%)

   Query:    3' GGUGUGUG-AAGGAAUGUAAGGU 5'
                |:|||| | ||:|||||  ||||
   Ref:      5' CTACACCCTTTTCTTAC--TCCA 3'

   Energy:  -20.309999 kCal/Mol

Scores for this hit:
>mmu-miR-206	ENSMUSG00000001082	111.00	-20.31	0.00	1 23	155 175	23	73.91%	82.61%

Score for this Scan:
Seq1,Seq2,Tot Score,Tot Energy,Max Score,Max Energy,Strand,Len1,Len2,Positions
>>mmu-miR-206	ENSMUSG00000001082	111.00	-20.31	111.00	-20.31	615	22	250	 154
Complete

Read Sequence:ENSMUSG00000022905  karyopherin (importin) alpha 1 [Source:MarkerSymbol;Acc:MGI:103560](2254 nt)
=-=-=-=-=-=-=-=-=-=-=-=-=-=-=-=-=-=-=-=-=-=-=-=-=-=-=-=-=-=-=-=
Performing Scan: mmu-miR-206 vs ENSMUSG00000022905
=-=-=-=-=-=-=-=-=-=-=-=-=-=-=-=-=-=-=-=-=-=-=-=-=-=-=-=-=-=-=-=

   Forward:	Score: 141.000000  Q:5 to 22  R:328 to 347 Align Len (17) (82.35%) (82.35%)

   Query:    3' ggugUGUGAAGGAAUGUAAGGu 5'
                    || ||||||  |||||| 
   Ref:      5' gaggACTCTTCCT--CATTCCg 3'

   Energy:  -20.510000 kCal/Mol

Scores for this hit:
>mmu-miR-206	ENSMUSG00000022905	141.00	-20.51	0.00	5 22	328 347	17	82.35%	82.35%

Score for this Scan:
Seq1,Seq2,Tot Score,Tot Energy,Max Score,Max Energy,Strand,Len1,Len2,Positions
>>mmu-miR-206	ENSMUSG00000022905	141.00	-20.51	141.00	-20.51	616	22	2254	 327
Complete

Read Sequence:ENSMUSG00000030055  RAB43, member RAS oncogene family [Source:MarkerSymbol;Acc:MGI:1917084](3737 nt)
=-=-=-=-=-=-=-=-=-=-=-=-=-=-=-=-=-=-=-=-=-=-=-=-=-=-=-=-=-=-=-=
Performing Scan: mmu-miR-206 vs ENSMUSG00000030055
=-=-=-=-=-=-=-=-=-=-=-=-=-=-=-=-=-=-=-=-=-=-=-=-=-=-=-=-=-=-=-=

   Forward:	Score: 115.000000  Q:1 to 22  R:1140 to 1167 Align Len (28) (64.29%) (67.86%)

   Query:    3' GGUGUGU-GAAGGA-----A-UGUAAGGu 5'
                || |:|| ||||||     | ||| ||| 
   Ref:      5' CCCCGCATCTTCCTCCTGCTGACA-TCCt 3'

   Energy:  -21.160000 kCal/Mol

Scores for this hit:
>mmu-miR-206	ENSMUSG00000030055	115.00	-21.16	0.00	1 22	1140 1167	28	64.29%	67.86%


   Forward:	Score: 79.000000  Q:1 to 22  R:2865 to 2901 Align Len (36) (44.44%) (50.00%)

   Query:    3' GGU---GUGUGAAGGAA------------UGUAAGGu 5'
                |||   ||||| ||:||            :|  ||| 
   Ref:      5' CCAAAGCACACATCTTTGAGGGGCGATGGGCCCTCCc 3'

   Energy:  -23.610001 kCal/Mol

Scores for this hit:
>mmu-miR-206	ENSMUSG00000030055	79.00	-23.61	0.00	1 22	2865 2901	36	44.44%	50.00%

Score for this Scan:
Seq1,Seq2,Tot Score,Tot Energy,Max Score,Max Energy,Strand,Len1,Len2,Positions
>>mmu-miR-206	ENSMUSG00000030055	194.00	-44.77	115.00	-23.61	617	22	3737	 1139 2864
Complete

Read Sequence:ENSMUSG00000034459  interferon-induced protein with tetratricopeptide repeats 1 [Source:MarkerSymbol;Acc:MGI:99450](1152 nt)
=-=-=-=-=-=-=-=-=-=-=-=-=-=-=-=-=-=-=-=-=-=-=-=-=-=-=-=-=-=-=-=
Performing Scan: mmu-miR-206 vs ENSMUSG00000034459
=-=-=-=-=-=-=-=-=-=-=-=-=-=-=-=-=-=-=-=-=-=-=-=-=-=-=-=-=-=-=-=
Score for this Scan:
No Hits Found above Threshold
Complete

Read Sequence:ENSMUSG00000046032  sorting nexin 12 [Source:MarkerSymbol;Acc:MGI:1919331](362 nt)
=-=-=-=-=-=-=-=-=-=-=-=-=-=-=-=-=-=-=-=-=-=-=-=-=-=-=-=-=-=-=-=
Performing Scan: mmu-miR-206 vs ENSMUSG00000046032
=-=-=-=-=-=-=-=-=-=-=-=-=-=-=-=-=-=-=-=-=-=-=-=-=-=-=-=-=-=-=-=
Score for this Scan:
No Hits Found above Threshold
Complete

Read Sequence:ENSMUSG00000014444  cDNA sequence BC039210 [Source:MarkerSymbol;Acc:MGI:3603204](270 nt)
=-=-=-=-=-=-=-=-=-=-=-=-=-=-=-=-=-=-=-=-=-=-=-=-=-=-=-=-=-=-=-=
Performing Scan: mmu-miR-206 vs ENSMUSG00000014444
=-=-=-=-=-=-=-=-=-=-=-=-=-=-=-=-=-=-=-=-=-=-=-=-=-=-=-=-=-=-=-=
Score for this Scan:
No Hits Found above Threshold
Complete

Read Sequence:ENSMUSG00000014313  cytochrome c oxidase, subunit VIc [Source:MarkerSymbol;Acc:MGI:104614](137 nt)
=-=-=-=-=-=-=-=-=-=-=-=-=-=-=-=-=-=-=-=-=-=-=-=-=-=-=-=-=-=-=-=
Performing Scan: mmu-miR-206 vs ENSMUSG00000014313
=-=-=-=-=-=-=-=-=-=-=-=-=-=-=-=-=-=-=-=-=-=-=-=-=-=-=-=-=-=-=-=
Score for this Scan:
No Hits Found above Threshold
Complete

Read Sequence:ENSMUSG00000028571  cytochrome P450, family 2, subfamily j, polypeptide 13 [Source:MarkerSymbol;Acc:MGI:2385197](2790 nt)
=-=-=-=-=-=-=-=-=-=-=-=-=-=-=-=-=-=-=-=-=-=-=-=-=-=-=-=-=-=-=-=
Performing Scan: mmu-miR-206 vs ENSMUSG00000028571
=-=-=-=-=-=-=-=-=-=-=-=-=-=-=-=-=-=-=-=-=-=-=-=-=-=-=-=-=-=-=-=

   Forward:	Score: 125.000000  Q:4 to 22  R:1888 to 1915 Align Len (24) (62.50%) (70.83%)

   Query:    3' gguGUGUGAAGG------AAUGUAAGGu 5'
                   |||||||||       |||:||:| 
   Ref:      5' tgcCACACTTCCAGGAGACTACGTTTCc 3'

   Energy:  -22.299999 kCal/Mol

Scores for this hit:
>mmu-miR-206	ENSMUSG00000028571	125.00	-22.30	0.00	4 22	1888 1915	24	62.50%	70.83%


   Forward:	Score: 117.000000  Q:2 to 22  R:1667 to 1704 Align Len (36) (50.00%) (50.00%)

   Query:    3' gGUGUGUGAAGGA----------------AUGUAAGGu 5'
                 |||| |||||||                || ||||| 
   Ref:      5' tCACAAACTTCCTTCTTCCTAGGTAATGGTAAATTCCt 3'

   Energy:  -25.459999 kCal/Mol

Scores for this hit:
>mmu-miR-206	ENSMUSG00000028571	117.00	-25.46	0.00	2 22	1667 1704	36	50.00%	50.00%

Score for this Scan:
Seq1,Seq2,Tot Score,Tot Energy,Max Score,Max Energy,Strand,Len1,Len2,Positions
>>mmu-miR-206	ENSMUSG00000028571	242.00	-47.76	125.00	-25.46	622	22	2790	 1887 1666
Complete

Read Sequence:ENSMUSG00000036810  RIKEN cDNA 5033428A16 gene [Source:MarkerSymbol;Acc:MGI:1921981](1439 nt)
=-=-=-=-=-=-=-=-=-=-=-=-=-=-=-=-=-=-=-=-=-=-=-=-=-=-=-=-=-=-=-=
Performing Scan: mmu-miR-206 vs ENSMUSG00000036810
=-=-=-=-=-=-=-=-=-=-=-=-=-=-=-=-=-=-=-=-=-=-=-=-=-=-=-=-=-=-=-=
Score for this Scan:
No Hits Found above Threshold
Complete

Read Sequence:ENSMUSG00000000605  chloride channel 4-2 [Source:MarkerSymbol;Acc:MGI:104571](776 nt)
=-=-=-=-=-=-=-=-=-=-=-=-=-=-=-=-=-=-=-=-=-=-=-=-=-=-=-=-=-=-=-=
Performing Scan: mmu-miR-206 vs ENSMUSG00000000605
=-=-=-=-=-=-=-=-=-=-=-=-=-=-=-=-=-=-=-=-=-=-=-=-=-=-=-=-=-=-=-=
Score for this Scan:
No Hits Found above Threshold
Complete

Read Sequence:ENSMUSG00000025129  dysferlin interacting protein 1 [Source:MarkerSymbol;Acc:MGI:1915951](231 nt)
=-=-=-=-=-=-=-=-=-=-=-=-=-=-=-=-=-=-=-=-=-=-=-=-=-=-=-=-=-=-=-=
Performing Scan: mmu-miR-206 vs ENSMUSG00000025129
=-=-=-=-=-=-=-=-=-=-=-=-=-=-=-=-=-=-=-=-=-=-=-=-=-=-=-=-=-=-=-=
Score for this Scan:
No Hits Found above Threshold
Complete

Read Sequence:ENSMUSG00000063882  ubiquinol-cytochrome c reductase hinge protein [Source:MarkerSymbol;Acc:MGI:1913826](168 nt)
=-=-=-=-=-=-=-=-=-=-=-=-=-=-=-=-=-=-=-=-=-=-=-=-=-=-=-=-=-=-=-=
Performing Scan: mmu-miR-206 vs ENSMUSG00000063882
=-=-=-=-=-=-=-=-=-=-=-=-=-=-=-=-=-=-=-=-=-=-=-=-=-=-=-=-=-=-=-=
Score for this Scan:
No Hits Found above Threshold
Complete

Read Sequence:ENSMUSG00000025138  sirtuin 7 (silent mating type information regulation 2, homolog) 7 (S. cerevisiae) [Source:MarkerSymbol;Acc:MGI:2385849](448 nt)
=-=-=-=-=-=-=-=-=-=-=-=-=-=-=-=-=-=-=-=-=-=-=-=-=-=-=-=-=-=-=-=
Performing Scan: mmu-miR-206 vs ENSMUSG00000025138
=-=-=-=-=-=-=-=-=-=-=-=-=-=-=-=-=-=-=-=-=-=-=-=-=-=-=-=-=-=-=-=

   Forward:	Score: 119.000000  Q:1 to 23  R:302 to 327 Align Len (27) (66.67%) (66.67%)

   Query:    3' GGUGUGUGAAGGAA-----UGUAAGGU 5'
                |||| |||| ||||     ||  ||||
   Ref:      5' CCAC-CACTGCCTTACCTCACTCTCCA 3'

   Energy:  -23.080000 kCal/Mol

Scores for this hit:
>mmu-miR-206	ENSMUSG00000025138	119.00	-23.08	0.00	1 23	302 327	27	66.67%	66.67%

Score for this Scan:
Seq1,Seq2,Tot Score,Tot Energy,Max Score,Max Energy,Strand,Len1,Len2,Positions
>>mmu-miR-206	ENSMUSG00000025138	119.00	-23.08	119.00	-23.08	627	22	448	 301
Complete

Read Sequence:ENSMUSG00000015002  RIKEN cDNA C920006C10 gene [Source:MarkerSymbol;Acc:MGI:1923990](2554 nt)
=-=-=-=-=-=-=-=-=-=-=-=-=-=-=-=-=-=-=-=-=-=-=-=-=-=-=-=-=-=-=-=
Performing Scan: mmu-miR-206 vs ENSMUSG00000015002
=-=-=-=-=-=-=-=-=-=-=-=-=-=-=-=-=-=-=-=-=-=-=-=-=-=-=-=-=-=-=-=
Score for this Scan:
No Hits Found above Threshold
Complete

Read Sequence:ENSMUSG00000002416  NADH dehydrogenase (ubiquinone) 1 beta subcomplex, 2 [Source:MarkerSymbol;Acc:MGI:1915448](4012 nt)
=-=-=-=-=-=-=-=-=-=-=-=-=-=-=-=-=-=-=-=-=-=-=-=-=-=-=-=-=-=-=-=
Performing Scan: mmu-miR-206 vs ENSMUSG00000002416
=-=-=-=-=-=-=-=-=-=-=-=-=-=-=-=-=-=-=-=-=-=-=-=-=-=-=-=-=-=-=-=

   Forward:	Score: 118.000000  Q:3 to 23  R:1142 to 1164 Align Len (21) (76.19%) (80.95%)

   Query:    3' ggUGUGUGAAGGAAUGU-AAGGU 5'
                  |||||| ||:| ||| | |||
   Ref:      5' ggACACACCTCTTAACAGTGCCA 3'

   Energy:  -20.350000 kCal/Mol

Scores for this hit:
>mmu-miR-206	ENSMUSG00000002416	118.00	-20.35	0.00	3 23	1142 1164	21	76.19%	80.95%

Score for this Scan:
Seq1,Seq2,Tot Score,Tot Energy,Max Score,Max Energy,Strand,Len1,Len2,Positions
>>mmu-miR-206	ENSMUSG00000002416	118.00	-20.35	118.00	-20.35	629	22	4012	 1141
Complete

Read Sequence:ENSMUSG00000019737  expressed sequence AI428936 [Source:MarkerSymbol;Acc:MGI:2141950](45 nt)
=-=-=-=-=-=-=-=-=-=-=-=-=-=-=-=-=-=-=-=-=-=-=-=-=-=-=-=-=-=-=-=
Performing Scan: mmu-miR-206 vs ENSMUSG00000019737
=-=-=-=-=-=-=-=-=-=-=-=-=-=-=-=-=-=-=-=-=-=-=-=-=-=-=-=-=-=-=-=
Score for this Scan:
No Hits Found above Threshold
Complete

Read Sequence:ENSMUSG00000025949  phosphatidylinositol-3-phosphate/phosphatidylinositol 5-kinase, type III [Source:MarkerSymbol;Acc:MGI:1335106](2366 nt)
=-=-=-=-=-=-=-=-=-=-=-=-=-=-=-=-=-=-=-=-=-=-=-=-=-=-=-=-=-=-=-=
Performing Scan: mmu-miR-206 vs ENSMUSG00000025949
=-=-=-=-=-=-=-=-=-=-=-=-=-=-=-=-=-=-=-=-=-=-=-=-=-=-=-=-=-=-=-=

   Forward:	Score: 114.000000  Q:1 to 23  R:1821 to 1846 Align Len (26) (69.23%) (69.23%)

   Query:    3' GGUGU-G-UGAAGG--AAUGUAAGGU 5'
                ||||| | ||  ||  || | |||||
   Ref:      5' CCACAGCGACGCCCATTTCCTTTCCA 3'

   Energy:  -20.059999 kCal/Mol

Scores for this hit:
>mmu-miR-206	ENSMUSG00000025949	114.00	-20.06	0.00	1 23	1821 1846	26	69.23%	69.23%


   Forward:	Score: 97.000000  Q:1 to 23  R:1489 to 1512 Align Len (24) (75.00%) (79.17%)

   Query:    3' GGUGUG-UGAAG-GAAUGUAAGGU 5'
                |||||| |||||  |||:||  ||
   Ref:      5' CCACACTACTTCAATTATATCACA 3'

   Energy:  -21.150000 kCal/Mol

Scores for this hit:
>mmu-miR-206	ENSMUSG00000025949	97.00	-21.15	0.00	1 23	1489 1512	24	75.00%	79.17%

Score for this Scan:
Seq1,Seq2,Tot Score,Tot Energy,Max Score,Max Energy,Strand,Len1,Len2,Positions
>>mmu-miR-206	ENSMUSG00000025949	211.00	-41.21	114.00	-21.15	631	22	2366	 1820 1488
Complete

Read Sequence:ENSMUSG00000035427  expressed sequence CN716893 [Source:MarkerSymbol;Acc:MGI:3584456](491 nt)
=-=-=-=-=-=-=-=-=-=-=-=-=-=-=-=-=-=-=-=-=-=-=-=-=-=-=-=-=-=-=-=
Performing Scan: mmu-miR-206 vs ENSMUSG00000035427
=-=-=-=-=-=-=-=-=-=-=-=-=-=-=-=-=-=-=-=-=-=-=-=-=-=-=-=-=-=-=-=
Score for this Scan:
No Hits Found above Threshold
Complete

Read Sequence:ENSMUSG00000020898  RIKEN cDNA 1500010J02 gene [Source:MarkerSymbol;Acc:MGI:1916214](303 nt)
=-=-=-=-=-=-=-=-=-=-=-=-=-=-=-=-=-=-=-=-=-=-=-=-=-=-=-=-=-=-=-=
Performing Scan: mmu-miR-206 vs ENSMUSG00000020898
=-=-=-=-=-=-=-=-=-=-=-=-=-=-=-=-=-=-=-=-=-=-=-=-=-=-=-=-=-=-=-=
Score for this Scan:
No Hits Found above Threshold
Complete

Read Sequence:ENSMUSG00000022362  RIKEN cDNA 9130401M01 gene [Source:MarkerSymbol;Acc:MGI:1923008](2951 nt)
=-=-=-=-=-=-=-=-=-=-=-=-=-=-=-=-=-=-=-=-=-=-=-=-=-=-=-=-=-=-=-=
Performing Scan: mmu-miR-206 vs ENSMUSG00000022362
=-=-=-=-=-=-=-=-=-=-=-=-=-=-=-=-=-=-=-=-=-=-=-=-=-=-=-=-=-=-=-=

   Forward:	Score: 115.000000  Q:1 to 23  R:2215 to 2240 Align Len (26) (69.23%) (69.23%)

   Query:    3' GGUGUGUGAAGGA---AUGUA-AGGU 5'
                ||| || ||||||     ||| ||||
   Ref:      5' CCAGACTCTTCCTCAACCCATGTCCA 3'

   Energy:  -21.450001 kCal/Mol

Scores for this hit:
>mmu-miR-206	ENSMUSG00000022362	115.00	-21.45	0.00	1 23	2215 2240	26	69.23%	69.23%


   Forward:	Score: 103.000000  Q:2 to 23  R:539 to 561 Align Len (22) (68.18%) (72.73%)

   Query:    3' gGUGUGUGAAG-GAAUGUAAGGU 5'
                 | ||||| || | |:| | |||
   Ref:      5' aCTCACACATCACCTGCTTGCCA 3'

   Energy:  -20.040001 kCal/Mol

Scores for this hit:
>mmu-miR-206	ENSMUSG00000022362	103.00	-20.04	0.00	2 23	539 561	22	68.18%	72.73%

Score for this Scan:
Seq1,Seq2,Tot Score,Tot Energy,Max Score,Max Energy,Strand,Len1,Len2,Positions
>>mmu-miR-206	ENSMUSG00000022362	218.00	-41.49	115.00	-21.45	634	22	2951	 2214 538
Complete

Read Sequence:ENSMUSG00000041309  NK6 transcription factor related, locus 2 (Drosophila) [Source:MarkerSymbol;Acc:MGI:1352738](892 nt)
=-=-=-=-=-=-=-=-=-=-=-=-=-=-=-=-=-=-=-=-=-=-=-=-=-=-=-=-=-=-=-=
Performing Scan: mmu-miR-206 vs ENSMUSG00000041309
=-=-=-=-=-=-=-=-=-=-=-=-=-=-=-=-=-=-=-=-=-=-=-=-=-=-=-=-=-=-=-=
Score for this Scan:
No Hits Found above Threshold
Complete

Read Sequence:ENSMUSG00000034412  TBC1 domain family, member 10a [Source:MarkerSymbol;Acc:MGI:2144164](2247 nt)
=-=-=-=-=-=-=-=-=-=-=-=-=-=-=-=-=-=-=-=-=-=-=-=-=-=-=-=-=-=-=-=
Performing Scan: mmu-miR-206 vs ENSMUSG00000034412
=-=-=-=-=-=-=-=-=-=-=-=-=-=-=-=-=-=-=-=-=-=-=-=-=-=-=-=-=-=-=-=
Score for this Scan:
No Hits Found above Threshold
Complete

Read Sequence:ENSMUSG00000019178  serine/threonine/tyrosine interacting-like 1 [Source:MarkerSymbol;Acc:MGI:1923821](118 nt)
=-=-=-=-=-=-=-=-=-=-=-=-=-=-=-=-=-=-=-=-=-=-=-=-=-=-=-=-=-=-=-=
Performing Scan: mmu-miR-206 vs ENSMUSG00000019178
=-=-=-=-=-=-=-=-=-=-=-=-=-=-=-=-=-=-=-=-=-=-=-=-=-=-=-=-=-=-=-=
Score for this Scan:
No Hits Found above Threshold
Complete

Read Sequence:ENSMUSG00000042282  guanylate cyclase 2f [Source:MarkerSymbol;Acc:MGI:105119](4555 nt)
=-=-=-=-=-=-=-=-=-=-=-=-=-=-=-=-=-=-=-=-=-=-=-=-=-=-=-=-=-=-=-=
Performing Scan: mmu-miR-206 vs ENSMUSG00000042282
=-=-=-=-=-=-=-=-=-=-=-=-=-=-=-=-=-=-=-=-=-=-=-=-=-=-=-=-=-=-=-=
Score for this Scan:
No Hits Found above Threshold
Complete

Read Sequence:ENSMUSG00000053716  dual specificity phosphatase 7 [Source:MarkerSymbol;Acc:MGI:2387100](1775 nt)
=-=-=-=-=-=-=-=-=-=-=-=-=-=-=-=-=-=-=-=-=-=-=-=-=-=-=-=-=-=-=-=
Performing Scan: mmu-miR-206 vs ENSMUSG00000053716
=-=-=-=-=-=-=-=-=-=-=-=-=-=-=-=-=-=-=-=-=-=-=-=-=-=-=-=-=-=-=-=
Score for this Scan:
No Hits Found above Threshold
Complete

Read Sequence:ENSMUSG00000029103  low density lipoprotein receptor-related protein associated protein 1 [Source:MarkerSymbol;Acc:MGI:96829](1818 nt)
=-=-=-=-=-=-=-=-=-=-=-=-=-=-=-=-=-=-=-=-=-=-=-=-=-=-=-=-=-=-=-=
Performing Scan: mmu-miR-206 vs ENSMUSG00000029103
=-=-=-=-=-=-=-=-=-=-=-=-=-=-=-=-=-=-=-=-=-=-=-=-=-=-=-=-=-=-=-=
Score for this Scan:
No Hits Found above Threshold
Complete

Read Sequence:ENSMUSG00000014959  golgi reassembly stacking protein 2 [Source:MarkerSymbol;Acc:MGI:2135962](760 nt)
=-=-=-=-=-=-=-=-=-=-=-=-=-=-=-=-=-=-=-=-=-=-=-=-=-=-=-=-=-=-=-=
Performing Scan: mmu-miR-206 vs ENSMUSG00000014959
=-=-=-=-=-=-=-=-=-=-=-=-=-=-=-=-=-=-=-=-=-=-=-=-=-=-=-=-=-=-=-=
Score for this Scan:
No Hits Found above Threshold
Complete

Read Sequence:ENSMUSG00000068154  insulinoma-associated 1 [Source:MarkerSymbol;Acc:MGI:1859980](1185 nt)
=-=-=-=-=-=-=-=-=-=-=-=-=-=-=-=-=-=-=-=-=-=-=-=-=-=-=-=-=-=-=-=
Performing Scan: mmu-miR-206 vs ENSMUSG00000068154
=-=-=-=-=-=-=-=-=-=-=-=-=-=-=-=-=-=-=-=-=-=-=-=-=-=-=-=-=-=-=-=
Score for this Scan:
No Hits Found above Threshold
Complete

Read Sequence:ENSMUSG00000050271  Tyrosine-protein kinase SgK223 (EC 2.7.10.2) (Sugen kinase 223). [Source:Uniprot/SWISSPROT;Acc:Q571I4](127 nt)
=-=-=-=-=-=-=-=-=-=-=-=-=-=-=-=-=-=-=-=-=-=-=-=-=-=-=-=-=-=-=-=
Performing Scan: mmu-miR-206 vs ENSMUSG00000050271
=-=-=-=-=-=-=-=-=-=-=-=-=-=-=-=-=-=-=-=-=-=-=-=-=-=-=-=-=-=-=-=
Score for this Scan:
No Hits Found above Threshold
Complete

Read Sequence:ENSMUSG00000031448  ADP-ribosylhydrolase like 1 [Source:MarkerSymbol;Acc:MGI:2442168](169 nt)
=-=-=-=-=-=-=-=-=-=-=-=-=-=-=-=-=-=-=-=-=-=-=-=-=-=-=-=-=-=-=-=
Performing Scan: mmu-miR-206 vs ENSMUSG00000031448
=-=-=-=-=-=-=-=-=-=-=-=-=-=-=-=-=-=-=-=-=-=-=-=-=-=-=-=-=-=-=-=
Score for this Scan:
No Hits Found above Threshold
Complete

Read Sequence:ENSMUSG00000044252  oxysterol binding protein-like 1A [Source:MarkerSymbol;Acc:MGI:1927551](835 nt)
=-=-=-=-=-=-=-=-=-=-=-=-=-=-=-=-=-=-=-=-=-=-=-=-=-=-=-=-=-=-=-=
Performing Scan: mmu-miR-206 vs ENSMUSG00000044252
=-=-=-=-=-=-=-=-=-=-=-=-=-=-=-=-=-=-=-=-=-=-=-=-=-=-=-=-=-=-=-=
Score for this Scan:
No Hits Found above Threshold
Complete

Read Sequence:ENSMUSG00000025892  glutamate receptor, ionotropic, AMPA4 (alpha 4) [Source:MarkerSymbol;Acc:MGI:95811](32 nt)
=-=-=-=-=-=-=-=-=-=-=-=-=-=-=-=-=-=-=-=-=-=-=-=-=-=-=-=-=-=-=-=
Performing Scan: mmu-miR-206 vs ENSMUSG00000025892
=-=-=-=-=-=-=-=-=-=-=-=-=-=-=-=-=-=-=-=-=-=-=-=-=-=-=-=-=-=-=-=
Score for this Scan:
No Hits Found above Threshold
Complete

Read Sequence:ENSMUSG00000047003  zinc finger protein 41 [Source:MarkerSymbol;Acc:MGI:99186](2637 nt)
=-=-=-=-=-=-=-=-=-=-=-=-=-=-=-=-=-=-=-=-=-=-=-=-=-=-=-=-=-=-=-=
Performing Scan: mmu-miR-206 vs ENSMUSG00000047003
=-=-=-=-=-=-=-=-=-=-=-=-=-=-=-=-=-=-=-=-=-=-=-=-=-=-=-=-=-=-=-=

   Forward:	Score: 142.000000  Q:1 to 22  R:750 to 772 Align Len (22) (72.73%) (72.73%)

   Query:    3' GGUGUGU-GAAGGAAUGUAAGGu 5'
                || |||| |  |||  |||||| 
   Ref:      5' CCCCACAGCAGCCTGCCATTCCg 3'

   Energy:  -24.120001 kCal/Mol

Scores for this hit:
>mmu-miR-206	ENSMUSG00000047003	142.00	-24.12	0.00	1 22	750 772	22	72.73%	72.73%


   Forward:	Score: 110.000000  Q:1 to 23  R:1958 to 1981 Align Len (26) (69.23%) (69.23%)

   Query:    3' GGUGUGUGAAG--GAA--UGUAAGGU 5'
                || ||| ||||  |||   | |||||
   Ref:      5' CC-CAC-CTTCAGCTTACCCTTTCCA 3'

   Energy:  -20.100000 kCal/Mol

Scores for this hit:
>mmu-miR-206	ENSMUSG00000047003	110.00	-20.10	0.00	1 23	1958 1981	26	69.23%	69.23%

Score for this Scan:
Seq1,Seq2,Tot Score,Tot Energy,Max Score,Max Energy,Strand,Len1,Len2,Positions
>>mmu-miR-206	ENSMUSG00000047003	252.00	-44.22	142.00	-24.12	647	22	2637	 749 1957
Complete

Read Sequence:ENSMUSG00000000157  integrin beta 2-like [Source:MarkerSymbol;Acc:MGI:1277979](333 nt)
=-=-=-=-=-=-=-=-=-=-=-=-=-=-=-=-=-=-=-=-=-=-=-=-=-=-=-=-=-=-=-=
Performing Scan: mmu-miR-206 vs ENSMUSG00000000157
=-=-=-=-=-=-=-=-=-=-=-=-=-=-=-=-=-=-=-=-=-=-=-=-=-=-=-=-=-=-=-=
Score for this Scan:
No Hits Found above Threshold
Complete

Read Sequence:ENSMUSG00000049288  Lix1-like [Source:MarkerSymbol;Acc:MGI:3036267](82 nt)
=-=-=-=-=-=-=-=-=-=-=-=-=-=-=-=-=-=-=-=-=-=-=-=-=-=-=-=-=-=-=-=
Performing Scan: mmu-miR-206 vs ENSMUSG00000049288
=-=-=-=-=-=-=-=-=-=-=-=-=-=-=-=-=-=-=-=-=-=-=-=-=-=-=-=-=-=-=-=
Score for this Scan:
No Hits Found above Threshold
Complete

Read Sequence:ENSMUSG00000028622  mitochondrial ribosomal protein L37 [Source:MarkerSymbol;Acc:MGI:1926268](142 nt)
=-=-=-=-=-=-=-=-=-=-=-=-=-=-=-=-=-=-=-=-=-=-=-=-=-=-=-=-=-=-=-=
Performing Scan: mmu-miR-206 vs ENSMUSG00000028622
=-=-=-=-=-=-=-=-=-=-=-=-=-=-=-=-=-=-=-=-=-=-=-=-=-=-=-=-=-=-=-=
Score for this Scan:
No Hits Found above Threshold
Complete

Read Sequence:ENSMUSG00000029878  DNA binding protein with his-thr domain [Source:MarkerSymbol;Acc:MGI:2679513](227 nt)
=-=-=-=-=-=-=-=-=-=-=-=-=-=-=-=-=-=-=-=-=-=-=-=-=-=-=-=-=-=-=-=
Performing Scan: mmu-miR-206 vs ENSMUSG00000029878
=-=-=-=-=-=-=-=-=-=-=-=-=-=-=-=-=-=-=-=-=-=-=-=-=-=-=-=-=-=-=-=

   Forward:	Score: 131.000000  Q:1 to 23  R:126 to 150 Align Len (25) (72.00%) (80.00%)

   Query:    3' GGUG-UG-UGA-AGGAAUGUAAGGU 5'
                |||: |: |||  ||||| ||||||
   Ref:      5' CCATGATGACTAACCTTAGATTCCA 3'

   Energy:  -20.620001 kCal/Mol

Scores for this hit:
>mmu-miR-206	ENSMUSG00000029878	131.00	-20.62	0.00	1 23	126 150	25	72.00%	80.00%

Score for this Scan:
Seq1,Seq2,Tot Score,Tot Energy,Max Score,Max Energy,Strand,Len1,Len2,Positions
>>mmu-miR-206	ENSMUSG00000029878	131.00	-20.62	131.00	-20.62	651	22	227	 125
Complete

Read Sequence:ENSMUSG00000039013  sialic acid binding Ig-like lectin F [Source:MarkerSymbol;Acc:MGI:2681107](701 nt)
=-=-=-=-=-=-=-=-=-=-=-=-=-=-=-=-=-=-=-=-=-=-=-=-=-=-=-=-=-=-=-=
Performing Scan: mmu-miR-206 vs ENSMUSG00000039013
=-=-=-=-=-=-=-=-=-=-=-=-=-=-=-=-=-=-=-=-=-=-=-=-=-=-=-=-=-=-=-=
Score for this Scan:
No Hits Found above Threshold
Complete

Read Sequence:ENSMUSG00000006134  v-crk sarcoma virus CT10 oncogene homolog (avian)-like [Source:MarkerSymbol;Acc:MGI:104686](2460 nt)
=-=-=-=-=-=-=-=-=-=-=-=-=-=-=-=-=-=-=-=-=-=-=-=-=-=-=-=-=-=-=-=
Performing Scan: mmu-miR-206 vs ENSMUSG00000006134
=-=-=-=-=-=-=-=-=-=-=-=-=-=-=-=-=-=-=-=-=-=-=-=-=-=-=-=-=-=-=-=

   Forward:	Score: 107.000000  Q:4 to 23  R:1032 to 1053 Align Len (19) (68.42%) (89.47%)

   Query:    3' gguGUGUGAAGGAAUGUAAGGU 5'
                   ||: :||||||:||| :||
   Ref:      5' agcCATTTTTCCTTGCATGTCA 3'

   Energy:  -23.530001 kCal/Mol

Scores for this hit:
>mmu-miR-206	ENSMUSG00000006134	107.00	-23.53	0.00	4 23	1032 1053	19	68.42%	89.47%

Score for this Scan:
Seq1,Seq2,Tot Score,Tot Energy,Max Score,Max Energy,Strand,Len1,Len2,Positions
>>mmu-miR-206	ENSMUSG00000006134	107.00	-23.53	107.00	-23.53	653	22	2460	 1031
Complete

Read Sequence:ENSMUSG00000036825  synovial sarcoma, X breakpoint 2 interacting protein [Source:MarkerSymbol;Acc:MGI:2139150](1305 nt)
=-=-=-=-=-=-=-=-=-=-=-=-=-=-=-=-=-=-=-=-=-=-=-=-=-=-=-=-=-=-=-=
Performing Scan: mmu-miR-206 vs ENSMUSG00000036825
=-=-=-=-=-=-=-=-=-=-=-=-=-=-=-=-=-=-=-=-=-=-=-=-=-=-=-=-=-=-=-=
Score for this Scan:
No Hits Found above Threshold
Complete

Read Sequence:ENSMUSG00000035697  histocompatibility (minor) HA-1 [Source:MarkerSymbol;Acc:MGI:1917969](424 nt)
=-=-=-=-=-=-=-=-=-=-=-=-=-=-=-=-=-=-=-=-=-=-=-=-=-=-=-=-=-=-=-=
Performing Scan: mmu-miR-206 vs ENSMUSG00000035697
=-=-=-=-=-=-=-=-=-=-=-=-=-=-=-=-=-=-=-=-=-=-=-=-=-=-=-=-=-=-=-=
Score for this Scan:
No Hits Found above Threshold
Complete

Read Sequence:ENSMUSG00000045591  oligodendrocyte transcription factor 3 [Source:MarkerSymbol;Acc:MGI:2149955](1154 nt)
=-=-=-=-=-=-=-=-=-=-=-=-=-=-=-=-=-=-=-=-=-=-=-=-=-=-=-=-=-=-=-=
Performing Scan: mmu-miR-206 vs ENSMUSG00000045591
=-=-=-=-=-=-=-=-=-=-=-=-=-=-=-=-=-=-=-=-=-=-=-=-=-=-=-=-=-=-=-=
Score for this Scan:
No Hits Found above Threshold
Complete

Read Sequence:ENSMUSG00000037697  DDHD domain containing 1 [Source:MarkerSymbol;Acc:MGI:2150302](761 nt)
=-=-=-=-=-=-=-=-=-=-=-=-=-=-=-=-=-=-=-=-=-=-=-=-=-=-=-=-=-=-=-=
Performing Scan: mmu-miR-206 vs ENSMUSG00000037697
=-=-=-=-=-=-=-=-=-=-=-=-=-=-=-=-=-=-=-=-=-=-=-=-=-=-=-=-=-=-=-=
Score for this Scan:
No Hits Found above Threshold
Complete

Read Sequence:ENSMUSG00000044349  RIKEN cDNA A930034L06 gene [Source:MarkerSymbol;Acc:MGI:2441845](607 nt)
=-=-=-=-=-=-=-=-=-=-=-=-=-=-=-=-=-=-=-=-=-=-=-=-=-=-=-=-=-=-=-=
Performing Scan: mmu-miR-206 vs ENSMUSG00000044349
=-=-=-=-=-=-=-=-=-=-=-=-=-=-=-=-=-=-=-=-=-=-=-=-=-=-=-=-=-=-=-=

   Forward:	Score: 114.000000  Q:2 to 22  R:378 to 396 Align Len (20) (65.00%) (85.00%)

   Query:    3' gGUGUGUGAAGGAAUGUAAGGu 5'
                 |:||::|  |:|||| |||| 
   Ref:      5' gCGCATGC--CTTTAC-TTCCg 3'

   Energy:  -20.150000 kCal/Mol

Scores for this hit:
>mmu-miR-206	ENSMUSG00000044349	114.00	-20.15	0.00	2 22	378 396	20	65.00%	85.00%

Score for this Scan:
Seq1,Seq2,Tot Score,Tot Energy,Max Score,Max Energy,Strand,Len1,Len2,Positions
>>mmu-miR-206	ENSMUSG00000044349	114.00	-20.15	114.00	-20.15	658	22	607	 377
Complete

Read Sequence:ENSMUSG00000050994  RIKEN cDNA 9130014G24 gene [Source:MarkerSymbol;Acc:MGI:3605549](650 nt)
=-=-=-=-=-=-=-=-=-=-=-=-=-=-=-=-=-=-=-=-=-=-=-=-=-=-=-=-=-=-=-=
Performing Scan: mmu-miR-206 vs ENSMUSG00000050994
=-=-=-=-=-=-=-=-=-=-=-=-=-=-=-=-=-=-=-=-=-=-=-=-=-=-=-=-=-=-=-=
Score for this Scan:
No Hits Found above Threshold
Complete

Read Sequence:ENSMUSG00000069796  predicted gene, OTTMUSG00000000913 [Source:MarkerSymbol;Acc:MGI:3651541](1020 nt)
=-=-=-=-=-=-=-=-=-=-=-=-=-=-=-=-=-=-=-=-=-=-=-=-=-=-=-=-=-=-=-=
Performing Scan: mmu-miR-206 vs ENSMUSG00000069796
=-=-=-=-=-=-=-=-=-=-=-=-=-=-=-=-=-=-=-=-=-=-=-=-=-=-=-=-=-=-=-=
Score for this Scan:
No Hits Found above Threshold
Complete

Read Sequence:ENSMUSG00000019188  histocompatibility 13 [Source:MarkerSymbol;Acc:MGI:95886](464 nt)
=-=-=-=-=-=-=-=-=-=-=-=-=-=-=-=-=-=-=-=-=-=-=-=-=-=-=-=-=-=-=-=
Performing Scan: mmu-miR-206 vs ENSMUSG00000019188
=-=-=-=-=-=-=-=-=-=-=-=-=-=-=-=-=-=-=-=-=-=-=-=-=-=-=-=-=-=-=-=
Score for this Scan:
No Hits Found above Threshold
Complete

Read Sequence:ENSMUSG00000018012  RAS-related C3 botulinum substrate 3 [Source:MarkerSymbol;Acc:MGI:2180784](360 nt)
=-=-=-=-=-=-=-=-=-=-=-=-=-=-=-=-=-=-=-=-=-=-=-=-=-=-=-=-=-=-=-=
Performing Scan: mmu-miR-206 vs ENSMUSG00000018012
=-=-=-=-=-=-=-=-=-=-=-=-=-=-=-=-=-=-=-=-=-=-=-=-=-=-=-=-=-=-=-=
Score for this Scan:
No Hits Found above Threshold
Complete

Read Sequence:ENSMUSG00000015957  wingless-related MMTV integration site 11 [Source:MarkerSymbol;Acc:MGI:101948](1908 nt)
=-=-=-=-=-=-=-=-=-=-=-=-=-=-=-=-=-=-=-=-=-=-=-=-=-=-=-=-=-=-=-=
Performing Scan: mmu-miR-206 vs ENSMUSG00000015957
=-=-=-=-=-=-=-=-=-=-=-=-=-=-=-=-=-=-=-=-=-=-=-=-=-=-=-=-=-=-=-=

   Forward:	Score: 107.000000  Q:1 to 22  R:1812 to 1834 Align Len (22) (72.73%) (86.36%)

   Query:    3' GGU-GUGUGAAGGAAUGUAAGGu 5'
                ||| || |||||:||| :||:| 
   Ref:      5' CCAGCAAACTTCTTTAGGTTTCc 3'

   Energy:  -20.379999 kCal/Mol

Scores for this hit:
>mmu-miR-206	ENSMUSG00000015957	107.00	-20.38	0.00	1 22	1812 1834	22	72.73%	86.36%


   Forward:	Score: 94.000000  Q:1 to 23  R:1521 to 1544 Align Len (24) (62.50%) (75.00%)

   Query:    3' GGUGUGUGA-AGGAAUGU-AAGGU 5'
                |: ||  ||  ||||:|| ||:||
   Ref:      5' CTCCAGCCTGGCCTTGCAGTTTCA 3'

   Energy:  -20.080000 kCal/Mol

Scores for this hit:
>mmu-miR-206	ENSMUSG00000015957	94.00	-20.08	0.00	1 23	1521 1544	24	62.50%	75.00%

Score for this Scan:
Seq1,Seq2,Tot Score,Tot Energy,Max Score,Max Energy,Strand,Len1,Len2,Positions
>>mmu-miR-206	ENSMUSG00000015957	201.00	-40.46	107.00	-20.38	663	22	1908	 1811 1520
Complete

Read Sequence:ENSMUSG00000029480  DEAH (Asp-Glu-Ala-His) box polypeptide 37 [Source:MarkerSymbol;Acc:MGI:3028576](677 nt)
=-=-=-=-=-=-=-=-=-=-=-=-=-=-=-=-=-=-=-=-=-=-=-=-=-=-=-=-=-=-=-=
Performing Scan: mmu-miR-206 vs ENSMUSG00000029480
=-=-=-=-=-=-=-=-=-=-=-=-=-=-=-=-=-=-=-=-=-=-=-=-=-=-=-=-=-=-=-=
Score for this Scan:
No Hits Found above Threshold
Complete

Read Sequence:ENSMUSG00000039963  coiled-coil domain containing 40 [Source:MarkerSymbol;Acc:MGI:2443893](723 nt)
=-=-=-=-=-=-=-=-=-=-=-=-=-=-=-=-=-=-=-=-=-=-=-=-=-=-=-=-=-=-=-=
Performing Scan: mmu-miR-206 vs ENSMUSG00000039963
=-=-=-=-=-=-=-=-=-=-=-=-=-=-=-=-=-=-=-=-=-=-=-=-=-=-=-=-=-=-=-=
Score for this Scan:
No Hits Found above Threshold
Complete

Read Sequence:ENSMUSG00000022591  (2694 nt)
=-=-=-=-=-=-=-=-=-=-=-=-=-=-=-=-=-=-=-=-=-=-=-=-=-=-=-=-=-=-=-=
Performing Scan: mmu-miR-206 vs ENSMUSG00000022591
=-=-=-=-=-=-=-=-=-=-=-=-=-=-=-=-=-=-=-=-=-=-=-=-=-=-=-=-=-=-=-=

   Forward:	Score: 143.000000  Q:2 to 22  R:2232 to 2252 Align Len (21) (76.19%) (80.95%)

   Query:    3' gGUGUGUG-AAGGAAUGUAAGGu 5'
                 ||| ||| |||:|  |||||| 
   Ref:      5' aCACCCACATTCTT--CATTCCg 3'

   Energy:  -23.090000 kCal/Mol

Scores for this hit:
>mmu-miR-206	ENSMUSG00000022591	143.00	-23.09	0.00	2 22	2232 2252	21	76.19%	80.95%

Score for this Scan:
Seq1,Seq2,Tot Score,Tot Energy,Max Score,Max Energy,Strand,Len1,Len2,Positions
>>mmu-miR-206	ENSMUSG00000022591	143.00	-23.09	143.00	-23.09	666	22	2694	 2231
Complete

Read Sequence:ENSMUSG00000048355  RIKEN cDNA 2900062L11 gene [Source:MarkerSymbol;Acc:MGI:1924226](896 nt)
=-=-=-=-=-=-=-=-=-=-=-=-=-=-=-=-=-=-=-=-=-=-=-=-=-=-=-=-=-=-=-=
Performing Scan: mmu-miR-206 vs ENSMUSG00000048355
=-=-=-=-=-=-=-=-=-=-=-=-=-=-=-=-=-=-=-=-=-=-=-=-=-=-=-=-=-=-=-=
Score for this Scan:
No Hits Found above Threshold
Complete

Read Sequence:ENSMUSG00000028803  NIPA-like domain containing 3 [Source:MarkerSymbol;Acc:MGI:1921802](3472 nt)
=-=-=-=-=-=-=-=-=-=-=-=-=-=-=-=-=-=-=-=-=-=-=-=-=-=-=-=-=-=-=-=
Performing Scan: mmu-miR-206 vs ENSMUSG00000028803
=-=-=-=-=-=-=-=-=-=-=-=-=-=-=-=-=-=-=-=-=-=-=-=-=-=-=-=-=-=-=-=

   Forward:	Score: 135.000000  Q:2 to 22  R:280 to 300 Align Len (20) (70.00%) (80.00%)

   Query:    3' gGUGUGUGAAGGAAUGUAAGGu 5'
                 |||| : ||||  |||||:| 
   Ref:      5' tCACA-GGTTCCACACATTTCc 3'

   Energy:  -20.610001 kCal/Mol

Scores for this hit:
>mmu-miR-206	ENSMUSG00000028803	135.00	-20.61	0.00	2 22	280 300	20	70.00%	80.00%

Score for this Scan:
Seq1,Seq2,Tot Score,Tot Energy,Max Score,Max Energy,Strand,Len1,Len2,Positions
>>mmu-miR-206	ENSMUSG00000028803	135.00	-20.61	135.00	-20.61	668	22	3472	 279
Complete

Read Sequence:ENSMUSG00000059713  Down syndrome critical region gene 1-like 2 [Source:MarkerSymbol;Acc:MGI:1858220](423 nt)
=-=-=-=-=-=-=-=-=-=-=-=-=-=-=-=-=-=-=-=-=-=-=-=-=-=-=-=-=-=-=-=
Performing Scan: mmu-miR-206 vs ENSMUSG00000059713
=-=-=-=-=-=-=-=-=-=-=-=-=-=-=-=-=-=-=-=-=-=-=-=-=-=-=-=-=-=-=-=
Score for this Scan:
No Hits Found above Threshold
Complete

Read Sequence:ENSMUSG00000027720  interleukin 2 [Source:MarkerSymbol;Acc:MGI:96548](382 nt)
=-=-=-=-=-=-=-=-=-=-=-=-=-=-=-=-=-=-=-=-=-=-=-=-=-=-=-=-=-=-=-=
Performing Scan: mmu-miR-206 vs ENSMUSG00000027720
=-=-=-=-=-=-=-=-=-=-=-=-=-=-=-=-=-=-=-=-=-=-=-=-=-=-=-=-=-=-=-=
Score for this Scan:
No Hits Found above Threshold
Complete

Read Sequence:ENSMUSG00000020374  RasGEF domain family, member 1C [Source:MarkerSymbol;Acc:MGI:1921813](706 nt)
=-=-=-=-=-=-=-=-=-=-=-=-=-=-=-=-=-=-=-=-=-=-=-=-=-=-=-=-=-=-=-=
Performing Scan: mmu-miR-206 vs ENSMUSG00000020374
=-=-=-=-=-=-=-=-=-=-=-=-=-=-=-=-=-=-=-=-=-=-=-=-=-=-=-=-=-=-=-=

   Forward:	Score: 81.000000  Q:2 to 21  R:291 to 328 Align Len (35) (45.71%) (48.57%)

   Query:    3' gGUGU-GUGAAGGA---------------AUGUAAGgu 5'
                 |||| |||| |||               |:|| ||  
   Ref:      5' aCACAGCACTACCTGGATGGCTGGGTGACTGCAATCac 3'

   Energy:  -21.440001 kCal/Mol

Scores for this hit:
>mmu-miR-206	ENSMUSG00000020374	81.00	-21.44	0.00	2 21	291 328	35	45.71%	48.57%

Score for this Scan:
Seq1,Seq2,Tot Score,Tot Energy,Max Score,Max Energy,Strand,Len1,Len2,Positions
>>mmu-miR-206	ENSMUSG00000020374	81.00	-21.44	81.00	-21.44	671	22	706	 290
Complete

Read Sequence:ENSMUSG00000017491  retinoic acid receptor, beta [Source:MarkerSymbol;Acc:MGI:97857](1232 nt)
=-=-=-=-=-=-=-=-=-=-=-=-=-=-=-=-=-=-=-=-=-=-=-=-=-=-=-=-=-=-=-=
Performing Scan: mmu-miR-206 vs ENSMUSG00000017491
=-=-=-=-=-=-=-=-=-=-=-=-=-=-=-=-=-=-=-=-=-=-=-=-=-=-=-=-=-=-=-=

   Forward:	Score: 81.000000  Q:2 to 23  R:1170 to 1194 Align Len (25) (60.00%) (72.00%)

   Query:    3' gGUGUGUGAAGGAAUG---UAAGGU- 5'
                 ||:|:|| | :||||    ||||| 
   Ref:      5' tCATATAC-TGTTTACCTTTTTCCAT 3'

   Energy:  -20.129999 kCal/Mol

Scores for this hit:
>mmu-miR-206	ENSMUSG00000017491	81.00	-20.13	0.00	2 23	1170 1194	25	60.00%	72.00%

Score for this Scan:
Seq1,Seq2,Tot Score,Tot Energy,Max Score,Max Energy,Strand,Len1,Len2,Positions
>>mmu-miR-206	ENSMUSG00000017491	81.00	-20.13	81.00	-20.13	672	22	1232	 1169
Complete

Read Sequence:ENSMUSG00000072663  RIKEN cDNA C230086A09 gene [Source:MarkerSymbol;Acc:MGI:2443727](43 nt)
=-=-=-=-=-=-=-=-=-=-=-=-=-=-=-=-=-=-=-=-=-=-=-=-=-=-=-=-=-=-=-=
Performing Scan: mmu-miR-206 vs ENSMUSG00000072663
=-=-=-=-=-=-=-=-=-=-=-=-=-=-=-=-=-=-=-=-=-=-=-=-=-=-=-=-=-=-=-=
Score for this Scan:
No Hits Found above Threshold
Complete

Read Sequence:ENSMUSG00000029860  zyxin [Source:MarkerSymbol;Acc:MGI:103072](438 nt)
=-=-=-=-=-=-=-=-=-=-=-=-=-=-=-=-=-=-=-=-=-=-=-=-=-=-=-=-=-=-=-=
Performing Scan: mmu-miR-206 vs ENSMUSG00000029860
=-=-=-=-=-=-=-=-=-=-=-=-=-=-=-=-=-=-=-=-=-=-=-=-=-=-=-=-=-=-=-=

   Forward:	Score: 153.000000  Q:1 to 23  R:74 to 95 Align Len (23) (73.91%) (78.26%)

   Query:    3' GGUG-UGUGAAGGAAUGUAAGGU 5'
                || | || | ||| |:|||||||
   Ref:      5' CCTCTAC-CCTCCCTGCATTCCA 3'

   Energy:  -21.670000 kCal/Mol

Scores for this hit:
>mmu-miR-206	ENSMUSG00000029860	153.00	-21.67	0.00	1 23	74 95	23	73.91%	78.26%

Score for this Scan:
Seq1,Seq2,Tot Score,Tot Energy,Max Score,Max Energy,Strand,Len1,Len2,Positions
>>mmu-miR-206	ENSMUSG00000029860	153.00	-21.67	153.00	-21.67	674	22	438	 73
Complete

Read Sequence:ENSMUSG00000063800  PRP38 pre-mRNA processing factor 38 (yeast) domain containing A [Source:MarkerSymbol;Acc:MGI:1916962](355 nt)
=-=-=-=-=-=-=-=-=-=-=-=-=-=-=-=-=-=-=-=-=-=-=-=-=-=-=-=-=-=-=-=
Performing Scan: mmu-miR-206 vs ENSMUSG00000063800
=-=-=-=-=-=-=-=-=-=-=-=-=-=-=-=-=-=-=-=-=-=-=-=-=-=-=-=-=-=-=-=
Score for this Scan:
No Hits Found above Threshold
Complete

Read Sequence:ENSMUSG00000066571  RIKEN cDNA 4931406P16 gene [Source:MarkerSymbol;Acc:MGI:1924311](2215 nt)
=-=-=-=-=-=-=-=-=-=-=-=-=-=-=-=-=-=-=-=-=-=-=-=-=-=-=-=-=-=-=-=
Performing Scan: mmu-miR-206 vs ENSMUSG00000066571
=-=-=-=-=-=-=-=-=-=-=-=-=-=-=-=-=-=-=-=-=-=-=-=-=-=-=-=-=-=-=-=

   Forward:	Score: 117.000000  Q:3 to 22  R:85 to 116 Align Len (29) (51.72%) (55.17%)

   Query:    3' ggUGUGUGA-AGG---------AAUGUAAGGu 5'
                  |||| || |||           |:||||| 
   Ref:      5' gtACACCCTGTCCCAGGGACAGAAATATTCCt 3'

   Energy:  -21.350000 kCal/Mol

Scores for this hit:
>mmu-miR-206	ENSMUSG00000066571	117.00	-21.35	0.00	3 22	85 116	29	51.72%	55.17%

Score for this Scan:
Seq1,Seq2,Tot Score,Tot Energy,Max Score,Max Energy,Strand,Len1,Len2,Positions
>>mmu-miR-206	ENSMUSG00000066571	117.00	-21.35	117.00	-21.35	676	22	2215	 84
Complete

Read Sequence:ENSMUSG00000052860  predicted gene, ENSMUSG00000052860 [Source:MarkerSymbol;Acc:MGI:3641923](1383 nt)
=-=-=-=-=-=-=-=-=-=-=-=-=-=-=-=-=-=-=-=-=-=-=-=-=-=-=-=-=-=-=-=
Performing Scan: mmu-miR-206 vs ENSMUSG00000052860
=-=-=-=-=-=-=-=-=-=-=-=-=-=-=-=-=-=-=-=-=-=-=-=-=-=-=-=-=-=-=-=
Score for this Scan:
No Hits Found above Threshold
Complete

Read Sequence:ENSMUSG00000022385  G two S phase expressed protein 1 [Source:MarkerSymbol;Acc:MGI:1352755](298 nt)
=-=-=-=-=-=-=-=-=-=-=-=-=-=-=-=-=-=-=-=-=-=-=-=-=-=-=-=-=-=-=-=
Performing Scan: mmu-miR-206 vs ENSMUSG00000022385
=-=-=-=-=-=-=-=-=-=-=-=-=-=-=-=-=-=-=-=-=-=-=-=-=-=-=-=-=-=-=-=
Score for this Scan:
No Hits Found above Threshold
Complete

Read Sequence:ENSMUSG00000027678  nuclear receptor coactivator 3 [Source:MarkerSymbol;Acc:MGI:1276535](793 nt)
=-=-=-=-=-=-=-=-=-=-=-=-=-=-=-=-=-=-=-=-=-=-=-=-=-=-=-=-=-=-=-=
Performing Scan: mmu-miR-206 vs ENSMUSG00000027678
=-=-=-=-=-=-=-=-=-=-=-=-=-=-=-=-=-=-=-=-=-=-=-=-=-=-=-=-=-=-=-=
Score for this Scan:
No Hits Found above Threshold
Complete

Read Sequence:ENSMUSG00000026585  kinesin-associated protein 3 [Source:MarkerSymbol;Acc:MGI:107566](1266 nt)
=-=-=-=-=-=-=-=-=-=-=-=-=-=-=-=-=-=-=-=-=-=-=-=-=-=-=-=-=-=-=-=
Performing Scan: mmu-miR-206 vs ENSMUSG00000026585
=-=-=-=-=-=-=-=-=-=-=-=-=-=-=-=-=-=-=-=-=-=-=-=-=-=-=-=-=-=-=-=
Score for this Scan:
No Hits Found above Threshold
Complete

Read Sequence:ENSMUSG00000023328  acetylcholinesterase [Source:MarkerSymbol;Acc:MGI:87876](225 nt)
=-=-=-=-=-=-=-=-=-=-=-=-=-=-=-=-=-=-=-=-=-=-=-=-=-=-=-=-=-=-=-=
Performing Scan: mmu-miR-206 vs ENSMUSG00000023328
=-=-=-=-=-=-=-=-=-=-=-=-=-=-=-=-=-=-=-=-=-=-=-=-=-=-=-=-=-=-=-=
Score for this Scan:
No Hits Found above Threshold
Complete

Read Sequence:ENSMUSG00000021440  cathepsin 7 [Source:MarkerSymbol;Acc:MGI:1860262](274 nt)
=-=-=-=-=-=-=-=-=-=-=-=-=-=-=-=-=-=-=-=-=-=-=-=-=-=-=-=-=-=-=-=
Performing Scan: mmu-miR-206 vs ENSMUSG00000021440
=-=-=-=-=-=-=-=-=-=-=-=-=-=-=-=-=-=-=-=-=-=-=-=-=-=-=-=-=-=-=-=
Score for this Scan:
No Hits Found above Threshold
Complete

Read Sequence:ENSMUSG00000020571  protein disulfide isomerase associated 6 [Source:MarkerSymbol;Acc:MGI:1919103](764 nt)
=-=-=-=-=-=-=-=-=-=-=-=-=-=-=-=-=-=-=-=-=-=-=-=-=-=-=-=-=-=-=-=
Performing Scan: mmu-miR-206 vs ENSMUSG00000020571
=-=-=-=-=-=-=-=-=-=-=-=-=-=-=-=-=-=-=-=-=-=-=-=-=-=-=-=-=-=-=-=
Score for this Scan:
No Hits Found above Threshold
Complete

Read Sequence:ENSMUSG00000024457  tripartite motif protein 26 [Source:MarkerSymbol;Acc:MGI:1337056](1315 nt)
=-=-=-=-=-=-=-=-=-=-=-=-=-=-=-=-=-=-=-=-=-=-=-=-=-=-=-=-=-=-=-=
Performing Scan: mmu-miR-206 vs ENSMUSG00000024457
=-=-=-=-=-=-=-=-=-=-=-=-=-=-=-=-=-=-=-=-=-=-=-=-=-=-=-=-=-=-=-=
Score for this Scan:
No Hits Found above Threshold
Complete

Read Sequence:ENSMUSG00000027999  phospholipase A2, group XIIA [Source:MarkerSymbol;Acc:MGI:1913600](1 nt)
=-=-=-=-=-=-=-=-=-=-=-=-=-=-=-=-=-=-=-=-=-=-=-=-=-=-=-=-=-=-=-=
Performing Scan: mmu-miR-206 vs ENSMUSG00000027999
=-=-=-=-=-=-=-=-=-=-=-=-=-=-=-=-=-=-=-=-=-=-=-=-=-=-=-=-=-=-=-=
Score for this Scan:
No Hits Found above Threshold
Complete

Read Sequence:ENSMUSG00000006058  SNF8, ESCRT-II complex subunit, homolog (S. cerevisiae) [Source:MarkerSymbol;Acc:MGI:1343161](73 nt)
=-=-=-=-=-=-=-=-=-=-=-=-=-=-=-=-=-=-=-=-=-=-=-=-=-=-=-=-=-=-=-=
Performing Scan: mmu-miR-206 vs ENSMUSG00000006058
=-=-=-=-=-=-=-=-=-=-=-=-=-=-=-=-=-=-=-=-=-=-=-=-=-=-=-=-=-=-=-=
Score for this Scan:
No Hits Found above Threshold
Complete

Read Sequence:ENSMUSG00000021411  RIKEN cDNA 1300014I06 gene [Source:MarkerSymbol;Acc:MGI:1914145](930 nt)
=-=-=-=-=-=-=-=-=-=-=-=-=-=-=-=-=-=-=-=-=-=-=-=-=-=-=-=-=-=-=-=
Performing Scan: mmu-miR-206 vs ENSMUSG00000021411
=-=-=-=-=-=-=-=-=-=-=-=-=-=-=-=-=-=-=-=-=-=-=-=-=-=-=-=-=-=-=-=
Score for this Scan:
No Hits Found above Threshold
Complete

Read Sequence:ENSMUSG00000032451  tripartite motif-containing 42 [Source:MarkerSymbol;Acc:MGI:1926161](173 nt)
=-=-=-=-=-=-=-=-=-=-=-=-=-=-=-=-=-=-=-=-=-=-=-=-=-=-=-=-=-=-=-=
Performing Scan: mmu-miR-206 vs ENSMUSG00000032451
=-=-=-=-=-=-=-=-=-=-=-=-=-=-=-=-=-=-=-=-=-=-=-=-=-=-=-=-=-=-=-=
Score for this Scan:
No Hits Found above Threshold
Complete

Read Sequence:ENSMUSG00000053184  sperm acrosome associated 3 [Source:MarkerSymbol;Acc:MGI:1922872](108 nt)
=-=-=-=-=-=-=-=-=-=-=-=-=-=-=-=-=-=-=-=-=-=-=-=-=-=-=-=-=-=-=-=
Performing Scan: mmu-miR-206 vs ENSMUSG00000053184
=-=-=-=-=-=-=-=-=-=-=-=-=-=-=-=-=-=-=-=-=-=-=-=-=-=-=-=-=-=-=-=
Score for this Scan:
No Hits Found above Threshold
Complete

Read Sequence:ENSMUSG00000071001  RIKEN cDNA 3830408D24 gene [Source:MarkerSymbol;Acc:MGI:1917945](948 nt)
=-=-=-=-=-=-=-=-=-=-=-=-=-=-=-=-=-=-=-=-=-=-=-=-=-=-=-=-=-=-=-=
Performing Scan: mmu-miR-206 vs ENSMUSG00000071001
=-=-=-=-=-=-=-=-=-=-=-=-=-=-=-=-=-=-=-=-=-=-=-=-=-=-=-=-=-=-=-=
Score for this Scan:
No Hits Found above Threshold
Complete

Read Sequence:ENSMUSG00000017721  phosphatidylinositol glycan anchor biosynthesis, class T [Source:MarkerSymbol;Acc:MGI:1926178](772 nt)
=-=-=-=-=-=-=-=-=-=-=-=-=-=-=-=-=-=-=-=-=-=-=-=-=-=-=-=-=-=-=-=
Performing Scan: mmu-miR-206 vs ENSMUSG00000017721
=-=-=-=-=-=-=-=-=-=-=-=-=-=-=-=-=-=-=-=-=-=-=-=-=-=-=-=-=-=-=-=
Score for this Scan:
No Hits Found above Threshold
Complete

Read Sequence:ENSMUSG00000041351  Rap1 GTPase-activating protein [Source:MarkerSymbol;Acc:MGI:109338](1018 nt)
=-=-=-=-=-=-=-=-=-=-=-=-=-=-=-=-=-=-=-=-=-=-=-=-=-=-=-=-=-=-=-=
Performing Scan: mmu-miR-206 vs ENSMUSG00000041351
=-=-=-=-=-=-=-=-=-=-=-=-=-=-=-=-=-=-=-=-=-=-=-=-=-=-=-=-=-=-=-=
Score for this Scan:
No Hits Found above Threshold
Complete

Read Sequence:ENSMUSG00000029322  placenta-specific 8 [Source:MarkerSymbol;Acc:MGI:2445289](267 nt)
=-=-=-=-=-=-=-=-=-=-=-=-=-=-=-=-=-=-=-=-=-=-=-=-=-=-=-=-=-=-=-=
Performing Scan: mmu-miR-206 vs ENSMUSG00000029322
=-=-=-=-=-=-=-=-=-=-=-=-=-=-=-=-=-=-=-=-=-=-=-=-=-=-=-=-=-=-=-=
Score for this Scan:
No Hits Found above Threshold
Complete

Read Sequence:ENSMUSG00000074665  gene model 1006, (NCBI) [Source:MarkerSymbol;Acc:MGI:2685852](246 nt)
=-=-=-=-=-=-=-=-=-=-=-=-=-=-=-=-=-=-=-=-=-=-=-=-=-=-=-=-=-=-=-=
Performing Scan: mmu-miR-206 vs ENSMUSG00000074665
=-=-=-=-=-=-=-=-=-=-=-=-=-=-=-=-=-=-=-=-=-=-=-=-=-=-=-=-=-=-=-=
Score for this Scan:
No Hits Found above Threshold
Complete

Read Sequence:ENSMUSG00000073986  ribosomal protein L31 [Source:MarkerSymbol;Acc:MGI:2149632](125 nt)
=-=-=-=-=-=-=-=-=-=-=-=-=-=-=-=-=-=-=-=-=-=-=-=-=-=-=-=-=-=-=-=
Performing Scan: mmu-miR-206 vs ENSMUSG00000073986
=-=-=-=-=-=-=-=-=-=-=-=-=-=-=-=-=-=-=-=-=-=-=-=-=-=-=-=-=-=-=-=
Score for this Scan:
No Hits Found above Threshold
Complete

Read Sequence:ENSMUSG00000068048  reproductive homeobox 9 [Source:MarkerSymbol;Acc:MGI:1890128](109 nt)
=-=-=-=-=-=-=-=-=-=-=-=-=-=-=-=-=-=-=-=-=-=-=-=-=-=-=-=-=-=-=-=
Performing Scan: mmu-miR-206 vs ENSMUSG00000068048
=-=-=-=-=-=-=-=-=-=-=-=-=-=-=-=-=-=-=-=-=-=-=-=-=-=-=-=-=-=-=-=
Score for this Scan:
No Hits Found above Threshold
Complete

Read Sequence:ENSMUSG00000056718  predicted gene, OTTMUSG00000010878 [Source:MarkerSymbol;Acc:MGI:3649231](126 nt)
=-=-=-=-=-=-=-=-=-=-=-=-=-=-=-=-=-=-=-=-=-=-=-=-=-=-=-=-=-=-=-=
Performing Scan: mmu-miR-206 vs ENSMUSG00000056718
=-=-=-=-=-=-=-=-=-=-=-=-=-=-=-=-=-=-=-=-=-=-=-=-=-=-=-=-=-=-=-=
Score for this Scan:
No Hits Found above Threshold
Complete

Read Sequence:ENSMUSG00000029111  Wolf-Hirschhorn syndrome candidate 2 (human) [Source:MarkerSymbol;Acc:MGI:1346098](803 nt)
=-=-=-=-=-=-=-=-=-=-=-=-=-=-=-=-=-=-=-=-=-=-=-=-=-=-=-=-=-=-=-=
Performing Scan: mmu-miR-206 vs ENSMUSG00000029111
=-=-=-=-=-=-=-=-=-=-=-=-=-=-=-=-=-=-=-=-=-=-=-=-=-=-=-=-=-=-=-=
Score for this Scan:
No Hits Found above Threshold
Complete

Read Sequence:ENSMUSG00000023013  aquaporin 2 [Source:MarkerSymbol;Acc:MGI:1096865](503 nt)
=-=-=-=-=-=-=-=-=-=-=-=-=-=-=-=-=-=-=-=-=-=-=-=-=-=-=-=-=-=-=-=
Performing Scan: mmu-miR-206 vs ENSMUSG00000023013
=-=-=-=-=-=-=-=-=-=-=-=-=-=-=-=-=-=-=-=-=-=-=-=-=-=-=-=-=-=-=-=
Score for this Scan:
No Hits Found above Threshold
Complete

Read Sequence:ENSMUSG00000000278  serine carboxypeptidase 1 [Source:MarkerSymbol;Acc:MGI:1921867](640 nt)
=-=-=-=-=-=-=-=-=-=-=-=-=-=-=-=-=-=-=-=-=-=-=-=-=-=-=-=-=-=-=-=
Performing Scan: mmu-miR-206 vs ENSMUSG00000000278
=-=-=-=-=-=-=-=-=-=-=-=-=-=-=-=-=-=-=-=-=-=-=-=-=-=-=-=-=-=-=-=
Score for this Scan:
No Hits Found above Threshold
Complete

Read Sequence:ENSMUSG00000038268  DPH1 homolog (S. cerevisiae) [Source:MarkerSymbol;Acc:MGI:2151233](1951 nt)
=-=-=-=-=-=-=-=-=-=-=-=-=-=-=-=-=-=-=-=-=-=-=-=-=-=-=-=-=-=-=-=
Performing Scan: mmu-miR-206 vs ENSMUSG00000038268
=-=-=-=-=-=-=-=-=-=-=-=-=-=-=-=-=-=-=-=-=-=-=-=-=-=-=-=-=-=-=-=
Score for this Scan:
No Hits Found above Threshold
Complete

Read Sequence:ENSMUSG00000023905  tumor necrosis factor receptor superfamily, member 12a [Source:MarkerSymbol;Acc:MGI:1351484](550 nt)
=-=-=-=-=-=-=-=-=-=-=-=-=-=-=-=-=-=-=-=-=-=-=-=-=-=-=-=-=-=-=-=
Performing Scan: mmu-miR-206 vs ENSMUSG00000023905
=-=-=-=-=-=-=-=-=-=-=-=-=-=-=-=-=-=-=-=-=-=-=-=-=-=-=-=-=-=-=-=
Score for this Scan:
No Hits Found above Threshold
Complete

Read Sequence:ENSMUSG00000042258  ISL1 transcription factor, LIM/homeodomain [Source:MarkerSymbol;Acc:MGI:101791](1199 nt)
=-=-=-=-=-=-=-=-=-=-=-=-=-=-=-=-=-=-=-=-=-=-=-=-=-=-=-=-=-=-=-=
Performing Scan: mmu-miR-206 vs ENSMUSG00000042258
=-=-=-=-=-=-=-=-=-=-=-=-=-=-=-=-=-=-=-=-=-=-=-=-=-=-=-=-=-=-=-=
Score for this Scan:
No Hits Found above Threshold
Complete

Read Sequence:ENSMUSG00000023036  protocadherin gamma subfamily B, 4 [Source:MarkerSymbol;Acc:MGI:1935173](1741 nt)
=-=-=-=-=-=-=-=-=-=-=-=-=-=-=-=-=-=-=-=-=-=-=-=-=-=-=-=-=-=-=-=
Performing Scan: mmu-miR-206 vs ENSMUSG00000023036
=-=-=-=-=-=-=-=-=-=-=-=-=-=-=-=-=-=-=-=-=-=-=-=-=-=-=-=-=-=-=-=

   Forward:	Score: 122.000000  Q:1 to 22  R:396 to 415 Align Len (21) (71.43%) (76.19%)

   Query:    3' GGUGUGUGAAGGAAUGUAAGGu 5'
                |||| |||| |:|  || ||| 
   Ref:      5' CCACCCACTCCTT--CAGTCCc 3'

   Energy:  -20.709999 kCal/Mol

Scores for this hit:
>mmu-miR-206	ENSMUSG00000023036	122.00	-20.71	0.00	1 22	396 415	21	71.43%	76.19%

Score for this Scan:
Seq1,Seq2,Tot Score,Tot Energy,Max Score,Max Energy,Strand,Len1,Len2,Positions
>>mmu-miR-206	ENSMUSG00000023036	122.00	-20.71	122.00	-20.71	704	22	1741	 395
Complete

Read Sequence:ENSMUSG00000025916  RIKEN cDNA 4930418G15 gene [Source:MarkerSymbol;Acc:MGI:1921138](188 nt)
=-=-=-=-=-=-=-=-=-=-=-=-=-=-=-=-=-=-=-=-=-=-=-=-=-=-=-=-=-=-=-=
Performing Scan: mmu-miR-206 vs ENSMUSG00000025916
=-=-=-=-=-=-=-=-=-=-=-=-=-=-=-=-=-=-=-=-=-=-=-=-=-=-=-=-=-=-=-=
Score for this Scan:
No Hits Found above Threshold
Complete

Read Sequence:ENSMUSG00000025036  sideroflexin 2 [Source:MarkerSymbol;Acc:MGI:2137678](658 nt)
=-=-=-=-=-=-=-=-=-=-=-=-=-=-=-=-=-=-=-=-=-=-=-=-=-=-=-=-=-=-=-=
Performing Scan: mmu-miR-206 vs ENSMUSG00000025036
=-=-=-=-=-=-=-=-=-=-=-=-=-=-=-=-=-=-=-=-=-=-=-=-=-=-=-=-=-=-=-=

   Forward:	Score: 152.000000  Q:2 to 22  R:64 to 85 Align Len (20) (65.00%) (80.00%)

   Query:    3' gGUGUGUGAAGGAAUGUAAGGu 5'
                 ||:|| : | : |||||||| 
   Ref:      5' gCATACCTGTGTCTACATTCCt 3'

   Energy:  -20.980000 kCal/Mol

Scores for this hit:
>mmu-miR-206	ENSMUSG00000025036	152.00	-20.98	0.00	2 22	64 85	20	65.00%	80.00%

Score for this Scan:
Seq1,Seq2,Tot Score,Tot Energy,Max Score,Max Energy,Strand,Len1,Len2,Positions
>>mmu-miR-206	ENSMUSG00000025036	152.00	-20.98	152.00	-20.98	706	22	658	 63
Complete

Read Sequence:ENSMUSG00000030800  protease, serine, 8 (prostasin) [Source:MarkerSymbol;Acc:MGI:1923810](609 nt)
=-=-=-=-=-=-=-=-=-=-=-=-=-=-=-=-=-=-=-=-=-=-=-=-=-=-=-=-=-=-=-=
Performing Scan: mmu-miR-206 vs ENSMUSG00000030800
=-=-=-=-=-=-=-=-=-=-=-=-=-=-=-=-=-=-=-=-=-=-=-=-=-=-=-=-=-=-=-=
Score for this Scan:
No Hits Found above Threshold
Complete

Read Sequence:ENSMUSG00000033318  glutathione S-transferase, theta 2 [Source:MarkerSymbol;Acc:MGI:106188](35 nt)
=-=-=-=-=-=-=-=-=-=-=-=-=-=-=-=-=-=-=-=-=-=-=-=-=-=-=-=-=-=-=-=
Performing Scan: mmu-miR-206 vs ENSMUSG00000033318
=-=-=-=-=-=-=-=-=-=-=-=-=-=-=-=-=-=-=-=-=-=-=-=-=-=-=-=-=-=-=-=
Score for this Scan:
No Hits Found above Threshold
Complete

Read Sequence:ENSMUSG00000047237  RIKEN cDNA E330009P21 gene [Source:MarkerSymbol;Acc:MGI:2443323](46 nt)
=-=-=-=-=-=-=-=-=-=-=-=-=-=-=-=-=-=-=-=-=-=-=-=-=-=-=-=-=-=-=-=
Performing Scan: mmu-miR-206 vs ENSMUSG00000047237
=-=-=-=-=-=-=-=-=-=-=-=-=-=-=-=-=-=-=-=-=-=-=-=-=-=-=-=-=-=-=-=
Score for this Scan:
No Hits Found above Threshold
Complete

Read Sequence:ENSMUSG00000062743  RIKEN cDNA A830058L05 gene [Source:MarkerSymbol;Acc:MGI:3053207](677 nt)
=-=-=-=-=-=-=-=-=-=-=-=-=-=-=-=-=-=-=-=-=-=-=-=-=-=-=-=-=-=-=-=
Performing Scan: mmu-miR-206 vs ENSMUSG00000062743
=-=-=-=-=-=-=-=-=-=-=-=-=-=-=-=-=-=-=-=-=-=-=-=-=-=-=-=-=-=-=-=
Score for this Scan:
No Hits Found above Threshold
Complete

Read Sequence:ENSMUSG00000032839  transient receptor potential cation channel, subfamily C, member 1 [Source:MarkerSymbol;Acc:MGI:109528](113 nt)
=-=-=-=-=-=-=-=-=-=-=-=-=-=-=-=-=-=-=-=-=-=-=-=-=-=-=-=-=-=-=-=
Performing Scan: mmu-miR-206 vs ENSMUSG00000032839
=-=-=-=-=-=-=-=-=-=-=-=-=-=-=-=-=-=-=-=-=-=-=-=-=-=-=-=-=-=-=-=
Score for this Scan:
No Hits Found above Threshold
Complete

Read Sequence:ENSMUSG00000025647  scotin gene [Source:MarkerSymbol;Acc:MGI:1915044](1014 nt)
=-=-=-=-=-=-=-=-=-=-=-=-=-=-=-=-=-=-=-=-=-=-=-=-=-=-=-=-=-=-=-=
Performing Scan: mmu-miR-206 vs ENSMUSG00000025647
=-=-=-=-=-=-=-=-=-=-=-=-=-=-=-=-=-=-=-=-=-=-=-=-=-=-=-=-=-=-=-=
Score for this Scan:
No Hits Found above Threshold
Complete

Read Sequence:ENSMUSG00000028553  angiopoietin-like 3 [Source:MarkerSymbol;Acc:MGI:1353627](62 nt)
=-=-=-=-=-=-=-=-=-=-=-=-=-=-=-=-=-=-=-=-=-=-=-=-=-=-=-=-=-=-=-=
Performing Scan: mmu-miR-206 vs ENSMUSG00000028553
=-=-=-=-=-=-=-=-=-=-=-=-=-=-=-=-=-=-=-=-=-=-=-=-=-=-=-=-=-=-=-=
Score for this Scan:
No Hits Found above Threshold
Complete

Read Sequence:ENSMUSG00000039130  zinc finger, C3HC type 1 [Source:MarkerSymbol;Acc:MGI:1916023](289 nt)
=-=-=-=-=-=-=-=-=-=-=-=-=-=-=-=-=-=-=-=-=-=-=-=-=-=-=-=-=-=-=-=
Performing Scan: mmu-miR-206 vs ENSMUSG00000039130
=-=-=-=-=-=-=-=-=-=-=-=-=-=-=-=-=-=-=-=-=-=-=-=-=-=-=-=-=-=-=-=
Score for this Scan:
No Hits Found above Threshold
Complete

Read Sequence:ENSMUSG00000053886  SH2 domain containing 4A [Source:MarkerSymbol;Acc:MGI:1919531](832 nt)
=-=-=-=-=-=-=-=-=-=-=-=-=-=-=-=-=-=-=-=-=-=-=-=-=-=-=-=-=-=-=-=
Performing Scan: mmu-miR-206 vs ENSMUSG00000053886
=-=-=-=-=-=-=-=-=-=-=-=-=-=-=-=-=-=-=-=-=-=-=-=-=-=-=-=-=-=-=-=
Score for this Scan:
No Hits Found above Threshold
Complete

Read Sequence:ENSMUSG00000036353  purinergic receptor P2Y, G-protein coupled 12 [Source:MarkerSymbol;Acc:MGI:1918089](940 nt)
=-=-=-=-=-=-=-=-=-=-=-=-=-=-=-=-=-=-=-=-=-=-=-=-=-=-=-=-=-=-=-=
Performing Scan: mmu-miR-206 vs ENSMUSG00000036353
=-=-=-=-=-=-=-=-=-=-=-=-=-=-=-=-=-=-=-=-=-=-=-=-=-=-=-=-=-=-=-=

   Forward:	Score: 143.000000  Q:5 to 23  R:556 to 578 Align Len (19) (78.95%) (89.47%)

   Query:    3' ggugUGUGAAGG-AAUGUAAGGU 5'
                    ||||||:| | ||||||:|
   Ref:      5' aagtACACTTTCATAACATTCTA 3'

   Energy:  -20.700001 kCal/Mol

Scores for this hit:
>mmu-miR-206	ENSMUSG00000036353	143.00	-20.70	0.00	5 23	556 578	19	78.95%	89.47%

Score for this Scan:
Seq1,Seq2,Tot Score,Tot Energy,Max Score,Max Energy,Strand,Len1,Len2,Positions
>>mmu-miR-206	ENSMUSG00000036353	143.00	-20.70	143.00	-20.70	716	22	940	 555
Complete

Read Sequence:ENSMUSG00000024130  ATP-binding cassette, sub-family A (ABC1), member 3 [Source:MarkerSymbol;Acc:MGI:1351617](800 nt)
=-=-=-=-=-=-=-=-=-=-=-=-=-=-=-=-=-=-=-=-=-=-=-=-=-=-=-=-=-=-=-=
Performing Scan: mmu-miR-206 vs ENSMUSG00000024130
=-=-=-=-=-=-=-=-=-=-=-=-=-=-=-=-=-=-=-=-=-=-=-=-=-=-=-=-=-=-=-=

   Forward:	Score: 118.000000  Q:2 to 22  R:526 to 555 Align Len (28) (53.57%) (64.29%)

   Query:    3' gGUGUGUGAAGGAA--------UGUAAGGu 5'
                 |||| :| |||||        |::|||| 
   Ref:      5' gCACAGGCATCCTTGGATGTCAATGTTCCt 3'

   Energy:  -20.410000 kCal/Mol

Scores for this hit:
>mmu-miR-206	ENSMUSG00000024130	118.00	-20.41	0.00	2 22	526 555	28	53.57%	64.29%

Score for this Scan:
Seq1,Seq2,Tot Score,Tot Energy,Max Score,Max Energy,Strand,Len1,Len2,Positions
>>mmu-miR-206	ENSMUSG00000024130	118.00	-20.41	118.00	-20.41	717	22	800	 525
Complete

Read Sequence:ENSMUSG00000057363  UDP-glucuronate decarboxylase 1 [Source:MarkerSymbol;Acc:MGI:1915133](944 nt)
=-=-=-=-=-=-=-=-=-=-=-=-=-=-=-=-=-=-=-=-=-=-=-=-=-=-=-=-=-=-=-=
Performing Scan: mmu-miR-206 vs ENSMUSG00000057363
=-=-=-=-=-=-=-=-=-=-=-=-=-=-=-=-=-=-=-=-=-=-=-=-=-=-=-=-=-=-=-=
Score for this Scan:
No Hits Found above Threshold
Complete

Read Sequence:ENSMUSG00000018595  glycine receptor, alpha 4 subunit [Source:MarkerSymbol;Acc:MGI:95750](77 nt)
=-=-=-=-=-=-=-=-=-=-=-=-=-=-=-=-=-=-=-=-=-=-=-=-=-=-=-=-=-=-=-=
Performing Scan: mmu-miR-206 vs ENSMUSG00000018595
=-=-=-=-=-=-=-=-=-=-=-=-=-=-=-=-=-=-=-=-=-=-=-=-=-=-=-=-=-=-=-=
Score for this Scan:
No Hits Found above Threshold
Complete

Read Sequence:ENSMUSG00000039196  orosomucoid 1 [Source:MarkerSymbol;Acc:MGI:97443](112 nt)
=-=-=-=-=-=-=-=-=-=-=-=-=-=-=-=-=-=-=-=-=-=-=-=-=-=-=-=-=-=-=-=
Performing Scan: mmu-miR-206 vs ENSMUSG00000039196
=-=-=-=-=-=-=-=-=-=-=-=-=-=-=-=-=-=-=-=-=-=-=-=-=-=-=-=-=-=-=-=
Score for this Scan:
No Hits Found above Threshold
Complete

Read Sequence:ENSMUSG00000038555  receptor accessory protein 2 [Source:MarkerSymbol;Acc:MGI:2385070](986 nt)
=-=-=-=-=-=-=-=-=-=-=-=-=-=-=-=-=-=-=-=-=-=-=-=-=-=-=-=-=-=-=-=
Performing Scan: mmu-miR-206 vs ENSMUSG00000038555
=-=-=-=-=-=-=-=-=-=-=-=-=-=-=-=-=-=-=-=-=-=-=-=-=-=-=-=-=-=-=-=
Score for this Scan:
No Hits Found above Threshold
Complete

Read Sequence:ENSMUSG00000032313  expressed sequence AI118078 [Source:MarkerSymbol;Acc:MGI:2142980](642 nt)
=-=-=-=-=-=-=-=-=-=-=-=-=-=-=-=-=-=-=-=-=-=-=-=-=-=-=-=-=-=-=-=
Performing Scan: mmu-miR-206 vs ENSMUSG00000032313
=-=-=-=-=-=-=-=-=-=-=-=-=-=-=-=-=-=-=-=-=-=-=-=-=-=-=-=-=-=-=-=
Score for this Scan:
No Hits Found above Threshold
Complete

Read Sequence:ENSMUSG00000027939  nucleoporin 210-like [Source:MarkerSymbol;Acc:MGI:1924845](20 nt)
=-=-=-=-=-=-=-=-=-=-=-=-=-=-=-=-=-=-=-=-=-=-=-=-=-=-=-=-=-=-=-=
Performing Scan: mmu-miR-206 vs ENSMUSG00000027939
=-=-=-=-=-=-=-=-=-=-=-=-=-=-=-=-=-=-=-=-=-=-=-=-=-=-=-=-=-=-=-=
Score for this Scan:
No Hits Found above Threshold
Complete

Read Sequence:ENSMUSG00000052560  copine VIII [Source:MarkerSymbol;Acc:MGI:1914121](1506 nt)
=-=-=-=-=-=-=-=-=-=-=-=-=-=-=-=-=-=-=-=-=-=-=-=-=-=-=-=-=-=-=-=
Performing Scan: mmu-miR-206 vs ENSMUSG00000052560
=-=-=-=-=-=-=-=-=-=-=-=-=-=-=-=-=-=-=-=-=-=-=-=-=-=-=-=-=-=-=-=
Score for this Scan:
No Hits Found above Threshold
Complete

Read Sequence:ENSMUSG00000027823  guanine monphosphate synthetase [Source:MarkerSymbol;Acc:MGI:2448526](2344 nt)
=-=-=-=-=-=-=-=-=-=-=-=-=-=-=-=-=-=-=-=-=-=-=-=-=-=-=-=-=-=-=-=
Performing Scan: mmu-miR-206 vs ENSMUSG00000027823
=-=-=-=-=-=-=-=-=-=-=-=-=-=-=-=-=-=-=-=-=-=-=-=-=-=-=-=-=-=-=-=

   Forward:	Score: 100.000000  Q:3 to 23  R:600 to 623 Align Len (23) (69.57%) (78.26%)

   Query:    3' ggUG-UGUGAAGGAAUG--UAAGGU 5'
                  || ||::|||| |||  || |||
   Ref:      5' tgACGACGTTTCC-TACGGATGCCA 3'

   Energy:  -20.120001 kCal/Mol

Scores for this hit:
>mmu-miR-206	ENSMUSG00000027823	100.00	-20.12	0.00	3 23	600 623	23	69.57%	78.26%


   Forward:	Score: 91.000000  Q:2 to 23  R:1930 to 1951 Align Len (21) (61.90%) (76.19%)

   Query:    3' gGUGUGUGAAGGAAUGUAAGGU 5'
                 | ||:|:  |||||||  |:|
   Ref:      5' gCTCATATGGCCTTACAGGCTA 3'

   Energy:  -20.870001 kCal/Mol

Scores for this hit:
>mmu-miR-206	ENSMUSG00000027823	91.00	-20.87	0.00	2 23	1930 1951	21	61.90%	76.19%

Score for this Scan:
Seq1,Seq2,Tot Score,Tot Energy,Max Score,Max Energy,Strand,Len1,Len2,Positions
>>mmu-miR-206	ENSMUSG00000027823	191.00	-40.99	100.00	-20.87	725	22	2344	 599 1929
Complete

Read Sequence:ENSMUSG00000017670  engulfment and cell motility 2, ced-12 homolog (C. elegans) [Source:MarkerSymbol;Acc:MGI:2153045](558 nt)
=-=-=-=-=-=-=-=-=-=-=-=-=-=-=-=-=-=-=-=-=-=-=-=-=-=-=-=-=-=-=-=
Performing Scan: mmu-miR-206 vs ENSMUSG00000017670
=-=-=-=-=-=-=-=-=-=-=-=-=-=-=-=-=-=-=-=-=-=-=-=-=-=-=-=-=-=-=-=
Score for this Scan:
No Hits Found above Threshold
Complete

Read Sequence:ENSMUSG00000039138  RIKEN cDNA 4930591A17 gene [Source:MarkerSymbol;Acc:MGI:1915425](108 nt)
=-=-=-=-=-=-=-=-=-=-=-=-=-=-=-=-=-=-=-=-=-=-=-=-=-=-=-=-=-=-=-=
Performing Scan: mmu-miR-206 vs ENSMUSG00000039138
=-=-=-=-=-=-=-=-=-=-=-=-=-=-=-=-=-=-=-=-=-=-=-=-=-=-=-=-=-=-=-=
Score for this Scan:
No Hits Found above Threshold
Complete

Read Sequence:ENSMUSG00000042109  cold shock domain containing C2, RNA binding [Source:MarkerSymbol;Acc:MGI:2146027](1660 nt)
=-=-=-=-=-=-=-=-=-=-=-=-=-=-=-=-=-=-=-=-=-=-=-=-=-=-=-=-=-=-=-=
Performing Scan: mmu-miR-206 vs ENSMUSG00000042109
=-=-=-=-=-=-=-=-=-=-=-=-=-=-=-=-=-=-=-=-=-=-=-=-=-=-=-=-=-=-=-=

   Forward:	Score: 111.000000  Q:1 to 23  R:404 to 434 Align Len (31) (61.29%) (61.29%)

   Query:    3' GGUGU-------GUGAAGGA-A-UGUAAGGU 5'
                |||||       | |||||| | |||  |||
   Ref:      5' CCACAGCCTGGGCCCTTCCTCTCACAAGCCA 3'

   Energy:  -20.740000 kCal/Mol

Scores for this hit:
>mmu-miR-206	ENSMUSG00000042109	111.00	-20.74	0.00	1 23	404 434	31	61.29%	61.29%

Score for this Scan:
Seq1,Seq2,Tot Score,Tot Energy,Max Score,Max Energy,Strand,Len1,Len2,Positions
>>mmu-miR-206	ENSMUSG00000042109	111.00	-20.74	111.00	-20.74	728	22	1660	 403
Complete

Read Sequence:ENSMUSG00000003436  delta-like 3 (Drosophila) [Source:MarkerSymbol;Acc:MGI:1096877](1700 nt)
=-=-=-=-=-=-=-=-=-=-=-=-=-=-=-=-=-=-=-=-=-=-=-=-=-=-=-=-=-=-=-=
Performing Scan: mmu-miR-206 vs ENSMUSG00000003436
=-=-=-=-=-=-=-=-=-=-=-=-=-=-=-=-=-=-=-=-=-=-=-=-=-=-=-=-=-=-=-=

   Forward:	Score: 110.000000  Q:1 to 21  R:1181 to 1204 Align Len (22) (68.18%) (77.27%)

   Query:    3' GGUGUGUGAAGG--AAUGUAAGgu 5'
                ||||||:|| ||   |:|| ||  
   Ref:      5' CCACACGCTCCCGGATGCACTCaa 3'

   Energy:  -22.840000 kCal/Mol

Scores for this hit:
>mmu-miR-206	ENSMUSG00000003436	110.00	-22.84	0.00	1 21	1181 1204	22	68.18%	77.27%


   Forward:	Score: 106.000000  Q:1 to 22  R:1032 to 1056 Align Len (24) (66.67%) (79.17%)

   Query:    3' GGUGU-GUGAAGGA--AUGUAAGGu 5'
                ||||| |:|||:||  |:| | || 
   Ref:      5' CCACAGCGCTTTCTTCTGCCTCCCg 3'

   Energy:  -21.190001 kCal/Mol

Scores for this hit:
>mmu-miR-206	ENSMUSG00000003436	106.00	-21.19	0.00	1 22	1032 1056	24	66.67%	79.17%


   Forward:	Score: 56.000000  Q:1 to 22  R:92 to 114 Align Len (22) (45.45%) (63.64%)

   Query:    3' GGUGUGUG-AAGGAAUGUAAGGu 5'
                ||:|:|:|  | |  :|   || 
   Ref:      5' CCGCGCGCGGTGCGAGCCGCCCg 3'

   Energy:  -20.540001 kCal/Mol

Scores for this hit:
>mmu-miR-206	ENSMUSG00000003436	56.00	-20.54	0.00	1 22	92 114	22	45.45%	63.64%

Score for this Scan:
Seq1,Seq2,Tot Score,Tot Energy,Max Score,Max Energy,Strand,Len1,Len2,Positions
>>mmu-miR-206	ENSMUSG00000003436	272.00	-64.57	110.00	-22.84	729	22	1700	 1180 1031 91
Complete

Read Sequence:ENSMUSG00000021253  transforming growth factor, beta 3 [Source:MarkerSymbol;Acc:MGI:98727](979 nt)
=-=-=-=-=-=-=-=-=-=-=-=-=-=-=-=-=-=-=-=-=-=-=-=-=-=-=-=-=-=-=-=
Performing Scan: mmu-miR-206 vs ENSMUSG00000021253
=-=-=-=-=-=-=-=-=-=-=-=-=-=-=-=-=-=-=-=-=-=-=-=-=-=-=-=-=-=-=-=

   Forward:	Score: 91.000000  Q:1 to 22  R:34 to 74 Align Len (40) (45.00%) (45.00%)

   Query:    3' GGUGUGUGA-----AGGAA--------------UGUAAGGu 5'
                ||||| |||     |||||              |||  || 
   Ref:      5' CCACAGACTGCTGCTCCTTGGAAAACCAAAGCGACAGACCt 3'

   Energy:  -22.969999 kCal/Mol

Scores for this hit:
>mmu-miR-206	ENSMUSG00000021253	91.00	-22.97	0.00	1 22	34 74	40	45.00%	45.00%

Score for this Scan:
Seq1,Seq2,Tot Score,Tot Energy,Max Score,Max Energy,Strand,Len1,Len2,Positions
>>mmu-miR-206	ENSMUSG00000021253	91.00	-22.97	91.00	-22.97	730	22	979	 33
Complete

Read Sequence:ENSMUSG00000071332  RIKEN cDNA E230015B07 gene [Source:MarkerSymbol;Acc:MGI:2443140](969 nt)
=-=-=-=-=-=-=-=-=-=-=-=-=-=-=-=-=-=-=-=-=-=-=-=-=-=-=-=-=-=-=-=
Performing Scan: mmu-miR-206 vs ENSMUSG00000071332
=-=-=-=-=-=-=-=-=-=-=-=-=-=-=-=-=-=-=-=-=-=-=-=-=-=-=-=-=-=-=-=

   Forward:	Score: 124.000000  Q:1 to 23  R:364 to 385 Align Len (22) (72.73%) (72.73%)

   Query:    3' GGUGUGUGAAGGAAUGUAAGGU 5'
                ||||||||   | ||||  |||
   Ref:      5' CCACACACAGACCTACAGCCCA 3'

   Energy:  -24.540001 kCal/Mol

Scores for this hit:
>mmu-miR-206	ENSMUSG00000071332	124.00	-24.54	0.00	1 23	364 385	22	72.73%	72.73%

Score for this Scan:
Seq1,Seq2,Tot Score,Tot Energy,Max Score,Max Energy,Strand,Len1,Len2,Positions
>>mmu-miR-206	ENSMUSG00000071332	124.00	-24.54	124.00	-24.54	731	22	969	 363
Complete

Read Sequence:ENSMUSG00000059436  Max protein [Source:MarkerSymbol;Acc:MGI:96921](1299 nt)
=-=-=-=-=-=-=-=-=-=-=-=-=-=-=-=-=-=-=-=-=-=-=-=-=-=-=-=-=-=-=-=
Performing Scan: mmu-miR-206 vs ENSMUSG00000059436
=-=-=-=-=-=-=-=-=-=-=-=-=-=-=-=-=-=-=-=-=-=-=-=-=-=-=-=-=-=-=-=
Score for this Scan:
No Hits Found above Threshold
Complete

Read Sequence:ENSMUSG00000008958  vacuolar protein sorting 72 (yeast) [Source:MarkerSymbol;Acc:MGI:1202305](273 nt)
=-=-=-=-=-=-=-=-=-=-=-=-=-=-=-=-=-=-=-=-=-=-=-=-=-=-=-=-=-=-=-=
Performing Scan: mmu-miR-206 vs ENSMUSG00000008958
=-=-=-=-=-=-=-=-=-=-=-=-=-=-=-=-=-=-=-=-=-=-=-=-=-=-=-=-=-=-=-=
Score for this Scan:
No Hits Found above Threshold
Complete

Read Sequence:ENSMUSG00000023939  mitochondrial ribosomal protein L14 [Source:MarkerSymbol;Acc:MGI:1333864](80 nt)
=-=-=-=-=-=-=-=-=-=-=-=-=-=-=-=-=-=-=-=-=-=-=-=-=-=-=-=-=-=-=-=
Performing Scan: mmu-miR-206 vs ENSMUSG00000023939
=-=-=-=-=-=-=-=-=-=-=-=-=-=-=-=-=-=-=-=-=-=-=-=-=-=-=-=-=-=-=-=
Score for this Scan:
No Hits Found above Threshold
Complete

Read Sequence:ENSMUSG00000060915  predicted gene, ENSMUSG00000060915 [Source:MarkerSymbol;Acc:MGI:3642697](1969 nt)
=-=-=-=-=-=-=-=-=-=-=-=-=-=-=-=-=-=-=-=-=-=-=-=-=-=-=-=-=-=-=-=
Performing Scan: mmu-miR-206 vs ENSMUSG00000060915
=-=-=-=-=-=-=-=-=-=-=-=-=-=-=-=-=-=-=-=-=-=-=-=-=-=-=-=-=-=-=-=
Score for this Scan:
No Hits Found above Threshold
Complete

Read Sequence:ENSMUSG00000027804  peptidylprolyl isomerase D (cyclophilin D) [Source:MarkerSymbol;Acc:MGI:1914988](531 nt)
=-=-=-=-=-=-=-=-=-=-=-=-=-=-=-=-=-=-=-=-=-=-=-=-=-=-=-=-=-=-=-=
Performing Scan: mmu-miR-206 vs ENSMUSG00000027804
=-=-=-=-=-=-=-=-=-=-=-=-=-=-=-=-=-=-=-=-=-=-=-=-=-=-=-=-=-=-=-=
Score for this Scan:
No Hits Found above Threshold
Complete

Read Sequence:ENSMUSG00000025383  interleukin 23, alpha subunit p19 [Source:MarkerSymbol;Acc:MGI:1932410](656 nt)
=-=-=-=-=-=-=-=-=-=-=-=-=-=-=-=-=-=-=-=-=-=-=-=-=-=-=-=-=-=-=-=
Performing Scan: mmu-miR-206 vs ENSMUSG00000025383
=-=-=-=-=-=-=-=-=-=-=-=-=-=-=-=-=-=-=-=-=-=-=-=-=-=-=-=-=-=-=-=
Score for this Scan:
No Hits Found above Threshold
Complete

Read Sequence:ENSMUSG00000052767  predicted gene, OTTMUSG00000008033 [Source:MarkerSymbol;Acc:MGI:3650667](590 nt)
=-=-=-=-=-=-=-=-=-=-=-=-=-=-=-=-=-=-=-=-=-=-=-=-=-=-=-=-=-=-=-=
Performing Scan: mmu-miR-206 vs ENSMUSG00000052767
=-=-=-=-=-=-=-=-=-=-=-=-=-=-=-=-=-=-=-=-=-=-=-=-=-=-=-=-=-=-=-=
Score for this Scan:
No Hits Found above Threshold
Complete

Read Sequence:ENSMUSG00000034126  protein-O-mannosyltransferase 2 [Source:MarkerSymbol;Acc:MGI:2444430](2322 nt)
=-=-=-=-=-=-=-=-=-=-=-=-=-=-=-=-=-=-=-=-=-=-=-=-=-=-=-=-=-=-=-=
Performing Scan: mmu-miR-206 vs ENSMUSG00000034126
=-=-=-=-=-=-=-=-=-=-=-=-=-=-=-=-=-=-=-=-=-=-=-=-=-=-=-=-=-=-=-=
Score for this Scan:
No Hits Found above Threshold
Complete

Read Sequence:ENSMUSG00000053550  RIKEN cDNA D430041B17 gene [Source:MarkerSymbol;Acc:MGI:3605641](1161 nt)
=-=-=-=-=-=-=-=-=-=-=-=-=-=-=-=-=-=-=-=-=-=-=-=-=-=-=-=-=-=-=-=
Performing Scan: mmu-miR-206 vs ENSMUSG00000053550
=-=-=-=-=-=-=-=-=-=-=-=-=-=-=-=-=-=-=-=-=-=-=-=-=-=-=-=-=-=-=-=
Score for this Scan:
No Hits Found above Threshold
Complete

Read Sequence:ENSMUSG00000040964  Rho guanine nucleotide exchange factor (GEF) 10-like [Source:MarkerSymbol;Acc:MGI:1920004](302 nt)
=-=-=-=-=-=-=-=-=-=-=-=-=-=-=-=-=-=-=-=-=-=-=-=-=-=-=-=-=-=-=-=
Performing Scan: mmu-miR-206 vs ENSMUSG00000040964
=-=-=-=-=-=-=-=-=-=-=-=-=-=-=-=-=-=-=-=-=-=-=-=-=-=-=-=-=-=-=-=
Score for this Scan:
No Hits Found above Threshold
Complete

Read Sequence:ENSMUSG00000032745  GC-rich promoter binding protein 1 [Source:MarkerSymbol;Acc:MGI:1920524](1219 nt)
=-=-=-=-=-=-=-=-=-=-=-=-=-=-=-=-=-=-=-=-=-=-=-=-=-=-=-=-=-=-=-=
Performing Scan: mmu-miR-206 vs ENSMUSG00000032745
=-=-=-=-=-=-=-=-=-=-=-=-=-=-=-=-=-=-=-=-=-=-=-=-=-=-=-=-=-=-=-=
Score for this Scan:
No Hits Found above Threshold
Complete

Read Sequence:ENSMUSG00000009545  potassium voltage-gated channel, subfamily Q, member 1 [Source:MarkerSymbol;Acc:MGI:108083](925 nt)
=-=-=-=-=-=-=-=-=-=-=-=-=-=-=-=-=-=-=-=-=-=-=-=-=-=-=-=-=-=-=-=
Performing Scan: mmu-miR-206 vs ENSMUSG00000009545
=-=-=-=-=-=-=-=-=-=-=-=-=-=-=-=-=-=-=-=-=-=-=-=-=-=-=-=-=-=-=-=
Score for this Scan:
No Hits Found above Threshold
Complete

Read Sequence:ENSMUSG00000063885  predicted gene, EG624367 [Source:MarkerSymbol;Acc:MGI:3647773](438 nt)
=-=-=-=-=-=-=-=-=-=-=-=-=-=-=-=-=-=-=-=-=-=-=-=-=-=-=-=-=-=-=-=
Performing Scan: mmu-miR-206 vs ENSMUSG00000063885
=-=-=-=-=-=-=-=-=-=-=-=-=-=-=-=-=-=-=-=-=-=-=-=-=-=-=-=-=-=-=-=
Score for this Scan:
No Hits Found above Threshold
Complete

Read Sequence:ENSMUSG00000067071  hairy and enhancer of split 6 (Drosophila) [Source:MarkerSymbol;Acc:MGI:1859852](575 nt)
=-=-=-=-=-=-=-=-=-=-=-=-=-=-=-=-=-=-=-=-=-=-=-=-=-=-=-=-=-=-=-=
Performing Scan: mmu-miR-206 vs ENSMUSG00000067071
=-=-=-=-=-=-=-=-=-=-=-=-=-=-=-=-=-=-=-=-=-=-=-=-=-=-=-=-=-=-=-=
Score for this Scan:
No Hits Found above Threshold
Complete

Read Sequence:ENSMUSG00000042035  immunoglobulin superfamily, member 3 [Source:MarkerSymbol;Acc:MGI:1926158](813 nt)
=-=-=-=-=-=-=-=-=-=-=-=-=-=-=-=-=-=-=-=-=-=-=-=-=-=-=-=-=-=-=-=
Performing Scan: mmu-miR-206 vs ENSMUSG00000042035
=-=-=-=-=-=-=-=-=-=-=-=-=-=-=-=-=-=-=-=-=-=-=-=-=-=-=-=-=-=-=-=
Score for this Scan:
No Hits Found above Threshold
Complete

Read Sequence:ENSMUSG00000054444  zinc finger, CCHC domain containing 7 [Source:RefSeq_peptide;Acc:NP_613056](727 nt)
=-=-=-=-=-=-=-=-=-=-=-=-=-=-=-=-=-=-=-=-=-=-=-=-=-=-=-=-=-=-=-=
Performing Scan: mmu-miR-206 vs ENSMUSG00000054444
=-=-=-=-=-=-=-=-=-=-=-=-=-=-=-=-=-=-=-=-=-=-=-=-=-=-=-=-=-=-=-=
Score for this Scan:
No Hits Found above Threshold
Complete

Read Sequence:ENSMUSG00000031644  NIMA (never in mitosis gene a)-related expressed kinase 1 [Source:MarkerSymbol;Acc:MGI:97303](1182 nt)
=-=-=-=-=-=-=-=-=-=-=-=-=-=-=-=-=-=-=-=-=-=-=-=-=-=-=-=-=-=-=-=
Performing Scan: mmu-miR-206 vs ENSMUSG00000031644
=-=-=-=-=-=-=-=-=-=-=-=-=-=-=-=-=-=-=-=-=-=-=-=-=-=-=-=-=-=-=-=
Score for this Scan:
No Hits Found above Threshold
Complete

Read Sequence:ENSMUSG00000022738  goosecoid-like [Source:MarkerSymbol;Acc:MGI:892006](503 nt)
=-=-=-=-=-=-=-=-=-=-=-=-=-=-=-=-=-=-=-=-=-=-=-=-=-=-=-=-=-=-=-=
Performing Scan: mmu-miR-206 vs ENSMUSG00000022738
=-=-=-=-=-=-=-=-=-=-=-=-=-=-=-=-=-=-=-=-=-=-=-=-=-=-=-=-=-=-=-=
Score for this Scan:
No Hits Found above Threshold
Complete

Read Sequence:ENSMUSG00000061633  RIKEN cDNA 1700029P11 gene [Source:MarkerSymbol;Acc:MGI:1913596](551 nt)
=-=-=-=-=-=-=-=-=-=-=-=-=-=-=-=-=-=-=-=-=-=-=-=-=-=-=-=-=-=-=-=
Performing Scan: mmu-miR-206 vs ENSMUSG00000061633
=-=-=-=-=-=-=-=-=-=-=-=-=-=-=-=-=-=-=-=-=-=-=-=-=-=-=-=-=-=-=-=
Score for this Scan:
No Hits Found above Threshold
Complete

Read Sequence:ENSMUSG00000046345  RIKEN cDNA 2310010M20 gene [Source:MarkerSymbol;Acc:MGI:1916826](622 nt)
=-=-=-=-=-=-=-=-=-=-=-=-=-=-=-=-=-=-=-=-=-=-=-=-=-=-=-=-=-=-=-=
Performing Scan: mmu-miR-206 vs ENSMUSG00000046345
=-=-=-=-=-=-=-=-=-=-=-=-=-=-=-=-=-=-=-=-=-=-=-=-=-=-=-=-=-=-=-=
Score for this Scan:
No Hits Found above Threshold
Complete

Read Sequence:ENSMUSG00000021113  small nuclear RNA activating complex, polypeptide 1 [Source:MarkerSymbol;Acc:MGI:1922877](495 nt)
=-=-=-=-=-=-=-=-=-=-=-=-=-=-=-=-=-=-=-=-=-=-=-=-=-=-=-=-=-=-=-=
Performing Scan: mmu-miR-206 vs ENSMUSG00000021113
=-=-=-=-=-=-=-=-=-=-=-=-=-=-=-=-=-=-=-=-=-=-=-=-=-=-=-=-=-=-=-=
Score for this Scan:
No Hits Found above Threshold
Complete

Read Sequence:ENSMUSG00000038895  zinc finger protein 653 [Source:MarkerSymbol;Acc:MGI:2442362](256 nt)
=-=-=-=-=-=-=-=-=-=-=-=-=-=-=-=-=-=-=-=-=-=-=-=-=-=-=-=-=-=-=-=
Performing Scan: mmu-miR-206 vs ENSMUSG00000038895
=-=-=-=-=-=-=-=-=-=-=-=-=-=-=-=-=-=-=-=-=-=-=-=-=-=-=-=-=-=-=-=
Score for this Scan:
No Hits Found above Threshold
Complete

Read Sequence:ENSMUSG00000035919  RIKEN cDNA E130103I17 gene [Source:MarkerSymbol;Acc:MGI:2442833](390 nt)
=-=-=-=-=-=-=-=-=-=-=-=-=-=-=-=-=-=-=-=-=-=-=-=-=-=-=-=-=-=-=-=
Performing Scan: mmu-miR-206 vs ENSMUSG00000035919
=-=-=-=-=-=-=-=-=-=-=-=-=-=-=-=-=-=-=-=-=-=-=-=-=-=-=-=-=-=-=-=
Score for this Scan:
No Hits Found above Threshold
Complete

Read Sequence:ENSMUSG00000021175  cell division cycle associated 7 like [Source:MarkerSymbol;Acc:MGI:2384982](1221 nt)
=-=-=-=-=-=-=-=-=-=-=-=-=-=-=-=-=-=-=-=-=-=-=-=-=-=-=-=-=-=-=-=
Performing Scan: mmu-miR-206 vs ENSMUSG00000021175
=-=-=-=-=-=-=-=-=-=-=-=-=-=-=-=-=-=-=-=-=-=-=-=-=-=-=-=-=-=-=-=
Score for this Scan:
No Hits Found above Threshold
Complete

Read Sequence:ENSMUSG00000068117  meiosis defective 1 [Source:MarkerSymbol;Acc:MGI:3028590](150 nt)
=-=-=-=-=-=-=-=-=-=-=-=-=-=-=-=-=-=-=-=-=-=-=-=-=-=-=-=-=-=-=-=
Performing Scan: mmu-miR-206 vs ENSMUSG00000068117
=-=-=-=-=-=-=-=-=-=-=-=-=-=-=-=-=-=-=-=-=-=-=-=-=-=-=-=-=-=-=-=
Score for this Scan:
No Hits Found above Threshold
Complete

Read Sequence:ENSMUSG00000029468  purinergic receptor P2X, ligand-gated ion channel, 7 [Source:MarkerSymbol;Acc:MGI:1339957](189 nt)
=-=-=-=-=-=-=-=-=-=-=-=-=-=-=-=-=-=-=-=-=-=-=-=-=-=-=-=-=-=-=-=
Performing Scan: mmu-miR-206 vs ENSMUSG00000029468
=-=-=-=-=-=-=-=-=-=-=-=-=-=-=-=-=-=-=-=-=-=-=-=-=-=-=-=-=-=-=-=
Score for this Scan:
No Hits Found above Threshold
Complete

Read Sequence:ENSMUSG00000021824  adaptor-related protein complex 3, mu 1 subunit [Source:MarkerSymbol;Acc:MGI:1929212](1793 nt)
=-=-=-=-=-=-=-=-=-=-=-=-=-=-=-=-=-=-=-=-=-=-=-=-=-=-=-=-=-=-=-=
Performing Scan: mmu-miR-206 vs ENSMUSG00000021824
=-=-=-=-=-=-=-=-=-=-=-=-=-=-=-=-=-=-=-=-=-=-=-=-=-=-=-=-=-=-=-=

   Forward:	Score: 117.000000  Q:1 to 22  R:1602 to 1626 Align Len (25) (64.00%) (68.00%)

   Query:    3' GGUGUGUGA--AGGAAUGU--AAGGu 5'
                |||:|| ||   ||  |||  |||| 
   Ref:      5' CCATAC-CTAGACCGCACAGCTTCCt 3'

   Energy:  -20.879999 kCal/Mol

Scores for this hit:
>mmu-miR-206	ENSMUSG00000021824	117.00	-20.88	0.00	1 22	1602 1626	25	64.00%	68.00%

Score for this Scan:
Seq1,Seq2,Tot Score,Tot Energy,Max Score,Max Energy,Strand,Len1,Len2,Positions
>>mmu-miR-206	ENSMUSG00000021824	117.00	-20.88	117.00	-20.88	758	22	1793	 1601
Complete

Read Sequence:ENSMUSG00000001507  integrin alpha 3 [Source:MarkerSymbol;Acc:MGI:96602](1132 nt)
=-=-=-=-=-=-=-=-=-=-=-=-=-=-=-=-=-=-=-=-=-=-=-=-=-=-=-=-=-=-=-=
Performing Scan: mmu-miR-206 vs ENSMUSG00000001507
=-=-=-=-=-=-=-=-=-=-=-=-=-=-=-=-=-=-=-=-=-=-=-=-=-=-=-=-=-=-=-=
Score for this Scan:
No Hits Found above Threshold
Complete

Read Sequence:ENSMUSG00000032586  TRAF-interacting protein [Source:MarkerSymbol;Acc:MGI:1096377](429 nt)
=-=-=-=-=-=-=-=-=-=-=-=-=-=-=-=-=-=-=-=-=-=-=-=-=-=-=-=-=-=-=-=
Performing Scan: mmu-miR-206 vs ENSMUSG00000032586
=-=-=-=-=-=-=-=-=-=-=-=-=-=-=-=-=-=-=-=-=-=-=-=-=-=-=-=-=-=-=-=

   Forward:	Score: 115.000000  Q:1 to 22  R:151 to 174 Align Len (23) (65.22%) (78.26%)

   Query:    3' GGUGUG-UGAAGGAAUG-UAAGGu 5'
                |||||: ||   :|||| :|||| 
   Ref:      5' CCACATGACCAGTTTACTGTTCCg 3'

   Energy:  -20.200001 kCal/Mol

Scores for this hit:
>mmu-miR-206	ENSMUSG00000032586	115.00	-20.20	0.00	1 22	151 174	23	65.22%	78.26%

Score for this Scan:
Seq1,Seq2,Tot Score,Tot Energy,Max Score,Max Energy,Strand,Len1,Len2,Positions
>>mmu-miR-206	ENSMUSG00000032586	115.00	-20.20	115.00	-20.20	760	22	429	 150
Complete

Read Sequence:ENSMUSG00000020330  hyaluronan mediated motility receptor (RHAMM) [Source:MarkerSymbol;Acc:MGI:104667](66 nt)
=-=-=-=-=-=-=-=-=-=-=-=-=-=-=-=-=-=-=-=-=-=-=-=-=-=-=-=-=-=-=-=
Performing Scan: mmu-miR-206 vs ENSMUSG00000020330
=-=-=-=-=-=-=-=-=-=-=-=-=-=-=-=-=-=-=-=-=-=-=-=-=-=-=-=-=-=-=-=
Score for this Scan:
No Hits Found above Threshold
Complete

Read Sequence:ENSMUSG00000064190  RIKEN cDNA C730034F03 gene [Source:MarkerSymbol;Acc:MGI:2441921](2874 nt)
=-=-=-=-=-=-=-=-=-=-=-=-=-=-=-=-=-=-=-=-=-=-=-=-=-=-=-=-=-=-=-=
Performing Scan: mmu-miR-206 vs ENSMUSG00000064190
=-=-=-=-=-=-=-=-=-=-=-=-=-=-=-=-=-=-=-=-=-=-=-=-=-=-=-=-=-=-=-=
Score for this Scan:
No Hits Found above Threshold
Complete

Read Sequence:ENSMUSG00000009633  G0/G1 switch gene 2 [Source:MarkerSymbol;Acc:MGI:1316737](301 nt)
=-=-=-=-=-=-=-=-=-=-=-=-=-=-=-=-=-=-=-=-=-=-=-=-=-=-=-=-=-=-=-=
Performing Scan: mmu-miR-206 vs ENSMUSG00000009633
=-=-=-=-=-=-=-=-=-=-=-=-=-=-=-=-=-=-=-=-=-=-=-=-=-=-=-=-=-=-=-=
Score for this Scan:
No Hits Found above Threshold
Complete

Read Sequence:ENSMUSG00000032058  protein phosphatase 2 (formerly 2A), regulatory subunit A (PR 65), beta isoform [Source:MarkerSymbol;Acc:MGI:1920949](1481 nt)
=-=-=-=-=-=-=-=-=-=-=-=-=-=-=-=-=-=-=-=-=-=-=-=-=-=-=-=-=-=-=-=
Performing Scan: mmu-miR-206 vs ENSMUSG00000032058
=-=-=-=-=-=-=-=-=-=-=-=-=-=-=-=-=-=-=-=-=-=-=-=-=-=-=-=-=-=-=-=
Score for this Scan:
No Hits Found above Threshold
Complete

Read Sequence:ENSMUSG00000021277  Tnf receptor-associated factor 3 [Source:MarkerSymbol;Acc:MGI:108041](386 nt)
=-=-=-=-=-=-=-=-=-=-=-=-=-=-=-=-=-=-=-=-=-=-=-=-=-=-=-=-=-=-=-=
Performing Scan: mmu-miR-206 vs ENSMUSG00000021277
=-=-=-=-=-=-=-=-=-=-=-=-=-=-=-=-=-=-=-=-=-=-=-=-=-=-=-=-=-=-=-=
Score for this Scan:
No Hits Found above Threshold
Complete

Read Sequence:ENSMUSG00000015671  proteasome (prosome, macropain) subunit, alpha type 2 [Source:MarkerSymbol;Acc:MGI:104885](1904 nt)
=-=-=-=-=-=-=-=-=-=-=-=-=-=-=-=-=-=-=-=-=-=-=-=-=-=-=-=-=-=-=-=
Performing Scan: mmu-miR-206 vs ENSMUSG00000015671
=-=-=-=-=-=-=-=-=-=-=-=-=-=-=-=-=-=-=-=-=-=-=-=-=-=-=-=-=-=-=-=

   Forward:	Score: 108.000000  Q:2 to 21  R:111 to 135 Align Len (22) (68.18%) (81.82%)

   Query:    3' gGUGUGUGAAG---GAAUGUAAGgu 5'
                 ||:|:|||||   |||:| |||  
   Ref:      5' gCATATACTTCTTTCTTGCTTTCtc 3'

   Energy:  -20.360001 kCal/Mol

Scores for this hit:
>mmu-miR-206	ENSMUSG00000015671	108.00	-20.36	0.00	2 21	111 135	22	68.18%	81.82%

Score for this Scan:
Seq1,Seq2,Tot Score,Tot Energy,Max Score,Max Energy,Strand,Len1,Len2,Positions
>>mmu-miR-206	ENSMUSG00000015671	108.00	-20.36	108.00	-20.36	766	22	1904	 110
Complete

Read Sequence:ENSMUSG00000029701  RNA binding motif protein 28 [Source:MarkerSymbol;Acc:MGI:2655711](232 nt)
=-=-=-=-=-=-=-=-=-=-=-=-=-=-=-=-=-=-=-=-=-=-=-=-=-=-=-=-=-=-=-=
Performing Scan: mmu-miR-206 vs ENSMUSG00000029701
=-=-=-=-=-=-=-=-=-=-=-=-=-=-=-=-=-=-=-=-=-=-=-=-=-=-=-=-=-=-=-=
Score for this Scan:
No Hits Found above Threshold
Complete

Read Sequence:ENSMUSG00000022772  SUMO/sentrin specific peptidase 5 [Source:MarkerSymbol;Acc:MGI:2443596](919 nt)
=-=-=-=-=-=-=-=-=-=-=-=-=-=-=-=-=-=-=-=-=-=-=-=-=-=-=-=-=-=-=-=
Performing Scan: mmu-miR-206 vs ENSMUSG00000022772
=-=-=-=-=-=-=-=-=-=-=-=-=-=-=-=-=-=-=-=-=-=-=-=-=-=-=-=-=-=-=-=
Score for this Scan:
No Hits Found above Threshold
Complete

Read Sequence:ENSMUSG00000027579  src-related kinase lacking C-terminal regulatory tyrosine and N-terminal myristylation sites [Source:MarkerSymbol;Acc:MGI:101865](624 nt)
=-=-=-=-=-=-=-=-=-=-=-=-=-=-=-=-=-=-=-=-=-=-=-=-=-=-=-=-=-=-=-=
Performing Scan: mmu-miR-206 vs ENSMUSG00000027579
=-=-=-=-=-=-=-=-=-=-=-=-=-=-=-=-=-=-=-=-=-=-=-=-=-=-=-=-=-=-=-=
Score for this Scan:
No Hits Found above Threshold
Complete

Read Sequence:ENSMUSG00000021569  thyroid hormone receptor interactor 13 [Source:MarkerSymbol;Acc:MGI:1916966](784 nt)
=-=-=-=-=-=-=-=-=-=-=-=-=-=-=-=-=-=-=-=-=-=-=-=-=-=-=-=-=-=-=-=
Performing Scan: mmu-miR-206 vs ENSMUSG00000021569
=-=-=-=-=-=-=-=-=-=-=-=-=-=-=-=-=-=-=-=-=-=-=-=-=-=-=-=-=-=-=-=
Score for this Scan:
No Hits Found above Threshold
Complete

Read Sequence:ENSMUSG00000032966  FK506 binding protein 1a [Source:MarkerSymbol;Acc:MGI:95541](1104 nt)
=-=-=-=-=-=-=-=-=-=-=-=-=-=-=-=-=-=-=-=-=-=-=-=-=-=-=-=-=-=-=-=
Performing Scan: mmu-miR-206 vs ENSMUSG00000032966
=-=-=-=-=-=-=-=-=-=-=-=-=-=-=-=-=-=-=-=-=-=-=-=-=-=-=-=-=-=-=-=
Score for this Scan:
No Hits Found above Threshold
Complete

Read Sequence:ENSMUSG00000048251  B-cell leukemia/lymphoma 11B [Source:MarkerSymbol;Acc:MGI:1929913](1759 nt)
=-=-=-=-=-=-=-=-=-=-=-=-=-=-=-=-=-=-=-=-=-=-=-=-=-=-=-=-=-=-=-=
Performing Scan: mmu-miR-206 vs ENSMUSG00000048251
=-=-=-=-=-=-=-=-=-=-=-=-=-=-=-=-=-=-=-=-=-=-=-=-=-=-=-=-=-=-=-=

   Forward:	Score: 106.000000  Q:1 to 22  R:1285 to 1305 Align Len (21) (66.67%) (80.95%)

   Query:    3' GGUGUGUGAAGGAAUGUAAGGu 5'
                || |||:| | ||| |:||:| 
   Ref:      5' CCCCACGC-TGCTTCCGTTTCt 3'

   Energy:  -20.820000 kCal/Mol

Scores for this hit:
>mmu-miR-206	ENSMUSG00000048251	106.00	-20.82	0.00	1 22	1285 1305	21	66.67%	80.95%

Score for this Scan:
Seq1,Seq2,Tot Score,Tot Energy,Max Score,Max Energy,Strand,Len1,Len2,Positions
>>mmu-miR-206	ENSMUSG00000048251	106.00	-20.82	106.00	-20.82	772	22	1759	 1284
Complete

Read Sequence:ENSMUSG00000034227  forkhead box J1 [Source:MarkerSymbol;Acc:MGI:1347474](1004 nt)
=-=-=-=-=-=-=-=-=-=-=-=-=-=-=-=-=-=-=-=-=-=-=-=-=-=-=-=-=-=-=-=
Performing Scan: mmu-miR-206 vs ENSMUSG00000034227
=-=-=-=-=-=-=-=-=-=-=-=-=-=-=-=-=-=-=-=-=-=-=-=-=-=-=-=-=-=-=-=
Score for this Scan:
No Hits Found above Threshold
Complete

Read Sequence:ENSMUSG00000050335  lectin, galactose binding, soluble 3 [Source:MarkerSymbol;Acc:MGI:96778](480 nt)
=-=-=-=-=-=-=-=-=-=-=-=-=-=-=-=-=-=-=-=-=-=-=-=-=-=-=-=-=-=-=-=
Performing Scan: mmu-miR-206 vs ENSMUSG00000050335
=-=-=-=-=-=-=-=-=-=-=-=-=-=-=-=-=-=-=-=-=-=-=-=-=-=-=-=-=-=-=-=
Score for this Scan:
No Hits Found above Threshold
Complete

Read Sequence:ENSMUSG00000045107  RIKEN cDNA 1810063B07 gene [Source:MarkerSymbol;Acc:MGI:1914759](1628 nt)
=-=-=-=-=-=-=-=-=-=-=-=-=-=-=-=-=-=-=-=-=-=-=-=-=-=-=-=-=-=-=-=
Performing Scan: mmu-miR-206 vs ENSMUSG00000045107
=-=-=-=-=-=-=-=-=-=-=-=-=-=-=-=-=-=-=-=-=-=-=-=-=-=-=-=-=-=-=-=
Score for this Scan:
No Hits Found above Threshold
Complete

Read Sequence:ENSMUSG00000033278  protein tyrosine phosphatase, receptor type, M [Source:MarkerSymbol;Acc:MGI:102694](370 nt)
=-=-=-=-=-=-=-=-=-=-=-=-=-=-=-=-=-=-=-=-=-=-=-=-=-=-=-=-=-=-=-=
Performing Scan: mmu-miR-206 vs ENSMUSG00000033278
=-=-=-=-=-=-=-=-=-=-=-=-=-=-=-=-=-=-=-=-=-=-=-=-=-=-=-=-=-=-=-=
Score for this Scan:
No Hits Found above Threshold
Complete

Read Sequence:ENSMUSG00000006818  superoxide dismutase 2, mitochondrial [Source:MarkerSymbol;Acc:MGI:98352](2948 nt)
=-=-=-=-=-=-=-=-=-=-=-=-=-=-=-=-=-=-=-=-=-=-=-=-=-=-=-=-=-=-=-=
Performing Scan: mmu-miR-206 vs ENSMUSG00000006818
=-=-=-=-=-=-=-=-=-=-=-=-=-=-=-=-=-=-=-=-=-=-=-=-=-=-=-=-=-=-=-=

   Forward:	Score: 95.000000  Q:1 to 23  R:2020 to 2044 Align Len (25) (64.00%) (72.00%)

   Query:    3' GGUGUGUGAAGGA---AUGUAAGGU 5'
                |||||| :||:||   | | | |||
   Ref:      5' CCACACCTTTTCTTTCTCCCTCCCA 3'

   Energy:  -20.260000 kCal/Mol

Scores for this hit:
>mmu-miR-206	ENSMUSG00000006818	95.00	-20.26	0.00	1 23	2020 2044	25	64.00%	72.00%

Score for this Scan:
Seq1,Seq2,Tot Score,Tot Energy,Max Score,Max Energy,Strand,Len1,Len2,Positions
>>mmu-miR-206	ENSMUSG00000006818	95.00	-20.26	95.00	-20.26	777	22	2948	 2019
Complete

Read Sequence:ENSMUSG00000070923  kelch-like 9 (Drosophila) [Source:MarkerSymbol;Acc:MGI:2180122](26 nt)
=-=-=-=-=-=-=-=-=-=-=-=-=-=-=-=-=-=-=-=-=-=-=-=-=-=-=-=-=-=-=-=
Performing Scan: mmu-miR-206 vs ENSMUSG00000070923
=-=-=-=-=-=-=-=-=-=-=-=-=-=-=-=-=-=-=-=-=-=-=-=-=-=-=-=-=-=-=-=
Score for this Scan:
No Hits Found above Threshold
Complete

Read Sequence:ENSMUSG00000027335  adrenergic receptor, alpha 1d [Source:MarkerSymbol;Acc:MGI:106673](95 nt)
=-=-=-=-=-=-=-=-=-=-=-=-=-=-=-=-=-=-=-=-=-=-=-=-=-=-=-=-=-=-=-=
Performing Scan: mmu-miR-206 vs ENSMUSG00000027335
=-=-=-=-=-=-=-=-=-=-=-=-=-=-=-=-=-=-=-=-=-=-=-=-=-=-=-=-=-=-=-=
Score for this Scan:
No Hits Found above Threshold
Complete

Read Sequence:ENSMUSG00000064181  RAB3A interacting protein [Source:MarkerSymbol;Acc:MGI:105933](1252 nt)
=-=-=-=-=-=-=-=-=-=-=-=-=-=-=-=-=-=-=-=-=-=-=-=-=-=-=-=-=-=-=-=
Performing Scan: mmu-miR-206 vs ENSMUSG00000064181
=-=-=-=-=-=-=-=-=-=-=-=-=-=-=-=-=-=-=-=-=-=-=-=-=-=-=-=-=-=-=-=

   Forward:	Score: 109.000000  Q:1 to 23  R:99 to 128 Align Len (30) (63.33%) (63.33%)

   Query:    3' GGUGUGUGAAG------GAA--UGUAAGGU 5'
                ||||| |||||      |||  ||| | ||
   Ref:      5' CCACAGACTTCCCTCCTCTTGCACACTACA 3'

   Energy:  -21.100000 kCal/Mol

Scores for this hit:
>mmu-miR-206	ENSMUSG00000064181	109.00	-21.10	0.00	1 23	99 128	30	63.33%	63.33%

Score for this Scan:
Seq1,Seq2,Tot Score,Tot Energy,Max Score,Max Energy,Strand,Len1,Len2,Positions
>>mmu-miR-206	ENSMUSG00000064181	109.00	-21.10	109.00	-21.10	780	22	1252	 98
Complete

Read Sequence:ENSMUSG00000026761  origin recognition complex, subunit 4-like (S. cerevisiae) [Source:MarkerSymbol;Acc:MGI:1347043](599 nt)
=-=-=-=-=-=-=-=-=-=-=-=-=-=-=-=-=-=-=-=-=-=-=-=-=-=-=-=-=-=-=-=
Performing Scan: mmu-miR-206 vs ENSMUSG00000026761
=-=-=-=-=-=-=-=-=-=-=-=-=-=-=-=-=-=-=-=-=-=-=-=-=-=-=-=-=-=-=-=

   Forward:	Score: 120.000000  Q:2 to 21  R:216 to 249 Align Len (31) (54.84%) (61.29%)

   Query:    3' gGUGUGUGAAG------G------AAUGUAAGgu 5'
                 |||||:||||      |      ||:|||||  
   Ref:      5' aCACACGCTTCTAGTATCTAGGAATTGCATTCtt 3'

   Energy:  -25.520000 kCal/Mol

Scores for this hit:
>mmu-miR-206	ENSMUSG00000026761	120.00	-25.52	0.00	2 21	216 249	31	54.84%	61.29%

Score for this Scan:
Seq1,Seq2,Tot Score,Tot Energy,Max Score,Max Energy,Strand,Len1,Len2,Positions
>>mmu-miR-206	ENSMUSG00000026761	120.00	-25.52	120.00	-25.52	781	22	599	 215
Complete

Read Sequence:ENSMUSG00000031980  angiotensinogen (serpin peptidase inhibitor, clade A, member 8) [Source:MarkerSymbol;Acc:MGI:87963](342 nt)
=-=-=-=-=-=-=-=-=-=-=-=-=-=-=-=-=-=-=-=-=-=-=-=-=-=-=-=-=-=-=-=
Performing Scan: mmu-miR-206 vs ENSMUSG00000031980
=-=-=-=-=-=-=-=-=-=-=-=-=-=-=-=-=-=-=-=-=-=-=-=-=-=-=-=-=-=-=-=
Score for this Scan:
No Hits Found above Threshold
Complete

Read Sequence:ENSMUSG00000022677  RIKEN cDNA 0610037P05 gene [Source:MarkerSymbol;Acc:MGI:1913336](886 nt)
=-=-=-=-=-=-=-=-=-=-=-=-=-=-=-=-=-=-=-=-=-=-=-=-=-=-=-=-=-=-=-=
Performing Scan: mmu-miR-206 vs ENSMUSG00000022677
=-=-=-=-=-=-=-=-=-=-=-=-=-=-=-=-=-=-=-=-=-=-=-=-=-=-=-=-=-=-=-=

   Forward:	Score: 101.000000  Q:1 to 21  R:79 to 116 Align Len (37) (43.24%) (48.65%)

   Query:    3' GGUGUGUGAAGGA-----------------AUGUAAGgu 5'
                |||| |||| |:|                 |:|||||  
   Ref:      5' CCAC-CACTGCTTGTAAATGTTTGAGTGTCTGCATTCag 3'

   Energy:  -20.760000 kCal/Mol

Scores for this hit:
>mmu-miR-206	ENSMUSG00000022677	101.00	-20.76	0.00	1 21	79 116	37	43.24%	48.65%

Score for this Scan:
Seq1,Seq2,Tot Score,Tot Energy,Max Score,Max Energy,Strand,Len1,Len2,Positions
>>mmu-miR-206	ENSMUSG00000022677	101.00	-20.76	101.00	-20.76	783	22	886	 78
Complete

Read Sequence:ENSMUSG00000050010  RIKEN cDNA D830007B15 gene [Source:MarkerSymbol;Acc:MGI:3041225](2412 nt)
=-=-=-=-=-=-=-=-=-=-=-=-=-=-=-=-=-=-=-=-=-=-=-=-=-=-=-=-=-=-=-=
Performing Scan: mmu-miR-206 vs ENSMUSG00000050010
=-=-=-=-=-=-=-=-=-=-=-=-=-=-=-=-=-=-=-=-=-=-=-=-=-=-=-=-=-=-=-=
Score for this Scan:
No Hits Found above Threshold
Complete

Read Sequence:ENSMUSG00000022475  histone deacetylase 7A [Source:MarkerSymbol;Acc:MGI:1891835](54 nt)
=-=-=-=-=-=-=-=-=-=-=-=-=-=-=-=-=-=-=-=-=-=-=-=-=-=-=-=-=-=-=-=
Performing Scan: mmu-miR-206 vs ENSMUSG00000022475
=-=-=-=-=-=-=-=-=-=-=-=-=-=-=-=-=-=-=-=-=-=-=-=-=-=-=-=-=-=-=-=
Score for this Scan:
No Hits Found above Threshold
Complete

Read Sequence:ENSMUSG00000029633  RIKEN cDNA 0610010K06 gene [Source:MarkerSymbol;Acc:MGI:1918928](2030 nt)
=-=-=-=-=-=-=-=-=-=-=-=-=-=-=-=-=-=-=-=-=-=-=-=-=-=-=-=-=-=-=-=
Performing Scan: mmu-miR-206 vs ENSMUSG00000029633
=-=-=-=-=-=-=-=-=-=-=-=-=-=-=-=-=-=-=-=-=-=-=-=-=-=-=-=-=-=-=-=

   Forward:	Score: 106.000000  Q:1 to 22  R:607 to 637 Align Len (30) (60.00%) (66.67%)

   Query:    3' GGUGUGU-------GAAGGAAUGU--AAGGu 5'
                |||||||       :||:||||||  | || 
   Ref:      5' CCACACAGTGGTGGTTTTCTTACAAGTACCt 3'

   Energy:  -20.549999 kCal/Mol

Scores for this hit:
>mmu-miR-206	ENSMUSG00000029633	106.00	-20.55	0.00	1 22	607 637	30	60.00%	66.67%


   Forward:	Score: 90.000000  Q:1 to 23  R:982 to 1019 Align Len (38) (50.00%) (50.00%)

   Query:    3' GGUGUGUGA-----AGGA----------AUGUAA-GGU 5'
                |||||||||     |  |          ||| || |||
   Ref:      5' CCACACACTGGGAATGATGGGTGTGTGATACTTTACCA 3'

   Energy:  -21.190001 kCal/Mol

Scores for this hit:
>mmu-miR-206	ENSMUSG00000029633	90.00	-21.19	0.00	1 23	982 1019	38	50.00%	50.00%

Score for this Scan:
Seq1,Seq2,Tot Score,Tot Energy,Max Score,Max Energy,Strand,Len1,Len2,Positions
>>mmu-miR-206	ENSMUSG00000029633	196.00	-41.74	106.00	-21.19	786	22	2030	 606 981
Complete

Read Sequence:ENSMUSG00000029918  mitochondrial ribosomal protein S33 [Source:MarkerSymbol;Acc:MGI:1338046](635 nt)
=-=-=-=-=-=-=-=-=-=-=-=-=-=-=-=-=-=-=-=-=-=-=-=-=-=-=-=-=-=-=-=
Performing Scan: mmu-miR-206 vs ENSMUSG00000029918
=-=-=-=-=-=-=-=-=-=-=-=-=-=-=-=-=-=-=-=-=-=-=-=-=-=-=-=-=-=-=-=
Score for this Scan:
No Hits Found above Threshold
Complete

Read Sequence:ENSMUSG00000071235  RIKEN cDNA 7420416P09 gene [Source:MarkerSymbol;Acc:MGI:3588197](755 nt)
=-=-=-=-=-=-=-=-=-=-=-=-=-=-=-=-=-=-=-=-=-=-=-=-=-=-=-=-=-=-=-=
Performing Scan: mmu-miR-206 vs ENSMUSG00000071235
=-=-=-=-=-=-=-=-=-=-=-=-=-=-=-=-=-=-=-=-=-=-=-=-=-=-=-=-=-=-=-=
Score for this Scan:
No Hits Found above Threshold
Complete

Read Sequence:ENSMUSG00000042793  leucine-rich repeat-containing G protein-coupled receptor 6 [Source:MarkerSymbol;Acc:MGI:2441805](583 nt)
=-=-=-=-=-=-=-=-=-=-=-=-=-=-=-=-=-=-=-=-=-=-=-=-=-=-=-=-=-=-=-=
Performing Scan: mmu-miR-206 vs ENSMUSG00000042793
=-=-=-=-=-=-=-=-=-=-=-=-=-=-=-=-=-=-=-=-=-=-=-=-=-=-=-=-=-=-=-=
Score for this Scan:
No Hits Found above Threshold
Complete

Read Sequence:ENSMUSG00000023991  forkhead box P4 [Source:MarkerSymbol;Acc:MGI:1921373](881 nt)
=-=-=-=-=-=-=-=-=-=-=-=-=-=-=-=-=-=-=-=-=-=-=-=-=-=-=-=-=-=-=-=
Performing Scan: mmu-miR-206 vs ENSMUSG00000023991
=-=-=-=-=-=-=-=-=-=-=-=-=-=-=-=-=-=-=-=-=-=-=-=-=-=-=-=-=-=-=-=
Score for this Scan:
No Hits Found above Threshold
Complete

Read Sequence:ENSMUSG00000074037  melanocortin 1 receptor [Source:MarkerSymbol;Acc:MGI:99456](299 nt)
=-=-=-=-=-=-=-=-=-=-=-=-=-=-=-=-=-=-=-=-=-=-=-=-=-=-=-=-=-=-=-=
Performing Scan: mmu-miR-206 vs ENSMUSG00000074037
=-=-=-=-=-=-=-=-=-=-=-=-=-=-=-=-=-=-=-=-=-=-=-=-=-=-=-=-=-=-=-=

   Forward:	Score: 98.000000  Q:1 to 22  R:242 to 272 Align Len (30) (56.67%) (60.00%)

   Query:    3' GGUGUGUGAAG-------GAA-UGUA-AGGu 5'
                ||||| :|| |       ||| || | ||| 
   Ref:      5' CCACAGGCTCCTGAAGAGCTTCACCTCTCCc 3'

   Energy:  -20.940001 kCal/Mol

Scores for this hit:
>mmu-miR-206	ENSMUSG00000074037	98.00	-20.94	0.00	1 22	242 272	30	56.67%	60.00%

Score for this Scan:
Seq1,Seq2,Tot Score,Tot Energy,Max Score,Max Energy,Strand,Len1,Len2,Positions
>>mmu-miR-206	ENSMUSG00000074037	98.00	-20.94	98.00	-20.94	791	22	299	 241
Complete

Read Sequence:ENSMUSG00000025332  jumonji, AT rich interactive domain 1C (Rbp2 like) [Source:MarkerSymbol;Acc:MGI:99781](722 nt)
=-=-=-=-=-=-=-=-=-=-=-=-=-=-=-=-=-=-=-=-=-=-=-=-=-=-=-=-=-=-=-=
Performing Scan: mmu-miR-206 vs ENSMUSG00000025332
=-=-=-=-=-=-=-=-=-=-=-=-=-=-=-=-=-=-=-=-=-=-=-=-=-=-=-=-=-=-=-=

   Forward:	Score: 111.000000  Q:1 to 22  R:589 to 613 Align Len (24) (66.67%) (66.67%)

   Query:    3' GGUGUGU-GAAGGA--AUGUAAGGu 5'
                ||||||| |  |||    | |||| 
   Ref:      5' CCACACACCCACCTCAACCCTTCCt 3'

   Energy:  -20.190001 kCal/Mol

Scores for this hit:
>mmu-miR-206	ENSMUSG00000025332	111.00	-20.19	0.00	1 22	589 613	24	66.67%	66.67%

Score for this Scan:
Seq1,Seq2,Tot Score,Tot Energy,Max Score,Max Energy,Strand,Len1,Len2,Positions
>>mmu-miR-206	ENSMUSG00000025332	111.00	-20.19	111.00	-20.19	792	22	722	 588
Complete

Read Sequence:ENSMUSG00000040195  cDNA sequence BC030440 [Source:MarkerSymbol;Acc:MGI:2446113](4654 nt)
=-=-=-=-=-=-=-=-=-=-=-=-=-=-=-=-=-=-=-=-=-=-=-=-=-=-=-=-=-=-=-=
Performing Scan: mmu-miR-206 vs ENSMUSG00000040195
=-=-=-=-=-=-=-=-=-=-=-=-=-=-=-=-=-=-=-=-=-=-=-=-=-=-=-=-=-=-=-=

   Forward:	Score: 142.000000  Q:3 to 23  R:1702 to 1725 Align Len (22) (81.82%) (81.82%)

   Query:    3' ggUGUG-UGAAGGAAUGU-AAGGU 5'
                  || | |||| |||||| |||||
   Ref:      5' ttACTCTACTTACTTACAGTTCCA 3'

   Energy:  -20.440001 kCal/Mol

Scores for this hit:
>mmu-miR-206	ENSMUSG00000040195	142.00	-20.44	0.00	3 23	1702 1725	22	81.82%	81.82%


   Forward:	Score: 98.000000  Q:3 to 22  R:1079 to 1102 Align Len (21) (71.43%) (85.71%)

   Query:    3' ggUGUGUGAAGGA-AUGUA-AGGu 5'
                  |||||:||:|| |:|||  || 
   Ref:      5' agACACATTTTCTCTGCATAGCCc 3'

   Energy:  -20.690001 kCal/Mol

Scores for this hit:
>mmu-miR-206	ENSMUSG00000040195	98.00	-20.69	0.00	3 22	1079 1102	21	71.43%	85.71%

Score for this Scan:
Seq1,Seq2,Tot Score,Tot Energy,Max Score,Max Energy,Strand,Len1,Len2,Positions
>>mmu-miR-206	ENSMUSG00000040195	240.00	-41.13	142.00	-20.69	793	22	4654	 1701 1078
Complete

Read Sequence:ENSMUSG00000024346  prefoldin 1 [Source:MarkerSymbol;Acc:MGI:1914449](698 nt)
=-=-=-=-=-=-=-=-=-=-=-=-=-=-=-=-=-=-=-=-=-=-=-=-=-=-=-=-=-=-=-=
Performing Scan: mmu-miR-206 vs ENSMUSG00000024346
=-=-=-=-=-=-=-=-=-=-=-=-=-=-=-=-=-=-=-=-=-=-=-=-=-=-=-=-=-=-=-=
Score for this Scan:
No Hits Found above Threshold
Complete

Read Sequence:ENSMUSG00000033066  growth arrest specific 7 [Source:MarkerSymbol;Acc:MGI:1202388](1523 nt)
=-=-=-=-=-=-=-=-=-=-=-=-=-=-=-=-=-=-=-=-=-=-=-=-=-=-=-=-=-=-=-=
Performing Scan: mmu-miR-206 vs ENSMUSG00000033066
=-=-=-=-=-=-=-=-=-=-=-=-=-=-=-=-=-=-=-=-=-=-=-=-=-=-=-=-=-=-=-=
Score for this Scan:
No Hits Found above Threshold
Complete

Read Sequence:ENSMUSG00000028848  ATP binding domain 1 family, member B [Source:MarkerSymbol;Acc:MGI:2140368](339 nt)
=-=-=-=-=-=-=-=-=-=-=-=-=-=-=-=-=-=-=-=-=-=-=-=-=-=-=-=-=-=-=-=
Performing Scan: mmu-miR-206 vs ENSMUSG00000028848
=-=-=-=-=-=-=-=-=-=-=-=-=-=-=-=-=-=-=-=-=-=-=-=-=-=-=-=-=-=-=-=

   Forward:	Score: 70.000000  Q:1 to 18  R:119 to 153 Align Len (30) (46.67%) (50.00%)

   Query:    3' GGUGUGU---GAAGGAA----------UGUaaggu 5'
                ||||:||   |  ||||          |||     
   Ref:      5' CCACGCATAGCACCCTTTGTGGTGCCGACAagctc 3'

   Energy:  -21.200001 kCal/Mol

Scores for this hit:
>mmu-miR-206	ENSMUSG00000028848	70.00	-21.20	0.00	1 18	119 153	30	46.67%	50.00%

Score for this Scan:
Seq1,Seq2,Tot Score,Tot Energy,Max Score,Max Energy,Strand,Len1,Len2,Positions
>>mmu-miR-206	ENSMUSG00000028848	70.00	-21.20	70.00	-21.20	796	22	339	 118
Complete

Read Sequence:ENSMUSG00000026347  transmembrane protein 163 [Source:MarkerSymbol;Acc:MGI:1919410](1412 nt)
=-=-=-=-=-=-=-=-=-=-=-=-=-=-=-=-=-=-=-=-=-=-=-=-=-=-=-=-=-=-=-=
Performing Scan: mmu-miR-206 vs ENSMUSG00000026347
=-=-=-=-=-=-=-=-=-=-=-=-=-=-=-=-=-=-=-=-=-=-=-=-=-=-=-=-=-=-=-=

   Forward:	Score: 124.000000  Q:1 to 21  R:65 to 93 Align Len (28) (57.14%) (60.71%)

   Query:    3' GGUGUGU--G------AAGGAAUGUAAGgu 5'
                ||||:||  |      | ||  ||||||  
   Ref:      5' CCACGCAGGCAGATGGTGCC-AACATTCaa 3'

   Energy:  -20.709999 kCal/Mol

Scores for this hit:
>mmu-miR-206	ENSMUSG00000026347	124.00	-20.71	0.00	1 21	65 93	28	57.14%	60.71%


   Forward:	Score: 110.000000  Q:3 to 22  R:449 to 483 Align Len (32) (53.12%) (59.38%)

   Query:    3' ggUGU-GUGAAGGA------A------UGUAAGGu 5'
                  ||| ||||||||      |      ||:||:| 
   Ref:      5' gtACAGCACTTCCTAACTCCTACCAACACGTTTCc 3'

   Energy:  -21.480000 kCal/Mol

Scores for this hit:
>mmu-miR-206	ENSMUSG00000026347	110.00	-21.48	0.00	3 22	449 483	32	53.12%	59.38%


   Forward:	Score: 105.000000  Q:4 to 23  R:421 to 445 Align Len (22) (72.73%) (72.73%)

   Query:    3' gguGUGUGA-AGGA--AUGUAAGGU 5'
                   |||||| ||||   | || |||
   Ref:      5' agtCACACTCTCCTAGCAGATGCCA 3'

   Energy:  -21.870001 kCal/Mol

Scores for this hit:
>mmu-miR-206	ENSMUSG00000026347	105.00	-21.87	0.00	4 23	421 445	22	72.73%	72.73%

Score for this Scan:
Seq1,Seq2,Tot Score,Tot Energy,Max Score,Max Energy,Strand,Len1,Len2,Positions
>>mmu-miR-206	ENSMUSG00000026347	339.00	-64.06	124.00	-21.87	797	22	1412	 64 448 420
Complete

Read Sequence:ENSMUSG00000022378  RIKEN cDNA 0910001A06 gene [Source:MarkerSymbol;Acc:MGI:1923520](2519 nt)
=-=-=-=-=-=-=-=-=-=-=-=-=-=-=-=-=-=-=-=-=-=-=-=-=-=-=-=-=-=-=-=
Performing Scan: mmu-miR-206 vs ENSMUSG00000022378
=-=-=-=-=-=-=-=-=-=-=-=-=-=-=-=-=-=-=-=-=-=-=-=-=-=-=-=-=-=-=-=
Score for this Scan:
No Hits Found above Threshold
Complete

Read Sequence:ENSMUSG00000027300  U box domain containing 5 [Source:MarkerSymbol;Acc:MGI:2154658](474 nt)
=-=-=-=-=-=-=-=-=-=-=-=-=-=-=-=-=-=-=-=-=-=-=-=-=-=-=-=-=-=-=-=
Performing Scan: mmu-miR-206 vs ENSMUSG00000027300
=-=-=-=-=-=-=-=-=-=-=-=-=-=-=-=-=-=-=-=-=-=-=-=-=-=-=-=-=-=-=-=
Score for this Scan:
No Hits Found above Threshold
Complete

Read Sequence:ENSMUSG00000019189  RIKEN cDNA 3732413I11 gene [Source:MarkerSymbol;Acc:MGI:1921565](1231 nt)
=-=-=-=-=-=-=-=-=-=-=-=-=-=-=-=-=-=-=-=-=-=-=-=-=-=-=-=-=-=-=-=
Performing Scan: mmu-miR-206 vs ENSMUSG00000019189
=-=-=-=-=-=-=-=-=-=-=-=-=-=-=-=-=-=-=-=-=-=-=-=-=-=-=-=-=-=-=-=
Score for this Scan:
No Hits Found above Threshold
Complete

Read Sequence:ENSMUSG00000047187  RAB2, member RAS oncogene family [Source:MarkerSymbol;Acc:MGI:1928750](1275 nt)
=-=-=-=-=-=-=-=-=-=-=-=-=-=-=-=-=-=-=-=-=-=-=-=-=-=-=-=-=-=-=-=
Performing Scan: mmu-miR-206 vs ENSMUSG00000047187
=-=-=-=-=-=-=-=-=-=-=-=-=-=-=-=-=-=-=-=-=-=-=-=-=-=-=-=-=-=-=-=
Score for this Scan:
No Hits Found above Threshold
Complete

Read Sequence:ENSMUSG00000021694  excision repaiross-complementing rodent repair deficiency, complementation group 8 [Source:MarkerSymbol;Acc:MGI:1919241](387 nt)
=-=-=-=-=-=-=-=-=-=-=-=-=-=-=-=-=-=-=-=-=-=-=-=-=-=-=-=-=-=-=-=
Performing Scan: mmu-miR-206 vs ENSMUSG00000021694
=-=-=-=-=-=-=-=-=-=-=-=-=-=-=-=-=-=-=-=-=-=-=-=-=-=-=-=-=-=-=-=
Score for this Scan:
No Hits Found above Threshold
Complete

Read Sequence:ENSMUSG00000048550  threonine synthase-like 1 (bacterial) [Source:MarkerSymbol;Acc:MGI:2139347](628 nt)
=-=-=-=-=-=-=-=-=-=-=-=-=-=-=-=-=-=-=-=-=-=-=-=-=-=-=-=-=-=-=-=
Performing Scan: mmu-miR-206 vs ENSMUSG00000048550
=-=-=-=-=-=-=-=-=-=-=-=-=-=-=-=-=-=-=-=-=-=-=-=-=-=-=-=-=-=-=-=
Score for this Scan:
No Hits Found above Threshold
Complete

Read Sequence:ENSMUSG00000043659  neuropeptide S receptor 1 [Source:MarkerSymbol;Acc:MGI:2441738](2585 nt)
=-=-=-=-=-=-=-=-=-=-=-=-=-=-=-=-=-=-=-=-=-=-=-=-=-=-=-=-=-=-=-=
Performing Scan: mmu-miR-206 vs ENSMUSG00000043659
=-=-=-=-=-=-=-=-=-=-=-=-=-=-=-=-=-=-=-=-=-=-=-=-=-=-=-=-=-=-=-=

   Forward:	Score: 118.000000  Q:1 to 23  R:1376 to 1399 Align Len (24) (75.00%) (79.17%)

   Query:    3' GGUGUGUGAAG-GAAUG-UAAGGU 5'
                ||||| | ||| :|| | ||||||
   Ref:      5' CCACAAAATTCTTTTTCAATTCCA 3'

   Energy:  -20.719999 kCal/Mol

Scores for this hit:
>mmu-miR-206	ENSMUSG00000043659	118.00	-20.72	0.00	1 23	1376 1399	24	75.00%	79.17%


   Forward:	Score: 114.000000  Q:2 to 21  R:161 to 182 Align Len (19) (68.42%) (73.68%)

   Query:    3' gGUGUGUGAAGGAAUGUAAGgu 5'
                 |||:||||  |   |||||  
   Ref:      5' tCACGCACTAGCCACCATTCtc 3'

   Energy:  -21.860001 kCal/Mol

Scores for this hit:
>mmu-miR-206	ENSMUSG00000043659	114.00	-21.86	0.00	2 21	161 182	19	68.42%	73.68%

Score for this Scan:
Seq1,Seq2,Tot Score,Tot Energy,Max Score,Max Energy,Strand,Len1,Len2,Positions
>>mmu-miR-206	ENSMUSG00000043659	232.00	-42.58	118.00	-21.86	804	22	2585	 1375 160
Complete

Read Sequence:ENSMUSG00000039531  RIKEN cDNA 2700019D07 gene [Source:MarkerSymbol;Acc:MGI:1919830](912 nt)
=-=-=-=-=-=-=-=-=-=-=-=-=-=-=-=-=-=-=-=-=-=-=-=-=-=-=-=-=-=-=-=
Performing Scan: mmu-miR-206 vs ENSMUSG00000039531
=-=-=-=-=-=-=-=-=-=-=-=-=-=-=-=-=-=-=-=-=-=-=-=-=-=-=-=-=-=-=-=

   Forward:	Score: 135.000000  Q:6 to 23  R:140 to 161 Align Len (17) (82.35%) (94.12%)

   Query:    3' gguguGUGAAGGAAUGUAAGGU 5'
                     || ||||||::||||||
   Ref:      5' tatggCAGTTCCTTGTATTCCA 3'

   Energy:  -24.180000 kCal/Mol

Scores for this hit:
>mmu-miR-206	ENSMUSG00000039531	135.00	-24.18	0.00	6 23	140 161	17	82.35%	94.12%


   Forward:	Score: 129.000000  Q:5 to 23  R:847 to 868 Align Len (18) (72.22%) (94.44%)

   Query:    3' ggugUGUGAAGGAAUGUAAGGU 5'
                    |:|||||:| :||||:||
   Ref:      5' agttATACTTCTTAGCATTTCA 3'

   Energy:  -20.670000 kCal/Mol

Scores for this hit:
>mmu-miR-206	ENSMUSG00000039531	129.00	-20.67	0.00	5 23	847 868	18	72.22%	94.44%

Score for this Scan:
Seq1,Seq2,Tot Score,Tot Energy,Max Score,Max Energy,Strand,Len1,Len2,Positions
>>mmu-miR-206	ENSMUSG00000039531	264.00	-44.85	135.00	-24.18	805	22	912	 139 846
Complete

Read Sequence:ENSMUSG00000033031  RIKEN cDNA C330027C09 gene [Source:MarkerSymbol;Acc:MGI:2146335](1157 nt)
=-=-=-=-=-=-=-=-=-=-=-=-=-=-=-=-=-=-=-=-=-=-=-=-=-=-=-=-=-=-=-=
Performing Scan: mmu-miR-206 vs ENSMUSG00000033031
=-=-=-=-=-=-=-=-=-=-=-=-=-=-=-=-=-=-=-=-=-=-=-=-=-=-=-=-=-=-=-=
Score for this Scan:
No Hits Found above Threshold
Complete

Read Sequence:ENSMUSG00000060420  vomeronasal 1 receptor, D4 [Source:MarkerSymbol;Acc:MGI:3033473](375 nt)
=-=-=-=-=-=-=-=-=-=-=-=-=-=-=-=-=-=-=-=-=-=-=-=-=-=-=-=-=-=-=-=
Performing Scan: mmu-miR-206 vs ENSMUSG00000060420
=-=-=-=-=-=-=-=-=-=-=-=-=-=-=-=-=-=-=-=-=-=-=-=-=-=-=-=-=-=-=-=
Score for this Scan:
No Hits Found above Threshold
Complete

Read Sequence:ENSMUSG00000024292  cytochrome P450, family 4, subfamily f, polypeptide 14 [Source:MarkerSymbol;Acc:MGI:1927669](428 nt)
=-=-=-=-=-=-=-=-=-=-=-=-=-=-=-=-=-=-=-=-=-=-=-=-=-=-=-=-=-=-=-=
Performing Scan: mmu-miR-206 vs ENSMUSG00000024292
=-=-=-=-=-=-=-=-=-=-=-=-=-=-=-=-=-=-=-=-=-=-=-=-=-=-=-=-=-=-=-=
Score for this Scan:
No Hits Found above Threshold
Complete

Read Sequence:ENSMUSG00000027505  RIKEN cDNA 1700029J11 gene [Source:MarkerSymbol;Acc:MGI:1923676](75 nt)
=-=-=-=-=-=-=-=-=-=-=-=-=-=-=-=-=-=-=-=-=-=-=-=-=-=-=-=-=-=-=-=
Performing Scan: mmu-miR-206 vs ENSMUSG00000027505
=-=-=-=-=-=-=-=-=-=-=-=-=-=-=-=-=-=-=-=-=-=-=-=-=-=-=-=-=-=-=-=
Score for this Scan:
No Hits Found above Threshold
Complete

Read Sequence:ENSMUSG00000032637  ataxin 2-like [Source:MarkerSymbol;Acc:MGI:2446242](458 nt)
=-=-=-=-=-=-=-=-=-=-=-=-=-=-=-=-=-=-=-=-=-=-=-=-=-=-=-=-=-=-=-=
Performing Scan: mmu-miR-206 vs ENSMUSG00000032637
=-=-=-=-=-=-=-=-=-=-=-=-=-=-=-=-=-=-=-=-=-=-=-=-=-=-=-=-=-=-=-=
Score for this Scan:
No Hits Found above Threshold
Complete

Read Sequence:ENSMUSG00000028692  aldo-keto reductase family 1, member A4 (aldehyde reductase) [Source:MarkerSymbol;Acc:MGI:1929955](96 nt)
=-=-=-=-=-=-=-=-=-=-=-=-=-=-=-=-=-=-=-=-=-=-=-=-=-=-=-=-=-=-=-=
Performing Scan: mmu-miR-206 vs ENSMUSG00000028692
=-=-=-=-=-=-=-=-=-=-=-=-=-=-=-=-=-=-=-=-=-=-=-=-=-=-=-=-=-=-=-=
Score for this Scan:
No Hits Found above Threshold
Complete

Read Sequence:ENSMUSG00000035399  RIKEN cDNA 3230401D17 gene [Source:MarkerSymbol;Acc:MGI:1913930](576 nt)
=-=-=-=-=-=-=-=-=-=-=-=-=-=-=-=-=-=-=-=-=-=-=-=-=-=-=-=-=-=-=-=
Performing Scan: mmu-miR-206 vs ENSMUSG00000035399
=-=-=-=-=-=-=-=-=-=-=-=-=-=-=-=-=-=-=-=-=-=-=-=-=-=-=-=-=-=-=-=
Score for this Scan:
No Hits Found above Threshold
Complete

Read Sequence:ENSMUSG00000073079  signal recognition particle 54 [Source:MarkerSymbol;Acc:MGI:1346087](792 nt)
=-=-=-=-=-=-=-=-=-=-=-=-=-=-=-=-=-=-=-=-=-=-=-=-=-=-=-=-=-=-=-=
Performing Scan: mmu-miR-206 vs ENSMUSG00000073079
=-=-=-=-=-=-=-=-=-=-=-=-=-=-=-=-=-=-=-=-=-=-=-=-=-=-=-=-=-=-=-=
Score for this Scan:
No Hits Found above Threshold
Complete

Read Sequence:ENSMUSG00000002617  zinc finger protein 40 [Source:MarkerSymbol;Acc:MGI:99185](1224 nt)
=-=-=-=-=-=-=-=-=-=-=-=-=-=-=-=-=-=-=-=-=-=-=-=-=-=-=-=-=-=-=-=
Performing Scan: mmu-miR-206 vs ENSMUSG00000002617
=-=-=-=-=-=-=-=-=-=-=-=-=-=-=-=-=-=-=-=-=-=-=-=-=-=-=-=-=-=-=-=
Score for this Scan:
No Hits Found above Threshold
Complete

Read Sequence:ENSMUSG00000024151  mutS homolog 2 (E. coli) [Source:MarkerSymbol;Acc:MGI:101816](208 nt)
=-=-=-=-=-=-=-=-=-=-=-=-=-=-=-=-=-=-=-=-=-=-=-=-=-=-=-=-=-=-=-=
Performing Scan: mmu-miR-206 vs ENSMUSG00000024151
=-=-=-=-=-=-=-=-=-=-=-=-=-=-=-=-=-=-=-=-=-=-=-=-=-=-=-=-=-=-=-=
Score for this Scan:
No Hits Found above Threshold
Complete

Read Sequence:ENSMUSG00000017692  rhomboid, veinlet-like 3 (Drosophila) [Source:MarkerSymbol;Acc:MGI:2179276](2272 nt)
=-=-=-=-=-=-=-=-=-=-=-=-=-=-=-=-=-=-=-=-=-=-=-=-=-=-=-=-=-=-=-=
Performing Scan: mmu-miR-206 vs ENSMUSG00000017692
=-=-=-=-=-=-=-=-=-=-=-=-=-=-=-=-=-=-=-=-=-=-=-=-=-=-=-=-=-=-=-=
Score for this Scan:
No Hits Found above Threshold
Complete

Read Sequence:ENSMUSG00000025086  TruB pseudouridine (psi) synthase homolog 1 (E. coli) [Source:MarkerSymbol;Acc:MGI:1919383](660 nt)
=-=-=-=-=-=-=-=-=-=-=-=-=-=-=-=-=-=-=-=-=-=-=-=-=-=-=-=-=-=-=-=
Performing Scan: mmu-miR-206 vs ENSMUSG00000025086
=-=-=-=-=-=-=-=-=-=-=-=-=-=-=-=-=-=-=-=-=-=-=-=-=-=-=-=-=-=-=-=
Score for this Scan:
No Hits Found above Threshold
Complete

Read Sequence:ENSMUSG00000035349  melanoma inhibitory activity 2 [Source:MarkerSymbol;Acc:MGI:2159614](74 nt)
=-=-=-=-=-=-=-=-=-=-=-=-=-=-=-=-=-=-=-=-=-=-=-=-=-=-=-=-=-=-=-=
Performing Scan: mmu-miR-206 vs ENSMUSG00000035349
=-=-=-=-=-=-=-=-=-=-=-=-=-=-=-=-=-=-=-=-=-=-=-=-=-=-=-=-=-=-=-=
Score for this Scan:
No Hits Found above Threshold
Complete

Read Sequence:ENSMUSG00000039810  zinc finger CCCH type containing 10 [Source:MarkerSymbol;Acc:MGI:2143670](2216 nt)
=-=-=-=-=-=-=-=-=-=-=-=-=-=-=-=-=-=-=-=-=-=-=-=-=-=-=-=-=-=-=-=
Performing Scan: mmu-miR-206 vs ENSMUSG00000039810
=-=-=-=-=-=-=-=-=-=-=-=-=-=-=-=-=-=-=-=-=-=-=-=-=-=-=-=-=-=-=-=

   Forward:	Score: 96.000000  Q:2 to 21  R:1896 to 1922 Align Len (24) (62.50%) (66.67%)

   Query:    3' gGUGUGUGA---AGGA--AUGUAAGgu 5'
                 ||||||||    |||   ||:| |  
   Ref:      5' aCACACACTAGAGCCTGGCACGTGCtc 3'

   Energy:  -22.010000 kCal/Mol

Scores for this hit:
>mmu-miR-206	ENSMUSG00000039810	96.00	-22.01	0.00	2 21	1896 1922	24	62.50%	66.67%

Score for this Scan:
Seq1,Seq2,Tot Score,Tot Energy,Max Score,Max Energy,Strand,Len1,Len2,Positions
>>mmu-miR-206	ENSMUSG00000039810	96.00	-22.01	96.00	-22.01	819	22	2216	 1895
Complete

Read Sequence:ENSMUSG00000048200  EF-hand calcium binding domain 4A [Source:MarkerSymbol;Acc:MGI:2446129](389 nt)
=-=-=-=-=-=-=-=-=-=-=-=-=-=-=-=-=-=-=-=-=-=-=-=-=-=-=-=-=-=-=-=
Performing Scan: mmu-miR-206 vs ENSMUSG00000048200
=-=-=-=-=-=-=-=-=-=-=-=-=-=-=-=-=-=-=-=-=-=-=-=-=-=-=-=-=-=-=-=
Score for this Scan:
No Hits Found above Threshold
Complete

Read Sequence:ENSMUSG00000038301  sorting nexin 10 [Source:MarkerSymbol;Acc:MGI:1919232](1708 nt)
=-=-=-=-=-=-=-=-=-=-=-=-=-=-=-=-=-=-=-=-=-=-=-=-=-=-=-=-=-=-=-=
Performing Scan: mmu-miR-206 vs ENSMUSG00000038301
=-=-=-=-=-=-=-=-=-=-=-=-=-=-=-=-=-=-=-=-=-=-=-=-=-=-=-=-=-=-=-=

   Forward:	Score: 83.000000  Q:4 to 23  R:200 to 222 Align Len (20) (65.00%) (75.00%)

   Query:    3' gguGUGUGAAGGAAUGUAA-GGU 5'
                   ||:||  || | :||| |||
[truncated: 9,486,492 more chars]
