# Supplementary material for: A scoring matrix approach to detecting miRNA target sites
Source: Algorithms Mol Biol. 2008 Mar 31;3:3. doi: 10.1186/1748-7188-3-3 (PMC2365947; doi:10.1186/1748-7188-3-3)
Supplement: Additional file 3 — Raw result files. Raw SBM results files, alignments of miRNA targets used in the analysis and a list of overlapping targets predicted by both SBM and miRanda. [file 1748-7188-3-3-S3.zip › FullResults/ath-miR-408.aln]

>AT2G30210.1/111-131
ACC-AGTGAAGAGGCTGTGCAG
>AT2G02850.1/70-91
GCCAAGGGAAGAGGCAGTGCAT
>miR408 
GCC-AGGGAAGAGGCAGTGCAT
