# Supplementary material for: A scoring matrix approach to detecting miRNA target sites
Source: Algorithms Mol Biol. 2008 Mar 31;3:3. doi: 10.1186/1748-7188-3-3 (PMC2365947; doi:10.1186/1748-7188-3-3)
Supplement: Additional file 3 — Raw result files. Raw SBM results files, alignments of miRNA targets used in the analysis and a list of overlapping targets predicted by both SBM and miRanda. [file 1748-7188-3-3-S3.zip › FullResults/ath-miR-408.output]

> AT2G30210.1	mir408.sbm_xxx-xxxxxxxxxxxxxxxxxx	111	131	1.0000000000006002e+00	| Symbol: None |  laccase, putative / diphenol oxidase, putative, similar to laccase (Populus balsamifera subsp. trichocarpa)(GI:3805960)  | chr2:12894523-12896904 REVERSE | Aliases: T9D9.2
accagtgaagaggctgtgcag
> AT2G47020.2	mir408.sbm_xxx-xxxxxxxxxxxxxxxxxx	1495	1515	1.0000000000006002e+00	| Symbol: None |  peptide chain release factor, putative, similar to peptide chain release factor 1 (Escherichia coli) GI:147567; contains Pfam profiles PF00472: Peptidyl-tRNA hydrolase domain, PF03462: PCRF domain  | chr2:19326755-19329461 REVERSE | Aliases: F14M4.15
gccagggaagaggcagtgcat
> AT2G47020.1	mir408.sbm_xxx-xxxxxxxxxxxxxxxxxx	1490	1510	1.0000000000006002e+00	| Symbol: None |  peptide chain release factor, putative, similar to peptide chain release factor 1 (Escherichia coli) GI:147567; contains Pfam profiles PF00472: Peptidyl-tRNA hydrolase domain, PF03462: PCRF domain  | chr2:19326755-19329460 REVERSE | Aliases: F14M4.15
gccagggaagaggcagtgcat
> AT2G02850.1	mir408.sbm_xxxxxxxxxxxxxxxxxxxxxx	70	91	1.0000000000002998e+00	| Symbol: ARPN |  plastocyanin-like domain-containing protein / plantacyanin, putative, similar to plantacyanin GI:3395754 from (Spinacia oleracea)  | chr2:826542-827785 REVERSE | Aliases: PLANTACYANIN, T17M13.2, T17M13_2
gccaagggaagaggcagtgcat
