# Supplementary material for: A scoring matrix approach to detecting miRNA target sites
Source: Algorithms Mol Biol. 2008 Mar 31;3:3. doi: 10.1186/1748-7188-3-3 (PMC2365947; doi:10.1186/1748-7188-3-3)
Supplement: Additional file 3 — Raw result files. Raw SBM results files, alignments of miRNA targets used in the analysis and a list of overlapping targets predicted by both SBM and miRanda. [file 1748-7188-3-3-S3.zip › FullResults/ath-miR-408.sbm]

stackbm.StackBMSet 0.1
alignment:
stackbm.Alignment 0.1

3
> AT2G30210.1/111-131	
acc-agtgaagaggctgtgcag
> AT2G02850.1/70-91	
gccaagggaagaggcagtgcat
> miR408	
gcc-agggaagaggcagtgcat
2 gap filled alignments with stackbms:
stackbm.Alignment 0.1
xxx-xxxxxxxxxxxxxxxxxx
3
> AT2G30210.1/111-131	pattern xxx-xxxxxxxxxxxxxxxxxx
accagtgaagaggctgtgcag
> AT2G02850.1/70-91	pattern xxx-xxxxxxxxxxxxxxxxxx
gccagggaagaggcagtgcat
> miR408	pattern xxx-xxxxxxxxxxxxxxxxxx
gccagggaagaggcagtgcat
stackbm "mir408.sbm_xxx-xxxxxxxxxxxxxxxxxx": 16 x 20
aa: 0.0 0.0 0.0 0.0 0.0 0.0 0.0 0.0588235294118 0.0 0.0 0.0 0.0 0.0 0.0 0.0 0.0 0.0 0.0 0.0 0.0
ac: 0.0294117647059 0.0 0.0 0.0 0.0 0.0 0.0 0.0 0.0 0.0 0.0 0.0 0.0 0.0 0.0 0.0 0.0 0.0 0.0 0.0
ag: 0.0 0.0 0.0 0.0588235294118 0.0 0.0 0.0 0.0 0.0588235294118 0.0 0.0588235294118 0.0 0.0 0.0 0.0294117647059 0.0 0.0 0.0 0.0 0.0294117647059
at: 0.0 0.0 0.0 0.0 0.0 0.0 0.0 0.0 0.0 0.0 0.0 0.0 0.0 0.0 0.0 0.0 0.0 0.0 0.0 0.0294117647059
ca: 0.0 0.0 0.0588235294118 0.0 0.0 0.0 0.0 0.0 0.0 0.0 0.0 0.0 0.0 0.0294117647059 0.0 0.0 0.0 0.0 0.0588235294118 0.0
cc: 0.0 0.0588235294118 0.0 0.0 0.0 0.0 0.0 0.0 0.0 0.0 0.0 0.0 0.0 0.0 0.0 0.0 0.0 0.0 0.0 0.0
cg: 0.0 0.0 0.0 0.0 0.0 0.0 0.0 0.0 0.0 0.0 0.0 0.0 0.0 0.0 0.0 0.0 0.0 0.0 0.0 0.0
ct: 0.0 0.0 0.0 0.0 0.0 0.0 0.0 0.0 0.0 0.0 0.0 0.0 0.0 0.0294117647059 0.0 0.0 0.0 0.0 0.0 0.0
ga: 0.0 0.0 0.0 0.0 0.0 0.0 0.0588235294118 0.0 0.0 0.0588235294118 0.0 0.0 0.0 0.0 0.0 0.0 0.0 0.0 0.0 0.0
gc: 0.0294117647059 0.0 0.0 0.0 0.0 0.0 0.0 0.0 0.0 0.0 0.0 0.0 0.0588235294118 0.0 0.0 0.0 0.0 0.0588235294118 0.0 0.0
gg: 0.0 0.0 0.0 0.0 0.0294117647059 0.0294117647059 0.0 0.0 0.0 0.0 0.0 0.0588235294118 0.0 0.0 0.0 0.0 0.0 0.0 0.0 0.0
gt: 0.0 0.0 0.0 0.0 0.0294117647059 0.0 0.0 0.0 0.0 0.0 0.0 0.0 0.0 0.0 0.0 0.0588235294118 0.0 0.0 0.0 0.0
ta: 0.0 0.0 0.0 0.0 0.0 0.0 0.0 0.0 0.0 0.0 0.0 0.0 0.0 0.0 0.0 0.0 0.0 0.0 0.0 0.0
tc: 0.0 0.0 0.0 0.0 0.0 0.0 0.0 0.0 0.0 0.0 0.0 0.0 0.0 0.0 0.0 0.0 0.0 0.0 0.0 0.0
tg: 0.0 0.0 0.0 0.0 0.0 0.0294117647059 0.0 0.0 0.0 0.0 0.0 0.0 0.0 0.0 0.0294117647059 0.0 0.0588235294118 0.0 0.0 0.0
tt: 0.0 0.0 0.0 0.0 0.0 0.0 0.0 0.0 0.0 0.0 0.0 0.0 0.0 0.0 0.0 0.0 0.0 0.0 0.0 0.0

stackbm.Alignment 0.1
xxxxxxxxxxxxxxxxxxxxxx
9
> AT2G30210.1/111-131a	pattern xxxxxxxxxxxxxxxxxxxxxx
accaagtgaagaggctgtgcag
> AT2G30210.1/111-131c	pattern xxxxxxxxxxxxxxxxxxxxxx
acccagtgaagaggctgtgcag
> AT2G30210.1/111-131g	pattern xxxxxxxxxxxxxxxxxxxxxx
accgagtgaagaggctgtgcag
> AT2G30210.1/111-131t	pattern xxxxxxxxxxxxxxxxxxxxxx
acctagtgaagaggctgtgcag
> AT2G02850.1/70-91	pattern xxxxxxxxxxxxxxxxxxxxxx
gccaagggaagaggcagtgcat
> miR408a	pattern xxxxxxxxxxxxxxxxxxxxxx
gccaagggaagaggcagtgcat
> miR408c	pattern xxxxxxxxxxxxxxxxxxxxxx
gcccagggaagaggcagtgcat
> miR408g	pattern xxxxxxxxxxxxxxxxxxxxxx
gccgagggaagaggcagtgcat
> miR408t	pattern xxxxxxxxxxxxxxxxxxxxxx
gcctagggaagaggcagtgcat
stackbm "mir408.sbm_xxxxxxxxxxxxxxxxxxxxxx": 16 x 21
aa: 0.0 0.0 0.0 0.0151515151515 0.0 0.0 0.0 0.0 0.0606060606061 0.0 0.0 0.0 0.0 0.0 0.0 0.0 0.0 0.0 0.0 0.0 0.0
ac: 0.030303030303 0.0 0.0 0.0 0.0 0.0 0.0 0.0 0.0 0.0 0.0 0.0 0.0 0.0 0.0 0.0 0.0 0.0 0.0 0.0 0.0
ag: 0.0 0.0 0.0 0.0 0.0606060606061 0.0 0.0 0.0 0.0 0.0606060606061 0.0 0.0606060606061 0.0 0.0 0.0 0.030303030303 0.0 0.0 0.0 0.0 0.030303030303
at: 0.0 0.0 0.0 0.0 0.0 0.0 0.0 0.0 0.0 0.0 0.0 0.0 0.0 0.0 0.0 0.0 0.0 0.0 0.0 0.0 0.030303030303
ca: 0.0 0.0 0.0151515151515 0.0151515151515 0.0 0.0 0.0 0.0 0.0 0.0 0.0 0.0 0.0 0.0 0.030303030303 0.0 0.0 0.0 0.0 0.0606060606061 0.0
cc: 0.0 0.0606060606061 0.0151515151515 0.0 0.0 0.0 0.0 0.0 0.0 0.0 0.0 0.0 0.0 0.0 0.0 0.0 0.0 0.0 0.0 0.0 0.0
cg: 0.0 0.0 0.0151515151515 0.0 0.0 0.0 0.0 0.0 0.0 0.0 0.0 0.0 0.0 0.0 0.0 0.0 0.0 0.0 0.0 0.0 0.0
ct: 0.0 0.0 0.0151515151515 0.0 0.0 0.0 0.0 0.0 0.0 0.0 0.0 0.0 0.0 0.0 0.030303030303 0.0 0.0 0.0 0.0 0.0 0.0
ga: 0.0 0.0 0.0 0.0151515151515 0.0 0.0 0.0 0.0606060606061 0.0 0.0 0.0606060606061 0.0 0.0 0.0 0.0 0.0 0.0 0.0 0.0 0.0 0.0
gc: 0.030303030303 0.0 0.0 0.0 0.0 0.0 0.0 0.0 0.0 0.0 0.0 0.0 0.0 0.0606060606061 0.0 0.0 0.0 0.0 0.0606060606061 0.0 0.0
gg: 0.0 0.0 0.0 0.0 0.0 0.030303030303 0.030303030303 0.0 0.0 0.0 0.0 0.0 0.0606060606061 0.0 0.0 0.0 0.0 0.0 0.0 0.0 0.0
gt: 0.0 0.0 0.0 0.0 0.0 0.030303030303 0.0 0.0 0.0 0.0 0.0 0.0 0.0 0.0 0.0 0.0 0.0606060606061 0.0 0.0 0.0 0.0
ta: 0.0 0.0 0.0 0.0151515151515 0.0 0.0 0.0 0.0 0.0 0.0 0.0 0.0 0.0 0.0 0.0 0.0 0.0 0.0 0.0 0.0 0.0
tc: 0.0 0.0 0.0 0.0 0.0 0.0 0.0 0.0 0.0 0.0 0.0 0.0 0.0 0.0 0.0 0.0 0.0 0.0 0.0 0.0 0.0
tg: 0.0 0.0 0.0 0.0 0.0 0.0 0.030303030303 0.0 0.0 0.0 0.0 0.0 0.0 0.0 0.0 0.030303030303 0.0 0.0606060606061 0.0 0.0 0.0
tt: 0.0 0.0 0.0 0.0 0.0 0.0 0.0 0.0 0.0 0.0 0.0 0.0 0.0 0.0 0.0 0.0 0.0 0.0 0.0 0.0 0.0
